# Supplementary material for: Defining cellular complexity in human autosomal dominant polycystic kidney disease by multimodal single cell analysis
Source: Nat Commun. 2022 Oct 30;13:6497. doi: 10.1038/s41467-022-34255-z (PMC9618568; doi:10.1038/s41467-022-34255-z)
Supplement: Supplementary file 4 — Supplementary Data 1 [file 41467_2022_34255_MOESM4_ESM.xlsx]

## Sheet: PT1
	p_val	avg_log2FC	pct.1	pct.2	p_val_adj
PRKCZ	0	0.826011	0.405	0.184	0
TNFRSF14	0	1.12983	0.408	0.085	0
PRDM16-DT	0	-0.804946	0.044	0.285	0
PRDM16	0	-1.4412	0.06	0.477	0
KCNAB2	0	0.944165	0.291	0.034	0
ESPN	0	1.45875	0.479	0.066	0
ERRFI1	0	1.91034	0.851	0.412	0
RERE	0	-0.550351	0.825	0.916	0
SPSB1	0	0.777913	0.265	0.071	0
CASZ1	0	-0.922162	0.076	0.341	0
MTHFR	0	0.789106	0.309	0.099	0
KAZN	0	-2.57638	0.266	0.812	0
AGMAT	0	0.636724	0.234	0.057	0
CLCNKA	0	-0.966688	0.036	0.348	0
CLCNKB	0	-0.91417	0.118	0.42	0
ALDH4A1	0	1.5385	0.549	0.115	0
CAMK2N1	0	0.589748	0.322	0.129	0
MYOM3	0	0.809484	0.247	0.032	0
CLIC4	0	0.716391	0.395	0.164	0
EBNA1BP2	0	2.22932	0.789	0.231	0
AKR1A1	0	0.880872	0.331	0.085	0
MAST2	0	0.725493	0.362	0.169	0
FAAH	0	0.883295	0.329	0.071	0
CYP4A11	0	1.35052	0.45	0.051	0
CYP4A22-AS1	0	2.29027	0.646	0.099	0
PDZK1IP1	0	1.08502	0.398	0.04	0
TRABD2B	0	1.12552	0.78	0.545	0
AC104170.1	0	0.814932	0.251	0.054	0
ZYG11A	0	1.50319	0.472	0.079	0
GLIS1	0	1.57466	0.54	0.101	0
DIO1	0	0.802695	0.228	0.029	0
ACOT11	0	-0.978158	0.26	0.524	0
FAM151A	0	0.867112	0.288	0.048	0
MROH7	0	-1.20774	0.143	0.491	0
USP24	0	-1.07954	0.464	0.699	0
DAB1	0	-0.916989	0.259	0.463	0
FGGY	0	1.94843	0.919	0.537	0
NFIA	0	0.832672	0.766	0.534	0
PATJ	0	0.605333	0.957	0.905	0
AK4	0	1.93563	0.732	0.249	0
SGIP1	0	-2.02066	0.147	0.594	0
GADD45A	0	1.26816	0.503	0.178	0
LINC01788	0	1.20279	0.432	0.121	0
PTGER3	0	-1.77186	0.41	0.753	0
ZRANB2	0	-0.592322	0.537	0.711	0
GIPC2	0	1.22238	0.507	0.192	0
LINC01781	0	1.17	0.431	0.138	0
LRRC8D	0	0.677497	0.62	0.457	0
AC098656.1	0	0.848992	0.231	0.029	0
TGFBR3	0	0.817679	0.529	0.235	0
LINC01349	0	1.04197	0.232	0.021	0
RNPC3	0	-1.03301	0.541	0.695	0
VAV3	0	-1.11122	0.448	0.702	0
SLC16A4	0	0.755783	0.322	0.126	0
AL121999.1	0	0.836395	0.245	0.032	0
SLC22A15	0	-1.04644	0.058	0.359	0
ATP1A1	0	-1.19672	0.563	0.797	0
LINC01762	0	-2.56481	0.117	0.655	0
HAO2	0	1.03085	0.325	0.056	0
PDZK1	0	1.54769	0.569	0.126	0
TXNIP	0	-0.786651	0.363	0.572	0
SEMA6C	0	0.663731	0.21	0.031	0
SELENBP1	0	0.591138	0.247	0.08	0
POGZ	0	-0.617339	0.519	0.691	0
IL6R	0	1.49169	0.57	0.149	0
MUC1	0	-0.5596	0.087	0.288	0
SLC25A44	0	0.574951	0.272	0.104	0
NOS1AP	0	-1.67338	0.183	0.591	0
ATP1B1	0	-1.29244	0.712	0.866	0
FMO1	0	0.922612	0.249	0.047	0
DNM3	0	-1.20548	0.149	0.469	0
KLHL20	0	0.772167	0.484	0.289	0
RABGAP1L	0	0.786905	0.906	0.845	0
CACNA1E	0	1.83569	0.461	0.118	0
NPL	0	1.35428	0.439	0.097	0
RGL1	0	1.30071	0.535	0.182	0
IVNS1ABP	0	-1.34026	0.277	0.619	0
HMCN1	0	-1.06386	0.077	0.271	0
ERVMER61-1	0	-0.914518	0.061	0.258	0
ETNK2	0	0.861674	0.312	0.062	0
PLEKHA6	0	1.24895	0.673	0.381	0
MFSD4A	0	-0.874162	0.021	0.265	0
RHEX	0	0.431853	0.322	0.116	0
PFKFB2	0	0.830199	0.442	0.238	0
HHAT	0	-0.590569	0.052	0.223	0
PTPN14	0	-0.788374	0.401	0.593	0
ESRRG	0	-1.69202	0.906	0.946	0
MARK1	0	-0.819061	0.064	0.285	0
MARC2	0	0.864992	0.509	0.332	0
SUSD4	0	-1.22373	0.026	0.346	0
CAPN2	0	-0.80689	0.068	0.333	0
TMEM63A	0	0.754386	0.357	0.162	0
ITPKB	0	-1.17362	0.074	0.365	0
GALNT2	0	0.720504	0.43	0.241	0
GPR137B	0	0.786719	0.399	0.168	0
KMO	0	0.806977	0.221	0.055	0
AKT3	0	-0.97676	0.415	0.656	0
OR2T11	0	1.15538	0.341	0.056	0
SH3YL1	0	1.23674	0.671	0.392	0
ASAP2	0	-0.996157	0.437	0.683	0
HPCAL1	0	0.8098	0.494	0.287	0
SDC1	0	0.647666	0.268	0.052	0
AC018467.1	0	1.55485	0.492	0.1	0
KLHL29	0	0.349065	0.228	0.078	0
KHK	0	1.19975	0.413	0.049	0
PPP1CB	0	-0.679283	0.221	0.419	0
GALNT14	0	0.861389	0.73	0.495	0
LINC01320	0	0.759672	0.824	0.598	0
AC079352.1	0	0.639181	0.589	0.34	0
GALM	0	1.10559	0.435	0.135	0
MAP4K3	0	-0.767492	0.576	0.741	0
PLEKHH2	0	-1.05476	0.067	0.371	0
PPP1R21	0	0.921369	0.635	0.433	0
RTN4	0	-0.700545	0.377	0.584	0
EHBP1	0	0.630563	0.773	0.649	0
SFXN5	0	0.756416	0.486	0.289	0
RTKN	0	0.599882	0.253	0.095	0
EVA1A	0	1.07629	0.506	0.23	0
SUCLG1	0	0.891791	0.584	0.386	0
MAL	0	-1.22601	0.064	0.425	0
PANTR1	0	-1.1544	0.117	0.438	0
PAX8	0	0.861068	0.767	0.518	0
CFAP221	0	-1.02084	0.123	0.398	0
BIN1	0	1.05628	0.342	0.047	0
MYO7B	0	0.864946	0.287	0.044	0
NCKAP5	0	1.63517	0.883	0.515	0
MGAT5	0	-1.31675	0.226	0.503	0
ACMSD	0	1.79931	0.693	0.222	0
ZEB2	0	0.600776	0.292	0.113	0
TEX41	0	-1.90459	0.287	0.605	0
AC007364.1	0	2.03124	0.765	0.279	0
CACNB4	0	-1.85432	0.175	0.521	0
CCDC148	0	-1.07265	0.489	0.687	0
PKP4	0	-0.934155	0.809	0.89	0
TANC1	0	-0.83702	0.283	0.491	0
FIGN	0	0.60527	0.363	0.17	0
GRB14	0	-1.01595	0.355	0.575	0
COBLL1	0	-1.47467	0.721	0.921	0
AC019197.1	0	-2.21991	0.432	0.809	0
SCN2A	0	-1.44696	0.194	0.51	0
SCN9A	0	0.968135	0.355	0.117	0
STK39	0	-1.57339	0.149	0.587	0
LRP2	0	2.71179	0.978	0.399	0
MYO3B	0	-1.63498	0.102	0.512	0
GAD1	0	-0.783147	0.037	0.233	0
SLC25A12	0	-0.723269	0.297	0.5	0
GPR155	0	1.0346	0.436	0.185	0
WIPF1	0	0.774996	0.382	0.155	0
HOXD3	0	-0.683432	0.25	0.446	0
OSBPL6	0	0.706792	0.238	0.063	0
SCHLAP1	0	-1.1804	0.059	0.258	0
PDE1A	0	-2.3109	0.311	0.654	0
TFPI	0	0.667458	0.411	0.218	0
HIBCH	0	0.671753	0.739	0.629	0
PLCL1	0	-0.955424	0.792	0.888	0
SPATS2L	0	0.838314	0.543	0.316	0
AOX1	0	0.855865	0.295	0.076	0
PARD3B	0	-0.681119	0.787	0.887	0
PTH2R	0	1.14601	0.993	0.861	0
ERBB4	0	-2.81799	0.503	0.939	0
DIRC3	0	0.736526	0.432	0.242	0
TNS1	0	1.20582	0.792	0.548	0
NHEJ1	0	0.662648	0.257	0.104	0
SGPP2	0	-1.12716	0.137	0.424	0
COL4A4	0	-0.842271	0.374	0.578	0
COL4A3	0	-1.15663	0.444	0.679	0
EFHD1	0	-1.03189	0.356	0.579	0
NGEF	0	0.773781	0.221	0.025	0
SH3BP4	0	-0.914046	0.064	0.329	0
D2HGDH	0	1.04356	0.519	0.237	0
CNTN4	0	1.10907	0.77	0.431	0
ITPR1	0	-1.69016	0.314	0.722	0
SYN2	0	1.01909	0.313	0.064	0
PPARG	0	0.445753	0.475	0.254	0
FGD5	0	0.494354	0.211	0.053	0
ANKRD28	0	-0.650803	0.451	0.625	0
SGO1-AS1	0	0.755779	0.741	0.531	0
UBE2E2	0	0.733672	0.871	0.742	0
OSBPL10	0	0.692028	0.686	0.479	0
GOLGA4	0	1.22877	0.95	0.813	0
CTDSPL	0	-1.12084	0.368	0.635	0
ACAA1	0	0.912144	0.36	0.121	0
XYLB	0	1.64711	0.616	0.169	0
ULK4	0	1.47746	0.764	0.5	0
PTH1R	0	1.95341	0.929	0.436	0
SLC26A6	0	0.970168	0.306	0.037	0
WDR6	0	0.603625	0.345	0.177	0
SEMA3B	0	0.603618	0.282	0.105	0
DOCK3	0	-0.795565	0.059	0.244	0
ACY1	0	1.24395	0.42	0.068	0
CHDH	0	1.16918	0.401	0.083	0
CACNA2D3	0	-2.69218	0.223	0.728	0
ARHGEF3	0	-1.01796	0.287	0.521	0
FLNB	0	-0.943663	0.268	0.533	0
ABHD6	0	1.16244	0.423	0.117	0
FHIT	0	0.517233	0.991	0.951	0
ADAMTS9-AS1	0	1.18577	0.761	0.466	0
ADAMTS9-AS2	0	-1.69156	0.609	0.881	0
MAGI1	0	-1.06918	0.85	0.933	0
FRMD4B	0	1.06052	0.684	0.424	0
MITF	0	-1.26935	0.478	0.737	0
FOXP1	0	-0.905166	0.69	0.848	0
CNTN3	0	0.749287	0.424	0.218	0
LINC02027	0	1.29862	0.466	0.131	0
PROS1	0	0.639673	0.228	0.051	0
ABI3BP	0	0.639914	0.344	0.147	0
ALCAM	0	0.690794	0.578	0.335	0
CBLB	0	-1.05364	0.474	0.664	0
AC078980.1	0	-1.15068	0.083	0.267	0
ZBTB20	0	0.522906	0.989	0.982	0
IGSF11	0	1.08679	0.39	0.105	0
HGD	0	1.14064	0.514	0.194	0
GOLGB1	0	1.78501	0.835	0.56	0
EAF2	0	0.606039	0.275	0.111	0
CASR	0	-2.28474	0.133	0.612	0
ALDH1L1	0	0.949861	0.659	0.398	0
ATP2C1	0	-0.841582	0.238	0.479	0
AC010210.1	0	0.830783	0.459	0.257	0
ACPP	0	-1.24385	0.052	0.304	0
ACAD11	0	0.766518	0.583	0.394	0
CLSTN2	0	0.631919	0.238	0.09	0
ATP1B3	0	-0.978018	0.154	0.373	0
PLOD2	0	-0.670606	0.124	0.315	0
TSC22D2	0	-1.29451	0.415	0.67	0
MME	0	2.32691	0.889	0.307	0
LINC01322	0	0.697459	0.221	0.059	0
MECOM	0	-2.4958	0.487	0.931	0
SLC2A2	0	0.965256	0.253	0.049	0
TNIK	0	0.966458	0.481	0.17	0
FNDC3B	0	-0.915453	0.701	0.855	0
NLGN1	0	1.94102	0.892	0.492	0
NAALADL2	0	-1.33442	0.616	0.897	0
ABCC5	0	-1.02763	0.106	0.427	0
EHHADH	0	1.92678	0.776	0.292	0
MAP3K13	0	1.07477	0.779	0.556	0
DGKG	0	0.984275	0.308	0.078	0
AC068631.1	0	-1.59953	0.031	0.389	0
KNG1	0	-1.63484	0.173	0.612	0
ST6GAL1	0	-1.15562	0.091	0.316	0
P3H2	0	0.655334	0.81	0.655	0
GAK	0	0.671869	0.457	0.278	0
FGFR3	0	1.0423	0.43	0.118	0
SH3BP2	0	1.18722	0.433	0.075	0
ADD1	0	0.819537	0.621	0.427	0
STK32B	0	-0.908117	0.372	0.562	0
EVC	0	0.779616	0.433	0.228	0
SH3TC1	0	0.609046	0.296	0.11	0
AC108519.1	0	1.5565	0.636	0.25	0
SLC2A9	0	2.66216	0.868	0.275	0
LINC01182	0	-0.932932	0.143	0.332	0
SLIT2	0	0.577242	0.801	0.528	0
KCNIP4	0	-2.67557	0.142	0.654	0
PPARGC1A	0	-0.989496	0.703	0.821	0
TBC1D19	0	0.917279	0.63	0.411	0
APBB2	0	-1.55885	0.523	0.785	0
AC024022.1	0	-1.00265	0.034	0.257	0
ATP8A1	0	-0.897674	0.164	0.401	0
LNX1	0	-1.26416	0.099	0.465	0
CEP135	0	0.711302	0.337	0.158	0
IGFBP7	0	-0.861735	0.559	0.729	0
UGT2A3	0	0.766493	0.288	0.066	0
UGT2B7	0	0.9872	0.562	0.277	0
SLC4A4	0	2.68581	0.96	0.441	0
AFM	0	2.39879	0.727	0.117	0
LINC02499	0	1.08687	0.339	0.056	0
PARM1	0	0.788067	0.252	0.069	0
CNOT6L	0	-0.861855	0.291	0.482	0
FRAS1	0	0.809396	0.86	0.703	0
CFAP299	0	0.687245	0.211	0.077	0
WDFY3	0	0.634187	0.834	0.745	0
ARHGAP24	0	-0.763795	0.698	0.812	0
PTPN13	0	-0.768596	0.584	0.732	0
GPRIN3	0	-0.789821	0.126	0.327	0
CCSER1	0	-2.02377	0.689	0.907	0
AC004053.1	0	2.39061	0.679	0.178	0
AC096577.1	0	3.32674	0.883	0.191	0
ARHGEF38	0	-1.12157	0.096	0.428	0
CFI	0	0.746038	0.377	0.187	0
EGF	0	-2.77439	0.386	0.737	0
ENPEP	0	1.81199	0.77	0.247	0
UGT8	0	-1.31688	0.098	0.452	0
USP53	0	-1.12121	0.438	0.663	0
TBC1D9	0	-1.15147	0.131	0.424	0
RNF150	0	-1.07709	0.302	0.597	0
INPP4B	0	-1.9012	0.169	0.599	0
AC098588.3	0	2.6963	0.914	0.388	0
ARHGAP10	0	1.17649	0.632	0.218	0
NR3C2	0	-1.58445	0.582	0.894	0
DCLK2	0	-0.859876	0.052	0.257	0
LRBA	0	-0.896897	0.813	0.926	0
TRIM2	0	-1.3937	0.199	0.611	0
GUCY1A1	0	-0.815992	0.069	0.258	0
PDGFC	0	1.09437	0.681	0.417	0
LINC02275	0	1.00546	0.332	0.089	0
ENPP6	0	1.28316	0.389	0.069	0
SORBS2	0	0.672452	0.774	0.643	0
KLKB1	0	0.754573	0.351	0.166	0
F11-AS1	0	1.19457	0.351	0.087	0
FAT1	0	0.724188	0.575	0.352	0
LINC01060	0	2.76875	0.806	0.19	0
BRD9	0	0.791515	0.401	0.204	0
SLC12A7	0	0.924655	0.346	0.079	0
AC114291.1	0	0.788019	0.225	0.017	0
SLC6A19	0	1.16056	0.363	0.029	0
CLPTM1L	0	0.569697	0.226	0.087	0
LINC01020	0	2.07404	0.589	0.099	0
ADAMTS16	0	-1.06585	0.117	0.388	0
CMBL	0	0.96659	0.435	0.184	0
LINC02220	0	1.11759	0.335	0.081	0
MYO10	0	-1.74446	0.205	0.694	0
CDH9	0	1.69986	0.596	0.211	0
CDH6	0	0.924864	0.344	0.099	0
PDZD2	0	2.71798	0.949	0.347	0
AGXT2	0	2.55124	0.847	0.144	0
PRLR	0	1.05448	0.588	0.31	0
RANBP3L	0	-1.49154	0.067	0.408	0
GDNF-AS1	0	0.789523	0.242	0.041	0
DAB2	0	1.12966	0.472	0.157	0
OXCT1	0	-0.683323	0.069	0.269	0
NNT	0	-0.838858	0.327	0.542	0
ITGA2	0	-1.13509	0.269	0.535	0
MAST4	0	0.614154	0.936	0.82	0
IQGAP2	0	0.708887	0.619	0.275	0
ARSB	0	1.71021	0.561	0.172	0
BHMT2	0	1.44487	0.674	0.281	0
BHMT	0	1.99053	0.624	0.161	0
SSBP2	0	-1.36678	0.224	0.578	0
CCNH	0	-0.730606	0.449	0.63	0
TMEM161B-AS1	0	-0.770234	0.393	0.594	0
MEF2C	0	-0.964117	0.072	0.302	0
KIAA0825	0	0.71853	0.598	0.417	0
RHOBTB3	0	-1.98616	0.257	0.73	0
ELL2	0	0.776618	0.606	0.396	0
EFNA5	0	-2.27443	0.317	0.824	0
FBXL17	0	-0.59924	0.715	0.826	0
LINC02147	0	1.75498	0.537	0.172	0
P4HA2	0	1.51805	0.514	0.103	0
SLC22A5	0	1.4589	0.571	0.218	0
SLC25A48	0	1.13818	0.459	0.18	0
TRPC7-AS1	0	0.899319	0.218	0.023	0
KLHL3	0	-1.5136	0.096	0.353	0
ABLIM3	0	1.073	0.372	0.075	0
PPARGC1B	0	0.591163	0.21	0.054	0
GPX3	0	1.9832	0.731	0.115	0
SLC36A2	0	2.43783	0.715	0.125	0
GALNT10	0	-0.785326	0.092	0.291	0
LARP1	0	0.699084	0.618	0.45	0
ADRA1B	0	1.32173	0.4	0.074	0
AC113414.1	0	1.36772	0.604	0.262	0
KIAA1191	0	0.637783	0.302	0.133	0
LINC01622	0	2.09047	0.616	0.124	0
NQO2	0	1.11482	0.51	0.225	0
SLC22A23	0	0.898572	0.532	0.262	0
F13A1	0	1.30047	0.242	0.031	0
RREB1	0	0.855342	0.681	0.513	0
PHACTR1	0	-2.08356	0.101	0.438	0
ATXN1	0	-0.763578	0.674	0.815	0
DCDC2	0	-1.29345	0.355	0.634	0
CARMIL1	0	-0.939898	0.413	0.634	0
SLC17A1	0	2.57367	0.89	0.274	0
SLC17A3	0	1.7479	0.526	0.093	0
POU5F1	0	0.620826	0.27	0.114	0
FKBP5	0	1.39812	0.863	0.539	0
KCNK5	0	2.14529	0.682	0.134	0
CCND3	0	-0.898692	0.146	0.377	0
SLC22A7	0	1.41517	0.392	0.043	0
SUPT3H	0	-0.733562	0.443	0.625	0
RCAN2	0	-1.32491	0.131	0.325	0
TNFRSF21	0	0.774311	0.388	0.183	0
TFAP2B	0	-0.928606	0.04	0.282	0
TINAG	0	2.30484	0.814	0.265	0
FAM83B	0	-0.730736	0.05	0.255	0
KHDRBS2	0	0.900674	0.272	0.068	0
COL19A1	0	0.639682	0.203	0.055	0
LINC00472	0	-0.790999	0.907	0.951	0
BACH2	0	-1.07813	0.159	0.421	0
EPHA7	0	0.773224	0.321	0.107	0
AL591519.1	0	1.31417	0.412	0.114	0
SIM1	0	-1.39443	0.117	0.524	0
MFSD4B	0	1.46382	0.872	0.634	0
FAM184A	0	-0.989844	0.231	0.458	0
MAN1A1	0	-0.921977	0.424	0.626	0
AL078600.1	0	-0.697742	0.068	0.259	0
TPD52L1	0	-0.672826	0.095	0.28	0
TRMT11	0	0.702003	0.722	0.545	0
ARHGAP18	0	-0.789794	0.346	0.539	0
ENPP3	0	0.987652	0.3	0.061	0
ALDH8A1	0	0.746581	0.256	0.058	0
PDE7B	0	-1.34847	0.374	0.721	0
LINC01277	0	1.41054	0.479	0.149	0
AIG1	0	0.933032	0.724	0.536	0
UTRN	0	-1.48092	0.288	0.703	0
SAMD5	0	1.03283	0.707	0.402	0
AL033504.1	0	0.852629	0.551	0.299	0
UST	0	-0.941998	0.099	0.321	0
IYD	0	0.833847	0.281	0.064	0
ESR1	0	0.8502	0.327	0.123	0
IPCEF1	0	-1.02557	0.283	0.502	0
ARID1B	0	-0.686387	0.79	0.907	0
ZDHHC14	0	-1.51957	0.261	0.602	0
PLG	0	2.3467	0.711	0.148	0
AGPAT4	0	-0.813719	0.03	0.225	0
MPC1	0	-0.736081	0.327	0.545	0
Z94721.1	0	0.567559	0.243	0.099	0
FAM20C	0	1.85262	0.613	0.11	0
SNX8	0	0.744181	0.308	0.109	0
TTYH3	0	1.39305	0.45	0.07	0
SDK1	0	1.7167	0.783	0.442	0
C1GALT1	0	0.829947	0.468	0.247	0
ICA1	0	-1.48696	0.158	0.521	0
SCIN	0	-0.980229	0.143	0.409	0
DGKB	0	0.755001	0.257	0.089	0
AGMO	0	1.38917	0.492	0.143	0
HDAC9	0	-0.94918	0.059	0.23	0
AC004485.1	0	1.30969	0.406	0.076	0
AC003044.1	0	2.63449	0.851	0.25	0
OSBPL3	0	-1.9845	0.23	0.737	0
MTURN	0	-0.870181	0.089	0.363	0
NPSR1-AS1	0	-1.63071	0.09	0.374	0
SUGCT	0	1.81387	0.884	0.521	0
HECW1	0	1.75941	0.6	0.118	0
GRB10	0	0.988943	0.615	0.306	0
TPST1	0	-1.35384	0.2	0.581	0
MLXIPL	0	1.6141	0.575	0.131	0
HIP1	0	-2.28766	0.303	0.729	0
POR	0	1.76247	0.619	0.218	0
GNAI1	0	-0.90534	0.127	0.365	0
PCLO	0	0.895099	0.802	0.609	0
RUNDC3B	0	0.864929	0.282	0.073	0
ZNF804B	0	2.18197	0.684	0.256	0
CDK14	0	1.07181	0.914	0.742	0
CDK6	0	-0.948738	0.226	0.451	0
CALCR	0	-1.55038	0.132	0.354	0
BAIAP2L1	0	-0.601482	0.042	0.209	0
CYP3A5	0	2.38406	0.566	0.102	0
CUX1	0	0.837721	0.877	0.775	0
ATXN7L1	0	0.85033	0.658	0.457	0
CDHR3	0	1.50168	0.637	0.24	0
LAMB1	0	-0.804953	0.394	0.606	0
IMMP2L	0	-0.881309	0.883	0.946	0
TFEC	0	0.836743	0.285	0.057	0
LINC01510	0	0.623313	0.207	0.045	0
CTTNBP2	0	0.876164	0.499	0.23	0
AASS	0	1.08897	0.675	0.468	0
CADPS2	0	-1.26059	0.583	0.794	0
SLC13A1	0	2.37102	0.803	0.21	0
CALD1	0	1.02208	0.596	0.202	0
ATP6V0A4	0	-1.85522	0.119	0.574	0
TMEM213	0	-1.23367	0.104	0.449	0
KIAA1549	0	1.44913	0.609	0.22	0
DENND2A	0	-1.08967	0.035	0.279	0
MGAM	0	0.685046	0.302	0.137	0
TMEM176B	0	0.586021	0.244	0.091	0
PRKAG2	0	0.539199	0.739	0.573	0
WDR60	0	0.738306	0.704	0.536	0
DLGAP2	0	0.958855	0.26	0.042	0
AF233439.1	0	-1.34176	0.017	0.265	0
DEFB1	0	-1.2079	0.166	0.494	0
MFHAS1	0	-0.854009	0.404	0.592	0
MSRA	0	1.90375	0.865	0.462	0
XKR6	0	-0.956726	0.257	0.512	0
CTSB	0	0.612585	0.282	0.104	0
TRMT9B	0	-0.705465	0.139	0.346	0
AC011586.2	0	-1.01936	0.101	0.296	0
MICU3	0	-0.691715	0.135	0.361	0
CSGALNACT1	0	-0.991492	0.186	0.389	0
SLC39A14	0	0.893406	0.408	0.16	0
BNIP3L	0	1.36471	0.594	0.252	0
ST18	0	1.3035	0.354	0.08	0
RP1	0	-2.28407	0.156	0.48	0
LINC01606	0	-2.02409	0.101	0.591	0
TOX	0	-1.13416	0.309	0.516	0
PDE7A	0	1.16495	0.739	0.501	0
HNF4G	0	0.760461	0.298	0.099	0
RALYL	0	1.10051	0.87	0.623	0
ATP6V0D2	0	-1.30216	0.135	0.392	0
ESRP1	0	-0.557766	0.038	0.208	0
RIDA	0	0.624524	0.279	0.114	0
GRHL2	0	-1.12121	0.082	0.421	0
DPYS	0	2.01581	0.697	0.14	0
EXT1	0	-0.79874	0.606	0.76	0
ENPP2	0	0.783801	0.275	0.067	0
FER1L6	0	1.14316	0.317	0.062	0
FAM49B	0	-0.968597	0.314	0.567	0
ST3GAL1	0	0.676778	0.341	0.134	0
ZFAT	0	0.939016	0.496	0.255	0
AC046195.1	0	1.00384	0.277	0.049	0
PTK2	0	-0.589566	0.722	0.845	0
PARP10	0	0.854495	0.342	0.093	0
PPP1R16A	0	0.637078	0.285	0.107	0
GPT	0	0.744477	0.23	0.035	0
DOCK8	0	0.591066	0.382	0.169	0
PUM3	0	0.766104	0.618	0.449	0
SLC1A1	0	1.38926	0.634	0.275	0
AK3	0	-1.16109	0.406	0.69	0
AL353151.2	0	-0.637093	0.069	0.241	0
GLDC	0	0.98143	0.607	0.396	0
PTPRD	0	1.60197	0.78	0.266	0
NFIB	0	0.71934	0.852	0.682	0
FREM1	0	-1.20288	0.311	0.617	0
BNC2	0	2.05747	0.848	0.34	0
AL162725.2	0	1.42445	0.465	0.122	0
MLLT3	0	-1.06475	0.318	0.566	0
LINC01239	0	0.824885	0.31	0.114	0
AL391117.1	0	2.43414	0.823	0.252	0
ACO1	0	1.37059	0.569	0.222	0
CNTNAP3B	0	1.04341	0.432	0.136	0
PIP5K1B	0	-1.11339	0.094	0.355	0
TRPM3	0	1.67886	0.946	0.528	0
GDA	0	1.53194	0.515	0.128	0
PCSK5	0	1.64123	0.69	0.228	0
PRUNE2	0	1.54357	0.701	0.237	0
VPS13A	0	0.958043	0.759	0.547	0
PSAT1	0	0.613582	0.218	0.051	0
TLE1	0	-0.891947	0.057	0.292	0
FRMD3	0	0.444924	0.656	0.459	0
NTRK2	0	-1.10487	0.044	0.261	0
AL158071.3	0	-0.812638	0.095	0.287	0
AL358232.2	0	1.54194	0.531	0.123	0
FBP1	0	1.33662	0.49	0.121	0
FANCC	0	0.757696	0.603	0.422	0
ALDOB	0	2.18561	0.758	0.205	0
TMEM246-AS1	0	1.30979	0.392	0.071	0
PTGR1	0	0.756396	0.484	0.3	0
SNX30	0	1.28866	0.563	0.245	0
HDHD3	0	0.80126	0.34	0.119	0
KIF12	0	0.70725	0.505	0.308	0
COL27A1	0	1.17364	0.521	0.213	0
ASTN2	0	0.844541	0.591	0.352	0
PBX3	0	-0.906504	0.123	0.329	0
RALGPS1	0	-0.972039	0.286	0.549	0
FAM102A	0	0.592205	0.307	0.132	0
DNM1	0	0.793444	0.337	0.115	0
NCS1	0	0.57409	0.266	0.112	0
ASS1	0	2.50135	0.804	0.183	0
RXRA	0	0.736787	0.32	0.115	0
SLC34A3	0	0.700411	0.207	0.018	0
NSMF	0	0.842425	0.303	0.063	0
DIP2C	0	0.907608	0.871	0.688	0
PFKP	0	-0.716473	0.066	0.269	0
PRKCQ	0	-1.00033	0.023	0.286	0
SFMBT2	0	-0.849726	0.079	0.306	0
DHTKD1	0	0.991758	0.495	0.227	0
OPTN	0	0.623736	0.296	0.129	0
FAM171A1	0	-1.37173	0.126	0.535	0
CUBN	0	3.09968	0.997	0.492	0
CACNB2	0	-1.60076	0.196	0.463	0
MALRD1	0	-1.27365	0.074	0.366	0
NEBL	0	-1.53133	0.273	0.721	0
KIAA1217	0	-0.807748	0.66	0.817	0
NRP1	0	0.773775	0.509	0.264	0
TMEM72	0	-1.28116	0.039	0.431	0
RASSF4	0	2.23699	0.797	0.127	0
VSTM4	0	0.763517	0.245	0.045	0
A1CF	0	0.810464	0.29	0.071	0
PRKG1	0	-1.77554	0.403	0.707	0
PCDH15	0	2.40915	0.713	0.239	0
PHYHIPL	0	0.65226	0.308	0.143	0
SLC16A9	0	2.85332	0.948	0.356	0
RHOBTB1	0	2.11746	0.753	0.266	0
LINC01515	0	1.01789	0.605	0.356	0
HK1	0	-0.643079	0.033	0.223	0
CAMK2G	0	0.775149	0.392	0.189	0
ADK	0	-0.635806	0.621	0.764	0
LRMDA	0	0.840175	0.971	0.729	0
ANXA11	0	-0.734934	0.166	0.382	0
SLC16A12	0	0.878721	0.859	0.591	0
CPEB3	0	-1.63896	0.391	0.751	0
MYOF	0	-0.934586	0.072	0.337	0
BLNK	0	-0.96333	0.07	0.352	0
ABCC2	0	1.58427	0.558	0.119	0
PAX2	0	0.881877	0.636	0.417	0
AC010789.1	0	0.794029	0.211	0.026	0
SFXN2	0	0.861911	0.362	0.136	0
SORCS1	0	2.85449	0.772	0.26	0
CPXM2	0	-0.745898	0.035	0.225	0
DOCK1	0	-0.786556	0.571	0.772	0
CFAP46	0	0.694787	0.209	0.045	0
TUBGCP2	0	0.642561	0.382	0.207	0
ECHS1	0	0.609051	0.259	0.072	0
SIGIRR	0	0.560518	0.226	0.069	0
CDHR5	0	0.979076	0.305	0.033	0
EPS8L2	0	0.984423	0.572	0.291	0
KCNQ1	0	-1.10352	0.088	0.423	0
KCNQ1OT1	0	2.03192	0.919	0.565	0
AC127526.2	0	0.934584	0.332	0.087	0
PDE3B	0	0.913586	0.385	0.145	0
PLEKHA7	0	0.70906	0.813	0.706	0
USH1C	0	1.14042	0.387	0.058	0
NAV2	0	-1.74919	0.172	0.637	0
NELL1	0	-1.66622	0.346	0.597	0
SLC5A12	0	3.0077	0.951	0.375	0
BBOX1	0	1.51756	0.598	0.22	0
BBOX1-AS1	0	0.956994	0.341	0.136	0
LGR4	0	-0.932605	0.651	0.801	0
MPPED2	0	-1.21295	0.181	0.456	0
TCP11L1	0	0.639322	0.304	0.132	0
PTPRJ	0	0.700895	0.77	0.582	0
GLYAT	0	2.23791	0.767	0.196	0
GLYATL1	0	0.896796	0.301	0.097	0
STX3	0	0.681139	0.388	0.215	0
SLC3A2	0	0.584996	0.255	0.098	0
SLC22A6	0	2.55499	0.792	0.091	0
SLC22A8	0	1.47956	0.466	0.051	0
MACROD1	0	0.731253	0.347	0.163	0
SLC22A11	0	1.23687	0.401	0.042	0
SLC22A12	0	1.19509	0.35	0.041	0
NEAT1	0	1.53796	0.988	0.885	0
MALAT1	0	-0.317177	1	1	0
PC	0	1.10022	0.39	0.085	0
LRP5	0	0.696931	0.334	0.141	0
TPCN2	0	0.642419	0.247	0.079	0
INPPL1	0	0.63467	0.269	0.106	0
POLD3	0	0.802415	0.357	0.153	0
DLG2	0	1.74209	0.952	0.601	0
ME3	0	-1.36377	0.111	0.475	0
PRSS23	0	-0.730102	0.081	0.263	0
NOX4	0	2.08903	0.866	0.392	0
AP003400.1	0	0.94536	0.219	0.035	0
MAML2	0	-0.828411	0.834	0.879	0
ARHGAP42	0	1.31643	0.595	0.224	0
AP003049.2	0	1.18136	0.228	0.047	0
DIXDC1	0	0.832276	0.468	0.243	0
ZBTB16	0	1.19781	0.867	0.561	0
CADM1	0	-1.54408	0.237	0.564	0
SIK3	0	-0.622802	0.777	0.876	0
DSCAML1	0	-1.16777	0.33	0.514	0
FXYD2	0	-0.764343	0.305	0.544	0
SMIM35	0	0.950341	0.22	0.036	0
PDZD3	0	1.17055	0.352	0.026	0
SORL1	0	-0.886529	0.068	0.336	0
MIR100HG	0	1.94414	0.748	0.268	0
GRAMD1B	0	1.98515	0.87	0.352	0
KCNJ1	0	-1.05367	0.094	0.428	0
AP004608.1	0	0.525567	0.216	0.058	0
SLC6A12	0	1.07776	0.345	0.068	0
SLC6A13	0	2.35368	0.792	0.117	0
B4GALNT3	0	-0.860531	0.046	0.222	0
WNK1	0	-1.76168	0.538	0.782	0
SCNN1A	0	-1.00427	0.188	0.51	0
RBP5	0	0.64011	0.256	0.079	0
TMEM52B	0	-1.92118	0.142	0.455	0
RERG	0	1.00098	0.631	0.331	0
MGST1	0	0.771847	0.311	0.127	0
PLEKHA5	0	1.09093	0.963	0.861	0
ETNK1	0	-0.776497	0.397	0.602	0
TM7SF3	0	1.14664	0.606	0.324	0
DENND5B	0	0.964125	0.712	0.483	0
PKP2	0	0.700605	0.26	0.083	0
KIF21A	0	0.801893	0.528	0.299	0
SLC38A1	0	-0.870232	0.07	0.316	0
AC008014.1	0	0.672084	0.817	0.694	0
GPD1	0	0.682329	0.215	0.024	0
LARP4	0	0.641576	0.671	0.528	0
SCN8A	0	0.684282	0.225	0.042	0
ERBB3	0	0.656911	0.323	0.15	0
SLC39A5	0	0.942151	0.305	0.032	0
SLC16A7	0	-1.67189	0.135	0.594	0
AC027288.3	0	2.2871	0.797	0.26	0
OTOGL	0	0.941946	0.286	0.071	0
PPFIA2	0	-1.27037	0.087	0.353	0
KITLG	0	-0.887065	0.114	0.317	0
NUDT4	0	-1.08404	0.182	0.452	0
RMST	0	1.70246	0.656	0.227	0
ANKS1B	0	1.33729	0.474	0.32	0
PAH	0	2.47266	0.848	0.202	0
BTBD11	0	-1.12774	0.137	0.388	0
TRPV4	0	0.978264	0.428	0.135	0
TMEM116	0	-0.846616	0.134	0.389	0
TPCN1	0	1.67097	0.785	0.378	0
MED13L	0	-0.653216	0.761	0.867	0
FBXO21	0	0.941364	0.658	0.436	0
NOS1	0	-0.96035	0.042	0.265	0
HNF1A-AS1	0	0.641405	0.753	0.617	0
HNF1A	0	0.748656	0.244	0.041	0
HPD	0	1.234	0.46	0.089	0
RIMBP2	0	-0.771108	0.032	0.225	0
CRYL1	0	1.24569	0.781	0.521	0
FGF9	0	-0.940953	0.061	0.344	0
SPATA13	0	-0.940576	0.36	0.601	0
FRY	0	-1.06537	0.139	0.362	0
LINC02343	0	-1.98559	0.064	0.434	0
LINC02334	0	1.06832	0.331	0.081	0
EPSTI1	0	0.63168	0.25	0.079	0
SMIM2-AS1	0	2.20491	0.776	0.222	0
LRCH1	0	-0.980409	0.538	0.717	0
DLEU2	0	0.798585	0.509	0.291	0
WDFY2	0	-1.44495	0.343	0.656	0
AL159156.1	0	-1.46873	0.079	0.341	0
PCDH9	0	-2.19904	0.252	0.596	0
KLF12	0	-0.694571	0.553	0.708	0
TBC1D4	0	-1.67712	0.324	0.758	0
LMO7	0	-1.19736	0.5	0.727	0
LINC02336	0	1.02984	0.257	0.11	0
GPC5	0	-3.25231	0.268	0.659	0
GPC6	0	1.02497	0.79	0.455	0
ABCC4	0	0.472346	0.506	0.239	0
CLDN10	0	1.075	0.682	0.389	0
CLDN10-AS1	0	-1.23333	0.108	0.285	0
TUBGCP3	0	0.983252	0.484	0.29	0
ATP11A	0	0.784263	0.446	0.223	0
MCF2L	0	1.55632	0.74	0.354	0
GRTP1	0	0.590792	0.271	0.11	0
AC244502.1	0	1.17371	0.331	0.082	0
SLC7A7	0	1.89503	0.59	0.082	0
AL132780.1	0	-0.775733	0.059	0.27	0
SLC7A8	0	1.11296	0.497	0.269	0
RNF212B	0	3.02118	0.647	0.12	0
PCK2	0	0.765989	0.255	0.032	0
AL110292.1	0	2.25409	0.765	0.266	0
LINC00645	0	-1.18132	0.097	0.37	0
PRKD1	0	-1.66161	0.471	0.783	0
MIA2	0	1.36125	0.844	0.549	0
LINC00871	0	2.30811	0.771	0.256	0
GPR135	0	0.707491	0.295	0.116	0
SYNE2	0	1.55701	0.989	0.881	0
GPHN	0	0.978589	0.981	0.918	0
RAD51B	0	-0.914282	0.506	0.677	0
DPF3	0	0.907768	0.34	0.102	0
PAPLN	0	1.06831	0.504	0.191	0
ENTPD5	0	0.750521	0.415	0.208	0
ALDH6A1	0	0.844606	0.398	0.18	0
LIN52	0	1.39033	0.687	0.413	0
FLVCR2	0	0.594311	0.204	0.045	0
ESRRB	0	-1.94099	0.095	0.556	0
CALM1	0	1.25043	0.559	0.228	0
CCDC88C	0	0.777246	0.278	0.062	0
LGMN	0	0.634659	0.237	0.084	0
AMN	0	1.51377	0.507	0.049	0
KLF13	0	0.866712	0.387	0.163	0
FMN1	0	-1.50052	0.193	0.462	0
SLC12A6	0	1.44822	0.657	0.284	0
GANC	0	0.804684	0.435	0.235	0
CAPN3	0	0.884468	0.371	0.133	0
SORD	0	1.06421	0.365	0.064	0
GATM	0	0.733393	0.338	0.116	0
SEMA6D	0	-1.53825	0.103	0.479	0
AC092078.2	0	-2.2844	0.113	0.421	0
SLC12A1	0	-3.24537	0.276	0.53	0
ATP8B4	0	1.65415	0.545	0.123	0
SLC27A2	0	1.79106	0.543	0.117	0
DMXL2	0	0.835643	0.552	0.334	0
MYO5C	0	-0.80271	0.046	0.295	0
WDR72	0	1.13822	0.944	0.833	0
ALDH1A2	0	-1.48005	0.096	0.36	0
MYO1E	0	-1.00882	0.306	0.516	0
TLN2	0	0.752822	0.68	0.528	0
CA12	0	-1.73455	0.448	0.79	0
AC087482.1	0	1.51363	0.52	0.109	0
DRAIC	0	1.34012	0.395	0.077	0
THSD4	0	-1.38193	0.265	0.47	0
PKM	0	-0.542235	0.102	0.286	0
NEO1	0	0.680172	0.544	0.377	0
CTSH	0	1.42579	0.531	0.116	0
MTHFS	0	0.723265	0.389	0.201	0
AC016705.2	0	-0.748441	0.033	0.237	0
ARNT2	0	-1.23508	0.073	0.43	0
ABHD17C	0	-0.731319	0.069	0.264	0
HDGFL3	0	-0.588983	0.037	0.209	0
SLC28A1	0	1.91319	0.688	0.132	0
AKAP13	0	0.699677	0.793	0.693	0
ANPEP	0	1.8943	0.648	0.09	0
SLCO3A1	0	-0.995108	0.043	0.239	0
AC012409.2	0	-0.758753	0.047	0.251	0
NR2F2-AS1	0	-1.33143	0.576	0.801	0
IGF1R	0	0.661603	0.901	0.84	0
MEF2A	0	-0.726341	0.588	0.754	0
ADAMTS17	0	-1.39703	0.101	0.395	0
AC087762.1	0	2.22786	0.673	0.104	0
RAB11FIP3	0	2.57201	0.968	0.517	0
HAGH	0	0.932016	0.447	0.202	0
SRRM2	0	1.19461	0.808	0.542	0
DNASE1	0	-0.828675	0.197	0.42	0
ADCY9	0	0.814273	0.48	0.25	0
RBFOX1	0	-2.27111	0.178	0.426	0
ABAT	0	0.938792	0.399	0.159	0
SNX29	0	0.53359	0.936	0.88	0
ABCC6	0	1.06895	0.406	0.112	0
GP2	0	-1.558	0.043	0.35	0
UMOD	0	-2.50205	0.177	0.489	0
ACSM2A	0	3.43443	0.995	0.283	0
ACSM2B	0	3.46655	0.987	0.243	0
TNRC6A	0	0.582151	0.896	0.852	0
SLC5A11	0	0.858761	0.245	0.07	0
SLC5A2	0	1.43073	0.439	0.042	0
GPT2	0	1.05605	0.367	0.067	0
AC025810.1	0	1.09223	0.259	0.051	0
KIFC3	0	0.743197	0.689	0.562	0
AC040174.1	0	-1.30406	0.116	0.476	0
AC138305.1	0	-2.12184	0.328	0.767	0
CES3	0	0.928911	0.298	0.033	0
HSD11B2	0	-1.25477	0.148	0.485	0
SLC7A6	0	-0.585766	0.049	0.221	0
UTP4	0	0.582675	0.253	0.106	0
NFAT5	0	-0.746193	0.642	0.799	0
AC009060.1	0	1.6409	0.61	0.197	0
AC009053.3	0	0.727768	0.335	0.142	0
MAF	0	1.31548	0.49	0.125	0
CMIP	0	0.862135	0.655	0.454	0
COTL1	0	0.664205	0.206	0.053	0
DPEP1	0	1.98371	0.653	0.076	0
CDK10	0	0.734316	0.357	0.155	0
SLC43A2	0	0.877768	0.593	0.407	0
SERPINF2	0	1.02471	0.366	0.057	0
CLUH	0	0.804179	0.435	0.201	0
RAP1GAP2	0	-1.31445	0.063	0.436	0
ASPA	0	1.35516	0.49	0.115	0
TRPV1	0	0.920222	0.385	0.132	0
SHPK	0	0.68688	0.301	0.114	0
SPNS2	0	0.783267	0.283	0.059	0
SAT2	0	0.985029	0.408	0.133	0
PEMT	0	1.00635	0.329	0.097	0
TOM1L2	0	-0.766516	0.337	0.537	0
SHMT1	0	1.34137	0.526	0.149	0
SLC5A10	0	1.69393	0.509	0.061	0
SLC47A1	0	1.55636	0.627	0.23	0
ALDH3A2	0	1.03345	0.44	0.196	0
SLC47A2	0	1.41421	0.445	0.063	0
WSB1	0	-1.55295	0.407	0.803	0
AC005726.1	0	0.98875	0.348	0.101	0
TP53I13	0	0.631376	0.217	0.041	0
MYO1D	0	-0.885245	0.168	0.4	0
RFFL	0	0.771835	0.418	0.223	0
WNK4	0	-1.44402	0.031	0.435	0
LINC00671	0	1.86435	0.707	0.188	0
TMEM106A	0	0.937159	0.306	0.054	0
ACBD4	0	0.504756	0.208	0.075	0
MAPT	0	1.45582	0.443	0.071	0
SCRN2	0	0.82239	0.281	0.04	0
SKAP1	0	-1.78033	0.198	0.685	0
HOXB3	0	-1.06274	0.058	0.389	0
PDK2	0	0.736319	0.302	0.102	0
ACSF2	0	2.2359	0.799	0.217	0
RSAD1	0	0.666213	0.23	0.073	0
CA10	0	-1.72588	0.129	0.517	0
STXBP4	0	-0.908599	0.299	0.521	0
PCTP	0	0.795166	0.276	0.073	0
MSI2	0	-0.991014	0.772	0.926	0
TBX2	0	0.542343	0.316	0.13	0
TANC2	0	-1.09614	0.291	0.557	0
ACE	0	0.70341	0.228	0.029	0
KCNH6	0	1.31223	0.407	0.048	0
ABCA5	0	-1.17334	0.495	0.661	0
MAP2K6	0	-0.911234	0.067	0.282	0
SLC39A11	0	0.87571	0.603	0.393	0
MYO15B	0	0.718505	0.475	0.285	0
SEC14L1	0	-0.932027	0.194	0.384	0
AFMID	0	1.23793	0.588	0.249	0
BAIAP2	0	1.44806	0.535	0.14	0
SLC25A10	0	0.624442	0.209	0.035	0
GCGR	0	-0.611161	0.029	0.206	0
FN3K	0	0.830157	0.417	0.2	0
EPB41L3	0	1.32632	0.853	0.595	0
L3MBTL4	0	1.89311	0.912	0.489	0
PTPRM	0	0.665709	0.898	0.738	0
SPIRE1	0	-1.30754	0.219	0.594	0
OSBPL1A	0	0.690403	0.535	0.361	0
ZNF521	0	0.573246	0.25	0.09	0
KCTD1	0	-1.71958	0.179	0.614	0
CDH2	0	1.25803	0.512	0.17	0
CCDC178	0	-1.27547	0.14	0.416	0
MAPK4	0	-0.86075	0.049	0.261	0
AC006305.1	0	0.891582	0.229	0.037	0
ATP8B1	0	-0.799014	0.078	0.296	0
ALPK2	0	0.734856	0.223	0.067	0
MALT1	0	0.869802	0.465	0.232	0
ZNF532	0	-0.761709	0.144	0.358	0
AC105094.2	0	1.5775	0.426	0.15	0
RNF152	0	1.44271	0.896	0.637	0
DOK6	0	0.99851	0.398	0.121	0
CD226	0	0.559099	0.201	0.066	0
RTTN	0	1.22795	0.611	0.333	0
SLC66A2	0	1.75271	0.601	0.184	0
AP3D1	0	0.706576	0.454	0.276	0
MFSD12	0	0.657308	0.279	0.103	0
KDM4B	0	0.770139	0.472	0.294	0
SAFB2	0	0.854529	0.606	0.398	0
FUT6	0	1.37048	0.446	0.052	0
INSR	0	0.944252	0.879	0.734	0
CERS4	0	0.664593	0.399	0.205	0
RGL3	0	-0.959934	0.232	0.504	0
ZNF69	0	1.00442	0.536	0.273	0
CYP4F3	0	1.27823	0.451	0.079	0
MAST3	0	0.785412	0.258	0.041	0
PGPEP1	0	0.924972	0.359	0.131	0
SLC25A42	0	1.49683	0.567	0.149	0
AC008554.1	0	1.61983	0.639	0.261	0
ZNF98	0	-0.91291	0.103	0.325	0
SLC7A9	0	0.897499	0.282	0.044	0
PEPD	0	1.44293	0.559	0.156	0
HPN	0	1.41004	0.827	0.523	0
PRODH2	0	2.60191	0.78	0.075	0
CAPN12	0	1.17297	0.379	0.066	0
AC026803.3	0	0.778783	0.255	0.049	0
HSD17B14	0	0.948616	0.331	0.082	0
SLC6A16	0	-0.680419	0.036	0.239	0
KCNC3	0	0.601515	0.239	0.061	0
NAPSA	0	0.682379	0.214	0.017	0
RNF24	0	-0.836179	0.053	0.274	0
LINC01428	0	0.930498	0.281	0.064	0
PLCB1	0	-2.43136	0.331	0.579	0
ACSS2	0	1.07128	0.495	0.224	0
PPP1R16B	0	1.57567	0.552	0.115	0
ZHX3	0	0.89968	0.776	0.625	0
LPIN3	0	0.823101	0.347	0.108	0
HNF4A	0	1.79752	0.596	0.081	0
HNF4A-AS1	0	1.77902	0.536	0.079	0
SLC13A3	0	3.24123	0.951	0.226	0
EYA2	0	1.04802	0.545	0.234	0
PCK1	0	1.25735	0.588	0.194	0
GNAS	0	-0.878957	0.254	0.533	0
SLC2A4RG	0	0.766088	0.364	0.137	0
APP	0	-1.01267	0.504	0.745	0
MRPS6	0	-1.27127	0.25	0.56	0
SLC5A3	0	-1.18723	0.297	0.602	0
SIM2	0	-1.31728	0.031	0.315	0
KCNJ15	0	2.43309	0.776	0.265	0
BACE2	0	-1.70031	0.113	0.509	0
TMPRSS2	0	-1.08579	0.126	0.387	0
AGPAT3	0	0.991945	0.616	0.392	0
COL18A1	0	0.841201	0.669	0.511	0
FTCD	0	2.52311	0.811	0.091	0
ADORA2A-AS1	0	1.00377	0.333	0.05	0
UPB1	0	1.57782	0.504	0.069	0
LRRC75B	0	0.713195	0.245	0.044	0
SGSM1	0	-0.93049	0.029	0.284	0
TPST2	0	-0.611002	0.068	0.245	0
TTC28	0	0.760581	0.786	0.605	0
TBC1D10A	0	0.591635	0.28	0.116	0
RBFOX2	0	-0.742149	0.419	0.625	0
BAIAP2L2	0	0.953227	0.312	0.043	0
DDX17	0	-0.457329	0.832	0.916	0
TOB2	0	0.648046	0.338	0.165	0
CSDC2	0	0.635451	0.233	0.071	0
SREBF2	0	-1.01274	0.207	0.484	0
PNPLA3	0	1.01394	0.316	0.042	0
PRR5	0	1.08023	0.384	0.077	0
ARHGAP8	0	-1.05579	0.179	0.491	0
PHF21B	0	-1.1442	0.019	0.304	0
PPARA	0	1.4819	0.837	0.565	0
TTC38	0	1.24542	0.503	0.159	0
CELSR1	0	0.999756	0.501	0.24	0
SELENOO	0	0.672574	0.451	0.264	0
MIOX	0	2.91858	0.807	0.093	0
PRKX	0	-0.910775	0.066	0.274	0
ARHGAP6	0	-1.42702	0.752	0.883	0
MAP3K15	0	-0.644709	0.044	0.217	0
Z93403.1	0	2.01903	0.739	0.233	0
MAOB	0	0.794216	0.388	0.19	0
RGN	0	1.00574	0.498	0.228	0
HDAC6	0	0.867717	0.348	0.118	0
CLCN5	0	-1.4054	0.511	0.738	0
EDA	0	1.05807	0.506	0.252	0
RPS6KA6	0	-0.809705	0.164	0.392	0
NRK	0	-1.34778	0.112	0.447	0
COL4A5	0	-1.29798	0.13	0.49	0
ACSL4	0	-1.41247	0.248	0.554	0
KLHL13	0	-1.48874	0.395	0.69	0
SEPTIN6	0	-0.807991	0.032	0.262	0
GRIA3	0	0.687165	0.227	0.062	0
THOC2	0	0.676564	0.686	0.549	0
TENM1	0	1.33709	0.608	0.247	0
XPNPEP2	0	1.12482	0.327	0.043	0
HS6ST2	0	-1.94586	0.14	0.539	0
HPRT1	0	-0.817344	0.067	0.314	0
MIR503HG	0	-0.668425	0.024	0.208	0
FGF13	0	-1.76649	0.264	0.588	0
AL589669.1	0	2.18862	0.723	0.147	0
KYNU	0	0.976996	0.311	0.064	0
SLC34A1	0	1.86783	0.544	0.066	0
MT1G	0	0.667728	0.24	0.036	0
G6PC	0	1.49873	0.454	0.078	0
AL117382.1	0	0.682997	0.212	0.038	0
FABP1	0	0.695354	0.223	0.024	0
AC021594.2	0	1.42999	0.283	0.044	0
FTH1	0	0.396186	0.264	0.105	0
APOE	0	0.618523	0.311	0.072	0
FTL	0	1.27333	0.513	0.126	0
LINC00278	0	1.33879	0.606	0.39	0
MT-CO1	0	0.907852	0.227	0.041	0
CLASP1	4.59789e-308	-0.643695	0.651	0.776	1.28603e-303
TNS3	2.24817e-307	0.640185	0.689	0.544	6.28814e-303
NFE2L1	5.90287e-307	0.604397	0.328	0.166	1.65103e-302
GPAT4	6.95593e-307	0.525334	0.248	0.105	1.94557e-302
CMTM4	3.56668e-306	-0.68801	0.373	0.551	9.976e-302
CASC15	5.4305e-306	-0.755009	0.079	0.256	1.51891e-301
ZBED3-AS1	3.42166e-305	0.867587	0.426	0.267	9.57037e-301
FAAH2	2.28978e-304	-0.666364	0.248	0.454	6.40452e-300
ENOX1	5.31304e-304	-1.61518	0.264	0.428	1.48606e-299
CLDN16	3.32735e-303	-0.932946	0.09	0.266	9.30661e-299
RAP2C	1.28969e-302	-0.570284	0.062	0.231	3.60727e-298
BDH2	1.81798e-302	0.551286	0.273	0.125	5.08488e-298
TBC1D24	1.12088e-301	-0.545303	0.063	0.233	3.1351e-297
PIK3C2G	5.42252e-301	-1.5267	0.22	0.387	1.51668e-296
ENPP1	2.5576e-300	0.521889	0.214	0.081	7.15361e-296
MTX2	2.50791e-299	-0.651413	0.391	0.561	7.01463e-295
NET1	8.82617e-298	0.53017	0.229	0.093	2.46868e-293
PPP2R5A	1.92014e-296	-0.742927	0.239	0.426	5.37063e-292
THNSL2	3.64441e-296	0.520057	0.238	0.099	1.01934e-291
SENP6	7.69613e-296	-0.523248	0.6	0.746	2.15261e-291
NPNT	2.6371e-295	-0.734082	0.154	0.347	7.37598e-291
ACSL3	5.29341e-295	-0.689552	0.218	0.404	1.48057e-290
LAMA1	8.01458e-295	-0.676799	0.08	0.252	2.24168e-290
CCDC30	8.51277e-295	0.65733	0.626	0.471	2.38102e-290
CERK	1.00801e-293	0.518826	0.258	0.114	2.81939e-289
FCHSD2	5.47964e-292	-0.749144	0.313	0.498	1.53265e-287
DDX56	9.41135e-292	0.482165	0.206	0.078	2.63235e-287
TMCC1	1.37131e-291	-0.618475	0.553	0.698	3.83555e-287
TBC1D1	1.84745e-291	-0.716059	0.463	0.628	5.16733e-287
AC004160.1	4.63362e-291	0.735248	0.248	0.11	1.29602e-286
MRTFA	8.88788e-291	-0.690701	0.39	0.562	2.48594e-286
NRCAM	1.52592e-290	-0.773984	0.103	0.279	4.26799e-286
MYO1B	4.45999e-290	-0.927042	0.189	0.38	1.24746e-285
PRICKLE2	3.31424e-289	-0.721884	0.531	0.664	9.26994e-285
ANK2	5.0068e-289	0.700026	0.703	0.541	1.4004e-284
COL6A1	3.65375e-288	-0.605014	0.138	0.323	1.02195e-283
WDR13	4.91779e-288	0.500567	0.285	0.133	1.3755e-283
BRAF	2.9177e-287	-0.554995	0.618	0.751	8.1608e-283
TBC1D8B	5.85982e-287	0.766113	0.379	0.223	1.63899e-282
UXS1	1.24625e-286	-0.621105	0.085	0.254	3.48577e-282
SNHG25	1.8516e-286	0.475061	0.303	0.145	5.17893e-282
MST1	2.63769e-286	0.690877	0.377	0.214	7.37761e-282
ELOVL7	3.52651e-286	-0.734985	0.214	0.395	9.86366e-282
KIFC2	6.61514e-286	0.532815	0.256	0.113	1.85025e-281
SH3BP5	7.09383e-286	0.484879	0.281	0.129	1.98414e-281
AC011287.1	3.57679e-284	0.799998	0.22	0.09	1.00043e-279
CLCN7	6.04285e-284	0.578472	0.276	0.131	1.69019e-279
GNG7	7.01679e-284	-0.859428	0.219	0.394	1.9626e-279
ZNF385D	9.40056e-284	-1.19044	0.207	0.383	2.62934e-279
AL359915.1	1.03257e-283	0.542072	0.221	0.088	2.88809e-279
SH3GL2	2.86976e-283	0.627079	0.382	0.216	8.02672e-279
C19orf12	5.81273e-283	0.521349	0.269	0.124	1.62582e-278
TMEM37	1.3567e-282	0.473865	0.205	0.079	3.7947e-278
EZR	1.71151e-282	0.579252	0.524	0.354	4.78711e-278
ID2	3.09924e-282	0.594741	0.358	0.194	8.66859e-278
DMXL1	3.31788e-282	0.614301	0.709	0.591	9.28011e-278
USP3	2.54483e-281	-0.649069	0.364	0.538	7.11788e-277
ASB3	1.14347e-278	-0.646079	0.268	0.45	3.19829e-274
AGBL4	4.07262e-278	-0.715002	0.457	0.626	1.13911e-273
KSR2	5.73314e-278	-0.902952	0.122	0.289	1.60356e-273
LIPA	6.9068e-278	0.72664	0.457	0.295	1.93183e-273
CAPN15	1.68716e-277	0.536611	0.207	0.081	4.71898e-273
CTNNAL1	4.1762e-277	-0.728235	0.123	0.295	1.16808e-272
NPLOC4	2.03701e-276	0.638731	0.451	0.292	5.69752e-272
WASHC1	2.06507e-276	0.603952	0.356	0.196	5.77599e-272
C11orf54	1.66622e-275	0.6605	0.569	0.42	4.66041e-271
ULK3	7.57808e-275	0.474472	0.239	0.103	2.11959e-270
LINC00970	9.80267e-275	-0.901198	0.379	0.534	2.74181e-270
SFRP1	8.30053e-274	-0.652252	0.067	0.225	2.32166e-269
SLC16A10	3.05682e-273	0.574122	0.469	0.296	8.54992e-269
C11orf80	3.51513e-273	-0.780255	0.163	0.339	9.83183e-269
LNPEP	8.40492e-272	-0.633702	0.272	0.448	2.35086e-267
SRSF10	1.61096e-271	-0.600777	0.256	0.435	4.50586e-267
HOMER1	1.50465e-270	-0.822579	0.174	0.357	4.20852e-266
GNA12	4.17999e-270	0.548669	0.294	0.146	1.16914e-265
FBXL4	4.97619e-270	-0.667294	0.323	0.494	1.39184e-265
GON4L	9.33124e-270	0.682621	0.562	0.413	2.60995e-265
LITAF	1.22579e-269	-0.610845	0.122	0.294	3.42853e-265
HADH	2.00929e-269	0.56044	0.326	0.174	5.61999e-265
DISP1	7.48629e-269	0.634122	0.463	0.3	2.09391e-264
RBMS1	8.16681e-269	-0.689813	0.502	0.653	2.28426e-264
RBBP8	1.71251e-268	-0.715528	0.363	0.531	4.7899e-264
NCOA1	2.70721e-268	-0.525606	0.648	0.772	7.57208e-264
RAPGEF3	6.01377e-268	0.528608	0.326	0.167	1.68205e-263
HIBADH	6.11685e-268	-0.67364	0.54	0.673	1.71088e-263
ZNF75D	6.67236e-268	0.667378	0.395	0.236	1.86626e-263
ZKSCAN1	2.3676e-267	0.64144	0.493	0.337	6.62217e-263
SPAG17	2.68775e-267	-0.627774	0.069	0.226	7.51763e-263
SNX5	9.01738e-267	0.581637	0.334	0.182	2.52216e-262
LINC01117	1.21198e-266	-0.716678	0.09	0.25	3.38991e-262
AL162411.1	2.50063e-266	0.542562	0.232	0.099	6.99427e-262
OXR1	3.27621e-266	-0.769187	0.811	0.85	9.16357e-262
SLIT3	1.43155e-265	0.524227	0.208	0.081	4.00405e-261
PRKAA2	2.16477e-265	-0.602129	0.447	0.607	6.05485e-261
PBLD	2.37868e-265	0.596374	0.369	0.213	6.65316e-261
BICD1	2.38136e-265	-0.847405	0.207	0.385	6.66065e-261
COL28A1	1.22003e-264	-0.654814	0.091	0.254	3.41244e-260
C10orf67	2.54564e-264	0.485941	0.217	0.089	7.12015e-260
ASXL3	3.52854e-264	-0.641608	0.193	0.372	9.86934e-260
ZNF208	4.06373e-264	-0.682256	0.056	0.206	1.13663e-259
PLCB4	5.39354e-264	-0.779764	0.132	0.303	1.50857e-259
SHROOM4	1.3496e-263	0.712695	0.516	0.354	3.77482e-259
GSTO2	2.28457e-263	-0.595147	0.134	0.303	6.38995e-259
CALM2	9.27838e-263	-0.574769	0.2	0.379	2.59516e-258
ASL	1.35906e-262	0.577122	0.283	0.141	3.80128e-258
AL359232.1	2.13808e-262	0.676874	0.454	0.291	5.98021e-258
RIMS2	2.82946e-262	-1.01579	0.066	0.218	7.91401e-258
ATP6V0C	3.95889e-262	0.398141	0.25	0.11	1.1073e-257
SETD3	4.52297e-262	0.607173	0.522	0.374	1.26508e-257
ITGA3	1.21041e-261	-0.545877	0.07	0.227	3.38552e-257
PTPN3	1.29028e-261	-0.611722	0.348	0.52	3.60892e-257
ZKSCAN7-AS1	1.00904e-260	-0.551596	0.069	0.224	2.82228e-256
AMMECR1	1.52102e-260	-0.651072	0.136	0.305	4.25428e-256
SUSD1	1.72335e-260	-0.633423	0.073	0.229	4.82021e-256
ADGRL2	1.86244e-260	-0.831974	0.452	0.602	5.20924e-256
SYTL4	6.28481e-259	-0.621309	0.057	0.204	1.75786e-254
ATP6V0A1	8.4609e-259	0.60045	0.399	0.244	2.36651e-254
AL139383.1	4.40812e-258	-0.708974	0.123	0.288	1.23295e-253
TFCP2	9.90554e-258	-0.625478	0.344	0.515	2.77058e-253
BRINP3	1.49997e-256	-0.694072	0.082	0.241	4.1954e-252
CDH1	7.31073e-256	-0.591526	0.091	0.253	2.04481e-251
SNRNP70	1.30947e-255	0.583311	0.581	0.432	3.66259e-251
LINC00598	1.37766e-255	0.576648	0.221	0.095	3.85332e-251
DAAM1	2.81914e-255	-0.618406	0.263	0.44	7.88515e-251
OIP5-AS1	4.24709e-255	-0.597473	0.235	0.407	1.18791e-250
ARHGAP32	5.9991e-255	0.583842	0.622	0.485	1.67795e-250
DIPK1A	3.81871e-254	0.523272	0.23	0.101	1.06809e-249
AC098829.1	4.59245e-254	1.29194	0.434	0.293	1.28451e-249
EIF4G3	8.56422e-254	-0.552951	0.547	0.693	2.39541e-249
ROR1	4.59874e-253	0.495784	0.371	0.206	1.28627e-248
ST5	1.38098e-252	-0.538715	0.055	0.202	3.86261e-248
EPB41L1	3.00982e-252	-0.618844	0.321	0.498	8.41848e-248
TMEM117	4.00064e-252	-0.725829	0.475	0.623	1.11898e-247
RARB	6.38633e-252	-0.713456	0.091	0.251	1.78626e-247
TMEM164	9.72913e-252	-0.696194	0.183	0.348	2.72124e-247
XPC	1.21544e-251	0.612651	0.354	0.203	3.39959e-247
CTBP2	6.76906e-250	-0.596757	0.491	0.641	1.8933e-245
THRB	1.50459e-249	-0.688013	0.648	0.746	4.20833e-245
MSH2	1.85163e-249	-0.577056	0.099	0.258	5.17901e-245
RABGEF1	2.00849e-249	-0.580922	0.392	0.558	5.61775e-245
AUTS2	5.40093e-249	0.51594	0.681	0.559	1.51064e-244
SPEN	1.82261e-248	0.884168	0.601	0.477	5.09785e-244
GLG1	2.32648e-248	0.569362	0.727	0.642	6.50718e-244
NCOA7	5.80257e-248	0.438509	0.569	0.39	1.62298e-243
SNED1	9.09269e-248	-0.86504	0.076	0.227	2.54323e-243
SLC36A4	1.48709e-247	-0.571226	0.134	0.299	4.1594e-243
JMJD1C	1.60114e-247	-0.485517	0.809	0.881	4.47838e-243
PALM2-AKAP2	1.97539e-247	0.620482	0.504	0.351	5.52516e-243
MBOAT2	4.71242e-247	-0.725068	0.214	0.383	1.31806e-242
ASPSCR1	5.50113e-247	0.492015	0.237	0.108	1.53867e-242
DNM1L	1.20379e-246	-0.578152	0.235	0.406	3.36701e-242
NECTIN3	2.16462e-246	0.54057	0.338	0.187	6.05443e-242
ATP1A1-AS1	5.28095e-246	-0.674893	0.15	0.312	1.47708e-241
CEMIP2	9.21886e-246	0.595767	0.354	0.204	2.57851e-241
CACNA2D1	4.50899e-245	0.521683	0.569	0.404	1.26116e-240
DYRK1A	2.20693e-244	-0.502777	0.609	0.743	6.17278e-240
OGT	5.98229e-244	-0.561792	0.307	0.478	1.67325e-239
TOX3	6.14909e-244	-1.10957	0.407	0.539	1.7199e-239
CREB3L2	1.11138e-243	-0.75156	0.255	0.42	3.10853e-239
LPIN1	2.94845e-243	-0.541996	0.117	0.278	8.24682e-239
OCLN	3.27631e-243	-0.553257	0.117	0.275	9.16383e-239
UBE2H	7.03501e-243	-0.561029	0.625	0.739	1.96769e-238
PCNX2	1.70789e-242	-0.566761	0.217	0.392	4.77696e-238
SAMD12	6.01709e-242	-0.573591	0.558	0.692	1.68298e-237
FAM169A	6.88878e-242	-0.518132	0.061	0.207	1.92679e-237
RANBP17	2.95921e-241	0.77193	0.372	0.227	8.27692e-237
LIMCH1	1.0231e-240	-0.771378	0.628	0.725	2.86161e-236
AC119673.2	6.0557e-240	0.619993	0.319	0.172	1.69378e-235
CCDC50	7.01824e-240	-0.5433	0.289	0.457	1.963e-235
PPP1R26-AS1	8.68019e-240	0.563146	0.273	0.137	2.42785e-235
PRKCH	4.39815e-239	-0.685549	0.068	0.215	1.23016e-234
CYB5A	8.6261e-239	0.578546	0.523	0.374	2.41272e-234
CNNM2	1.38666e-238	-1.46394	0.508	0.626	3.87848e-234
GPR89B	2.64471e-238	0.511516	0.251	0.121	7.39725e-234
ABR	4.74301e-238	0.44902	0.213	0.09	1.32662e-233
AC011246.1	1.18548e-237	-2.13767	0.126	0.273	3.31579e-233
AZIN1-AS1	4.01852e-237	-0.686773	0.256	0.42	1.12398e-232
EXOC6	4.17574e-237	-0.655188	0.177	0.341	1.16795e-232
MEI4	1.61868e-236	0.569575	0.277	0.14	4.52744e-232
LONRF3	2.55114e-236	0.5038	0.201	0.084	7.13554e-232
MAL2	4.90868e-236	-0.462099	0.064	0.208	1.37296e-231
MYO5A	9.17605e-236	-0.649485	0.232	0.4	2.56654e-231
BAG3	9.73794e-236	0.461964	0.233	0.108	2.7237e-231
ZMIZ1	4.35611e-235	-0.582374	0.255	0.424	1.2184e-230
SLC20A1	4.53739e-235	-0.650356	0.138	0.298	1.26911e-230
SNX10	4.75411e-235	-0.661448	0.226	0.388	1.32972e-230
CCNL1	6.94436e-235	0.53016	0.601	0.462	1.94234e-230
PLA2G15	6.98934e-235	0.439505	0.205	0.087	1.95492e-230
SH3GL1	7.88646e-235	0.432616	0.213	0.092	2.20584e-230
STOX2	8.35444e-235	-0.535679	0.222	0.411	2.33674e-230
GOSR2	8.74579e-235	0.563256	0.311	0.172	2.4462e-230
NDRG1	1.09514e-234	0.511949	0.549	0.396	3.0631e-230
KCNJ16	2.05809e-234	-0.580831	0.804	0.841	5.75647e-230
SNTB2	2.21478e-234	0.56035	0.302	0.161	6.19474e-230
PPM1L	2.9634e-234	-0.840087	0.445	0.58	8.28863e-230
MVP	4.89585e-234	0.472451	0.245	0.117	1.36937e-229
NFATC3	8.85202e-234	0.58564	0.552	0.417	2.47591e-229
MAGED1	1.19742e-233	-0.620229	0.356	0.517	3.34917e-229
MCRIP2	1.98764e-233	0.469555	0.272	0.138	5.55943e-229
CNDP2	2.88837e-233	0.479471	0.288	0.149	8.07877e-229
EPHX2	1.93582e-232	0.59444	0.467	0.318	5.41449e-228
SPEF2	7.07907e-232	0.662566	0.472	0.323	1.98002e-227
STAG1	3.26906e-231	-0.481408	0.66	0.776	9.14356e-227
ERMP1	6.03611e-231	-0.548915	0.148	0.308	1.6883e-226
ADGRV1	7.61829e-231	-0.573339	0.145	0.31	2.13084e-226
LRRFIP1	7.63424e-231	-0.647051	0.431	0.579	2.1353e-226
ACOX1	8.01769e-231	0.545687	0.349	0.207	2.24255e-226
ZNF559	1.0466e-230	-0.516861	0.103	0.256	2.92734e-226
ABCA10	1.17211e-230	-0.830951	0.211	0.369	3.2784e-226
RAB20	3.03235e-230	0.479481	0.21	0.092	8.48149e-226
TTC7A	9.34265e-230	-0.541788	0.153	0.314	2.61314e-225
HNRNPA2B1	2.16627e-229	-0.489094	0.575	0.715	6.05905e-225
ACLY	3.16347e-229	0.437944	0.203	0.087	8.84822e-225
CKB	4.38134e-228	-0.589067	0.118	0.273	1.22546e-223
MIR3936HG	3.29117e-227	-0.475464	0.388	0.564	9.2054e-223
RPS4Y1	4.7544e-227	0.545391	0.317	0.18	1.32981e-222
GHR	5.7265e-227	0.518756	0.617	0.462	1.6017e-222
PECR	7.11815e-227	0.510011	0.283	0.149	1.99095e-222
NEDD4	8.61434e-227	0.445619	0.287	0.148	2.40943e-222
NR1H4	1.46861e-226	0.536355	0.316	0.172	4.10769e-222
CCDC144A	2.06436e-226	0.687421	0.369	0.226	5.774e-222
LINGO2	2.87077e-226	0.432777	0.379	0.223	8.02955e-222
CHCHD3	3.98368e-226	-0.530978	0.519	0.655	1.11424e-221
ATF7IP2	7.68254e-226	-0.593788	0.146	0.302	2.14881e-221
MKLN1	1.42588e-225	-0.46094	0.661	0.776	3.98819e-221
QKI	1.38076e-224	-0.536165	0.592	0.717	3.86199e-220
TMEM38B	2.80646e-224	-0.45891	0.067	0.21	7.84967e-220
PDE5A	1.0043e-223	-0.51137	0.078	0.22	2.80904e-219
SLC38A11	2.27741e-223	-0.807406	0.14	0.292	6.36993e-219
NPAS3	2.34962e-223	-1.05958	0.178	0.339	6.57189e-219
RFX3	1.01031e-221	-0.601721	0.393	0.544	2.82585e-217
ALDH2	2.92153e-221	0.506582	0.336	0.193	8.17152e-217
SCML1	3.17435e-221	-0.591283	0.189	0.345	8.87865e-217
NLK	6.09148e-221	-0.631109	0.457	0.596	1.70379e-216
GPI	8.2698e-221	-0.539066	0.277	0.442	2.31306e-216
ABCB1	1.07448e-220	0.336447	0.245	0.113	3.00533e-216
CPM	8.79487e-220	0.558864	0.71	0.608	2.45993e-215
MDFIC	5.31208e-219	-0.635453	0.115	0.262	1.48579e-214
EMX2	8.47681e-219	0.589091	0.331	0.192	2.37096e-214
GFOD2	7.39795e-218	0.404176	0.208	0.092	2.06921e-213
JAZF1	7.57056e-218	-0.593031	0.073	0.211	2.11749e-213
CLEC16A	8.86913e-218	-0.548951	0.311	0.471	2.4807e-213
SIPA1L3	1.18715e-217	0.584461	0.68	0.579	3.32045e-213
NABP1	1.85822e-217	0.512272	0.237	0.116	5.19745e-213
ZSWIM6	3.63424e-217	-0.710127	0.577	0.692	1.0165e-212
KCTD8	1.18408e-216	-0.750345	0.189	0.348	3.31186e-212
PPP2R2B	1.31419e-216	0.879356	0.451	0.313	3.67578e-212
SNTB1	2.27245e-216	-0.812257	0.096	0.243	6.35604e-212
GSE1	5.14099e-216	0.578245	0.503	0.365	1.43793e-211
ALPK3	8.06899e-216	-0.485755	0.067	0.204	2.2569e-211
SNRK	1.32326e-215	-0.585531	0.211	0.367	3.70117e-211
RUFY3	3.7581e-215	0.523083	0.661	0.541	1.05114e-210
PDE8B	1.08846e-214	-0.679162	0.118	0.262	3.04443e-210
PRKCI	3.61611e-214	-0.564113	0.199	0.354	1.01143e-209
TDRD3	4.03973e-214	-0.528747	0.44	0.588	1.12991e-209
USP25	8.73724e-214	-0.450671	0.601	0.729	2.4438e-209
CHRM3	1.60581e-213	-0.868608	0.153	0.306	4.49146e-209
LASP1	2.27607e-213	0.396916	0.202	0.09	6.36616e-209
DHX15	7.55184e-213	-0.521692	0.272	0.429	2.11225e-208
RBMX	1.50455e-212	-0.503898	0.334	0.495	4.20823e-208
FOCAD	2.10068e-212	-0.578379	0.306	0.461	5.8756e-208
TRIM13	2.5523e-212	0.47467	0.279	0.15	7.13877e-208
ARHGEF18	2.85729e-212	-0.57099	0.19	0.344	7.99184e-208
MSH3	3.73156e-212	0.57677	0.584	0.457	1.04372e-207
SCN7A	5.98221e-212	-0.815175	0.242	0.399	1.67322e-207
FER	1.84824e-211	-0.576281	0.481	0.616	5.16952e-207
FNIP1	2.04337e-211	0.523489	0.641	0.528	5.71531e-207
XPR1	2.18524e-211	0.507267	0.661	0.556	6.1121e-207
CPEB4	2.24894e-211	-0.836569	0.699	0.778	6.2903e-207
INVS	3.7085e-211	0.510964	0.653	0.528	1.03727e-206
TTTY14	1.19337e-210	0.631462	0.589	0.455	3.33786e-206
ZNF704	1.21591e-210	-0.563527	0.474	0.611	3.4009e-206
NFE2L2	1.31253e-209	-0.663628	0.435	0.572	3.67115e-205
PEBP1	5.37009e-209	0.464527	0.409	0.257	1.50202e-204
LINC00882	7.91104e-209	-0.694377	0.127	0.271	2.21272e-204
LPP	4.56462e-208	0.384498	0.905	0.883	1.27672e-203
BTBD9	4.69639e-208	-0.492298	0.717	0.803	1.31358e-203
IDH2	5.53653e-208	-0.561193	0.193	0.345	1.54857e-203
BTD	7.68339e-208	0.582943	0.332	0.199	2.14904e-203
ANKRD12	7.8757e-208	0.517843	0.795	0.73	2.20283e-203
FOXP2	8.96635e-208	0.381594	0.434	0.268	2.50789e-203
LRIG3	2.85147e-207	0.582215	0.285	0.156	7.97557e-203
SOX2-OT	1.25246e-206	-0.817578	0.112	0.252	3.50313e-202
PLEKHA1	1.28124e-206	0.525343	0.526	0.39	3.58364e-202
MINDY2	3.49292e-206	-0.537006	0.225	0.38	9.76968e-202
SSBP3	1.02377e-205	-0.566049	0.256	0.412	2.86348e-201
ACSL1	8.28299e-205	0.554917	0.546	0.415	2.31675e-200
SIPA1L1	8.91042e-205	0.492033	0.711	0.604	2.49225e-200
LIFR	2.17524e-204	-0.587375	0.508	0.636	6.08415e-200
SMIM8	4.95688e-204	-0.525936	0.168	0.318	1.38644e-199
FMO4	6.16877e-204	0.686992	0.429	0.297	1.7254e-199
FAM13B	1.04619e-203	-0.535934	0.336	0.487	2.9262e-199
SGK3	4.46571e-203	0.528644	0.589	0.468	1.24906e-198
AL645568.1	1.00529e-202	-0.589162	0.149	0.294	2.8118e-198
REEP3	4.89884e-202	-0.556945	0.194	0.345	1.3702e-197
RALGAPA1	5.88123e-202	-0.433429	0.612	0.732	1.64498e-197
CYS1	6.71013e-202	-0.552497	0.196	0.348	1.87682e-197
PIAS2	9.23507e-202	-0.505318	0.392	0.54	2.58305e-197
KANSL1L	1.42199e-201	0.518903	0.765	0.687	3.9773e-197
OSBPL8	2.14097e-201	0.530276	0.595	0.47	5.98829e-197
SEMA5A	2.15381e-201	0.338395	0.401	0.251	6.0242e-197
NIT2	3.51819e-201	0.459214	0.217	0.104	9.84037e-197
UMAD1	4.1775e-201	-0.544803	0.47	0.603	1.16845e-196
WIPI1	6.48488e-201	0.450999	0.253	0.131	1.81382e-196
PLXNB2	1.01278e-200	0.438899	0.292	0.16	2.83274e-196
CCDC171	1.13436e-200	-0.554419	0.292	0.45	3.1728e-196
DHRSX	1.74285e-200	0.571198	0.586	0.462	4.87476e-196
OSMR-AS1	2.24507e-200	-0.484604	0.082	0.215	6.27946e-196
MYEF2	5.13055e-200	-0.52615	0.219	0.37	1.43502e-195
ASCC3	5.63667e-200	-0.497056	0.317	0.476	1.57658e-195
SGMS1	2.40008e-199	-0.546624	0.472	0.604	6.71301e-195
PKHD1	2.84794e-199	0.298648	0.993	0.935	7.96568e-195
AFF1	4.77859e-199	0.382785	0.85	0.787	1.33657e-194
RAPGEF6	6.15692e-199	-0.515752	0.332	0.481	1.72209e-194
AL355612.1	6.23958e-199	-1.80006	0.258	0.394	1.74521e-194
ATP2B4	7.55742e-199	-0.573212	0.084	0.215	2.11381e-194
ARIH1	1.34734e-198	-0.487685	0.53	0.661	3.7685e-194
VCL	1.83942e-198	-0.679955	0.189	0.337	5.14487e-194
LINC01138	3.03236e-198	-0.499514	0.08	0.213	8.48151e-194
TVP23C	3.60039e-197	-0.482114	0.131	0.277	1.00703e-192
GATA3	1.57416e-196	-0.697934	0.074	0.203	4.40292e-192
CMYA5	2.2919e-196	0.712699	0.524	0.39	6.41045e-192
GOLM1	4.9832e-196	-0.504187	0.093	0.228	1.3938e-191
FTX	1.73018e-195	0.329185	0.966	0.955	4.83933e-191
AC023282.1	1.23546e-194	0.519547	0.203	0.094	3.45559e-190
PHLDB2	4.43066e-194	-0.485333	0.606	0.718	1.23926e-189
DENND1B	5.45924e-194	-0.511944	0.407	0.549	1.52695e-189
SLC17A5	1.22716e-193	0.410584	0.214	0.103	3.43236e-189
PDCD4	1.70334e-193	-0.500606	0.098	0.232	4.76425e-189
UBE2E3	5.3982e-193	-0.569722	0.367	0.507	1.50988e-188
ARFGEF2	8.42176e-193	-0.507846	0.407	0.547	2.35557e-188
ANKRD11	9.05359e-193	0.514663	0.746	0.661	2.53229e-188
PSME4	1.83187e-192	-0.505314	0.379	0.522	5.12373e-188
SLC22A2	3.2999e-192	0.570515	0.29	0.162	9.22982e-188
PPP6R3	5.71009e-192	-0.43476	0.612	0.733	1.59711e-187
MIR99AHG	7.49968e-191	0.37883	0.808	0.685	2.09766e-186
SKIL	2.71093e-190	0.472216	0.35	0.217	7.58248e-186
SCD5	1.38954e-189	-0.671774	0.248	0.397	3.88654e-185
TTC39B	1.79224e-189	0.526282	0.464	0.331	5.01288e-185
GTF2IRD1	4.05283e-189	-0.603115	0.321	0.467	1.13358e-184
TUSC3	1.67278e-188	-0.498768	0.118	0.256	4.67876e-184
RIN2	1.68153e-188	0.497195	0.612	0.495	4.70325e-184
MIDN	2.1003e-188	0.358931	0.248	0.128	5.87454e-184
TIAM2	3.0181e-188	-0.53674	0.255	0.402	8.44163e-184
TRA2A	6.87385e-188	-0.45612	0.476	0.614	1.92262e-183
ZC3H12C	7.95331e-188	0.505162	0.4	0.267	2.22454e-183
TRPS1	1.74902e-187	0.452856	0.8	0.737	4.89202e-183
GLCCI1	3.72085e-187	-0.660307	0.273	0.423	1.04072e-182
FHOD3	4.68076e-187	-0.594676	0.7	0.769	1.30921e-182
SOCS2-AS1	5.53695e-187	0.472799	0.229	0.116	1.54869e-182
SEMA3C	1.22507e-186	-0.756096	0.129	0.27	3.42653e-182
DSP	1.4675e-186	0.531579	0.311	0.186	4.1046e-182
GABPB1-AS1	4.13577e-186	-0.526036	0.257	0.405	1.15678e-181
FGFR2	9.63256e-186	-0.535601	0.201	0.352	2.69423e-181
ZNF528-AS1	1.28268e-185	-0.479852	0.082	0.209	3.58765e-181
TFRC	5.01807e-185	-0.457144	0.103	0.235	1.40355e-180
NFYC	1.35676e-184	-0.506528	0.337	0.481	3.79487e-180
SPPL2A	1.78547e-184	-0.560352	0.297	0.436	4.99396e-180
NCOA2	1.20068e-183	-0.441421	0.688	0.788	3.3583e-179
RDX	1.80045e-182	0.995124	0.583	0.494	5.03586e-178
IQGAP1	1.92925e-182	-0.5353	0.267	0.409	5.3961e-178
AGBL3	5.48476e-182	0.584916	0.252	0.137	1.53409e-177
CTSA	1.04128e-181	0.414994	0.208	0.102	2.91247e-177
VPS37B	2.41077e-181	-0.57122	0.181	0.323	6.74291e-177
EEF1A1	6.00565e-181	0.428024	0.424	0.27	1.67978e-176
ANKHD1	8.453e-181	0.463477	0.764	0.691	2.3643e-176
NCOA3	8.64941e-181	-0.53558	0.327	0.469	2.41924e-176
UBE2E1	1.19675e-180	-0.530989	0.316	0.458	3.34732e-176
STX18	1.2633e-180	-0.514233	0.316	0.46	3.53346e-176
ATG7	1.65891e-180	-0.502674	0.379	0.52	4.63998e-176
DNM2	1.81936e-180	0.509133	0.597	0.487	5.08875e-176
PXK	1.22217e-179	-0.566325	0.141	0.277	3.41841e-175
PHF21A	1.63656e-179	-0.522485	0.362	0.502	4.57745e-175
ZFHX3	2.58276e-179	-0.616543	0.306	0.448	7.22397e-175
SCAF8	3.18597e-179	-0.452282	0.479	0.615	8.91117e-175
TGFBR2	6.19001e-179	-0.676668	0.275	0.414	1.73135e-174
MSR1	4.31582e-178	-0.755325	0.148	0.281	1.20714e-173
PARVA	6.20157e-178	-0.504421	0.205	0.347	1.73458e-173
ROCK2	1.08388e-177	0.458585	0.61	0.495	3.0316e-173
SMARCC1	1.42435e-177	0.514883	0.629	0.531	3.98392e-173
ANKRD10	1.67884e-177	-0.452675	0.315	0.46	4.69571e-173
AC034195.1	1.85153e-177	0.638821	0.479	0.348	5.17872e-173
RHPN2	7.20738e-177	0.423491	0.261	0.142	2.0159e-172
MFF	1.35979e-176	-0.4825	0.234	0.374	3.80334e-172
STRBP	3.6838e-176	-0.504542	0.435	0.567	1.03036e-171
EEFSEC	5.04165e-176	0.484781	0.347	0.219	1.41015e-171
ARGLU1	7.84716e-176	-0.445361	0.379	0.527	2.19485e-171
ARRDC3	1.18498e-175	-0.554015	0.218	0.358	3.31439e-171
COL8A1	3.76772e-175	-0.77078	0.082	0.204	1.05383e-170
XPA	4.94749e-175	-0.468665	0.152	0.289	1.38381e-170
FAM110B	1.12812e-174	-0.648247	0.126	0.258	3.15535e-170
NR2F1-AS1	1.13318e-174	-0.598422	0.141	0.273	3.16951e-170
AC245297.3	2.28829e-174	-0.438936	0.117	0.246	6.40035e-170
VAPA	1.00339e-173	-0.471487	0.39	0.527	2.80649e-169
GMDS-DT	1.72366e-173	0.417876	0.839	0.776	4.82106e-169
LPIN2	1.97931e-173	0.457775	0.355	0.226	5.53614e-169
ELF2	2.31061e-173	-0.504097	0.494	0.615	6.46278e-169
RTCA-AS1	2.98625e-173	0.475656	0.204	0.1	8.35254e-169
UNC5C	4.27343e-173	-1.13964	0.1	0.221	1.19528e-168
TFEB	7.58721e-173	-0.472075	0.121	0.249	2.12214e-168
PDE9A	2.95952e-172	-0.545616	0.24	0.384	8.27778e-168
RNF43	4.48052e-172	-0.463963	0.103	0.23	1.2532e-167
PRPF38B	9.21121e-172	0.58645	0.439	0.314	2.57638e-167
KHDRBS3	1.2846e-171	-0.53849	0.178	0.315	3.59302e-167
SYNDIG1	1.56607e-171	0.487535	0.201	0.096	4.38029e-167
FGD6	8.03565e-171	0.438359	0.266	0.149	2.24757e-166
EIF1B-AS1	9.38893e-171	0.510733	0.407	0.276	2.62608e-166
TENM2	1.4344e-170	0.335083	0.211	0.103	4.01203e-166
TENT2	1.99109e-170	-0.416891	0.574	0.689	5.56907e-166
TPRG1	4.61563e-170	0.457351	0.213	0.107	1.29099e-165
ACVR1	5.37421e-170	0.520003	0.507	0.389	1.50317e-165
SGCE	5.80837e-169	-0.496932	0.145	0.275	1.6246e-164
MAMDC2-AS1	8.37942e-169	-0.496174	0.124	0.253	2.34372e-164
STK33	8.37963e-169	0.379646	0.579	0.436	2.34378e-164
VTI1A	1.10509e-168	-0.51474	0.597	0.705	3.09094e-164
ANKRD17	2.12115e-168	-0.369991	0.752	0.83	5.93286e-164
DACH1	6.05953e-168	-1.12067	0.514	0.586	1.69485e-163
EGFR	9.51802e-168	0.372641	0.498	0.353	2.66219e-163
MGMT	1.09651e-167	0.477688	0.461	0.333	3.06695e-163
E2F3	1.2616e-167	0.400337	0.215	0.11	3.52869e-163
FAM177A1	2.18556e-167	0.484484	0.333	0.212	6.11302e-163
RORA-AS1	4.39137e-167	-0.467921	0.091	0.21	1.22827e-162
CYTH3	5.79552e-167	-0.512365	0.106	0.228	1.62101e-162
FZD6	9.25373e-167	-0.469689	0.165	0.297	2.58827e-162
ARHGEF10L	1.23477e-166	0.482255	0.51	0.384	3.45366e-162
STAM2	7.43793e-166	-0.458732	0.233	0.374	2.08039e-161
SLC35F5	1.18618e-165	-0.478413	0.333	0.468	3.31775e-161
BCAR3	1.27032e-165	-0.520284	0.179	0.314	3.55308e-161
TLK1	3.23021e-165	-0.45359	0.474	0.602	9.0349e-161
ACSS1	3.2676e-165	-0.543003	0.198	0.33	9.13948e-161
FAR1	6.60472e-165	-0.453749	0.218	0.355	1.84734e-160
TSTD3	8.19385e-165	-0.476035	0.151	0.28	2.29182e-160
ATP6V1B2	8.80128e-165	0.433511	0.243	0.134	2.46172e-160
TFDP2	9.45103e-165	0.466292	0.706	0.635	2.64345e-160
AC002070.1	1.59768e-164	-0.725304	0.138	0.262	4.46872e-160
TP53BP1	2.71868e-164	-0.43596	0.267	0.41	7.60414e-160
MAP3K3	2.73243e-164	-0.489389	0.176	0.309	7.6426e-160
PARP4	3.37186e-164	0.428584	0.281	0.165	9.4311e-160
SPAG9	7.30051e-164	0.413763	0.698	0.606	2.04195e-159
AC092535.4	1.54351e-163	-0.531878	0.128	0.257	4.31721e-159
NMD3	3.7508e-163	-0.56534	0.269	0.407	1.0491e-158
LINC01572	9.59429e-163	0.531711	0.311	0.191	2.68352e-158
CD9	1.17081e-162	-0.49699	0.093	0.215	3.27475e-158
NEGR1	2.39451e-162	0.446847	0.277	0.163	6.69746e-158
UBR1	2.39928e-162	-0.455592	0.303	0.44	6.71079e-158
RASSF8-AS1	2.56536e-162	0.497214	0.363	0.24	7.17532e-158
ABCA1	3.15055e-162	0.475568	0.262	0.15	8.81209e-158
CLINT1	5.51716e-162	-0.477109	0.411	0.534	1.54315e-157
MAP3K1	5.89672e-162	-0.496213	0.271	0.408	1.64931e-157
AMY2B	9.56325e-162	-0.601969	0.139	0.263	2.67484e-157
FAM172A	9.6448e-162	-0.431848	0.614	0.719	2.69765e-157
TTC14	2.38963e-161	-0.417292	0.374	0.515	6.6838e-157
BOD1L1	2.47539e-161	0.642479	0.555	0.453	6.92367e-157
HIF1A	2.95957e-161	-0.649862	0.355	0.484	8.27793e-157
OPHN1	6.13738e-161	-0.677937	0.41	0.528	1.71663e-156
ANK3	6.59273e-161	0.269878	0.947	0.917	1.84399e-156
MPP6	1.63731e-160	0.457564	0.307	0.185	4.57956e-156
TNRC6B	3.32398e-160	-0.352068	0.787	0.859	9.29718e-156
ZDHHC21	1.72578e-159	-0.44129	0.327	0.463	4.827e-155
SOX5	1.80062e-159	0.370039	0.49	0.347	5.03634e-155
MPP7	3.06684e-159	-0.484756	0.208	0.342	8.57795e-155
GOT1	4.40968e-159	-0.512103	0.263	0.393	1.23339e-154
CMC1	5.60709e-159	-0.490409	0.306	0.437	1.5683e-154
TMEM192	5.70261e-159	0.422737	0.259	0.148	1.59502e-154
PPIG	7.4393e-159	0.536633	0.564	0.456	2.08077e-154
NTN4	1.48851e-158	-0.424069	0.306	0.46	4.16336e-154
EXOC6B	2.34675e-158	-0.425585	0.625	0.728	6.56387e-154
AGPAT5	3.40388e-158	0.46834	0.326	0.207	9.52065e-154
ACADL	1.04158e-157	0.414508	0.276	0.162	2.9133e-153
AC021231.1	1.71357e-157	-0.545091	0.224	0.354	4.79286e-153
CPEB2	2.9646e-157	-0.596544	0.385	0.506	8.29199e-153
LHPP	3.66665e-157	0.396102	0.214	0.112	1.02556e-152
FGF14	1.06464e-156	-1.10334	0.156	0.278	2.97781e-152
U91319.1	1.76449e-156	-0.614622	0.088	0.202	4.93526e-152
KLHL24	1.80826e-156	-0.454545	0.276	0.412	5.0577e-152
IFT88	2.99382e-156	0.462237	0.637	0.541	8.37372e-152
HMGN3	1.73011e-155	0.463707	0.475	0.357	4.83911e-151
WRN	7.2866e-155	-0.494686	0.203	0.333	2.03806e-150
MIRLET7BHG	8.05605e-155	0.484495	0.44	0.322	2.25328e-150
ABHD17B	1.8135e-154	0.439721	0.247	0.14	5.07235e-150
IDH1	2.12175e-154	0.422125	0.238	0.132	5.93455e-150
ITGA9-AS1	3.14193e-154	-0.449922	0.106	0.226	8.78799e-150
GPD2	3.41906e-154	-0.470192	0.125	0.246	9.5631e-150
AL356124.1	3.95278e-154	-0.602011	0.164	0.288	1.10559e-149
UBR3	4.22557e-154	-0.411623	0.585	0.691	1.18189e-149
SRSF11	7.22913e-154	0.464355	0.77	0.701	2.02199e-149
SNTG1	1.8281e-153	-0.36442	0.224	0.111	5.11321e-149
MAML3	2.24388e-153	-0.663799	0.418	0.534	6.27614e-149
RETREG1	2.32527e-153	0.520725	0.443	0.32	6.50378e-149
PAPOLA	2.75598e-153	-0.416574	0.343	0.476	7.70849e-149
COBL	2.82109e-153	0.45279	0.63	0.524	7.89059e-149
VMP1	1.07772e-152	0.309607	0.627	0.516	3.01439e-148
BBS9	1.39728e-152	-0.443717	0.621	0.719	3.90819e-148
HECTD2	2.36075e-152	-0.430997	0.12	0.241	6.60301e-148
B3GLCT	5.90127e-152	-0.455248	0.132	0.254	1.65059e-147
ITGAV	5.92701e-152	-0.634715	0.369	0.496	1.65778e-147
CPSF6	6.1874e-152	-0.414626	0.32	0.456	1.73062e-147
MSANTD2	1.37072e-151	-0.447187	0.146	0.27	3.83389e-147
DSTN	1.46425e-151	-0.468995	0.217	0.347	4.0955e-147
ACADVL	2.39405e-151	0.449344	0.414	0.289	6.69617e-147
GRIP1	4.76558e-151	-0.889322	0.277	0.4	1.33293e-146
SLC12A3	6.12761e-151	-3.41404	0.154	0.252	1.71389e-146
FOXN3	7.56795e-151	-0.554738	0.415	0.537	2.11675e-146
TTC21B	7.88882e-151	0.509562	0.423	0.308	2.2065e-146
MTMR10	1.05661e-150	-0.511845	0.26	0.387	2.95534e-146
POU3F3	1.13808e-150	-0.311174	0.089	0.209	3.18321e-146
CLASP2	1.24575e-150	-0.436252	0.507	0.623	3.48436e-146
LINC00907	4.12977e-150	0.611743	0.22	0.12	1.1551e-145
PDS5B	7.6228e-150	-0.479287	0.375	0.502	2.1321e-145
AC083843.3	8.38277e-150	-0.401154	0.122	0.242	2.34466e-145
YAP1	1.49007e-149	-0.480551	0.476	0.588	4.16773e-145
WBP1L	1.73913e-149	0.460921	0.423	0.304	4.86434e-145
PTPN4	2.21983e-149	-0.525009	0.589	0.688	6.20887e-145
FREM2	3.92673e-149	0.426148	0.493	0.362	1.09831e-144
TSPAN9	5.88983e-149	0.477503	0.673	0.601	1.64738e-144
CASK	6.75883e-149	-0.486445	0.318	0.449	1.89045e-144
STAT3	1.02956e-148	-0.4884	0.411	0.534	2.87967e-144
OAF	1.33419e-148	0.412514	0.207	0.11	3.73172e-144
LAMA5	2.21437e-148	0.414236	0.27	0.161	6.19359e-144
CRYBG3	5.33262e-148	-0.454323	0.182	0.312	1.49153e-143
PAWR	6.04129e-148	-0.528727	0.432	0.556	1.68975e-143
SERTAD2	1.9419e-147	0.354229	0.202	0.104	5.43149e-143
CBFA2T2	2.42836e-147	-0.437597	0.487	0.603	6.79212e-143
GGNBP2	5.72974e-147	0.461703	0.503	0.39	1.60261e-142
TMEM168	7.67279e-147	-0.4117	0.149	0.272	2.14608e-142
GTF3C1	1.17504e-146	0.414803	0.269	0.162	3.28658e-142
TRPC1	2.38754e-146	-0.489842	0.135	0.258	6.67794e-142
SCLY	3.63886e-146	0.427261	0.214	0.115	1.01779e-141
WARS2-AS1	4.22285e-146	-0.487929	0.255	0.386	1.18113e-141
AC090579.1	9.16214e-146	-0.515435	0.108	0.218	2.56265e-141
SVIL	1.79729e-145	-0.599748	0.527	0.623	5.02701e-141
SMC5	2.00911e-145	-0.418683	0.316	0.45	5.61949e-141
DMGDH	2.22764e-145	0.429635	0.577	0.464	6.23071e-141
DAPK1	2.56695e-145	-0.530334	0.444	0.561	7.17975e-141
TRIP4	3.30004e-145	0.428967	0.342	0.226	9.23022e-141
MCC	3.50174e-145	-0.508792	0.14	0.26	9.79436e-141
TTC28-AS1	8.59934e-145	-0.449088	0.149	0.269	2.40523e-140
ZNF10	9.21481e-145	-0.450319	0.222	0.351	2.57738e-140
REPS2	1.13911e-144	0.526573	0.226	0.125	3.18608e-140
MNAT1	1.52222e-144	-0.402088	0.548	0.663	4.25766e-140
CROCC	1.62353e-144	0.386032	0.212	0.114	4.54101e-140
NUP88	2.32628e-144	-0.416521	0.194	0.323	6.50661e-140
USO1	3.04817e-144	-0.421061	0.305	0.434	8.52574e-140
USP2	3.7428e-144	0.402211	0.437	0.31	1.04686e-139
CCNL2	4.51068e-144	0.427387	0.436	0.314	1.26164e-139
LRP6	5.05651e-144	-0.439563	0.421	0.546	1.41431e-139
RNF213	5.62563e-144	0.458686	0.491	0.38	1.57349e-139
ATP6V1A	6.93909e-144	-0.511817	0.353	0.474	1.94086e-139
KAT2B	1.19715e-143	-0.484328	0.172	0.295	3.34844e-139
SLC20A2	1.22526e-143	-0.517092	0.392	0.514	3.42706e-139
PLSCR1	1.2323e-143	-0.380653	0.1	0.214	3.44675e-139
TMEM65	1.4525e-143	-0.47746	0.198	0.322	4.06264e-139
RIC1	1.71941e-143	-0.455341	0.32	0.447	4.80918e-139
PSPC1	1.72124e-143	-0.416148	0.376	0.503	4.81432e-139
PCAT1	3.08811e-143	0.46576	0.637	0.52	8.63743e-139
BEND7	9.6088e-143	0.437472	0.365	0.249	2.68758e-138
LUC7L2	1.22672e-142	-0.40154	0.53	0.642	3.43113e-138
NAIP	1.65994e-142	-0.419973	0.129	0.245	4.64285e-138
RRAGD	1.90591e-142	-0.448197	0.118	0.231	5.33083e-138
CDS1	2.43184e-142	-0.390112	0.092	0.201	6.80185e-138
MICU1	4.95084e-142	0.487306	0.524	0.418	1.38475e-137
LINC01578	7.51008e-142	-0.430791	0.299	0.426	2.10057e-137
NHS	1.33753e-141	0.304954	0.876	0.786	3.74107e-137
ANKRD13A	2.13599e-141	-0.412134	0.139	0.257	5.97435e-137
SMURF2	6.2451e-141	-0.461893	0.34	0.464	1.74675e-136
AC009120.2	1.07341e-140	0.4774	0.543	0.436	3.00233e-136
MAP4K5	1.40757e-140	-0.443733	0.293	0.421	3.93697e-136
SHANK2	1.84281e-140	0.345997	0.786	0.74	5.15433e-136
LARP1B	2.09829e-140	0.452178	0.542	0.431	5.8689e-136
CACHD1	3.6899e-140	0.302156	0.385	0.253	1.03207e-135
NAP1L1	6.01719e-140	-0.381945	0.24	0.373	1.68301e-135
ZNF544	8.05766e-140	-0.422462	0.235	0.365	2.25373e-135
SCAI	1.41935e-139	-0.453491	0.126	0.241	3.96993e-135
CLCN3	4.99403e-139	-0.470466	0.253	0.379	1.39683e-134
TIPARP	1.02598e-138	0.431738	0.307	0.196	2.86965e-134
PCBP1-AS1	1.37306e-138	0.479919	0.423	0.31	3.84045e-134
UQCRC2	1.6845e-138	-0.400422	0.237	0.363	4.71155e-134
CEP57L1	2.86965e-138	0.338651	0.209	0.112	8.0264e-134
RASA2	3.19953e-138	-0.422127	0.274	0.402	8.94909e-134
SMAD2	3.76383e-138	-0.430775	0.391	0.512	1.05274e-133
WDPCP	6.9866e-138	0.442256	0.637	0.542	1.95415e-133
FOSL2	3.03109e-137	-0.509718	0.101	0.21	8.47795e-133
PLPPR1	6.93491e-137	0.819023	0.586	0.493	1.93969e-132
MAOA	8.95531e-137	0.41349	0.317	0.204	2.5048e-132
SPRED2	9.86538e-137	-0.495416	0.281	0.401	2.75935e-132
RNF10	3.97126e-136	-0.445491	0.293	0.416	1.11076e-131
C12orf75	7.47383e-136	0.255179	0.207	0.109	2.09043e-131
LCLAT1	2.03763e-135	0.442811	0.535	0.436	5.69924e-131
PIK3C2A	2.47318e-135	-0.444343	0.429	0.549	6.91749e-131
CYP4V2	2.52219e-135	0.418364	0.3	0.192	7.05457e-131
VGLL4	2.78298e-135	-0.453574	0.43	0.548	7.784e-131
COG5	3.32301e-135	-0.432822	0.447	0.563	9.29446e-131
ATG10	4.15178e-135	-0.466937	0.302	0.428	1.16125e-130
UVRAG	4.59503e-135	-0.458267	0.434	0.552	1.28523e-130
RALGPS2	9.57597e-135	-0.460955	0.338	0.461	2.6784e-130
TNPO1	1.13133e-134	-0.433892	0.338	0.46	3.16432e-130
RNF115	1.6596e-134	-0.447002	0.356	0.48	4.64191e-130
RGS6	4.82953e-134	-1.39511	0.158	0.26	1.35082e-129
PTEN	1.62392e-133	-0.418609	0.444	0.562	4.54211e-129
STK25	2.829e-133	0.3563	0.208	0.115	7.91271e-129
RNF145	2.93041e-133	-0.406025	0.107	0.216	8.19634e-129
PXDNL	2.9817e-133	-0.664062	0.113	0.219	8.33981e-129
NDFIP1	5.57423e-133	-0.401118	0.232	0.354	1.55911e-128
YBX3	5.78788e-133	0.420555	0.45	0.338	1.61887e-128
SOX6	8.19657e-133	-0.369958	0.81	0.862	2.29258e-128
GK5	1.04566e-132	-0.38993	0.133	0.246	2.92471e-128
GNAQ	1.115e-132	-0.42201	0.657	0.746	3.11865e-128
WWP1	1.39607e-132	-0.386043	0.451	0.571	3.9048e-128
SOS2	2.46268e-132	-0.394952	0.5	0.614	6.88811e-128
PWWP2A	4.52623e-132	-0.402259	0.171	0.289	1.26599e-127
GNPTAB	4.86142e-132	-0.401531	0.158	0.274	1.35974e-127
PARP8	1.40002e-131	-0.411313	0.099	0.206	3.91584e-127
BRD2	1.41692e-131	0.439865	0.323	0.215	3.96314e-127
SMS	1.6295e-131	-0.447358	0.168	0.284	4.55772e-127
AHCYL1	1.93844e-131	-0.456867	0.336	0.452	5.42182e-127
STX18-AS1	4.3501e-131	-0.441732	0.215	0.338	1.21672e-126
RPL13	4.44932e-131	0.366595	0.339	0.219	1.24447e-126
CSPP1	4.58813e-131	0.445049	0.582	0.486	1.2833e-126
SELENOI	6.15344e-131	-0.363528	0.108	0.215	1.72112e-126
SPIN1	6.20751e-131	-0.381543	0.535	0.642	1.73624e-126
CECR2	8.66209e-131	-0.478174	0.329	0.448	2.42279e-126
ZNF385B	9.14791e-131	0.44326	0.511	0.399	2.55867e-126
FBXO17	1.08106e-130	0.439504	0.433	0.321	3.02371e-126
KMT2B	1.5511e-130	0.414139	0.256	0.155	4.33841e-126
PEX13	2.00381e-130	0.399112	0.228	0.131	5.60464e-126
MTCH1	2.12745e-130	0.379374	0.328	0.218	5.95048e-126
RAVER2	2.24467e-130	-0.386832	0.108	0.215	6.27835e-126
FANCL	7.10975e-130	-0.392453	0.137	0.249	1.9886e-125
HNMT	1.18593e-129	0.619845	0.314	0.211	3.31705e-125
DOT1L	1.81656e-129	0.330185	0.307	0.197	5.08093e-125
FAM135A	2.02049e-129	-0.417559	0.384	0.501	5.6513e-125
TRAF3IP2-AS1	9.19664e-129	-0.462908	0.15	0.261	2.5723e-124
BTBD3	4.37265e-128	-0.391815	0.116	0.222	1.22303e-123
PUM2	1.04184e-127	-0.328736	0.573	0.685	2.91403e-123
FBXO31	1.13849e-127	0.352381	0.203	0.112	3.18435e-123
TOP2B	2.26718e-127	-0.382914	0.296	0.421	6.34132e-123
VDR	2.53952e-127	0.358507	0.336	0.218	7.10305e-123
TJP1	5.88065e-127	-0.503684	0.401	0.512	1.64482e-122
ZBTB38	6.80417e-127	0.43814	0.41	0.303	1.90313e-122
NDUFS4	1.20956e-126	-0.39133	0.315	0.437	3.38313e-122
EIF4G1	1.36794e-126	0.38657	0.246	0.148	3.82613e-122
SNHG14	2.19743e-126	0.395952	0.885	0.866	6.14622e-122
DPY19L2	3.20451e-126	-0.516327	0.294	0.409	8.96302e-122
TRPM6	1.79971e-125	-1.68869	0.181	0.276	5.03379e-121
SINHCAF	2.56387e-124	-0.391975	0.121	0.227	7.17114e-120
CHD6	2.7202e-124	-0.354789	0.456	0.577	7.6084e-120
CRIM1	4.12542e-124	-0.577867	0.47	0.583	1.15388e-119
RMND1	4.38327e-124	0.357969	0.228	0.133	1.226e-119
AC068587.4	5.27813e-124	0.346097	0.249	0.151	1.47629e-119
L2HGDH	5.33355e-124	0.434278	0.39	0.282	1.49179e-119
SH3D19	8.52018e-124	0.35517	0.599	0.496	2.3831e-119
STRN	1.01063e-123	-0.397555	0.285	0.405	2.82674e-119
FASTKD1	2.44138e-123	-0.404527	0.206	0.321	6.82854e-119
RSU1	2.8421e-123	0.496008	0.329	0.225	7.94935e-119
SLC2A11	2.86721e-123	0.437619	0.312	0.208	8.01958e-119
TBC1D32	2.89355e-123	-0.422163	0.252	0.374	8.09325e-119
EVI5	3.81915e-123	-0.390076	0.481	0.59	1.06822e-118
COMMD10	5.09921e-123	0.388434	0.726	0.649	1.42625e-118
IMMT	6.80012e-123	-0.392713	0.232	0.348	1.90199e-118
EXPH5	1.68326e-122	-0.535456	0.163	0.273	4.70808e-118
HSPA12A	2.3681e-122	0.411065	0.439	0.33	6.62358e-118
FEZ2	8.42956e-122	-0.374231	0.213	0.33	2.35775e-117
ZNF493	1.835e-121	-0.37146	0.22	0.338	5.1325e-117
CRADD	5.3122e-121	0.365224	0.754	0.703	1.48582e-116
NIPBL	5.86458e-121	-0.315905	0.663	0.756	1.64032e-116
TBC1D8	9.52552e-121	-0.509185	0.318	0.433	2.66429e-116
RGS12	1.16975e-120	0.342323	0.278	0.175	3.27179e-116
NCKAP1	1.21608e-120	-0.373448	0.422	0.535	3.40138e-116
CIT	2.65824e-120	-0.416629	0.12	0.224	7.43509e-116
TAOK3	2.74161e-120	-0.434868	0.499	0.602	7.66828e-116
PLXDC2	2.90325e-120	0.307429	0.829	0.753	8.1204e-116
PELI2	3.41428e-120	0.41634	0.623	0.529	9.54975e-116
ERICH1	4.69125e-120	-0.446982	0.26	0.38	1.31214e-115
PCCA	7.7725e-120	-0.291416	0.834	0.887	2.17397e-115
DLEU1	8.79211e-120	0.376269	0.218	0.126	2.45915e-115
ZFP36L1	1.35377e-119	-0.556766	0.286	0.403	3.7865e-115
Z93930.2	1.81669e-119	-0.40097	0.168	0.283	5.08128e-115
ARMCX4	2.97889e-119	-0.417933	0.322	0.44	8.33195e-115
GSN	3.10707e-119	-0.378408	0.137	0.245	8.69047e-115
TEAD1	3.42665e-119	0.37575	0.737	0.695	9.58435e-115
RBMS2	4.10283e-119	-0.423618	0.113	0.217	1.14756e-114
ZSWIM8	4.7573e-119	0.362745	0.257	0.16	1.33062e-114
ENTPD1-AS1	4.77878e-119	0.399836	0.485	0.376	1.33663e-114
CEP85L	1.01639e-118	-0.434198	0.131	0.237	2.84283e-114
P4HA1	1.29476e-118	0.606702	0.403	0.307	3.62144e-114
BMPR1A	1.46982e-118	-0.410767	0.373	0.489	4.11109e-114
DMD	3.0484e-118	-0.507283	0.116	0.218	8.52636e-114
SRPK1	3.52981e-118	0.393992	0.329	0.226	9.87287e-114
GABPB2	3.53659e-118	-0.391147	0.2	0.316	9.89183e-114
RAF1	3.67021e-118	-0.379314	0.254	0.371	1.02656e-113
SLC38A10	4.9997e-118	0.400636	0.277	0.179	1.39842e-113
SMARCA2	5.06905e-118	-0.461933	0.407	0.519	1.41781e-113
DIAPH2	5.48468e-118	0.327652	0.401	0.284	1.53407e-113
PTBP3	7.2034e-118	-0.577338	0.4	0.5	2.01479e-113
CABLES1	2.80306e-117	0.340051	0.331	0.22	7.84016e-113
DYNC2LI1	3.79314e-117	-0.377582	0.194	0.308	1.06094e-112
SBF2	4.32744e-117	-0.305971	0.769	0.841	1.21038e-112
MAN2A1	4.70847e-117	-0.518312	0.421	0.526	1.31696e-112
PHTF2	6.41293e-117	-0.432036	0.18	0.29	1.7937e-112
SEPTIN9	1.68519e-116	-0.491839	0.293	0.406	4.71347e-112
C4orf19	2.59787e-116	-0.409329	0.424	0.535	7.26624e-112
SCFD1	2.6749e-116	-0.375551	0.343	0.459	7.48171e-112
MCPH1-AS1	3.18321e-116	0.377924	0.226	0.135	8.90344e-112
TAF4	3.48585e-116	0.375709	0.249	0.155	9.74992e-112
MAT2A	1.71865e-115	0.376159	0.296	0.199	4.80707e-111
MFN1	1.90954e-115	-0.349796	0.177	0.288	5.34099e-111
R3HDM1	2.25093e-115	-0.408227	0.348	0.459	6.29585e-111
CFLAR	5.39604e-115	0.348814	0.665	0.583	1.50927e-110
CCDC92	5.64109e-115	0.391771	0.299	0.199	1.57781e-110
SPATA6	7.84621e-115	-0.357474	0.265	0.386	2.19459e-110
BAZ2B	7.96951e-115	-0.304459	0.732	0.807	2.22907e-110
AC104123.1	9.15203e-115	0.37609	0.333	0.224	2.55982e-110
PPFIBP2	2.32756e-114	0.314212	0.206	0.117	6.51019e-110
CDK13	2.45195e-114	-0.346661	0.546	0.65	6.85811e-110
INTS6	4.21586e-114	-0.499629	0.372	0.476	1.17918e-109
SLC10A7	4.4235e-114	-0.401863	0.203	0.315	1.23725e-109
KANSL1	1.08563e-113	-0.285098	0.796	0.869	3.03651e-109
PTPRA	1.40994e-113	-0.381056	0.325	0.439	3.94359e-109
XPO4	1.83869e-113	-0.379637	0.262	0.376	5.14281e-109
MRPS5	2.22765e-113	-0.382342	0.202	0.313	6.23073e-109
OSBP2	2.69263e-113	-0.386848	0.129	0.232	7.5313e-109
RFX7	4.42015e-113	0.428153	0.505	0.405	1.23632e-108
AL008633.1	5.0259e-113	-0.548684	0.237	0.351	1.40575e-108
FSTL4	5.57676e-113	-0.600575	0.121	0.219	1.55982e-108
ATP5F1C	1.12633e-112	-0.367686	0.239	0.351	3.15035e-108
CEP70	2.43099e-112	-0.388821	0.338	0.452	6.79948e-108
FBXW7	2.43826e-112	-0.407466	0.436	0.542	6.81982e-108
ATG4B	2.78298e-112	0.394998	0.361	0.26	7.78399e-108
ENOSF1	4.14079e-112	0.406776	0.657	0.587	1.15818e-107
AL139260.1	5.08473e-112	0.352676	0.211	0.122	1.4222e-107
KAT6B	7.04682e-112	-0.380302	0.476	0.584	1.971e-107
ANKRD26	2.19525e-111	0.418977	0.655	0.573	6.14011e-107
SMG6	2.46405e-111	-0.369764	0.409	0.522	6.89196e-107
THADA	9.83793e-111	-0.365473	0.448	0.556	2.75167e-106
USP31	1.43895e-110	0.271042	0.201	0.114	4.02474e-106
PRPF4B	1.56352e-110	0.456428	0.506	0.416	4.37317e-106
GBE1	3.54699e-110	-0.422305	0.511	0.603	9.92094e-106
ARHGEF17	4.75173e-110	0.31053	0.229	0.138	1.32906e-105
ARID5B	7.36044e-110	-0.433398	0.531	0.622	2.05872e-105
HNF1B	1.07751e-109	-0.347009	0.259	0.375	3.01378e-105
CDRT4	1.17143e-109	-0.357874	0.117	0.217	3.27649e-105
KIZ	1.19436e-109	-0.423106	0.19	0.297	3.34061e-105
MARK3	1.3744e-109	-0.336444	0.518	0.621	3.84421e-105
STXBP5	1.47465e-109	-0.386281	0.309	0.424	4.12459e-105
TBL1X	1.58537e-109	-0.439204	0.546	0.64	4.43428e-105
RAP1A	2.56106e-109	-0.432704	0.346	0.45	7.16329e-105
C2CD3	3.71344e-109	-0.355048	0.138	0.24	1.03865e-104
DTNB	4.06647e-109	-0.404432	0.281	0.394	1.13739e-104
CTNND1	4.09765e-109	-0.277649	0.783	0.85	1.14611e-104
NPR3	8.44425e-109	0.52346	0.353	0.256	2.36186e-104
CMSS1	1.26673e-108	-0.479017	0.269	0.375	3.54303e-104
ANKS1A	1.27111e-108	-0.457912	0.419	0.525	3.55529e-104
LAMP1	1.77164e-108	0.322213	0.249	0.158	4.95528e-104
AKAP10	3.03934e-108	-0.344588	0.298	0.412	8.50104e-104
METTL6	4.30483e-108	0.370493	0.237	0.146	1.20406e-103
RAB11A	7.68096e-108	-0.363482	0.164	0.267	2.14837e-103
CPNE8	1.58168e-107	-0.472683	0.38	0.48	4.42397e-103
CAAP1	1.97056e-107	-0.360678	0.3	0.412	5.51167e-103
EEF1G	2.82039e-107	0.286176	0.22	0.131	7.88864e-103
AIF1L	3.05574e-107	-0.384581	0.149	0.25	8.5469e-103
ZNF680	3.84915e-107	-0.349117	0.142	0.243	1.07661e-102
USP34	8.63283e-107	-0.268505	0.712	0.794	2.4146e-102
ADAM17	4.24763e-106	-0.367751	0.165	0.269	1.18806e-101
MYSM1	5.54663e-106	-0.338753	0.269	0.379	1.55139e-101
CEP164	1.28091e-105	0.383227	0.295	0.199	3.5827e-101
KIAA1671	2.76512e-105	0.385147	0.422	0.324	7.73404e-101
ZMYND8	2.99018e-105	-0.390718	0.396	0.505	8.36354e-101
SMURF1	3.31271e-105	-0.477347	0.355	0.457	9.26565e-101
SCMH1	3.8299e-105	0.381718	0.641	0.56	1.07122e-100
PAPSS1	3.91922e-105	-0.36047	0.112	0.206	1.09621e-100
CCDC146	4.80702e-105	-0.404982	0.224	0.332	1.34452e-100
LINC02615	4.85488e-105	0.36636	0.328	0.228	1.35791e-100
ASH1L	5.53064e-105	0.321908	0.825	0.799	1.54692e-100
NPIPB5	1.02051e-104	0.406428	0.29	0.194	2.85438e-100
UNC13B	1.31177e-104	-0.373118	0.408	0.514	3.66903e-100
RTN3	2.34342e-104	-0.413256	0.203	0.306	6.55454e-100
DICER1	3.01236e-104	-0.3442	0.488	0.591	8.42557e-100
EEA1	6.33406e-104	-0.39154	0.372	0.479	1.77164e-99
RIMKLB	6.42133e-104	-0.385255	0.184	0.289	1.79605e-99
PPA1	6.65638e-104	0.287709	0.203	0.12	1.86179e-99
KIDINS220	7.83899e-104	-0.336646	0.442	0.551	2.19256e-99
CPVL	8.37121e-104	-0.401485	0.11	0.203	2.34143e-99
ZNF697	1.11752e-103	0.310489	0.231	0.142	3.12571e-99
ABI1	1.23312e-103	-0.364351	0.346	0.455	3.44902e-99
SRGAP3	1.34525e-103	-0.446647	0.245	0.353	3.76267e-99
HSP90B1	1.89303e-103	0.411803	0.423	0.326	5.2948e-99
ZMYM4	2.32533e-103	-0.327279	0.517	0.622	6.50396e-99
PLS3	3.3483e-103	-0.434863	0.277	0.384	9.36518e-99
UHRF2	4.3832e-103	-0.363634	0.24	0.346	1.22598e-98
TMEM14B	5.08643e-103	-0.401691	0.298	0.405	1.42267e-98
MAPKBP1	6.09255e-103	-0.365989	0.117	0.211	1.70409e-98
SEC24B	8.61072e-103	-0.353294	0.389	0.496	2.40842e-98
CTIF	1.18183e-102	-0.366025	0.208	0.317	3.30558e-98
MID1	1.19556e-102	-0.523322	0.128	0.222	3.34398e-98
BMPR1B	2.07805e-102	-1.05519	0.172	0.266	5.81232e-98
KDM6A	2.08727e-102	-0.317689	0.495	0.605	5.8381e-98
BDH1	2.36046e-102	-0.310348	0.135	0.235	6.60221e-98
CERT1	3.02377e-102	0.382649	0.526	0.438	8.45749e-98
ATAD1	3.45969e-102	-0.350094	0.25	0.357	9.67675e-98
HSPD1	4.26695e-102	0.417199	0.401	0.306	1.19346e-97
CDR2	6.74293e-102	0.397203	0.514	0.421	1.886e-97
LLGL2	1.04335e-101	-0.326383	0.482	0.583	2.91825e-97
CYP7B1	2.17159e-101	-0.448238	0.208	0.309	6.07394e-97
ACAP2	3.65354e-101	-0.352702	0.381	0.489	1.02189e-96
EPN2	5.81644e-101	-0.361605	0.255	0.366	1.62686e-96
PRKCE	1.69001e-100	-0.381097	0.567	0.66	4.72697e-96
ATP11C	1.71131e-100	0.266963	0.294	0.195	4.78655e-96
TACC2	3.17198e-100	0.311016	0.558	0.475	8.87203e-96
KANSL3	3.98399e-100	-0.342156	0.252	0.359	1.11432e-95
ACTR3	5.34219e-100	-0.392407	0.254	0.358	1.49421e-95
HMBOX1	5.62767e-100	-0.430001	0.32	0.426	1.57406e-95
AGFG1	7.72853e-100	-0.351408	0.333	0.438	2.16167e-95
RPL35	1.95454e-99	0.273289	0.227	0.139	5.46684e-95
PCMTD2	2.39696e-99	-0.340448	0.165	0.264	6.70429e-95
MTFR1	7.48814e-99	0.341371	0.3	0.206	2.09443e-94
NBEA	7.88611e-99	0.336263	0.612	0.524	2.20575e-94
NBAS	1.23073e-98	-0.322696	0.455	0.559	3.44236e-94
SPIDR	1.25351e-98	-0.319598	0.605	0.702	3.50606e-94
ZNF431	1.5202e-98	-0.339039	0.137	0.233	4.252e-94
MIER1	1.81487e-98	-0.345109	0.24	0.346	5.0762e-94
FIP1L1	2.18161e-98	-0.33499	0.282	0.391	6.10197e-94
PON2	2.42414e-98	-0.334625	0.152	0.25	6.78032e-94
VPS13D	2.85367e-98	-0.307091	0.55	0.646	7.98171e-94
ZMYM2	4.75704e-98	-0.323325	0.612	0.698	1.33054e-93
ARHGEF28	4.85237e-98	0.363997	0.713	0.655	1.35721e-93
RRAS2	5.82838e-98	0.379011	0.347	0.25	1.6302e-93
ZNF91	3.82637e-97	0.417631	0.583	0.508	1.07024e-92
NRIP1	5.20878e-97	0.367227	0.624	0.553	1.4569e-92
PACRG	7.04236e-97	-1.08594	0.341	0.437	1.96975e-92
GTF2E2	1.08439e-96	0.349443	0.297	0.206	3.03305e-92
NPAS2	1.53687e-96	0.35514	0.292	0.197	4.29862e-92
CHD9	1.91163e-96	0.273744	0.884	0.86	5.34683e-92
LRRK2	5.19546e-96	0.372525	0.456	0.356	1.45317e-91
PDE4D	7.20204e-96	-0.254207	0.991	0.955	2.01441e-91
CWF19L2	1.08644e-95	0.407066	0.495	0.404	3.03879e-91
RASA1	1.4732e-95	-0.345066	0.394	0.496	4.12054e-91
TNKS	1.58137e-95	-0.291058	0.541	0.64	4.42308e-91
ZNF138	1.85258e-95	-0.319261	0.122	0.214	5.18167e-91
MAN1C1	2.7993e-95	0.597801	0.264	0.179	7.82964e-91
CCNB1IP1	4.44296e-95	-0.336934	0.117	0.206	1.2427e-90
PTBP2	6.2533e-95	-0.319936	0.432	0.538	1.74905e-90
HADHB	6.78286e-95	-0.329318	0.203	0.303	1.89717e-90
CHSY1	8.19205e-95	-0.41359	0.137	0.229	2.29132e-90
KDM7A	9.25199e-95	-0.332366	0.185	0.285	2.58778e-90
SPPL2B	1.03407e-94	0.366806	0.28	0.192	2.89229e-90
MIPOL1	1.39727e-94	-0.333649	0.314	0.424	3.90816e-90
CRTC1	1.94393e-94	-0.348129	0.191	0.292	5.43718e-90
ADIPOR2	1.97066e-94	-0.397183	0.23	0.33	5.51194e-90
ARMH4	2.39688e-94	-0.47251	0.197	0.294	6.70408e-90
MICAL3	2.77045e-94	0.321068	0.562	0.476	7.74895e-90
PREPL	3.7004e-94	-0.361486	0.337	0.437	1.035e-89
PLA2G12A	3.95336e-94	-0.390916	0.27	0.366	1.10576e-89
EYA3	4.61348e-94	-0.424122	0.36	0.459	1.29039e-89
GLIS3	5.57163e-94	-0.563587	0.808	0.832	1.55838e-89
NFKB1	6.03829e-94	-0.402983	0.232	0.331	1.68891e-89
SLMAP	6.39313e-94	-0.333457	0.497	0.594	1.78816e-89
VRK2	7.46053e-94	-0.362879	0.228	0.328	2.08671e-89
PUM1	8.93526e-94	-0.292512	0.552	0.65	2.49919e-89
ITGB5	1.09877e-93	-0.394007	0.31	0.411	3.07325e-89
RSPH3	1.19381e-93	0.378746	0.249	0.164	3.3391e-89
RSRP1	1.96668e-93	-0.310888	0.392	0.498	5.50081e-89
AK9	1.98421e-93	0.394684	0.389	0.294	5.54982e-89
AP2B1	1.99411e-93	-0.335157	0.368	0.471	5.57753e-89
MTCH2	5.34609e-93	0.336358	0.29	0.202	1.4953e-88
MACROD2	6.02104e-93	-0.461899	0.69	0.741	1.68408e-88
JAK1	1.14827e-92	0.332988	0.716	0.664	3.21171e-88
IFT80	2.19245e-92	-0.326218	0.187	0.286	6.13227e-88
ATAD2B	2.41053e-92	-0.306828	0.461	0.561	6.74226e-88
PALLD	2.98474e-92	-0.656042	0.218	0.308	8.34831e-88
AKAP7	3.00265e-92	-0.347962	0.131	0.222	8.39842e-88
SETDB2	4.43277e-92	-0.350741	0.181	0.278	1.23985e-87
LYST	1.26187e-91	-0.352211	0.294	0.397	3.52945e-87
ABCB7	1.71084e-91	-0.343681	0.222	0.321	4.78521e-87
SUPT5H	2.33006e-91	0.381779	0.272	0.187	6.51716e-87
MRPL33	2.44676e-91	-0.3974	0.154	0.245	6.84358e-87
ERI3	2.64808e-91	0.403907	0.375	0.284	7.40668e-87
MLLT6	2.7712e-91	-0.355478	0.189	0.285	7.75106e-87
NUTM2B-AS1	2.92616e-91	-0.330895	0.317	0.423	8.18447e-87
NRG3	4.06998e-91	-1.00132	0.213	0.305	1.13837e-86
SNX9	4.14932e-91	-0.379265	0.396	0.491	1.16056e-86
ATP6V1H	5.5261e-91	-0.333645	0.46	0.558	1.54565e-86
SS18	1.14627e-90	-0.33258	0.306	0.406	3.20612e-86
DROSHA	1.32852e-90	-0.315514	0.171	0.267	3.71587e-86
GK	1.48646e-90	0.429432	0.246	0.164	4.15763e-86
BABAM2	1.99723e-90	-0.305341	0.71	0.782	5.58626e-86
ZNF420	2.34326e-90	-0.337817	0.132	0.223	6.55409e-86
GPCPD1	3.3257e-90	-0.352064	0.26	0.362	9.30199e-86
HIVEP2	3.80393e-90	-0.432482	0.401	0.491	1.06396e-85
VOPP1	4.20948e-90	-0.342994	0.176	0.273	1.17739e-85
AL589935.1	4.86184e-90	-0.404486	0.34	0.437	1.35986e-85
ATP6V1E1	5.34157e-90	0.321989	0.247	0.164	1.49404e-85
CDKAL1	6.85002e-90	-0.2738	0.664	0.752	1.91595e-85
CRPPA	1.0126e-89	0.37232	0.44	0.345	2.83225e-85
VPS45	1.23946e-89	-0.339814	0.232	0.332	3.46678e-85
UBR4	1.6668e-89	0.377966	0.419	0.33	4.66204e-85
MEGF9	2.25912e-89	-0.393221	0.221	0.319	6.31875e-85
PITPNB	3.12324e-89	-0.363978	0.28	0.377	8.7357e-85
SRSF5	3.34453e-89	-0.288228	0.437	0.541	9.35465e-85
AF117829.1	5.01799e-89	-0.346228	0.477	0.573	1.40353e-84
BMP2K	7.83033e-89	0.358645	0.375	0.286	2.19014e-84
PITPNM2	9.11231e-89	-0.38425	0.254	0.349	2.54871e-84
HEATR5A	9.85024e-89	-0.370442	0.22	0.316	2.75511e-84
LRRC37A3	1.00541e-88	0.339108	0.245	0.161	2.81214e-84
HOGA1	1.1778e-88	0.32882	0.317	0.225	3.29432e-84
RARS2	1.35969e-88	-0.314162	0.23	0.329	3.80304e-84
MTOR	1.70691e-88	-0.325611	0.196	0.292	4.77424e-84
CPLANE1	1.78133e-88	0.361604	0.583	0.503	4.98238e-84
ESF1	2.05923e-88	0.398571	0.36	0.269	5.75966e-84
PPP2R1B	2.36752e-88	0.352942	0.306	0.218	6.62196e-84
C15orf41	5.05787e-88	-0.373316	0.15	0.24	1.41469e-83
ESRRA	5.35926e-88	0.351725	0.317	0.228	1.49899e-83
HEXD	9.55523e-88	0.351102	0.24	0.158	2.6726e-83
MRPL1	1.00788e-87	-0.352256	0.205	0.301	2.81903e-83
SOBP	1.03592e-87	0.330521	0.321	0.23	2.89746e-83
COX10	1.52933e-87	-0.339333	0.201	0.298	4.27755e-83
NMT1	1.59235e-87	0.371636	0.36	0.271	4.45379e-83
BMERB1	2.22678e-87	-0.395042	0.269	0.365	6.2283e-83
CWC27	3.2033e-87	-0.361797	0.297	0.397	8.95964e-83
ETFDH	3.99712e-87	-0.31867	0.221	0.318	1.11799e-82
EEF1AKMT2	4.24334e-87	-0.302944	0.146	0.236	1.18686e-82
MBNL1	5.73546e-87	-0.34122	0.736	0.794	1.60421e-82
PMF1	8.15968e-87	-0.304516	0.127	0.215	2.28226e-82
ZNF462	1.20753e-86	0.343955	0.375	0.283	3.37747e-82
ZCCHC7	2.3185e-86	-0.324157	0.649	0.72	6.48484e-82
MTR	2.62096e-86	-0.289171	0.734	0.793	7.33082e-82
ASAH1	3.44193e-86	0.288411	0.212	0.134	9.62708e-82
FBXW11	4.75716e-86	-0.309365	0.475	0.57	1.33058e-81
TBC1D22A	5.21298e-86	0.362249	0.607	0.546	1.45807e-81
OTUD7A	5.2359e-86	0.358869	0.368	0.276	1.46448e-81
EFCAB13	6.32906e-86	-0.372694	0.167	0.26	1.77024e-81
PCM1	6.86184e-86	-0.260292	0.607	0.699	1.91926e-81
ALDH7A1	7.39973e-86	0.322595	0.287	0.2	2.0697e-81
RIOK3	8.7075e-86	0.352118	0.35	0.264	2.43549e-81
CDC73	1.46457e-85	-0.325161	0.327	0.427	4.0964e-81
UBR2	2.37039e-85	-0.284385	0.517	0.609	6.62999e-81
CHPT1	3.63739e-85	0.313339	0.425	0.332	1.01738e-80
KANK1	4.01369e-85	-0.635059	0.797	0.802	1.12263e-80
CCNI	4.42774e-85	-0.316469	0.237	0.334	1.23844e-80
TRIM24	4.52585e-85	-0.32823	0.196	0.292	1.26588e-80
AC008269.1	5.57789e-85	-0.379804	0.258	0.354	1.56014e-80
TAF1D	7.94416e-85	0.37614	0.541	0.463	2.22198e-80
PHC3	8.71146e-85	-0.301263	0.459	0.553	2.4366e-80
GCNT2	1.86867e-84	-0.441113	0.467	0.545	5.22667e-80
PEX3	2.17237e-84	-0.29558	0.133	0.221	6.07613e-80
GLRX	2.42313e-84	-0.30534	0.154	0.242	6.7775e-80
SLCO4C1	2.97925e-84	0.306282	0.257	0.17	8.33295e-80
SEC22A	5.60902e-84	-0.359852	0.213	0.307	1.56884e-79
SMCHD1	8.01337e-84	-0.31002	0.454	0.553	2.24134e-79
TRHDE	9.63401e-84	0.304835	0.689	0.622	2.69463e-79
PDZD8	1.05587e-83	0.357814	0.421	0.332	2.95327e-79
LRIG2	1.72524e-83	0.351449	0.348	0.264	4.8255e-79
PPP3CA	2.39464e-83	-0.433679	0.556	0.633	6.69781e-79
NPTN	2.39772e-83	-0.320537	0.236	0.331	6.70643e-79
U2SURP	2.54315e-83	-0.282334	0.383	0.486	7.11319e-79
USP12	2.7111e-83	-0.314689	0.265	0.363	7.58294e-79
RAI14	4.54748e-83	0.340958	0.484	0.395	1.27193e-78
SMAD4	5.09118e-83	-0.306065	0.304	0.404	1.424e-78
RNF19A	5.48604e-83	0.318922	0.497	0.415	1.53444e-78
AKIRIN1	6.15376e-83	-0.307688	0.139	0.224	1.72121e-78
SNX24	1.09917e-82	-0.344885	0.38	0.475	3.07437e-78
MYO19	1.21649e-82	-0.335989	0.202	0.294	3.40251e-78
ECHDC2	1.54473e-82	0.373383	0.583	0.523	4.32062e-78
ATP6V0E1	1.56873e-82	-0.336675	0.25	0.345	4.38773e-78
MAP4	1.61922e-82	-0.348483	0.579	0.658	4.52896e-78
MTF2	1.87893e-82	-0.326447	0.294	0.389	5.25538e-78
PPM1B	2.66811e-82	-0.326619	0.349	0.442	7.46272e-78
TMEM165	2.98661e-82	-0.316714	0.304	0.402	8.35354e-78
HNRNPA3	3.05223e-82	-0.266687	0.374	0.476	8.5371e-78
UBN1	3.94297e-82	0.344483	0.275	0.192	1.10285e-77
BIRC2	4.09213e-82	0.329413	0.29	0.206	1.14457e-77
SFXN4	4.92052e-82	0.287097	0.218	0.14	1.37627e-77
PCMTD1	5.25523e-82	-0.292262	0.463	0.56	1.46989e-77
HP1BP3	5.69421e-82	-0.294677	0.365	0.463	1.59267e-77
BRWD1	5.94679e-82	-0.281234	0.605	0.688	1.66332e-77
NUP160	6.36813e-82	-0.323107	0.203	0.296	1.78117e-77
SEPTIN7	1.06163e-81	-0.324896	0.314	0.41	2.96937e-77
PPCDC	1.06402e-81	0.347963	0.249	0.168	2.97606e-77
AC087564.1	1.26495e-81	0.364539	0.479	0.389	3.53806e-77
CFDP1	1.28782e-81	0.347025	0.574	0.498	3.60204e-77
AL035530.2	1.29375e-81	-0.325264	0.122	0.205	3.61863e-77
CBFB	1.76629e-81	-0.330236	0.274	0.37	4.94032e-77
CCDC18-AS1	1.90998e-81	-0.333632	0.496	0.584	5.34223e-77
TMEM161B	2.64928e-81	-0.317764	0.223	0.315	7.41004e-77
NT5C2	2.73826e-81	0.335991	0.628	0.577	7.6589e-77
GCFC2	2.90443e-81	-0.318833	0.231	0.325	8.1237e-77
COG7	3.51124e-81	-0.307666	0.182	0.274	9.82095e-77
FAM160A1	4.38464e-81	-0.303781	0.586	0.665	1.22638e-76
PPP2R2D	4.46535e-81	0.358223	0.415	0.332	1.24896e-76
ATF2	7.2094e-81	-0.312619	0.231	0.325	2.01647e-76
CAB39	1.32779e-80	-0.420199	0.386	0.473	3.71382e-76
RHEB	1.48824e-80	-0.330407	0.203	0.293	4.16261e-76
ANKRD44	1.83016e-80	-0.404798	0.133	0.216	5.11896e-76
PIK3R1	2.20807e-80	-0.445222	0.376	0.458	6.17597e-76
COX20	2.70072e-80	-0.264534	0.124	0.207	7.5539e-76
GPATCH8	3.09585e-80	-0.275116	0.558	0.647	8.65909e-76
SENP7	3.61607e-80	-0.306286	0.329	0.427	1.01142e-75
ANKRD6	1.3431e-79	-0.410054	0.222	0.311	3.75666e-75
CGNL1	1.47131e-79	-0.448613	0.83	0.846	4.11525e-75
ARID2	1.50481e-79	-0.292294	0.488	0.581	4.20894e-75
DENND1A	1.92946e-79	0.32231	0.717	0.677	5.39669e-75
GAB2	2.36904e-79	-0.43335	0.157	0.24	6.62621e-75
MRPS9	2.71504e-79	-0.305692	0.136	0.219	7.59397e-75
MYRFL	4.34718e-79	-0.306494	0.148	0.238	1.21591e-74
CREM	5.00005e-79	-0.369022	0.244	0.336	1.39851e-74
EPS15	6.91219e-79	-0.281533	0.489	0.585	1.93334e-74
SLC15A2	1.02671e-78	0.27451	0.265	0.178	2.8717e-74
SNX25	1.62492e-78	-0.360742	0.211	0.301	4.54489e-74
UBE2B	2.8294e-78	-0.297739	0.226	0.318	7.91384e-74
GLCE	3.37402e-78	0.33279	0.386	0.299	9.43712e-74
TRIP11	4.15738e-78	0.409372	0.516	0.443	1.16282e-73
ACSS3	4.48915e-78	0.340068	0.5	0.419	1.25561e-73
CDYL	7.21882e-78	-0.33018	0.288	0.383	2.0191e-73
UBE2K	9.87138e-78	-0.278007	0.516	0.607	2.76103e-73
ARHGAP12	1.03649e-77	-0.311479	0.375	0.469	2.89907e-73
RNF213-AS1	1.15598e-77	-0.29799	0.396	0.495	3.23328e-73
TMTC2	1.23262e-77	-0.593794	0.381	0.473	3.44763e-73
SLC25A33	1.59525e-77	-0.46282	0.332	0.418	4.46192e-73
SORBS1	1.92533e-77	-0.532867	0.219	0.303	5.38515e-73
NUP214	1.95098e-77	-0.321785	0.378	0.471	5.45688e-73
[truncated: 441 more rows]

## Sheet: PT2
	p_val	avg_log2FC	pct.1	pct.2	p_val_adj
RHEX	0	2.88904	0.579	0.152	0
AC016383.2	0	2.24409	0.301	0.016	0
DCC	0	2.7538	0.365	0.067	0
CRYAB	5.97762e-265	1.42533	0.272	0.044	1.67194e-260
COL23A1	3.31781e-263	1.30334	0.247	0.037	9.27992e-259
ALPK2	3.4084e-251	1.58865	0.396	0.095	9.5333e-247
APBB1IP	4.20148e-246	1.26153	0.249	0.039	1.17516e-241
MSC-AS1	8.26938e-245	1.10824	0.238	0.035	2.31294e-240
PRUNE2	1.8519e-219	1.59947	0.702	0.335	5.17976e-215
ACSM2A	2.11579e-187	0.786968	0.922	0.436	5.91786e-183
CREB5	8.14101e-169	1.64516	0.353	0.104	2.27704e-164
DLGAP1	4.34956e-168	1.83042	0.271	0.064	1.21657e-163
VCAM1	2.5807e-163	1.41175	0.244	0.053	7.21823e-159
ITGB8	1.79537e-157	2.09125	0.626	0.361	5.02166e-153
LRP2	4.20646e-156	0.871164	0.896	0.524	1.17655e-151
MECOM	1.0494e-155	-1.52526	0.645	0.832	2.93518e-151
AKAP12	2.01478e-153	1.66034	0.387	0.128	5.63534e-149
ESRRG	1.74348e-152	-1.32873	0.89	0.938	4.87652e-148
TPM1	1.69156e-151	1.90453	0.54	0.272	4.73128e-147
FAM135B	2.77383e-150	1.18218	0.212	0.044	7.75842e-146
UGT2B7	4.10017e-141	1.66609	0.609	0.336	1.14682e-136
ERBB4	2.66793e-140	-1.79241	0.685	0.842	7.4622e-136
ABCC3	5.99507e-133	1.04605	0.24	0.06	1.67682e-128
RASSF4	1.38153e-131	1.04168	0.603	0.274	3.86413e-127
AL589669.1	1.95773e-131	1.10922	0.578	0.273	5.47578e-127
PTPRD	2.5678e-129	1.06435	0.675	0.377	7.18213e-125
SLC2A9	3.22654e-122	0.83243	0.732	0.404	9.02464e-118
AC079352.1	4.29895e-120	1.41078	0.656	0.391	1.20242e-115
AC018467.1	5.37076e-119	1.3508	0.437	0.185	1.5022e-114
KLHL29	1.29695e-118	0.91481	0.324	0.107	3.62756e-114
CLIC4	4.56192e-118	1.53331	0.456	0.211	1.27597e-113
ACSM2B	3.14514e-117	0.508644	0.815	0.405	8.79695e-113
SDK1	1.88185e-116	1.3035	0.748	0.515	5.26353e-112
CA12	1.05688e-115	-1.52035	0.419	0.718	2.9561e-111
DOCK11	6.59507e-114	1.0481	0.254	0.075	1.84464e-109
MALAT1	5.09321e-113	-0.429976	1	1	1.42457e-108
PTH2R	6.15948e-113	0.76949	0.972	0.889	1.72281e-108
TMEM178B	3.55273e-112	1.83628	0.431	0.204	9.937e-108
PROM1	5.17845e-109	1.01802	0.233	0.065	1.44841e-104
SLC9A9	1.08417e-105	1.44051	0.229	0.066	3.03241e-101
MEG3	1.21662e-105	1.32489	0.245	0.073	3.40289e-101
LINC01762	7.77383e-104	-1.79421	0.244	0.537	2.17434e-99
CGNL1	1.98654e-103	-1.16267	0.666	0.847	5.55635e-99
BNC2	7.93394e-102	0.91034	0.716	0.451	2.21912e-97
TNFAIP2	8.08814e-102	0.922115	0.201	0.053	2.26225e-97
STOX2	1.62868e-98	1.42916	0.572	0.362	4.55541e-94
ESRRB	1.04536e-96	-1.46918	0.147	0.457	2.92386e-92
MT-CO1	1.47245e-96	0.775425	0.26	0.08	4.11845e-92
CCSER1	3.66996e-96	-1.18871	0.819	0.858	1.02649e-91
PTGER3	3.90527e-96	-1.38971	0.408	0.681	1.0923e-91
OSBPL3	4.46682e-96	-1.21084	0.336	0.627	1.24937e-91
SKAP1	4.50838e-95	-1.13861	0.273	0.58	1.26099e-90
ADGRG6	7.63342e-95	0.853222	0.232	0.071	2.13507e-90
TNIK	6.31783e-93	1.1997	0.457	0.237	1.7671e-88
TTLL7	1.13061e-92	0.817966	0.218	0.065	3.16232e-88
MACC1	4.97183e-92	1.34126	0.468	0.254	1.39062e-87
EFNA5	6.26456e-92	-1.29197	0.478	0.712	1.7522e-87
L3MBTL4	6.54291e-92	0.807582	0.786	0.582	1.83005e-87
TLL1	1.31867e-91	0.98357	0.226	0.069	3.68831e-87
ITPR1	3.83198e-91	-1.12162	0.339	0.635	1.0718e-86
SLC28A1	6.00333e-91	0.931487	0.503	0.255	1.67913e-86
NELL1	8.94643e-91	-1.546	0.246	0.547	2.50232e-86
AC138305.1	2.65181e-90	-1.40021	0.443	0.671	7.41713e-86
ATP6V0A4	5.56622e-90	-1.34179	0.169	0.476	1.55687e-85
SYNE2	9.15475e-89	0.798043	0.963	0.905	2.56058e-84
MSI2	3.75749e-87	-0.74588	0.756	0.894	1.05097e-82
LINC01781	6.40573e-86	1.06389	0.417	0.2	1.79168e-81
CAPN12	7.45568e-86	0.937577	0.331	0.134	2.08535e-81
NR3C2	8.7039e-86	-0.932917	0.652	0.826	2.43448e-81
LINC01606	9.78758e-86	-1.39764	0.196	0.485	2.73759e-81
NLGN1	1.58842e-85	0.79776	0.788	0.58	4.44282e-81
PPFIBP1	2.44281e-85	1.27337	0.647	0.503	6.83255e-81
NCKAP5	1.23567e-84	0.995236	0.77	0.596	3.45616e-80
RHOBTB3	2.73913e-84	-1.25043	0.369	0.627	7.66134e-80
PRDM16	5.20419e-84	-1.04004	0.091	0.388	1.45561e-79
CPEB3	6.66109e-83	-1.08417	0.418	0.674	1.86311e-78
CNTN4	8.1228e-82	0.904824	0.707	0.504	2.27195e-77
CUBN	3.44073e-81	0.483508	0.884	0.602	9.62371e-77
ARHGAP26	9.36429e-81	1.11264	0.616	0.427	2.61919e-76
PAPLN	8.20746e-80	1.001	0.468	0.258	2.29563e-75
PDE4D	1.43947e-78	0.254401	0.995	0.962	4.02621e-74
LINC01320	7.75777e-78	0.968697	0.793	0.647	2.16985e-73
ARHGAP42	1.90574e-77	0.958629	0.516	0.305	5.33037e-73
PKHD1	3.59603e-77	0.656183	0.985	0.948	1.00581e-72
PTPRO	4.52936e-77	-0.465672	0.226	0.073	1.26686e-72
BICC1	1.57579e-76	0.892107	0.961	0.899	4.40749e-72
SGIP1	7.30817e-76	-1.21573	0.219	0.498	2.0441e-71
FOXP2	1.46845e-75	1.12375	0.507	0.301	4.10725e-71
NRP1	1.98542e-75	1.14451	0.523	0.315	5.55321e-71
KLF6	3.07842e-75	1.27032	0.476	0.291	8.61034e-71
ROBO2	9.07094e-75	1.34216	0.253	0.095	2.53714e-70
CALD1	3.43745e-74	0.809826	0.51	0.288	9.61455e-70
HS6ST2	4.05951e-74	-1.37261	0.188	0.453	1.13544e-69
RBMS3	1.32045e-73	0.808887	0.508	0.305	3.69331e-69
NRG3	3.22411e-73	1.0657	0.487	0.279	9.01785e-69
HIP1	9.25669e-73	-1.49966	0.429	0.635	2.5891e-68
PARD3	6.26974e-72	0.805629	0.921	0.898	1.75365e-67
AC068631.1	9.18284e-72	-1.24228	0.059	0.313	2.56844e-67
AC096577.1	1.13217e-71	0.740064	0.614	0.345	3.16669e-67
RHOB	1.67824e-71	0.592063	0.207	0.068	4.69403e-67
VMP1	2.13578e-71	1.22715	0.656	0.538	5.97379e-67
ZFP36	2.58255e-71	0.720459	0.25	0.094	7.22338e-67
EEF1A1	2.89604e-71	0.741405	0.542	0.299	8.10022e-67
ATP1B1	8.57457e-71	-0.877865	0.683	0.834	2.39831e-66
HSD11B2	2.05829e-70	-0.979424	0.138	0.414	5.75705e-66
UGT2A3	6.71101e-70	0.943129	0.274	0.113	1.87707e-65
SLC17A1	8.83028e-70	0.534764	0.667	0.411	2.46983e-65
CASR	1.26038e-69	-1.45845	0.27	0.507	3.52529e-65
FAM189A1	2.92073e-69	1.0482	0.388	0.203	8.16929e-65
GLYAT	4.11748e-69	0.704212	0.557	0.323	1.15166e-64
PTPRM	9.16272e-69	0.632966	0.857	0.773	2.56281e-64
UBC	2.57477e-68	0.762232	0.26	0.102	7.20164e-64
CACNB4	7.99411e-68	-1.3795	0.195	0.448	2.23595e-63
CACNA2D3	1.77279e-67	-1.47945	0.462	0.614	4.9585e-63
WDFY2	3.21463e-67	-0.953744	0.336	0.59	8.99133e-63
UNC5D	7.01937e-67	1.09947	0.233	0.087	1.96332e-62
SLC6A13	7.11609e-67	0.639312	0.511	0.268	1.99037e-62
CDH6	5.88948e-66	1.2288	0.322	0.152	1.64729e-61
STK39	6.51093e-66	-0.944258	0.238	0.492	1.82111e-61
KNG1	8.9877e-66	-1.00827	0.269	0.517	2.51386e-61
SEMA5A	2.33527e-65	1.27273	0.458	0.281	6.53174e-61
EGF	4.02096e-65	-1.85846	0.489	0.66	1.12466e-60
MRPS6	4.20375e-65	-0.891954	0.224	0.495	1.17579e-60
SEMA6D	4.9176e-65	-1.0498	0.142	0.398	1.37545e-60
WNK4	5.73177e-65	-0.950695	0.1	0.348	1.60318e-60
CA10	5.99131e-65	-1.13585	0.181	0.434	1.67577e-60
PRICKLE1	1.22058e-64	0.838222	0.201	0.07	3.41396e-60
RANBP3L	2.15408e-64	-1.11912	0.091	0.335	6.02495e-60
COL27A1	4.75293e-64	0.999464	0.468	0.28	1.32939e-59
PAX8	2.16775e-63	0.949867	0.701	0.572	6.06319e-59
LINC02343	2.8916e-63	-1.53847	0.12	0.354	8.0878e-59
GPC5	3.06559e-63	-2.36557	0.401	0.572	8.57445e-59
RBPMS	6.89114e-63	0.820875	0.856	0.809	1.92745e-58
CLCNKA	3.86887e-62	-0.758884	0.05	0.281	1.08212e-57
TNFSF10	4.61735e-62	1.0058	0.267	0.116	1.29147e-57
MYO3B	6.74396e-62	-1.04775	0.172	0.424	1.88629e-57
UGCG	9.24694e-62	1.37412	0.428	0.27	2.58637e-57
TMEM72	1.02813e-61	-0.842143	0.103	0.346	2.87569e-57
SGK2	1.54492e-61	-0.643099	0.246	0.522	4.32113e-57
PPARGC1A	2.62587e-61	-0.815638	0.616	0.798	7.34455e-57
GLIS1	3.745e-61	0.803164	0.383	0.198	1.04748e-56
ITPR2	5.04011e-61	-0.581874	0.698	0.867	1.40972e-56
LINC00970	9.04327e-61	-0.967567	0.257	0.505	2.5294e-56
SLC16A7	2.48426e-60	-0.934158	0.242	0.494	6.94847e-56
KCNIP4	4.33877e-60	-1.57402	0.32	0.541	1.21355e-55
RNF150	6.02983e-60	-0.883004	0.281	0.535	1.68654e-55
CLCN5	8.52203e-60	-0.938301	0.485	0.691	2.38361e-55
AC040174.1	9.40503e-60	-0.865156	0.154	0.399	2.63059e-55
MYO10	4.4542e-59	-0.886683	0.351	0.587	1.24584e-54
ACOT11	8.82398e-59	-0.719194	0.212	0.469	2.46807e-54
AC007364.1	1.99189e-58	0.833403	0.572	0.387	5.57133e-54
EPHA7	9.71705e-58	0.966398	0.31	0.152	2.71786e-53
GP2	3.09282e-57	-1.22895	0.069	0.284	8.65061e-53
SEMA6A	2.46311e-56	0.800707	0.281	0.128	6.88933e-52
CYFIP2	3.12328e-56	-0.733232	0.462	0.693	8.73581e-52
HOXD3	3.96778e-56	-0.641287	0.155	0.407	1.10979e-51
LNX1	7.61574e-56	-0.777107	0.145	0.386	2.13012e-51
EFHD1	7.66016e-56	-0.86688	0.296	0.534	2.14255e-51
TMEM213	1.48366e-55	-0.900197	0.145	0.375	4.14979e-51
SUSD4	3.62285e-55	-0.858014	0.06	0.277	1.01331e-50
ACACB	4.3189e-55	-0.608215	0.454	0.688	1.208e-50
BTBD11	8.95676e-55	-0.984606	0.11	0.335	2.50521e-50
SULT1C4	9.56534e-55	0.734101	0.203	0.079	2.67543e-50
COBLL1	1.20408e-54	-0.78029	0.758	0.877	3.36781e-50
FTCD	1.61283e-54	0.491929	0.476	0.253	4.51108e-50
NFIB	3.10709e-54	0.648472	0.808	0.719	8.69052e-50
ATP1A1	1.57313e-53	-0.784723	0.58	0.747	4.40005e-49
KCTD1	2.09186e-53	-0.929962	0.295	0.519	5.85094e-49
FREM1	2.38284e-53	-0.824722	0.323	0.551	6.6648e-49
NOS1AP	3.32311e-53	-1.00035	0.279	0.502	9.29473e-49
ATP11A	2.30171e-52	0.844379	0.437	0.27	6.4379e-48
ABCC4	2.44673e-52	0.630892	0.475	0.297	6.84351e-48
APBB2	3.66902e-52	-0.943089	0.555	0.729	1.02622e-47
RERG	5.05868e-52	0.843353	0.563	0.396	1.41491e-47
SLC5A3	5.37432e-52	-0.776548	0.293	0.538	1.5032e-47
PHF21B	7.23239e-52	-0.859803	0.044	0.243	2.0229e-47
INPP4B	4.37882e-51	-1.19291	0.303	0.505	1.22476e-46
LINC01622	5.89238e-51	0.748247	0.415	0.234	1.6481e-46
RP1	8.01533e-51	-1.68837	0.222	0.41	2.24189e-46
ACTB	9.45812e-51	0.659844	0.379	0.201	2.64544e-46
LINC00645	1.28995e-50	-0.873871	0.097	0.312	3.60798e-46
CLSTN2	1.47009e-50	1.64098	0.258	0.121	4.11184e-46
ASAP2	1.61689e-50	-0.631319	0.395	0.632	4.52245e-46
HOXB3	1.75949e-50	-0.617149	0.097	0.318	4.92129e-46
KCNJ15	4.80933e-50	0.457563	0.586	0.378	1.34517e-45
NRK	5.67082e-50	-0.861909	0.153	0.375	1.58613e-45
ARHGAP10	1.7896e-49	0.651987	0.489	0.309	5.00551e-45
WNK1	1.93046e-49	-1.15199	0.606	0.728	5.3995e-45
SULT1C2	1.94222e-49	-0.544602	0.362	0.613	5.43238e-45
LRP1B	2.08328e-49	-0.694431	0.483	0.696	5.82693e-45
TRIM2	2.57186e-49	-0.742388	0.302	0.521	7.19348e-45
AL050309.1	8.69286e-49	0.833313	0.605	0.464	2.43139e-44
SLC16A9	9.00822e-49	0.314582	0.724	0.487	2.5196e-44
AC003984.1	9.15159e-49	0.802937	0.212	0.089	2.5597e-44
CDH2	1.05886e-48	0.835812	0.405	0.246	2.96163e-44
AC092078.2	1.10455e-48	-1.82004	0.158	0.355	3.08942e-44
ARHGAP6	2.92721e-48	-0.890907	0.807	0.854	8.18741e-44
KCNJ16	2.94915e-48	-0.630246	0.729	0.835	8.24876e-44
TOM1L2	3.95093e-48	-0.635178	0.26	0.497	1.10508e-43
KCNJ1	4.56494e-48	-0.644595	0.135	0.356	1.27681e-43
GPX3	6.7105e-48	0.560509	0.457	0.253	1.87693e-43
RHOBTB1	6.80173e-48	0.605403	0.561	0.374	1.90244e-43
MALRD1	1.26955e-47	-0.896369	0.1	0.304	3.55092e-43
FTH1	1.64968e-47	0.62716	0.284	0.138	4.61415e-43
IDH2	2.94457e-47	-0.558232	0.102	0.315	8.23596e-43
SPNS2	5.89919e-47	0.628718	0.24	0.108	1.65e-42
AC019197.1	1.08618e-46	-1.31967	0.588	0.725	3.03804e-42
ARHGAP18	1.2919e-46	-0.660462	0.267	0.5	3.61345e-42
KHDRBS2	2.774e-46	0.822567	0.242	0.112	7.75889e-42
AGMO	4.66474e-46	0.800837	0.376	0.22	1.30473e-41
KIF26B	5.54441e-46	0.905103	0.283	0.144	1.55077e-41
RAB11FIP3	5.75164e-46	0.321583	0.811	0.617	1.60873e-41
TMEM52B	8.95144e-45	-1.32184	0.201	0.387	2.50372e-40
MET	2.20904e-44	0.907031	0.412	0.268	6.17867e-40
SIM2	2.90119e-44	-0.892686	0.07	0.253	8.11461e-40
ZEB2	4.26707e-44	0.765947	0.291	0.151	1.1935e-39
PDZK1	6.64399e-44	0.723753	0.386	0.224	1.85832e-39
SCN2A	1.04122e-43	-0.944711	0.236	0.442	2.9123e-39
PRDM16-DT	2.16369e-43	-0.579979	0.053	0.234	6.05184e-39
ANPEP	2.4444e-43	0.621647	0.386	0.215	6.837e-39
SCN7A	2.96589e-43	-0.891983	0.166	0.368	8.2956e-39
SLC13A1	3.31802e-43	0.710358	0.527	0.343	9.28051e-39
SIM1	1.24865e-42	-0.688273	0.227	0.435	3.49248e-38
PPM1L	1.58213e-42	-0.771951	0.341	0.554	4.42521e-38
UGT8	2.29945e-42	-0.733954	0.172	0.375	6.43156e-38
MROH7	2.71453e-42	-0.614249	0.201	0.415	7.59254e-38
NR2F2-AS1	2.99651e-42	-0.770428	0.609	0.753	8.38124e-38
TFCP2L1	3.61665e-42	-0.506698	0.581	0.772	1.01158e-37
ICA1	4.01705e-42	-0.855664	0.237	0.442	1.12357e-37
KCNQ1	4.05139e-42	-0.6247	0.147	0.351	1.13317e-37
FBXL7	1.15638e-41	0.633032	0.305	0.16	3.23441e-37
C12orf75	1.24244e-41	0.668103	0.257	0.128	3.47509e-37
FGF9	1.31404e-41	-0.602861	0.093	0.283	3.67537e-37
DNAH5	1.49905e-41	0.464039	0.204	0.089	4.19283e-37
MCTP2	1.66842e-41	0.57036	0.22	0.1	4.66656e-37
EPB41L2	1.9289e-41	0.687543	0.235	0.113	5.39512e-37
SAMD4A	2.33633e-41	1.01052	0.485	0.355	6.5347e-37
ITPKB	3.58628e-41	-0.736871	0.113	0.302	1.00308e-36
DEFB1	5.52302e-41	-0.867342	0.227	0.423	1.54479e-36
USP53	6.99379e-41	-0.648124	0.404	0.616	1.95616e-36
PHACTR1	1.05488e-40	-1.44647	0.185	0.365	2.95049e-36
PRKCQ	1.50635e-40	-0.642018	0.055	0.229	4.21327e-36
PTPN4	1.78711e-40	-0.615573	0.47	0.67	4.99854e-36
ZBTB20	2.37173e-40	0.314154	0.982	0.983	6.63373e-36
DEPTOR	2.54771e-40	-0.62635	0.355	0.566	7.12595e-36
CLCNKB	3.31701e-40	-0.552308	0.151	0.355	9.27767e-36
LGR4	4.05525e-40	-0.640152	0.612	0.77	1.13425e-35
PCDH9	8.12746e-40	-1.39189	0.374	0.52	2.27325e-35
SLC22A15	1.30092e-39	-0.583375	0.105	0.294	3.63868e-35
RETREG1	1.33852e-39	1.00528	0.463	0.345	3.74383e-35
MPC1	1.39375e-39	-0.513389	0.278	0.501	3.89832e-35
MIOX	1.66237e-39	0.29657	0.449	0.254	4.64966e-35
LRBA	2.49556e-39	-0.489178	0.841	0.901	6.98008e-35
TTC28	4.24617e-39	0.625828	0.721	0.645	1.18765e-34
ACMSD	5.09767e-39	0.654091	0.485	0.328	1.42582e-34
SCNN1A	5.11915e-39	-0.539765	0.237	0.44	1.43183e-34
MFSD4A	5.14016e-39	-0.622632	0.049	0.213	1.4377e-34
NPSR1-AS1	5.76625e-39	-1.14341	0.135	0.313	1.61282e-34
FGGY	7.15804e-39	0.5688	0.73	0.623	2.0021e-34
PHYHIPL	8.9053e-39	0.867563	0.309	0.178	2.49081e-34
LLGL2	1.64775e-38	-0.492988	0.35	0.565	4.60876e-34
CMTM4	2.22266e-38	-0.496032	0.298	0.516	6.21677e-34
AMN	4.03762e-38	0.517057	0.294	0.152	1.12932e-33
ACPP	4.04598e-38	-0.886242	0.08	0.25	1.13166e-33
DNASE1	4.35209e-38	-0.53316	0.173	0.373	1.21728e-33
NAALADL2	4.99193e-38	-0.543063	0.764	0.833	1.39624e-33
LINC01182	5.53931e-38	-0.751029	0.113	0.293	1.54934e-33
GRHL2	5.66965e-38	-0.509768	0.149	0.348	1.5858e-33
ADAMTS17	1.41135e-37	-0.882005	0.148	0.332	3.94754e-33
ABCB1	1.61385e-37	0.789957	0.265	0.141	4.51394e-33
ME3	1.6569e-37	-0.682177	0.202	0.396	4.63435e-33
DLG2	2.99239e-37	0.379792	0.828	0.679	8.3697e-33
USP24	3.98532e-37	-0.610789	0.451	0.65	1.11469e-32
FAM184A	7.68096e-37	-0.62875	0.215	0.41	2.14836e-32
ABCC5	8.42549e-37	-0.50733	0.164	0.357	2.35661e-32
CECR2	1.04128e-36	-0.545111	0.222	0.426	2.91246e-32
MAN1A1	1.15464e-36	-0.563799	0.381	0.584	3.22953e-32
RALGPS1	1.18226e-36	-0.527901	0.284	0.493	3.30677e-32
KLHL3	1.30136e-36	-1.09404	0.127	0.298	3.63992e-32
RNPC3	1.34454e-36	-0.805606	0.473	0.664	3.76067e-32
BLNK	1.8078e-36	-0.557553	0.112	0.292	5.05641e-32
AK3	1.8202e-36	-0.553277	0.437	0.629	5.09109e-32
ENPEP	1.9478e-36	0.454434	0.534	0.364	5.44799e-32
ZBTB16	2.17099e-36	0.46293	0.79	0.628	6.07225e-32
TCAIM	2.27411e-36	-0.490363	0.268	0.484	6.36067e-32
TFAP2B	2.39036e-36	-0.611287	0.067	0.23	6.68583e-32
GALNT14	2.41926e-36	0.72272	0.656	0.547	6.76668e-32
ZNF804B	3.09833e-36	0.624881	0.5	0.352	8.66602e-32
NOS1	3.38826e-36	-0.668786	0.058	0.218	9.47697e-32
ASS1	3.55517e-36	0.514694	0.505	0.322	9.9438e-32
NAV2	3.81604e-36	-0.747091	0.35	0.534	1.06735e-31
EPS8L2	4.70182e-36	0.703227	0.485	0.353	1.3151e-31
CCDC148	5.17351e-36	-0.674654	0.474	0.645	1.44703e-31
MTR	5.37179e-36	-0.44851	0.609	0.783	1.50249e-31
SLC12A1	7.44354e-36	-2.48705	0.397	0.473	2.08196e-31
TMPRSS2	7.96915e-36	-0.690411	0.15	0.331	2.22897e-31
EPS8	1.04284e-35	0.492601	0.581	0.455	2.91682e-31
NFIA	1.66842e-35	0.636733	0.674	0.585	4.66656e-31
GRB14	2.12501e-35	-0.607045	0.332	0.529	5.94365e-31
UMOD	2.33315e-35	-1.74614	0.289	0.419	6.52581e-31
GOT1	4.23624e-35	-0.462477	0.172	0.368	1.18488e-30
GNG7	6.14872e-35	-0.660782	0.173	0.358	1.7198e-30
DNM3	6.49749e-35	-0.604761	0.208	0.4	1.81735e-30
TANC2	7.77418e-35	-0.577795	0.299	0.5	2.17444e-30
LINC02615	1.02497e-34	0.855054	0.367	0.248	2.86685e-30
NUDT4	1.19338e-34	-0.583869	0.199	0.394	3.33788e-30
THSD4	1.30155e-34	-0.970053	0.253	0.427	3.64044e-30
CYP3A5	1.65327e-34	0.450906	0.361	0.205	4.62421e-30
KCTD16	1.8205e-34	1.10876	0.235	0.122	5.09195e-30
CCN2	1.90457e-34	0.402127	0.212	0.101	5.32708e-30
HNF4G	3.49561e-34	0.633918	0.261	0.142	9.77722e-30
SEPTIN6	4.74391e-34	-0.544138	0.061	0.213	1.32687e-29
TMEM116	6.09559e-34	-0.5018	0.151	0.335	1.70494e-29
COL4A3	6.439e-34	-0.667826	0.462	0.629	1.80099e-29
RGL3	9.69701e-34	-0.519581	0.252	0.446	2.71225e-29
HPRT1	1.00788e-33	-0.458373	0.092	0.261	2.81903e-29
DTNA	1.24133e-33	0.806756	0.24	0.129	3.47199e-29
CASC15	1.4519e-33	1.13816	0.33	0.211	4.06095e-29
ZNF98	1.57817e-33	-0.593544	0.11	0.278	4.41414e-29
STXBP4	2.07104e-33	-0.521682	0.278	0.474	5.7927e-29
AL132780.1	2.26237e-33	-0.523848	0.068	0.225	6.32784e-29
RMST	2.98529e-33	0.691693	0.458	0.323	8.34987e-29
IVNS1ABP	3.14927e-33	-0.679381	0.379	0.544	8.80851e-29
DOCK8	4.6279e-33	0.577203	0.35	0.215	1.29442e-28
ANKS1B	7.35839e-33	0.736367	0.476	0.353	2.05814e-28
SPIRE1	9.00891e-33	-0.632269	0.323	0.512	2.51979e-28
CLMN	1.09743e-32	-0.464679	0.502	0.693	3.06951e-28
USH1C	1.25534e-32	0.485389	0.252	0.131	3.51117e-28
FAT1	2.33815e-32	0.726429	0.509	0.401	6.53982e-28
ANKRD33B	3.02771e-32	0.860636	0.322	0.202	8.46852e-28
COL4A5	3.13628e-32	-0.572433	0.225	0.411	8.77219e-28
DAB1	3.39758e-32	-0.603517	0.236	0.42	9.50303e-28
TMEM161B-AS1	3.93667e-32	-0.466706	0.348	0.553	1.10109e-27
AL158071.3	4.4789e-32	-0.60575	0.09	0.247	1.25275e-27
MYO7B	4.58509e-32	0.530919	0.202	0.098	1.28245e-27
AC009879.4	4.70105e-32	-0.487596	0.129	0.3	1.31488e-27
ACTG1	5.66636e-32	0.499833	0.292	0.163	1.58488e-27
ATP1A1-AS1	6.291e-32	-0.505861	0.114	0.279	1.75959e-27
AF233439.1	6.73961e-32	-0.886159	0.066	0.211	1.88507e-27
SGSM1	8.58758e-32	-0.512162	0.077	0.229	2.40195e-27
LRRK2	1.15115e-31	0.85179	0.479	0.377	3.21978e-27
SCHLAP1	2.2619e-31	-0.872169	0.071	0.216	6.32654e-27
SLC25A12	2.87769e-31	-0.410197	0.261	0.458	8.04889e-27
TPST2	3.06173e-31	-0.45646	0.062	0.208	8.56365e-27
GCNT2	3.08643e-31	-0.55645	0.342	0.532	8.63273e-27
AL159156.1	5.95218e-31	-0.936796	0.131	0.284	1.66483e-26
GPATCH2L	7.42638e-31	-0.417974	0.281	0.48	2.07716e-26
TRPM3	8.43706e-31	0.290852	0.792	0.621	2.35984e-26
SLC25A33	9.55079e-31	-0.56109	0.218	0.403	2.67136e-26
TPST1	9.88504e-31	-0.57763	0.319	0.497	2.76485e-26
TINAG	1.22659e-30	0.486871	0.529	0.389	3.43076e-26
MTX2	1.32049e-30	-0.411774	0.327	0.527	3.69342e-26
MTURN	1.48127e-30	-0.429062	0.136	0.303	4.14313e-26
PPFIA2	1.54063e-30	-0.763076	0.135	0.295	4.30913e-26
AP3B1	2.52095e-30	-0.380469	0.467	0.676	7.05109e-26
COL28A1	4.00825e-30	-0.552918	0.075	0.22	1.12111e-25
THRB	4.21546e-30	-0.52799	0.573	0.727	1.17906e-25
WLS	4.34264e-30	-0.464354	0.262	0.449	1.21464e-25
SLC1A1	5.26678e-30	0.691162	0.468	0.356	1.47312e-25
ARHGAP8	5.43753e-30	-0.439579	0.238	0.424	1.52088e-25
CTNNAL1	5.68502e-30	-0.48887	0.101	0.259	1.5901e-25
SPATS2L	7.08058e-30	0.687825	0.47	0.366	1.98044e-25
NNT	7.11404e-30	-0.474589	0.311	0.497	1.9898e-25
ZFP36L1	8.84857e-30	0.821337	0.477	0.373	2.47494e-25
PDZK1IP1	9.32693e-30	0.40618	0.233	0.12	2.60874e-25
ATP6V0D2	9.38439e-30	-0.908208	0.173	0.337	2.62481e-25
MIR29B2CHG	1.0513e-29	-0.36533	0.302	0.506	2.94048e-25
PRKCE	1.10657e-29	-0.401	0.443	0.644	3.09507e-25
PLCB1	1.37878e-29	-1.58934	0.459	0.523	3.85644e-25
SUGCT	1.88237e-29	0.391026	0.718	0.602	5.26498e-25
OSBPL10	2.97423e-29	0.538532	0.618	0.525	8.31891e-25
DGKH	3.02234e-29	0.705331	0.495	0.397	8.45348e-25
CASZ1	3.17055e-29	-0.445566	0.122	0.284	8.86803e-25
LPIN2	3.47635e-29	0.96606	0.357	0.253	9.72334e-25
LRMDA	3.88683e-29	0.34748	0.934	0.782	1.08715e-24
BMERB1	5.11637e-29	-0.432051	0.171	0.347	1.43105e-24
SLC41A2	7.09023e-29	0.569101	0.221	0.119	1.98314e-24
MARK1	1.1726e-28	-0.513496	0.09	0.237	3.27976e-24
AL645568.1	1.21252e-28	-0.475396	0.11	0.264	3.39143e-24
TFEB	1.37389e-28	-0.399293	0.077	0.223	3.84277e-24
FAM83B	1.52974e-28	-0.406252	0.068	0.211	4.2787e-24
PLPPR1	1.59361e-28	-0.535495	0.334	0.52	4.45732e-24
AL358232.2	1.83721e-28	0.622088	0.336	0.214	5.13868e-24
GPC6	1.88742e-28	0.614045	0.641	0.53	5.27911e-24
KCNQ1OT1	2.11196e-28	0.451258	0.733	0.645	5.90716e-24
AC024022.1	2.18099e-28	-0.629193	0.073	0.209	6.10022e-24
HMCN1	2.52728e-28	-0.755764	0.088	0.23	7.06879e-24
ARHGEF3	2.74337e-28	-0.608941	0.297	0.471	7.6732e-24
AL356124.1	2.80295e-28	-0.544082	0.111	0.263	7.83986e-24
LYST	4.65441e-28	-0.395897	0.195	0.378	1.30184e-23
BACE2	5.8333e-28	-0.813008	0.268	0.421	1.63157e-23
AUH	5.88763e-28	-0.383731	0.439	0.63	1.64677e-23
ZNF704	5.93716e-28	-0.373833	0.38	0.584	1.66062e-23
NEDD4	7.78309e-28	0.733832	0.285	0.178	2.17693e-23
TBC1D1	7.79956e-28	-0.472199	0.41	0.595	2.18154e-23
RNF10	7.81552e-28	-0.40753	0.215	0.392	2.186e-23
TMEM164	8.04738e-28	-0.455841	0.15	0.314	2.25085e-23
LINC00671	9.38132e-28	0.612882	0.435	0.305	2.62396e-23
SH3BP4	1.16439e-27	-0.468586	0.122	0.271	3.25681e-23
PPARG	1.45983e-27	0.544962	0.425	0.302	4.08315e-23
ARHGAP24	1.59547e-27	-0.447151	0.663	0.789	4.46253e-23
NEAT1	1.74047e-27	0.253416	0.947	0.908	4.86809e-23
Z93403.1	1.78251e-27	0.560493	0.486	0.347	4.98568e-23
CLASP1	2.17626e-27	-0.445732	0.596	0.751	6.08699e-23
SLC38A11	2.67632e-27	-0.620889	0.114	0.261	7.48568e-23
LINC02532	3.09982e-27	0.641404	0.746	0.718	8.67019e-23
TENM3	3.99779e-27	0.659397	0.23	0.128	1.11818e-22
TRIO	4.38008e-27	0.669189	0.693	0.687	1.22511e-22
ACSS1	5.22455e-27	-0.456083	0.147	0.303	1.46131e-22
MGAT5	6.23353e-27	-0.757957	0.293	0.442	1.74352e-22
GPI	8.24927e-27	-0.381603	0.231	0.409	2.30732e-22
FMN1	1.14226e-26	-0.90261	0.255	0.403	3.19491e-22
LUC7L2	1.25817e-26	-0.359989	0.422	0.621	3.51911e-22
CADPS2	1.41155e-26	-0.697311	0.651	0.748	3.9481e-22
SIK3	1.42741e-26	-0.381984	0.766	0.855	3.99246e-22
COL4A1	1.59359e-26	0.856204	0.397	0.295	4.45727e-22
AC078980.1	2.02442e-26	-0.817051	0.092	0.228	5.66229e-22
VAV3	2.05466e-26	-0.417534	0.477	0.648	5.74689e-22
ARHGEF38	2.86187e-26	-0.425499	0.188	0.355	8.00464e-22
XKR6	3.16011e-26	-0.483335	0.285	0.457	8.83882e-22
MGLL	4.21777e-26	-0.46267	0.132	0.287	1.17971e-21
ACSL4	4.25201e-26	-0.77822	0.329	0.487	1.18929e-21
MAGI1	5.98925e-26	-0.547846	0.867	0.915	1.67519e-21
MT-ND6	7.38377e-26	0.427753	0.256	0.147	2.06524e-21
EGFR	9.12854e-26	0.699654	0.477	0.384	2.55325e-21
GLRX	9.20424e-26	-0.326306	0.087	0.226	2.57443e-21
HYDIN	1.64026e-25	0.549719	0.232	0.133	4.5878e-21
B2M	1.65485e-25	0.449043	0.342	0.219	4.62861e-21
IPCEF1	1.7653e-25	-0.551817	0.29	0.456	4.93753e-21
LAMA1	2.03573e-25	-0.411006	0.08	0.215	5.69394e-21
C4orf19	2.17312e-25	-0.359256	0.329	0.514	6.07822e-21
GLCCI1	2.45903e-25	-0.454566	0.218	0.393	6.87792e-21
TMEM117	2.78824e-25	-0.462986	0.416	0.594	7.7987e-21
MYO5C	3.13794e-25	-0.375408	0.101	0.24	8.77682e-21
CCDC198	3.84076e-25	0.708711	0.623	0.581	1.07426e-20
LMO7	4.0809e-25	-0.615373	0.542	0.678	1.14143e-20
PKP4	4.21198e-25	-0.560342	0.831	0.873	1.17809e-20
SEC14L1	4.2612e-25	-0.542798	0.188	0.344	1.19186e-20
MAGED1	5.38402e-25	-0.405203	0.309	0.484	1.50591e-20
BCL2	5.80233e-25	0.646957	0.666	0.617	1.62291e-20
CLEC16A	5.85655e-25	-0.326069	0.256	0.438	1.63808e-20
TRMT9B	6.43244e-25	-0.370934	0.145	0.302	1.79915e-20
CFAP221	6.78982e-25	-0.452257	0.184	0.338	1.89911e-20
ATXN1	7.02311e-25	-0.410053	0.645	0.786	1.96436e-20
PPP2R2B	7.06476e-25	-0.680324	0.2	0.349	1.97601e-20
DPEP1	8.19495e-25	0.411444	0.337	0.207	2.29213e-20
BCKDHB	8.91094e-25	-0.350895	0.413	0.6	2.49239e-20
SREBF2	1.73147e-24	-0.414335	0.26	0.424	4.84291e-20
ARFGEF2	1.87055e-24	-0.315859	0.337	0.519	5.23192e-20
BIN1	2.21792e-24	0.517432	0.207	0.113	6.20352e-20
MBOAT2	2.29738e-24	-0.449913	0.189	0.348	6.42576e-20
KIF21A	2.55607e-24	0.578485	0.446	0.349	7.14932e-20
NCOA1	2.7971e-24	-0.347402	0.579	0.748	7.82349e-20
HIBADH	2.84935e-24	-0.418971	0.475	0.647	7.96965e-20
DENND2A	3.99837e-24	-0.55831	0.096	0.225	1.11835e-19
CALCR	4.83108e-24	-1.10384	0.174	0.306	1.35125e-19
COL4A4	5.06685e-24	-0.453158	0.375	0.535	1.4172e-19
POR	5.69024e-24	0.5785	0.428	0.308	1.59156e-19
TAOK3	5.87083e-24	-0.413432	0.408	0.582	1.64207e-19
LINC01428	6.53479e-24	0.69875	0.203	0.112	1.82778e-19
CDHR3	6.72969e-24	0.590717	0.438	0.329	1.8823e-19
CLDN10-AS1	7.10876e-24	-0.816966	0.119	0.247	1.98832e-19
ABCA10	7.95758e-24	-0.579415	0.185	0.336	2.22573e-19
RERE	8.40904e-24	-0.298281	0.8	0.898	2.35201e-19
LINC01725	9.00189e-24	-0.41262	0.374	0.543	2.51783e-19
LIMCH1	9.67201e-24	-0.511488	0.554	0.706	2.70526e-19
CNNM2	1.01247e-23	-1.0802	0.466	0.602	2.83187e-19
TJP2	1.03167e-23	0.802833	0.483	0.414	2.88559e-19
PALM	1.06421e-23	-0.32517	0.091	0.225	2.97661e-19
ZNF532	1.20445e-23	-0.391962	0.161	0.312	3.36883e-19
MUC1	1.3284e-23	-0.299836	0.105	0.245	3.71552e-19
ZNF493	1.98098e-23	-0.259641	0.158	0.315	5.54081e-19
VPS13A	2.15775e-23	0.482335	0.643	0.595	6.03521e-19
MICAL3	2.19322e-23	0.739054	0.54	0.495	6.13443e-19
PPM1K	2.32884e-23	-0.381921	0.101	0.233	6.51377e-19
CREB3L2	2.3306e-23	-0.464033	0.228	0.385	6.5187e-19
FAM214A	2.80525e-23	-0.321495	0.258	0.431	7.84629e-19
KATNAL2	2.86392e-23	-0.400434	0.173	0.326	8.01039e-19
AC002460.2	2.92832e-23	-0.557403	0.223	0.377	8.1905e-19
BCL9	3.02985e-23	-0.320003	0.106	0.242	8.4745e-19
F11	3.06643e-23	-0.363241	0.088	0.216	8.57681e-19
ZNF544	3.14341e-23	-0.314172	0.18	0.339	8.79211e-19
OIP5-AS1	3.23831e-23	-0.305701	0.208	0.371	9.05755e-19
SETBP1	3.26253e-23	-0.321793	0.711	0.832	9.12529e-19
PDE8B	3.33647e-23	-0.445381	0.102	0.232	9.33211e-19
DUSP1	3.35407e-23	0.464996	0.316	0.2	9.38134e-19
UQCRC2	4.14759e-23	-0.266648	0.181	0.338	1.16008e-18
RNF213-AS1	4.99369e-23	-0.346457	0.3	0.477	1.39673e-18
UST	5.70662e-23	-0.519508	0.136	0.273	1.59614e-18
DNAJC11	6.04855e-23	-0.281367	0.206	0.372	1.69178e-18
UMAD1	6.46388e-23	-0.316216	0.399	0.576	1.80795e-18
CUX1	7.35475e-23	0.463729	0.786	0.799	2.05712e-18
ARRDC3	1.07316e-22	-0.379659	0.181	0.329	3.00164e-18
STX18-AS1	1.18753e-22	-0.372157	0.164	0.314	3.32152e-18
AC012409.2	1.25573e-22	-0.391107	0.084	0.207	3.51228e-18
RNF24	1.32549e-22	-0.427892	0.098	0.226	3.7074e-18
ATP6V1H	1.35559e-22	-0.310844	0.363	0.54	3.79158e-18
MAN1C1	1.37065e-22	-0.406101	0.077	0.202	3.8337e-18
DNM1	1.70919e-22	0.527518	0.261	0.164	4.78059e-18
PRKG1	2.2637e-22	-0.881872	0.572	0.638	6.33157e-18
GSTO2	2.85872e-22	-0.329943	0.128	0.267	7.99583e-18
NSMF	3.0468e-22	0.455052	0.207	0.116	8.5219e-18
LRRIQ1	3.20954e-22	0.559647	0.27	0.171	8.97709e-18
SCML1	3.69395e-22	-0.35267	0.166	0.312	1.0332e-17
ADGRV1	4.0715e-22	-0.366857	0.134	0.276	1.1388e-17
NTRK2	4.17864e-22	-0.680194	0.097	0.213	1.16876e-17
CTIF	4.53934e-22	-0.316409	0.15	0.295	1.26965e-17
NFYC	4.90785e-22	-0.267672	0.278	0.452	1.37272e-17
SLC22A2	5.12726e-22	0.583071	0.29	0.189	1.43409e-17
CNKSR3	5.1896e-22	0.752565	0.614	0.602	1.45153e-17
UTRN	6.23793e-22	-0.379811	0.446	0.611	1.74475e-17
MPP7	6.49391e-22	-0.340154	0.167	0.315	1.81635e-17
CDKL1	7.95047e-22	-0.344985	0.269	0.431	2.22375e-17
CDH9	8.03804e-22	0.675091	0.397	0.297	2.24824e-17
MEF2C	9.40802e-22	-0.492577	0.122	0.252	2.63142e-17
FOS	1.05589e-21	0.465836	0.214	0.12	2.95333e-17
NCEH1	1.06756e-21	1.02727	0.317	0.226	2.98597e-17
ARHGEF18	1.12851e-21	-0.36207	0.167	0.312	3.15643e-17
MAP2K6	1.17474e-21	-0.508692	0.11	0.235	3.28575e-17
PDE1A	1.19847e-21	-1.03601	0.53	0.576	3.35212e-17
CMC1	1.24118e-21	-0.262456	0.245	0.411	3.47158e-17
PTPRK	1.25285e-21	0.54274	0.694	0.682	3.50421e-17
ANKRD28	1.44374e-21	-0.34505	0.418	0.589	4.03814e-17
AL591519.1	1.61184e-21	0.547357	0.281	0.181	4.50831e-17
KSR2	1.70494e-21	-0.538495	0.124	0.253	4.76871e-17
UBE2E3	1.8733e-21	-0.366543	0.313	0.479	5.23961e-17
TTYH3	2.30466e-21	0.540759	0.254	0.156	6.44613e-17
LINC01515	2.9773e-21	0.553446	0.503	0.411	8.32751e-17
OXNAD1	3.00832e-21	-0.295004	0.195	0.347	8.41427e-17
TNRC6C	3.29069e-21	-0.284197	0.209	0.365	9.20406e-17
RAP1GAP	3.54939e-21	-0.306174	0.094	0.218	9.92763e-17
LINC00472	3.61006e-21	-0.389414	0.895	0.942	1.00973e-16
RPS6KA6	4.05135e-21	-0.333665	0.196	0.343	1.13316e-16
MTSS1	4.79064e-21	-0.410891	0.428	0.595	1.33994e-16
PICALM	6.4498e-21	0.534138	0.749	0.76	1.80401e-16
DACH1	7.22113e-21	-0.878544	0.458	0.572	2.01975e-16
DPYS	9.50219e-21	0.354122	0.388	0.266	2.65776e-16
GDA	9.72403e-21	0.559439	0.32	0.216	2.71981e-16
TBC1D9	9.87291e-21	-0.543574	0.221	0.36	2.76145e-16
TSC22D2	1.00175e-20	-0.572272	0.483	0.614	2.80189e-16
AL391117.1	1.02091e-20	0.307726	0.508	0.381	2.85549e-16
CFAP70	1.04768e-20	-0.294842	0.227	0.384	2.93037e-16
ADCY9	1.09273e-20	0.591248	0.393	0.301	3.05635e-16
TEX41	1.27799e-20	-1.02357	0.437	0.534	3.57454e-16
TMCC1	1.36618e-20	-0.282521	0.499	0.669	3.82119e-16
XYLB	1.84362e-20	0.531575	0.375	0.27	5.1566e-16
FBXL17	2.05242e-20	-0.299797	0.665	0.804	5.74061e-16
DOCK3	2.16978e-20	-0.448885	0.089	0.204	6.06889e-16
PSME4	2.24927e-20	-0.261782	0.321	0.493	6.2912e-16
ABCA5	2.50913e-20	-0.68192	0.494	0.626	7.01804e-16
SLC20A2	2.62766e-20	-0.27544	0.319	0.49	7.34957e-16
ATP2C1	2.63447e-20	-0.29192	0.269	0.427	7.3686e-16
ARID1B	3.09198e-20	-0.303611	0.789	0.882	8.64828e-16
AL139383.1	3.44198e-20	-0.391403	0.128	0.253	9.62722e-16
P3H2	3.46198e-20	0.430066	0.762	0.689	9.68316e-16
NOX4	3.47539e-20	0.289644	0.612	0.499	9.72067e-16
FBXL4	3.66887e-20	-0.347107	0.304	0.458	1.02618e-15
PCCA	4.36249e-20	-0.257252	0.787	0.877	1.22019e-15
GLIS3	4.83241e-20	0.289714	0.841	0.826	1.35162e-15
ABHD17C	5.26121e-20	-0.418832	0.103	0.222	1.47156e-15
GBE1	5.95873e-20	-0.301458	0.416	0.587	1.66666e-15
ATP8A1	5.96906e-20	-0.392516	0.212	0.35	1.66955e-15
ADK	6.66535e-20	-0.291606	0.578	0.735	1.8643e-15
AC011586.2	7.37943e-20	-0.586896	0.133	0.254	2.06403e-15
SMARCA2	8.97834e-20	-0.364218	0.339	0.497	2.51124e-15
CRYBG3	9.79458e-20	-0.291306	0.147	0.285	2.73954e-15
MSR1	1.00819e-19	-0.510541	0.13	0.253	2.8199e-15
RGS12	1.01074e-19	0.611356	0.286	0.197	2.82705e-15
TTC28-AS1	1.12358e-19	-0.255303	0.116	0.244	3.14264e-15
NRG1	1.13925e-19	0.968243	0.428	0.353	3.18649e-15
MICU3	1.20215e-19	-0.251156	0.167	0.312	3.36241e-15
PTPRJ	1.28579e-19	0.443032	0.668	0.625	3.59636e-15
PBX3	1.60391e-19	-0.458355	0.157	0.284	4.48614e-15
ERMP1	1.82027e-19	-0.286593	0.141	0.274	5.09128e-15
AC005208.1	1.82454e-19	-0.365631	0.317	0.466	5.10323e-15
MIR646HG	1.85805e-19	-0.816015	0.229	0.353	5.19696e-15
SMIM8	1.9017e-19	-0.259246	0.153	0.287	5.31906e-15
DICER1	2.07032e-19	-0.27475	0.398	0.572	5.79067e-15
SNX10	2.3399e-19	-0.314052	0.21	0.354	6.5447e-15
COL6A1	2.60634e-19	-0.327844	0.154	0.283	7.28994e-15
ENOX1	2.66875e-19	-1.10227	0.278	0.393	7.4645e-15
FGD4	3.19374e-19	-0.279552	0.775	0.878	8.9329e-15
MAP4K3-DT	3.53021e-19	-0.335404	0.365	0.525	9.874e-15
SHMT1	3.88404e-19	0.530089	0.331	0.234	1.08637e-14
AC092535.4	4.11312e-19	-0.381975	0.111	0.23	1.15044e-14
SLC43A2	4.17779e-19	-0.336399	0.3	0.454	1.16853e-14
ANK3	4.29068e-19	0.336409	0.92	0.924	1.2001e-14
AK4	5.78457e-19	0.363242	0.47	0.358	1.61794e-14
AC008554.1	6.83611e-19	0.529179	0.442	0.346	1.91206e-14
FTL	7.33375e-19	0.359385	0.322	0.213	2.05125e-14
ADAMTS9-AS2	8.05317e-19	-0.451075	0.789	0.819	2.25247e-14
FOXN3	1.03335e-18	-0.367689	0.357	0.513	2.89028e-14
ACY1	1.05085e-18	0.524245	0.239	0.148	2.93923e-14
DTNB	1.17673e-18	-0.254068	0.222	0.372	3.29132e-14
GPAT3	1.24452e-18	-0.674005	0.363	0.503	3.48091e-14
XPA	1.24956e-18	-0.267622	0.134	0.261	3.49502e-14
WSB1	1.27552e-18	-0.494325	0.622	0.714	3.56762e-14
ZNF518A	1.39119e-18	-0.257434	0.459	0.622	3.89116e-14
PRKD1	1.53094e-18	-0.719993	0.623	0.713	4.28205e-14
SRSF10	1.64728e-18	-0.253999	0.246	0.398	4.60744e-14
SORT1	1.66424e-18	-0.278948	0.146	0.278	4.65488e-14
CCDC171	1.75654e-18	-0.265226	0.262	0.417	4.91303e-14
GRAMD2B	1.86103e-18	-0.303323	0.39	0.549	5.2053e-14
ITGA2	1.97055e-18	-0.470871	0.331	0.477	5.51164e-14
TPK1	2.39464e-18	0.731839	0.261	0.179	6.69781e-14
AL078600.1	2.4422e-18	-0.305033	0.102	0.218	6.83084e-14
PAK4	2.4652e-18	-0.262904	0.103	0.221	6.89518e-14
CHCHD3	2.88012e-18	-0.313244	0.466	0.628	8.05569e-14
MAP3K3	3.37931e-18	-0.299315	0.154	0.281	9.45193e-14
TTC14	4.49124e-18	-0.268677	0.326	0.486	1.2562e-13
ADAMTS9-AS1	4.54228e-18	0.708144	0.578	0.533	1.27048e-13
CHRM3	5.07857e-18	-0.575937	0.156	0.274	1.42048e-13
MSRA	5.08217e-18	0.363162	0.631	0.554	1.42148e-13
STX18	5.78788e-18	-0.29258	0.281	0.43	1.61887e-13
EHHADH	5.81783e-18	0.454963	0.499	0.402	1.62725e-13
PIAS2	6.83515e-18	-0.26823	0.349	0.51	1.91179e-13
UBE2H	8.29119e-18	-0.276368	0.566	0.717	2.31905e-13
CHDH	8.71561e-18	0.502774	0.24	0.155	2.43776e-13
SGK1	1.04641e-17	0.352446	0.236	0.148	2.9268e-13
SLC27A2	1.05344e-17	0.504491	0.309	0.213	2.94646e-13
AHCYL1	1.06167e-17	-0.270738	0.281	0.429	2.96949e-13
STRBP	1.08922e-17	-0.322315	0.379	0.541	3.04654e-13
ZNF10	1.18606e-17	-0.294982	0.19	0.324	3.31741e-13
WDFY3	1.29709e-17	0.426781	0.755	0.766	3.62796e-13
NBEA	1.32162e-17	0.473155	0.582	0.543	3.69656e-13
MAL	1.40315e-17	-0.308252	0.213	0.344	3.9246e-13
SBF2	1.45121e-17	-0.265739	0.692	0.828	4.05902e-13
JUND	1.58363e-17	0.367759	0.228	0.143	4.42942e-13
GPRIN3	1.62193e-17	-0.395349	0.161	0.283	4.53653e-13
FRMD4B	1.69477e-17	0.562796	0.536	0.483	4.74029e-13
AGBL4	1.70247e-17	0.769948	0.628	0.586	4.76182e-13
SAMD12	1.80656e-17	-0.279552	0.502	0.665	5.05294e-13
MTUS1	2.2121e-17	-0.29254	0.322	0.477	6.18724e-13
MAPK4	2.52666e-17	-0.402972	0.106	0.215	7.06707e-13
EPM2A	2.56846e-17	-0.282243	0.169	0.299	7.18399e-13
AL355612.1	2.63525e-17	-1.34591	0.251	0.365	7.3708e-13
CCNH	2.8991e-17	-0.321167	0.444	0.592	8.10879e-13
RBFOX2	3.32107e-17	-0.250153	0.417	0.581	9.28903e-13
ERRFI1	3.36042e-17	0.461152	0.607	0.512	9.39911e-13
TENM2	3.38663e-17	0.415701	0.206	0.126	9.4724e-13
ATP6V1A	3.47814e-17	-0.255572	0.295	0.45	9.72836e-13
ACTR3C	3.7585e-17	-0.267868	0.197	0.333	1.05125e-12
SRGAP3	3.85082e-17	-0.277859	0.196	0.331	1.07707e-12
SGMS1	3.86436e-17	-0.316904	0.428	0.577	1.08086e-12
SLC47A2	4.06754e-17	0.564057	0.234	0.15	1.13769e-12
DIAPH2	4.24816e-17	0.549749	0.389	0.309	1.18821e-12
AL353151.2	4.69779e-17	-0.298612	0.098	0.203	1.31397e-12
BRINP3	4.99562e-17	-0.359937	0.1	0.207	1.39727e-12
EXPH5	5.86946e-17	-0.435508	0.136	0.251	1.64169e-12
OPHN1	6.22352e-17	-0.412145	0.361	0.504	1.74072e-12
CKB	9.08496e-17	-0.337297	0.128	0.24	2.54106e-12
CYTH3	1.1797e-16	-0.277381	0.097	0.203	3.29961e-12
CPEB4	1.20665e-16	-0.554254	0.663	0.762	3.37501e-12
JARID2	1.20986e-16	-0.27589	0.344	0.501	3.38397e-12
PANTR1	1.3591e-16	-0.386905	0.239	0.367	3.80141e-12
ST3GAL6	1.51541e-16	-0.346039	0.218	0.352	4.23859e-12
GLCE	1.54998e-16	-0.253301	0.191	0.323	4.3353e-12
SLC8A1	1.6333e-16	-1.19236	0.525	0.386	4.56833e-12
USP31	1.79125e-16	0.547984	0.206	0.133	5.01012e-12
KLHL13	2.12008e-16	-0.495052	0.528	0.624	5.92985e-12
MAP4K3	2.14609e-16	-0.342907	0.573	0.706	6.00263e-12
SLC12A7	2.14764e-16	0.515629	0.217	0.139	6.00695e-12
NR2F1-AS1	2.4162e-16	-0.362838	0.133	0.246	6.75811e-12
GLS	2.44994e-16	0.432579	0.74	0.717	6.85247e-12
PIP5K1B	2.5522e-16	-0.48361	0.18	0.298	7.13851e-12
TBC1D4	2.60144e-16	-0.341048	0.552	0.66	7.27622e-12
LPP	2.63617e-16	0.337549	0.869	0.889	7.37336e-12
SAT1	3.03031e-16	-0.327103	0.382	0.526	8.47576e-12
CLDN16	3.22326e-16	-0.562628	0.127	0.228	9.01546e-12
PAQR5	4.72129e-16	-0.294534	0.352	0.503	1.32054e-11
CRTC1	5.3036e-16	-0.279875	0.154	0.272	1.48342e-11
ZNF385B	5.63093e-16	0.638971	0.477	0.424	1.57497e-11
APOE	5.91544e-16	0.305207	0.205	0.125	1.65455e-11
SPPL2A	6.03065e-16	-0.28324	0.267	0.408	1.68677e-11
FIGN	6.33373e-16	0.533103	0.294	0.213	1.77155e-11
CADM1	7.06413e-16	-0.598547	0.377	0.491	1.97584e-11
TFRC	7.84047e-16	-0.276529	0.104	0.207	2.19298e-11
MALT1	8.97964e-16	0.541034	0.358	0.284	2.51161e-11
AKAP13	9.71356e-16	0.349755	0.73	0.716	2.71688e-11
SSBP2	9.93376e-16	-0.440162	0.381	0.499	2.77847e-11
ELF2	1.03027e-15	-0.278112	0.443	0.591	2.88165e-11
TIAM2	1.07204e-15	-0.267683	0.239	0.372	2.99848e-11
ROR1	1.09327e-15	0.472192	0.328	0.242	3.05789e-11
PLEC	1.18244e-15	0.496753	0.203	0.131	3.30729e-11
MPPED2	1.25412e-15	-0.512719	0.275	0.395	3.50778e-11
FAM171A1	1.34409e-15	-0.340371	0.317	0.443	3.75943e-11
LRP6	1.46023e-15	-0.263786	0.372	0.521	4.08427e-11
TNFRSF14	1.51808e-15	0.409387	0.24	0.158	4.24608e-11
GABARAPL1	1.51878e-15	-0.255562	0.172	0.294	4.24803e-11
B3GLCT	1.64774e-15	-0.262195	0.118	0.229	4.60872e-11
ERVMER61-1	1.77486e-15	-0.413855	0.114	0.215	4.9643e-11
CAPN2	1.85858e-15	-0.305714	0.162	0.274	5.19846e-11
PLEKHA1	2.16104e-15	0.634488	0.467	0.42	6.04442e-11
INTS6	2.45217e-15	-0.275118	0.312	0.455	6.85871e-11
FRAS1	2.5027e-15	0.273039	0.797	0.738	7.00006e-11
CELF2	2.65534e-15	-0.551842	0.212	0.128	7.427e-11
MYO5A	3.34723e-15	-0.320935	0.238	0.364	9.36221e-11
LINC01117	3.47409e-15	-0.29436	0.113	0.216	9.71703e-11
PLS3	3.56032e-15	-0.319036	0.237	0.362	9.95822e-11
WDR13	3.6549e-15	0.499252	0.241	0.166	1.02227e-10
STARD13	3.92054e-15	-0.353027	0.383	0.521	1.09657e-10
CTDSPL	3.92823e-15	-0.338848	0.434	0.577	1.09873e-10
ATP6V0C	3.94761e-15	0.38458	0.217	0.14	1.10415e-10
PDE10A	4.01878e-15	-0.653915	0.593	0.72	1.12405e-10
INSR	4.28013e-15	0.443616	0.76	0.768	1.19715e-10
KALRN	4.6804e-15	0.352773	0.224	0.147	1.30911e-10
RNF43	5.01116e-15	-0.251152	0.103	0.203	1.40162e-10
PXN	5.34093e-15	-0.251204	0.12	0.226	1.49386e-10
ZDHHC14	5.35589e-15	-0.453741	0.404	0.526	1.49804e-10
CTTNBP2	6.42748e-15	0.435629	0.375	0.29	1.79777e-10
TBC1D19	7.06711e-15	0.511805	0.506	0.46	1.97667e-10
ARHGAP29	7.19448e-15	0.484839	0.596	0.568	2.0123e-10
AC021231.1	7.83502e-15	-0.277199	0.202	0.327	2.19146e-10
GPC4	8.6812e-15	0.596121	0.22	0.149	2.42813e-10
SFMBT2	9.62294e-15	-0.339307	0.146	0.256	2.69154e-10
CACNA1D	9.92826e-15	-0.462002	0.419	0.541	2.77693e-10
ITGA3	1.08979e-14	0.603584	0.262	0.189	3.04815e-10
AC107223.1	1.15933e-14	-0.293048	0.104	0.205	3.24266e-10
ARSB	1.16349e-14	0.473538	0.343	0.26	3.25427e-10
KIF13B	1.18717e-14	-0.262509	0.433	0.585	3.32052e-10
DCLK2	1.19899e-14	-0.414682	0.115	0.212	3.35358e-10
STK33	1.34041e-14	0.425024	0.527	0.467	3.74911e-10
MERTK	1.42544e-14	-0.254465	0.163	0.279	3.98697e-10
AC002070.1	1.49742e-14	-0.400411	0.133	0.236	4.18828e-10
MPP6	1.8445e-14	0.52273	0.287	0.211	5.15908e-10
FMNL2	1.94017e-14	0.555595	0.53	0.493	5.42665e-10
ACADL	1.95807e-14	0.499692	0.259	0.186	5.47672e-10
NEDD4L	2.18712e-14	-0.326293	0.817	0.884	6.11739e-10
TGFBR2	2.27699e-14	-0.271962	0.253	0.385	6.36873e-10
KITLG	2.34807e-14	-0.463743	0.166	0.272	6.56757e-10
VPS37B	2.65392e-14	-0.267462	0.175	0.293	7.42301e-10
ABLIM3	3.12223e-14	0.450428	0.215	0.142	8.73289e-10
SUCLG2-AS1	3.1515e-14	-0.270284	0.38	0.526	8.81474e-10
GATM	3.37441e-14	0.482666	0.24	0.165	9.43824e-10
UBE2D2	3.4934e-14	0.614659	0.482	0.456	9.77103e-10
TPD52	3.51544e-14	-0.279574	0.414	0.555	9.83268e-10
PLEKHA7	4.18393e-14	0.42066	0.729	0.731	1.17025e-09
CHSY1	4.79729e-14	-0.283028	0.111	0.21	1.3418e-09
TRAF3	5.55864e-14	0.440221	0.247	0.174	1.55475e-09
MCF2L	6.22158e-14	0.398575	0.513	0.442	1.74018e-09
HNF4A	7.51884e-14	0.322382	0.288	0.198	2.10302e-09
PRSS23	7.62897e-14	-0.286987	0.124	0.223	2.13382e-09
ATP11C	7.96661e-14	0.435125	0.291	0.216	2.22826e-09
SORL1	8.20875e-14	-0.25599	0.168	0.276	2.29599e-09
ZNF385D	8.40167e-14	-0.579321	0.238	0.345	2.34995e-09
CDK6	1.00393e-13	-0.302527	0.277	0.402	2.80798e-09
FNBP1	1.0949e-13	0.575106	0.403	0.347	3.06242e-09
SCD5	1.10821e-13	-0.398579	0.251	0.365	3.09966e-09
EZR	1.17511e-13	0.549921	0.445	0.392	3.28679e-09
LHX1	1.22289e-13	-0.440884	0.112	0.202	3.42044e-09
PLCL1	1.26658e-13	-0.367788	0.844	0.866	3.54262e-09
SOX2-OT	1.31789e-13	-0.492595	0.128	0.222	3.68613e-09
ARNT2	1.32654e-13	-0.264507	0.233	0.35	3.71032e-09
RGS6	1.49782e-13	-1.02186	0.148	0.239	4.18939e-09
ABCC6	1.54758e-13	0.450282	0.254	0.179	4.32859e-09
MITF	1.8625e-13	-0.327607	0.568	0.679	5.20941e-09
SPATA13	2.10602e-13	-0.284743	0.413	0.548	5.89055e-09
COL4A2	2.22317e-13	0.610991	0.487	0.451	6.2182e-09
SPAG9	2.40076e-13	0.481801	0.627	0.627	6.71491e-09
ATP1B3	2.53542e-13	-0.470527	0.212	0.325	7.09158e-09
LINC00882	2.77647e-13	-0.344465	0.143	0.24	7.76579e-09
AC004053.1	3.61096e-13	0.326495	0.38	0.292	1.00998e-08
FGF13	4.29163e-13	-0.724674	0.437	0.515	1.20037e-08
RHPN2	4.36637e-13	0.490995	0.236	0.168	1.22127e-08
TNFRSF21	5.57511e-13	0.52875	0.299	0.229	1.55936e-08
RRAS2	6.17788e-13	0.574111	0.332	0.271	1.72795e-08
ANKS1A	8.44331e-13	-0.278783	0.366	0.504	2.36159e-08
GOLGA4	9.20382e-13	0.355883	0.835	0.846	2.57431e-08
MB21D2	1.02071e-12	0.618554	0.225	0.159	2.85492e-08
AC009120.2	1.05006e-12	0.558974	0.494	0.46	2.93703e-08
TFPI	1.05923e-12	0.478131	0.334	0.261	2.96267e-08
CSGALNACT1	1.21186e-12	-0.434485	0.235	0.345	3.38956e-08
RASAL2	1.39167e-12	0.409387	0.569	0.547	3.89251e-08
PRKAG2	1.52248e-12	-0.354952	0.482	0.615	4.25838e-08
EBNA1BP2	1.53406e-12	0.424426	0.437	0.359	4.29077e-08
MYO15B	1.90583e-12	0.573731	0.384	0.328	5.3306e-08
MAMDC2-AS1	1.96078e-12	-0.278882	0.132	0.226	5.4843e-08
SLC45A4	2.46088e-12	-0.285917	0.191	0.306	6.88309e-08
AC011246.1	2.47035e-12	-1.64596	0.162	0.241	6.90956e-08
TOX	2.53852e-12	-0.531317	0.363	0.47	7.10023e-08
FYB2	3.44094e-12	0.263535	0.231	0.155	9.62432e-08
COL18A1	3.84551e-12	0.448203	0.58	0.547	1.07559e-07
PDGFC	3.87884e-12	0.410346	0.524	0.477	1.08491e-07
ZNF462	3.96935e-12	0.528151	0.362	0.303	1.11023e-07
FNDC3A	4.7795e-12	0.255439	0.677	0.647	1.33683e-07
CBLB	5.82018e-12	-0.42777	0.514	0.622	1.62791e-07
NPAS2	9.02727e-12	0.546731	0.281	0.218	2.52493e-07
MAP3K13	9.14947e-12	0.366014	0.639	0.607	2.55911e-07
JAK1	9.43255e-12	0.40398	0.667	0.677	2.63828e-07
SORBS2	9.98717e-12	0.499665	0.664	0.673	2.79341e-07
PLPP3	1.19478e-11	-0.28184	0.273	0.396	3.3418e-07
SH3RF1	1.20801e-11	-0.310701	0.585	0.691	3.37879e-07
ATP8B1	1.29912e-11	-0.259689	0.152	0.248	3.63363e-07
CACNB2	1.36136e-11	-0.793316	0.328	0.403	3.80773e-07
WIPF1	1.36286e-11	0.44335	0.274	0.206	3.81191e-07
LINC00871	1.45343e-11	0.274317	0.458	0.373	4.06526e-07
PIK3C2G	1.50023e-11	-0.914157	0.279	0.35	4.19615e-07
CHL1	1.5376e-11	-0.33053	0.202	0.301	4.30066e-07
SMAD3	2.1e-11	0.402932	0.477	0.438	5.87371e-07
DCDC1	2.14894e-11	0.45054	0.28	0.213	6.01058e-07
KAZN	2.15347e-11	-0.521916	0.665	0.686	6.02325e-07
DOK6	2.43845e-11	0.402917	0.252	0.184	6.82033e-07
CFI	2.92052e-11	0.459168	0.292	0.23	8.16871e-07
TNFRSF10B	3.15796e-11	0.480609	0.222	0.161	8.83281e-07
EVA1C	3.17199e-11	0.360463	0.246	0.18	8.87205e-07
UBE2E2	3.23222e-11	0.327414	0.777	0.772	9.04051e-07
RNF213	3.2426e-11	0.502199	0.445	0.405	9.06954e-07
LRCH1	3.34306e-11	-0.350387	0.568	0.678	9.35053e-07
IL6R	3.80618e-11	0.400866	0.318	0.245	1.06459e-06
D2HGDH	3.84636e-11	0.517577	0.36	0.301	1.07583e-06
CDR2	4.37398e-11	0.52341	0.474	0.442	1.2234e-06
TENM1	7.17614e-11	0.388148	0.393	0.33	2.00717e-06
FARP1	7.38511e-11	0.416306	0.839	0.866	2.06561e-06
PDZRN3	8.08586e-11	-0.252534	0.405	0.528	2.26161e-06
BHMT2	8.60228e-11	0.379443	0.436	0.371	2.40606e-06
ZBTB46	9.31924e-11	0.35613	0.216	0.154	2.60659e-06
ACTN4	9.58066e-11	0.525627	0.536	0.531	2.67971e-06
SLC22A5	1.05712e-10	0.341793	0.369	0.298	2.95675e-06
AC127526.2	1.06644e-10	0.369765	0.204	0.142	2.98285e-06
RUNX1	1.08025e-10	-0.554102	0.196	0.288	3.02147e-06
LINGO2	1.10188e-10	-0.413405	0.172	0.262	3.08195e-06
MYO1B	1.13167e-10	-0.405823	0.24	0.338	3.16528e-06
PPP1R9A	1.308e-10	0.385196	0.606	0.61	3.65847e-06
GOLGB1	1.31155e-10	0.450153	0.635	0.624	3.66841e-06
DIXDC1	1.39249e-10	0.461042	0.352	0.294	3.8948e-06
EHBP1	1.49745e-10	0.38299	0.675	0.678	4.18836e-06
ELOVL5	1.94612e-10	0.43082	0.226	0.167	5.44331e-06
CTSH	2.00014e-10	0.36498	0.281	0.211	5.5944e-06
KIAA1549	2.17765e-10	0.371767	0.373	0.309	6.09088e-06
TM7SF3	2.47645e-10	0.477906	0.432	0.388	6.92664e-06
RNF19A	2.52281e-10	0.543559	0.454	0.433	7.05629e-06
HPN	2.81735e-10	0.378847	0.616	0.593	7.88014e-06
PAM	2.94765e-10	0.378967	0.581	0.576	8.24458e-06
CD24	3.10473e-10	0.375613	0.363	0.285	8.68393e-06
EEF2	4.04394e-10	0.302306	0.207	0.146	1.13109e-05
ASPA	4.21522e-10	0.336251	0.269	0.201	1.179e-05
AMY2B	4.65455e-10	-0.25144	0.151	0.236	1.30188e-05
FGD6	5.03998e-10	0.459484	0.232	0.175	1.40968e-05
SLC22A23	5.85971e-10	-0.281267	0.231	0.327	1.63896e-05
NFKBIA	6.66431e-10	0.599115	0.229	0.174	1.86401e-05
MFSD4B	6.78705e-10	0.260904	0.705	0.688	1.89834e-05
ABI3BP	8.70159e-10	0.395024	0.251	0.192	2.43383e-05
FOXO3	9.04497e-10	-0.254171	0.531	0.642	2.52988e-05
FGFR3	9.07106e-10	0.410042	0.253	0.189	2.53718e-05
MIA2	1.00223e-09	0.33841	0.63	0.618	2.80324e-05
AHNAK	1.08434e-09	0.502136	0.322	0.27	3.03291e-05
ENAH	1.3058e-09	0.44193	0.202	0.149	3.65232e-05
TRPM7	1.44898e-09	-0.81325	0.657	0.721	4.0528e-05
ASTN2	1.51208e-09	0.455052	0.449	0.407	4.22929e-05
ABTB2	1.70371e-09	-0.379544	0.438	0.555	4.76527e-05
SIPA1L1	1.84578e-09	0.416334	0.618	0.629	5.16265e-05
PLXNB2	1.91172e-09	0.4808	0.242	0.189	5.34709e-05
SGPP2	1.96954e-09	-0.320087	0.265	0.36	5.50879e-05
RBFOX1	2.17111e-09	-1.15162	0.324	0.37	6.07259e-05
RANBP17	2.48559e-09	0.457942	0.314	0.259	6.95219e-05
TRPM6	2.81125e-09	-1.21377	0.189	0.255	7.86306e-05
SLC5A10	3.175e-09	0.359238	0.226	0.164	8.88049e-05
NCOA7	3.71451e-09	0.289147	0.478	0.43	0.000103895
PARP8	3.88563e-09	0.371199	0.237	0.179	0.000108681
RARB	4.61889e-09	-0.331312	0.14	0.216	0.00012919
PAX2	5.19995e-09	0.408243	0.491	0.468	0.000145443
PLCH1	5.20161e-09	0.444485	0.201	0.148	0.000145489
SNX30	5.23179e-09	0.403541	0.369	0.317	0.000146333
RCAN2	5.91109e-09	-0.76265	0.206	0.282	0.000165333
MAP3K1	6.01705e-09	0.569598	0.396	0.375	0.000168297
PARP14	9.79247e-09	0.43828	0.27	0.219	0.000273895
WDR6	1.01808e-08	0.402621	0.267	0.215	0.000284757
DIP2B	1.04943e-08	0.40543	0.543	0.532	0.000293524
TNS3	1.19038e-08	0.376664	0.578	0.578	0.00033295
PPP1R26-AS1	1.48444e-08	0.535944	0.218	0.167	0.000415197
PCAT1	1.51848e-08	0.398246	0.567	0.547	0.000424719
KIF12	1.55007e-08	0.473186	0.394	0.353	0.000433554
GULP1	1.8907e-08	0.372032	0.52	0.504	0.000528828
DCDC2	1.92871e-08	0.453772	0.595	0.569	0.00053946
ST6GALNAC3	2.50139e-08	-0.746766	0.209	0.143	0.000699638
CNOT6L	2.62835e-08	-0.294827	0.345	0.44	0.000735148
ZNF69	2.80165e-08	0.477857	0.375	0.333	0.000783621
FOXP1	3.2609e-08	-0.274403	0.736	0.813	0.000912073
ARHGAP32	3.35652e-08	0.406524	0.527	0.517	0.000938818
RPL13	3.65106e-08	0.304251	0.308	0.246	0.0010212
ESPN	4.00607e-08	0.314227	0.218	0.161	0.0011205
IQCJ-SCHIP1	4.17368e-08	0.406566	0.295	0.252	0.00116738
FAM20C	4.30171e-08	0.274549	0.29	0.225	0.00120319
SORCS1	5.15677e-08	-0.286915	0.476	0.377	0.00144235
LINC02694	5.58383e-08	-0.421522	0.139	0.206	0.0015618
PLCG2	6.21403e-08	-0.581522	0.268	0.357	0.00173806
ANKRD6	6.36573e-08	0.435868	0.334	0.289	0.0017805
ATP8B4	6.46495e-08	0.384939	0.275	0.219	0.00180825
MST1	7.89385e-08	0.47807	0.295	0.251	0.00220791
MLXIPL	7.9745e-08	0.356655	0.29	0.233	0.00223047
PARP4	9.50617e-08	0.40131	0.239	0.191	0.00265888
MAP4K4	1.10469e-07	0.423005	0.34	0.302	0.00308981
LINC02027	1.23435e-07	0.335364	0.26	0.207	0.00345247
DLEU2	1.3284e-07	0.433266	0.374	0.341	0.00371553
DAB2	1.3395e-07	0.368096	0.28	0.229	0.00374658
CDK10	1.56673e-07	0.424791	0.246	0.201	0.00438213
TRABD2B	1.77368e-07	0.322134	0.623	0.599	0.00496097
GIPC2	2.23623e-07	0.355171	0.311	0.264	0.00625473
NUMB	2.25759e-07	0.322432	0.632	0.664	0.00631447
OPTN	2.60375e-07	0.395925	0.212	0.167	0.00728269
SH3D19	2.62758e-07	0.329401	0.527	0.52	0.00734934
AOPEP	2.72087e-07	0.408148	0.729	0.799	0.00761026
ZMIZ2	2.91725e-07	0.422174	0.238	0.196	0.00815955
SOD2	3.15495e-07	0.755162	0.336	0.313	0.00882439
BICD1	3.15973e-07	0.480421	0.378	0.343	0.00883777
TACC1	3.22084e-07	-0.257456	0.633	0.714	0.0090087
CLDN10	3.55353e-07	0.364388	0.502	0.456	0.00993923
ALDH1A2	3.81739e-07	-0.409632	0.221	0.3	0.0106773
WWC1	7.14758e-07	0.538043	0.554	0.584	0.0199918
ITGAV	7.25673e-07	0.353975	0.478	0.466	0.0202971
ST6GAL1	8.12481e-07	-0.53639	0.2	0.265	0.0227251
SHB	8.39646e-07	0.316809	0.263	0.218	0.0234849
AC108519.1	9.07277e-07	0.389415	0.38	0.339	0.0253765
CMIP	9.99438e-07	0.419676	0.499	0.501	0.0279543
SPTBN1	1.0828e-06	0.339363	0.57	0.59	0.030286
RAPGEF2	1.18436e-06	0.318804	0.613	0.639	0.0331266
PLEKHA6	1.33092e-06	0.349338	0.471	0.448	0.0372258
SHTN1	1.36529e-06	0.389052	0.357	0.332	0.0381873
SLC47A1	1.73974e-06	0.261287	0.365	0.321	0.0486606
TMEM63A	1.78001e-06	0.404731	0.248	0.206	0.0497869
ACSS2	1.78162e-06	0.428889	0.322	0.286	0.0498319
WDR60	2.02139e-06	0.356542	0.579	0.574	0.0565382
XIST	2.62549e-06	-0.250731	0.26	0.328	0.0734349
ACSM3	3.18533e-06	1.48211	0.203	0.171	0.0890938
MGST1	3.537e-06	0.354352	0.212	0.169	0.0989299
TTC38	4.29616e-06	0.342556	0.281	0.238	0.120164
ALCAM	4.37454e-06	0.290747	0.428	0.391	0.122356
BAIAP2	4.62035e-06	0.362282	0.273	0.231	0.129231
AGPS	4.62268e-06	0.383029	0.289	0.256	0.129296
NHS	4.6601e-06	0.307084	0.819	0.806	0.130343
SCMH1	4.89222e-06	0.368048	0.564	0.579	0.136835
ADGRL2	5.72311e-06	-0.252961	0.475	0.569	0.160075
GALM	6.44465e-06	0.389517	0.244	0.204	0.180257
KL	7.38556e-06	-0.320132	0.265	0.334	0.206574
STX3	7.39149e-06	0.331554	0.29	0.254	0.20674
SRSF11	9.33465e-06	0.348692	0.682	0.718	0.26109
ADD1	9.48639e-06	0.26591	0.486	0.472	0.265334
RBM25	1.00464e-05	0.409855	0.596	0.626	0.280998
CCNL1	1.02593e-05	0.332995	0.503	0.494	0.286953
EML4	1.07049e-05	0.367128	0.495	0.502	0.299416
CFDP1	1.10224e-05	0.369627	0.507	0.516	0.308297
ARL15	1.17991e-05	-0.611546	0.815	0.774	0.33002
MYO5B	1.33783e-05	0.475417	0.347	0.324	0.374191
BMP2K	1.40156e-05	0.41963	0.33	0.306	0.392016
HGD	1.49331e-05	0.34086	0.305	0.267	0.417678
BEND7	1.49787e-05	0.357713	0.304	0.275	0.418954
SRGAP1	1.65694e-05	0.30345	0.383	0.361	0.463445
HIVEP1	1.72029e-05	0.501912	0.368	0.355	0.481165
ERBB3	1.96053e-05	0.353259	0.226	0.189	0.548361
AUTS2	1.97774e-05	0.296213	0.572	0.588	0.553174
GADD45A	2.00912e-05	0.424937	0.287	0.253	0.561951
SLCO3A1	2.08989e-05	0.318475	0.238	0.192	0.584542
KANSL1L	2.37105e-05	0.30492	0.664	0.706	0.663183
BBOX1-AS1	2.48753e-05	0.411758	0.22	0.183	0.695762
IL15	3.10793e-05	0.269861	0.206	0.166	0.869289
THOC2	3.12612e-05	0.353861	0.557	0.581	0.874375
ATP13A3	3.21273e-05	0.352777	0.349	0.329	0.898601
CCNL2	3.28943e-05	0.429213	0.363	0.342	0.920052
SLC66A2	3.29044e-05	0.263939	0.322	0.28	0.920335
SLC2A4RG	3.37204e-05	0.32588	0.226	0.189	0.943161
EYA2	3.45205e-05	0.296495	0.34	0.305	0.965539
GNB1	3.50508e-05	0.360999	0.456	0.457	0.980371
LPGAT1	3.58053e-05	0.412088	0.286	0.261	1
DLGAP4	4.05388e-05	0.370908	0.24	0.211	1
PITPNC1	4.42723e-05	0.490591	0.45	0.449	1
CSPP1	4.66484e-05	0.367988	0.496	0.509	1
CERS4	4.67013e-05	0.332601	0.282	0.249	1
DNAAF4	4.69388e-05	0.315282	0.211	0.174	1
PDLIM5	5.92466e-05	0.264655	0.555	0.56	1
ITM2B	6.04371e-05	0.339935	0.478	0.465	1
MCU	6.08605e-05	0.315553	0.39	0.373	1
ROCK2	6.47901e-05	0.301105	0.514	0.522	1
NEDD9	7.0471e-05	0.461367	0.397	0.391	1
SSH2	7.25506e-05	0.297295	0.582	0.608	1
ANKIB1	7.2647e-05	0.291832	0.568	0.594	1
CALM1	9.62907e-05	0.357024	0.332	0.304	1
DOCK4	0.000116665	-0.26172	0.45	0.528	1
SKI	0.000116999	0.342298	0.226	0.195	1
ZNF608	0.000122377	0.446583	0.358	0.348	1
BRD9	0.000126188	0.442456	0.274	0.249	1
CDC42SE2	0.000134695	0.350625	0.407	0.401	1
PRRC2C	0.000135175	0.305579	0.59	0.623	1
FANCC	0.000153652	0.354682	0.456	0.464	1
PLXNA2	0.000196659	0.351596	0.229	0.197	1
SLC16A4	0.00021503	0.261827	0.202	0.171	1
KIAA0825	0.000216076	0.34711	0.466	0.459	1
ITGA6	0.000217193	-0.25058	0.378	0.459	1
CELSR1	0.000230887	0.297638	0.322	0.3	1
EPB41L4A	0.000240438	0.316956	0.533	0.569	1
COBL	0.000247248	0.337748	0.524	0.549	1
SLC26A7	0.000265618	-0.344495	0.226	0.187	1
LUC7L3	0.000271067	0.254322	0.745	0.783	1
TOX3	0.000282452	-0.470438	0.466	0.509	1
MAF	0.000385113	0.285314	0.244	0.209	1
C1GALT1	0.0003911	0.300511	0.32	0.298	1
RPS6	0.000447016	0.289282	0.212	0.181	1
ABAT	0.000482308	0.343693	0.242	0.214	1
CD2AP	0.000595917	0.292118	0.555	0.582	1
RPL41	0.000609417	0.253254	0.264	0.23	1
NRIP1	0.000675862	0.29778	0.543	0.57	1
SEMA4D	0.000746866	0.400025	0.292	0.275	1
KIFC3	0.000803052	0.275524	0.573	0.592	1
PAX8-AS1	0.00082221	0.442682	0.24	0.217	1
SEPTIN11	0.000828653	0.326015	0.386	0.379	1
PACRG	0.000937195	-0.629409	0.358	0.417	1
CCDC144A	0.000946012	0.349024	0.281	0.259	1
ZHX2	0.000952408	0.339599	0.473	0.493	1
MAST2	0.00095869	0.27725	0.24	0.213	1
LINC00278	0.000964521	0.277431	0.448	0.44	1
CCDC30	0.00111716	0.317494	0.491	0.507	1
ZNF83	0.00113732	0.44434	0.437	0.462	1
PPP1R13B	0.00116359	0.28463	0.401	0.391	1
ACADVL	0.00122325	0.322104	0.335	0.318	1
PDE7A	0.00131882	0.253463	0.545	0.557	1
TBC1D8B	0.00133097	0.330942	0.278	0.259	1
SRRM2	0.0015042	0.268565	0.583	0.604	1
LARP1B	0.00168029	0.320405	0.445	0.457	1
TRPV4	0.00171222	0.278949	0.231	0.202	1
SLC12A3	0.00182323	-2.5378	0.222	0.229	1
SKIL	0.00182549	0.306436	0.267	0.248	1
GNG12	0.00196184	0.294087	0.39	0.392	1
TMBIM6	0.00210614	0.407011	0.331	0.325	1
FBXL2	0.00216278	0.311695	0.3	0.285	1
KTN1	0.00217349	0.299428	0.587	0.626	1
DYNC1H1	0.00244708	0.32249	0.324	0.314	1
CCDC14	0.00280412	0.347535	0.332	0.328	1
TTTY14	0.0028316	0.311728	0.484	0.486	1
SPEN	0.00285603	0.376759	0.486	0.506	1
CABLES1	0.00287641	0.292182	0.269	0.245	1
AC013652.1	0.00297419	0.368533	0.202	0.179	1
NEK11	0.00315627	0.257834	0.239	0.215	1
RNF212B	0.00333703	-0.400339	0.289	0.241	1
DISP1	0.00340736	0.37394	0.343	0.338	1
PISD	0.00363067	0.383418	0.312	0.305	1
UACA	0.00424136	0.281493	0.434	0.438	1
PIK3CB	0.00441918	0.338101	0.475	0.508	1
SLC38A9	0.00471227	0.252611	0.223	0.202	1
AC007319.1	0.00503068	0.330672	0.21	0.187	1
TAF1D	0.00510014	0.310129	0.459	0.482	1
MSN	0.00515051	0.323272	0.243	0.229	1
MTMR2	0.00523328	0.287716	0.228	0.209	1
LMCD1-AS1	0.00532622	0.261443	0.31	0.291	1
EEF1D	0.00547422	0.265751	0.23	0.212	1
ANKRD36	0.00551294	0.284821	0.312	0.301	1
FNIP1	0.00586404	0.253513	0.524	0.555	1
LMTK2	0.00655097	0.300409	0.269	0.256	1
DNAJC1	0.00670468	0.313737	0.494	0.518	1
AC087482.1	0.00714555	0.252707	0.226	0.204	1
SDC2	0.00718664	0.312364	0.204	0.185	1
BMPR1B	0.00852655	-0.57457	0.214	0.245	1
PACS2	0.00863843	0.269615	0.232	0.215	1
WASHC1	0.00869774	0.324966	0.248	0.233	1
SLC39A14	0.00929072	0.38642	0.233	0.218	1
GTDC1	0.00930398	0.263412	0.296	0.286	1
EIF5B	0.0100046	0.331085	0.338	0.341	1
CPLANE1	0.0107066	0.281743	0.499	0.522	1
PLCB4	0.0109837	0.644937	0.274	0.263	1
TBL1XR1	0.0112874	0.301936	0.54	0.594	1
LRRFIP2	0.0124395	0.283929	0.541	0.581	1
CASC4	0.0129515	0.306085	0.441	0.465	1
HSP90AA1	0.0132344	0.411445	0.44	0.466	1
GAK	0.0146007	0.269503	0.323	0.32	1
NR1H4	0.0150016	0.266718	0.224	0.205	1
MT-ND5	0.0155786	0.285793	0.202	0.185	1
UBR4	0.0162486	0.279499	0.344	0.351	1
MGMT	0.0197279	0.271827	0.362	0.363	1
ATP6V0A1	0.0217786	0.303261	0.286	0.28	1
DHTKD1	0.0229372	0.300841	0.295	0.289	1
AP3D1	0.0264034	0.354598	0.313	0.318	1
CAMK2D	0.0282381	0.278145	0.391	0.407	1
WASHC4	0.0322198	0.280195	0.391	0.413	1
RAI14	0.0329933	0.29682	0.404	0.416	1
MAT2A	0.0335105	0.310093	0.226	0.221	1
LBR	0.033825	0.32811	0.215	0.208	1
NPR3	0.0343298	0.353432	0.279	0.278	1
EPAS1	0.0343605	-0.287121	0.185	0.222	1
NPLOC4	0.0344513	0.276241	0.325	0.33	1
SLC44A3	0.0352623	0.281917	0.285	0.281	1
BDP1	0.0364437	0.316661	0.491	0.532	1
SLC3A1	0.0445426	0.311643	0.434	0.458	1
HSP90AB1	0.046428	0.26989	0.253	0.246	1
RUFY3	0.0484052	0.253969	0.526	0.57	1
NEO1	0.0512383	0.259171	0.397	0.416	1
PTPN9	0.0558388	0.295703	0.27	0.271	1
RNF152	0.0569605	-0.276647	0.662	0.699	1
IL1RAPL2	0.0570684	-0.404156	0.232	0.257	1
PLG	0.062744	-0.272091	0.257	0.28	1
MIR3936HG	0.0636077	0.283571	0.487	0.524	1
MYLK	0.0683002	0.256828	0.285	0.284	1
B4GALT5	0.0695058	0.291313	0.353	0.368	1
BAZ1B	0.0711172	0.348635	0.363	0.385	1
KANK1	0.0788553	-0.259392	0.774	0.801	1
ST7	0.0794438	0.252785	0.23	0.225	1
FLNB	0.0862772	0.266818	0.444	0.472	1
ATP6V1C1	0.0880096	0.288063	0.219	0.215	1
CLUH	0.090377	0.276965	0.257	0.256	1
PRRC2B	0.091413	0.280961	0.394	0.424	1
ALDH1A1	0.0956562	0.355622	0.211	0.205	1
UPF3B	0.114553	0.291138	0.235	0.234	1
PLXNB1	0.115201	0.323254	0.311	0.323	1
NPIPB5	0.119548	0.283587	0.22	0.217	1
CSNK1G1	0.131716	0.254917	0.404	0.435	1
BOD1L1	0.137839	0.273598	0.441	0.477	1
TBCD	0.140619	0.266286	0.213	0.211	1
STK38	0.145228	0.277859	0.289	0.3	1
ARID4A	0.153156	0.31304	0.336	0.355	1
SLC36A2	0.156269	-0.286869	0.298	0.262	1
ZC3H12C	0.16368	0.266099	0.288	0.298	1
NTN4	0.165146	0.344096	0.399	0.425	1
INVS	0.172189	0.250241	0.507	0.558	1
NECTIN3	0.178668	0.270497	0.223	0.222	1
PLPP1	0.184321	-0.352895	0.386	0.398	1
PRKRIP1	0.185671	0.276131	0.385	0.415	1
SFMBT1	0.207515	0.300951	0.345	0.366	1
MAGI2	0.23778	-0.588976	0.793	0.809	1
PDZD8	0.254267	0.265818	0.33	0.353	1
TUBGCP2	0.263816	0.308919	0.239	0.248	1
EVC	0.283742	0.262821	0.266	0.276	1
PTAR1	0.28967	0.256978	0.368	0.404	1
ERCC5	0.291372	0.268569	0.209	0.213	1
RRBP1	0.294931	0.253109	0.309	0.329	1
PAWR	0.301774	0.300814	0.472	0.529	1
AC119673.2	0.3156	0.264187	0.203	0.206	1
CRIM1	0.321649	0.270164	0.498	0.558	1
SPEF2	0.350118	0.259785	0.333	0.358	1
TIMP3	0.357797	-0.468301	0.263	0.282	1
HSP90B1	0.418256	0.28439	0.328	0.35	1
DSP	0.44636	0.262667	0.209	0.215	1
MTMR10	0.539801	0.307273	0.325	0.358	1
GGNBP2	0.582336	0.255619	0.377	0.418	1
HSPD1	0.594334	0.269108	0.302	0.329	1
MDM2	0.633676	0.290147	0.23	0.245	1
PRPF38B	0.783261	0.288043	0.302	0.344	1

## Sheet: PEC
	p_val	avg_log2FC	pct.1	pct.2	p_val_adj
VCAM1	0	2.37853	0.382	0.051	0
NPR1	0	0.928315	0.258	0.019	0
F5	0	1.0228	0.215	0.01	0
KCNT2	0	3.13669	0.742	0.042	0
CFH	0	3.31494	0.812	0.026	0
TNNT2	0	1.10558	0.273	0.026	0
RHEX	0	2.68786	0.777	0.15	0
ATF3	0	2.14918	0.413	0.058	0
SIPA1L2	0	2.12297	0.628	0.082	0
CCDC85A	0	2.02516	0.465	0.067	0
TMEM163	0	1.75327	0.418	0.039	0
AC098617.1	0	1.37133	0.315	0.037	0
MAP2	0	1.76024	0.481	0.058	0
HRH1	0	1.64481	0.386	0.014	0
RFTN1	0	1.48026	0.44	0.08	0
MYRIP	0	2.26657	0.64	0.155	0
ROBO1	0	2.26635	0.536	0.107	0
CADM2	0	1.96307	0.322	0.034	0
EPHA3	0	1.28386	0.236	0.009	0
CLDN1	0	2.17618	0.452	0.026	0
PROM1	0	1.44179	0.395	0.062	0
TSPAN5	0	2.17793	0.682	0.157	0
ARHGAP10	0	2.52387	0.833	0.303	0
TENM3	0	2.2987	0.68	0.119	0
PDLIM3	0	1.81297	0.298	0.014	0
FBXL7	0	3.03002	0.799	0.149	0
VCAN	0	1.02759	0.209	0.009	0
EDIL3	0	1.96948	0.489	0.035	0
EGR1	0	1.67341	0.475	0.094	0
DPYSL3	0	1.07757	0.253	0.016	0
SLIT3	0	2.36074	0.681	0.098	0
DUSP1	0	1.98596	0.763	0.191	0
CCN2	0	2.45735	0.627	0.092	0
ADGRG6	0	1.76869	0.501	0.066	0
AKAP12	0	2.15551	0.646	0.124	0
SYNE1	0	1.89944	0.955	0.686	0
POU6F2	0	1.09034	0.203	0.011	0
AC003984.1	0	2.14835	0.612	0.08	0
KLRG2	0	1.47881	0.331	0.004	0
MSC-AS1	0	2.33221	0.581	0.029	0
ZFPM2	0	3.06663	0.829	0.119	0
MIR31HG	0	1.31839	0.382	0.033	0
ANXA1	0	1.65295	0.365	0.03	0
TNC	0	2.48405	0.414	0.018	0
KLF6	0	2.19734	0.755	0.286	0
FRMD4A	0	2.88805	0.915	0.471	0
NRG3	0	2.46933	0.789	0.273	0
PLCE1	0	1.82015	0.623	0.084	0
LINC01435	0	4.15511	0.865	0.07	0
WT1	0	1.70163	0.458	0.032	0
CRYAB	0	1.7899	0.42	0.042	0
KIRREL3	0	2.7314	0.536	0.019	0
NTM	0	1.59879	0.356	0.018	0
RERG	0	2.48852	0.88	0.39	0
BICD1	0	2.60779	0.804	0.334	0
MSRB3	0	1.25635	0.357	0.05	0
MGAT4C	0	2.03137	0.412	0.016	0
HSPB8	0	1.15365	0.247	0.02	0
FRY	0	2.02961	0.774	0.3	0
LRFN5	0	1.83602	0.421	0.046	0
MDGA2	0	1.91373	0.303	0.016	0
NID2	0	1.3585	0.361	0.014	0
SLC35F4	0	1.66673	0.285	0.024	0
OCA2	0	1.0898	0.276	0.033	0
FAM189A1	0	1.94951	0.666	0.198	0
GPR176	0	1.37219	0.325	0.021	0
ALDH1A2	0	3.93914	0.945	0.284	0
TPM1	0	2.48314	0.785	0.268	0
LINC01197	0	1.47901	0.409	0.044	0
LINC00924	0	1.07499	0.231	0.019	0
XYLT1	0	1.76275	0.429	0.045	0
CRISPLD2	0	1.47392	0.281	0.018	0
ITGB3	0	1.81729	0.449	0.03	0
LAMA3	0	1.39598	0.346	0.032	0
ZNF536	0	1.31306	0.291	0.008	0
SLC4A11	0	1.79228	0.365	0.004	0
TSHZ2	0	2.70773	0.656	0.051	0
BMP7	0	1.21176	0.311	0.02	0
PHACTR3	0	1.16099	0.276	0.018	0
NHSL2	0	1.01578	0.239	0.024	0
CLIC5	1.08118e-307	1.32873	0.489	0.102	3.02406e-303
KIF26B	2.00341e-307	1.79001	0.556	0.139	5.60355e-303
ITGB8	5.22768e-306	2.20064	0.815	0.359	1.46218e-301
PAG1	6.8465e-305	1.51067	0.407	0.073	1.91497e-300
ITIH5	3.07309e-300	1.22741	0.351	0.054	8.59542e-296
PVT1	1.93984e-298	1.00844	0.284	0.036	5.42573e-294
RBMS3	2.20531e-298	1.76222	0.769	0.3	6.16826e-294
PALLD	7.97137e-291	2.08274	0.73	0.277	2.22959e-286
NEDD9	6.74993e-290	2.08715	0.8	0.383	1.88795e-285
APBA1	5.71019e-287	1.46822	0.372	0.065	1.59714e-282
SYNPO2	4.26182e-286	0.94088	0.204	0.019	1.19203e-281
CTTNBP2	6.21206e-280	1.99734	0.726	0.283	1.73751e-275
MEIS2	1.90472e-278	0.905473	0.533	0.125	5.3275e-274
OSBPL10	2.39323e-271	1.87319	0.877	0.52	6.69388e-267
IGSF9B	7.68219e-267	0.701786	0.203	0.02	2.14871e-262
FOS	1.66581e-263	1.53232	0.487	0.115	4.65926e-259
ESRRG	4.98782e-263	-2.2011	0.692	0.942	1.39509e-258
MICAL2	9.12768e-257	0.914978	0.242	0.03	2.55301e-252
IGFBP2	2.2647e-251	1.12203	0.33	0.058	6.33438e-247
KCNMB2	4.40158e-251	1.80881	0.745	0.302	1.23112e-246
CRIM1	2.81925e-239	2.18676	0.862	0.55	7.88544e-235
MECOM	3.04865e-239	-2.57823	0.471	0.835	8.52706e-235
CHN1	2.98231e-238	1.13091	0.362	0.07	8.34153e-234
IL1R1	2.34808e-236	1.69269	0.487	0.134	6.56757e-232
AC092894.1	5.07029e-232	1.03004	0.312	0.054	1.41816e-227
CD200	1.36285e-228	0.770114	0.212	0.026	3.81188e-224
RBFOX1	1.8446e-225	2.06332	0.802	0.359	5.15934e-221
PAK3	4.20296e-225	0.908039	0.214	0.027	1.17557e-220
NPHS1	7.83499e-225	0.781306	0.281	0.044	2.19145e-220
ZBTB7C	8.83654e-224	1.11798	0.287	0.047	2.47158e-219
AL139807.1	4.92752e-222	1.55631	0.423	0.106	1.37823e-217
ADAMTS3	6.44444e-221	1.16199	0.261	0.04	1.80251e-216
PDE1A	2.88681e-217	1.66462	0.937	0.567	8.0744e-213
CCSER1	5.0186e-214	-2.32359	0.587	0.863	1.4037e-209
GPC4	1.63192e-212	1.70701	0.486	0.143	4.56447e-208
MAML3	1.19459e-210	1.63982	0.832	0.5	3.34126e-206
KIRREL1	3.33439e-208	1.26174	0.418	0.102	9.32628e-204
DCDC2	9.12899e-207	1.8956	0.865	0.563	2.55338e-202
CAMK1D	2.25276e-204	1.10354	0.337	0.069	6.30098e-200
CNTN4	1.2945e-198	1.60894	0.843	0.502	3.62072e-194
DOCK11	2.79134e-191	1.12654	0.338	0.074	7.80738e-187
ZFPM2-AS1	3.94398e-187	0.966063	0.241	0.039	1.10313e-182
BNC2	7.95291e-186	1.20757	0.852	0.449	2.22443e-181
FOSL2	7.50692e-184	1.39916	0.516	0.177	2.09968e-179
PRUNE2	1.26006e-180	1.48765	0.719	0.336	3.52439e-176
UGT2B7	9.13149e-177	1.64702	0.705	0.336	2.55408e-172
DPP6	1.33545e-175	1.62907	0.351	0.086	3.73525e-171
ITPR2	1.6775e-175	-1.38929	0.53	0.87	4.69195e-171
MAGI2	1.49237e-173	0.80216	0.957	0.805	4.17415e-169
SLC44A5	4.69932e-173	1.37236	0.273	0.054	1.3144e-168
AUTS2	7.30783e-173	1.41828	0.848	0.582	2.044e-168
MCTP2	9.85455e-173	1.12241	0.376	0.098	2.75632e-168
UGCG	6.77438e-172	1.77473	0.6	0.267	1.89479e-167
CASC15	2.8101e-171	1.46864	0.549	0.207	7.85986e-167
AFF3	3.50974e-170	1.10436	0.311	0.069	9.81675e-166
EVA1C	7.05761e-169	1.30415	0.504	0.175	1.97401e-164
RYR3	9.27318e-168	0.978985	0.247	0.045	2.59371e-163
DTNA	8.77227e-165	1.32765	0.418	0.126	2.45361e-160
AC104695.4	1.55365e-162	0.763949	0.223	0.039	4.34555e-158
SGCD	8.32401e-162	1.45422	0.422	0.126	2.32823e-157
DLGAP1	2.23796e-161	1.3457	0.293	0.065	6.25958e-157
PAWR	2.08028e-160	1.76159	0.786	0.521	5.81855e-156
AL357873.1	1.61172e-159	1.24418	0.293	0.066	4.50799e-155
RAPGEF3	3.30871e-157	1.31636	0.527	0.197	9.25448e-153
IL1RAP	1.47198e-155	0.892705	0.253	0.05	4.11712e-151
FAT1	4.08468e-155	1.4692	0.716	0.397	1.14249e-150
CCDC198	5.19461e-155	1.27223	0.829	0.577	1.45293e-150
BMPR1B	1.16491e-154	0.937861	0.61	0.236	3.25824e-150
CFAP54	4.60842e-154	0.965128	0.219	0.039	1.28897e-149
TNIK	6.54075e-154	1.34033	0.578	0.235	1.82945e-149
ABLIM2	1.43178e-152	0.704544	0.234	0.043	4.0047e-148
PARD3B	1.1421e-149	1.04006	0.953	0.862	3.19446e-145
CYP1B1-AS1	3.74155e-149	1.00944	0.284	0.065	1.04651e-144
MAST4	6.94118e-147	-1.4101	0.589	0.853	1.94145e-142
CYP3A5	4.00461e-145	0.931668	0.558	0.202	1.12009e-140
UNC5C	4.13709e-145	0.891774	0.52	0.186	1.15714e-140
ATP1B1	5.27069e-145	-1.55331	0.562	0.836	1.47421e-140
TFCP2L1	1.68503e-144	-1.43028	0.396	0.775	4.71304e-140
NPAS3	1.46294e-143	1.16326	0.639	0.294	4.09184e-139
NAV3	2.31348e-142	1.46995	0.33	0.089	6.47082e-138
ITGA1	8.81177e-141	1.39884	0.601	0.287	2.46465e-136
CA12	1.59938e-139	-1.93926	0.348	0.718	4.47348e-135
CLIC4	4.25933e-138	1.3393	0.528	0.211	1.19133e-133
ALPK2	5.97071e-138	0.914286	0.353	0.098	1.67001e-133
VMP1	3.15761e-137	1.76054	0.768	0.537	8.83183e-133
EGF	6.29719e-136	-2.92777	0.299	0.663	1.76132e-131
VIM	7.6285e-135	0.819875	0.264	0.061	2.13369e-130
PTGER3	1.04267e-134	-1.98184	0.315	0.681	2.91635e-130
NRP1	1.72393e-133	1.30643	0.646	0.314	4.82183e-129
FHIT	9.08422e-132	-0.953683	0.857	0.962	2.54086e-127
ARHGAP29	2.42991e-129	1.23075	0.806	0.563	6.79647e-125
CREB5	2.40863e-127	1.3189	0.351	0.105	6.73695e-123
CLCN5	5.44215e-127	-1.66238	0.346	0.693	1.52217e-122
ACTN1	1.71515e-126	1.13765	0.312	0.087	4.79728e-122
KCNIP4	1.27327e-124	-2.71788	0.139	0.544	3.56134e-120
CACNA2D3	2.99213e-123	-2.32229	0.285	0.617	8.36899e-119
ZFP36L1	4.56308e-122	1.73257	0.636	0.371	1.27629e-117
EPB41L5	6.46757e-122	1.13199	0.832	0.651	1.80898e-117
ERRFI1	2.3349e-121	1.76374	0.777	0.509	6.5307e-117
TMEM178B	2.75039e-121	1.67586	0.48	0.205	7.69285e-117
CYFIP2	5.26668e-121	-1.43872	0.345	0.694	1.47309e-116
TGFBR2	1.06596e-120	1.58941	0.651	0.376	2.9815e-116
ZFP36	1.27612e-119	0.99651	0.32	0.093	3.56932e-115
COBLL1	1.33533e-119	-1.3895	0.717	0.878	3.73493e-115
NR4A1	1.29049e-118	1.28323	0.367	0.12	3.60951e-114
SYNJ2	1.70232e-118	0.804881	0.276	0.072	4.76139e-114
SLC9A9	2.8531e-118	0.931633	0.262	0.066	7.98012e-114
FAM155A	3.67004e-118	1.79948	0.418	0.156	1.02651e-113
LINC01762	7.53385e-118	-2.17343	0.157	0.538	2.10722e-113
AC138305.1	7.06882e-117	-1.85412	0.351	0.672	1.97715e-112
PRKCI	1.35426e-116	1.22284	0.589	0.312	3.78787e-112
UTRN	8.59773e-116	0.993949	0.835	0.602	2.40479e-111
CDH2	1.61179e-115	1.07535	0.545	0.243	4.50819e-111
LRP1B	2.30429e-114	-1.50968	0.38	0.697	6.4451e-110
ATP10A	1.97449e-113	0.633464	0.223	0.049	5.52265e-109
ABCG1	2.35905e-113	1.0366	0.235	0.056	6.59826e-109
IGFBP4	6.94402e-113	1.0109	0.3	0.086	1.94224e-108
STOX2	7.74139e-112	1.12047	0.656	0.361	2.16527e-107
ACACB	5.09739e-110	-1.18443	0.349	0.689	1.42574e-105
TPM4	4.08377e-109	0.761426	0.284	0.079	1.14223e-104
CGNL1	6.53661e-109	-1.35173	0.648	0.847	1.82829e-104
OSBPL3	9.78984e-109	-1.55655	0.296	0.626	2.73822e-104
IL4R	3.86126e-108	0.599344	0.205	0.044	1.07999e-103
RFX2	5.75548e-108	1.31993	0.362	0.128	1.60981e-103
NFKBIZ	1.69355e-107	1.27922	0.333	0.11	4.73687e-103
EFCAB13	2.03289e-107	1.39341	0.494	0.233	5.686e-103
SLC16A1-AS1	7.8067e-107	0.915206	0.311	0.095	2.18353e-102
TLE4	5.70671e-105	1.07746	0.478	0.209	1.59617e-100
NXN	2.57069e-104	0.941849	0.283	0.082	7.19022e-100
BCAM	2.93337e-104	1.0433	0.446	0.188	8.20462e-100
PPARGC1A	4.70758e-104	-1.28991	0.551	0.799	1.31671e-99
GRM8	6.90804e-104	0.745153	0.255	0.066	1.93218e-99
EBF1	5.63448e-103	1.10459	0.26	0.07	1.57596e-98
FIGN	1.68823e-102	1.11076	0.474	0.209	4.72197e-98
SRGAP1	2.03124e-102	1.03388	0.639	0.355	5.68139e-98
VAV3	3.16193e-102	-1.35201	0.322	0.65	8.84392e-98
BCL6	8.74313e-102	0.925454	0.269	0.078	2.44545e-97
TSPAN12	6.93046e-100	1.19395	0.429	0.184	1.93845e-95
PKHD1	1.01585e-99	-0.810706	0.865	0.951	2.84134e-95
PTPRG	1.17695e-99	-1.01364	0.761	0.913	3.29192e-95
ATP1A1	2.12083e-99	-1.32413	0.48	0.748	5.93197e-95
PPP2R3A	5.30595e-99	-1.04765	0.517	0.794	1.48407e-94
ZEB2	3.74895e-98	0.878347	0.397	0.149	1.04858e-93
LARGE1	7.364e-98	1.1459	0.72	0.493	2.05971e-93
ASAP2	8.4695e-98	-1.23304	0.306	0.633	2.36892e-93
DNM1	1.46338e-97	0.942302	0.409	0.161	4.09307e-93
LIMCH1	9.62441e-97	-1.28241	0.419	0.708	2.69195e-92
ELMO1	1.34927e-96	0.978928	0.372	0.138	3.77391e-92
IFNAR2	3.46742e-96	0.799084	0.296	0.093	9.69838e-92
AFAP1	3.54642e-96	0.729485	0.232	0.061	9.91935e-92
CASR	9.00651e-96	-2.07199	0.177	0.508	2.51912e-91
PARD3	2.24195e-95	0.731807	0.956	0.897	6.27074e-91
ITGA3	5.53093e-95	1.08036	0.429	0.185	1.547e-90
FGD4	6.22628e-95	-0.896657	0.679	0.879	1.74149e-90
COL4A5	1.36919e-92	0.974306	0.67	0.401	3.82962e-88
HEG1	1.73757e-91	0.634299	0.209	0.052	4.85997e-87
ABI3BP	3.50972e-91	1.02231	0.435	0.188	9.8167e-87
PTH2R	5.07792e-91	-1.04474	0.754	0.895	1.4203e-86
EPB41L2	3.39086e-90	0.816625	0.323	0.111	9.48423e-86
SDC2	9.52498e-90	1.18672	0.414	0.18	2.66414e-85
FNBP1	1.07262e-89	1.04891	0.59	0.343	3.00012e-85
CPEB3	2.02358e-88	-1.34469	0.409	0.673	5.65994e-84
PDGFD	1.43719e-87	0.94212	0.275	0.086	4.01982e-83
ESRRB	2.87051e-87	-1.53177	0.125	0.456	8.02881e-83
ABCC3	5.22238e-87	0.707936	0.224	0.061	1.4607e-82
ZEB1	7.71894e-86	0.775788	0.465	0.213	2.15899e-81
MED13L	1.70256e-85	0.715071	0.925	0.841	4.76206e-81
TSC22D3	3.54751e-85	1.20688	0.467	0.227	9.92239e-81
HNF1A-AS1	4.62927e-85	-1.03138	0.335	0.655	1.29481e-80
HPN	1.48219e-84	-1.21188	0.285	0.6	4.14569e-80
AC087477.2	4.04796e-84	0.703157	0.214	0.058	1.13221e-79
MAGI1	7.2274e-84	-0.976236	0.804	0.916	2.0215e-79
JUN	2.28415e-83	0.952126	0.306	0.108	6.38877e-79
GPC5	2.8018e-83	-2.83826	0.304	0.574	7.83663e-79
CLIP4	3.8542e-83	1.00549	0.449	0.218	1.07802e-78
BCL2	4.59059e-83	0.97488	0.806	0.614	1.28399e-78
ATP6V0A4	1.21707e-82	-1.49612	0.157	0.475	3.40415e-78
BICC1	1.36551e-82	0.803345	0.97	0.899	3.81933e-78
ACTB	1.8003e-82	0.984285	0.455	0.2	5.03544e-78
WDFY2	1.81318e-82	-1.33879	0.307	0.589	5.07146e-78
IL15	2.0006e-82	0.93704	0.388	0.163	5.59569e-78
FLVCR2	2.04267e-82	0.705567	0.255	0.078	5.71336e-78
RHOB	2.73224e-82	0.525643	0.237	0.068	7.64207e-78
ERBB4	4.11043e-82	-1.59296	0.835	0.838	1.14969e-77
PPFIBP1	5.42008e-82	0.916475	0.722	0.502	1.516e-77
JUND	1.27061e-81	0.847722	0.357	0.141	3.55391e-77
PDE3A	3.56852e-81	1.05639	0.499	0.253	9.98115e-77
LIMK2	2.68991e-80	0.775732	0.296	0.105	7.52368e-76
LINC00970	9.07019e-80	-1.36889	0.196	0.505	2.53693e-75
INPP4B	1.71541e-79	-1.60166	0.204	0.506	4.79801e-75
FYN	2.47002e-79	0.548396	0.242	0.071	6.90865e-75
MYOF	3.04705e-79	0.97157	0.511	0.271	8.5226e-75
AOPEP	4.2147e-79	0.961644	0.875	0.795	1.17885e-74
LINC01606	5.562e-79	-1.50053	0.178	0.484	1.55569e-74
CALD1	1.15353e-78	0.867271	0.557	0.288	3.22643e-74
DLC1	1.50159e-78	0.79141	0.299	0.105	4.19994e-74
NR3C2	2.15642e-78	-1.03155	0.673	0.825	6.03151e-74
PRDM16	2.31715e-78	-1.15865	0.075	0.386	6.48106e-74
HSD11B2	2.59691e-78	-1.29674	0.102	0.413	7.26355e-74
SLC12A1	2.98213e-78	-3.21406	0.201	0.477	8.34102e-74
ZNF846	1.21028e-77	0.94957	0.412	0.19	3.38514e-73
STX2	2.86259e-77	0.608658	0.273	0.092	8.00666e-73
COL4A1	1.01561e-76	1.07124	0.528	0.293	2.84067e-72
ATP13A3	2.62132e-76	0.990157	0.548	0.325	7.33182e-72
ZNF608	7.30324e-76	1.05225	0.572	0.343	2.04272e-71
CA10	1.13483e-75	-1.41515	0.131	0.433	3.17412e-71
CDH6	1.69719e-75	0.934162	0.366	0.151	4.74704e-71
SGK2	6.74254e-75	-1.00963	0.229	0.521	1.88589e-70
PLPPR1	9.94977e-75	-1.29212	0.223	0.521	2.78295e-70
PON2	1.64677e-74	0.910787	0.445	0.222	4.60602e-70
TGFBR3	2.00937e-74	0.840442	0.547	0.298	5.6202e-70
GCNT2	3.68908e-74	-1.13757	0.239	0.533	1.03184e-69
SRGAP2	5.28275e-74	0.637155	0.282	0.097	1.47758e-69
HS6ST2	7.79457e-74	-1.62765	0.169	0.452	2.18014e-69
AHR	1.04149e-73	0.888218	0.267	0.094	2.91304e-69
HOMER1	2.50384e-73	1.96957	0.528	0.31	7.00325e-69
MET	4.32578e-73	0.870496	0.504	0.267	1.20992e-68
UBC	5.79638e-73	0.701791	0.287	0.103	1.62125e-68
PCCA	7.5723e-73	-0.753874	0.759	0.877	2.11797e-68
LONRF1	1.14102e-72	0.88814	0.476	0.249	3.19142e-68
DIAPH2	1.24883e-72	1.00176	0.539	0.306	3.49297e-68
KCNMB2-AS1	1.59685e-72	0.759492	0.268	0.092	4.46639e-68
FER	1.78976e-72	0.863401	0.754	0.581	5.00595e-68
FCHSD2	2.06094e-72	0.899153	0.669	0.451	5.76445e-68
PLEKHH2	2.11962e-72	1.00921	0.529	0.295	5.92857e-68
LBH	2.86008e-72	0.887811	0.204	0.06	7.99963e-68
SULT1C4	5.06134e-72	0.839094	0.239	0.079	1.41566e-67
PTPRJ	7.19033e-72	0.893809	0.789	0.622	2.01114e-67
PTH1R	1.37252e-71	-1.5042	0.275	0.557	3.83893e-67
ZBTB16	4.56778e-71	0.74026	0.857	0.627	1.27761e-66
LIPC	6.64098e-70	0.616594	0.209	0.062	1.85748e-65
NCALD	1.01433e-69	0.763353	0.269	0.095	2.83709e-65
WDR72	1.17162e-69	-0.997371	0.69	0.863	3.27702e-65
SNX29	1.31668e-69	-0.767081	0.769	0.896	3.68274e-65
TUSC3	3.5013e-69	0.801629	0.438	0.219	9.79313e-65
HNRNPLL	2.41586e-68	0.941263	0.4	0.195	6.75717e-64
TNFAIP8	4.30854e-68	0.85327	0.257	0.09	1.2051e-63
ARHGAP26	6.62379e-68	0.825105	0.654	0.427	1.85267e-63
CACNA1D	1.25465e-67	-1.24931	0.275	0.544	3.50924e-63
RGL3	3.60363e-67	-0.971396	0.157	0.447	1.00793e-62
AFDN	4.41686e-67	0.74253	0.831	0.724	1.2354e-62
CLCNKA	1.23383e-66	-0.862784	0.012	0.281	3.45102e-62
RAI14	3.76176e-66	0.980359	0.618	0.411	1.05216e-61
TTC28	6.05186e-66	0.72947	0.809	0.644	1.6927e-61
PLCB4	6.44663e-66	0.987916	0.481	0.259	1.80312e-61
AC079352.1	8.03302e-66	1.3037	0.627	0.393	2.24684e-61
MYO3B	1.18795e-65	-1.29339	0.146	0.423	3.3227e-61
MB21D2	1.35078e-65	0.986555	0.351	0.156	3.77812e-61
ANKRD33B	1.43082e-65	0.892115	0.411	0.2	4.00201e-61
SIM1	1.70838e-65	-1.09273	0.154	0.435	4.77834e-61
AC073569.2	2.08404e-65	0.820377	0.265	0.097	5.82906e-61
SULF1	1.19479e-64	0.565025	0.234	0.079	3.34183e-60
LPP	1.32158e-64	0.696242	0.946	0.887	3.69646e-60
FREM1	1.60849e-64	-1.14964	0.293	0.551	4.49895e-60
IGFBP7	8.76807e-64	0.867545	0.839	0.686	2.45243e-59
CORO1C	8.85547e-64	0.60618	0.25	0.089	2.47687e-59
C4orf19	9.01624e-64	-0.971737	0.239	0.515	2.52184e-59
EGFR	2.26082e-63	0.848629	0.597	0.382	6.3235e-59
MYO9A	2.28709e-63	0.654645	0.914	0.837	6.397e-59
LDB2	2.7539e-63	0.330533	0.357	0.157	7.70266e-59
NELL1	3.31477e-63	-1.58381	0.3	0.544	9.2714e-59
KLHL29	4.25312e-63	0.610922	0.289	0.109	1.1896e-58
KNG1	6.96913e-63	-1.15362	0.253	0.516	1.94927e-58
THRB	1.20884e-62	0.914238	0.823	0.721	3.38112e-58
LRP2	1.43619e-62	0.360709	0.833	0.527	4.01701e-58
THBS1	3.07398e-62	1.1043	0.217	0.074	8.59792e-58
LLGL2	4.28133e-62	-0.83841	0.285	0.566	1.19749e-57
CADPS2	6.8629e-62	-1.16254	0.577	0.749	1.91955e-57
DACH1	1.15498e-61	-1.58439	0.351	0.574	3.23048e-57
ANXA2	2.58244e-61	0.666071	0.296	0.12	7.22309e-57
PLCB1	2.7347e-61	-2.16195	0.32	0.526	7.64897e-57
RALYL	5.39804e-61	-1.2496	0.496	0.684	1.50983e-56
WNK4	6.92432e-61	-1.08236	0.083	0.347	1.93673e-56
CACNB4	2.09588e-60	-1.54297	0.198	0.446	5.86219e-56
NPR3	2.44256e-60	1.07037	0.473	0.274	6.83184e-56
GULP1	3.64248e-60	0.855729	0.686	0.501	1.0188e-55
BACH2	5.83757e-60	1.01878	0.559	0.356	1.63277e-55
RALGPS1	7.56101e-60	-0.883343	0.219	0.494	2.11481e-55
MPC1	8.50395e-60	-0.915947	0.238	0.5	2.37855e-55
FMN1	1.23456e-59	-1.4793	0.15	0.405	3.45306e-55
MYL9	2.65262e-59	0.47478	0.201	0.065	7.41939e-55
GTDC1	7.8572e-59	0.87617	0.484	0.282	2.19766e-54
CNNM2	1.26556e-58	-1.64767	0.366	0.603	3.53977e-54
NRXN3	2.15922e-58	0.814182	0.266	0.103	6.03935e-54
RETREG1	3.22322e-58	0.963148	0.547	0.344	9.01534e-54
CEBPD	3.23159e-58	0.666237	0.311	0.135	9.03875e-54
COL4A2	3.45476e-58	0.844827	0.64	0.448	9.66297e-54
ATRNL1	4.2561e-58	0.639483	0.216	0.073	1.19043e-53
LONRF2	6.36442e-58	1.12933	0.303	0.133	1.78013e-53
LRBA	9.65761e-58	-0.692052	0.812	0.902	2.70123e-53
INSR	1.063e-57	-0.8598	0.594	0.772	2.97321e-53
SCNN1A	1.19236e-57	-0.867161	0.177	0.441	3.33503e-53
PPARA	1.66717e-57	-0.998359	0.397	0.633	4.66306e-53
MALAT1	2.61737e-57	-0.335467	1	1	7.32078e-53
SKAP1	3.05964e-57	-1.03606	0.35	0.577	8.55782e-53
PANTR1	4.71943e-57	-1.01076	0.113	0.369	1.32002e-52
MEIS1	6.51027e-57	0.652066	0.275	0.11	1.82092e-52
C21orf62	8.09499e-57	0.762	0.237	0.088	2.26417e-52
ENPP1	1.11332e-56	0.791421	0.27	0.109	3.11395e-52
ARNT2	1.26988e-56	0.784665	0.557	0.343	3.55185e-52
PAX8	1.3154e-56	0.82008	0.745	0.572	3.67918e-52
RNF152	1.34572e-56	-1.31607	0.527	0.701	3.76398e-52
AC040174.1	2.34061e-56	-1.02965	0.146	0.398	6.54669e-52
RANBP3L	7.4515e-56	-1.15729	0.085	0.334	2.08418e-51
FLNA	1.03476e-55	0.622418	0.215	0.075	2.89423e-51
RBM47	1.68878e-55	-0.680553	0.644	0.82	4.72352e-51
LMNA	2.14206e-55	1.43811	0.321	0.153	5.99134e-51
ELOVL5	2.93553e-55	1.08819	0.342	0.164	8.21067e-51
SAMD4A	3.10296e-55	1.14291	0.542	0.354	8.67897e-51
WWOX	7.23468e-55	0.625799	0.957	0.921	2.02354e-50
ZBTB20	9.05928e-55	0.403749	0.988	0.983	2.53388e-50
ARHGAP28	1.14136e-54	0.613454	0.297	0.124	3.19237e-50
ITGAV	1.64333e-54	0.927416	0.639	0.463	4.59641e-50
NR6A1	2.53616e-54	-0.835577	0.345	0.588	7.09364e-50
AC105916.1	4.51527e-54	0.583668	0.22	0.078	1.26292e-49
SULT1C2	5.53182e-54	-0.828597	0.384	0.612	1.54725e-49
SLC43A2	8.5641e-54	-0.971736	0.206	0.456	2.39538e-49
MLF1	9.95036e-54	0.822002	0.205	0.072	2.78312e-49
NINL	1.8006e-53	-0.83741	0.331	0.569	5.03629e-49
WLS	2.19416e-53	-0.830063	0.19	0.449	6.13707e-49
NOS1AP	2.33495e-53	-1.15385	0.267	0.501	6.53087e-49
NEDD4L	3.28546e-53	-0.757165	0.779	0.885	9.18944e-49
PRKAG2	3.75516e-53	-0.972937	0.386	0.616	1.05032e-48
SPSB1	4.25387e-53	0.6311	0.276	0.113	1.18981e-48
HMGA2-AS1	6.77757e-53	0.598545	0.207	0.072	1.89569e-48
PTGDS	7.95661e-53	0.410983	0.209	0.072	2.22546e-48
ITPR1	8.71452e-53	-1.07261	0.429	0.631	2.43745e-48
KCNJ3	8.94722e-53	-0.927176	0.228	0.477	2.50254e-48
TMEM72	1.01824e-52	-0.895556	0.1	0.345	2.84802e-48
PPM1L	1.15197e-52	-1.06354	0.32	0.554	3.22207e-48
KLF7	1.27709e-52	0.75705	0.422	0.228	3.57203e-48
STPG2	1.37469e-52	-0.870634	0.315	0.559	3.84501e-48
GADD45B	2.19958e-52	0.756357	0.22	0.081	6.15222e-48
DLG2	2.23993e-52	0.585175	0.875	0.679	6.2651e-48
TMPRSS2	1.03421e-51	-1.01317	0.094	0.331	2.89269e-47
PDZRN3	1.29569e-51	-0.920365	0.295	0.53	3.62405e-47
LINC01182	1.68227e-51	-1.03652	0.063	0.293	4.70531e-47
IER2	1.73283e-51	0.578585	0.228	0.087	4.84671e-47
AC068631.1	2.86633e-51	-1.2	0.079	0.311	8.01713e-47
BTBD11	7.98771e-51	-1.13536	0.099	0.334	2.23416e-46
PTPN4	1.06508e-50	-0.853727	0.458	0.67	2.97902e-46
HIP1	1.48632e-50	-1.3792	0.457	0.633	4.15724e-46
PATJ	1.50897e-50	-0.581956	0.831	0.919	4.2206e-46
FAM184A	1.76073e-50	-0.920201	0.168	0.41	4.92476e-46
DPY19L3	1.8039e-50	0.738334	0.336	0.165	5.04551e-46
ALDH1L1	2.22174e-50	-0.876162	0.221	0.464	6.21421e-46
LINC02343	2.42645e-50	-1.56632	0.129	0.353	6.78678e-46
SASH1	5.68357e-50	0.942915	0.629	0.463	1.58969e-45
ARHGEF38	8.69481e-50	-0.887584	0.12	0.356	2.43194e-45
GMDS	8.93866e-50	0.830637	0.618	0.445	2.50014e-45
ACTR3	1.23692e-49	0.848737	0.509	0.33	3.45966e-45
ZNF704	1.30052e-49	-0.8122	0.345	0.584	3.63755e-45
UMOD	1.47693e-49	-2.12194	0.211	0.421	4.13098e-45
PAPLN	6.89745e-49	0.705695	0.459	0.26	1.92922e-44
TBL1X	7.4526e-49	0.67236	0.759	0.615	2.08449e-44
ROCK2	1.32603e-48	0.760893	0.673	0.518	3.7089e-44
CLCNKB	2.14399e-48	-0.792731	0.12	0.355	5.99675e-44
PLCL1	3.19647e-48	-0.863076	0.779	0.868	8.94052e-44
JAZF1	3.56434e-48	0.774153	0.348	0.175	9.96947e-44
PLAAT3	1.02393e-47	0.597808	0.232	0.093	2.86392e-43
NFIA	1.14768e-47	0.696056	0.754	0.584	3.21006e-43
KIAA1958	2.04801e-47	-0.752241	0.417	0.627	5.72829e-43
HFM1	2.44356e-47	0.717496	0.206	0.077	6.83463e-43
PLIN5	3.71141e-47	-0.812951	0.131	0.36	1.03808e-42
PCED1B	4.03804e-47	0.662108	0.284	0.124	1.12944e-42
CRYL1	9.16121e-47	-0.857561	0.369	0.586	2.56239e-42
PAQR5	1.15337e-46	-0.794691	0.27	0.504	3.22598e-42
SUSD4	1.34919e-46	-0.922771	0.059	0.276	3.77368e-42
LRRIQ1	2.16351e-46	0.719416	0.342	0.17	6.05132e-42
DGKH	2.30574e-46	0.753963	0.579	0.395	6.44916e-42
PLEKHG3	2.58487e-46	0.703258	0.372	0.198	7.22989e-42
NHS	2.6452e-46	-0.720008	0.67	0.81	7.39863e-42
ARHGAP6	2.90536e-46	-0.900478	0.773	0.854	8.12629e-42
RAP1B	3.1001e-46	0.760461	0.582	0.414	8.67098e-42
STK33	3.34018e-46	0.737748	0.633	0.465	9.34249e-42
P3H2	3.742e-46	0.754782	0.838	0.688	1.04664e-41
CMTM4	5.28321e-46	-0.741287	0.284	0.515	1.47771e-41
CLSTN2	6.00532e-46	1.20294	0.269	0.122	1.67969e-41
SNTB1	1.20714e-45	0.511659	0.392	0.205	3.37638e-41
GRHL2	1.3591e-45	-0.7786	0.12	0.347	3.80141e-41
DUSP16	1.89665e-45	0.799761	0.388	0.218	5.30494e-41
FLNB	2.25301e-45	0.796358	0.631	0.468	6.30166e-41
NLGN1	3.06913e-45	0.508982	0.791	0.581	8.58435e-41
SDK1	3.72856e-45	0.641089	0.722	0.517	1.04288e-40
ARL13B	5.52116e-45	0.730261	0.323	0.162	1.54427e-40
TNRC6A	7.49899e-45	-0.661955	0.785	0.864	2.09747e-40
PLOD2	7.4999e-45	1.04353	0.435	0.267	2.09772e-40
GALNT14	9.18211e-45	0.79047	0.709	0.546	2.56824e-40
SLC39A14	9.40584e-45	0.82305	0.388	0.214	2.63081e-40
KAZN	1.11021e-44	0.514772	0.883	0.681	3.10527e-40
LNX1	1.17914e-44	-0.843361	0.161	0.384	3.29806e-40
MTMR12	1.91912e-44	0.799139	0.463	0.294	5.36779e-40
RIC8B	2.06985e-44	0.901688	0.499	0.337	5.78936e-40
BLNK	2.12796e-44	-0.733819	0.074	0.291	5.9519e-40
USP31	4.54654e-44	0.625725	0.283	0.131	1.27167e-39
TPK1	7.14669e-44	0.751989	0.341	0.178	1.99893e-39
YPEL2	8.88928e-44	0.912143	0.421	0.252	2.48633e-39
TPRG1	9.71831e-44	0.758472	0.277	0.129	2.71821e-39
SCN7A	1.10712e-43	-1.1283	0.153	0.367	3.0966e-39
STAT1	1.24773e-43	0.912466	0.267	0.124	3.48991e-39
PER1	1.88808e-43	0.78023	0.489	0.317	5.28097e-39
SLC12A3	1.93776e-43	-3.51786	0.038	0.233	5.41991e-39
PDE7B	3.91812e-43	0.684501	0.791	0.637	1.0959e-38
HIVEP2	3.99513e-43	0.839449	0.611	0.467	1.11744e-38
SORT1	4.76383e-43	0.862178	0.435	0.271	1.33244e-38
BICDL1	4.91011e-43	-1.0016	0.4	0.593	1.37336e-38
TBL1XR1	4.91242e-43	0.807684	0.699	0.59	1.37401e-38
ADAMTS9-AS1	5.63589e-43	-0.903133	0.316	0.539	1.57636e-38
SLC35F5	1.05922e-42	0.766541	0.583	0.433	2.96263e-38
CEP112	1.18552e-42	0.741243	0.565	0.4	3.3159e-38
CAMK2D	1.28518e-42	0.778931	0.573	0.403	3.59466e-38
MICAL3	1.33545e-42	0.696732	0.642	0.493	3.73525e-38
CMYA5	1.77736e-42	-0.82235	0.197	0.426	4.97129e-38
IQCJ-SCHIP1	2.19052e-42	0.692909	0.421	0.249	6.12687e-38
AKT3	2.50746e-42	0.618969	0.734	0.597	7.01337e-38
AC092078.2	9.81657e-42	-1.90409	0.155	0.354	2.74569e-37
MYO10	1.55468e-41	-0.894509	0.406	0.584	4.34844e-37
LINC00645	2.46628e-41	-0.95503	0.105	0.311	6.89817e-37
ETV6	2.57602e-41	0.755175	0.544	0.387	7.20512e-37
OGDHL	2.83076e-41	-0.68054	0.167	0.383	7.91764e-37
ICA1	3.3797e-41	-1.01877	0.241	0.441	9.45301e-37
MAP3K5	4.21335e-41	0.699325	0.64	0.467	1.17847e-36
KLHL3	4.55711e-41	-1.30417	0.099	0.298	1.27462e-36
CLMN	5.16601e-41	-0.679946	0.516	0.692	1.44493e-36
PRDM16-DT	5.9479e-41	-0.668397	0.04	0.233	1.66363e-36
UGT8	7.92795e-41	-0.950817	0.168	0.374	2.21745e-36
NPSR1-AS1	8.8144e-41	-1.33963	0.115	0.312	2.46539e-36
MOB3B	1.29642e-40	0.811264	0.536	0.369	3.6261e-36
ADAM10	1.81587e-40	0.801083	0.616	0.473	5.07899e-36
MCL1	2.07454e-40	0.580425	0.265	0.124	5.80249e-36
TOX3	2.13945e-40	-1.19212	0.329	0.512	5.98405e-36
HOXD3	3.75521e-40	-0.705835	0.191	0.405	1.05033e-35
MAN1A1	3.80494e-40	-0.756339	0.381	0.583	1.06424e-35
GP2	4.21173e-40	-1.18412	0.089	0.283	1.17802e-35
ABCC5	4.32452e-40	-0.754331	0.151	0.356	1.20957e-35
ABTB2	4.5244e-40	-1.01373	0.353	0.557	1.26547e-35
EML4	5.23059e-40	0.658321	0.649	0.498	1.463e-35
ARHGEF3	6.69643e-40	-0.908994	0.27	0.471	1.87299e-35
ITM2B	6.9656e-40	0.789218	0.626	0.462	1.94828e-35
SCD5	8.96202e-40	-0.866861	0.155	0.366	2.50668e-35
DEPTOR	1.0103e-39	-0.839418	0.364	0.565	2.82581e-35
ARAP2	1.53183e-39	0.722154	0.476	0.31	4.28452e-35
MAP7	3.31283e-39	-0.633713	0.397	0.603	9.26599e-35
MYO1D	5.09492e-39	0.619661	0.52	0.342	1.42505e-34
RP1	5.17255e-39	-1.73358	0.238	0.409	1.44676e-34
MUC1	5.78542e-39	-0.526864	0.053	0.246	1.61818e-34
RNPC3	6.49898e-39	-1.13448	0.497	0.663	1.81776e-34
CAMTA1	1.04898e-38	0.683861	0.677	0.553	2.934e-34
VPS41	1.0707e-38	0.774922	0.502	0.35	2.99476e-34
ATP6V1H	1.14336e-38	-0.649496	0.336	0.539	3.19797e-34
CDS1	1.22403e-38	0.663616	0.323	0.172	3.42362e-34
CASZ1	1.2931e-38	-0.691159	0.086	0.284	3.61679e-34
TRIM2	1.31034e-38	-0.812636	0.327	0.519	3.66503e-34
AK3	1.86349e-38	-0.760427	0.45	0.628	5.21218e-34
TAOK3	2.14984e-38	-0.668874	0.382	0.582	6.01311e-34
FGF13	2.39324e-38	-0.997173	0.333	0.517	6.69389e-34
SLC16A7	2.4805e-38	-0.971971	0.299	0.491	6.93795e-34
TMEM213	2.58725e-38	-0.841294	0.173	0.373	7.23653e-34
PPP2CB	2.87364e-38	0.702969	0.482	0.322	8.03757e-34
TCF7L1	3.56713e-38	0.477542	0.229	0.097	9.97726e-34
ENOX1	4.20719e-38	-1.56406	0.209	0.394	1.17675e-33
KCNQ1	5.77644e-38	-0.759408	0.148	0.35	1.61567e-33
GLIS3	1.41802e-37	0.429233	0.895	0.825	3.96619e-33
PTBP3	1.63356e-37	0.589631	0.629	0.474	4.56907e-33
MSI2	1.84122e-37	-0.511735	0.826	0.892	5.14989e-33
ADAMTS17	2.85017e-37	-1.08116	0.139	0.331	7.97191e-33
VWA8	3.49291e-37	-0.55136	0.623	0.777	9.76967e-33
CLDN10-AS1	3.54436e-37	-1.11084	0.064	0.248	9.91359e-33
ABCA5	3.6816e-37	-1.12025	0.468	0.626	1.02974e-32
EXT1	4.037e-37	0.659075	0.809	0.723	1.12915e-32
DPYD	7.30926e-37	0.662075	0.644	0.501	2.0444e-32
NSMF	8.5248e-37	0.413691	0.254	0.116	2.38439e-32
MYO6	9.35294e-37	-0.563422	0.669	0.801	2.61602e-32
PHLDB1	1.30238e-36	0.573982	0.276	0.137	3.64276e-32
KCNJ1	1.33859e-36	-0.728215	0.155	0.355	3.74404e-32
IVNS1ABP	1.60036e-36	-0.869329	0.362	0.543	4.47622e-32
AF233439.1	2.03737e-36	-1.03147	0.036	0.211	5.69853e-32
FAM81A	2.24337e-36	0.599592	0.215	0.094	6.2747e-32
PHF21B	2.30895e-36	-0.827274	0.062	0.242	6.45814e-32
SSBP2	2.61915e-36	0.544327	0.665	0.492	7.32577e-32
PAX8-AS1	3.31435e-36	0.725165	0.365	0.215	9.27023e-32
CHIC2	6.81821e-36	0.778688	0.441	0.289	1.90705e-31
CALCR	1.43821e-35	-1.42736	0.125	0.306	4.02267e-31
RPH3AL	1.54365e-35	0.788051	0.295	0.156	4.31758e-31
KCTD1	1.68955e-35	-0.963285	0.349	0.516	4.72567e-31
AC090825.1	2.6187e-35	0.576262	0.261	0.127	7.3245e-31
HMGCS1	2.64902e-35	1.37424	0.291	0.159	7.40932e-31
TMEM52B	6.42678e-35	-1.43474	0.22	0.386	1.79757e-30
RORA	6.72462e-35	0.431899	0.974	0.95	1.88088e-30
CPM	1.05764e-34	0.649771	0.749	0.629	2.95822e-30
OGDH	1.09921e-34	-0.588971	0.313	0.517	3.07448e-30
PARD6B	1.27435e-34	0.730217	0.512	0.37	3.56435e-30
AC009060.1	1.31017e-34	-0.875786	0.11	0.297	3.66453e-30
GPC6	1.39181e-34	-1.11728	0.386	0.536	3.89289e-30
ANKRD36C	1.42021e-34	0.614403	0.409	0.245	3.97234e-30
SLC38A11	2.21346e-34	-0.853155	0.082	0.261	6.19106e-30
SLC5A3	3.00657e-34	-0.817309	0.359	0.535	8.40936e-30
EPHA7	3.16815e-34	0.737289	0.291	0.154	8.8613e-30
ACPP	4.33317e-34	-0.98033	0.075	0.249	1.21199e-29
CNKSR3	5.27351e-34	0.916598	0.695	0.6	1.475e-29
RNF144B	6.65222e-34	0.848405	0.283	0.148	1.86063e-29
FNIP2	6.65222e-34	-0.630119	0.445	0.624	1.86063e-29
ACVR1B	6.69296e-34	-0.524262	0.167	0.369	1.87202e-29
RBBP8	7.03091e-34	0.920605	0.609	0.489	1.96655e-29
GOLGA4	7.16747e-34	-0.631468	0.726	0.848	2.00474e-29
KLHL13	8.8595e-34	-0.885855	0.481	0.625	2.478e-29
NAMPT	8.91752e-34	1.16906	0.325	0.188	2.49423e-29
TMEM117	1.13604e-33	-0.684874	0.402	0.593	3.17749e-29
IDH2	1.30167e-33	-0.596857	0.127	0.313	3.64078e-29
NFIB	1.31692e-33	-0.670876	0.598	0.724	3.68342e-29
SIM2	2.2717e-33	-0.954405	0.082	0.252	6.35393e-29
ATP1A1-AS1	3.06732e-33	-0.680229	0.098	0.278	8.5793e-29
CHD9	3.22198e-33	-0.465587	0.749	0.868	9.01188e-29
PAM	3.29366e-33	0.616513	0.687	0.573	9.21236e-29
AKAP6	4.76183e-33	-0.603822	0.203	0.403	1.33188e-28
AL159156.1	5.08455e-33	-1.16901	0.113	0.283	1.42215e-28
PIK3C2G	5.11264e-33	-1.4878	0.185	0.352	1.43001e-28
ARHGEF10	5.46576e-33	0.556039	0.303	0.162	1.52877e-28
FRK	1.00816e-32	-0.588646	0.276	0.475	2.81983e-28
FREM2	1.48811e-32	-0.728543	0.207	0.396	4.16225e-28
SAT1	1.51049e-32	-0.603996	0.336	0.527	4.22484e-28
ETS2	2.10641e-32	0.583384	0.229	0.11	5.89164e-28
TFAP2B	2.22032e-32	-0.677645	0.061	0.23	6.21023e-28
ITPKB	2.40177e-32	-0.780652	0.122	0.301	6.71776e-28
KIF16B	2.43263e-32	-0.620929	0.334	0.524	6.80407e-28
DST	2.44437e-32	0.478126	0.724	0.584	6.8369e-28
HOXB3	3.04541e-32	-0.618505	0.132	0.316	8.51801e-28
AC024022.1	3.10379e-32	-0.746597	0.045	0.209	8.68131e-28
DIXDC1	3.34916e-32	0.637459	0.446	0.292	9.36759e-28
SYK	3.67402e-32	0.618006	0.27	0.14	1.02762e-27
WNK1	4.28824e-32	-1.14142	0.659	0.726	1.19942e-27
NOS1	4.95135e-32	-0.702454	0.053	0.217	1.38489e-27
KATNAL2	5.14744e-32	-0.626778	0.137	0.326	1.43974e-27
DMGDH	5.23471e-32	-0.644164	0.31	0.494	1.46415e-27
DANT2	5.3582e-32	-0.506375	0.75	0.845	1.49869e-27
OSMR	6.41835e-32	0.543138	0.25	0.124	1.79521e-27
NECTIN2	6.96306e-32	0.65298	0.3	0.167	1.94757e-27
PDLIM5	7.26065e-32	0.657661	0.679	0.557	2.0308e-27
GLS	1.0057e-31	0.523873	0.816	0.715	2.81295e-27
ANKRD26	1.01857e-31	-0.565205	0.388	0.597	2.84894e-27
AGAP1	1.10394e-31	-0.503428	0.722	0.839	3.08773e-27
HIPK3	1.23238e-31	0.6912	0.594	0.46	3.44698e-27
MRPS6	1.45758e-31	-0.786137	0.315	0.492	4.07686e-27
USP2	1.54194e-31	-0.653861	0.166	0.344	4.3128e-27
PDE4D	1.58419e-31	-0.710035	0.928	0.964	4.43099e-27
RGS12	1.6726e-31	0.813852	0.333	0.196	4.67827e-27
ATP2B1	1.75708e-31	0.687544	0.532	0.397	4.91456e-27
FGFR1	1.80471e-31	0.525994	0.244	0.121	5.04777e-27
PICALM	2.78134e-31	0.5252	0.823	0.758	7.7794e-27
CDK6	2.90107e-31	0.72066	0.536	0.396	8.11428e-27
DENND2A	3.46344e-31	-0.793278	0.063	0.225	9.68723e-27
HDAC9	3.47459e-31	0.634858	0.335	0.187	9.71844e-27
FRMD4B	3.51566e-31	0.6832	0.614	0.481	9.83329e-27
PLAGL1	5.52866e-31	0.643337	0.323	0.187	1.54637e-26
SLC25A33	6.26404e-31	-0.678124	0.215	0.402	1.75205e-26
SH3KBP1	8.37445e-31	0.481001	0.232	0.112	2.34233e-26
TCAIM	1.28897e-30	-0.611081	0.292	0.482	3.60525e-26
TNS3	1.40157e-30	0.511067	0.696	0.575	3.92018e-26
AL132780.1	1.52597e-30	-0.610558	0.063	0.224	4.26815e-26
COL8A1	2.26942e-30	0.527116	0.314	0.172	6.34758e-26
STK32B	2.29335e-30	-0.740735	0.346	0.522	6.4145e-26
AC068587.4	2.57678e-30	0.55831	0.303	0.171	7.20725e-26
ZBTB46	2.9419e-30	0.457688	0.288	0.153	8.2285e-26
SUCLG2-AS1	3.52377e-30	-0.570585	0.338	0.526	9.85599e-26
MITF	3.53173e-30	-0.689072	0.539	0.679	9.87824e-26
GSE1	3.74904e-30	-0.63031	0.212	0.401	1.04861e-25
MAGI2-AS3	4.11937e-30	0.562335	0.372	0.23	1.15219e-25
FTO	4.42383e-30	0.548995	0.702	0.613	1.23735e-25
SPIDR	4.80335e-30	0.57383	0.747	0.678	1.3435e-25
NOTCH2	5.99478e-30	0.594301	0.313	0.182	1.67674e-25
PRELID2	6.92704e-30	0.629119	0.3	0.166	1.93749e-25
PTPN1	7.03869e-30	1.11368	0.466	0.336	1.96872e-25
PTPN13	7.80548e-30	0.555476	0.776	0.696	2.18319e-25
TBC1D14	8.08125e-30	-0.620141	0.228	0.415	2.26033e-25
KCNJ16	1.00509e-29	-0.536562	0.765	0.834	2.81125e-25
UACA	1.21097e-29	0.582426	0.572	0.435	3.38707e-25
LINC01781	1.22581e-29	0.586383	0.349	0.203	3.42859e-25
TMEM72-AS1	1.29694e-29	-0.689052	0.132	0.307	3.62755e-25
KATNAL1	1.64627e-29	0.518916	0.252	0.13	4.60463e-25
AC078980.1	1.6965e-29	-1.08194	0.076	0.228	4.74512e-25
KALRN	3.104e-29	0.375334	0.276	0.146	8.68188e-25
LINC01725	3.12516e-29	-0.587299	0.361	0.542	8.74107e-25
RNF213-AS1	3.64961e-29	-0.606353	0.297	0.476	1.02079e-24
HDAC7	3.82848e-29	0.42088	0.209	0.098	1.07083e-24
CKB	3.97549e-29	-0.592752	0.079	0.24	1.11194e-24
LHX1	4.58051e-29	-0.81646	0.054	0.203	1.28117e-24
ACTR3C	7.81954e-29	-0.524483	0.152	0.333	2.18712e-24
IFT57	8.96506e-29	0.666252	0.278	0.155	2.50753e-24
ZNF148	1.10142e-28	0.581797	0.727	0.64	3.08066e-24
AHNAK	1.14746e-28	0.596757	0.406	0.269	3.20944e-24
ARHGAP18	1.14848e-28	-0.651836	0.313	0.498	3.21229e-24
THSD4	1.39955e-28	-1.10477	0.273	0.425	3.91454e-24
ZFP36L2	1.41342e-28	0.949318	0.315	0.189	3.95333e-24
ST3GAL6	1.47252e-28	-0.675703	0.178	0.352	4.11864e-24
ADRA1B	1.62096e-28	0.470555	0.28	0.147	4.53384e-24
KIF13B	1.91438e-28	-0.598651	0.418	0.585	5.35452e-24
TRMT9B	1.91985e-28	-0.55187	0.129	0.302	5.36983e-24
SYTL2	2.99799e-28	0.679651	0.486	0.352	8.38538e-24
HIBADH	3.25174e-28	-0.603911	0.49	0.645	9.0951e-24
CHL1	3.75921e-28	-0.730446	0.136	0.302	1.05145e-23
MALRD1	5.03912e-28	-0.740184	0.135	0.302	1.40944e-23
TPD52	5.3347e-28	-0.572897	0.382	0.555	1.49211e-23
CHKA	5.47127e-28	-0.580234	0.226	0.399	1.53032e-23
PPFIA2	5.82297e-28	-0.896282	0.133	0.294	1.62868e-23
PALM	6.10445e-28	-0.522512	0.07	0.225	1.70741e-23
ACOT11	6.58306e-28	-0.592122	0.291	0.466	1.84128e-23
HMCN1	6.59876e-28	-0.897599	0.077	0.23	1.84567e-23
PLCL2	6.80752e-28	-0.766113	0.275	0.443	1.90406e-23
EYA2	7.43805e-28	0.532335	0.457	0.303	2.08042e-23
RHOBTB3	7.57105e-28	-0.912544	0.529	0.622	2.11762e-23
MFSD4A	7.85673e-28	-0.579402	0.06	0.212	2.19753e-23
SEPTIN6	1.0584e-27	-0.56681	0.062	0.212	2.96034e-23
STXBP4	1.85069e-27	-0.646841	0.3	0.473	5.17638e-23
TMEM116	1.90349e-27	-0.550262	0.165	0.334	5.32407e-23
RECK	2.77882e-27	0.474691	0.224	0.112	7.77237e-23
CRADD	3.18977e-27	-0.520603	0.578	0.718	8.92177e-23
SNX10	4.18455e-27	-0.600388	0.184	0.354	1.17042e-22
FXYD2	7.17718e-27	-0.630542	0.325	0.492	2.00746e-22
UBAP2	8.48597e-27	0.692015	0.486	0.367	2.37353e-22
SPIRE1	1.30722e-26	-0.734936	0.361	0.51	3.65631e-22
USP53	1.58432e-26	-0.676815	0.482	0.613	4.43133e-22
MTUS1	1.66046e-26	-0.5682	0.305	0.476	4.64431e-22
GPRIN3	1.784e-26	-0.67949	0.128	0.283	4.98983e-22
ACTG1	1.93972e-26	0.419802	0.296	0.163	5.42539e-22
RALGAPA2	1.98558e-26	-0.521295	0.397	0.574	5.55367e-22
MAP4K4	2.11211e-26	0.596639	0.43	0.301	5.90757e-22
DEFB1	2.1644e-26	-0.737901	0.244	0.422	6.05384e-22
C11orf54	2.29864e-26	0.629511	0.568	0.452	6.42931e-22
SPOCK1	2.3243e-26	0.530935	0.276	0.151	6.50108e-22
LRCH1	2.61562e-26	-0.65448	0.55	0.678	7.3159e-22
ESYT2	2.77313e-26	0.693523	0.536	0.435	7.75643e-22
SCHLAP1	2.87951e-26	-0.925739	0.071	0.215	8.05399e-22
MYEF2	3.56061e-26	0.57046	0.464	0.332	9.95903e-22
AC009879.4	3.60245e-26	-0.660416	0.14	0.299	1.00761e-21
DNASE1	3.64115e-26	-0.548292	0.204	0.372	1.01843e-21
GPI	3.87247e-26	-0.508745	0.234	0.408	1.08313e-21
NNT	4.08031e-26	-0.572589	0.336	0.496	1.14126e-21
TRIO	4.42742e-26	0.527411	0.749	0.686	1.23835e-21
RHEB	4.76143e-26	0.615447	0.396	0.269	1.33177e-21
SLC22A15	5.23515e-26	-0.58764	0.131	0.292	1.46427e-21
PTPRD	5.64691e-26	0.27488	0.577	0.381	1.57944e-21
STK39	6.07606e-26	-0.687261	0.341	0.488	1.69947e-21
AC138123.1	6.16566e-26	-0.792611	0.206	0.364	1.72454e-21
ENOSF1	6.71193e-26	-0.491803	0.446	0.606	1.87733e-21
CSGALNACT1	9.19802e-26	-0.890524	0.196	0.345	2.57269e-21
MBOAT2	9.6549e-26	-0.609859	0.18	0.348	2.70048e-21
ZNF462	9.76323e-26	0.550552	0.442	0.301	2.73077e-21
SESN3	1.01954e-25	0.609115	0.289	0.169	2.85164e-21
RASGRF2	1.08638e-25	-0.541725	0.101	0.255	3.0386e-21
TOX	1.10742e-25	-0.950472	0.325	0.471	3.09746e-21
AFMID	1.29549e-25	-0.672166	0.174	0.331	3.62349e-21
SEMA4D	1.32741e-25	0.587635	0.402	0.273	3.71277e-21
OIP5-AS1	1.54056e-25	-0.50451	0.204	0.37	4.30895e-21
AC079142.1	1.54377e-25	-0.559459	0.3	0.476	4.31792e-21
PCLO	1.69824e-25	-0.583891	0.517	0.657	4.74999e-21
MGLL	1.71538e-25	-0.576359	0.129	0.286	4.79792e-21
NRK	1.79175e-25	-0.715864	0.215	0.372	5.01153e-21
COL4A6	2.81893e-25	0.449107	0.227	0.115	7.88454e-21
TPD52L1	2.85852e-25	-0.543013	0.092	0.24	7.99527e-21
NT5DC1	3.13212e-25	-0.506836	0.415	0.569	8.76055e-21
RBMS1	3.55517e-25	0.4688	0.704	0.616	9.94382e-21
ABCB1	3.69475e-25	0.640735	0.258	0.142	1.03342e-20
C1RL	4.03397e-25	0.422579	0.201	0.1	1.1283e-20
F11	4.19866e-25	-0.506485	0.072	0.216	1.17436e-20
AC002070.1	4.81125e-25	-0.752677	0.092	0.236	1.34571e-20
EFHD1	5.72932e-25	-0.667663	0.38	0.531	1.60249e-20
GTF2IRD1	6.31684e-25	0.586409	0.549	0.431	1.76682e-20
SNX8	7.04675e-25	0.457076	0.274	0.153	1.97098e-20
TPST2	9.72136e-25	-0.476828	0.068	0.207	2.71906e-20
FGF9	1.14549e-24	-0.588632	0.13	0.281	3.20393e-20
CTNND1	1.17581e-24	-0.397578	0.745	0.836	3.28873e-20
DMD	1.20996e-24	0.645631	0.313	0.192	3.38426e-20
SFXN5	1.42903e-24	-0.523011	0.177	0.338	3.99699e-20
TMEM164	1.57778e-24	-0.564281	0.154	0.313	4.41305e-20
NAALADL2	1.69298e-24	-0.547678	0.789	0.832	4.73525e-20
GRB14	1.71885e-24	-0.702104	0.388	0.527	4.80762e-20
CIT	1.73649e-24	-0.51232	0.064	0.203	4.85698e-20
AC068051.1	1.95026e-24	0.626426	0.246	0.135	5.45486e-20
MTURN	2.15637e-24	-0.492671	0.15	0.302	6.03137e-20
ABHD17C	2.57053e-24	-0.521635	0.078	0.222	7.18977e-20
MUC20	2.61623e-24	-0.515253	0.157	0.315	7.3176e-20
HYDIN	2.77721e-24	0.489574	0.245	0.133	7.76787e-20
Z93403.1	2.87655e-24	-0.978605	0.207	0.354	8.0457e-20
PLS3	3.24026e-24	-0.5856	0.204	0.362	9.063e-20
ZNF827	3.32544e-24	-0.453039	0.296	0.466	9.30127e-20
SLCO3A1	3.37344e-24	0.407575	0.328	0.19	9.4355e-20
ATP6V0D2	3.47857e-24	-1.02046	0.188	0.335	9.72956e-20
NEK11	4.09712e-24	0.562719	0.336	0.213	1.14597e-19
LPCAT2	5.31328e-24	0.406265	0.215	0.11	1.48612e-19
SMC5-AS1	5.46996e-24	-0.520183	0.137	0.291	1.52995e-19
LINC01320	5.97153e-24	0.657951	0.759	0.648	1.67024e-19
MTX2	6.20507e-24	-0.444109	0.356	0.525	1.73556e-19
SAMD5	8.18023e-24	-0.801552	0.343	0.476	2.28801e-19
CHRM3	8.49178e-24	-0.855981	0.131	0.274	2.37515e-19
SLC7A8	8.84488e-24	-0.628373	0.171	0.325	2.47391e-19
RGS6	9.69357e-24	-1.3919	0.105	0.239	2.71129e-19
EPHX2	1.08981e-23	-0.516406	0.192	0.356	3.0482e-19
HSDL2	1.12502e-23	-0.481782	0.22	0.38	3.14667e-19
MAP2K6	1.22012e-23	-0.628606	0.093	0.235	3.41268e-19
SLC25A12	1.68584e-23	-0.445719	0.288	0.456	4.71528e-19
GNG7	1.7578e-23	-0.636278	0.2	0.357	4.91656e-19
SLC35B4	2.27176e-23	-0.458132	0.104	0.249	6.35412e-19
IGFBP5	2.5474e-23	0.345812	0.261	0.14	7.12509e-19
MERTK	2.6165e-23	-0.508145	0.131	0.279	7.31836e-19
LATS2	2.64037e-23	0.619173	0.411	0.29	7.38513e-19
STAT3	3.21322e-23	0.635284	0.59	0.503	8.98738e-19
AC012593.1	3.24188e-23	0.646691	0.208	0.11	9.06755e-19
DOCK4	3.4257e-23	0.467643	0.641	0.523	9.58167e-19
SNHG14	3.45439e-23	-0.438615	0.802	0.872	9.66194e-19
MTHFD1L	3.54436e-23	0.516591	0.257	0.146	9.91358e-19
SLC45A4	3.77458e-23	-0.666064	0.157	0.306	1.05575e-18
CDC14A	3.88847e-23	0.457516	0.354	0.23	1.0876e-18
AP3B1	3.95015e-23	-0.452026	0.528	0.674	1.10486e-18
PARP14	4.42504e-23	0.481835	0.342	0.218	1.23768e-18
TJP1	6.89628e-23	0.492308	0.59	0.484	1.92889e-18
RASSF7	7.16873e-23	0.519485	0.255	0.147	2.00509e-18
RHOQ	8.87548e-23	0.521978	0.253	0.146	2.48247e-18
TMEM161B-AS1	1.32079e-22	-0.545353	0.402	0.551	3.69425e-18
TFEB	1.56133e-22	-0.459098	0.086	0.222	4.36705e-18
MAGI3	1.58707e-22	-0.596854	0.52	0.666	4.43904e-18
CPSF6	2.05649e-22	0.505	0.536	0.422	5.752e-18
ITGA2	2.21624e-22	-0.727636	0.338	0.476	6.19882e-18
FAM227B	2.34585e-22	-0.531156	0.163	0.317	6.56135e-18
BRINP3	2.38062e-22	-0.618738	0.076	0.207	6.6586e-18
ANKRD36	2.89973e-22	0.469256	0.426	0.299	8.11055e-18
FMO4	3.21923e-22	-0.496893	0.177	0.331	9.00419e-18
PRKCQ	3.71346e-22	-0.567562	0.091	0.228	1.03865e-17
SGO1-AS1	3.88524e-22	-0.691576	0.458	0.582	1.0867e-17
AL158071.3	3.97062e-22	-0.623622	0.109	0.245	1.11058e-17
ADCY5	4.66585e-22	0.53991	0.244	0.138	1.30504e-17
ARHGAP24	4.87665e-22	-0.521634	0.707	0.787	1.364e-17
HERC3	4.87899e-22	-0.480373	0.221	0.38	1.36465e-17
TMEM241	6.52432e-22	0.381331	0.239	0.132	1.82485e-17
AC113414.1	7.04301e-22	-0.674099	0.198	0.345	1.96993e-17
FUT8	7.24934e-22	0.531955	0.397	0.277	2.02764e-17
RFX3	7.38192e-22	0.667127	0.602	0.507	2.06472e-17
PKP4	9.44248e-22	-0.600863	0.847	0.872	2.64106e-17
CLUH	9.98159e-22	-0.508346	0.121	0.259	2.79185e-17
RARB	1.05077e-21	-0.602777	0.085	0.216	2.93901e-17
CCDC148	1.40623e-21	-0.603631	0.519	0.643	3.93323e-17
EPB41L3	1.44741e-21	-0.653624	0.551	0.658	4.0484e-17
DNMT3A	1.54593e-21	-0.459802	0.178	0.329	4.32397e-17
DYNC2LI1	1.76733e-21	0.526866	0.397	0.279	4.94321e-17
AHCYL2	1.8166e-21	-0.553565	0.473	0.61	5.08102e-17
DGKD	1.91974e-21	0.462626	0.223	0.122	5.36952e-17
UNC13B	1.92426e-21	-0.438642	0.326	0.493	5.38217e-17
PPP1CB	2.16305e-21	0.57795	0.483	0.37	6.05006e-17
TBC1D9	2.3241e-21	-0.681364	0.217	0.359	6.5005e-17
GLDC	2.39055e-21	-0.576755	0.297	0.448	6.68638e-17
DGLUCY	2.73738e-21	-0.454239	0.275	0.433	7.65645e-17
VDR	2.84191e-21	-0.581129	0.113	0.248	7.94882e-17
DZIP1L	3.24505e-21	0.384003	0.203	0.106	9.07641e-17
TRPM7	3.31238e-21	-1.13052	0.642	0.721	9.26474e-17
PTBP2	3.75394e-21	0.475547	0.608	0.511	1.04998e-16
ITGB5	4.27468e-21	-0.46305	0.236	0.391	1.19563e-16
CLDN10	4.51526e-21	-0.641469	0.326	0.46	1.26292e-16
TANC2	4.54619e-21	-0.570301	0.35	0.498	1.27157e-16
SFI1	4.67451e-21	0.374607	0.239	0.134	1.30746e-16
AC004889.1	5.16671e-21	0.435525	0.267	0.16	1.44513e-16
NRG1	6.10264e-21	0.647323	0.471	0.352	1.70691e-16
BCR	7.054e-21	-0.454442	0.207	0.359	1.973e-16
FNBP1L	7.11427e-21	-0.451791	0.551	0.681	1.98986e-16
AL355612.1	7.58591e-21	-1.72252	0.25	0.365	2.12178e-16
CPT1A	7.64072e-21	-0.479423	0.252	0.396	2.13711e-16
MAD1L1	7.91153e-21	0.488604	0.287	0.176	2.21286e-16
SGSM1	8.51177e-21	-0.49128	0.096	0.228	2.38074e-16
LRRC8D	8.98161e-21	-0.473596	0.345	0.498	2.51216e-16
LAMA1	9.70822e-21	-0.51696	0.086	0.214	2.71539e-16
AL022068.1	1.05411e-20	0.481542	0.241	0.134	2.94835e-16
LINC00894	1.09584e-20	0.574064	0.529	0.428	3.06507e-16
GPR39	1.10875e-20	-0.5264	0.125	0.263	3.10118e-16
ZNF98	1.19382e-20	-0.553414	0.138	0.276	3.33912e-16
SPATS2L	1.5459e-20	0.559037	0.482	0.367	4.32387e-16
AC002460.2	1.58744e-20	-0.651648	0.231	0.376	4.44006e-16
ZDHHC14	1.65696e-20	0.327741	0.662	0.52	4.63453e-16
SLC22A23	1.91294e-20	-0.670855	0.194	0.328	5.35049e-16
LINC02018	2.06558e-20	0.458936	0.235	0.132	5.77743e-16
SUCLG1	2.1201e-20	-0.507231	0.288	0.435	5.92991e-16
BLOC1S5	2.4196e-20	0.458328	0.207	0.113	6.76761e-16
GRAMD1B	2.7766e-20	-1.21972	0.397	0.474	7.76616e-16
CPEB2	2.86664e-20	-0.559247	0.338	0.481	8.01799e-16
NLGN4Y	2.89687e-20	0.530778	0.359	0.244	8.10255e-16
PFKFB2	3.03821e-20	-0.491431	0.153	0.289	8.49788e-16
SLC47A1	3.04221e-20	-0.642315	0.188	0.325	8.50906e-16
CYS1	3.20419e-20	-0.477584	0.175	0.316	8.96213e-16
SLC25A48	3.26932e-20	-0.611013	0.116	0.248	9.14428e-16
MROH1	5.07462e-20	0.575336	0.346	0.237	1.41937e-15
SLC1A1	6.61146e-20	-0.652793	0.226	0.362	1.84923e-15
GALNT18	7.29573e-20	-0.555642	0.456	0.591	2.04062e-15
DENND4A	7.42162e-20	0.49812	0.606	0.519	2.07583e-15
ANKS1B	7.70444e-20	0.275564	0.48	0.353	2.15493e-15
KIF13A	8.35864e-20	0.434912	0.521	0.41	2.33791e-15
TAPBP	8.61328e-20	0.428089	0.213	0.12	2.40913e-15
RRAGD	9.02446e-20	-0.427468	0.083	0.207	2.52414e-15
AC005208.1	9.42375e-20	-0.591883	0.336	0.465	2.63582e-15
PPTC7	9.53684e-20	-0.400774	0.137	0.275	2.66745e-15
SFMBT2	1.12709e-19	0.554636	0.362	0.25	3.15247e-15
ACSL1	1.21503e-19	-0.471556	0.304	0.448	3.39844e-15
IQGAP1	1.22134e-19	0.585239	0.475	0.374	3.41609e-15
TRAF3	1.22231e-19	0.440684	0.281	0.173	3.41879e-15
OPHN1	1.2246e-19	-0.620576	0.368	0.503	3.42521e-15
STRBP	1.2691e-19	-0.414254	0.394	0.54	3.54967e-15
TSPAN9	1.42521e-19	-0.429978	0.48	0.621	3.98631e-15
DNM3	1.46943e-19	-0.578951	0.259	0.398	4.11001e-15
TOM1L2	1.64951e-19	-0.461709	0.346	0.494	4.61367e-15
TRPC1	1.98696e-19	0.417346	0.343	0.227	5.55753e-15
RPL34-AS1	2.07426e-19	-0.403931	0.081	0.205	5.8017e-15
IL6ST	2.1137e-19	0.514644	0.484	0.383	5.91203e-15
RAD23B	2.52418e-19	0.56391	0.435	0.332	7.06013e-15
HSPA4L	2.76245e-19	-0.396865	0.138	0.274	7.72659e-15
MBD5	2.90876e-19	0.352353	0.896	0.853	8.1358e-15
PRKCE	3.21398e-19	-0.474799	0.504	0.641	8.98949e-15
PANK1	3.2674e-19	-0.41268	0.143	0.277	9.13893e-15
SLC3A1	3.43105e-19	-0.45294	0.312	0.46	9.59665e-15
GBE1	3.9745e-19	-0.472107	0.459	0.585	1.11167e-14
PLCG2	4.02093e-19	-0.941628	0.22	0.358	1.12465e-14
LDHB	4.34689e-19	-0.366614	0.222	0.368	1.21583e-14
RAP2C-AS1	4.76905e-19	-0.531657	0.259	0.403	1.3339e-14
ME3	4.81512e-19	-0.618434	0.26	0.394	1.34679e-14
CLASP1	5.06926e-19	-0.458647	0.679	0.748	1.41787e-14
MAL	5.28212e-19	-0.633829	0.213	0.343	1.47741e-14
KSR2	5.68478e-19	-0.656898	0.127	0.253	1.59003e-14
CDC42SE2	6.22109e-19	0.724759	0.493	0.399	1.74004e-14
STIM1	7.20494e-19	0.400055	0.285	0.176	2.01522e-14
FAAH2	7.2835e-19	-0.452689	0.257	0.41	2.0372e-14
FGFR2	7.67938e-19	0.50748	0.427	0.315	2.14792e-14
MYH9	7.85668e-19	0.483221	0.464	0.356	2.19751e-14
MALT1	8.91548e-19	0.43626	0.399	0.283	2.49366e-14
SLC15A2	9.32184e-19	-0.471298	0.082	0.201	2.60732e-14
IRF2BP2	1.06899e-18	0.51581	0.232	0.139	2.98995e-14
AL078600.1	1.14344e-18	-0.414531	0.093	0.217	3.19821e-14
MSRA	1.15455e-18	-0.70887	0.442	0.558	3.22929e-14
RNF150	1.19298e-18	-0.53029	0.402	0.531	3.33676e-14
PDE8B	1.28382e-18	-0.533649	0.108	0.231	3.59084e-14
FMNL2	1.64145e-18	0.58066	0.582	0.492	4.59113e-14
TCF4	1.97095e-18	0.336141	0.274	0.169	5.51274e-14
AL033504.1	2.03168e-18	-0.651046	0.234	0.36	5.6826e-14
LINC01266	2.04426e-18	-0.484471	0.147	0.283	5.71779e-14
AC019197.1	2.09012e-18	-1.11009	0.701	0.722	5.84606e-14
TPT1	2.11052e-18	0.316423	0.342	0.223	5.90312e-14
PARP8	2.36455e-18	0.511138	0.28	0.179	6.61364e-14
CRPPA	2.39754e-18	-0.484809	0.23	0.37	6.70593e-14
PCAT1	2.44747e-18	-0.430436	0.417	0.55	6.84557e-14
RNF43	2.45268e-18	-0.387028	0.083	0.203	6.86014e-14
CABLES1	2.7096e-18	0.500194	0.357	0.243	7.57875e-14
DPY19L2	2.8861e-18	-0.444195	0.243	0.385	8.07243e-14
MAN1C1	3.23671e-18	-0.515037	0.082	0.201	9.05308e-14
RGS3	3.42853e-18	-0.371194	0.086	0.204	9.58961e-14
AC010210.1	3.69281e-18	-0.47005	0.177	0.307	1.03288e-13
ARHGEF28	3.78083e-18	0.403904	0.736	0.667	1.0575e-13
TIMP3	3.93016e-18	0.291538	0.407	0.278	1.09927e-13
HOOK1	4.07334e-18	0.514686	0.388	0.286	1.13931e-13
AL356124.1	4.13407e-18	-0.482752	0.133	0.262	1.1563e-13
DCDC1	4.47002e-18	0.505176	0.32	0.213	1.25026e-13
KMT2A	5.06275e-18	0.500662	0.52	0.423	1.41605e-13
TRPM6	5.15526e-18	-1.69358	0.15	0.256	1.44193e-13
KITLG	5.3937e-18	-0.638922	0.148	0.272	1.50862e-13
RGN	5.70703e-18	-0.523056	0.167	0.294	1.59626e-13
ACO2	6.04113e-18	-0.383776	0.224	0.364	1.6897e-13
UST	6.60152e-18	-0.543615	0.146	0.272	1.84645e-13
CCDC178	6.9571e-18	-0.685186	0.228	0.355	1.9459e-13
DDX3Y	8.7938e-18	0.430824	0.214	0.125	2.45962e-13
AKAP13	8.92176e-18	0.358589	0.78	0.715	2.49542e-13
INTS3	9.0522e-18	0.397125	0.285	0.182	2.5319e-13
RBPMS	9.3514e-18	0.295068	0.878	0.808	2.61559e-13
RRAS2	9.41252e-18	0.559273	0.377	0.271	2.63268e-13
ABR	9.4469e-18	0.258805	0.212	0.117	2.6423e-13
KIAA1217	9.52571e-18	-0.437941	0.705	0.782	2.66434e-13
NTRK2	9.57104e-18	-0.730113	0.101	0.213	2.67702e-13
SHROOM2	1.2385e-17	0.427409	0.239	0.142	3.46407e-13
ZNF680	1.28467e-17	-0.351036	0.101	0.222	3.59323e-13
UTY	1.60736e-17	0.474688	0.617	0.524	4.49578e-13
HIPK2	1.6815e-17	0.390523	0.716	0.638	4.70317e-13
ARFGEF2	2.02332e-17	-0.397411	0.383	0.517	5.65922e-13
STX7	2.32423e-17	0.498552	0.46	0.362	6.50086e-13
LRCH3	2.42508e-17	0.473248	0.473	0.378	6.78295e-13
RBMS2	2.43071e-17	0.417463	0.291	0.191	6.7987e-13
STAM	2.45813e-17	0.431118	0.259	0.162	6.87539e-13
SLC7A6	2.54117e-17	0.432674	0.278	0.179	7.10766e-13
IL6R	2.64891e-17	0.334342	0.366	0.244	7.40899e-13
NPC1	2.7848e-17	0.596716	0.319	0.218	7.78909e-13
ZNF83	3.01876e-17	0.453609	0.547	0.459	8.44348e-13
ZNF75D	3.07658e-17	-0.464902	0.147	0.276	8.60518e-13
SEMA6A	3.32995e-17	0.404488	0.223	0.131	9.31386e-13
ST3GAL3	3.3451e-17	0.482807	0.338	0.235	9.35626e-13
SORBS2	3.43478e-17	-0.416133	0.548	0.676	9.60707e-13
GOT1	3.46953e-17	-0.392301	0.224	0.366	9.70426e-13
ASAP1	3.60265e-17	0.388204	0.487	0.379	1.00766e-12
EPM2A	3.63349e-17	-0.378288	0.166	0.298	1.01629e-12
TANC1	3.85369e-17	0.430783	0.542	0.44	1.07788e-12
SEMA5A	3.89552e-17	0.353877	0.392	0.284	1.08958e-12
BBOX1	4.08189e-17	-0.767517	0.193	0.31	1.1417e-12
EEF1A1	4.81261e-17	0.517804	0.428	0.303	1.34609e-12
MIR29B2CHG	4.89892e-17	-0.386309	0.358	0.504	1.37023e-12
PRKN	5.80322e-17	-0.388375	0.809	0.878	1.62316e-12
ZSWIM6	5.8741e-17	0.492591	0.731	0.664	1.64299e-12
TMEM51	6.08237e-17	-0.499632	0.206	0.338	1.70124e-12
RPLP2	6.30457e-17	0.339019	0.221	0.13	1.76339e-12
LARP4	6.84281e-17	-0.38372	0.42	0.564	1.91393e-12
L2HGDH	7.09604e-17	-0.37078	0.177	0.31	1.98476e-12
CDH1	7.1502e-17	0.534714	0.314	0.213	1.99991e-12
URGCP	9.80694e-17	-0.361569	0.282	0.425	2.743e-12
TSC22D2	1.09723e-16	-0.654948	0.519	0.613	3.06894e-12
CTNNB1	1.21362e-16	0.483439	0.461	0.368	3.3945e-12
AL353151.2	1.26416e-16	-0.407463	0.092	0.203	3.53586e-12
RAB3IP	1.30096e-16	-0.372932	0.42	0.558	3.63879e-12
FN3K	1.3424e-16	-0.421777	0.133	0.253	3.75469e-12
CAST	1.39203e-16	0.536169	0.496	0.408	3.8935e-12
BCL2L1	1.57015e-16	-0.383975	0.3	0.436	4.3917e-12
RPS6	1.58131e-16	0.338359	0.284	0.18	4.42292e-12
CLINT1	1.58231e-16	-0.37945	0.374	0.508	4.42572e-12
SKAP2	1.63119e-16	0.39014	0.497	0.387	4.56243e-12
WRN	1.66087e-16	0.452289	0.404	0.301	4.64546e-12
ZNF385D	1.80267e-16	-0.894776	0.232	0.345	5.04208e-12
SIL1	1.93388e-16	-0.405461	0.367	0.505	5.40905e-12
CECR2	1.9915e-16	-0.430093	0.291	0.424	5.57022e-12
PARVA	1.99628e-16	0.495249	0.411	0.311	5.58359e-12
STX18	2.05308e-16	-0.400917	0.295	0.429	5.74248e-12
MYRFL	2.12026e-16	-0.476338	0.106	0.219	5.93036e-12
GBA2	2.34019e-16	-0.323957	0.11	0.227	6.54551e-12
ZBTB20-AS5	2.69141e-16	0.344119	0.209	0.123	7.52786e-12
JAK1	2.80099e-16	0.420432	0.726	0.675	7.83437e-12
TJP2	2.8351e-16	0.535458	0.509	0.413	7.92979e-12
SETBP1	2.90669e-16	-0.364704	0.762	0.83	8.13002e-12
IPCEF1	2.91979e-16	-0.54577	0.326	0.454	8.16665e-12
LINC00472	2.9803e-16	-0.38877	0.913	0.942	8.3359e-12
LINC00278	3.19014e-16	0.444409	0.544	0.438	8.92283e-12
CTDSPL	3.48069e-16	-0.474039	0.457	0.575	9.73549e-12
ARHGAP8	3.52741e-16	-0.409786	0.283	0.422	9.86618e-12
AGPAT3	3.99421e-16	-0.447986	0.316	0.447	1.11718e-11
MSN	4.52057e-16	0.465363	0.326	0.227	1.2644e-11
NQO2	4.56776e-16	-0.451411	0.169	0.294	1.2776e-11
ANK2	5.23261e-16	-0.493588	0.459	0.582	1.46356e-11
ABCC2	5.65094e-16	-0.572257	0.114	0.223	1.58057e-11
RNF10	5.6643e-16	-0.38352	0.257	0.391	1.5843e-11
MACROD1	5.74951e-16	-0.389862	0.096	0.208	1.60814e-11
ARHGEF18	6.03686e-16	-0.347035	0.183	0.311	1.68851e-11
TMEM131L	6.11345e-16	0.436101	0.259	0.166	1.70993e-11
GLCE	6.73502e-16	-0.396187	0.197	0.322	1.88378e-11
SRGAP3	6.86507e-16	-0.446347	0.203	0.331	1.92016e-11
LRP6	6.95737e-16	-0.376568	0.39	0.52	1.94598e-11
PFKP	7.27448e-16	0.498737	0.321	0.22	2.03467e-11
PLEKHA5	7.82661e-16	-0.422575	0.848	0.886	2.1891e-11
FRAS1	8.07349e-16	0.278446	0.838	0.738	2.25816e-11
SMAD2	8.33222e-16	0.465128	0.559	0.482	2.33052e-11
ANKRD17	8.48271e-16	-0.286412	0.724	0.814	2.37261e-11
TPT1-AS1	8.88837e-16	0.446331	0.581	0.503	2.48608e-11
ALCAM	8.9665e-16	0.504835	0.495	0.389	2.50793e-11
SRSF10	9.57982e-16	0.438339	0.481	0.392	2.67947e-11
AKAP1	9.73354e-16	-0.306492	0.106	0.222	2.72247e-11
ACSS1	9.82874e-16	-0.406642	0.18	0.302	2.7491e-11
AUH	1.01876e-15	-0.361216	0.504	0.627	2.84948e-11
SLC19A2	1.09914e-15	-0.37313	0.15	0.266	3.07431e-11
CEP152	1.25283e-15	-0.381285	0.108	0.22	3.50417e-11
OSMR-AS1	1.25717e-15	0.423139	0.277	0.182	3.51632e-11
LUC7L3	1.29002e-15	0.315563	0.81	0.781	3.60819e-11
MLXIP	1.33293e-15	0.427351	0.33	0.23	3.72821e-11
TLN2	1.36861e-15	-0.398549	0.432	0.566	3.828e-11
ANKHD1	1.52589e-15	-0.36006	0.601	0.71	4.26791e-11
HNMT	1.53073e-15	-0.436777	0.122	0.238	4.28145e-11
CFAP70	1.55799e-15	-0.379844	0.254	0.382	4.35769e-11
LINC00571	1.66491e-15	-0.372717	0.243	0.377	4.65675e-11
SNX25	1.72137e-15	0.452583	0.375	0.278	4.81467e-11
TMEM120B	1.73694e-15	-0.322436	0.146	0.269	4.85822e-11
DLGAP4	1.76098e-15	0.446668	0.303	0.21	4.92546e-11
MYO19	1.94289e-15	-0.351487	0.154	0.275	5.43427e-11
ERMP1	1.99357e-15	-0.352863	0.154	0.273	5.57601e-11
ASTN2	2.03358e-15	-0.548304	0.287	0.411	5.68792e-11
ESRRA	2.10779e-15	-0.366162	0.136	0.251	5.89549e-11
CCDC7	2.19498e-15	-0.387424	0.285	0.42	6.13937e-11
ZMAT1	2.20375e-15	-0.356512	0.407	0.547	6.16389e-11
SNX24	2.30327e-15	-0.355989	0.329	0.456	6.44224e-11
OXNAD1	2.33011e-15	-0.368087	0.217	0.346	6.51732e-11
CNTN3	2.3466e-15	-0.434605	0.152	0.268	6.56344e-11
COX10	2.37437e-15	-0.356582	0.159	0.278	6.64112e-11
MPRIP	2.47584e-15	-0.321793	0.259	0.392	6.92493e-11
ENAH	2.59735e-15	0.436548	0.236	0.148	7.26479e-11
LINC00342	2.80325e-15	0.415569	0.326	0.225	7.8407e-11
FGGY	3.04097e-15	-0.670141	0.539	0.627	8.50559e-11
EIF1	3.12652e-15	0.367645	0.26	0.168	8.74487e-11
ENOX2	3.4221e-15	0.495123	0.336	0.241	9.57162e-11
SPTLC2	3.56483e-15	0.445422	0.422	0.324	9.97082e-11
FAM83B	3.70663e-15	-0.387265	0.102	0.209	1.03675e-10
NR2F2-AS1	3.94498e-15	0.268067	0.83	0.747	1.10341e-10
SHLD2	4.11705e-15	-0.389491	0.359	0.494	1.15154e-10
FBXO21	4.19249e-15	0.507473	0.557	0.487	1.17264e-10
STAG1	4.29014e-15	0.377649	0.764	0.749	1.19995e-10
EIF2AK3	4.55724e-15	0.656894	0.301	0.214	1.27466e-10
LINGO2	4.61376e-15	-0.623188	0.152	0.262	1.29047e-10
AGL	4.84789e-15	-0.347273	0.169	0.289	1.35595e-10
ARIH1	4.91078e-15	0.506507	0.697	0.629	1.37354e-10
MAOB	4.95138e-15	0.451071	0.33	0.234	1.3849e-10
GRIP1	5.25362e-15	0.32636	0.487	0.369	1.46944e-10
PRKX	5.25394e-15	0.373842	0.329	0.223	1.46953e-10
XYLB	5.7613e-15	-0.564227	0.162	0.275	1.61144e-10
FAM171A1	5.94553e-15	-0.451594	0.322	0.442	1.66297e-10
CCND3	6.13272e-15	0.484763	0.421	0.321	1.71532e-10
ANO10	6.27786e-15	-0.368552	0.376	0.507	1.75592e-10
SPATA6L	6.33387e-15	0.393093	0.203	0.121	1.77158e-10
LINC00467	6.77317e-15	-0.345661	0.102	0.21	1.89446e-10
SORBS1	6.7784e-15	-0.580807	0.174	0.286	1.89592e-10
COL28A1	6.78408e-15	-0.46694	0.113	0.218	1.89751e-10
CEP170	6.86524e-15	0.433213	0.264	0.173	1.92021e-10
TMTC2	6.95105e-15	-0.667158	0.337	0.454	1.94421e-10
DNM2	7.086e-15	-0.330303	0.381	0.515	1.98195e-10
KLHL5	7.08661e-15	-0.445622	0.199	0.315	1.98212e-10
MAP3K13	7.14839e-15	-0.41326	0.482	0.61	1.9994e-10
MARC2	7.38396e-15	-0.433361	0.255	0.376	2.06529e-10
ADARB1	7.72584e-15	0.359527	0.206	0.124	2.16092e-10
ANKRD6	8.10388e-15	0.499829	0.383	0.288	2.26666e-10
DOCK5	8.25798e-15	0.284028	0.398	0.297	2.30976e-10
ANXA5	8.50612e-15	0.344359	0.213	0.13	2.37916e-10
AC016705.2	8.87503e-15	0.427016	0.282	0.187	2.48235e-10
SCN2A	9.07145e-15	-0.696977	0.334	0.438	2.53728e-10
CDH16	9.15891e-15	-0.344741	0.196	0.32	2.56175e-10
USP24	9.5469e-15	-0.509768	0.565	0.646	2.67027e-10
DECR1	1.00274e-14	-0.325856	0.255	0.382	2.80467e-10
LDLRAD4	1.08749e-14	0.461324	0.453	0.351	3.04171e-10
EIPR1	1.10769e-14	-0.323553	0.107	0.214	3.09822e-10
VPS13D	1.19458e-14	-0.315669	0.498	0.626	3.34125e-10
FTH1	1.28658e-14	0.358974	0.23	0.14	3.59857e-10
CLYBL	1.33218e-14	-0.335946	0.328	0.462	3.72612e-10
WDR48	1.571e-14	0.389087	0.301	0.208	4.3941e-10
SLC20A1	1.74679e-14	-0.46934	0.153	0.263	4.88577e-10
DCBLD2	1.88023e-14	0.482013	0.333	0.24	5.25901e-10
SAFB2	1.93569e-14	-0.381655	0.319	0.449	5.41413e-10
OTUD7B	1.95538e-14	0.47982	0.396	0.306	5.4692e-10
FAM160A1	2.00575e-14	-0.300748	0.535	0.649	5.61008e-10
MYL6	2.17652e-14	0.264227	0.265	0.168	6.08772e-10
LINC02694	2.21608e-14	-0.688571	0.107	0.207	6.19836e-10
CRYBG3	2.21792e-14	-0.384233	0.168	0.284	6.20352e-10
ARHGEF7	2.27149e-14	-0.375615	0.359	0.485	6.35335e-10
YBX3	2.40436e-14	0.515327	0.45	0.362	6.72498e-10
ARGLU1	2.44643e-14	0.388942	0.567	0.491	6.84266e-10
PCMTD1	2.51018e-14	-0.333872	0.414	0.54	7.02097e-10
NFKBIA	2.77927e-14	0.621647	0.258	0.174	7.7736e-10
FNDC3A	2.80144e-14	0.32722	0.697	0.646	7.83563e-10
DDX31	2.92351e-14	0.379781	0.209	0.128	8.17706e-10
MORF4L1	3.34237e-14	0.438295	0.354	0.269	9.34861e-10
RNF24	3.40245e-14	-0.413932	0.12	0.225	9.51664e-10
ZNF493	4.50015e-14	-0.301494	0.197	0.313	1.25869e-09
TFDP2	4.62692e-14	-0.344552	0.543	0.654	1.29415e-09
PXK	4.78564e-14	-0.396617	0.137	0.248	1.33854e-09
PRPF38B	5.31183e-14	-0.388892	0.227	0.346	1.48572e-09
CDKL1	6.11288e-14	-0.398999	0.305	0.43	1.70977e-09
SHISA9	6.54574e-14	0.567495	0.273	0.182	1.83084e-09
MAGED1	7.76228e-14	-0.388287	0.36	0.482	2.17111e-09
SEMA6D	9.18805e-14	-0.573482	0.289	0.394	2.5699e-09
HDAC8	9.71216e-14	-0.302276	0.423	0.553	2.71649e-09
RPL41	9.83211e-14	0.404753	0.329	0.229	2.75004e-09
TAFA1	1.04338e-13	-0.471052	0.116	0.219	2.91833e-09
HAGH	1.13408e-13	-0.410878	0.152	0.261	3.17203e-09
SLC25A37	1.24616e-13	0.423798	0.313	0.225	3.4855e-09
AL049828.1	1.35807e-13	-0.395763	0.399	0.527	3.79852e-09
AL391117.1	1.50788e-13	-0.980158	0.304	0.386	4.21754e-09
SEPTIN11	1.50822e-13	0.395409	0.467	0.377	4.21849e-09
RASA2	1.60704e-13	0.399703	0.457	0.371	4.49488e-09
AC092535.4	1.65411e-13	-0.39781	0.124	0.229	4.62654e-09
KIF9-AS1	1.70164e-13	-0.360036	0.183	0.298	4.75947e-09
COMMD10	1.71428e-13	-0.332742	0.557	0.669	4.79485e-09
ABLIM1	1.72534e-13	-0.299773	0.727	0.805	4.82577e-09
ZHX3	2.0024e-13	-0.403689	0.571	0.662	5.6007e-09
ARHGAP42	2.09843e-13	0.497499	0.414	0.308	5.86931e-09
LARP1	2.10524e-13	-0.325721	0.366	0.492	5.88835e-09
PPM1K	2.1169e-13	-0.333235	0.127	0.231	5.92098e-09
TINAG	2.2633e-13	-0.809712	0.296	0.395	6.33044e-09
PHLDB2	2.27328e-13	-0.294993	0.575	0.694	6.35836e-09
ABCA10	2.28302e-13	-0.598128	0.229	0.335	6.38561e-09
FHOD3	2.33408e-13	-0.441857	0.696	0.754	6.52842e-09
FAM110B	2.47994e-13	0.29557	0.323	0.225	6.93638e-09
PLXDC2	2.50033e-13	0.378255	0.811	0.769	6.99342e-09
PXN	2.77277e-13	-0.340671	0.124	0.226	7.75544e-09
MEGF9	2.89088e-13	0.508718	0.381	0.294	8.08579e-09
LMCD1-AS1	2.90477e-13	0.50747	0.381	0.289	8.12465e-09
LINC02614	3.10855e-13	0.351583	0.265	0.177	8.69463e-09
CNTRL	3.21048e-13	0.368853	0.212	0.133	8.9797e-09
UGP2	3.3471e-13	-0.305579	0.188	0.302	9.36184e-09
EPN1	3.41473e-13	-0.292011	0.123	0.229	9.55099e-09
ZFHX3	3.51934e-13	-0.35015	0.295	0.418	9.84358e-09
MRRF	3.62748e-13	-0.258768	0.16	0.27	1.01461e-08
BCKDHB	3.66209e-13	-0.378281	0.497	0.597	1.02429e-08
DDAH1	3.72751e-13	-0.379601	0.419	0.535	1.04258e-08
RMST	3.73837e-13	0.278696	0.432	0.325	1.04562e-08
MAMDC2-AS1	3.90512e-13	-0.382521	0.124	0.225	1.09226e-08
NRCAM	3.92921e-13	-0.480186	0.142	0.24	1.099e-08
GNB1	3.97975e-13	0.419857	0.521	0.455	1.11314e-08
ATXN7L1	4.30655e-13	-0.378236	0.383	0.506	1.20454e-08
MIOX	4.66171e-13	-1.33889	0.175	0.261	1.30388e-08
ZNF91	4.80349e-13	-0.321146	0.399	0.528	1.34353e-08
TRAPPC9	5.79152e-13	-0.303769	0.55	0.666	1.61989e-08
GLRX	5.88979e-13	-0.320019	0.123	0.224	1.64737e-08
SLC36A4	5.98645e-13	-0.338971	0.158	0.263	1.67441e-08
FOXN3	6.13372e-13	-0.389891	0.39	0.511	1.7156e-08
YWHAZ	6.41184e-13	0.465821	0.536	0.462	1.79339e-08
MIR646HG	6.53804e-13	-0.819114	0.255	0.352	1.82869e-08
LINC01277	6.66545e-13	-0.502582	0.128	0.228	1.86433e-08
SLC24A3	6.92951e-13	0.387951	0.209	0.128	1.93819e-08
AEBP2	7.27402e-13	-0.38934	0.497	0.614	2.03454e-08
METTL25	7.44418e-13	-0.324373	0.224	0.34	2.08214e-08
OCLN	8.40249e-13	-0.308922	0.137	0.241	2.35018e-08
CCDC66	8.42849e-13	-0.288748	0.26	0.382	2.35745e-08
PTK2	8.53401e-13	0.303	0.847	0.816	2.38696e-08
SMAD1	8.54433e-13	-0.261273	0.147	0.255	2.38985e-08
MPDZ	8.57762e-13	-0.34185	0.329	0.446	2.39916e-08
RAB40C	9.17482e-13	-0.313336	0.106	0.203	2.5662e-08
ITGA6	9.24427e-13	-0.603437	0.35	0.46	2.58562e-08
DPEP1	9.98803e-13	-0.765906	0.128	0.212	2.79365e-08
TAPT1-AS1	1.08938e-12	-0.350186	0.535	0.643	3.04699e-08
SLC2A11	1.12879e-12	-0.288363	0.13	0.234	3.15722e-08
RAP1GAP2	1.14989e-12	-0.369068	0.238	0.352	3.21624e-08
CMC1	1.16915e-12	-0.303624	0.29	0.41	3.27011e-08
CYB5A	1.17934e-12	-0.346605	0.299	0.411	3.29862e-08
LUZP1	1.23365e-12	-0.354472	0.285	0.402	3.45051e-08
SPATA17	1.29746e-12	0.352984	0.228	0.148	3.62898e-08
DDX5	1.42364e-12	-0.335689	0.565	0.669	3.98193e-08
AC087762.1	1.46655e-12	-0.840535	0.151	0.239	4.10193e-08
PTPN21	1.53173e-12	0.395581	0.3	0.217	4.28424e-08
ADK	1.60897e-12	-0.308335	0.642	0.733	4.50028e-08
MCU	1.643e-12	0.402267	0.458	0.372	4.59547e-08
LINC00871	1.68873e-12	-0.975367	0.296	0.377	4.72339e-08
SAMD12	1.7098e-12	-0.340957	0.558	0.663	4.78231e-08
TFRC	1.72731e-12	-0.274409	0.109	0.207	4.83129e-08
TMEM245	1.86753e-12	-0.318114	0.472	0.588	5.22348e-08
CYP7B1	1.93847e-12	-0.357666	0.18	0.288	5.42189e-08
MGAT5	2.07172e-12	-0.582214	0.339	0.441	5.79459e-08
ETNK1	2.16957e-12	-0.342445	0.452	0.557	6.06828e-08
MRTFB	2.23435e-12	-0.314109	0.436	0.553	6.24948e-08
TEX2	2.27947e-12	-0.26471	0.112	0.213	6.37568e-08
NDRG1	2.57749e-12	-0.552834	0.33	0.434	7.20923e-08
KL	2.63122e-12	-0.626115	0.238	0.335	7.35953e-08
RNF130	2.73768e-12	-0.363717	0.339	0.454	7.65729e-08
LIN52	2.74888e-12	-0.470203	0.372	0.479	7.68863e-08
PRKAR1B	2.86099e-12	-0.331169	0.135	0.234	8.0022e-08
SLX4IP	2.95276e-12	-0.331941	0.298	0.412	8.25886e-08
SLC35D1	3.00711e-12	-0.302259	0.162	0.27	8.41088e-08
EMX2	3.03291e-12	-0.354904	0.127	0.226	8.48305e-08
AFG1L	3.0924e-12	-0.31137	0.209	0.322	8.64945e-08
SNRK	3.14828e-12	-0.337499	0.221	0.333	8.80574e-08
TRPM3	3.20443e-12	-0.845817	0.604	0.626	8.96278e-08
CCDC12	3.22473e-12	-0.268172	0.121	0.221	9.01958e-08
PRICKLE2	3.59688e-12	-0.338058	0.533	0.635	1.00605e-07
PDGFC	3.80831e-12	0.301107	0.57	0.477	1.06518e-07
SPTAN1	3.85533e-12	0.407104	0.362	0.279	1.07834e-07
PHC2	3.89325e-12	-0.310085	0.157	0.26	1.08894e-07
CCDC144A	3.93854e-12	-0.454064	0.161	0.261	1.10161e-07
LAMA5	3.9602e-12	0.347915	0.265	0.184	1.10767e-07
PIK3R1	3.9753e-12	0.586418	0.507	0.438	1.11189e-07
MGME1	4.26346e-12	-0.273773	0.129	0.231	1.19249e-07
AC008014.1	4.42038e-12	-0.378925	0.646	0.724	1.23638e-07
HNRNPU	4.44083e-12	0.369586	0.605	0.545	1.2421e-07
CISD1	4.46978e-12	-0.28528	0.139	0.24	1.2502e-07
EHHADH	4.66957e-12	-0.652094	0.315	0.407	1.30608e-07
GLUD1	4.82227e-12	-0.293828	0.228	0.341	1.34879e-07
CBR4	5.05744e-12	-0.310528	0.438	0.557	1.41456e-07
GNG12-AS1	5.14313e-12	-0.279317	0.166	0.272	1.43853e-07
ZNF808	5.15834e-12	-0.286766	0.105	0.201	1.44279e-07
RAB28	6.16569e-12	-0.324573	0.391	0.509	1.72454e-07
CTBP2	6.61944e-12	-0.31621	0.505	0.608	1.85146e-07
AC007319.1	6.75746e-12	0.582033	0.266	0.186	1.89006e-07
GPCPD1	6.80078e-12	0.515591	0.413	0.337	1.90218e-07
FTCD	7.78471e-12	-1.01289	0.182	0.26	2.17738e-07
AIF1L	8.06259e-12	0.391624	0.307	0.225	2.25511e-07
SLC38A2	8.86928e-12	0.397298	0.27	0.192	2.48074e-07
ZNF780B	9.9399e-12	-0.340885	0.268	0.38	2.78019e-07
CHD1	1.00245e-11	0.519848	0.53	0.464	2.80386e-07
KIAA1671	1.0103e-11	-0.277327	0.237	0.349	2.8258e-07
TSC1	1.01453e-11	-0.266573	0.185	0.292	2.83764e-07
ATP8A1	1.01663e-11	-0.409042	0.243	0.348	2.84352e-07
CTIF	1.04737e-11	0.417409	0.371	0.29	2.9295e-07
HPRT1	1.0787e-11	-0.326574	0.159	0.258	3.01712e-07
HIP1R	1.08637e-11	-0.289573	0.204	0.312	3.03857e-07
BDH1	1.13604e-11	-0.33628	0.12	0.214	3.17751e-07
AC139887.2	1.14416e-11	-0.322743	0.206	0.314	3.20021e-07
ERBB2	1.14919e-11	-0.297171	0.176	0.278	3.2143e-07
LINC00671	1.15648e-11	-0.629862	0.22	0.311	3.23468e-07
AGBL4	1.21323e-11	0.309728	0.671	0.585	3.39341e-07
PPP6R2	1.22585e-11	-0.305275	0.525	0.632	3.4287e-07
KRIT1	1.23743e-11	-0.275995	0.289	0.409	3.46109e-07
MYO5A	1.31991e-11	-0.375663	0.257	0.363	3.69178e-07
ABI2	1.38255e-11	0.364712	0.49	0.415	3.86699e-07
SMIM2-AS1	1.41588e-11	-0.767805	0.268	0.352	3.96021e-07
FASTKD1	1.44839e-11	-0.252523	0.189	0.296	4.05114e-07
FARP1	1.46233e-11	0.308295	0.872	0.865	4.09014e-07
NEK7	1.48338e-11	0.366431	0.551	0.494	4.14903e-07
RASAL2	1.4993e-11	0.273925	0.613	0.546	4.19354e-07
DPH6	1.5398e-11	-0.336234	0.588	0.682	4.30681e-07
ADHFE1	1.60994e-11	-0.285493	0.17	0.275	4.50301e-07
SUCLG2	1.62526e-11	-0.257372	0.506	0.612	4.54587e-07
ATP6V0E1	1.64082e-11	-0.290625	0.216	0.326	4.58937e-07
SCGB2B2	1.65735e-11	-0.342061	0.15	0.248	4.6356e-07
SH3RF1	1.699e-11	-0.32323	0.591	0.69	4.75211e-07
HABP4	1.70628e-11	0.344653	0.289	0.207	4.77247e-07
FBXL2	1.73642e-11	0.439069	0.361	0.284	4.85677e-07
UQCRC2	1.75778e-11	-0.257092	0.224	0.336	4.9165e-07
AHCYL1	1.81315e-11	-0.334223	0.32	0.427	5.07137e-07
NTN4	1.83061e-11	0.550774	0.502	0.423	5.12022e-07
LINC00174	1.86354e-11	-0.258728	0.226	0.337	5.21231e-07
NCOA2	1.89244e-11	-0.292977	0.7	0.766	5.29314e-07
TTC7B	1.98172e-11	-0.34659	0.259	0.361	5.54288e-07
GLCCI1	2.12956e-11	-0.467336	0.283	0.39	5.95639e-07
MBP	2.17169e-11	-0.296732	0.181	0.284	6.07423e-07
CS	2.20559e-11	-0.268891	0.123	0.218	6.16904e-07
ERGIC1	2.32517e-11	0.359852	0.351	0.271	6.50349e-07
EPB41	2.42277e-11	-0.265814	0.283	0.396	6.7765e-07
ZBED3-AS1	2.45145e-11	-0.435888	0.207	0.306	6.8567e-07
GABPB1-AS1	2.4689e-11	0.376092	0.449	0.369	6.90551e-07
N4BP2L2	2.4724e-11	-0.254611	0.82	0.873	6.91531e-07
ZKSCAN1	3.04169e-11	-0.32474	0.266	0.376	8.50759e-07
ATP6V1A	3.19647e-11	-0.345197	0.344	0.448	8.94053e-07
C20orf194	3.22337e-11	0.330142	0.735	0.68	9.01577e-07
N4BP2L1	3.40022e-11	0.342413	0.243	0.167	9.51043e-07
SH3GL2	3.411e-11	-0.394267	0.162	0.256	9.54056e-07
POU5F1	3.49497e-11	0.308661	0.226	0.149	9.77542e-07
CHPT1	3.57729e-11	-0.312154	0.253	0.356	1.00057e-06
TSHZ1	3.58862e-11	-0.272624	0.121	0.215	1.00374e-06
CACNB2	3.79432e-11	-0.999054	0.344	0.402	1.06127e-06
WAC	3.87348e-11	0.362544	0.659	0.613	1.08341e-06
C2CD5	4.07404e-11	-0.301361	0.365	0.473	1.13951e-06
AFM	4.10455e-11	-0.831324	0.176	0.261	1.14804e-06
ZC4H2	4.16607e-11	-0.364687	0.121	0.212	1.16525e-06
IQCH-AS1	4.32304e-11	-0.319017	0.162	0.259	1.20915e-06
CD9	4.52679e-11	0.289687	0.266	0.185	1.26614e-06
PLEKHA6	4.82592e-11	-0.367185	0.342	0.451	1.34981e-06
RUSC2	5.0698e-11	0.470051	0.369	0.292	1.41802e-06
PFKL	5.25697e-11	-0.333398	0.183	0.281	1.47038e-06
MACF1	5.39223e-11	0.284664	0.848	0.833	1.50821e-06
AFG3L2	5.4358e-11	-0.266811	0.184	0.287	1.52039e-06
LYPLAL1	6.35086e-11	-0.31654	0.487	0.604	1.77634e-06
ZRANB2-AS2	6.44804e-11	-0.348748	0.251	0.353	1.80352e-06
ARHGEF10L	7.12917e-11	-0.294261	0.308	0.416	1.99403e-06
SPPL2A	7.15747e-11	-0.317454	0.3	0.406	2.00194e-06
INTS6	7.26189e-11	-0.360184	0.351	0.454	2.03115e-06
OSBP2	7.63421e-11	-0.284769	0.121	0.21	2.13529e-06
TRPS1	7.80418e-11	-0.294653	0.663	0.754	2.18283e-06
PCK1	8.74339e-11	-0.671374	0.206	0.287	2.44553e-06
NHSL1	9.27954e-11	-0.411627	0.167	0.262	2.59549e-06
AC008269.1	9.32224e-11	-0.303411	0.228	0.334	2.60743e-06
SERINC5	9.59575e-11	0.336903	0.253	0.178	2.68393e-06
CFAP221	9.77034e-11	-0.344805	0.235	0.336	2.73277e-06
REST	1.05052e-10	-0.32499	0.157	0.249	2.93829e-06
CBLB	1.05619e-10	0.329532	0.682	0.618	2.95418e-06
RBM41	1.15171e-10	-0.265163	0.198	0.298	3.22133e-06
ACTN4	1.23433e-10	0.425981	0.58	0.53	3.45243e-06
SHROOM4	1.29233e-10	-0.417303	0.293	0.393	3.61466e-06
THEM4	1.32392e-10	-0.266316	0.116	0.207	3.70301e-06
UBAC2	1.36339e-10	-0.280775	0.386	0.496	3.81341e-06
MRPL1	1.36763e-10	-0.335955	0.185	0.281	3.82526e-06
TMEM165	1.40086e-10	0.430764	0.444	0.378	3.9182e-06
XIST	1.45524e-10	-0.612062	0.235	0.328	4.0703e-06
NRSN2-AS1	1.49759e-10	-0.275297	0.201	0.304	4.18876e-06
DHTKD1	1.50427e-10	-0.387716	0.198	0.292	4.20743e-06
KIAA2026	1.51703e-10	-0.301223	0.461	0.574	4.24315e-06
ST6GALNAC3	1.53395e-10	-0.809264	0.231	0.143	4.29045e-06
TGFBR1	1.54873e-10	-0.272815	0.157	0.252	4.33181e-06
MYO1E	1.57161e-10	0.310803	0.54	0.465	4.3958e-06
CPPED1	1.57982e-10	-0.267485	0.216	0.322	4.41875e-06
RABGAP1L	1.62659e-10	-0.297381	0.81	0.86	4.54956e-06
BNIP3L	1.6413e-10	0.284039	0.419	0.33	4.59073e-06
RANBP17	1.67741e-10	0.259087	0.346	0.259	4.69172e-06
HIBCH	1.84977e-10	-0.278015	0.556	0.657	5.1738e-06
STXBP3	1.89882e-10	0.356626	0.308	0.234	5.31101e-06
KLF12	2.01841e-10	-0.316043	0.572	0.674	5.64548e-06
ROR1	2.23809e-10	0.465343	0.32	0.242	6.25993e-06
SLC4A4	2.30603e-10	-1.09989	0.549	0.562	6.44996e-06
AK9	2.36299e-10	-0.316945	0.215	0.318	6.60927e-06
MPPED2	2.43556e-10	-0.539945	0.304	0.394	6.81225e-06
EVC	2.50042e-10	0.339243	0.356	0.274	6.99368e-06
MAP3K1	2.64712e-10	0.423917	0.437	0.374	7.40399e-06
CNTNAP3B	2.74533e-10	-0.401154	0.122	0.206	7.67868e-06
PRODH2	2.80253e-10	-0.939638	0.167	0.241	7.83867e-06
STAT5B	2.88309e-10	-0.260146	0.269	0.373	8.06401e-06
DDX24	2.9234e-10	-0.289159	0.234	0.339	8.17674e-06
ARRDC3	2.95792e-10	-0.268816	0.224	0.328	8.27329e-06
ATP9A	2.96876e-10	0.2905	0.235	0.161	8.30362e-06
SKI	3.624e-10	0.342193	0.269	0.194	1.01363e-05
ZHX2	3.69593e-10	0.399502	0.55	0.491	1.03375e-05
AL050309.1	3.71127e-10	0.32615	0.551	0.466	1.03804e-05
BOD1L1	3.71342e-10	-0.360234	0.372	0.479	1.03864e-05
RAPGEF1	3.85579e-10	-0.288349	0.29	0.399	1.07846e-05
DPH6-DT	4.03607e-10	-0.354893	0.358	0.457	1.12889e-05
ADGRG1	4.16401e-10	-0.290001	0.178	0.273	1.16467e-05
TVP23C	4.25378e-10	0.360262	0.318	0.241	1.18978e-05
PTPN14	4.33098e-10	0.376011	0.604	0.547	1.21138e-05
ENTPD5	4.3845e-10	-0.312546	0.169	0.258	1.22635e-05
CLCN3	4.39386e-10	-0.271125	0.247	0.352	1.22896e-05
NUP153	4.64955e-10	0.374851	0.376	0.304	1.30048e-05
CYTH1	4.74163e-10	-0.264844	0.244	0.349	1.32623e-05
EIF4G3	4.83757e-10	0.34473	0.702	0.658	1.35307e-05
RPS6KA6	4.90374e-10	-0.333298	0.244	0.341	1.37158e-05
TACC2	4.99627e-10	0.350608	0.556	0.493	1.39746e-05
MBD2	5.09714e-10	0.377286	0.366	0.296	1.42567e-05
SORCS1	5.17637e-10	-0.550472	0.536	0.376	1.44783e-05
PHACTR1	5.52419e-10	-0.266871	0.49	0.357	1.54512e-05
RNF217	5.57658e-10	0.363931	0.259	0.185	1.55977e-05
FAT4	6.20544e-10	0.356846	0.212	0.144	1.73566e-05
ATF2	6.67391e-10	0.372371	0.374	0.302	1.86669e-05
PTPN9	6.89674e-10	0.43009	0.339	0.269	1.92902e-05
PDE9A	6.99591e-10	0.386403	0.425	0.349	1.95676e-05
VSIG10	7.18487e-10	-0.270251	0.119	0.204	2.00961e-05
ENSA	7.36207e-10	0.387664	0.414	0.34	2.05917e-05
PRPF4B	7.42782e-10	-0.298421	0.33	0.44	2.07756e-05
GANC	7.52663e-10	-0.322057	0.191	0.284	2.1052e-05
RNF212B	7.75726e-10	-1.15973	0.169	0.244	2.1697e-05
NNT-AS1	7.8117e-10	-0.283491	0.128	0.212	2.18493e-05
VAV2	7.8583e-10	-0.315489	0.197	0.293	2.19797e-05
GOLGB1	8.11746e-10	-0.674181	0.537	0.626	2.27045e-05
GAK	8.33588e-10	-0.281137	0.221	0.322	2.33155e-05
MTERF1	8.58801e-10	-0.254879	0.244	0.346	2.40207e-05
TEX41	8.62605e-10	-0.960561	0.505	0.532	2.41271e-05
ZFAT	9.43488e-10	-0.338553	0.221	0.313	2.63893e-05
DMXL1	9.57584e-10	-0.324894	0.528	0.621	2.67836e-05
AIG1	9.77473e-10	-0.303748	0.479	0.582	2.73399e-05
AL589669.1	1.00218e-09	-0.752735	0.207	0.282	2.80311e-05
JAK2	1.0037e-09	-0.290355	0.221	0.318	2.80735e-05
PLA2G12A	1.05323e-09	-0.263029	0.246	0.346	2.94589e-05
VOPP1	1.16924e-09	-0.286318	0.162	0.253	3.27037e-05
ACAD11	1.17716e-09	-0.341682	0.348	0.44	3.29251e-05
IL1RAPL2	1.23541e-09	-0.902848	0.183	0.258	3.45544e-05
CCDC88A	1.24899e-09	0.327331	0.223	0.155	3.49344e-05
TXNRD1	1.26193e-09	0.375198	0.249	0.179	3.52962e-05
KLHL20	1.27261e-09	-0.303604	0.237	0.336	3.5595e-05
CHCHD3	1.30154e-09	-0.293301	0.535	0.625	3.6404e-05
SELENOO	1.30331e-09	-0.303013	0.214	0.31	3.64535e-05
COL6A1	1.37349e-09	-0.309338	0.193	0.282	3.84166e-05
PRMT2	1.4166e-09	0.330923	0.295	0.222	3.96224e-05
IMPA2	1.47032e-09	-0.276977	0.209	0.305	4.11249e-05
SOX5	1.54662e-09	-0.82133	0.313	0.382	4.3259e-05
MBNL1	1.70228e-09	-0.312692	0.728	0.781	4.76127e-05
EFHC1	1.70981e-09	0.330873	0.208	0.144	4.78233e-05
PTGR1	1.77508e-09	-0.300112	0.246	0.345	4.9649e-05
MFSD4B	1.7792e-09	-0.441924	0.629	0.69	4.97642e-05
EZR	1.93165e-09	0.319237	0.475	0.392	5.40283e-05
VTI1A	1.95589e-09	-0.313076	0.583	0.682	5.47062e-05
USP8	1.98413e-09	-0.277555	0.352	0.451	5.54961e-05
EIF3M	2.01306e-09	0.286127	0.209	0.144	5.63052e-05
ACAT1	2.05977e-09	-0.287686	0.208	0.303	5.76119e-05
RPL13A	2.2329e-09	0.300698	0.247	0.174	6.24543e-05
TXNIP	2.30615e-09	0.90941	0.563	0.522	6.45031e-05
AC003044.1	2.35373e-09	-0.992317	0.335	0.391	6.58339e-05
AL359232.1	2.35876e-09	0.474946	0.398	0.328	6.59746e-05
SYNE2	2.53635e-09	-0.51098	0.893	0.907	7.09417e-05
PLXNB2	2.55235e-09	0.292737	0.261	0.189	7.13893e-05
AMY2B	2.59465e-09	-0.397706	0.154	0.236	7.25724e-05
CAMK2G	2.67919e-09	-0.259019	0.15	0.238	7.49368e-05
PIAS1	2.73654e-09	0.309902	0.638	0.593	7.6541e-05
AC013652.1	2.77531e-09	0.463157	0.246	0.178	7.76253e-05
XRCC4	2.99323e-09	-0.254101	0.128	0.211	8.37205e-05
HLA-A	3.12102e-09	0.317134	0.212	0.146	8.72948e-05
COL4A3	3.1547e-09	-0.364884	0.542	0.626	8.82369e-05
BACE2	3.23876e-09	-0.641348	0.345	0.419	9.0588e-05
AL110292.1	3.24627e-09	-0.807306	0.32	0.383	9.07982e-05
CABIN1	3.27368e-09	-0.253597	0.273	0.37	9.15649e-05
ELP4	3.31491e-09	-0.250266	0.404	0.508	9.2718e-05
WSB1	3.48576e-09	-0.482612	0.685	0.712	9.74966e-05
AC087482.1	3.54349e-09	-0.438564	0.131	0.206	9.91114e-05
MYH10	3.69888e-09	-0.282245	0.292	0.394	0.000103458
ACSM3	3.82777e-09	1.05894	0.23	0.17	0.000107063
NEDD4	3.96161e-09	0.294258	0.249	0.179	0.000110806
TMCO4	3.97914e-09	-0.286766	0.144	0.227	0.000111297
TNFRSF10B	4.00434e-09	0.321988	0.227	0.161	0.000112001
BCL9	4.22935e-09	-0.266196	0.154	0.24	0.000118295
VCL	4.28831e-09	0.483234	0.368	0.301	0.000119944
TRPV4	4.32279e-09	-0.429773	0.131	0.205	0.000120909
EXOC6	4.37655e-09	0.282775	0.376	0.302	0.000122412
HGD	4.97714e-09	-0.341864	0.188	0.27	0.000139211
INTU	5.07764e-09	0.294082	0.316	0.243	0.000142022
SPTBN1	5.26883e-09	0.344924	0.629	0.589	0.000147369
KHDRBS1	6.04607e-09	0.361303	0.359	0.291	0.000169109
SLC22A5	6.09641e-09	-0.471539	0.22	0.302	0.000170517
ZNRF3	6.18801e-09	0.340731	0.539	0.484	0.000173079
MROH7	6.33132e-09	-0.291395	0.321	0.412	0.000177087
LPGAT1	6.41823e-09	0.347574	0.329	0.26	0.000179518
FANCC	6.57988e-09	0.325604	0.528	0.463	0.000184039
MTSS1	6.65836e-09	-0.332893	0.506	0.593	0.000186234
PIK3CB	7.53372e-09	0.330486	0.557	0.506	0.000210718
LRRC28	7.58348e-09	-0.25106	0.288	0.387	0.00021211
DEK	7.67965e-09	0.366989	0.22	0.156	0.0002148
MRPL33	7.73199e-09	0.335134	0.292	0.222	0.000216264
SOS2	7.76797e-09	0.319057	0.628	0.586	0.00021727
USP54	7.80003e-09	0.35798	0.308	0.243	0.000218167
CMIP	8.08154e-09	-0.304305	0.41	0.503	0.000226041
PDE3B	8.26464e-09	-0.495651	0.13	0.202	0.000231162
DOCK8	8.60988e-09	-0.518801	0.148	0.22	0.000240818
DLG1	8.63495e-09	0.302722	0.71	0.694	0.000241519
UVRAG	8.77906e-09	0.31893	0.564	0.523	0.00024555
SLC6A13	8.80079e-09	-0.857275	0.214	0.276	0.000246158
TOB2	8.82949e-09	-0.299014	0.131	0.207	0.000246961
GAB2	9.08076e-09	0.399455	0.287	0.219	0.000253989
MAOA	9.59201e-09	0.319432	0.301	0.229	0.000268288
LINC00886	9.62821e-09	-0.27634	0.191	0.278	0.000269301
PTPN12	1.03568e-08	0.35827	0.397	0.331	0.000289679
ZNF618	1.04616e-08	-0.256109	0.435	0.529	0.000292612
TTC39B	1.05822e-08	0.387345	0.427	0.361	0.000295984
CTNNA1	1.06798e-08	0.317943	0.675	0.632	0.000298713
CASC2	1.09549e-08	-0.300181	0.189	0.275	0.000306409
SUPT3H	1.10888e-08	0.355208	0.633	0.582	0.000310155
EBNA1BP2	1.21243e-08	-0.67839	0.292	0.362	0.000339116
NR2F1-AS1	1.26496e-08	-0.2909	0.161	0.244	0.00035381
ELOVL7	1.34863e-08	-0.281144	0.266	0.355	0.000377212
SPAG9	1.44523e-08	0.322831	0.661	0.626	0.00040423
SHROOM3	1.47732e-08	0.376549	0.726	0.69	0.000413206
LINC01622	1.50576e-08	-0.730301	0.17	0.24	0.00042116
HOGA1	1.51947e-08	-0.256866	0.165	0.248	0.000424995
POGZ	1.62664e-08	0.281306	0.682	0.65	0.00045497
ATG4B	1.67674e-08	-0.257703	0.198	0.285	0.000468983
PDE7A	1.94379e-08	-0.340281	0.484	0.558	0.000543679
SP100	1.98897e-08	0.315108	0.384	0.311	0.000556314
EYA3	2.07854e-08	-0.265266	0.338	0.439	0.000581366
TAF1D	2.16067e-08	0.311828	0.535	0.48	0.00060434
LINC01020	2.18062e-08	-0.655085	0.145	0.214	0.000609918
PKD2	2.19493e-08	0.391397	0.568	0.529	0.000613922
TEC	2.21834e-08	0.328133	0.217	0.156	0.000620469
LIMS1	2.23702e-08	0.296959	0.549	0.498	0.000625693
DZIP1	2.32056e-08	-0.32515	0.257	0.341	0.000649061
GPAT3	2.48799e-08	0.497818	0.565	0.498	0.00069589
RREB1	2.56816e-08	-0.304371	0.479	0.554	0.000718313
HECW1	2.60777e-08	-0.493289	0.161	0.232	0.000729394
RAB11A	2.61373e-08	0.3707	0.301	0.242	0.000731059
TFCP2	2.61468e-08	-0.253224	0.377	0.477	0.000731326
TNFRSF19	2.78772e-08	0.256492	0.242	0.173	0.000779726
ACADVL	2.85175e-08	-0.253039	0.232	0.32	0.000797635
CHSY1	2.96272e-08	-0.28898	0.133	0.209	0.000828674
TFPI	3.01825e-08	0.270253	0.336	0.261	0.000844203
DHX9	3.06002e-08	0.353306	0.381	0.319	0.000855888
UBAP1	3.17676e-08	0.370887	0.428	0.37	0.00088854
AC011346.1	3.17805e-08	-0.332979	0.155	0.232	0.000888902
EXPH5	3.27133e-08	-0.344943	0.169	0.249	0.000914991
AP1S3	3.66544e-08	0.343034	0.221	0.159	0.00102522
MXI1	3.79495e-08	0.332521	0.209	0.151	0.00106145
GON4L	4.17781e-08	-0.27045	0.349	0.45	0.00116853
NBEA	4.18737e-08	0.263036	0.601	0.543	0.00117121
ALG13	4.31194e-08	0.389534	0.351	0.291	0.00120605
SLC25A42	4.42796e-08	-0.411215	0.175	0.248	0.0012385
BDNF-AS	4.53255e-08	-0.276128	0.203	0.288	0.00126775
MAPK14	4.9807e-08	-0.252712	0.264	0.351	0.0013931
AZIN1-AS1	5.19798e-08	0.376775	0.441	0.381	0.00145388
LBR	5.37954e-08	0.294147	0.27	0.206	0.00150466
AC105094.2	5.58201e-08	-0.537734	0.144	0.215	0.00156129
KCNK5	5.705e-08	-0.777665	0.205	0.263	0.00159569
ZNF331	5.87478e-08	1.0829	0.222	0.167	0.00164318
RNF145	5.91878e-08	0.295813	0.252	0.189	0.00165548
NCEH1	6.97493e-08	0.585419	0.287	0.228	0.00195089
SPAG16	7.12337e-08	-0.307102	0.391	0.484	0.00199241
GLG1	7.22125e-08	-0.256633	0.586	0.663	0.00201978
AL008633.1	7.36403e-08	-0.301468	0.239	0.327	0.00205972
GTF2I	7.44644e-08	0.264335	0.646	0.606	0.00208277
SH3PXD2A	7.75116e-08	-0.281103	0.147	0.223	0.002168
SUCO	7.84697e-08	0.422913	0.307	0.249	0.0021948
RUFY2	7.95336e-08	0.320639	0.365	0.304	0.00222456
NR1H4	8.08164e-08	0.258996	0.274	0.204	0.00226043
TLE1	8.53135e-08	0.357234	0.304	0.236	0.00238622
FAM13B	8.72491e-08	0.352551	0.498	0.451	0.00244036
CDC42BPA	8.87147e-08	0.253366	0.713	0.703	0.00248135
OPTN	9.93945e-08	0.267893	0.229	0.167	0.00278006
ZMYND8	1.07287e-07	0.368327	0.52	0.479	0.00300082
AC011246.1	1.08587e-07	-1.44625	0.178	0.24	0.00303717
SLC12A6	1.10171e-07	-0.392066	0.295	0.372	0.00308148
USP37	1.14444e-07	0.331727	0.264	0.204	0.00320099
SEPTIN7	1.22025e-07	0.354362	0.441	0.387	0.00341303
NCKAP1	1.23413e-07	0.275092	0.555	0.508	0.00345185
CAMSAP2	1.24671e-07	0.336956	0.412	0.355	0.00348706
PCDH15	1.30662e-07	-0.961681	0.296	0.35	0.00365462
TANK	1.31027e-07	0.468136	0.377	0.325	0.00366483
FOXO1	1.42224e-07	-0.268492	0.616	0.69	0.00397801
SLC13A3	1.44356e-07	-1.40475	0.39	0.395	0.00403765
KIF2A	1.60804e-07	0.262605	0.221	0.161	0.0044977
TTC38	1.62122e-07	-0.369362	0.171	0.24	0.00453456
AL158152.1	1.67271e-07	0.314586	0.346	0.285	0.00467858
THSD7A	1.70873e-07	-0.304106	0.768	0.8	0.00477931
SCIN	1.71666e-07	-0.386447	0.272	0.349	0.00480148
MED15	1.80167e-07	0.334157	0.307	0.246	0.00503926
MIR99AHG	1.84563e-07	-0.346315	0.677	0.714	0.00516224
WWC2	1.85742e-07	0.266842	0.657	0.628	0.00519521
VPS13C	1.94742e-07	0.272251	0.559	0.512	0.00544694
ERICH1	1.95262e-07	-0.278127	0.266	0.354	0.00546148
SLC28A1	1.96802e-07	-0.643072	0.205	0.263	0.00550455
SOX2-OT	2.01973e-07	-0.410878	0.15	0.221	0.00564918
NFKB1	2.07522e-07	0.514093	0.36	0.307	0.00580438
SLC22A6	2.15898e-07	-0.849141	0.205	0.255	0.00603866
SGPP1	2.20389e-07	-0.324232	0.29	0.37	0.00616429
RPL37A	2.26505e-07	0.300648	0.262	0.198	0.00633534
PAXBP1	2.30305e-07	0.307779	0.421	0.362	0.00644164
NMT2	2.34778e-07	0.283823	0.203	0.146	0.00656674
SKIL	2.60142e-07	0.307142	0.311	0.247	0.00727616
HSPA12A	2.60964e-07	0.312472	0.412	0.354	0.00729916
SLC16A12	2.65403e-07	-0.589495	0.658	0.653	0.00742331
GATAD1	3.02183e-07	0.29875	0.277	0.217	0.00845205
CD46	3.31423e-07	0.265853	0.442	0.385	0.0092699
GALM	3.60276e-07	-0.289806	0.139	0.206	0.0100769
HECTD2	3.70328e-07	0.324655	0.269	0.212	0.0103581
ABAT	3.7907e-07	-0.328931	0.15	0.217	0.0106026
FOXO3	3.85725e-07	0.349334	0.67	0.639	0.0107887
NPAS2	4.00939e-07	-0.312037	0.152	0.221	0.0112143
RPS6KA3	4.03136e-07	0.314394	0.343	0.282	0.0112757
GSAP	4.62555e-07	0.300053	0.428	0.364	0.0129377
SHTN1	4.97432e-07	0.309216	0.388	0.331	0.0139132
ALDH4A1	5.17701e-07	-0.465326	0.158	0.217	0.0144801
CRYBG1	5.20836e-07	-0.317548	0.251	0.327	0.0145678
CMBL	5.37444e-07	-0.271127	0.173	0.244	0.0150323
GFPT1	6.09791e-07	0.282115	0.203	0.149	0.0170559
DPYS	6.32157e-07	-0.629739	0.215	0.271	0.0176814
PEPD	6.70789e-07	-0.363324	0.184	0.251	0.018762
TTLL5	6.72333e-07	0.3498	0.4	0.343	0.0188051
WDR78	6.77322e-07	0.304107	0.292	0.232	0.0189447
WDR44	7.94947e-07	0.253102	0.265	0.204	0.0222347
CALM2	7.99186e-07	0.297411	0.397	0.336	0.0223532
SIN3B	8.6615e-07	0.316037	0.251	0.196	0.0242262
GPR155	8.81553e-07	-0.292363	0.176	0.245	0.024657
PEAK1	8.85916e-07	0.340538	0.381	0.328	0.0247791
ARNT	1.00411e-06	0.30363	0.299	0.246	0.0280849
PRKCZ	1.02075e-06	-0.273009	0.168	0.237	0.0285505
ARMC9	1.13002e-06	0.25416	0.262	0.205	0.0316066
UGGT2	1.13758e-06	0.290457	0.568	0.533	0.0318182
ZBTB44	1.20758e-06	0.300022	0.389	0.338	0.0337759
DENND5A	1.21e-06	0.343676	0.316	0.262	0.0338436
DHRS3	1.34559e-06	0.378749	0.344	0.289	0.0376362
PAH	1.36463e-06	-0.846743	0.32	0.352	0.0381686
SLC44A1	1.37379e-06	-0.262702	0.284	0.363	0.0384249
SRRM2	1.3802e-06	-0.321934	0.535	0.605	0.0386042
HGSNAT	1.40528e-06	0.273511	0.353	0.295	0.0393058
SEPTIN10	1.41901e-06	0.269977	0.303	0.245	0.0396897
CNOT6L	1.45867e-06	-0.31946	0.366	0.439	0.040799
NR3C1	2.11705e-06	0.262994	0.402	0.334	0.0592139
HNF4A	2.20715e-06	-0.512119	0.15	0.202	0.0617339
LINC02147	2.21864e-06	-0.479831	0.193	0.258	0.0620553
ANKH	2.22893e-06	0.380568	0.283	0.229	0.0623431
ROCK1	2.25532e-06	0.269822	0.542	0.502	0.0630813
AC010201.3	2.26197e-06	0.307207	0.236	0.184	0.0632672
CDK14	2.30739e-06	-0.321876	0.751	0.782	0.0645377
MDM2	2.57935e-06	0.29205	0.299	0.243	0.0721445
CREB3L2	2.58459e-06	-0.256133	0.308	0.383	0.072291
FAM107B	2.60189e-06	-0.306635	0.377	0.453	0.0727748
PPP1R16B	2.67414e-06	-0.548299	0.167	0.217	0.0747956
PDXK	2.82234e-06	0.282114	0.388	0.336	0.0789409
SLC66A2	2.97712e-06	-0.518425	0.226	0.283	0.08327
MTMR10	3.34461e-06	0.34706	0.403	0.356	0.0935488
STARD13	3.35179e-06	-0.252588	0.435	0.519	0.0937496
AL162725.2	3.52373e-06	-0.394336	0.145	0.203	0.0985588
PTPRS	3.57533e-06	0.256476	0.227	0.173	0.100002
RAB2A	3.60153e-06	0.292035	0.516	0.481	0.100735
ATP8B4	3.61744e-06	-0.484573	0.166	0.222	0.10118
GNGT1	3.77091e-06	-0.266872	0.33	0.411	0.105472
ZCCHC14	3.81479e-06	0.257985	0.348	0.291	0.1067
AL358232.2	3.91208e-06	-0.41828	0.161	0.219	0.109421
MSR1	4.14981e-06	-0.267145	0.183	0.251	0.11607
ALDH3A2	4.21831e-06	-0.299251	0.19	0.254	0.117986
YWHAE	4.31175e-06	0.2998	0.52	0.484	0.1206
MTMR3	4.3939e-06	0.326476	0.436	0.396	0.122897
PLEKHG1	4.41489e-06	-0.300261	0.199	0.265	0.123484
RPS6KA5	4.44337e-06	0.302868	0.224	0.174	0.124281
TRA2B	4.51009e-06	0.282848	0.457	0.411	0.126147
GOLGA8B	4.8521e-06	0.251835	0.437	0.39	0.135713
AGXT2	4.94375e-06	-0.840271	0.275	0.308	0.138277
SPP1	5.29543e-06	-0.444975	0.2	0.266	0.148113
NAP1L1	5.37325e-06	0.29185	0.395	0.341	0.15029
LINC02027	5.4523e-06	-0.364733	0.153	0.21	0.152501
LSM14A	6.06156e-06	0.287472	0.579	0.548	0.169542
SLC7A7	6.24276e-06	-0.567838	0.153	0.201	0.17461
SPATA6	6.35968e-06	0.282725	0.406	0.357	0.17788
TBC1D16	6.54991e-06	0.253383	0.253	0.198	0.183201
ZNF804B	7.10516e-06	-0.755791	0.312	0.357	0.198731
FAM20C	7.89388e-06	-0.577803	0.178	0.228	0.220792
WTAP	8.12499e-06	0.376146	0.329	0.282	0.227256
EVA1A	8.14533e-06	-0.285981	0.231	0.296	0.227825
AC079781.5	8.9938e-06	0.284697	0.277	0.225	0.251557
KIAA0556	9.06438e-06	0.262689	0.262	0.209	0.253531
PLG	9.0818e-06	-0.739272	0.231	0.28	0.254018
RAB1A	9.48798e-06	0.266346	0.567	0.518	0.265379
NCKAP5	1.00091e-05	0.278136	0.663	0.599	0.279956
CCNH	1.09108e-05	0.307057	0.611	0.587	0.305176
PLPP1	1.15717e-05	-0.775228	0.328	0.399	0.323661
PHACTR2	1.17679e-05	0.279502	0.386	0.333	0.329147
RPL34	1.17873e-05	0.319802	0.246	0.198	0.329692
GIPC2	1.30934e-05	-0.28568	0.204	0.266	0.366221
EPC1	1.34565e-05	0.306938	0.529	0.497	0.376377
ARID5B	1.61803e-05	0.292825	0.633	0.6	0.452563
SLC13A1	1.63712e-05	-0.754757	0.31	0.348	0.457903
ARHGAP21	1.67191e-05	0.28853	0.446	0.405	0.467632
GK5	1.69327e-05	0.274942	0.27	0.219	0.473607
AF117829.1	1.73436e-05	0.309594	0.579	0.55	0.485101
ZNF609	1.94269e-05	0.257674	0.577	0.551	0.543369
AC004053.1	2.00932e-05	-0.795397	0.252	0.295	0.562007
AGFG1	2.01925e-05	0.277374	0.445	0.412	0.564785
DSTN	2.11283e-05	0.290163	0.361	0.316	0.590959
MFSD14A	2.16624e-05	0.297432	0.223	0.178	0.605896
CADM1	2.66846e-05	-0.484127	0.452	0.489	0.746368
MLLT3	2.67259e-05	0.31617	0.541	0.507	0.747523
DAAM1	2.77336e-05	0.265819	0.448	0.398	0.775708
TRAF3IP1	2.7978e-05	0.276665	0.255	0.208	0.782544
STXBP5	2.90785e-05	0.300739	0.437	0.396	0.813326
ARSB	2.91636e-05	-0.482819	0.208	0.264	0.815706
CRY1	2.98675e-05	0.478971	0.26	0.215	0.835394
MME	2.99979e-05	-0.941146	0.442	0.442	0.839041
AVEN	3.15645e-05	0.262564	0.257	0.207	0.882858
SUSD6	3.157e-05	0.294171	0.348	0.302	0.883012
GOLGA8A	3.20192e-05	0.288111	0.307	0.259	0.895577
RB1	3.29144e-05	0.285928	0.441	0.406	0.920615
SEC23A	3.42401e-05	0.30535	0.388	0.346	0.957695
GOLPH3	3.44686e-05	0.297549	0.419	0.382	0.964086
PELI1	3.67529e-05	0.264721	0.235	0.189	1
PHF21A	4.02062e-05	0.263346	0.505	0.469	1
TBC1D12	4.03585e-05	0.297171	0.235	0.189	1
CDH9	4.24251e-05	-0.482241	0.251	0.301	1
FBXL5	4.65019e-05	0.272828	0.455	0.415	1
SLC27A2	4.9952e-05	-0.436806	0.166	0.217	1
MINDY2	5.24945e-05	0.30045	0.381	0.343	1
AC008554.1	5.28806e-05	-0.422484	0.296	0.35	1
LRIG3	5.40633e-05	0.25374	0.232	0.185	1
SLC17A1	5.93356e-05	-0.875331	0.407	0.418	1
SOD2	6.18628e-05	0.586768	0.345	0.313	1
PLXNB1	6.25508e-05	0.289489	0.364	0.322	1
SLC36A2	6.45249e-05	-0.85176	0.234	0.263	1
HULC	7.22917e-05	0.303003	0.442	0.394	1
ELL2	7.27857e-05	0.302754	0.495	0.444	1
APBB2	8.12728e-05	-0.400464	0.704	0.725	1
PCNX2	8.32373e-05	0.273705	0.395	0.351	1
AC098588.3	8.40479e-05	-0.911461	0.516	0.511	1
ZFAND5	0.000106473	0.386223	0.528	0.5	1
TMEM14B	0.000109331	0.267896	0.417	0.38	1
FAM199X	0.000115619	0.287923	0.26	0.222	1
ANPEP	0.000116305	-0.571941	0.185	0.221	1
PHYHIPL	0.000118541	0.357101	0.224	0.18	1
SPATA5	0.000123985	0.260785	0.418	0.379	1
CMSS1	0.000124167	0.257211	0.39	0.349	1
RNF19A	0.000127637	0.255991	0.468	0.433	1
TRAF3IP2-AS1	0.000142616	0.252082	0.275	0.234	1
TAF3	0.000144278	0.265124	0.415	0.375	1
CCNL1	0.000155905	0.265882	0.519	0.494	1
NPNT	0.000156524	-0.250346	0.243	0.303	1
CUBN	0.00015696	-1.25427	0.682	0.608	1
LCOR	0.000163435	0.283927	0.596	0.586	1
PKNOX1	0.000167256	0.270009	0.206	0.166	1
RUNX1	0.000175658	-0.724333	0.249	0.286	1
PABPC1	0.000185827	0.26129	0.345	0.308	1
TENT4B	0.000187896	0.280583	0.291	0.251	1
MYLK	0.000209415	0.256298	0.328	0.283	1
RASA1	0.000219884	0.28448	0.487	0.472	1
SIK2	0.000239992	0.63375	0.663	0.672	1
TMEM67	0.00024691	0.27791	0.251	0.211	1
NOX4	0.000251549	-0.431295	0.475	0.503	1
CPEB4	0.000256162	-0.387456	0.731	0.76	1
CTSH	0.000256279	-0.422902	0.176	0.213	1
AK4	0.000257548	-0.506747	0.328	0.362	1
TSC22D1	0.000265361	-0.314881	0.639	0.673	1
USP32	0.000268643	0.309802	0.434	0.401	1
RPS6KA2	0.000289582	0.311429	0.304	0.267	1
PACS2	0.000304553	0.262717	0.257	0.215	1
RAB21	0.000305668	0.25808	0.31	0.27	1
CDC16	0.000310515	0.250372	0.239	0.199	1
GALNT10	0.000312691	0.365157	0.278	0.244	1
VGLL4	0.000337802	0.294385	0.54	0.521	1
LAMC1	0.000363372	0.290053	0.288	0.251	1
PBX3	0.000375278	0.289774	0.327	0.28	1
CALM1	0.000412318	-0.256931	0.252	0.306	1
PITPNB	0.000413246	0.253629	0.388	0.353	1
GPD2	0.000419822	0.262503	0.255	0.217	1
ASPA	0.000419967	-0.354428	0.163	0.203	1
AC087564.1	0.000522807	0.263897	0.45	0.409	1
FBP1	0.000598287	-0.348558	0.17	0.207	1
HIF1A	0.000599533	0.336924	0.48	0.453	1
ACO1	0.000625731	-0.253795	0.258	0.304	1
AC096577.1	0.000717664	-1.41459	0.353	0.352	1
ATXN7	0.000725316	0.285754	0.398	0.37	1
LMO7	0.000725755	-0.376693	0.662	0.674	1
CYP4A22-AS1	0.000753676	-0.690085	0.199	0.227	1
SGIP1	0.000903549	-0.411168	0.482	0.491	1
MCF2L	0.000927334	-0.31063	0.398	0.445	1
ALDH1A1	0.000999341	0.280572	0.241	0.205	1
SUGCT	0.00112723	-0.425713	0.593	0.606	1
KCNJ15	0.0012174	-0.899856	0.368	0.384	1
AC007364.1	0.00129678	-0.429871	0.352	0.393	1
RAB11FIP3	0.00130923	-0.675196	0.626	0.622	1
GADD45A	0.00168675	-0.251594	0.211	0.255	1
PPP1R12B	0.0019478	0.329277	0.481	0.478	1
GLIS1	0.00207197	-0.309459	0.168	0.204	1
GDA	0.00217006	-0.394561	0.185	0.219	1
MLXIPL	0.00272967	-0.326884	0.199	0.235	1
ARL8B	0.0027568	0.259918	0.312	0.282	1
LINC01060	0.0030565	-0.949404	0.333	0.333	1
CEP83	0.00306713	0.270348	0.283	0.253	1
NR2F2	0.00343646	0.26248	0.274	0.244	1
ACSF2	0.00347585	-0.58946	0.342	0.352	1
WDR45B	0.00375527	0.252034	0.205	0.179	1
BMP2K	0.00417266	0.270436	0.334	0.306	1
SLC12A2	0.00426372	-0.259613	0.168	0.204	1
ACSL4	0.00429165	-0.488449	0.466	0.483	1
RLF	0.00491856	0.264342	0.348	0.327	1
ARL15	0.00511039	-0.29083	0.857	0.773	1
PPP2R2B	0.00673447	-0.334914	0.315	0.346	1
NUP58	0.00737816	0.250299	0.308	0.281	1
PLSCR1	0.00840237	0.253992	0.213	0.187	1
SEC14L1	0.0123411	-0.286914	0.304	0.34	1
SLC8A1	0.0224754	-2.23644	0.406	0.389	1
PCSK5	0.0422255	-0.276719	0.319	0.336	1
SLC16A9	0.0516772	-0.919612	0.548	0.492	1
AC098829.1	0.0592028	-0.355871	0.299	0.326	1
ALDOB	0.0613305	-0.567258	0.338	0.334	1
PRKG1	0.0763336	-0.462503	0.692	0.635	1
EPAS1	0.0847625	-0.40071	0.199	0.221	1
SLC5A12	0.0924575	-1.00017	0.577	0.507	1
CLDN16	0.0984056	-0.273659	0.209	0.226	1
RASSF4	0.180576	-0.568742	0.298	0.283	1
DAB1	0.185377	0.266321	0.412	0.416	1
SLIT2	0.186134	-0.389487	0.61	0.591	1
ACSM2A	0.264873	-1.21214	0.548	0.447	1
PDZD2	0.268679	-0.860169	0.567	0.485	1
PDE1C	0.30481	-0.784082	0.22	0.19	1
CALB1	0.308778	-0.281323	0.226	0.235	1
GLYAT	0.333649	-0.464	0.341	0.329	1
TPCN1	0.348671	-0.294324	0.487	0.472	1
SLC2A9	0.366463	-0.612193	0.491	0.411	1
ATP1B3	0.397033	0.297505	0.301	0.322	1
SLC4A7	0.4038	-0.33123	0.39	0.38	1
RHOBTB1	0.431583	-0.479194	0.399	0.379	1
BHMT	0.490939	-0.385789	0.295	0.268	1
TACC1	0.510643	0.329444	0.692	0.712	1
POR	0.523138	-0.334202	0.318	0.311	1
SEMA3C	0.562167	-0.264934	0.235	0.237	1
ACSM2B	0.709657	-1.17551	0.517	0.414	1
PRKD1	0.834501	-0.336323	0.759	0.709	1
KCNQ1OT1	0.895049	-0.389935	0.681	0.646	1
ASS1	0.995247	-0.706192	0.384	0.326	1

## Sheet: TAL1
	p_val	avg_log2FC	pct.1	pct.2	p_val_adj
TNFRSF14	0	-0.795641	0.033	0.22	0
PRDM16-DT	0	0.687962	0.387	0.155	0
PRDM16	0	0.692998	0.561	0.294	0
ESPN	0	-0.903163	0.025	0.227	0
ERRFI1	0	-1.37926	0.424	0.557	0
SLC25A33	0	1.0379	0.563	0.321	0
KAZN	0	1.31629	0.916	0.576	0
CLCNKA	0	0.475583	0.401	0.216	0
CLCNKB	0	0.481136	0.492	0.283	0
CAMK2N1	0	-0.587433	0.07	0.223	0
CLIC4	0	-0.948967	0.107	0.27	0
EBNA1BP2	0	-1.4817	0.212	0.431	0
CYP4A11	0	-0.792387	0.017	0.204	0
CYP4A22-AS1	0	-1.56747	0.046	0.311	0
TRABD2B	0	-1.02705	0.447	0.671	0
ZYG11A	0	-0.902582	0.051	0.226	0
GLIS1	0	-1.02279	0.068	0.266	0
ACOT11	0	0.652291	0.617	0.389	0
MROH7	0	0.690582	0.572	0.333	0
FYB2	0	-0.987059	0.028	0.218	0
FGGY	0	-1.17387	0.543	0.664	0
CACHD1	0	-1.29131	0.067	0.385	0
AK4	0	-1.20358	0.244	0.417	0
SGIP1	0	1.74489	0.837	0.327	0
WLS	0	0.484218	0.566	0.386	0
LINC01788	0	-0.786376	0.09	0.243	0
PTGER3	0	1.05872	0.873	0.579	0
LINC01725	0	0.707505	0.672	0.476	0
ATP1A1	0	1.05645	0.916	0.66	0
ATP1A1-AS1	0	0.602776	0.396	0.217	0
LINC01762	0	1.5749	0.88	0.365	0
SPAG17	0	0.588158	0.305	0.135	0
PDZK1	0	-1.03694	0.084	0.297	0
IL6R	0	-0.995711	0.118	0.307	0
MUC1	0	0.534339	0.4	0.167	0
RHBG	0	-0.776232	0.006	0.204	0
PBX1	0	0.55579	0.866	0.711	0
LINC00970	0	1.08706	0.688	0.409	0
ATP1B1	0	1.06035	0.965	0.766	0
DNM3	0	0.62225	0.567	0.314	0
AL645568.1	0	0.726004	0.402	0.193	0
RABGAP1L	0	-0.597291	0.827	0.874	0
CACNA1E	0	-1.15476	0.079	0.253	0
RGL1	0	-0.904376	0.151	0.317	0
BRINP3	0	0.727503	0.329	0.145	0
MFSD4A	0	0.903315	0.393	0.122	0
RHEX	0	-1.27412	0.055	0.215	0
ESRRG	0	1.01916	0.998	0.908	0
LYPLAL1-DT	0	0.588185	0.228	0.088	0
SUSD4	0	1.21631	0.528	0.15	0
RGS7	0	0.866981	0.288	0.101	0
MBOAT2	0	0.663355	0.477	0.281	0
ROCK2	0	-0.718923	0.411	0.573	0
AC018467.1	0	-1.06733	0.065	0.251	0
AC012593.1	0	0.50272	0.208	0.067	0
SLC8A1	0	-3.96994	0.111	0.521	0
PLEKHH2	0	0.727288	0.473	0.219	0
TTC7A	0	0.534171	0.389	0.223	0
ASB3	0	0.651664	0.54	0.345	0
EMX1	0	-0.962832	0.01	0.281	0
MAL	0	0.484997	0.501	0.265	0
NPAS2	0	-0.752638	0.1	0.275	0
PANTR1	0	1.09299	0.591	0.256	0
LINC01594	0	0.490355	0.209	0.08	0
SULT1C2	0	0.540608	0.722	0.552	0
CFAP221	0	1.01962	0.54	0.237	0
PTPN4	0	0.825664	0.796	0.603	0
AC011246.1	0	2.7058	0.468	0.131	0
NCKAP5	0	-1.32118	0.43	0.681	0
MGAT5	0	1.372	0.699	0.315	0
ACMSD	0	-1.14402	0.2	0.394	0
LRP1B	0	0.905473	0.844	0.618	0
LYPD6B	0	0.69993	0.236	0.058	0
LYPD6	0	0.849951	0.233	0.06	0
AC007364.1	0	-1.42728	0.238	0.465	0
UPP2	0	0.564694	0.406	0.225	0
CCDC148	0	1.21937	0.843	0.545	0
PKP4	0	0.871327	0.961	0.829	0
FIGN	0	-0.785953	0.101	0.269	0
STK39	0	0.930438	0.683	0.392	0
LRP2	0	-2.33203	0.311	0.639	0
MYO3B	0	1.06272	0.666	0.3	0
SLC25A12	0	0.525525	0.575	0.395	0
AC009478.1	0	0.859895	0.217	0.035	0
SCHLAP1	0	1.66524	0.467	0.091	0
UBE2E3	0	0.642394	0.596	0.417	0
PDE1A	0	2.12734	0.954	0.395	0
GLS	0	-1.1659	0.586	0.779	0
MYO1B	0	-1.12901	0.218	0.392	0
PLCL1	0	0.931924	0.958	0.822	0
SPATS2L	0	-0.899599	0.228	0.435	0
AC008269.1	0	0.60901	0.458	0.272	0
ERBB4	0	1.91946	0.999	0.762	0
EPHA4	0	0.757311	0.321	0.098	0
COL4A3	0	0.353941	0.755	0.563	0
EFHD1	0	1.267	0.751	0.422	0
CHL1	0	1.00267	0.509	0.199	0
ITPR1	0	0.434606	0.808	0.542	0
PPARG	0	-1.13099	0.148	0.38	0
PLCL2	0	-0.857648	0.332	0.491	0
THRB	0	0.623087	0.819	0.678	0
SLC4A7	0	1.36554	0.602	0.276	0
XYLB	0	-0.959675	0.159	0.326	0
ULK4	0	-1.0435	0.452	0.613	0
DOCK3	0	0.600057	0.315	0.147	0
ACY1	0	-0.766182	0.036	0.204	0
CHDH	0	-0.772213	0.034	0.215	0
CACNA2D3	0	2.0264	0.974	0.439	0
ABHD6	0	-0.704749	0.088	0.235	0
PRICKLE2	0	0.707255	0.762	0.572	0
ADAMTS9-AS2	0	0.776672	0.962	0.75	0
MAGI1	0	0.296563	0.977	0.884	0
CASR	0	2.09892	0.922	0.302	0
MYLK	0	0.629603	0.42	0.22	0
MGLL	0	0.784884	0.456	0.201	0
ATP2C1	0	0.606829	0.555	0.361	0
ACPP	0	1.76595	0.543	0.104	0
MME	0	-2.01819	0.213	0.55	0
PPM1L	0	1.2551	0.722	0.467	0
NMD3	0	0.823281	0.522	0.305	0
MECOM	0	0.639683	0.993	0.749	0
TNIK	0	-0.887568	0.124	0.298	0
NLGN1	0	-1.69492	0.392	0.676	0
NAALADL2	0	0.889549	0.965	0.768	0
KCNMB2	0	0.71954	0.437	0.252	0
USP13	0	0.737995	0.309	0.097	0
DNAJC19	0	0.479001	0.216	0.082	0
EHHADH	0	-1.19927	0.287	0.46	0
AC068631.1	0	1.4124	0.588	0.173	0
KNG1	0	0.968266	0.785	0.38	0
LPP	0	-0.583933	0.865	0.9	0
CLDN16	0	1.64054	0.513	0.089	0
TMEM207	0	1.66125	0.285	0.043	0
SH3BP2	0	-0.760005	0.031	0.218	0
STK32B	0	1.27076	0.778	0.395	0
SH3TC1	0	-0.651908	0.039	0.207	0
SLC2A9	0	-2.10445	0.218	0.505	0
LINC01182	0	0.703297	0.427	0.222	0
TAPT1-AS1	0	0.538832	0.747	0.59	0
KCNIP4	0	1.26957	0.783	0.418	0
PPARGC1A	0	0.673953	0.911	0.738	0
LIMCH1	0	-0.852471	0.64	0.731	0
AC024022.1	0	0.94705	0.381	0.122	0
LNX1	0	0.881957	0.585	0.283	0
AC124017.1	0	1.36739	0.294	0.012	0
SLC4A4	0	-1.91869	0.427	0.626	0
AFM	0	-1.64176	0.078	0.344	0
NAAA	0	0.593895	0.257	0.09	0
FRAS1	0	-0.898809	0.651	0.782	0
SCD5	0	1.20778	0.586	0.256	0
ARHGAP24	0	0.817859	0.913	0.726	0
AFF1	0	-0.725837	0.751	0.826	0
PPM1K	0	0.637734	0.343	0.175	0
FAM13A	0	0.644924	0.676	0.491	0
CCSER1	0	1.58257	0.999	0.79	0
BMPR1B	0	-1.50149	0.118	0.304	0
UNC5C	0	-1.4176	0.063	0.255	0
AC004053.1	0	-1.68976	0.13	0.372	0
AC096577.1	0	-3.00807	0.094	0.474	0
ARHGEF38	0	0.984306	0.571	0.247	0
EGF	0	1.10636	0.915	0.532	0
ENPEP	0	-1.58712	0.178	0.458	0
UGT8	0	1.51357	0.666	0.23	0
USP53	0	1.27481	0.788	0.526	0
RNF150	0	0.552644	0.667	0.463	0
LINC02432	0	0.939709	0.244	0.036	0
INPP4B	0	1.64331	0.786	0.364	0
AC104596.1	0	0.655027	0.29	0.126	0
AC098588.3	0	-1.99592	0.337	0.592	0
ARHGAP10	0	-1.37953	0.15	0.392	0
NR3C2	0	0.523853	0.94	0.765	0
LRBA	0	0.573164	0.968	0.867	0
TRIM2	0	0.879552	0.715	0.42	0
GUCY1A1	0	1.22068	0.457	0.1	0
NPY1R	0	0.765358	0.267	0.104	0
PALLD	0	-1.17943	0.124	0.363	0
WWC2	0	0.616681	0.75	0.571	0
F11	0	0.68232	0.357	0.145	0
FAT1	0	-0.865705	0.283	0.461	0
LINC01060	0	-2.07439	0.108	0.44	0
LINC01020	0	-1.34773	0.071	0.28	0
SEMA5A	0	-1.00357	0.172	0.34	0
RETREG1	0	-0.992759	0.211	0.413	0
MYO10	0	0.515033	0.767	0.493	0
CDH9	0	-1.13174	0.178	0.358	0
PDZD2	0	-2.56429	0.219	0.614	0
AGXT2	0	-1.91151	0.069	0.42	0
RANBP3L	0	1.50644	0.617	0.193	0
LIFR	0	0.487748	0.71	0.557	0
PDE4D	0	-1.32506	0.932	0.978	0
IQGAP2	0	-1.58284	0.136	0.458	0
PDE8B	0	0.68729	0.352	0.171	0
ARSB	0	-1.18067	0.133	0.323	0
BHMT	0	-1.34071	0.122	0.337	0
SSBP2	0	1.11174	0.729	0.385	0
CCNH	0	0.582882	0.698	0.536	0
TMEM161B-AS1	0	0.709228	0.697	0.477	0
MEF2C	0	0.462365	0.374	0.189	0
MEF2C-AS1	0	0.727789	0.249	0.078	0
ADGRV1	0	0.877403	0.461	0.183	0
ARRDC3	0	0.585274	0.449	0.267	0
NR2F1-AS1	0	0.640737	0.367	0.184	0
RHOBTB3	0	1.13752	0.82	0.525	0
EFNA5	0	1.0574	0.925	0.602	0
LINC02147	0	-1.13968	0.15	0.307	0
AC008629.1	0	0.509232	0.23	0.094	0
P4HA2	0	-0.864909	0.096	0.246	0
SLC22A5	0	-0.924312	0.184	0.355	0
SPOCK1	0	-1.05495	0.035	0.21	0
KLHL3	0	-1.48768	0.16	0.357	0
KCTD16	0	0.915937	0.265	0.058	0
GPX3	0	-1.62212	0.034	0.364	0
SLC36A2	0	-1.68171	0.058	0.359	0
CYFIP2	0	0.956825	0.837	0.616	0
LINC01622	0	-1.45413	0.082	0.313	0
SLC22A23	0	-1.42569	0.082	0.44	0
PHACTR1	0	2.53936	0.708	0.195	0
AL022068.1	0	0.80881	0.26	0.078	0
SLC17A1	0	-1.97356	0.207	0.517	0
SLC17A3	0	-1.08085	0.064	0.255	0
KCNK5	0	-1.44489	0.079	0.347	0
CCND3	0	0.827046	0.499	0.24	0
ADGRF5	0	-1.55223	0.05	0.201	0
TFAP2B	0	1.08505	0.456	0.117	0
AL355612.1	0	-2.30472	0.213	0.433	0
BCKDHB	0	0.537073	0.692	0.549	0
RRAGD	0	0.642578	0.335	0.143	0
AL591519.1	0	-0.87278	0.083	0.231	0
FBXL4	0	0.898351	0.624	0.374	0
SIM1	0	0.587568	0.594	0.352	0
GRIK2	0	0.486288	0.203	0.076	0
SLC16A10	0	-0.883889	0.189	0.406	0
FAM184A	0	1.30518	0.667	0.281	0
AL078600.1	0	0.619391	0.337	0.157	0
ARHGAP18	0	0.391465	0.619	0.435	0
PDE7B	0	0.45785	0.771	0.579	0
ARFGEF3	0	0.712674	0.264	0.073	0
GRM1	0	0.863025	0.238	0.028	0
SAMD5	0	-1.5089	0.224	0.591	0
AL033504.1	0	-1.22503	0.163	0.45	0
ZDHHC14	0	0.551402	0.68	0.448	0
PLG	0	-1.63977	0.104	0.362	0
AGPAT4	0	0.962666	0.361	0.094	0
MPC1	0	0.826529	0.67	0.412	0
FAM20C	0	-1.35889	0.031	0.319	0
TTYH3	0	-0.867224	0.034	0.217	0
SDK1	0	-1.35773	0.437	0.561	0
COL28A1	0	0.90188	0.376	0.14	0
AGMO	0	-0.93215	0.108	0.279	0
HDAC9	0	1.17138	0.373	0.104	0
AC003044.1	0	-1.85546	0.213	0.473	0
OSBPL3	0	0.678557	0.846	0.511	0
HIBADH	0	0.861605	0.778	0.578	0
MTURN	0	0.795182	0.475	0.216	0
PDE1C	0	-1.60545	0.065	0.25	0
NPSR1-AS1	0	1.92706	0.601	0.17	0
SUGCT	0	-0.958757	0.54	0.636	0
HECW1	0	-1.10228	0.089	0.296	0
GRB10	0	-1.33292	0.191	0.466	0
TPST1	0	0.736742	0.659	0.414	0
MLXIPL	0	-0.963244	0.117	0.29	0
HIP1	0	2.18281	0.945	0.481	0
POR	0	-1.3207	0.143	0.39	0
GSAP	0	0.656476	0.511	0.297	0
GNAI1	0	0.896446	0.487	0.226	0
ZNF804B	0	-1.53352	0.217	0.421	0
CDK14	0	-1.04907	0.684	0.828	0
CALCR	0	0.549388	0.45	0.232	0
CYP3A5	0	-1.90214	0.036	0.291	0
NRCAM	0	0.559441	0.386	0.168	0
IMMP2L	0	0.82521	0.978	0.909	0
SLC13A1	0	-1.78928	0.153	0.439	0
CALD1	0	-1.44062	0.087	0.391	0
CREB3L2	0	1.15116	0.582	0.287	0
KIAA1549	0	-0.986691	0.177	0.373	0
DENND2A	0	0.908237	0.389	0.143	0
MSRA	0	-1.15726	0.446	0.608	0
TRMT9B	0	0.602825	0.429	0.236	0
SLC39A14	0	-0.72205	0.113	0.267	0
BNIP3L	0	-0.901869	0.214	0.388	0
TCIM	0	0.79167	0.273	0.066	0
PXDNL	0	0.945958	0.321	0.134	0
RP1	0	3.0649	0.889	0.177	0
LINC01606	0	1.99993	0.841	0.306	0
AC009879.4	0	1.00229	0.477	0.21	0
CALB1	0	-1.14325	0.083	0.307	0
GRHL2	0	0.60547	0.493	0.271	0
AZIN1-AS1	0	0.723895	0.518	0.318	0
RIMS2	0	1.56936	0.393	0.083	0
DPYS	0	-1.37003	0.092	0.353	0
OXR1	0	0.899111	0.927	0.801	0
DEPTOR	0	1.10281	0.729	0.48	0
ST3GAL1	0	-0.712926	0.075	0.233	0
DOCK8	0	-1.06533	0.06	0.293	0
VLDLR-AS1	0	0.752064	0.233	0.073	0
SLC1A1	0	-0.942649	0.233	0.418	0
AK3	0	0.84841	0.807	0.538	0
AL353151.2	0	0.582006	0.317	0.146	0
PTPRD	0	-1.69049	0.174	0.485	0
BNC2	0	-1.81302	0.248	0.557	0
AL162725.2	0	-0.851455	0.095	0.251	0
AL391117.1	0	-1.72152	0.204	0.47	0
MOB3B	0	0.688048	0.51	0.307	0
ACO1	0	-0.832745	0.196	0.353	0
CNTNAP3B	0	-0.76598	0.103	0.253	0
MAMDC2-AS1	0	0.632555	0.345	0.166	0
TRPM3	0	-2.21709	0.339	0.761	0
GDA	0	-0.986348	0.094	0.277	0
ZFAND5	0	0.506477	0.632	0.439	0
TRPM6	0	-2.38765	0.039	0.355	0
PCSK5	0	-1.44642	0.136	0.429	0
PRUNE2	0	-1.29054	0.195	0.415	0
TLE1	0	0.764145	0.396	0.163	0
FRMD3	0	-1.71415	0.281	0.61	0
NTRK2	0	1.73686	0.528	0.06	0
DAPK1	0	0.699426	0.677	0.467	0
AL358232.2	0	-0.961974	0.098	0.274	0
FBP1	0	-0.842544	0.086	0.264	0
LINC00476	0	0.606095	0.47	0.285	0
ALDOB	0	-1.53067	0.142	0.424	0
PTBP3	0	-0.934164	0.353	0.536	0
PBX3	0	0.812841	0.438	0.207	0
RALGPS1	0	0.810201	0.654	0.409	0
ASS1	0	-1.89877	0.106	0.432	0
PRKCQ	0	1.12317	0.447	0.119	0
GATA3	0	-1.02028	0.015	0.247	0
FAM171A1	0	0.755277	0.637	0.347	0
CUBN	0	-2.56056	0.424	0.697	0
CACNB2	0	1.45664	0.732	0.245	0
MALRD1	0	1.35366	0.543	0.183	0
NRP1	0	-1.32468	0.128	0.412	0
CXCL12	0	1.18258	0.377	0.042	0
TMEM72-AS1	0	1.16835	0.509	0.205	0
TMEM72	0	1.02497	0.587	0.223	0
RASSF4	0	-1.7934	0.032	0.401	0
PRKG1	0	0.427601	0.856	0.533	0
PCDH15	0	-1.72776	0.185	0.426	0
SLC16A9	0	-2.19618	0.294	0.587	0
RHOBTB1	0	-1.63981	0.184	0.471	0
CFAP70	0	0.631951	0.517	0.315	0
LRMDA	0	-1.98378	0.444	0.947	0
SLC16A12	0	0.951993	0.894	0.54	0
CPEB3	0	1.41859	0.887	0.563	0
SORBS1	0	0.753547	0.457	0.202	0
ABCC2	0	-0.954802	0.1	0.278	0
SORCS1	0	-2.2147	0.171	0.478	0
RBM20	0	1.13591	0.366	0.082	0
TACC2	0	-0.787215	0.397	0.541	0
KCNQ1	0	0.501722	0.482	0.281	0
KCNQ1OT1	0	-1.29644	0.589	0.675	0
STK33	0	-0.784779	0.328	0.536	0
GALNT18	0	0.602857	0.725	0.524	0
PDE3B	0	-1.01755	0.059	0.267	0
NAV2	0	0.857774	0.711	0.443	0
NELL1	0	1.64398	0.796	0.418	0
SLC5A12	0	-2.39288	0.28	0.617	0
EHF	0	0.728995	0.235	0.028	0
GLYAT	0	-1.60057	0.147	0.415	0
SLC22A6	0	-1.80977	0.027	0.361	0
SLC22A8	0	-0.85561	0.024	0.206	0
NEAT1	0	-1.40703	0.835	0.944	0
TENM4	0	1.39008	0.606	0.22	0
DLG2	0	-1.45127	0.569	0.737	0
ARHGAP42	0	-1.07902	0.166	0.378	0
DSCAML1	0	0.929686	0.621	0.401	0
FXYD2	0	0.892078	0.732	0.374	0
MIR100HG	0	-1.38643	0.218	0.455	0
GRAMD1B	0	-2.54021	0.096	0.65	0
KCNJ1	0	0.779755	0.541	0.261	0
TMEM45B	0	0.476597	0.204	0.068	0
OPCML	0	1.01951	0.258	0.096	0
SLC6A13	0	-1.75811	0.042	0.384	0
SCNN1A	0	0.691697	0.61	0.353	0
RERG	0	-1.36089	0.254	0.47	0
EPS8	0	-1.14338	0.341	0.513	0
PIK3C2G	0	-2.27404	0.072	0.478	0
C2CD5	0	0.579442	0.592	0.414	0
ETNK1	0	0.562343	0.665	0.502	0
SOX5	0	-1.57525	0.19	0.47	0
ITPR2	0	0.370588	0.931	0.831	0
PPFIBP1	0	-0.833606	0.398	0.558	0
TMTC1	0	-1.47765	0.021	0.234	0
DENND5B	0	-0.857003	0.414	0.594	0
FGD4	0	0.45085	0.938	0.845	0
SLC2A13	0	0.893761	0.517	0.243	0
CNTN1	0	0.99637	0.284	0.056	0
VDR	0	-0.901224	0.113	0.308	0
LINC02381	0	0.654317	0.235	0.052	0
SLC16A7	0	0.881588	0.719	0.377	0
GRIP1	0	-1.37849	0.198	0.453	0
AC025159.1	0	0.78108	0.324	0.156	0
AC027288.3	0	-1.64832	0.217	0.464	0
PPFIA2	0	1.38827	0.527	0.18	0
AC138123.1	0	0.800861	0.493	0.298	0
NUDT4	0	1.07274	0.594	0.292	0
RMST	0	-1.22079	0.183	0.395	0
PAH	0	-1.87355	0.117	0.462	0
BTBD11	0	0.488347	0.467	0.265	0
TRPV4	0	-0.963157	0.031	0.284	0
NOS1	0	0.676488	0.345	0.151	0
TAOK3	0	0.607215	0.695	0.522	0
BICDL1	0	0.930388	0.735	0.519	0
CABP1	0	1.01021	0.23	0.016	0
HPD	0	-0.749863	0.057	0.231	0
RIMBP2	0	0.811479	0.334	0.107	0
FGF9	0	0.855665	0.465	0.19	0
TNFRSF19	0	-0.673033	0.066	0.226	0
KL	0	-1.30361	0.149	0.419	0
AL139383.1	0	1.01506	0.441	0.159	0
LINC02343	0	2.10846	0.688	0.187	0
ENOX1	0	2.63675	0.769	0.211	0
SMIM2-AS1	0	-1.41835	0.202	0.421	0
WDFY2	0	0.665539	0.736	0.511	0
AL159156.1	0	2.22202	0.666	0.097	0
TDRD3	0	0.526536	0.659	0.504	0
PCDH9	0	2.29566	0.895	0.337	0
DACH1	0	-0.936968	0.41	0.644	0
KLF12	0	0.648693	0.788	0.617	0
TBC1D4	0	1.19033	0.884	0.55	0
LMO7	0	1.31505	0.831	0.6	0
GPC5	0	2.70765	0.895	0.413	0
ABCC4	0	-1.25958	0.16	0.368	0
CLDN10-AS1	0	1.95992	0.566	0.092	0
DZIP1	0	0.632791	0.47	0.278	0
FARP1	0	0.378968	0.927	0.836	0
PCCA-DT	0	0.514555	0.268	0.115	0
PCCA	0	0.418703	0.93	0.849	0
FGF14	0	1.70798	0.426	0.166	0
SLC7A7	0	-1.20184	0.037	0.277	0
AL132780.1	0	0.67016	0.357	0.157	0
RNF212B	0	-2.1855	0.067	0.325	0
AL110292.1	0	-1.52815	0.227	0.455	0
LINC00645	0	0.490038	0.474	0.227	0
PRKD1	0	1.64421	0.923	0.61	0
LINC00871	0	-1.50904	0.234	0.442	0
CDKL1	0	0.573772	0.556	0.366	0
GPHN	0	-1.2135	0.887	0.954	0
RGS6	0	0.810912	0.36	0.178	0
AC016526.1	0	0.491741	0.228	0.089	0
ESRRB	0	1.72659	0.806	0.28	0
CALM1	0	-0.798815	0.194	0.357	0
AMN	0	-0.94724	0.012	0.224	0
CKB	0	1.02395	0.491	0.117	0
FAM189A1	0	-0.907529	0.07	0.273	0
SEMA6D	0	1.18904	0.649	0.27	0
AC092078.2	0	2.33762	0.65	0.207	0
SLC12A1	0	4.10285	0.997	0.223	0
ATP8B4	0	-1.13111	0.078	0.288	0
SLC27A2	0	-1.22537	0.074	0.283	0
WDR72	0	-0.917651	0.836	0.87	0
NEDD4	0	-0.644802	0.08	0.228	0
CGNL1	0	1.27397	0.961	0.786	0
ALDH1A2	0	0.312223	0.484	0.211	0
RORA	0	0.387198	0.979	0.938	0
AC087482.1	0	-0.914629	0.082	0.262	0
THSD4	0	1.53353	0.688	0.297	0
MYO9A	0	0.800761	0.934	0.793	0
CTSH	0	-0.930363	0.071	0.279	0
AC016705.2	0	0.538891	0.297	0.139	0
ABHD17C	0	0.901503	0.394	0.136	0
SLC28A1	0	-1.38011	0.068	0.353	0
ANPEP	0	-1.29196	0.031	0.309	0
SLCO3A1	0	0.78905	0.356	0.117	0
AC012409.2	0	0.714742	0.346	0.137	0
NR2F2-AS1	0	1.2724	0.938	0.66	0
ADAMTS17	0	0.331802	0.463	0.263	0
AC087762.1	0	-1.49774	0.056	0.322	0
RAB11FIP3	0	-1.6017	0.556	0.653	0
DNASE1	0	0.843666	0.55	0.282	0
RBFOX1	0	2.07486	0.76	0.184	0
SHISA9	0	0.757772	0.302	0.128	0
U91319.1	0	0.881891	0.316	0.109	0
GP2	0	2.27294	0.738	0.061	0
UMOD	0	3.43193	0.95	0.164	0
ACSM2A	0	-3.28528	0.152	0.589	0
ACSM2B	0	-3.23834	0.11	0.561	0
TOX3	0	-1.34886	0.359	0.579	0
SLC12A3	0	-4.41175	0.015	0.33	0
AC040174.1	0	0.723068	0.552	0.317	0
AC138305.1	0	0.817981	0.848	0.579	0
CMTM4	0	0.615503	0.63	0.453	0
MAF	0	-0.921959	0.087	0.268	0
CMIP	0	-0.735286	0.395	0.551	0
PLCG2	0	-1.42895	0.205	0.425	0
DPEP1	0	-1.30726	0.024	0.298	0
RAP1GAP2	0	0.520503	0.49	0.283	0
ASPA	0	-0.930447	0.068	0.266	0
SLC5A10	0	-1.03747	0.032	0.228	0
SLC47A2	0	-0.862816	0.034	0.207	0
LHX1	0	-1.19524	0.009	0.29	0
WNK4	0	0.777451	0.561	0.237	0
LINC00671	0	-1.13634	0.177	0.371	0
TMEM101	0	-1.09386	0.008	0.232	0
MAPT	0	-0.829589	0.053	0.207	0
SKAP1	0	1.03639	0.803	0.463	0
HOXB3	0	0.599232	0.465	0.24	0
ACSF2	0	-1.48623	0.191	0.428	0
CA10	0	1.0085	0.656	0.319	0
STXBP4	0	0.796727	0.623	0.396	0
PPM1E	0	0.848744	0.257	0.068	0
TBX2	0	-0.879885	0.017	0.247	0
TANC2	0	0.784261	0.681	0.407	0
LLGL2	0	0.495973	0.675	0.505	0
AFMID	0	-0.92537	0.185	0.395	0
BAIAP2	0	-0.903993	0.121	0.284	0
L3MBTL4	0	-1.93885	0.302	0.722	0
LAMA1	0	0.806124	0.369	0.137	0
CABLES1	0	-0.777865	0.128	0.301	0
KCTD1	0	1.22718	0.758	0.397	0
CDH2	0	-0.944418	0.127	0.308	0
CCDC178	0	1.03972	0.541	0.263	0
KATNAL2	0	0.569806	0.439	0.267	0
MAPK4	0	0.679555	0.342	0.15	0
FECH	0	0.526317	0.251	0.102	0
SLC66A2	0	-1.15768	0.128	0.354	0
GNG7	0	1.05106	0.524	0.273	0
CYP4F3	0	-0.749118	0.049	0.221	0
ZNF682	0	0.429659	0.204	0.075	0
AC011447.3	0	0.499063	0.201	0.064	0
ZNF98	0	0.854504	0.423	0.203	0
PEPD	0	-0.862295	0.13	0.306	0
GPI	0	0.582667	0.538	0.341	0
PRODH2	0	-1.82446	0.022	0.342	0
SLC6A16	0	0.668407	0.333	0.125	0
PLCB1	0	3.21021	0.982	0.304	0
ACSS1	0	0.889887	0.473	0.217	0
EPB41L1	0	0.513623	0.575	0.401	0
PPP1R16B	0	-1.14462	0.053	0.293	0
HNF4A	0	-1.14932	0.035	0.279	0
HNF4A-AS1	0	-1.08261	0.052	0.248	0
SLC13A3	0	-2.72638	0.11	0.53	0
EYA2	0	-1.35953	0.062	0.422	0
APP	0	0.501672	0.803	0.636	0
AP000282.1	0	0.575992	0.234	0.091	0
MRPS6	0	1.01795	0.689	0.393	0
SLC5A3	0	0.967718	0.722	0.441	0
CLDN14	0	0.765645	0.225	0.026	0
SIM2	0	1.96807	0.667	0.051	0
KCNJ15	0	-2.08728	0.16	0.49	0
PDE9A	0	0.696182	0.495	0.282	0
FTCD	0	-1.88283	0.024	0.369	0
CECR2	0	0.685528	0.556	0.357	0
UPB1	0	-0.933619	0.039	0.232	0
TIMP3	0	-1.38546	0.167	0.335	0
ARHGAP8	0	0.526701	0.556	0.354	0
PHF21B	0	0.718184	0.403	0.16	0
MIOX	0	-2.29645	0.027	0.369	0
PRKX	0	1.13405	0.466	0.112	0
ARHGAP6	0	1.23332	0.976	0.794	0
SAT1	0	-0.761118	0.407	0.577	0
CASK	0	0.60246	0.537	0.363	0
CLCN5	0	1.62667	0.921	0.574	0
RPS6KA6	0	0.600051	0.461	0.281	0
DIAPH2	0	-0.706867	0.192	0.367	0
SYTL4	0	0.929004	0.345	0.087	0
IL1RAPL2	0	-1.48247	0.105	0.329	0
NRK	0	1.47312	0.653	0.235	0
TMEM164	0	0.638538	0.427	0.254	0
AMMECR1	0	0.759178	0.409	0.199	0
KLHL13	0	1.40479	0.856	0.511	0
SEPTIN6	0	0.516123	0.32	0.156	0
RAP2C	0	0.634918	0.316	0.133	0
HS6ST2	0	1.68202	0.772	0.292	0
MIR503HG	0	0.572851	0.28	0.111	0
AL589669.1	0	-1.6197	0.088	0.372	0
DUSP9	0	0.496839	0.239	0.071	0
GABRB1	0	0.871835	0.251	0.043	0
SLC34A1	0	-1.20328	0.023	0.25	0
SGK1	0	-0.678354	0.04	0.203	0
G6PC	0	-0.915177	0.044	0.222	0
FTL	0	-0.912814	0.066	0.287	0
ELOVL6	6.95526e-308	0.543792	0.271	0.128	1.94538e-303
SLC25A42	1.82737e-307	-0.838954	0.143	0.295	5.11116e-303
SLC20A2	2.19434e-307	0.545547	0.596	0.434	6.13756e-303
XPA	4.30657e-307	0.502972	0.366	0.206	1.20455e-302
TINAG	6.01272e-307	-1.38037	0.301	0.436	1.68176e-302
SPATA13	1.66992e-306	0.335936	0.664	0.488	4.67077e-302
NDRG1	6.29204e-306	-0.898214	0.33	0.479	1.75988e-301
KHDRBS3	1.34758e-304	0.537169	0.395	0.23	3.76917e-300
WWOX	1.04725e-303	0.426189	0.955	0.906	2.92915e-299
NHS	6.96615e-303	0.426074	0.892	0.766	1.94843e-298
MIR3936HG	3.82066e-301	0.444099	0.641	0.468	1.06864e-296
TNRC6B	8.09456e-300	0.401469	0.903	0.814	2.26405e-295
NAIP	2.32088e-298	0.508821	0.319	0.17	6.49151e-294
ACTN4	1.89915e-295	-0.684093	0.434	0.577	5.31192e-291
BDH1	5.22482e-293	0.465942	0.314	0.164	1.46138e-288
GOT1	1.93854e-292	0.533244	0.471	0.311	5.42208e-288
NOX4	3.73136e-292	-1.16663	0.429	0.537	1.04366e-287
CUX1	6.11786e-292	-0.569861	0.765	0.815	1.71117e-287
PIK3R1	2.96259e-290	0.547326	0.546	0.389	8.28637e-286
TBC1D24	3.66426e-289	0.449392	0.293	0.147	1.02489e-284
MAGED1	1.16993e-288	0.554194	0.586	0.429	3.27228e-284
PIAS2	4.67781e-288	0.48587	0.612	0.455	1.30838e-283
PRKAG2	4.84973e-286	-0.848525	0.541	0.645	1.35647e-281
DOCK1	2.57045e-285	0.429583	0.814	0.683	7.18954e-281
LRP6	4.41442e-283	0.469483	0.628	0.465	1.23471e-278
RNF24	5.27058e-283	0.508829	0.327	0.174	1.47418e-278
SLC22A3	5.41892e-282	0.581236	0.253	0.118	1.51567e-277
AC018730.1	1.67884e-281	0.424593	0.225	0.097	4.69573e-277
CTIF	2.51942e-281	0.492756	0.4	0.24	7.04683e-277
LINC00278	2.15306e-280	-0.926673	0.344	0.486	6.02211e-276
SMAD3	2.18658e-280	-0.766496	0.337	0.487	6.11586e-276
PRLR	3.75136e-280	-0.85025	0.276	0.421	1.04925e-275
CCDC171	5.42529e-280	0.535764	0.524	0.361	1.51745e-275
PAX8	6.99258e-280	-0.822008	0.509	0.608	1.95582e-275
PICALM	1.62096e-279	-0.698399	0.719	0.779	4.53382e-275
LINC01091	2.20883e-279	0.471453	0.256	0.117	6.17809e-275
CCDC146	1.01263e-278	0.518118	0.415	0.256	2.83231e-274
LPIN1	2.48059e-278	0.491955	0.342	0.193	6.93822e-274
MSI2	5.72383e-278	0.313225	0.955	0.86	1.60096e-273
PLCB4	6.02495e-278	-0.779382	0.16	0.312	1.68518e-273
RASGEF1B	1.47463e-277	-0.732203	0.144	0.297	4.12454e-273
SLC22A15	3.96841e-277	0.45424	0.403	0.235	1.10996e-272
PLPP1	2.19598e-276	-1.42297	0.295	0.446	6.14217e-272
PRKCA	2.69217e-276	-0.705656	0.612	0.715	7.52999e-272
MAST2	2.92293e-276	-0.619813	0.116	0.26	8.17543e-272
LINC01320	3.05269e-276	0.295033	0.798	0.581	8.53838e-272
AC021231.1	1.34019e-274	0.563423	0.429	0.274	3.74852e-270
OCLN	3.83909e-272	0.468146	0.34	0.191	1.07379e-267
KIF21A	6.51933e-272	-0.674382	0.247	0.401	1.82346e-267
SLC12A6	7.82292e-272	-0.827092	0.274	0.416	2.18807e-267
KCNK1	8.38681e-271	0.473692	0.243	0.113	2.34579e-266
ESRP1	7.47047e-270	0.426945	0.261	0.125	2.08949e-265
ALDH4A1	4.75505e-269	-0.800944	0.122	0.26	1.32999e-264
FAM83B	5.44609e-268	0.463835	0.306	0.16	1.52327e-263
SGPP2	1.44888e-267	0.433677	0.466	0.306	4.05253e-263
SMC5-AS1	1.48538e-267	0.481657	0.393	0.238	4.15461e-263
SGK2	2.79306e-267	0.450991	0.623	0.464	7.81219e-263
GSTO2	1.42579e-266	0.468737	0.366	0.215	3.98792e-262
UST	1.83728e-266	0.401739	0.378	0.219	5.13888e-262
SEC14L1	1.84847e-266	0.468909	0.443	0.29	5.17017e-262
SHMT1	1.60333e-265	-0.767275	0.142	0.281	4.48451e-261
BHMT2	2.07301e-264	-0.81659	0.279	0.417	5.79822e-260
TGFBR3	4.42061e-264	-0.949244	0.211	0.347	1.23645e-259
STK32A	1.25697e-263	0.50528	0.261	0.128	3.51574e-259
AP1S3	2.31807e-263	0.44197	0.249	0.118	6.48365e-259
MERTK	2.8997e-263	0.570113	0.373	0.23	8.11046e-259
SOX2-OT	6.05037e-263	0.645353	0.315	0.174	1.69229e-258
NPL	6.40225e-263	-0.739944	0.087	0.218	1.79071e-258
SCMH1	7.74159e-263	-0.595458	0.492	0.62	2.16532e-258
GALNT10	8.59957e-263	0.459849	0.349	0.196	2.4053e-258
DAB2	1.18326e-262	-0.73265	0.136	0.275	3.30958e-258
Z93930.2	1.9888e-261	0.493632	0.359	0.208	5.56268e-257
MIR99AHG	2.12375e-261	0.334511	0.831	0.658	5.94013e-257
WWTR1	2.2414e-261	-0.764398	0.52	0.632	6.26919e-257
FNDC3A	2.24567e-261	-0.734308	0.582	0.679	6.28115e-257
SH3BP5	7.69122e-261	-0.686902	0.078	0.206	2.15123e-256
TCAIM	9.95901e-260	0.556596	0.581	0.43	2.78554e-255
SEPTIN11	1.01112e-259	-0.629275	0.277	0.427	2.8281e-255
MYO6	1.38105e-259	-0.49897	0.764	0.815	3.8628e-255
SUSD1	5.3769e-259	-0.641081	0.101	0.236	1.50392e-254
DLG3	1.33593e-257	0.390721	0.204	0.087	3.7366e-253
GAD1	2.50778e-257	0.392015	0.284	0.142	7.01427e-253
DNAH7	1.75706e-256	0.480088	0.521	0.366	4.91449e-252
ZRANB2	6.17185e-256	0.39589	0.76	0.628	1.72627e-251
UTRN	1.14715e-255	0.255302	0.736	0.546	3.20857e-251
DLEU2	1.18728e-255	-0.7066	0.243	0.388	3.32081e-251
ARID1B	1.28135e-255	0.347611	0.93	0.856	3.58394e-251
SNX30	1.29476e-255	-0.766868	0.223	0.364	3.62143e-251
SFXN5	1.36011e-255	-0.652883	0.235	0.382	3.80423e-251
HPRT1	5.24269e-255	0.447022	0.359	0.208	1.46638e-250
EPB41L3	1.3277e-254	-0.774734	0.605	0.679	3.71358e-250
ITGAV	1.41313e-254	-0.815898	0.379	0.508	3.95253e-250
SRRM2	1.55183e-253	-0.70198	0.528	0.639	4.34046e-249
OPHN1	1.98677e-252	-0.789527	0.42	0.538	5.55701e-248
FBXL7	2.15901e-252	-1.13591	0.078	0.204	6.03875e-248
RNF43	8.30031e-252	0.469304	0.293	0.156	2.3216e-247
NR3C1	1.12336e-251	0.400942	0.452	0.281	3.14204e-247
MAP3K13	2.66129e-250	-0.665831	0.537	0.641	7.44364e-246
PLEKHA5	1.25703e-249	-0.578512	0.869	0.893	3.51591e-245
MAN1A1	2.51924e-249	0.482808	0.678	0.532	7.04631e-245
ZNF385B	3.08426e-249	0.433847	0.538	0.372	8.62667e-245
ACACB	1.77269e-247	0.38823	0.774	0.639	4.95821e-243
GPC3	3.20497e-247	0.486101	0.206	0.089	8.9643e-243
CEP70	2.77885e-246	0.498382	0.522	0.379	7.77244e-242
COL27A1	3.74254e-246	-0.751839	0.188	0.331	1.04679e-241
DOK6	2.29383e-245	-0.775406	0.099	0.226	6.41583e-241
AL356124.1	4.26193e-245	0.485676	0.356	0.213	1.19206e-240
N4BP2L2	1.92428e-244	0.341544	0.919	0.849	5.38222e-240
GPATCH2L	6.26351e-244	0.460142	0.572	0.429	1.7519e-239
MFHAS1	6.74556e-244	0.416282	0.655	0.498	1.88673e-239
SPP1	4.31663e-243	-0.699299	0.164	0.313	1.20736e-238
IGSF11	7.62952e-243	-0.643224	0.086	0.212	2.13398e-238
LUC7L2	1.09963e-242	0.424401	0.701	0.575	3.07565e-238
LINC02027	1.20246e-241	-0.733643	0.121	0.25	3.36328e-237
MYOF	2.85708e-241	0.426407	0.379	0.227	7.99127e-237
CAPN2	1.47088e-240	0.407976	0.372	0.224	4.11404e-236
TTC14	8.18416e-240	0.432363	0.58	0.436	2.28911e-235
ADCY9	1.05803e-239	-0.630528	0.206	0.35	2.95932e-235
ANKRD33B	5.42546e-239	-0.643015	0.113	0.248	1.5175e-234
AL035530.2	7.20776e-239	0.448177	0.274	0.144	2.01601e-234
WARS2-AS1	7.18767e-237	0.493471	0.455	0.308	2.01039e-232
SFRP1	1.6071e-236	0.469551	0.278	0.146	4.49505e-232
SIL1	8.0623e-235	0.461672	0.598	0.456	2.25503e-230
TEAD1	1.11626e-234	-0.560629	0.662	0.725	3.12218e-230
DUSP1	4.19535e-234	-0.720622	0.113	0.245	1.17344e-229
ZNF493	7.0865e-234	0.436194	0.408	0.264	1.98209e-229
FSIP2-AS1	2.24107e-232	0.500481	0.317	0.183	6.26827e-228
PDCD4	3.82398e-232	0.468875	0.288	0.16	1.06957e-227
GOLM1	1.41056e-231	0.428654	0.286	0.155	3.94535e-227
MGME1	2.99383e-231	0.436129	0.32	0.185	8.37374e-227
SNX29	4.73895e-231	-0.435399	0.89	0.894	1.32548e-226
TMEM232	5.06551e-231	0.500138	0.608	0.472	1.41682e-226
SYNE2	5.06891e-231	-0.833504	0.922	0.899	1.41777e-226
TSPAN5	2.92625e-229	-0.827102	0.086	0.207	8.18471e-225
RPL34-AS1	7.78572e-229	0.455313	0.29	0.161	2.17767e-224
SH3D19	8.58691e-229	-0.598535	0.438	0.559	2.40176e-224
AKAP6	7.0215e-228	0.457758	0.498	0.352	1.96391e-223
OIP5-AS1	2.69878e-227	0.416447	0.465	0.32	7.54849e-223
CLMN	1.16273e-226	0.40592	0.77	0.649	3.25215e-222
GIPC2	3.39699e-225	-0.69388	0.175	0.307	9.50139e-221
AHDC1	1.51685e-224	0.404672	0.222	0.108	4.24263e-220
GALM	5.36887e-224	-0.632186	0.119	0.245	1.50167e-219
RAP1GAP	6.16753e-224	0.41185	0.305	0.172	1.72506e-219
RIN2	4.21322e-223	-0.598722	0.438	0.562	1.17844e-218
CDHR3	9.61562e-223	-0.793928	0.246	0.373	2.68949e-218
AC108519.1	1.22212e-222	-0.843141	0.253	0.381	3.41828e-218
OVOL2	4.77189e-222	0.421272	0.259	0.137	1.3347e-217
GMPR	4.24372e-221	0.387821	0.223	0.108	1.18697e-216
OXCT1	2.21234e-220	0.41117	0.315	0.179	6.18792e-216
FAM227B	1.99018e-219	0.456608	0.411	0.267	5.56654e-215
ERVMER61-1	5.57504e-219	0.54144	0.302	0.17	1.55934e-214
TMEM8A	8.57669e-219	0.363796	0.224	0.11	2.3989e-214
FGF13	9.20637e-219	0.265104	0.635	0.455	2.57502e-214
SRGAP3	3.29862e-218	0.413421	0.429	0.28	9.22624e-214
XIST	9.41766e-218	0.607219	0.428	0.279	2.63412e-213
NFYC	2.17329e-217	0.427251	0.543	0.403	6.07869e-213
LINC01277	8.38718e-217	-0.759587	0.141	0.266	2.3459e-212
FLNB	1.52239e-216	0.370387	0.576	0.422	4.25813e-212
GCNT2	2.90987e-215	0.356745	0.632	0.477	8.13889e-211
TTC28	6.74636e-215	-0.603995	0.588	0.675	1.88696e-210
IRS1	2.22625e-214	0.441398	0.265	0.143	6.22682e-210
ADHFE1	4.1999e-214	0.392381	0.367	0.228	1.17471e-209
ADD1	5.20513e-214	-0.604295	0.388	0.512	1.45587e-209
LAMB1	6.49245e-213	0.323664	0.664	0.506	1.81594e-208
SAMD12	1.08965e-212	0.380556	0.746	0.621	3.04774e-208
OPTN	2.53545e-212	-0.504255	0.088	0.205	7.09166e-208
TFCP2	3.835e-212	0.438692	0.568	0.432	1.07265e-207
CHKA	1.50999e-211	0.424994	0.492	0.35	4.22343e-207
GNGT1	1.63299e-211	0.642956	0.5	0.367	4.56746e-207
SPTBN1	7.99195e-211	-0.63551	0.52	0.622	2.23535e-206
AP3B1	1.25574e-210	0.388222	0.747	0.635	3.51231e-206
MFSD4B	1.37068e-210	-0.70163	0.65	0.707	3.83379e-206
SGSM1	5.82379e-210	0.424983	0.316	0.182	1.62891e-205
RGL3	1.99829e-209	0.375696	0.544	0.392	5.58922e-205
STARD8	2.75229e-209	0.362131	0.208	0.1	7.69816e-205
ZNF618	1.12254e-208	0.400386	0.622	0.482	3.13974e-204
SLC15A2	2.92086e-208	0.417789	0.284	0.158	8.16964e-204
EPN1	3.2226e-208	0.421894	0.313	0.186	9.01361e-204
ASRGL1	3.44465e-208	0.379821	0.242	0.126	9.63468e-204
USP2	2.37978e-207	0.374622	0.441	0.292	6.65624e-203
C1GALT1	4.67052e-207	-0.580671	0.211	0.34	1.30634e-202
MSANTD2	4.71298e-207	0.437123	0.328	0.2	1.31822e-202
ASXL3	1.13473e-206	0.443179	0.425	0.286	3.17384e-202
LARGE1	8.1984e-206	-0.645178	0.415	0.536	2.29309e-201
MKLN1	1.55136e-204	0.355774	0.818	0.717	4.33914e-200
TBC1D32	2.23817e-204	0.435663	0.44	0.301	6.26017e-200
PPP2R2B	3.00556e-204	0.287267	0.454	0.294	8.40655e-200
LINC00882	6.01059e-204	0.428626	0.326	0.196	1.68116e-199
Z93403.1	3.67334e-203	-0.954759	0.271	0.388	1.02743e-198
DICER1	6.12998e-203	0.395388	0.653	0.527	1.71456e-198
CASC1	2.04118e-202	0.394724	0.23	0.117	5.70917e-198
STRBP	2.90289e-202	0.436825	0.624	0.496	8.1194e-198
CMC1	4.24456e-202	0.434136	0.5	0.363	1.1872e-197
MTCL1	1.22149e-201	0.363707	0.217	0.107	3.4165e-197
PTCHD1-AS	1.82758e-201	-1.13521	0.093	0.205	5.11174e-197
ARNT2	2.98939e-201	0.378562	0.452	0.298	8.36134e-197
FAM160A1	6.08002e-201	0.380639	0.736	0.605	1.70058e-196
AC010210.1	4.51949e-200	-0.583575	0.218	0.345	1.2641e-195
AVIL	7.47913e-200	0.354095	0.201	0.096	2.09191e-195
PHLDB2	2.17222e-199	0.373551	0.77	0.655	6.07569e-195
PCNX2	4.62845e-199	0.407877	0.446	0.307	1.29458e-194
SGPP1	3.53283e-198	-0.666504	0.284	0.408	9.88133e-194
OBSL1	4.83212e-198	0.382284	0.258	0.142	1.35154e-193
STIM1	5.16157e-198	-0.549637	0.101	0.215	1.44369e-193
PDE8A	1.5277e-197	-0.420484	0.635	0.729	4.27298e-193
BCL2	7.44106e-197	0.44368	0.703	0.579	2.08126e-192
DOT1L	1.17792e-196	-0.503312	0.139	0.262	3.29465e-192
ATXN7L1	3.0667e-196	-0.560586	0.428	0.539	8.57756e-192
ANKRD28	1.0622e-195	0.381197	0.669	0.545	2.97097e-191
DPH6	1.13e-195	0.412172	0.757	0.644	3.1606e-191
PHACTR2	2.46049e-195	-0.602702	0.247	0.375	6.88199e-191
SOBP	2.77732e-195	-0.560377	0.166	0.291	7.76815e-191
ASPH	3.46286e-195	0.399126	0.456	0.32	9.68562e-191
ANKRD6	5.14752e-195	0.442795	0.379	0.248	1.43976e-190
PDE7A	3.27689e-194	-0.639076	0.493	0.587	9.16546e-190
EPB41L4B	4.4323e-194	0.359164	0.228	0.117	1.23971e-189
MALT1	6.65705e-194	-0.596233	0.202	0.326	1.86198e-189
PTPRJ	8.51299e-194	-0.65697	0.575	0.65	2.38108e-189
MIA2	6.67925e-193	-0.657703	0.569	0.641	1.86819e-188
EPAS1	1.31048e-192	-0.96338	0.141	0.259	3.66543e-188
RASGRF2	2.87398e-192	-0.532165	0.166	0.292	8.03854e-188
SORL1	6.02906e-192	0.376641	0.366	0.229	1.68633e-187
SIK2	1.56837e-191	-0.55051	0.614	0.698	4.38674e-187
CIT	1.78903e-191	0.401943	0.281	0.161	5.00392e-187
ZEB1	1.80681e-191	-0.930148	0.139	0.255	5.05363e-187
PTGR1	2.54119e-191	-0.618173	0.26	0.382	7.10772e-187
ACTB	5.28117e-191	-0.585242	0.122	0.245	1.47714e-186
RORA-AS1	1.95102e-190	0.40921	0.26	0.146	5.45699e-186
ACSS3	2.91653e-190	0.382879	0.533	0.392	8.15753e-186
SMIM8	3.62379e-190	0.406323	0.371	0.242	1.01357e-185
CTTNBP2	6.18711e-190	-0.759592	0.214	0.329	1.73053e-185
AC087564.1	1.11336e-189	0.441168	0.505	0.365	3.11407e-185
RNF213-AS1	2.37315e-189	0.38807	0.566	0.427	6.63771e-185
AC022784.1	3.76996e-189	0.403666	0.231	0.121	1.05446e-184
LINC02062	5.46884e-189	0.400511	0.241	0.131	1.52963e-184
USP2-AS1	5.75187e-189	0.419009	0.222	0.115	1.6088e-184
CPEB4	6.19074e-189	-0.828406	0.747	0.765	1.73155e-184
DNAH14	7.68952e-189	0.378042	0.713	0.588	2.15076e-184
GAREM1	2.38081e-188	-0.5876	0.528	0.624	6.65914e-184
INTS6	4.58129e-188	0.521707	0.531	0.414	1.28139e-183
GLRX	5.65285e-188	0.398202	0.302	0.184	1.5811e-183
UBA6-AS1	8.55806e-188	0.459501	0.612	0.486	2.39369e-183
AC105094.2	1.38387e-187	-0.898503	0.138	0.25	3.87068e-183
AC092535.4	2.4497e-187	0.457656	0.311	0.187	6.85182e-183
EZR	4.40563e-187	-0.599296	0.311	0.432	1.23226e-182
EVA1A	4.44387e-187	-0.600373	0.212	0.334	1.24295e-182
ST6GAL1	8.9707e-187	-1.05211	0.184	0.301	2.5091e-182
KLHL24	1.11639e-186	0.384574	0.47	0.338	3.12255e-182
DSE	3.09129e-186	0.430776	0.432	0.3	8.64635e-182
FUT8	3.5861e-186	-0.5721	0.195	0.319	1.00303e-181
TTC38	8.0956e-186	-0.667457	0.163	0.274	2.26434e-181
FOXO3	1.45463e-185	0.428468	0.711	0.605	4.06861e-181
MYEF2	2.00806e-185	0.387755	0.424	0.293	5.61653e-181
LONRF2	3.03427e-185	0.278688	0.208	0.103	8.48686e-181
AC138627.1	5.39814e-185	0.480544	0.269	0.156	1.50986e-180
BCL7C	8.26419e-185	0.413283	0.296	0.179	2.31149e-180
COL8A1	1.24159e-184	0.725537	0.249	0.14	3.47274e-180
MPDZ	2.43891e-184	0.435349	0.527	0.404	6.82162e-180
TPCN1	3.54231e-184	-0.864747	0.423	0.496	9.90783e-180
CMTM8	1.36739e-183	-0.593829	0.119	0.234	3.82459e-179
ZNF680	2.68444e-183	0.382734	0.3	0.182	7.50839e-179
ACSS2	1.33987e-182	-0.633466	0.208	0.325	3.7476e-178
VWA8	1.42977e-182	0.320053	0.838	0.743	3.99905e-178
RERE	3.71694e-182	0.281048	0.942	0.873	1.03963e-177
C11orf65	4.89438e-182	0.407672	0.254	0.142	1.36896e-177
MTR	2.08213e-181	0.311967	0.851	0.745	5.82373e-177
GOLGA4	2.85264e-181	-0.570943	0.836	0.85	7.97884e-177
THSD7A	5.54832e-181	0.308407	0.863	0.77	1.55187e-176
COL4A4	9.17813e-181	0.305556	0.631	0.483	2.56712e-176
TMEM65	5.72898e-180	0.395601	0.379	0.253	1.6024e-175
SGCE	6.92026e-180	0.396025	0.327	0.206	1.9356e-175
SLC16A4	3.97006e-179	-0.50435	0.1	0.205	1.11043e-174
TMEM63A	4.68792e-179	-0.51379	0.13	0.243	1.31121e-174
IGSF3	7.33628e-179	0.358183	0.25	0.14	2.05196e-174
AC053527.2	1.89463e-178	0.398176	0.463	0.331	5.29929e-174
FERMT2	5.34754e-178	-0.520367	0.434	0.539	1.49571e-173
ADK	5.7119e-178	0.34883	0.803	0.697	1.59762e-173
AUH	6.70249e-178	0.360705	0.706	0.586	1.87469e-173
DDX17	1.00737e-177	0.278099	0.94	0.876	2.81762e-173
MYRFL	1.24042e-177	0.412349	0.298	0.179	3.46945e-173
DAAM1	1.46952e-177	0.385511	0.489	0.356	4.11026e-173
POU3F3	6.27016e-177	0.310137	0.258	0.144	1.75377e-172
DAB1	7.61808e-177	0.457485	0.503	0.374	2.13078e-172
RNF19A	4.98234e-176	-0.568948	0.356	0.471	1.39356e-171
FHIT	1.34488e-175	-0.303308	0.965	0.958	3.76162e-171
NCOA1	1.7082e-175	0.34544	0.808	0.713	4.77785e-171
COL4A2	4.17999e-175	0.303468	0.552	0.405	1.16914e-170
ACTG1	4.55257e-175	-0.424239	0.091	0.201	1.27335e-170
DNAJC6	5.49861e-175	0.566407	0.254	0.146	1.53796e-170
FAXDC2	2.2714e-174	0.357881	0.214	0.113	6.35311e-170
OSBPL8	2.52318e-173	-0.484974	0.423	0.535	7.05735e-169
ITGA6	3.78612e-173	-0.843914	0.384	0.492	1.05898e-168
AC079352.1	1.34147e-172	0.27645	0.506	0.346	3.75208e-168
PCMTD1	5.7324e-172	0.347252	0.62	0.499	1.60335e-167
USP25	1.05454e-171	0.314145	0.772	0.664	2.94956e-167
LINC00958	1.18631e-171	0.360478	0.225	0.122	3.31812e-167
ZNF559	1.21267e-171	0.359198	0.299	0.183	3.39184e-167
ZC3H12C	1.26455e-171	-0.50784	0.218	0.336	3.53694e-167
MLLT3	2.27875e-171	0.378126	0.596	0.466	6.37368e-167
CNNM2	3.70551e-171	-1.41973	0.57	0.612	1.03643e-166
RBMS3	4.0797e-171	-1.23218	0.236	0.345	1.14109e-166
GTF2H2	8.37583e-171	0.366406	0.258	0.15	2.34272e-166
SLC36A4	2.98073e-170	0.395384	0.342	0.222	8.3371e-166
CCNL1	3.74703e-170	-0.521846	0.419	0.53	1.04805e-165
SRSF10	5.72145e-170	0.374676	0.479	0.353	1.60029e-165
SVIL	7.61625e-170	0.53155	0.669	0.568	2.13027e-165
MGAT4A	1.58253e-169	0.337951	0.4	0.272	4.42633e-165
RBMX	2.53236e-169	0.359931	0.542	0.418	7.08302e-165
GABPB1-AS1	2.6478e-169	0.407758	0.454	0.331	7.4059e-165
ANK2	2.98904e-168	0.252888	0.674	0.534	8.36035e-164
ATF7IP2	3.18831e-168	0.381033	0.348	0.227	8.91771e-164
CYP7B1	4.90776e-168	0.445593	0.367	0.247	1.3727e-163
MYO5C	9.52144e-168	0.344066	0.319	0.198	2.66315e-163
ZMYND8	1.46428e-167	0.380275	0.564	0.44	4.09559e-163
SUCLG2-AS1	6.78681e-167	0.411441	0.602	0.484	1.89827e-162
IDH2	1.26032e-166	0.353157	0.395	0.269	3.52511e-162
B4GALNT3	1.93292e-166	-0.705122	0.111	0.214	5.40638e-162
ENSA	2.15286e-166	0.370387	0.426	0.302	6.02154e-162
PLA2R1	3.15153e-166	-1.18038	0.108	0.212	8.81482e-162
TGFBR2	5.39503e-166	0.250223	0.471	0.34	1.50899e-161
ARMCX4	1.68004e-165	0.398131	0.496	0.373	4.69906e-161
EEA1	1.70442e-165	0.407358	0.535	0.416	4.76728e-161
PGPEP1	2.77084e-165	-0.53201	0.113	0.217	7.75003e-161
ZNF532	6.06521e-165	0.365733	0.392	0.268	1.69644e-160
STPG2	7.49592e-165	0.406522	0.636	0.515	2.09661e-160
GNAS	8.79006e-165	0.315078	0.56	0.425	2.45858e-160
MNAT1	9.4037e-165	0.353782	0.709	0.601	2.63021e-160
ZRANB2-AS2	2.38965e-164	0.464413	0.432	0.313	6.68384e-160
LIN52	1.28288e-163	-0.694109	0.414	0.506	3.58821e-159
ERICH1	4.40209e-163	0.409536	0.436	0.312	1.23126e-158
INSR	5.67874e-163	-0.528231	0.745	0.779	1.58834e-158
PARD3	7.15061e-163	-0.370368	0.894	0.901	2.00003e-158
ATG10	9.8561e-163	0.424929	0.481	0.36	2.75675e-158
SGMS1	1.71896e-162	0.374813	0.649	0.538	4.80794e-158
ZKSCAN7-AS1	2.10308e-162	0.359058	0.262	0.154	5.88232e-158
KIF16B	4.93146e-162	0.3981	0.598	0.483	1.37933e-157
FRMD4B	1.1508e-161	-0.6844	0.423	0.513	3.21879e-157
LINC01550	1.16397e-161	0.327905	0.229	0.125	3.25563e-157
BICD1	1.49917e-161	-0.765086	0.27	0.378	4.19317e-157
TM7SF3	3.28387e-161	-0.626503	0.318	0.423	9.18498e-157
FAM172A	3.83387e-160	0.342092	0.761	0.663	1.07233e-155
TRPV1	3.90936e-160	-0.498516	0.12	0.225	1.09345e-155
CNTN4	5.39504e-160	-0.673762	0.45	0.538	1.50899e-155
PLOD2	1.52478e-159	0.327345	0.353	0.232	4.26481e-155
CASC15	3.22863e-159	0.300334	0.293	0.177	9.03049e-155
FGFR2	4.53502e-159	0.376759	0.403	0.277	1.26844e-154
AC083843.3	8.69949e-159	0.339235	0.288	0.179	2.43325e-154
ACAA1	2.35413e-158	-0.488558	0.109	0.209	6.5845e-154
LINC01781	3.85076e-158	-0.645981	0.135	0.239	1.07706e-153
CEMIP2	3.9605e-158	-0.537057	0.166	0.274	1.10775e-153
MAGI2	4.42066e-158	-1.27547	0.77	0.826	1.23646e-153
ZNF138	5.15895e-158	0.352857	0.265	0.159	1.44296e-153
PRXL2A	5.40977e-158	0.319985	0.248	0.145	1.51311e-153
HGD	1.35308e-157	-0.587047	0.197	0.302	3.78458e-153
C5AR1	1.40374e-157	0.337653	0.214	0.117	3.92626e-153
ACYP1	3.26342e-157	0.340618	0.233	0.134	9.12778e-153
TMEM178B	5.60467e-157	-0.641524	0.139	0.244	1.56763e-152
SLC39A11	7.94436e-157	-0.521528	0.369	0.476	2.22204e-152
KLF7	8.19754e-157	-0.576668	0.159	0.266	2.29285e-152
DMTF1	9.11029e-157	0.357173	0.531	0.415	2.54815e-152
ANKS1B	1.88461e-156	-1.01846	0.288	0.388	5.27126e-152
AC090579.1	3.09551e-156	0.414	0.263	0.159	8.65813e-152
MID1	6.15692e-156	-0.56476	0.129	0.234	1.72209e-151
MFAP3L	7.61616e-156	0.342776	0.214	0.118	2.13024e-151
KIDINS220	2.55567e-155	0.338502	0.606	0.488	7.14822e-151
VPS13A	2.67049e-155	-0.517966	0.54	0.622	7.46935e-151
GOLGB1	2.7056e-155	-0.978942	0.585	0.643	7.56756e-151
MICU3	8.43195e-155	0.32732	0.394	0.268	2.35842e-150
CRTC1	1.58534e-154	0.324532	0.349	0.231	4.4342e-150
GADD45A	1.62288e-153	-0.731737	0.186	0.286	4.53918e-149
IMPA2	3.51338e-153	0.354298	0.383	0.264	9.82692e-149
ZBTB44	4.02277e-153	0.390611	0.418	0.301	1.12517e-148
ACAD11	6.14766e-153	-0.535292	0.369	0.471	1.7195e-148
SLC47A1	6.95988e-153	-0.7384	0.257	0.353	1.94668e-148
WBP2NL	9.16376e-153	0.376888	0.234	0.135	2.5631e-148
SH3PXD2A	2.91203e-152	-0.525108	0.149	0.255	8.14494e-148
KANK1	3.06863e-152	-0.640739	0.781	0.81	8.58297e-148
LINC01473	3.03718e-151	0.328918	0.82	0.739	8.495e-147
RFX3-AS1	2.09368e-150	0.350811	0.504	0.377	5.85601e-146
B2M	2.33496e-150	-0.488498	0.148	0.257	6.53088e-146
PRKAA2	5.46002e-150	0.319516	0.651	0.532	1.52717e-145
SOX6	2.70478e-149	0.259616	0.906	0.823	7.56526e-145
SH3BP4	9.34827e-149	0.327659	0.348	0.229	2.61471e-144
SPATS2	3.86665e-148	-0.498765	0.22	0.331	1.0815e-143
SYTL2	6.13068e-148	0.309268	0.439	0.315	1.71475e-143
AHCYL1	1.28978e-147	0.37952	0.499	0.39	3.60752e-143
MPP7	1.63949e-147	0.34578	0.391	0.273	4.58566e-143
DANT2	1.76768e-147	0.261828	0.902	0.815	4.94421e-143
PALM	2.10324e-147	0.332139	0.295	0.187	5.88276e-143
PODXL	1.1265e-146	-0.582757	0.107	0.203	3.15082e-142
SPAG9	1.87904e-146	-0.475608	0.577	0.651	5.25569e-142
SLC3A1	3.15695e-146	0.346665	0.54	0.418	8.83e-142
PTPN14	3.30228e-146	0.303378	0.627	0.511	9.23647e-142
MRPL33	4.84344e-146	0.406511	0.295	0.19	1.35471e-141
BLNK	2.00465e-145	0.278118	0.373	0.246	5.60701e-141
DMXL2	2.85921e-145	-0.504711	0.312	0.419	7.99722e-141
ABCA5	2.93786e-145	-1.03763	0.614	0.626	8.21719e-141
FAM102A	3.96027e-145	-0.469251	0.108	0.203	1.10769e-140
ZMAT1	5.91674e-145	0.298203	0.627	0.505	1.65491e-140
PSME4	9.53753e-145	0.337304	0.564	0.453	2.66765e-140
ABCC5	1.09284e-144	0.272876	0.442	0.309	3.05668e-140
HDAC6	1.10595e-144	-0.470646	0.107	0.202	3.09334e-140
RAP1A	1.29222e-144	0.376051	0.501	0.39	3.61433e-140
CARMIL1	1.63989e-144	0.258612	0.668	0.543	4.58677e-140
GCGR	1.86583e-144	0.304219	0.232	0.133	5.21872e-140
SIPA1L1	5.84619e-144	-0.440248	0.576	0.654	1.63518e-139
HNRNPA2B1	1.12194e-143	0.285463	0.755	0.648	3.13807e-139
CERS4	1.40062e-143	-0.514547	0.179	0.283	3.91752e-139
FOXP2	3.80063e-142	0.500935	0.386	0.269	1.06304e-137
GAK	3.97624e-142	-0.487596	0.246	0.354	1.11215e-137
NCOA2	5.13017e-142	0.320944	0.819	0.739	1.43491e-137
RCAN1	1.04869e-141	-0.416858	0.119	0.217	2.9332e-137
GIGYF2	1.18921e-141	0.302928	0.735	0.638	3.32623e-137
POGZ	2.10999e-141	0.308303	0.723	0.617	5.90164e-137
PLIN5	6.25026e-141	0.302331	0.438	0.316	1.7482e-136
PAPSS2	1.35303e-140	0.434865	0.251	0.152	3.78443e-136
MBNL2	2.11728e-140	0.298436	0.723	0.617	5.92202e-136
RANBP17	2.90474e-140	-0.611155	0.192	0.293	8.12454e-136
TENT2	4.27874e-140	0.300089	0.73	0.631	1.19676e-135
RFFL	4.28347e-139	-0.486475	0.198	0.302	1.19809e-134
SKIL	4.4749e-139	-0.458616	0.179	0.281	1.25163e-134
RTTN	5.72289e-139	-0.613312	0.331	0.429	1.60069e-134
VMP1	6.27179e-139	-0.599581	0.484	0.569	1.75422e-134
GLCCI1	6.69284e-139	0.270893	0.473	0.348	1.87199e-134
BACE2	1.50326e-138	0.254515	0.514	0.371	4.20461e-134
AC013287.1	1.7246e-138	0.55499	0.202	0.114	4.8237e-134
CYS1	1.78264e-138	0.323298	0.391	0.275	4.98604e-134
GABPB2	2.41688e-138	0.349795	0.365	0.254	6.76e-134
MAP3K3	2.1963e-137	0.327497	0.353	0.243	6.14304e-133
TMCC1	3.26267e-137	0.308574	0.733	0.632	9.12568e-133
TCF4	5.31723e-137	-0.690666	0.108	0.201	1.48723e-132
PPP1CB	5.73673e-137	0.305793	0.45	0.336	1.60456e-132
SLC12A2	7.4934e-137	-0.550849	0.137	0.234	2.0959e-132
TRA2A	8.11075e-137	0.304353	0.655	0.548	2.26858e-132
NAPB	8.51618e-137	0.338915	0.296	0.195	2.38197e-132
TMEM116	2.53472e-136	0.278543	0.414	0.29	7.08961e-132
RDX	3.87595e-136	-0.679374	0.458	0.541	1.0841e-131
PAQR5	5.31329e-136	0.301559	0.583	0.459	1.48613e-131
CALM2	1.42036e-135	0.3268	0.413	0.302	3.97275e-131
CLCN3	1.45171e-135	0.297602	0.426	0.314	4.06043e-131
AL049828.1	1.55827e-135	0.460771	0.59	0.493	4.35847e-131
NHLRC3	1.70281e-135	0.319499	0.295	0.193	4.76275e-131
GRAMD1C	3.90097e-135	0.312412	0.464	0.347	1.0911e-130
LINC01117	4.31104e-135	0.405625	0.282	0.18	1.2058e-130
PXN	1.39746e-134	0.291454	0.293	0.191	3.9087e-130
ATP13A3	2.77142e-134	-0.501292	0.26	0.362	7.75166e-130
LYPLAL1	3.98777e-134	0.311327	0.674	0.568	1.11538e-129
ZNF254	5.40595e-134	0.33316	0.407	0.297	1.51204e-129
NPLOC4	1.5029e-133	-0.455239	0.259	0.363	4.20362e-129
MYO15B	1.97854e-133	-0.547451	0.261	0.361	5.53399e-129
DMGDH	2.86923e-133	0.333166	0.567	0.454	8.02524e-129
AGBL4	5.80543e-133	0.256286	0.672	0.547	1.62378e-128
TRPM7	4.5415e-132	-1.23262	0.721	0.719	1.27026e-127
SREBF2	4.59431e-132	0.278464	0.503	0.38	1.28503e-127
URI1	1.02308e-131	0.33158	0.562	0.457	2.86155e-127
PUM2	1.02708e-131	0.289234	0.723	0.628	2.87274e-127
DYNC2LI1	1.59869e-131	0.309797	0.355	0.246	4.47155e-127
PLA2G12A	1.72625e-131	0.36021	0.415	0.31	4.82833e-127
AC002451.1	1.93117e-131	0.327633	0.241	0.146	5.40148e-127
MSH2	2.10152e-131	0.336897	0.29	0.188	5.87796e-127
HPN	4.45446e-131	-0.628795	0.564	0.607	1.24591e-126
BRWD1	4.53341e-131	0.286424	0.738	0.636	1.26799e-126
MTX2	8.90979e-131	0.304448	0.597	0.486	2.49207e-126
CLINT1	1.54555e-130	0.301567	0.58	0.47	4.32289e-126
CEP120	6.23955e-130	0.304486	0.232	0.14	1.7452e-125
RGN	7.07179e-130	-0.498204	0.223	0.323	1.97798e-125
TIAM2	7.80207e-130	0.337103	0.442	0.333	2.18224e-125
COL6A1	8.19301e-130	0.262784	0.357	0.243	2.29158e-125
ZNF737	9.52494e-130	0.298503	0.273	0.174	2.66413e-125
GRAMD2B	1.41845e-129	0.330869	0.616	0.511	3.96741e-125
TTC28-AS1	2.10503e-129	0.354086	0.308	0.209	5.88776e-125
UBE2E2	3.72165e-128	-0.357372	0.737	0.789	1.04095e-123
VAV2	5.38106e-127	-0.502017	0.223	0.323	1.50508e-122
FAM126B	5.84921e-127	0.333199	0.43	0.323	1.63603e-122
ZMIZ1	9.8462e-127	0.275145	0.463	0.348	2.75398e-122
STEAP2-AS1	1.06722e-126	0.425117	0.219	0.13	2.98501e-122
RAI14	5.25985e-126	-0.517355	0.35	0.447	1.47118e-121
MBNL3	1.25922e-125	0.350546	0.237	0.146	3.52204e-121
BBS9	1.71761e-125	0.310346	0.753	0.669	4.80414e-121
PDLIM5	2.31283e-125	-0.519691	0.509	0.584	6.46898e-121
CCDC18-AS1	3.63699e-125	0.316573	0.633	0.53	1.01727e-120
BRD9	4.02196e-125	-0.485383	0.183	0.281	1.12494e-120
AIG1	5.45904e-125	-0.484826	0.536	0.6	1.52689e-120
TOM1L2	6.11588e-125	0.259918	0.574	0.451	1.71061e-120
PLEKHA1	8.74313e-125	-0.457066	0.356	0.453	2.44545e-120
RPS4Y1	3.29615e-124	-0.388359	0.148	0.242	9.21933e-120
RFX7	4.34074e-124	-0.454545	0.361	0.46	1.21411e-119
FSTL4	5.84588e-124	-0.555404	0.134	0.226	1.63509e-119
WDR6	7.13641e-124	-0.407784	0.152	0.247	1.99605e-119
NNT	1.48662e-123	0.253255	0.575	0.453	4.15807e-119
NBEA	3.92217e-123	-0.407514	0.482	0.574	1.09703e-118
NINL	1.78638e-122	0.284347	0.639	0.528	4.9965e-118
IMMP1L	1.95234e-122	0.327241	0.454	0.351	5.4607e-118
ADGRL2	3.02276e-122	-0.669061	0.527	0.586	8.45467e-118
D2HGDH	4.3073e-122	-0.571408	0.241	0.332	1.20475e-117
AC079142.1	1.51865e-121	0.398934	0.542	0.44	4.24768e-117
ARHGEF3	2.3318e-121	-0.638134	0.415	0.491	6.52205e-117
SPIN1	2.4362e-121	0.300686	0.684	0.586	6.81405e-117
TTC3	5.39246e-121	0.263652	0.739	0.639	1.50827e-116
HMCN1	6.81633e-121	0.673053	0.291	0.196	1.90653e-116
PPP1R13B	7.03202e-121	0.294731	0.467	0.356	1.96686e-116
LNPEP	1.70468e-120	0.305587	0.48	0.372	4.76799e-116
LINC01578	1.39749e-119	0.298648	0.467	0.363	3.90878e-115
CCDC66	1.55891e-119	0.306846	0.452	0.345	4.36029e-115
AC046134.2	2.54776e-119	0.316802	0.404	0.298	7.12608e-115
TSPAN14	3.00038e-118	0.260516	0.306	0.205	8.39206e-114
EML4	3.7441e-118	-0.437652	0.443	0.529	1.04722e-113
CDK10	4.41692e-118	-0.428857	0.141	0.23	1.23541e-113
GNPTAB	5.63848e-118	0.313574	0.313	0.216	1.57708e-113
GNB1	6.34331e-118	-0.418013	0.394	0.486	1.77422e-113
BEND7	6.39168e-118	-0.403122	0.21	0.308	1.78775e-113
AL359232.1	1.44698e-117	-0.503079	0.263	0.361	4.04719e-113
ZSWIM6	6.3334e-117	-0.548397	0.631	0.682	1.77145e-112
GPR155	6.78976e-117	-0.510684	0.182	0.272	1.8991e-112
NQO2	7.16937e-117	-0.540273	0.23	0.32	2.00527e-112
ZNF518A	9.97208e-117	0.286	0.686	0.585	2.78919e-112
ITFG2	1.37514e-116	0.300892	0.345	0.244	3.84627e-112
DHRS3	1.92516e-116	-0.530915	0.227	0.321	5.38468e-112
EDA	2.61049e-116	-0.546195	0.246	0.342	7.30155e-112
KLHL32	2.94131e-116	0.332293	0.259	0.167	8.22683e-112
ABCC6	6.67328e-116	-0.507434	0.123	0.208	1.86652e-111
ZNF483	2.532e-115	0.287549	0.215	0.131	7.08201e-111
DNM1L	9.11754e-115	0.306167	0.436	0.333	2.55018e-110
PDK4	9.29563e-115	0.558793	0.691	0.593	2.59999e-110
ACYP2	1.89724e-114	0.310828	0.643	0.545	5.30659e-110
DIP2C	1.99663e-114	-0.561196	0.718	0.736	5.58458e-110
SFPQ	4.94003e-114	0.25024	0.681	0.584	1.38173e-109
TVP23C	5.67965e-114	0.300391	0.309	0.212	1.5886e-109
TRAK1	7.60142e-114	-0.439381	0.421	0.504	2.12612e-109
NUCKS1	1.16544e-113	0.274248	0.52	0.417	3.25974e-109
DISP1	1.78897e-113	-0.442335	0.272	0.369	5.00376e-109
PDE4DIP	4.28626e-113	0.260455	0.346	0.247	1.19887e-108
DPY19L2	8.22846e-113	-0.517908	0.323	0.41	2.3015e-108
UQCRC2	9.4012e-113	0.297971	0.401	0.302	2.62952e-108
ST3GAL4	1.06316e-112	0.302355	0.24	0.151	2.97365e-108
CCDC50	1.80707e-112	0.291041	0.488	0.385	5.05439e-108
SH3YL1	6.22672e-112	-0.546923	0.405	0.482	1.74161e-107
THOC2	6.37391e-112	-0.427928	0.531	0.604	1.78278e-107
LINC01266	6.90926e-112	0.39843	0.347	0.249	1.93252e-107
IQCH-AS1	1.33888e-111	0.319143	0.321	0.226	3.74483e-107
UBE2H	4.49542e-111	0.257091	0.771	0.685	1.25737e-106
VSIG10	5.03271e-111	0.293706	0.264	0.173	1.40765e-106
MTOR	5.05246e-111	0.305841	0.335	0.239	1.41317e-106
PARP4	3.22777e-110	-0.394234	0.134	0.219	9.02807e-106
RGS12	2.03545e-109	-0.423802	0.14	0.227	5.69314e-105
PRRG1	3.05935e-109	0.357555	0.291	0.201	8.55701e-105
MOK	1.22569e-108	0.285946	0.39	0.287	3.42825e-104
GLDC	1.38404e-108	-0.571918	0.396	0.468	3.87117e-104
DNMT3A	2.30983e-108	0.296208	0.393	0.294	6.46058e-104
TSC22D1	3.9619e-108	-0.484682	0.64	0.688	1.10814e-103
DTWD1	4.7942e-108	0.290222	0.283	0.193	1.34094e-103
RAP2C-AS1	6.65799e-108	0.361591	0.468	0.367	1.86224e-103
CLEC16A	7.75535e-108	0.27875	0.503	0.4	2.16917e-103
LINC02694	1.23215e-107	-0.654567	0.147	0.232	3.44632e-103
KRBA2	1.90211e-107	0.275032	0.218	0.135	5.32019e-103
UMAD1	6.18905e-107	0.286036	0.637	0.541	1.73108e-102
IL15	1.74998e-106	0.340905	0.224	0.141	4.89469e-102
ZNF528-AS1	2.05306e-106	0.269029	0.238	0.152	5.7424e-102
MCU	2.52898e-106	-0.465617	0.311	0.403	7.07356e-102
UBE3D	4.14567e-106	0.345327	0.392	0.296	1.15954e-101
TFEB	4.55363e-106	0.261925	0.281	0.19	1.27365e-101
ERBB3	6.16221e-106	-0.388262	0.133	0.217	1.72357e-101
TRPM4	6.39363e-106	0.279498	0.219	0.138	1.7883e-101
AP002495.1	8.68844e-106	0.286674	0.316	0.22	2.43016e-101
SHB	1.17265e-105	-0.492772	0.161	0.246	3.2799e-101
RBPMS	1.19256e-105	-0.51497	0.805	0.812	3.33559e-101
CCDC7	1.19821e-105	0.315285	0.486	0.384	3.35138e-101
SMG6	1.41896e-105	0.288148	0.562	0.464	3.96882e-101
IQCJ-SCHIP1	3.90626e-105	-0.705379	0.192	0.281	1.09258e-100
NME5	1.04506e-104	0.270994	0.218	0.136	2.92303e-100
GSE1	2.40541e-104	-0.521041	0.34	0.424	6.72792e-100
EEF1A1	3.33494e-104	-0.492683	0.239	0.337	9.32782e-100
LINC01004	4.15926e-104	0.288277	0.468	0.369	1.16334e-99
ARMC2	8.59956e-104	0.287736	0.288	0.197	2.4053e-99
AC119673.2	9.37036e-104	-0.400011	0.146	0.235	2.62089e-99
MFF	9.87517e-104	0.280532	0.408	0.311	2.76208e-99
DBT	1.88872e-103	0.298114	0.282	0.194	5.28275e-99
AL008633.1	1.93599e-103	0.441236	0.39	0.294	5.41496e-99
DNAJC11	2.59143e-103	0.287942	0.435	0.336	7.24822e-99
DSP	2.88217e-103	-0.410059	0.158	0.242	8.06143e-99
LARP4	3.64209e-103	-0.397923	0.514	0.583	1.01869e-98
MPPE1	4.30333e-103	0.266829	0.233	0.15	1.20364e-98
CHD6	7.2697e-103	0.262953	0.619	0.516	2.03334e-98
TJP1	1.14338e-102	-0.501654	0.435	0.511	3.19803e-98
STX3	1.68279e-102	-0.405294	0.195	0.283	4.70678e-98
DST	4.3479e-102	-0.366498	0.528	0.614	1.21611e-97
YBX3	5.67947e-102	-0.461981	0.307	0.391	1.58855e-97
LPIN2	2.31106e-101	-0.440465	0.196	0.284	6.46402e-97
SHROOM4	3.16791e-101	-0.458937	0.33	0.42	8.86064e-97
CASC2	3.2214e-101	0.334001	0.336	0.243	9.01026e-97
WDFY3	4.83519e-101	-0.35543	0.744	0.777	1.3524e-96
SAT2	9.87889e-101	-0.449505	0.143	0.223	2.76313e-96
WASHC1	1.06286e-100	-0.406034	0.176	0.26	2.97283e-96
TULP3	1.11136e-100	0.281495	0.316	0.225	3.10848e-96
EPS8L2	1.96559e-100	-0.527679	0.302	0.382	5.49776e-96
ZBTB1	3.88463e-100	0.285998	0.319	0.228	1.08653e-95
HOGA1	3.9249e-100	0.253303	0.311	0.216	1.0978e-95
AP3D1	6.08241e-100	-0.443082	0.257	0.346	1.70125e-95
TPD52	7.2747e-100	-0.403367	0.5	0.575	2.03473e-95
ADAMTS9	9.95181e-100	-0.587327	0.383	0.456	2.78352e-95
EXPH5	1.03246e-99	-0.496197	0.189	0.276	2.88779e-95
RCAN2	4.23164e-99	-0.332146	0.36	0.242	1.18359e-94
LETMD1	5.7974e-99	0.274011	0.302	0.214	1.62153e-94
R3HDM1	1.06082e-98	0.28306	0.498	0.403	2.96711e-94
ZNF736	1.58611e-98	0.281346	0.307	0.219	4.43636e-94
NAA16	2.75575e-98	0.262663	0.353	0.259	7.70784e-94
MICU1	4.51774e-98	-0.390822	0.385	0.47	1.26361e-93
TANC1	5.44992e-98	-0.432817	0.388	0.469	1.52434e-93
MLLT6	6.09372e-98	0.272788	0.324	0.234	1.70441e-93
FARS2	9.58912e-98	0.265042	0.646	0.554	2.68208e-93
FANCC	1.3915e-97	-0.418069	0.408	0.49	3.89203e-93
AC113414.1	2.26285e-97	-0.522025	0.284	0.369	6.3292e-93
BDNF-AS	4.50735e-97	0.311963	0.349	0.257	1.26071e-92
PPP1R21	4.97552e-97	-0.45923	0.432	0.502	1.39165e-92
GPAT3	1.61072e-96	-0.667888	0.448	0.524	4.5052e-92
ZBTB20	1.86016e-96	-0.288614	0.986	0.982	5.20287e-92
ZNF544	2.98648e-96	0.276918	0.398	0.304	8.35319e-92
LIMA1	4.47052e-96	-0.462568	0.196	0.282	1.2504e-91
COX10	7.56271e-96	0.292451	0.337	0.247	2.11529e-91
FN3K	7.97038e-96	-0.422374	0.195	0.276	2.22931e-91
ATP2B4	9.12343e-96	-0.44293	0.132	0.209	2.55182e-91
AHCYL2	1.05594e-95	-0.435351	0.56	0.629	2.95346e-91
PTPRM	2.86916e-95	-0.57969	0.785	0.77	8.02505e-91
LIPA	7.76243e-95	0.276667	0.401	0.3	2.17115e-90
CAPN3	8.80938e-95	-0.431169	0.137	0.213	2.46398e-90
P3H2	2.77298e-94	0.282663	0.754	0.661	7.75602e-90
ETFDH	2.8167e-94	0.274177	0.356	0.267	7.8783e-90
SF1	3.20865e-94	0.25236	0.488	0.396	8.97459e-90
MSN	3.52948e-94	-0.424169	0.174	0.255	9.87196e-90
ATP6V0A1	5.31461e-94	-0.401446	0.223	0.307	1.4865e-89
TNRC6C	5.35398e-94	0.264791	0.426	0.33	1.49751e-89
HMGA1P4	6.42351e-94	0.251517	0.27	0.184	1.79665e-89
SLIT2	8.17406e-94	-0.764472	0.565	0.604	2.28628e-89
KTN1	2.47637e-93	-0.353211	0.586	0.644	6.9264e-89
SLC39A10	5.42414e-93	0.293633	0.296	0.211	1.51713e-88
SMS	9.12582e-93	0.2787	0.317	0.229	2.55249e-88
NUP88	1.15227e-92	0.273001	0.355	0.264	3.2229e-88
NRSN2-AS1	2.92064e-92	0.263138	0.366	0.272	8.16903e-88
HEATR5A	7.62062e-92	0.304152	0.353	0.266	2.13149e-87
CPVL	8.46244e-92	0.261976	0.236	0.155	2.36695e-87
AC098829.1	1.24402e-91	-0.804298	0.271	0.351	3.47951e-87
CNIH3	2.62717e-91	0.296296	0.267	0.185	7.3482e-87
DDB1	3.03742e-91	0.292875	0.255	0.176	8.49567e-87
HSD17B4	3.38619e-91	0.280272	0.392	0.303	9.47117e-87
PSMA1	4.95633e-91	-0.358725	0.134	0.211	1.38629e-86
MIB1	4.99903e-91	0.263378	0.48	0.388	1.39823e-86
AC004870.4	9.47429e-91	0.264107	0.235	0.154	2.64996e-86
PALM2-AKAP2	1.79098e-90	-0.450675	0.33	0.414	5.00936e-86
COA1	3.11629e-90	0.260231	0.546	0.453	8.71625e-86
TPM1	3.28773e-90	-0.660728	0.224	0.305	9.19577e-86
ITGB3BP	4.27154e-90	0.273954	0.238	0.159	1.19475e-85
METTL25	7.35132e-90	0.298943	0.399	0.309	2.05616e-85
CSRNP3	7.73436e-90	0.287188	0.341	0.252	2.1633e-85
UBR4	1.6295e-89	-0.36463	0.293	0.378	4.55771e-85
DENND1B	1.82327e-89	0.262544	0.579	0.487	5.09968e-85
PAPLN	1.99625e-89	-0.509243	0.214	0.287	5.58352e-85
SLX4IP	2.00549e-89	0.275313	0.472	0.381	5.60935e-85
ENTPD5	2.61919e-89	-0.383977	0.201	0.282	7.32587e-85
AL050309.1	2.88244e-89	-0.42133	0.411	0.495	8.06219e-85
CCNL2	4.83203e-89	-0.407529	0.287	0.369	1.35152e-84
AC011346.1	5.39316e-89	0.340159	0.287	0.204	1.50847e-84
SPAG16	6.47208e-89	0.318749	0.543	0.454	1.81024e-84
SLCO4C1	6.79606e-89	0.252897	0.246	0.164	1.90086e-84
OSBP2	7.00878e-89	0.282368	0.264	0.182	1.96036e-84
KDM2B	7.71306e-89	0.274385	0.222	0.147	2.15734e-84
CELSR1	8.19989e-89	-0.463282	0.248	0.326	2.29351e-84
GALNT2	1.8497e-88	-0.387556	0.229	0.311	5.17361e-84
AC078980.1	2.85979e-88	-0.776629	0.175	0.247	7.99884e-84
ARHGEF10L	3.92315e-88	-0.422331	0.361	0.438	1.0973e-83
EPM2A	5.58283e-88	0.321844	0.354	0.268	1.56152e-83
TMEM51	6.56804e-88	-0.43616	0.278	0.361	1.83708e-83
ITPRID2	1.41015e-87	0.255437	0.297	0.212	3.94419e-83
RHBDD1	5.50365e-87	0.266434	0.425	0.334	1.53937e-82
GNA12	1.0455e-86	-0.343387	0.129	0.204	2.92425e-82
TAFA1	1.81087e-86	0.441941	0.269	0.193	5.06502e-82
SCN7A	1.96568e-86	0.477749	0.421	0.335	5.49802e-82
KLF13	4.27749e-86	-0.413611	0.164	0.239	1.19641e-81
GSR	7.51863e-86	-0.311022	0.129	0.204	2.10296e-81
INTS10	8.74285e-86	0.265439	0.331	0.247	2.44538e-81
PRKCH	9.0679e-86	-0.551593	0.133	0.203	2.53629e-81
ANKRD11	1.13203e-85	-0.367512	0.65	0.696	3.16628e-81
SSH2	2.08535e-85	-0.344161	0.564	0.628	5.83273e-81
KAT6B	2.52671e-85	0.268373	0.617	0.531	7.06721e-81
FIP1L1	2.89492e-85	0.258444	0.425	0.337	8.09709e-81
CSPP1	1.27979e-84	-0.375406	0.46	0.531	3.57957e-80
ITGB1BP1	1.72795e-84	0.281392	0.239	0.164	4.83307e-80
CAPS2	9.85304e-84	0.285304	0.378	0.293	2.7559e-79
TFB1M	1.09481e-83	0.256054	0.317	0.234	3.06218e-79
ALDH3A2	2.44158e-83	-0.479345	0.203	0.276	6.82911e-79
TMEM14B	2.44279e-83	0.288602	0.439	0.353	6.83249e-79
ABCA10	3.07995e-83	-0.610338	0.286	0.354	8.61462e-79
EYA3	3.52993e-83	-0.435673	0.388	0.459	9.87321e-79
FNIP1	4.50512e-83	-0.337604	0.51	0.575	1.26008e-78
LEKR1	1.86137e-82	0.271415	0.266	0.186	5.20626e-78
TBRG1	2.15743e-82	0.257527	0.29	0.212	6.03434e-78
AGPAT3	2.83879e-82	-0.459438	0.4	0.465	7.9401e-78
RAPGEF3	5.48753e-82	-0.458413	0.155	0.227	1.53486e-77
ARHGAP29	7.91977e-82	-0.425884	0.527	0.588	2.21516e-77
MYO5A	1.04297e-81	-0.457492	0.312	0.384	2.9172e-77
VEGFA	1.90427e-81	-0.437472	0.313	0.39	5.32623e-77
ARSJ	1.97993e-81	-0.371912	0.155	0.231	5.53786e-77
PTPRK	5.29181e-81	-0.336934	0.654	0.696	1.48012e-76
TGFBR1	2.99282e-80	-0.349714	0.198	0.275	8.37091e-76
DOCK7	4.69801e-80	-0.343607	0.36	0.438	1.31403e-75
NEO1	1.18185e-79	-0.390746	0.367	0.439	3.30564e-75
SNTB2	1.69028e-79	-0.362247	0.145	0.217	4.72772e-75
AC073475.1	1.72629e-79	0.367589	0.218	0.147	4.82843e-75
PRKCZ	1.94365e-79	-0.379427	0.184	0.26	5.43639e-75
RAB30-DT	9.73001e-79	0.266601	0.36	0.278	2.72148e-74
PPP2R1B	1.51113e-78	-0.344504	0.188	0.263	4.22664e-74
CAB39	3.80546e-78	-0.445468	0.408	0.474	1.06439e-73
TMPRSS2	7.88298e-78	-0.642962	0.289	0.343	2.20487e-73
DPH6-DT	9.60154e-78	0.307746	0.511	0.429	2.68555e-73
LUZP1	1.31077e-77	-0.352119	0.347	0.424	3.66624e-73
TBC1D19	2.04798e-77	-0.420069	0.416	0.483	5.72819e-73
UGT2B7	5.14907e-77	-0.683608	0.302	0.363	1.4402e-72
LINC01184	9.88661e-77	0.263622	0.416	0.332	2.76529e-72
TOB2	1.06003e-76	-0.352878	0.157	0.228	2.96491e-72
AC084198.2	1.31514e-76	0.250208	0.281	0.205	3.67846e-72
MCF2L	1.93873e-76	-0.618793	0.416	0.457	5.42264e-72
ALDH6A1	2.21622e-76	-0.408813	0.183	0.253	6.19878e-72
ABAT	2.92963e-76	-0.417239	0.167	0.238	8.19417e-72
RESF1	3.50654e-76	-0.332508	0.151	0.225	9.80778e-72
FRS2	4.18439e-76	0.253783	0.497	0.417	1.17037e-71
SLC7A8	1.06048e-75	-0.588275	0.279	0.343	2.96616e-71
EGFR	2.86625e-75	-0.510366	0.347	0.406	8.01691e-71
MYO1E	2.93367e-75	-0.676649	0.433	0.483	8.20548e-71
SUCLG1	3.07894e-75	-0.421965	0.388	0.453	8.61179e-71
RAPGEF2	1.94911e-74	-0.323608	0.607	0.653	5.45165e-70
MIPEP	4.62092e-74	0.250867	0.337	0.257	1.29247e-69
DHRSX	7.68521e-74	-0.365639	0.446	0.513	2.14955e-69
RPL13	5.38819e-73	-0.358863	0.195	0.272	1.50708e-68
PTH1R	9.70664e-73	-0.711214	0.541	0.555	2.71495e-68
MOB1B	9.86589e-73	-0.539665	0.4	0.463	2.75949e-68
KAT2B	1.1376e-72	0.25972	0.319	0.241	3.18187e-68
PLD1	1.40534e-72	-0.311258	0.141	0.212	3.93075e-68
TUBGCP3	3.44731e-72	-0.488852	0.287	0.357	9.64214e-68
CD2AP	1.31386e-71	-0.346312	0.549	0.596	3.67486e-67
MYO1D	2.48017e-71	-0.444212	0.3	0.367	6.93702e-67
RUFY3	2.96031e-71	-0.372928	0.536	0.584	8.27998e-67
LINC01505	3.766e-71	0.373925	0.218	0.151	1.05335e-66
MTHFS	4.23591e-71	-0.343535	0.196	0.267	1.18478e-66
MTHFD2L	7.42075e-71	0.254981	0.236	0.167	2.07558e-66
SAFB2	1.01604e-70	-0.407011	0.401	0.468	2.84188e-66
HIPK3	1.22747e-70	-0.37542	0.42	0.483	3.43325e-66
COL18A1	1.36785e-70	-0.474792	0.521	0.56	3.82587e-66
PPIG	2.349e-70	-0.371563	0.437	0.502	6.57017e-66
LRRC28	5.00307e-70	-0.338154	0.336	0.408	1.39936e-65
COL5A2	6.55714e-70	0.26104	0.212	0.146	1.83403e-65
INVS	1.53319e-69	-0.292992	0.512	0.578	4.28833e-65
TTTY14	1.60836e-69	-0.296	0.426	0.515	4.49859e-65
POLD3	2.90635e-69	-0.361154	0.155	0.222	8.12907e-65
BHLHE40	4.06404e-69	-0.421188	0.148	0.212	1.13671e-64
CAMK2G	6.30285e-69	-0.356204	0.189	0.258	1.76291e-64
MST1	2.90756e-68	-0.395969	0.204	0.274	8.13246e-64
GPRIN3	3.28229e-68	-0.454875	0.236	0.301	9.18057e-64
CAMKMT	3.69203e-68	0.251649	0.735	0.669	1.03266e-63
PRDM4	3.91393e-68	-0.266354	0.137	0.204	1.09473e-63
PPP4R1	1.67808e-67	-0.268897	0.225	0.301	4.6936e-63
LAMA5	2.77986e-67	-0.313139	0.142	0.207	7.77528e-63
RNF213	1.42261e-66	-0.365289	0.36	0.428	3.97905e-62
ITGA1	2.65917e-66	-0.463891	0.248	0.316	7.43771e-62
LINC00571	3.38831e-66	0.255566	0.427	0.348	9.47711e-62
CERT1	5.43231e-66	-0.311043	0.414	0.48	1.51942e-61
ARHGAP32	1.40652e-65	-0.324794	0.477	0.536	3.93405e-61
GDAP1	2.8917e-65	0.263491	0.263	0.193	8.08808e-61
FNBP1	3.42754e-65	-0.373421	0.301	0.371	9.58684e-61
RPS6KA3	4.33329e-65	-0.326834	0.234	0.306	1.21202e-60
SF3B1	5.68506e-65	-0.34064	0.469	0.527	1.59011e-60
AUTS2	1.83904e-64	-0.387416	0.563	0.599	5.1438e-60
SGO1-AS1	3.75957e-64	0.306034	0.631	0.555	1.05155e-59
LATS2	5.96664e-64	-0.283373	0.243	0.317	1.66887e-59
AC104123.1	6.01986e-64	0.277793	0.299	0.226	1.68375e-59
PEAK1	1.99817e-63	-0.351806	0.279	0.352	5.58889e-59
ZBTB38	3.45817e-63	-0.314411	0.279	0.351	9.6725e-59
CCDC144A	3.84419e-63	-0.397782	0.213	0.281	1.07522e-58
SMARCC1	5.11063e-63	-0.33037	0.52	0.57	1.42944e-58
GNG12	1.5044e-62	-0.320264	0.346	0.414	4.20781e-58
SFXN1	2.04229e-62	-0.300634	0.224	0.293	5.71229e-58
LRP5	2.56484e-62	-0.312935	0.143	0.207	7.17385e-58
WIPF1	2.85779e-62	-0.350418	0.164	0.229	7.99324e-58
MACROD1	3.12566e-62	-0.344599	0.162	0.226	8.74247e-58
PTH2R	3.15732e-62	-0.363594	0.917	0.88	8.83101e-58
UACA	3.57276e-62	-0.395798	0.393	0.459	9.993e-58
ANKRD12	4.92458e-62	-0.304743	0.729	0.753	1.3774e-57
UGCG	1.19132e-61	-0.453146	0.228	0.295	3.33211e-57
SH3GL2	1.95847e-61	-0.312035	0.208	0.277	5.47785e-57
ZKSCAN1	2.24291e-61	-0.333157	0.328	0.395	6.27342e-57
AC002460.2	2.44032e-61	0.359012	0.421	0.35	6.82557e-57
TUBGCP2	1.27982e-60	-0.328949	0.203	0.269	3.57966e-56
FAM110B	1.41554e-60	-0.478604	0.186	0.247	3.95927e-56
CSNK1D	2.14336e-60	-0.253852	0.142	0.205	5.99498e-56
CNOT6L	2.32928e-60	-0.535177	0.407	0.452	6.51499e-56
TULP4	3.32088e-60	-0.305684	0.281	0.35	9.28851e-56
LRRFIP1	3.61899e-60	-0.416983	0.519	0.556	1.01223e-55
TENM1	4.47413e-60	-0.483178	0.295	0.348	1.25141e-55
STK3	4.73838e-60	-0.282397	0.654	0.691	1.32533e-55
PDE10A	5.93007e-60	-0.586796	0.699	0.724	1.65864e-55
IL6ST	9.16474e-60	-0.365952	0.342	0.406	2.56338e-55
SULF2	1.76433e-59	-0.303775	0.141	0.202	4.93483e-55
GPC6	3.18192e-59	-0.458003	0.51	0.544	8.89982e-55
CACNA2D1	4.24202e-59	-0.340455	0.401	0.462	1.18649e-54
DDAH1	4.59645e-59	-0.322457	0.496	0.55	1.28563e-54
AKAP13	4.84284e-59	-0.349625	0.712	0.718	1.35454e-54
SLC25A37	6.11362e-59	-0.287689	0.184	0.248	1.70998e-54
PLPP3	8.10339e-59	-0.509569	0.352	0.413	2.26652e-54
HPCAL1	1.31804e-58	-0.386653	0.293	0.355	3.68657e-54
MPP5	1.71446e-58	-0.342225	0.245	0.311	4.79535e-54
XRCC4	2.84072e-58	0.253835	0.253	0.189	7.9455e-54
KLHL20	1.01088e-57	-0.337566	0.29	0.355	2.82743e-53
SLC44A1	1.06104e-56	-0.369886	0.319	0.382	2.96773e-52
HAGH	1.89596e-56	-0.366725	0.217	0.279	5.30301e-52
ERC1	1.959e-56	-0.341256	0.687	0.708	5.47933e-52
ACADVL	2.76971e-56	-0.317126	0.275	0.338	7.74687e-52
CEP135	1.14066e-55	-0.335625	0.159	0.219	3.19042e-51
PER1	1.75288e-55	-0.377429	0.281	0.339	4.90282e-51
SLC2A4RG	2.72848e-55	-0.354393	0.152	0.208	7.63157e-51
TMEM245	4.55549e-55	-0.326455	0.564	0.596	1.27417e-50
XPC	5.25224e-55	-0.330363	0.196	0.258	1.46905e-50
NFE2L1	1.71227e-54	-0.322035	0.164	0.222	4.78922e-50
MYH10	1.84845e-54	0.263353	0.438	0.37	5.17012e-50
JARID2	1.98577e-54	-0.314228	0.461	0.513	5.55419e-50
ADAM9	2.69489e-54	-0.292993	0.185	0.248	7.53761e-50
FOSL2	3.38881e-54	-0.413069	0.147	0.202	9.4785e-50
CDC14B	8.65439e-54	-0.265382	0.354	0.42	2.42063e-49
LIN7A	9.41958e-54	-0.312393	0.19	0.252	2.63466e-49
RAP1B	2.11725e-53	-0.332981	0.377	0.437	5.92196e-49
GOSR2	3.25706e-53	-0.297009	0.164	0.223	9.11e-49
SORBS2	7.29087e-53	-0.345591	0.658	0.681	2.03926e-48
ABI3BP	8.6525e-53	-0.382609	0.154	0.211	2.4201e-48
MSR1	1.29881e-52	0.284545	0.295	0.229	3.63278e-48
MGMT	2.5191e-52	-0.289829	0.319	0.383	7.04591e-48
AEBP2	2.54215e-52	0.25693	0.653	0.592	7.11039e-48
DMXL1	3.49295e-52	-0.302404	0.593	0.631	9.76978e-48
PPARA	4.39321e-52	-0.507933	0.63	0.627	1.22878e-47
KIF13B	4.6176e-52	-0.350651	0.557	0.592	1.29154e-47
ANK3	5.32588e-52	-0.253186	0.939	0.916	1.48965e-47
SGK3	5.67957e-52	-0.303366	0.463	0.511	1.58858e-47
ATP11C	2.54994e-51	-0.348644	0.178	0.236	7.13217e-47
GTF3C1	4.31003e-51	-0.252529	0.148	0.205	1.20552e-46
SYNE1	8.00372e-51	-0.704304	0.684	0.695	2.23864e-46
MACROD2	3.44624e-50	0.250985	0.761	0.714	9.63912e-46
TAFA2	6.98596e-50	0.281503	0.226	0.168	1.95397e-45
MYO5B	1.08416e-49	-0.271391	0.282	0.345	3.03239e-45
GALNT11	1.3376e-49	-0.32355	0.357	0.413	3.74125e-45
AHNAK	1.34831e-49	-0.306462	0.23	0.291	3.77123e-45
NT5C2	2.50202e-49	-0.27431	0.563	0.601	6.99816e-45
DHTKD1	2.82968e-49	-0.383645	0.253	0.307	7.91462e-45
RAPH1	3.39571e-49	-0.313796	0.171	0.227	9.49781e-45
TNS3	7.58774e-49	-0.324035	0.555	0.589	2.12229e-44
SNRNP70	1.74923e-48	-0.317707	0.431	0.483	4.89259e-44
TJP2	3.91691e-48	-0.323943	0.376	0.434	1.09556e-43
CAMSAP2	7.90796e-48	-0.262115	0.314	0.377	2.21186e-43
FAM107B	1.29116e-47	-0.411003	0.419	0.466	3.61138e-43
ZFAT	1.29118e-47	-0.336956	0.272	0.329	3.61143e-43
PAX2	1.46578e-47	-0.386461	0.442	0.481	4.09977e-43
PCK1	2.51169e-47	-0.295406	0.243	0.306	7.02521e-43
CMBL	1.28855e-46	-0.387585	0.208	0.259	3.60409e-42
CDK8	1.43955e-46	-0.263565	0.436	0.49	4.02643e-42
WBP1L	2.19836e-46	-0.28545	0.291	0.351	6.14882e-42
FRY	3.08724e-46	-0.642336	0.279	0.325	8.635e-42
C11orf80	4.64505e-46	-0.428113	0.262	0.315	1.29922e-41
PTPN1	6.69031e-46	-0.318318	0.3	0.358	1.87128e-41
MAP4K4	7.27259e-46	-0.313395	0.264	0.322	2.03414e-41
GLCE	9.2514e-46	-0.262359	0.279	0.338	2.58762e-41
PITPNC1	1.22594e-45	-0.501784	0.417	0.464	3.42895e-41
ITGB1	2.45722e-45	-0.277971	0.293	0.353	6.87285e-41
RREB1	3.22161e-45	-0.337415	0.531	0.562	9.01084e-41
YPEL2	7.33523e-45	-0.340894	0.218	0.274	2.05166e-40
RNF152	9.73623e-45	-0.780128	0.728	0.683	2.72322e-40
IP6K2	1.21846e-44	-0.252313	0.244	0.301	3.40803e-40
GPR137B	1.24459e-44	-0.288757	0.185	0.238	3.48111e-40
PLEKHA6	3.53087e-44	-0.440606	0.429	0.458	9.87586e-40
CPLANE1	4.78309e-44	-0.255832	0.487	0.538	1.33783e-39
ITGB8	1.0333e-43	-0.250707	0.431	0.339	2.89014e-39
HIVEP2	2.47017e-43	-0.287391	0.433	0.487	6.90908e-39
PFKFB2	2.52168e-43	-0.328052	0.251	0.302	7.05314e-39
AC009060.1	4.87042e-43	-0.569015	0.266	0.306	1.36226e-38
BMERB1	5.72712e-43	-0.298484	0.306	0.36	1.60187e-38
ITSN1	5.88774e-43	-0.273765	0.467	0.515	1.6468e-38
PDZD8	6.17256e-43	-0.281989	0.314	0.371	1.72647e-38
NMT1	8.90463e-43	-0.262985	0.253	0.31	2.49062e-38
ZNF69	1.05047e-42	-0.379984	0.301	0.35	2.93816e-38
CRYBG1	1.15591e-42	-0.404727	0.29	0.342	3.23307e-38
EEFSEC	2.1917e-42	-0.255807	0.211	0.267	6.13018e-38
FMO4	2.15405e-41	-0.3511	0.293	0.344	6.02487e-37
SLC38A2	3.39589e-41	-0.278277	0.159	0.21	9.49831e-37
GON4L	5.42581e-41	-0.322576	0.415	0.463	1.5176e-36
CHRM3	6.79304e-41	-0.533938	0.237	0.287	1.90001e-36
RBM25	1.39563e-40	-0.314011	0.602	0.636	3.90359e-36
RRAS2	1.86933e-40	-0.266296	0.235	0.291	5.22851e-36
PTMA	2.0282e-40	-0.301081	0.205	0.256	5.67287e-36
TBC1D9	3.54269e-40	-0.54396	0.337	0.365	9.90889e-36
MAP4K3-DT	4.46011e-40	-0.25237	0.491	0.535	1.24749e-35
MEGF9	1.29391e-39	-0.278873	0.26	0.313	3.61908e-35
ETV6	2.43696e-39	-0.286327	0.355	0.408	6.81617e-35
ACOX1	1.02487e-38	-0.253443	0.206	0.256	2.86656e-34
RANBP2	1.99574e-38	-0.3995	0.386	0.432	5.58209e-34
PLXNB2	2.19075e-38	-0.286354	0.159	0.205	6.12754e-34
APBB2	2.23635e-38	-0.503332	0.744	0.715	6.25506e-34
FREM2	3.49515e-38	-0.326004	0.36	0.408	9.77593e-34
ITSN2	8.64028e-38	-0.276328	0.468	0.511	2.41669e-33
HMGN3	2.78269e-37	-0.260514	0.351	0.4	7.78317e-33
BTD	3.76323e-37	-0.283755	0.196	0.246	1.05258e-32
KLF6	5.84321e-37	-0.407547	0.264	0.311	1.63434e-32
PDGFC	1.47162e-36	-0.40233	0.464	0.485	4.11612e-32
KDM4B	3.95142e-36	-0.337397	0.305	0.35	1.10521e-31
HSPD1	5.79522e-36	-0.270408	0.294	0.344	1.62092e-31
TBCD	4.88716e-35	-0.25666	0.178	0.226	1.36694e-30
FGFR3	4.98074e-35	-0.368332	0.162	0.204	1.39311e-30
CDK17	1.0285e-34	-0.262273	0.238	0.29	2.87671e-30
EIF5B	9.1305e-34	-0.264298	0.307	0.357	2.5538e-29
DIXDC1	1.13602e-33	-0.316426	0.266	0.309	3.17744e-29
CAMK2D	1.34203e-33	-0.258017	0.375	0.422	3.75366e-29
FBXO21	2.11529e-33	-0.351626	0.47	0.497	5.91647e-29
TBL1X	5.95422e-33	-0.304969	0.607	0.624	1.6654e-28
ADAMTS9-AS1	6.39986e-33	-0.421844	0.526	0.538	1.79004e-28
DOCK4	7.60428e-33	-0.332771	0.496	0.54	2.12692e-28
HIVEP3	1.0798e-32	-0.334935	0.162	0.206	3.02021e-28
SH3RF1	1.15281e-32	-0.301879	0.676	0.693	3.22441e-28
FOXN3	1.30379e-32	-0.330405	0.487	0.519	3.64671e-28
HSP90B1	1.46756e-32	-0.330613	0.318	0.363	4.10476e-28
ASAP1	1.51377e-32	-0.399539	0.353	0.395	4.234e-28
GGNBP2	9.18734e-32	-0.25835	0.388	0.43	2.5697e-27
RSU1	3.28128e-31	-0.275627	0.218	0.264	9.17773e-27
RALBP1	6.11134e-31	-0.293238	0.224	0.268	1.70934e-26
CFI	6.84627e-31	-0.299407	0.203	0.245	1.9149e-26
BBOX1	2.02103e-30	-0.434954	0.288	0.317	5.65281e-26
ZBTB16	2.3027e-30	-0.515284	0.681	0.609	6.44065e-26
DOCK5	3.59878e-30	-0.427126	0.269	0.313	1.00658e-25
AC008554.1	2.0553e-29	-0.591484	0.338	0.354	5.74867e-25
SFXN2	2.08596e-28	-0.290273	0.163	0.201	5.83443e-24
CLUH	2.3379e-28	-0.296012	0.229	0.268	6.53909e-24
TMBIM6	2.74092e-28	-0.274167	0.298	0.338	7.66635e-24
PARP14	7.79921e-28	-0.274251	0.192	0.234	2.18144e-23
TRPC1	4.83335e-27	-0.270682	0.201	0.243	1.35189e-22
BACH2	5.23382e-27	-0.370716	0.338	0.371	1.4639e-22
SPEN	7.3543e-27	-0.404022	0.487	0.514	2.057e-22
EVC	1.03359e-26	-0.256668	0.247	0.289	2.89094e-22
KSR2	2.01773e-26	-0.462147	0.227	0.261	5.6436e-22
INPP4A	2.82654e-26	-0.26679	0.177	0.216	7.90584e-22
MAP4K3	3.44718e-26	-0.298003	0.714	0.697	9.64177e-22
FOXO1	3.87596e-26	-0.347134	0.691	0.688	1.08411e-21
STIM2	4.92065e-26	-0.321388	0.248	0.287	1.3763e-21
ELL2	6.97736e-26	-0.31557	0.428	0.453	1.95157e-21
TEX41	4.11803e-24	-0.550513	0.527	0.533	1.15181e-19
ABTB2	4.65951e-24	-0.568404	0.545	0.556	1.30327e-19
GANC	2.56079e-23	-0.274493	0.257	0.293	7.16253e-19
SIPA1L3	3.68313e-23	-0.250901	0.593	0.607	1.03017e-18
KIF13A	6.46341e-23	-0.254836	0.389	0.424	1.80781e-18
ATP11A	7.9788e-23	-0.356026	0.257	0.283	2.23167e-18
KITLG	2.51857e-22	-0.474978	0.252	0.278	7.04444e-18
ACAT1	2.96591e-22	-0.25058	0.276	0.312	8.29564e-18
HIF1A	5.97736e-22	-0.324931	0.439	0.461	1.67187e-17
BICC1	2.91729e-21	-0.305976	0.941	0.882	8.15965e-17
PRPF38B	1.21162e-20	-0.292336	0.323	0.353	3.38889e-16
CCDC198	2.03818e-20	-0.261359	0.576	0.585	5.70078e-16
PAPPA	2.58262e-20	-0.394702	0.248	0.194	7.22358e-16
MET	1.48069e-19	-0.312584	0.251	0.282	4.14149e-15
ANKS1A	2.23791e-19	-0.265824	0.484	0.508	6.25944e-15
HDAC4	5.15681e-19	-0.25312	0.304	0.336	1.44236e-14
SCN2A	1.36105e-18	-0.533391	0.441	0.434	3.80686e-14
ZNF385D	2.2079e-18	-0.55647	0.329	0.348	6.17549e-14
PRSS23	5.39351e-17	-0.281579	0.203	0.229	1.50856e-12
ELOVL7	4.28258e-14	-0.267495	0.341	0.359	1.19784e-09
HSP90AA1	5.03679e-13	-0.267788	0.454	0.47	1.40879e-08
ESYT2	5.12812e-13	-0.275975	0.422	0.444	1.43434e-08
SASH1	4.49214e-12	-0.285931	0.461	0.469	1.25645e-07
BOD1L1	4.85206e-12	-0.269795	0.468	0.48	1.35712e-07
ID2	1.22799e-11	-0.273692	0.219	0.239	3.43469e-07
SHROOM3	1.84705e-11	-0.255961	0.703	0.685	5.1662e-07
CBLB	2.48406e-11	-0.430139	0.636	0.612	6.94791e-07
CDC14A	7.49682e-11	-0.400154	0.218	0.24	2.09686e-06
AC019197.1	1.0329e-10	-0.84918	0.804	0.683	2.88903e-06
TBC1D14	1.05336e-10	-0.260833	0.402	0.414	2.94626e-06
IGFBP7	1.17859e-10	-0.321469	0.704	0.682	3.29652e-06
ATP6V0D2	7.60762e-10	-0.429525	0.368	0.316	2.12785e-05
FHOD3	1.08328e-09	-0.263213	0.788	0.736	3.02993e-05
FRMD4A	1.10219e-09	-0.543591	0.489	0.476	3.08283e-05
TMTC2	5.13483e-09	-0.377387	0.447	0.453	0.000143621
NCOA7	5.34602e-09	-0.418105	0.443	0.426	0.000149528
AMY2B	5.95576e-09	-0.292101	0.223	0.239	0.000166583
SLC25A48	6.99696e-09	-0.298138	0.236	0.249	0.000195705
CSGALNACT1	1.04806e-08	-0.346644	0.335	0.345	0.000293143
LIMS1	1.26515e-08	-0.254655	0.49	0.503	0.000353863
SEMA3C	2.62316e-08	-0.397935	0.226	0.242	0.000733698
PAWR	3.12355e-08	-0.283225	0.531	0.525	0.000873656
CRYL1	1.5765e-07	-0.292585	0.6	0.572	0.00440946
VCL	2.91011e-07	-0.25811	0.292	0.308	0.00813958
MACC1	3.86752e-07	-0.342591	0.253	0.263	0.0108174
TBC1D1	5.65541e-07	-0.252816	0.596	0.586	0.0158182
ICA1	2.19762e-06	-0.557693	0.464	0.424	0.0614674
PLPPR1	1.50445e-05	-0.299272	0.562	0.492	0.420795
AASS	4.78984e-05	-0.279825	0.528	0.51	1
WSB1	4.88044e-05	-0.377577	0.768	0.684	1
CADPS2	5.51821e-05	-0.377726	0.812	0.714	1
PDE3A	0.000164626	-0.258897	0.25	0.262	1
SNTB1	0.000229389	-0.554731	0.208	0.209	1
ACSL4	0.000862217	-0.274233	0.521	0.464	1
PACRG	0.00482834	-0.789061	0.443	0.402	1
NPAS3	0.0162371	-0.451521	0.301	0.302	1
ATP1B3	0.0181501	-0.546675	0.329	0.318	1
ARL15	0.0280906	-0.616033	0.866	0.732	1
MAGI2-AS3	0.0530404	-0.266092	0.231	0.234	1
SCIN	0.0544737	-0.402764	0.363	0.34	1
FMN1	0.0765124	-0.567918	0.429	0.386	1
CACNA1D	0.191106	-0.339154	0.562	0.526	1
RNPC3	0.220237	-0.610789	0.713	0.634	1
DCDC2	0.225261	-0.414274	0.614	0.548	1
TNS1	0.881641	-0.255451	0.644	0.586	1

## Sheet: TAL2
	p_val	avg_log2FC	pct.1	pct.2	p_val_adj
SLC12A1	2.28714e-61	0.519742	0.818	0.464	6.39714e-57
UMOD	8.96956e-51	0.500743	0.708	0.41	2.50879e-46
PLCB1	6.09885e-39	0.294882	0.8	0.515	1.70585e-34
AC005208.1	2.53942e-33	-0.553131	0.237	0.467	7.10276e-29
AC079352.1	2.21028e-31	0.908289	0.532	0.395	6.18217e-27
CASR	6.57736e-30	0.582637	0.673	0.497	1.83969e-25
SIM2	1.5625e-29	0.6898	0.4	0.245	4.37031e-25
LRMDA	2.96568e-29	-0.646084	0.738	0.787	8.295e-25
SYNE2	5.89953e-29	0.426503	0.934	0.906	1.6501e-24
CNNM2	4.71859e-28	-1.13529	0.394	0.603	1.31979e-23
CTSD	4.90899e-28	0.577858	0.256	0.133	1.37304e-23
ACTB	5.77973e-28	0.685511	0.342	0.203	1.61659e-23
PDZRN3	7.18436e-27	-0.41314	0.302	0.53	2.00946e-22
CACNB4	7.29197e-27	-0.870275	0.263	0.445	2.03956e-22
UBC	8.73929e-26	0.625962	0.208	0.104	2.44438e-21
CRADD	1.80881e-25	-0.399901	0.498	0.72	5.05924e-21
DPH6-DT	8.60453e-25	-0.433791	0.256	0.459	2.40669e-20
CD24	2.46169e-24	0.799488	0.412	0.285	6.88533e-20
TMPRSS2	2.03488e-23	-0.49614	0.156	0.33	5.69157e-19
MTSS1	1.38589e-22	-0.357088	0.379	0.595	3.87632e-18
KLHL3	2.71642e-22	-0.948167	0.149	0.297	7.59781e-18
LRCH1	3.52085e-22	-0.416765	0.46	0.68	9.84782e-18
KL	7.78321e-22	-0.575616	0.169	0.336	2.17696e-17
CACNA1D	1.12963e-21	-0.54418	0.356	0.542	3.15957e-17
OPHN1	1.15343e-21	-0.4954	0.31	0.504	3.22613e-17
SCML1	1.92036e-21	-0.309165	0.146	0.312	5.37124e-17
LIMCH1	2.19543e-21	-0.463413	0.519	0.706	6.14062e-17
LHX1	2.65219e-21	-0.576225	0.07	0.203	7.41819e-17
APBB2	3.65995e-21	-0.597496	0.566	0.728	1.02369e-16
CLASP2	6.26439e-21	-0.273147	0.384	0.601	1.75215e-16
TMEM245	6.4811e-21	-0.274746	0.377	0.59	1.81276e-16
AC019197.1	7.23189e-21	-1.14044	0.655	0.723	2.02276e-16
VDR	9.79553e-21	-0.46655	0.104	0.249	2.73981e-16
GLCE	1.01298e-20	-0.265541	0.154	0.323	2.83331e-16
USP24	1.08077e-20	-0.341881	0.439	0.649	3.0229e-16
AL355612.1	2.64941e-20	-1.4749	0.222	0.365	7.4104e-16
KANK1	2.83729e-20	-0.59761	0.669	0.803	7.93591e-16
LINC00645	5.47562e-20	-0.471823	0.151	0.31	1.53153e-15
SLC22A23	6.76571e-20	-0.430413	0.167	0.328	1.89237e-15
FHOD3	7.50148e-20	-0.372668	0.567	0.757	2.09816e-15
CACNA2D3	8.38445e-20	0.349198	0.758	0.607	2.34513e-15
FOXN3	1.2678e-19	-0.286512	0.312	0.513	3.54603e-15
ANKS1A	1.4804e-19	-0.307337	0.3	0.505	4.14068e-15
WDFY2	1.48329e-19	-0.47755	0.408	0.587	4.14876e-15
AL158071.3	2.56356e-19	-0.396453	0.107	0.245	7.17027e-15
PIK3C2G	3.43568e-19	-1.07721	0.222	0.351	9.60959e-15
CBLB	3.80505e-19	-0.52723	0.441	0.623	1.06427e-14
EEF1A1	5.29498e-19	0.737915	0.417	0.303	1.48101e-14
CACHD1	5.68508e-19	-0.399304	0.14	0.286	1.59012e-14
FRMD3	5.92056e-19	-0.554633	0.344	0.508	1.65598e-14
VAV3	1.44212e-18	-0.394199	0.459	0.647	4.03362e-14
FRMD4A	2.42386e-18	-0.472457	0.3	0.484	6.77954e-14
ITPR1	2.55329e-18	-0.493493	0.473	0.63	7.14156e-14
MITF	2.56294e-18	-0.401015	0.496	0.68	7.16853e-14
FHIT	3.21553e-18	-0.293962	0.941	0.96	8.99385e-14
GPAT3	4.26882e-18	-0.561423	0.329	0.503	1.19399e-13
PPP3CA	7.13187e-18	-0.313689	0.421	0.62	1.99478e-13
TEX41	8.18525e-18	-0.903647	0.394	0.534	2.28942e-13
SCN2A	1.08554e-17	-0.55039	0.277	0.44	3.03624e-13
CPEB4	1.16312e-17	-0.550998	0.588	0.763	3.25324e-13
AL033504.1	1.21265e-17	-0.377689	0.205	0.361	3.39178e-13
TMEM52B	1.37351e-17	-0.866104	0.264	0.384	3.84171e-13
FXYD2	1.82493e-17	0.547751	0.59	0.486	5.10432e-13
BCKDHB	1.90168e-17	-0.255412	0.397	0.599	5.31899e-13
ATXN1	1.9136e-17	-0.295963	0.608	0.786	5.35234e-13
NOS1AP	3.03449e-17	-0.456262	0.335	0.5	8.48748e-13
PTH1R	3.56629e-17	0.435363	0.668	0.548	9.9749e-13
CMC1	4.15966e-17	-0.262557	0.239	0.411	1.16346e-12
PALLD	4.58074e-17	-0.456106	0.149	0.29	1.28123e-12
TPD52	5.14472e-17	-0.265439	0.363	0.555	1.43898e-12
PLCG2	5.6294e-17	-0.632969	0.198	0.358	1.57454e-12
FREM1	8.99526e-17	-0.28444	0.365	0.549	2.51597e-12
CHRM3	9.60284e-17	-0.535301	0.137	0.274	2.68591e-12
HIP1	1.05231e-16	0.476294	0.714	0.628	2.94331e-12
PAWR	1.15709e-16	-0.281238	0.344	0.531	3.23639e-12
TRABD2B	1.35448e-16	-0.402992	0.437	0.603	3.78849e-12
CKB	2.03324e-16	0.636439	0.33	0.235	5.68696e-12
SAMD5	2.69528e-16	-0.395168	0.319	0.476	7.53869e-12
TSC22D1	6.71746e-16	-0.415226	0.514	0.676	1.87887e-11
THRB	1.18422e-15	-0.261537	0.533	0.727	3.31227e-11
ITPKB	2.11924e-15	-0.366	0.164	0.3	5.92753e-11
ZNF385D	2.76628e-15	-0.640499	0.21	0.345	7.73728e-11
EYA2	3.50424e-15	-0.32458	0.169	0.309	9.80135e-11
COL4A3	4.13871e-15	-0.375644	0.472	0.628	1.1576e-10
PIP5K1B	4.35201e-15	-0.403819	0.164	0.297	1.21726e-10
BICC1	4.83659e-15	0.41345	0.919	0.9	1.35279e-10
CNOT6L	5.06067e-15	-0.315002	0.283	0.441	1.41547e-10
MAP2K6	5.4304e-15	-0.38778	0.115	0.235	1.51888e-10
CLDN10-AS1	5.50548e-15	0.598133	0.34	0.242	1.53988e-10
COL4A5	5.56662e-15	-0.282301	0.256	0.41	1.55698e-10
TACC2	7.25457e-15	-0.257555	0.323	0.498	2.0291e-10
KCNJ16	1.00282e-14	-0.334792	0.734	0.835	2.80489e-10
ABCA10	1.10812e-14	-0.415189	0.2	0.335	3.09942e-10
DACH1	2.45544e-14	-0.821858	0.461	0.571	6.86787e-10
PLCL2	2.68271e-14	-0.263696	0.276	0.443	7.50354e-10
ICA1	2.89188e-14	-0.535592	0.304	0.439	8.0886e-10
GPX3	3.00206e-14	0.357614	0.374	0.256	8.39677e-10
SLC4A7	3.74048e-14	0.570745	0.46	0.379	1.04621e-09
TSC22D2	3.85789e-14	-0.398089	0.445	0.614	1.07905e-09
DAB1	4.11981e-14	-0.253144	0.264	0.419	1.15231e-09
DOCK4	4.42164e-14	-0.315176	0.359	0.529	1.23673e-09
GPHN	5.16277e-14	-0.380103	0.86	0.934	1.44403e-09
CPEB3	5.19462e-14	-0.364462	0.519	0.67	1.45293e-09
AC078980.1	5.51642e-14	-0.551203	0.115	0.227	1.54294e-09
FMN1	5.70834e-14	-0.593969	0.269	0.402	1.59662e-09
CTDSPL	6.17307e-14	-0.252914	0.401	0.577	1.72661e-09
TMEM116	6.88859e-14	-0.253499	0.196	0.333	1.92674e-09
GRAMD1B	8.31136e-14	-0.628379	0.35	0.475	2.32469e-09
PTPRG	8.32871e-14	-0.311985	0.81	0.912	2.32954e-09
LINC00472	9.6533e-14	-0.35507	0.881	0.942	2.70003e-09
FAM107B	2.14017e-13	-0.268571	0.299	0.454	5.98605e-09
MAML2	2.32959e-13	-0.420502	0.813	0.87	6.51587e-09
IL1RAPL2	2.57898e-13	-0.731927	0.147	0.259	7.21341e-09
ATP1A1	4.48399e-13	0.490302	0.761	0.742	1.25417e-08
MYO1B	4.80073e-13	-0.455028	0.214	0.338	1.34277e-08
TBC1D9	4.88348e-13	-0.412367	0.23	0.359	1.36591e-08
AF233439.1	8.95281e-13	-0.384271	0.106	0.21	2.5041e-08
TRPM6	1.90113e-12	-1.41285	0.164	0.256	5.31745e-08
TANC1	2.16417e-12	-0.261035	0.293	0.446	6.05318e-08
ARHGEF3	2.19215e-12	-0.304598	0.32	0.47	6.13144e-08
TOX3	2.54077e-12	-0.560083	0.385	0.511	7.10653e-08
ZBTB20	2.58255e-12	-0.260094	0.959	0.984	7.2234e-08
PDE4D	3.10125e-12	-0.543391	0.938	0.964	8.6742e-08
GP2	3.91889e-12	0.504505	0.366	0.277	1.09611e-07
PRKAG2	5.25774e-12	-0.254942	0.437	0.615	1.47059e-07
BTBD11	6.29665e-12	-0.282767	0.204	0.332	1.76117e-07
ATP6V0A4	8.20154e-12	-0.469105	0.342	0.471	2.29397e-07
CDK14	1.02375e-11	-0.257744	0.63	0.785	2.86343e-07
ESRRG	1.07929e-11	-0.388798	0.96	0.936	3.01876e-07
ITGA6	1.52873e-11	-0.299126	0.305	0.461	4.27585e-07
ABCA5	1.82719e-11	-0.511355	0.477	0.625	5.11064e-07
LUC7L3	1.83045e-11	0.521311	0.729	0.783	5.11976e-07
IQGAP2	1.99762e-11	-0.367008	0.228	0.358	5.58733e-07
TACC1	2.50933e-11	-0.354969	0.569	0.715	7.01861e-07
BACH2	2.72934e-11	-0.256701	0.232	0.363	7.63398e-07
LINGO2	3.37454e-11	-0.353844	0.153	0.262	9.4386e-07
ME3	3.53954e-11	-0.296349	0.262	0.393	9.90008e-07
DCLK2	4.45102e-11	-0.279124	0.114	0.211	1.24495e-06
KCNIP4	8.2823e-11	0.794329	0.654	0.533	2.31656e-06
RAD51B	1.17195e-10	-0.289283	0.488	0.64	3.27794e-06
TBC1D4	1.47451e-10	-0.297189	0.528	0.66	4.12421e-06
PPP1R16B	1.53532e-10	-0.29523	0.123	0.218	4.29428e-06
ADGRL2	1.9337e-10	-0.260159	0.414	0.57	5.40856e-06
HSD11B2	2.03197e-10	-0.288444	0.282	0.409	5.68343e-06
DUSP1	2.5485e-10	0.354323	0.283	0.201	7.12814e-06
B2M	2.71334e-10	0.531106	0.293	0.221	7.5892e-06
WNK1	2.89311e-10	-0.634008	0.66	0.726	8.09202e-06
KCTD8	3.02506e-10	-0.292192	0.202	0.314	8.46109e-06
WWOX	3.06197e-10	-0.258556	0.867	0.923	8.56432e-06
WDR72	5.62848e-10	-0.349296	0.758	0.861	1.57429e-05
ATP6V0C	6.0695e-10	0.494655	0.204	0.141	1.69764e-05
RASGEF1B	6.81519e-10	-0.310502	0.151	0.25	1.90621e-05
ACTG1	8.80295e-10	0.437243	0.234	0.165	2.46218e-05
KAZN	1.02646e-09	0.369793	0.741	0.684	2.871e-05
TRPM7	1.47199e-09	-0.750483	0.589	0.722	4.11714e-05
MIOX	1.52561e-09	0.338059	0.356	0.257	4.26714e-05
LINC02694	1.68792e-09	-0.367297	0.117	0.206	4.72113e-05
AC068631.1	2.83758e-09	-0.312282	0.207	0.308	7.9367e-05
CADPS2	3.01812e-09	-0.431641	0.638	0.748	8.44168e-05
ATP6V0D2	4.22345e-09	-0.465045	0.228	0.334	0.00011813
RERG	7.37378e-09	-0.387701	0.288	0.403	0.000206245
SCN7A	7.60661e-09	-0.259485	0.252	0.365	0.000212757
NOS1	8.63382e-09	-0.265246	0.129	0.215	0.000241488
SEMA6D	1.08772e-08	-0.258885	0.281	0.394	0.000304235
UGT2B7	1.11445e-08	0.535152	0.396	0.342	0.000311713
SCHLAP1	1.15296e-08	0.528106	0.277	0.211	0.000322484
EPB41L3	1.28864e-08	-0.293107	0.526	0.658	0.000360433
MAGI2	1.91478e-08	-0.900306	0.715	0.81	0.000535563
ARL15	2.24762e-08	-0.663195	0.73	0.776	0.000628661
MIR646HG	3.37316e-08	-0.477078	0.256	0.352	0.000943472
GOLGB1	3.79465e-08	0.321787	0.619	0.624	0.00106136
SPP1	6.0278e-08	0.63562	0.326	0.264	0.00168597
MIR222HG	6.37892e-08	0.722894	0.205	0.153	0.00178418
KSR2	6.91592e-08	-0.261037	0.163	0.252	0.00193438
TENM4	1.04377e-07	0.363415	0.4	0.342	0.00291943
KLF6	2.07355e-07	0.709713	0.329	0.295	0.00579972
BHLHE40	2.66444e-07	0.543071	0.241	0.19	0.00745244
VMP1	3.36451e-07	0.862302	0.505	0.542	0.00941052
COBLL1	3.52616e-07	-0.358338	0.85	0.875	0.00986266
SLC12A3	3.58022e-07	-2.91456	0.185	0.23	0.0100139
TRPM3	6.35894e-07	-0.437802	0.545	0.627	0.017786
AC138305.1	1.96144e-06	-0.385067	0.615	0.666	0.0548615
MECOM	2.79718e-06	-0.366014	0.924	0.825	0.0782372
TTC3	2.82434e-06	0.501784	0.614	0.672	0.0789967
ATP1B3	3.16127e-06	-0.277388	0.23	0.324	0.0884207
MET	3.38274e-06	0.748269	0.3	0.271	0.0946151
PTMA	3.86385e-06	0.482519	0.281	0.239	0.108072
PLPP1	6.13787e-06	-0.584623	0.292	0.4	0.171676
SOX5	6.52618e-06	-0.392101	0.299	0.382	0.182537
MUC1	1.52861e-05	0.558437	0.276	0.241	0.427552
SGIP1	2.29396e-05	0.277148	0.528	0.49	0.641621
TOX	2.56129e-05	-0.306707	0.379	0.469	0.716394
HDAC9	2.69008e-05	0.54334	0.235	0.19	0.752415
CA12	2.75317e-05	-0.424278	0.643	0.712	0.770063
ITGA3	2.99275e-05	0.674968	0.224	0.19	0.837073
GRIP1	4.08234e-05	-0.272822	0.291	0.373	1
LINC01606	4.65957e-05	0.343072	0.514	0.476	1
UGCG	5.52912e-05	0.951646	0.289	0.274	1
MPPED2	6.20194e-05	-0.262762	0.311	0.394	1
FRAS1	6.89349e-05	-0.294565	0.676	0.741	1
PDK4	8.25706e-05	-0.27785	0.511	0.627	1
RNPC3	0.000135053	-0.269871	0.526	0.662	1
SRSF11	0.000152428	0.410438	0.644	0.719	1
GOLGA4	0.000207357	0.282073	0.784	0.847	1
PLXNB1	0.000288162	0.566769	0.332	0.322	1
MAGI1	0.000346167	-0.270842	0.857	0.915	1
KLHL13	0.000356739	0.454248	0.582	0.623	1
AKAP13	0.000401186	0.316626	0.635	0.718	1
CALCR	0.000468561	-0.524641	0.251	0.303	1
LINC02343	0.000618803	0.288482	0.385	0.347	1
BMPR1B	0.000624789	-0.548009	0.196	0.245	1
TANC2	0.000795569	0.459326	0.464	0.496	1
TIMP3	0.000957465	-0.545148	0.222	0.282	1
SLCO3A1	0.00123998	0.308481	0.229	0.193	1
RBM25	0.00167959	0.432026	0.56	0.626	1
SLC8A1	0.00175264	-1.62666	0.464	0.388	1
ANKRD26	0.00181306	0.432389	0.527	0.593	1
PBLD	0.00248031	0.263944	0.181	0.251	1
ANKRD11	0.00251054	0.37072	0.6	0.683	1
MDM2	0.00263487	0.279289	0.18	0.246	1
AL110292.1	0.00278619	-0.264128	0.325	0.383	1
ZBTB16	0.00282249	-0.283935	0.601	0.633	1
SHISA9	0.00340193	0.491623	0.209	0.183	1
DST	0.00406746	0.422367	0.54	0.588	1
MYH9	0.00422787	0.308027	0.263	0.36	1
USP2	0.00616473	0.259661	0.255	0.342	1
RBMS3	0.00659655	-0.387923	0.256	0.311	1
SLC16A12	0.00715356	-0.372538	0.644	0.654	1
PACRG	0.0102421	-0.480171	0.347	0.417	1
OGDHL	0.0146614	0.274362	0.288	0.38	1
AKAP9	0.0163836	0.328445	0.691	0.788	1
TPST1	0.0168239	0.384986	0.462	0.493	1
SCD5	0.0174542	0.399637	0.358	0.362	1
SDC4	0.0215048	0.533141	0.257	0.26	1
FGFR3	0.0236704	0.455389	0.204	0.19	1
AC009120.2	0.0240935	0.415224	0.418	0.462	1
FTL	0.0246169	0.307535	0.238	0.215	1
ITGB8	0.0249553	0.32214	0.364	0.369	1
ST6GAL1	0.0250053	-0.327389	0.225	0.264	1
CLCNKA	0.0270648	0.509449	0.272	0.275	1
SELENOO	0.0292859	0.291329	0.238	0.309	1
CDH16	0.0310122	0.486006	0.304	0.317	1
SAMD4A	0.0325252	0.75008	0.333	0.359	1
LINC01060	0.0346335	-0.386261	0.303	0.334	1
EIF4A2	0.0350437	0.269667	0.232	0.299	1
GULP1	0.0373682	0.524787	0.391	0.507	1
SUSD4	0.0452796	0.378374	0.277	0.271	1
COL27A1	0.0461659	0.351273	0.288	0.285	1
LENG8	0.0475521	0.283051	0.276	0.357	1
ANKHD1	0.0516903	0.311523	0.617	0.71	1
DENND2A	0.0528449	0.313616	0.234	0.222	1
SLC5A12	0.05325	-0.298946	0.555	0.508	1
MST1	0.0543072	0.30676	0.198	0.253	1
ACTR3	0.0549919	0.270327	0.261	0.335	1
MACC1	0.058901	0.28381	0.266	0.26	1
MIR3936HG	0.0615399	0.258707	0.417	0.525	1
MAEA	0.0648485	0.260077	0.174	0.221	1
MDM4	0.0660218	0.282078	0.428	0.551	1
TFAP2B	0.0665413	0.295957	0.234	0.226	1
WDR60	0.0667584	0.413393	0.507	0.576	1
AC011246.1	0.0725955	-0.536149	0.268	0.238	1
ICE1	0.0750757	0.29202	0.265	0.337	1
ATP11A	0.077499	0.355728	0.276	0.275	1
BSG	0.0781734	0.348523	0.178	0.224	1
HSP90B1	0.0807771	0.463635	0.33	0.349	1
IFRD1	0.084092	0.355858	0.269	0.336	1
PRKX	0.085217	0.263479	0.237	0.225	1
TRIP11	0.0879978	0.292773	0.367	0.462	1
SLC20A1	0.0905636	0.430553	0.257	0.261	1
CASP8AP2	0.0933546	0.251886	0.164	0.204	1
KCNJ15	0.0947801	-0.33045	0.346	0.385	1
EPS8L2	0.0958491	0.472804	0.336	0.357	1
TMEM259	0.0979428	0.255821	0.224	0.276	1
RHOT2	0.101032	0.276012	0.169	0.211	1
PRPF4B	0.103398	0.271657	0.352	0.439	1
ZNF83	0.103709	0.266552	0.367	0.463	1
NCEH1	0.104453	0.376573	0.187	0.23	1
LDHB	0.105227	0.32175	0.292	0.366	1
PLEKHA1	0.107669	0.459807	0.373	0.423	1
RPS24	0.109172	0.419467	0.244	0.244	1
TFPI	0.109569	0.480232	0.252	0.263	1
PAX8	0.115796	0.307727	0.513	0.577	1
EGF	0.11742	-0.632013	0.683	0.655	1
DCDC2	0.124888	0.466992	0.507	0.571	1
RPL13	0.12494	0.420192	0.249	0.247	1
BPTF	0.127173	0.300603	0.626	0.721	1
EPN1	0.127835	0.313812	0.182	0.228	1
RRBP1	0.140878	0.472125	0.308	0.328	1
SORBS1	0.141027	0.252315	0.285	0.284	1
GADD45A	0.142904	0.292595	0.257	0.254	1
CEP290	0.142943	0.267121	0.295	0.36	1
SORCS1	0.146563	-0.613918	0.363	0.38	1
SLC26A7	0.150163	-0.427876	0.203	0.188	1
NAV2	0.159148	0.309468	0.48	0.53	1
MPHOSPH8	0.159387	0.289028	0.36	0.458	1
PSAP	0.171827	0.405827	0.261	0.27	1
SCNN1A	0.172559	0.38996	0.396	0.436	1
EIF3A	0.17681	0.26132	0.331	0.407	1
KIAA1109	0.179972	0.327842	0.57	0.681	1
SRSF3	0.184336	0.26693	0.187	0.226	1
ATP5F1A	0.191087	0.280319	0.224	0.27	1
SAFB2	0.204435	0.310519	0.357	0.448	1
PDE10A	0.207192	-0.398619	0.668	0.717	1
ZMAT1	0.211719	0.417199	0.465	0.546	1
AGBL4	0.215734	0.256896	0.528	0.588	1
CLUH	0.219846	0.292347	0.211	0.257	1
FAM111A	0.220539	0.252122	0.169	0.203	1
CCAR1	0.225155	0.252721	0.435	0.538	1
NKTR	0.262031	0.278012	0.594	0.7	1
MAPK8IP3	0.262437	0.450306	0.278	0.3	1
RCAN2	0.263868	-0.408072	0.261	0.28	1
PFKP	0.265666	0.30189	0.218	0.222	1
PRPF38B	0.274296	0.430776	0.309	0.344	1
UPF2	0.292244	0.257988	0.388	0.482	1
TPR	0.311022	0.309801	0.323	0.397	1
RASSF4	0.313712	0.27101	0.288	0.283	1
HIF1A	0.326827	0.532144	0.369	0.455	1
HSPD1	0.328527	0.432743	0.297	0.329	1
MOK	0.329368	0.261107	0.269	0.321	1
PDE4DIP	0.336799	0.288996	0.232	0.28	1
NRP1	0.343205	0.251157	0.308	0.321	1
EIF5B	0.346876	0.298841	0.289	0.342	1
USP8	0.357528	0.297229	0.369	0.451	1
ARHGAP29	0.361638	0.30548	0.462	0.571	1
ALDH1L1	0.371454	0.292974	0.384	0.461	1
DDX46	0.37426	0.270723	0.354	0.431	1
CD59	0.377101	0.263713	0.196	0.23	1
BOD1L1	0.379313	0.325271	0.388	0.478	1
BAZ1B	0.37983	0.341953	0.316	0.386	1
SRRM1	0.381973	0.325431	0.3	0.366	1
ITGB1	0.382168	0.656554	0.296	0.335	1
NLGN4Y	0.385109	0.514395	0.232	0.247	1
PRRC2C	0.38533	0.25148	0.5	0.624	1
SLC2A9	0.388046	-0.285616	0.405	0.413	1
CIRBP	0.389614	0.470002	0.415	0.486	1
VCL	0.393165	0.362612	0.257	0.304	1
PCK1	0.397667	0.255172	0.282	0.286	1
PPP1CB	0.398175	0.593772	0.318	0.374	1
BRD4	0.400729	0.286698	0.417	0.515	1
COL18A1	0.401121	0.275368	0.488	0.549	1
TPT1	0.40681	0.255991	0.201	0.226	1
RIF1	0.418497	0.264174	0.293	0.351	1
GAK	0.435267	0.264739	0.273	0.321	1
LRRK2	0.438745	0.271501	0.32	0.381	1
PTPN1	0.454415	0.311378	0.284	0.34	1
ACADVL	0.457752	0.356691	0.296	0.319	1
CLCNKB	0.461946	0.417426	0.31	0.351	1
U2SURP	0.468355	0.341707	0.378	0.464	1
PFKL	0.472292	0.353467	0.234	0.28	1
SON	0.473482	0.274999	0.52	0.645	1
RNF212B	0.474285	-0.332218	0.23	0.243	1
COQ4	0.486975	0.275349	0.231	0.273	1
PPIG	0.491913	0.272066	0.394	0.483	1
CMYA5	0.509795	0.314211	0.374	0.422	1
CSAD	0.52442	0.250097	0.269	0.319	1
ADGRG1	0.527354	0.276049	0.236	0.271	1
RPL21	0.529553	0.28928	0.195	0.22	1
MSN	0.530765	0.324728	0.198	0.23	1
HSP90AA1	0.536261	0.375799	0.408	0.466	1
PDZD2	0.541023	-0.365007	0.533	0.486	1
MYO15B	0.544845	0.329248	0.302	0.33	1
PLIN5	0.552025	0.407345	0.315	0.356	1
NEK1	0.559767	0.270197	0.41	0.49	1
KIF12	0.567489	0.407919	0.319	0.355	1
ACTN4	0.578434	0.342614	0.458	0.533	1
SFPQ	0.582873	0.319347	0.513	0.618	1
CCNL1	0.587637	0.351478	0.401	0.496	1
DNAH7	0.602469	0.265492	0.353	0.417	1
ZC4H2	0.617127	0.264186	0.189	0.21	1
FAAH2	0.618647	0.252589	0.352	0.407	1
PABPC4	0.622263	0.365694	0.205	0.22	1
EMX2	0.635868	0.330228	0.197	0.225	1
SOD2	0.63751	0.574877	0.264	0.315	1
STOX2	0.639021	0.262429	0.318	0.368	1
GCC2	0.650897	0.352593	0.418	0.492	1
DZIP1	0.652035	0.276731	0.31	0.34	1
ERICH1	0.652719	0.358385	0.3	0.353	1
GGNBP2	0.653434	0.3494	0.347	0.418	1
MGLL	0.655304	0.430778	0.261	0.283	1
EEF1D	0.683203	0.419708	0.2	0.212	1
LINC00476	0.695028	0.32281	0.297	0.345	1
WDR6	0.699508	0.255276	0.205	0.216	1
LMF1	0.700411	0.303705	0.201	0.226	1
RNF19A	0.706814	0.379774	0.358	0.436	1
FKBP5	0.713423	-0.25532	0.68	0.613	1
NDUFV1	0.745929	0.387168	0.189	0.207	1
NISCH	0.750766	0.328325	0.224	0.246	1
HNRNPDL	0.759564	0.376556	0.37	0.423	1
ASTN2	0.760356	0.300784	0.364	0.409	1
GOLGA8A	0.776752	0.276978	0.238	0.261	1
CCNL2	0.78056	0.329708	0.298	0.344	1
EPB41L1	0.79138	0.312289	0.384	0.458	1
RTN4	0.796741	0.319999	0.462	0.537	1
SRRM2	0.819574	0.306881	0.52	0.605	1
HNRNPA2B1	0.83163	0.252505	0.568	0.685	1
CPD	0.833443	0.475622	0.209	0.237	1
RNMT	0.838458	0.373591	0.313	0.366	1
SREK1	0.840466	0.284338	0.419	0.5	1
AP3D1	0.840713	0.370731	0.278	0.318	1
PRKG1	0.847834	-0.30657	0.664	0.636	1
TPM1	0.855173	0.429104	0.249	0.28	1
COL4A1	0.871983	0.270016	0.264	0.298	1
SLTM	0.878915	0.331846	0.441	0.538	1
ARAP2	0.880058	0.281776	0.283	0.314	1
PEBP1	0.895436	0.38527	0.261	0.293	1
B4GALT5	0.90291	0.407055	0.311	0.369	1
TAF1D	0.907578	0.313536	0.41	0.483	1
ENO1	0.920366	0.27753	0.19	0.206	1
ZNF292	0.922566	0.27189	0.541	0.669	1
MYOF	0.937607	0.339847	0.248	0.276	1
DDX24	0.950352	0.371676	0.295	0.337	1
HSP90AB1	0.951588	0.328858	0.219	0.247	1
CCDC144A	0.971145	0.310266	0.232	0.26	1
PDE9A	0.976241	0.314097	0.306	0.351	1
DGKH	0.976392	0.658377	0.331	0.401	1
MYLK	0.985625	0.317393	0.254	0.285	1
SQSTM1	0.999848	0.622973	0.204	0.23	1

## Sheet: DCT
	p_val	avg_log2FC	pct.1	pct.2	p_val_adj
ERRFI1	0	-1.63055	0.291	0.555	0
CLCNKA	0	0.522674	0.512	0.232	0
CLCNKB	0	0.515161	0.582	0.308	0
USP24	0	1.25331	0.889	0.6	0
FGGY	0	-1.29018	0.493	0.65	0
NFIA	0	-1.74411	0.219	0.654	0
CACHD1	0	1.18866	0.613	0.224	0
AK4	0	-1.22012	0.159	0.398	0
NEXN	0	0.543425	0.276	0.089	0
PTGFR	0	0.760938	0.281	0.069	0
ADGRL2	0	0.897555	0.766	0.531	0
TGFBR3	0	-1.07821	0.103	0.34	0
RNPC3	0	2.21795	0.94	0.609	0
AMY2B	0	1.40752	0.564	0.174	0
VAV3	0	1.13909	0.895	0.598	0
SLC22A15	0	0.54732	0.494	0.251	0
LINC01762	0	0.901391	0.907	0.461	0
LINC01138	0	0.808354	0.424	0.138	0
KCNN3	0	0.638831	0.326	0.099	0
RHBG	0	0.418388	0.335	0.106	0
NOS1AP	0	1.63022	0.843	0.434	0
PBX1	0	-0.983375	0.653	0.78	0
DNM3	0	0.561814	0.613	0.355	0
IVNS1ABP	0	1.38087	0.874	0.479	0
HMCN1	0	0.690272	0.468	0.183	0
ATP2B4	0	0.848722	0.425	0.141	0
PROX1	0	0.610395	0.255	0.06	0
ESRRG	0	0.855	0.998	0.926	0
MARK1	0	0.937204	0.499	0.185	0
ITPKB	0	1.51173	0.689	0.227	0
LINC01320	0	-1.92459	0.263	0.721	0
AC079352.1	0	-1.90915	0.067	0.457	0
MAP4K3	0	0.593849	0.861	0.674	0
LINC01828	0	1.33704	0.264	0.036	0
EMX1	0	1.11985	0.556	0.129	0
UXS1	0	0.68727	0.436	0.175	0
SLC20A1	0	0.77759	0.468	0.223	0
PAX8	0	-1.2022	0.376	0.612	0
CLASP1	0	0.930322	0.919	0.716	0
AC011246.1	0	-2.36132	0.031	0.277	0
TEX41	0	1.32246	0.882	0.468	0
CACNB4	0	2.04156	0.907	0.356	0
PKP4	0	0.743063	0.972	0.853	0
TANC1	0	0.625772	0.69	0.398	0
KCNH7	0	1.91893	0.241	0.035	0
GRB14	0	1.35446	0.887	0.458	0
COBLL1	0	0.754523	0.988	0.854	0
AC019197.1	0	1.5597	0.963	0.678	0
SCN3A	0	0.719949	0.345	0.113	0
SCN2A	0	1.40053	0.773	0.375	0
SCN7A	0	0.662577	0.579	0.323	0
LRP2	0	-2.2441	0.252	0.585	0
GAD1	0	0.906214	0.421	0.145	0
HOXD8	0	0.606307	0.297	0.067	0
HOXD3	0	0.649118	0.64	0.357	0
PDE1A	0	-3.01744	0.117	0.657	0
GLS	0	0.738771	0.863	0.691	0
MYO1B	0	0.656672	0.607	0.287	0
ERBB4	0	0.388551	0.997	0.809	0
COL4A3	0	0.831824	0.85	0.584	0
SLC19A3	0	1.14009	0.392	0.071	0
PID1	0	1.64439	0.387	0.036	0
DNER	0	1.52702	0.438	0.087	0
CHL1	0	-1.13337	0.076	0.339	0
CNTN4	0	-1.55501	0.232	0.56	0
ITPR1	0	1.19311	0.9	0.578	0
PPARG	0	-1.12319	0.1	0.343	0
ZNF385D	0	2.30657	0.805	0.258	0
SLC4A7	0	-1.56224	0.066	0.438	0
STAC	0	0.934673	0.382	0.097	0
CTDSPL	0	0.788546	0.79	0.534	0
CDCP1	0	0.609898	0.246	0.051	0
PTH1R	0	-1.58122	0.308	0.595	0
CACNA1D	0	1.70589	0.859	0.48	0
CACNA2D3	0	0.457037	0.953	0.548	0
ARHGEF3	0	0.910928	0.776	0.411	0
ADAMTS9	0	0.874833	0.688	0.386	0
MITF	0	1.28607	0.911	0.634	0
PDZRN3	0	0.806858	0.752	0.484	0
ALCAM	0	-1.18989	0.193	0.428	0
CBLB	0	1.12087	0.854	0.577	0
LINC01205	0	1.69402	0.508	0.06	0
AC078980.1	0	2.41565	0.77	0.126	0
C3orf52	0	0.851741	0.356	0.074	0
SLC9C1	0	0.520858	0.232	0.051	0
ZBTB20	0	-0.801554	0.97	0.986	0
ITGB5	0	0.6449	0.584	0.352	0
TMEM108	0	1.01845	0.289	0.032	0
AC117386.2	0	1.10243	0.32	0.051	0
TSC22D2	0	1.70595	0.914	0.556	0
MED12L	0	0.743071	0.229	0.034	0
MME	0	-1.67792	0.247	0.477	0
MECOM	0	0.701161	0.994	0.797	0
FNDC3B	0	0.968448	0.957	0.795	0
KCNMB2	0	-1.5883	0.068	0.355	0
ABCC5	0	0.664417	0.59	0.309	0
KNG1	0	0.999515	0.848	0.449	0
P3H2	0	-1.38539	0.484	0.728	0
STX18	0	0.660635	0.625	0.39	0
SLC2A9	0	-1.93606	0.16	0.459	0
LINC01182	0	0.798081	0.511	0.248	0
CPEB2	0	1.08218	0.732	0.432	0
SLIT2	0	-1.71136	0.29	0.646	0
RELL1	0	0.973232	0.389	0.108	0
APBB2	0	1.78901	0.977	0.679	0
LIMCH1	0	0.906786	0.918	0.663	0
ATP8A1	0	1.04568	0.622	0.296	0
KCTD8	0	0.743878	0.55	0.268	0
ADGRL3	0	1.60894	0.321	0.099	0
UGT2B7	0	-1.21987	0.142	0.38	0
SLC4A4	0	-2.30251	0.233	0.622	0
CNOT6L	0	1.55529	0.774	0.376	0
RASGEF1B	0	1.16447	0.473	0.208	0
SPP1	0	1.61678	0.612	0.202	0
GPRIN3	0	0.933923	0.556	0.23	0
UNC5C	0	2.14809	0.556	0.128	0
AC096577.1	0	-2.62056	0.123	0.394	0
EGF	0	1.74022	0.966	0.599	0
ENPEP	0	-1.35162	0.164	0.405	0
TBC1D9	0	1.51559	0.734	0.287	0
RNF150	0	0.700606	0.753	0.488	0
AC098588.3	0	-1.68712	0.348	0.54	0
LRBA	0	0.680345	0.979	0.885	0
PDGFC	0	-1.1182	0.279	0.515	0
PALLD	0	0.567811	0.515	0.245	0
ADAMTS16	0	0.952923	0.628	0.27	0
SRD5A1	0	0.597284	0.235	0.058	0
PDZD2	0	-2.3091	0.203	0.538	0
AGXT2	0	-1.59414	0.095	0.346	0
NNT	0	0.744611	0.709	0.453	0
ARL15	0	-1.98285	0.276	0.865	0
DEPDC1B	0	1.50549	0.471	0.04	0
ELOVL7	0	0.852054	0.612	0.306	0
IQGAP2	0	-1.35953	0.139	0.394	0
BHMT2	0	-1.01428	0.178	0.408	0
BHMT	0	-1.31135	0.066	0.305	0
EFNA5	0	0.820571	0.939	0.663	0
SLC12A2	0	1.07896	0.439	0.16	0
FSTL4	0	0.844773	0.405	0.159	0
SPOCK1	0	1.14858	0.436	0.103	0
KLHL3	0	2.7146	0.886	0.186	0
NRG2	0	0.67722	0.297	0.086	0
ARHGAP26	0	-1.49091	0.146	0.484	0
NR3C1	0	-1.12837	0.074	0.383	0
GPX3	0	-1.31536	0.058	0.294	0
CPEB4	0	1.96002	0.971	0.721	0
TFAP2A	0	0.792306	0.33	0.061	0
GCNT2	0	0.842509	0.755	0.485	0
ATXN1	0	0.583638	0.916	0.758	0
MBOAT1	0	0.658582	0.322	0.104	0
SLC17A1	0	-1.81374	0.167	0.463	0
FKBP5	0	-2.63565	0.178	0.694	0
TINAG	0	-1.7619	0.128	0.441	0
LINC00472	0	1.17301	0.994	0.931	0
AL355612.1	0	3.64575	0.947	0.256	0
BACH2	0	0.6136	0.592	0.319	0
SIM1	0	0.672409	0.69	0.382	0
TPD52L1	0	0.631098	0.444	0.2	0
NCOA7	0	-1.33071	0.146	0.483	0
TRMT11	0	-0.971686	0.435	0.614	0
MAP3K5	0	-1.08843	0.277	0.506	0
IPCEF1	0	0.924535	0.689	0.408	0
ZDHHC14	0	1.14202	0.822	0.468	0
SDK1	0	-1.95059	0.217	0.576	0
ICA1	0	2.07591	0.874	0.358	0
THSD7A	0	-0.852346	0.67	0.823	0
ITGB8	0	-1.30883	0.139	0.41	0
AC003044.1	0	-1.74778	0.155	0.432	0
GSDME	0	0.485749	0.212	0.045	0
OSBPL3	0	1.01419	0.899	0.568	0
SNX10	0	0.969766	0.621	0.301	0
AMPH	0	0.682873	0.209	0.025	0
EGFR	0	-1.22707	0.133	0.433	0
GALNT17	0	0.671869	0.37	0.09	0
CALCR	0	1.59272	0.528	0.261	0
LHFPL3	0	1.04303	0.286	0.108	0
FOXP2	0	-1.275	0.086	0.347	0
AASS	0	-1.0787	0.361	0.544	0
SLC13A1	0	-1.5569	0.136	0.386	0
SLC35B4	0	0.709416	0.477	0.205	0
ATP6V0A4	0	0.627601	0.733	0.42	0
TMEM213	0	0.76842	0.639	0.32	0
DENND2A	0	0.617105	0.444	0.182	0
DEFB1	0	0.559267	0.648	0.376	0
XKR6	0	0.908209	0.726	0.403	0
TACC1	0	0.531076	0.882	0.681	0
SFRP1	0	0.649363	0.386	0.153	0
RP1	0	-2.23475	0.138	0.453	0
TCF24	0	0.66898	0.206	0.01	0
EYA1	0	0.804074	0.214	0.041	0
RALYL	0	-2.0024	0.287	0.752	0
FZD6	0	0.642738	0.475	0.229	0
KANK1	0	1.78586	0.98	0.768	0
PTPRD	0	-1.53237	0.152	0.427	0
NFIB	0	-1.07548	0.528	0.756	0
FREM1	0	1.00698	0.852	0.49	0
BNC2	0	-1.60452	0.236	0.498	0
PIP5K1B	0	0.788645	0.564	0.246	0
ZFAND5	0	-1.01304	0.299	0.537	0
TRPM6	0	3.19483	0.833	0.149	0
PRUNE2	0	-1.33371	0.123	0.385	0
FRMD3	0	1.49102	0.827	0.446	0
NTRK2	0	-1.08452	0.029	0.243	0
SHC3	0	1.08801	0.364	0.043	0
AL158071.4	0	0.57571	0.238	0.048	0
AL158071.3	0	1.3094	0.583	0.181	0
AL158071.1	0	0.658239	0.255	0.047	0
TMEM38B	0	0.628234	0.374	0.141	0
CTNNAL1	0	0.85367	0.482	0.214	0
ASS1	0	-1.60222	0.107	0.367	0
DIP2C	0	-0.973598	0.651	0.745	0
GATA3	0	0.70353	0.467	0.12	0
CUBN	0	-2.48263	0.344	0.657	0
CACNB2	0	-2.01087	0.091	0.457	0
KIAA1217	0	0.594756	0.918	0.755	0
RASSF4	0	-1.45701	0.071	0.321	0
PRKG1	0	-2.03622	0.294	0.699	0
SLC16A9	0	-2.02376	0.259	0.536	0
SLC16A12	0	-2.63058	0.188	0.738	0
BLNK	0	0.609221	0.515	0.246	0
CNNM2	0	2.99156	0.967	0.532	0
SH3PXD2A	0	0.866083	0.456	0.178	0
CPXM2	0	1.27321	0.556	0.113	0
KCNQ1OT1	0	-1.91299	0.39	0.693	0
SLC5A12	0	-2.03686	0.314	0.544	0
BBOX1	0	-1.21856	0.097	0.346	0
LGR4	0	0.648269	0.91	0.74	0
PTPRJ	0	-1.03767	0.503	0.648	0
GLYAT	0	-1.4414	0.119	0.367	0
SLC22A6	0	-1.52214	0.052	0.291	0
NEAT1	0	-0.959943	0.869	0.917	0
MALAT1	0	0.545043	1	1	0
TENM4	0	-1.53926	0.054	0.396	0
DLG2	0	-1.93355	0.393	0.735	0
AP001831.1	0	0.690026	0.315	0.087	0
ME3	0	1.45025	0.748	0.326	0
PRSS23	0	0.984079	0.487	0.172	0
NOX4	0	-1.73618	0.196	0.558	0
MAML2	0	1.47461	0.988	0.847	0
EXPH5	0	0.90277	0.511	0.2	0
ZBTB16	0	-2.50929	0.149	0.72	0
CADM1	0	1.85536	0.876	0.418	0
MIR100HG	0	-1.30453	0.184	0.415	0
GRAMD1B	0	0.604935	0.804	0.412	0
SLC6A13	0	-1.48258	0.058	0.313	0
B4GALNT3	0	0.927658	0.452	0.132	0
WNK1	0	1.719	0.986	0.678	0
TMEM52B	0	2.00214	0.934	0.282	0
PIK3C2G	0	1.63091	0.863	0.255	0
TMTC1	0	1.36894	0.436	0.117	0
RAPGEF3	0	-0.784533	0.025	0.236	0
VDR	0	1.18053	0.556	0.189	0
SLC16A7	0	0.631551	0.729	0.443	0
KITLG	0	0.965928	0.514	0.225	0
PAH	0	-1.54824	0.14	0.39	0
BTBD11	0	1.07565	0.609	0.279	0
TPCN1	0	-1.33114	0.219	0.518	0
NOS1	0	0.692227	0.42	0.176	0
KSR2	0	1.0841	0.537	0.198	0
AC002070.1	0	0.86694	0.415	0.2	0
TNFRSF19	0	0.976114	0.436	0.127	0
KL	0	1.63374	0.681	0.27	0
ENOX1	0	-2.07323	0.101	0.442	0
SMIM2-AS1	0	-1.34874	0.157	0.386	0
TSC22D1	0	1.4206	0.914	0.629	0
LINC01055	0	1.43419	0.475	0.072	0
LRCH1	0	1.23432	0.894	0.636	0
WDFY2	0	1.05904	0.864	0.532	0
AL159156.1	0	-1.55689	0.055	0.32	0
PCDH9	0	-2.15067	0.203	0.573	0
DACH1	0	1.16279	0.896	0.51	0
GPC6	0	-1.57701	0.253	0.583	0
CLDN10	0	-1.51861	0.157	0.511	0
CLDN10-AS1	0	-1.30281	0.058	0.278	0
FAM155A	0	0.916801	0.319	0.133	0
ATP11A	0	-1.01372	0.058	0.314	0
LINC00645	0	1.13787	0.549	0.263	0
PRKCH	0	0.640425	0.376	0.146	0
HIF1A	0	0.936293	0.66	0.416	0
SYNE2	0	-1.07334	0.837	0.919	0
PLEKHD1	0	0.649803	0.203	0.017	0
AC016526.1	0	0.499991	0.292	0.105	0
ESRRB	0	0.325942	0.729	0.398	0
DIO2	0	1.04103	0.27	0.034	0
FMN1	0	2.41827	0.904	0.308	0
SEMA6D	0	0.593544	0.622	0.35	0
SLC12A1	0	-4.45521	0.046	0.548	0
TRPM7	0	2.84953	0.982	0.672	0
SPPL2A	0	0.815037	0.648	0.36	0
MYO5C	0	0.523705	0.438	0.2	0
MYO5A	0	0.712591	0.622	0.314	0
UNC13C	0	0.930868	0.265	0.078	0
CA12	0	0.378143	0.922	0.672	0
THSD4	0	-1.90149	0.1	0.48	0
ARNT2	0	0.610169	0.59	0.303	0
ALPK3	0	0.54001	0.355	0.139	0
MEF2A	0	0.6757	0.875	0.687	0
ADAMTS17	0	1.63466	0.699	0.26	0
RAB11FIP3	0	-1.98035	0.338	0.673	0
RBFOX1	0	-2.68441	0.024	0.431	0
BMERB1	0	0.776293	0.578	0.3	0
GP2	0	-1.54252	0.03	0.323	0
UMOD	0	-3.38807	0.022	0.487	0
ACSM2A	0	-2.86336	0.163	0.5	0
ACSM2B	0	-2.79134	0.143	0.466	0
TOX3	0	1.35052	0.852	0.446	0
LPCAT2	0	0.594167	0.278	0.082	0
SLC12A3	0	5.27899	0.993	0.091	0
AC040174.1	0	0.612555	0.643	0.347	0
AC138305.1	0	0.79477	0.909	0.621	0
RAP1GAP2	0	0.564556	0.581	0.307	0
USP43	0	1.09937	0.402	0.102	0
TOM1L2	0	0.617194	0.711	0.451	0
WSB1	0	0.641719	0.916	0.674	0
LHX1-DT	0	1.08231	0.433	0.073	0
LHX1	0	1.57886	0.627	0.123	0
WNK4	0	0.996362	0.715	0.273	0
TMEM101	0	1.24594	0.577	0.085	0
ACSF2	0	-1.44506	0.127	0.393	0
CA10	0	0.841329	0.737	0.371	0
MSI2	0	0.518507	0.977	0.875	0
ABCA9	0	0.925762	0.327	0.054	0
ABCA6	0	0.867148	0.34	0.072	0
ABCA10	0	1.78157	0.745	0.258	0
ABCA5	0	2.22078	0.948	0.563	0
MAP2K6	0	1.12366	0.508	0.182	0
KCNJ16	0	1.02937	0.977	0.806	0
GCGR	0	0.508704	0.347	0.132	0
PTPRM	0	-1.45535	0.567	0.812	0
RAB31	0	0.472492	0.235	0.078	0
CABLES1	0	0.898579	0.49	0.202	0
FHOD3	0	1.06263	0.948	0.717	0
RNF152	0	-1.66697	0.484	0.736	0
BCL2	0	-1.27975	0.412	0.656	0
LINC01896	0	0.811417	0.286	0.012	0
SALL3	0	1.19117	0.436	0.031	0
ARHGEF18	0	0.643485	0.508	0.272	0
AC008554.1	0	-1.37529	0.121	0.39	0
PRODH2	0	-1.58237	0.036	0.276	0
C20orf194	0	0.645182	0.859	0.649	0
PLCB1	0	-3.11386	0.123	0.593	0
PLCB4	0	0.837915	0.555	0.211	0
SLC24A3	0	1.44757	0.494	0.064	0
SLC13A3	0	-2.28236	0.151	0.439	0
PCK1	0	-1.15077	0.067	0.325	0
MIR99AHG	0	-1.46144	0.433	0.764	0
SIM2	0	-1.27876	0.025	0.289	0
KCNJ15	0	-1.91133	0.15	0.426	0
BACE2	0	1.19984	0.728	0.361	0
TMPRSS2	0	1.08776	0.665	0.265	0
FTCD	0	-1.63398	0.039	0.298	0
SGSM1	0	0.62953	0.451	0.184	0
TPST2	0	0.531197	0.39	0.171	0
INPP5J	0	0.661939	0.342	0.092	0
PHF21B	0	0.808049	0.479	0.195	0
MIOX	0	-1.97364	0.045	0.298	0
ARHGAP6	0	0.676075	0.978	0.83	0
PTCHD1-AS	0	2.23227	0.43	0.122	0
SAT1	0	1.18577	0.812	0.47	0
Z93403.1	0	-1.51637	0.12	0.393	0
OPHN1	0	1.42656	0.827	0.441	0
OGT	0	0.678665	0.671	0.396	0
NEXMIF	0	0.62098	0.318	0.126	0
IL1RAPL2	0	2.15832	0.603	0.194	0
TSC22D3	0	-0.823994	0.025	0.269	0
COL4A6	0	0.766961	0.275	0.089	0
COL4A5	0	0.916937	0.683	0.356	0
ACSL4	0	1.6793	0.834	0.419	0
HS6ST2	0	0.553925	0.727	0.395	0
FGF13	0	1.55794	0.84	0.454	0
TRIM50	0	1.08465	0.378	0.029	0
SRRM4	0	1.38325	0.296	0.025	0
MRPS6	2.09199e-307	0.55504	0.702	0.449	5.85131e-303
BAALC-AS1	4.80868e-307	0.494452	0.271	0.1	1.34499e-302
ELL2	2.60278e-306	-0.99904	0.267	0.477	7.27997e-302
AL391117.1	3.83358e-306	-1.46904	0.202	0.418	1.07225e-301
RHCG	4.96894e-306	0.282508	0.278	0.101	1.38981e-301
ANPEP	6.44927e-306	-1.06399	0.042	0.252	1.80386e-301
PLPPR1	9.25913e-306	0.542685	0.717	0.478	2.58978e-301
STK39	1.06536e-305	0.450089	0.729	0.441	2.9798e-301
MCF2L	1.31572e-305	-1.15941	0.272	0.475	3.68008e-301
ARHGAP10	1.51039e-305	-1.21388	0.126	0.348	4.22456e-301
CLDN16	9.91406e-305	-1.09386	0.047	0.257	2.77296e-300
LINC00671	4.54071e-304	-1.15424	0.12	0.343	1.27004e-299
PPP2R2B	1.34072e-303	-1.22627	0.16	0.379	3.75001e-299
KCTD1	4.57149e-303	0.488608	0.747	0.47	1.27865e-298
ABCC4	5.62076e-303	-1.20059	0.111	0.336	1.57213e-298
FGFR3	1.36863e-302	-0.809262	0.021	0.222	3.82806e-298
SORBS1	5.05078e-302	-1.01959	0.097	0.317	1.4127e-297
LUZP1	5.40255e-302	0.616683	0.597	0.363	1.51109e-297
LINC01060	1.59033e-300	-1.70479	0.151	0.366	4.44814e-296
SLC36A2	5.46955e-300	-1.39012	0.081	0.295	1.52983e-295
PLG	2.15565e-299	-1.43122	0.097	0.312	6.02936e-295
AL589669.1	2.66115e-299	-1.35753	0.099	0.314	7.44324e-295
SLC5A3	4.30863e-299	0.519905	0.744	0.493	1.20512e-294
AFM	5.89796e-299	-1.40205	0.077	0.292	1.64966e-294
LINC00871	4.8764e-298	-1.42491	0.19	0.409	1.36393e-293
C4orf19	5.32345e-298	0.595211	0.706	0.474	1.48897e-293
SUSD1	1.17819e-297	0.404373	0.367	0.161	3.29539e-293
DCUN1D1	1.53045e-297	0.545969	0.515	0.286	4.28066e-293
CCNB1IP1	1.61973e-297	0.51306	0.349	0.155	4.53037e-293
AC005208.1	2.8201e-297	0.647692	0.654	0.427	7.88781e-293
DNAJC25	3.1386e-295	0.552652	0.318	0.135	8.77868e-291
DPYS	1.98706e-294	-1.17959	0.089	0.302	5.55781e-290
GBE1	7.97205e-294	0.597117	0.765	0.549	2.22978e-289
ALDH1L1	5.07138e-293	-0.973261	0.288	0.49	1.41847e-288
IGFBP7	1.40494e-292	0.662241	0.839	0.662	3.92962e-288
LINC01515	5.54864e-292	-1.07793	0.234	0.446	1.55195e-287
EYA2	1.19035e-291	0.402208	0.525	0.267	3.32941e-287
NRCAM	1.42862e-290	-0.938278	0.062	0.27	3.99585e-286
HSBP1L1	4.58207e-289	0.424554	0.312	0.13	1.2816e-284
CADPS2	5.92164e-289	0.456033	0.891	0.719	1.65628e-284
BAIAP2	3.80264e-288	-0.910725	0.056	0.263	1.0636e-283
DPEP1	1.57294e-286	-1.06303	0.041	0.241	4.39951e-282
DUSP1	3.12192e-286	-0.864781	0.034	0.233	8.73202e-282
LRMDA	6.83808e-286	0.424182	0.969	0.752	1.91261e-281
EBNA1BP2	7.36033e-285	-1.34647	0.186	0.393	2.05868e-280
ALDH4A1	2.30203e-284	-0.868222	0.045	0.247	6.43878e-280
IDH2	2.97386e-284	0.516943	0.5	0.275	8.31789e-280
ERMP1	4.77904e-282	0.501087	0.455	0.238	1.3367e-277
SLC28A1	8.7558e-281	-1.12732	0.086	0.293	2.449e-276
CTTNBP2	3.74372e-280	-0.975556	0.113	0.324	1.04712e-275
SVIL	2.38721e-279	0.538522	0.782	0.567	6.67704e-275
TXNIP	3.37296e-279	0.460937	0.724	0.487	9.43416e-275
ATP9B	2.0646e-278	0.516998	0.786	0.571	5.7747e-274
HPRT1	1.86919e-274	0.482335	0.44	0.223	5.22813e-270
DYNC2H1	1.92778e-274	0.735563	0.774	0.591	5.39201e-270
CYP4A22-AS1	3.84086e-273	-1.2888	0.059	0.256	1.07429e-268
FZD4	3.94592e-272	0.461446	0.324	0.143	1.10367e-267
ALDOB	4.24483e-272	-1.26099	0.158	0.366	1.18728e-267
PAPPA	8.38266e-272	-1.03798	0.046	0.241	2.34463e-267
LINC02343	1.00528e-271	-1.46918	0.178	0.379	2.81176e-267
CDK14	1.84771e-271	0.488358	0.915	0.758	5.16805e-267
SLCO3A1	1.17104e-269	-0.998426	0.034	0.222	3.27539e-265
COL4A4	8.08589e-269	0.507823	0.726	0.495	2.26162e-264
HNF4A	9.43636e-269	-0.963433	0.04	0.23	2.63935e-264
ACOT11	1.0378e-267	0.48522	0.668	0.425	2.90274e-263
NR3C2	3.28985e-267	0.428843	0.952	0.798	9.2017e-263
CHRM3	4.20873e-267	0.358298	0.455	0.237	1.17718e-262
PDK4	1.4961e-266	-1.14065	0.476	0.652	4.1846e-262
TAF4B	2.09591e-266	0.522342	0.285	0.119	5.86227e-262
ATRN	4.65862e-266	0.521151	0.657	0.429	1.30301e-261
FDX1	4.92069e-266	0.582525	0.366	0.179	1.37632e-261
PDZK1	1.97947e-265	-0.941066	0.064	0.259	5.53658e-261
PRKX	3.08209e-265	-0.891506	0.062	0.255	8.62061e-261
NR1H4	1.70145e-264	-0.729221	0.044	0.235	4.75894e-260
IQSEC1	3.58836e-264	0.434322	0.299	0.127	1.00366e-259
CKB	1.65374e-263	-0.726887	0.067	0.268	4.62552e-259
AC068631.1	9.50342e-263	0.501203	0.507	0.27	2.65811e-258
PLXDC2	2.53775e-261	-0.774699	0.694	0.784	7.0981e-257
IL6R	2.78007e-261	-0.89772	0.079	0.277	7.77585e-257
CTSH	1.59542e-259	-0.839798	0.051	0.242	4.4624e-255
BCL2L1	3.19429e-259	0.55667	0.621	0.399	8.93443e-255
KCNK5	5.10632e-259	-1.17245	0.094	0.292	1.42824e-254
LINC01622	6.02769e-259	-1.26443	0.076	0.268	1.68594e-254
GPRC5B	2.01661e-256	0.411152	0.223	0.081	5.64045e-252
TBL1X	2.11016e-254	0.513792	0.79	0.587	5.9021e-250
ITGA2	3.83891e-254	0.530333	0.668	0.438	1.07374e-249
GADD45A	7.93573e-254	-0.911607	0.087	0.284	2.21962e-249
AC087762.1	6.47758e-252	-1.22557	0.076	0.266	1.81178e-247
EHHADH	1.30109e-251	-1.18703	0.248	0.433	3.63914e-247
KCNJ1	4.17655e-251	0.391728	0.558	0.313	1.16818e-246
SAMD5	8.55775e-250	0.595094	0.669	0.438	2.3936e-245
MROH7	3.68236e-249	0.454632	0.616	0.372	1.02996e-244
AK3	3.88612e-249	0.484863	0.812	0.59	1.08695e-244
SCML1	8.83123e-248	0.466633	0.489	0.276	2.47009e-243
TNS1	3.04365e-247	-0.926342	0.506	0.622	8.51308e-243
HHAT	9.09553e-247	0.45946	0.336	0.156	2.54402e-242
WIPF1	3.84158e-245	-0.792869	0.053	0.236	1.07449e-240
AL110292.1	5.06445e-245	-1.3348	0.223	0.41	1.41653e-240
RCAN2	8.9603e-245	-1.36772	0.115	0.31	2.5062e-240
MOB3B	2.2217e-244	-0.947832	0.215	0.401	6.21409e-240
PRTG	9.06802e-244	0.461447	0.281	0.12	2.53633e-239
FERMT2	1.61174e-243	0.544076	0.685	0.473	4.50804e-239
CYP3A5	3.06696e-243	-1.58945	0.056	0.237	8.5783e-239
MRPL1	8.94008e-243	0.512605	0.45	0.248	2.50054e-238
PTPN3	2.82139e-242	0.468141	0.673	0.445	7.89142e-238
JAG1	8.06086e-242	0.372741	0.306	0.133	2.25462e-237
TP53BP1	1.77959e-241	0.451959	0.563	0.343	4.97752e-237
LINC02672	1.78184e-241	0.501049	0.258	0.107	4.98382e-237
TNIK	2.5245e-241	-0.906177	0.084	0.271	7.06104e-237
PHACTR1	2.54188e-241	-1.68758	0.208	0.387	7.10965e-237
MTX2	1.04803e-239	0.475175	0.699	0.489	2.93134e-235
SNAPC1	1.50171e-239	0.601896	0.315	0.148	4.20028e-235
RGS6	2.81818e-239	-1.46225	0.079	0.265	7.88244e-235
CSGALNACT1	8.27581e-239	0.493134	0.522	0.31	2.31474e-234
NPY1R	3.17949e-238	0.325891	0.304	0.13	8.89303e-234
AC004053.1	8.97046e-238	-1.46839	0.134	0.323	2.50904e-233
LINC01505	4.06366e-237	0.715263	0.313	0.147	1.13661e-232
PRDM10	4.78052e-237	0.523155	0.274	0.12	1.33711e-232
PAPLN	2.06842e-236	-0.834941	0.106	0.292	5.78536e-232
DCDC2	6.24575e-236	0.454117	0.747	0.537	1.74694e-231
CA2	2.57825e-235	0.387131	0.282	0.124	7.21135e-231
AKAP13	1.22907e-233	-0.765008	0.658	0.726	3.4377e-229
SLC7A7	1.50397e-233	-0.973163	0.052	0.227	4.20661e-229
MAP3K15	9.48281e-233	0.437997	0.324	0.15	2.65234e-228
MGLL	1.9549e-231	-0.851189	0.126	0.311	5.46785e-227
SNRK	3.36594e-231	0.507935	0.503	0.299	9.41454e-227
RAPGEF5	7.84773e-231	0.310331	0.211	0.077	2.19501e-226
DVL3	1.55152e-230	0.404359	0.244	0.1	4.3396e-226
COL4A2	2.57527e-230	-0.915962	0.31	0.478	7.20303e-226
AC027288.3	3.44629e-230	-1.35629	0.236	0.412	9.63926e-226
RUSC2	6.3595e-230	0.495538	0.463	0.263	1.77875e-225
PDE3A	1.24132e-228	-1.02357	0.103	0.286	3.47196e-224
TFPI	3.7295e-228	-0.862669	0.11	0.29	1.04314e-223
SHMT1	1.4148e-227	-0.816607	0.084	0.264	3.95719e-223
SGO1-AS1	3.52052e-227	-0.89214	0.441	0.605	9.84689e-223
ACMSD	1.64533e-226	-1.0576	0.179	0.359	4.60198e-222
PWWP2A	4.75029e-225	0.435326	0.425	0.232	1.32866e-220
VAPA	5.89025e-225	0.472675	0.668	0.464	1.6475e-220
CLINT1	8.19889e-225	0.480415	0.677	0.474	2.29323e-220
PCDH15	1.12631e-224	-1.43794	0.195	0.377	3.15028e-220
LINC00970	2.20045e-223	0.457349	0.691	0.464	6.15465e-219
RNF212B	2.98698e-222	-1.83705	0.093	0.269	8.3546e-218
RMST	5.69245e-221	-1.07139	0.172	0.355	1.59218e-216
LINC01020	7.32661e-221	-1.14999	0.067	0.239	2.04925e-216
PLEKHG1	2.23419e-220	-0.832457	0.112	0.291	6.24904e-216
ZDHHC13	4.4104e-220	0.387982	0.279	0.123	1.23359e-215
AHCYL1	4.99557e-219	0.473168	0.602	0.393	1.39726e-214
BTBD3	5.5434e-219	0.386466	0.345	0.171	1.55049e-214
MAN1A1	2.25292e-218	0.490309	0.754	0.547	6.30141e-214
SLC34A1	3.13971e-218	-0.99354	0.04	0.202	8.78176e-214
PRKCA	7.76768e-218	-0.870483	0.61	0.695	2.17262e-213
AC009060.1	2.23058e-217	-1.01996	0.143	0.321	6.23895e-213
RASSF8	8.49898e-217	0.682996	0.707	0.528	2.37716e-212
AF233439.1	9.75883e-217	0.277254	0.364	0.179	2.72954e-212
HSD11B2	3.40007e-216	0.258447	0.61	0.37	9.50999e-212
TPD52	4.96695e-216	0.526037	0.721	0.52	1.38925e-211
SLC35F5	1.8081e-215	0.458106	0.61	0.405	5.05726e-211
SNX29	4.90107e-215	0.358919	0.97	0.879	1.37083e-210
OGDH	8.52965e-215	0.438985	0.69	0.481	2.38574e-210
RHOBTB1	4.9899e-214	-1.28527	0.236	0.405	1.39567e-209
SPRED1	4.2956e-213	0.48961	0.496	0.3	1.20148e-208
UNC13B	6.90584e-212	0.428374	0.669	0.457	1.93156e-207
MYO9A	1.88978e-211	-0.645317	0.824	0.841	5.28572e-207
FBXL17	2.00321e-211	0.439028	0.903	0.781	5.60297e-207
ASTN2	6.881e-211	-0.998519	0.273	0.432	1.92462e-206
TOX	1.08276e-209	0.605616	0.631	0.438	3.02848e-205
SLC17A3	1.50461e-209	-0.947364	0.055	0.219	4.20838e-205
HEXA	1.51801e-209	0.47747	0.443	0.254	4.24587e-205
CYS1	6.59219e-207	0.442533	0.479	0.283	1.84383e-202
PBX3	7.84974e-207	-0.865361	0.133	0.308	2.19557e-202
FAAH2	1.55496e-206	0.427527	0.593	0.373	4.34921e-202
PRKN	1.67292e-206	-0.594075	0.843	0.883	4.67917e-202
MAF	2.37535e-206	-0.797901	0.069	0.236	6.64387e-202
RABGEF1	3.56302e-206	0.42716	0.694	0.488	9.96577e-202
BICC1	2.04614e-205	0.356613	0.971	0.888	5.72306e-201
RHOBTB3	2.25651e-205	0.377351	0.822	0.583	6.31145e-201
GLIS1	2.77624e-205	-0.866726	0.065	0.228	7.76516e-201
PAPSS2	4.37732e-205	-0.785931	0.049	0.208	1.22434e-200
GAS6	1.94699e-203	0.305274	0.28	0.128	5.44574e-199
PITPNM2	8.92255e-203	0.450645	0.492	0.297	2.49564e-198
ASPA	9.82151e-203	-0.785905	0.064	0.227	2.74708e-198
MIR646HG	1.00796e-202	1.00986	0.484	0.325	2.81926e-198
NLGN1	1.12201e-201	-1.12701	0.481	0.604	3.13826e-197
SORCS1	1.28607e-200	-1.7151	0.242	0.404	3.59715e-196
ATP1B1	2.72706e-200	0.317211	0.953	0.808	7.62758e-196
ARHGAP42	6.15117e-200	-0.928819	0.168	0.336	1.72048e-195
FAM171A1	3.17872e-199	0.353553	0.642	0.403	8.89089e-195
SH3BP4	1.18867e-198	0.393236	0.431	0.238	3.32472e-194
CCDC148	1.58824e-198	0.364889	0.822	0.608	4.44231e-194
SNX9	2.38471e-198	0.451231	0.637	0.438	6.67004e-194
SORL1	2.05155e-197	0.376165	0.436	0.244	5.73819e-193
SLC25A42	2.78655e-197	-0.811921	0.105	0.272	7.79399e-193
TMEM245	5.83692e-197	0.496447	0.742	0.557	1.63259e-192
TPP2	1.15962e-196	0.449815	0.499	0.31	3.24346e-192
SLC25A12	1.68468e-196	0.395176	0.629	0.421	4.71205e-192
STAM2	2.34803e-196	0.408415	0.509	0.311	6.56743e-192
HNF4A-AS1	2.86131e-196	-0.903137	0.054	0.209	8.00308e-192
PPM1B	3.0775e-196	0.447676	0.586	0.391	8.60777e-192
CLASP2	4.79653e-196	0.421032	0.753	0.568	1.34159e-191
MAP4K3-DT	7.05942e-195	0.441018	0.691	0.49	1.97452e-190
P4HA2	1.25093e-194	-0.772661	0.064	0.222	3.49886e-190
AC016705.2	1.45921e-194	0.374683	0.33	0.164	4.0814e-190
SGPP1	5.09318e-194	0.417991	0.532	0.338	1.42456e-189
LINC01117	5.82677e-194	0.445996	0.357	0.187	1.62975e-189
GABARAPL1	3.88285e-193	0.326843	0.455	0.261	1.08603e-188
NAP1L4	1.29931e-192	0.38734	0.641	0.434	3.63417e-188
ACTR3C	3.38063e-192	0.405073	0.493	0.3	9.45561e-188
FAM20C	1.31186e-191	-0.98561	0.091	0.251	3.66928e-187
ROR1	1.51758e-191	-0.775352	0.105	0.269	4.24467e-187
DAB2	2.59059e-191	-0.737922	0.093	0.255	7.24589e-187
FUT8	5.43318e-191	0.483762	0.43	0.252	1.51966e-186
TENM1	7.46638e-191	-0.870275	0.193	0.356	2.08835e-186
ACTB	3.16731e-190	-0.727487	0.068	0.231	8.85895e-186
PCLO	7.44473e-190	-0.747082	0.566	0.67	2.08229e-185
PDE7B	1.3025e-189	0.399729	0.807	0.61	3.64309e-185
HECW1	1.73374e-189	-0.908155	0.096	0.254	4.84926e-185
LRRFIP1	2.67243e-189	0.398076	0.708	0.515	7.47479e-185
MSRA	1.35763e-188	-1.08298	0.47	0.571	3.7973e-184
CNTN3	1.76585e-187	-0.744227	0.128	0.29	4.93907e-183
TSC1	1.87295e-187	0.384652	0.446	0.261	5.23864e-183
AC245297.3	4.98414e-187	0.370741	0.358	0.19	1.39406e-182
ARHGAP5	5.78497e-186	0.412933	0.777	0.595	1.61806e-181
PLXNA2	1.29177e-185	-0.666108	0.068	0.222	3.61307e-181
KLRD1	4.29903e-185	0.420183	0.26	0.121	1.20244e-180
FHIT	1.3142e-184	0.328351	0.987	0.955	3.67583e-180
ZFYVE9	1.48621e-184	0.389489	0.533	0.336	4.15694e-180
ZDHHC3	2.34409e-184	0.35647	0.293	0.144	6.55641e-180
SUGCT	3.53029e-184	-1.00073	0.531	0.619	9.87421e-180
PAWR	1.03187e-183	0.414926	0.69	0.498	2.88615e-179
TRABD2B	1.1188e-183	0.262456	0.806	0.562	3.12927e-179
ZNF804B	1.27878e-183	-1.32048	0.225	0.379	3.57676e-179
TRPM3	6.08201e-183	-1.32016	0.594	0.631	1.70114e-178
ABCC2	1.08748e-182	-0.816399	0.089	0.245	3.04168e-178
ST5	1.87426e-182	0.36818	0.295	0.145	5.24232e-178
AL033504.1	2.79251e-182	0.524538	0.521	0.328	7.81064e-178
UHRF2	4.98178e-182	0.383933	0.478	0.293	1.3934e-177
PPP1R16B	5.81638e-181	-0.889643	0.088	0.24	1.62684e-176
METAP1	8.38908e-181	0.347587	0.277	0.135	2.34643e-176
SEPTIN6	1.15787e-180	0.327128	0.352	0.183	3.23856e-176
EPS8L2	2.56892e-180	-0.766105	0.215	0.382	7.18527e-176
AC008892.1	1.204e-179	0.369924	0.218	0.093	3.36758e-175
CLIC4	7.57912e-179	-0.865919	0.088	0.241	2.11988e-174
AHI1	6.57116e-177	0.38805	0.765	0.58	1.83795e-172
AC104123.1	2.99486e-176	-0.762448	0.119	0.273	8.37662e-172
FBXO21	3.2122e-176	-0.836474	0.391	0.506	8.98453e-172
SLC25A30	3.43404e-176	0.354943	0.249	0.116	9.605e-172
EPS8	4.30027e-176	-1.04598	0.332	0.481	1.20279e-171
AC007364.1	6.7628e-176	-1.21284	0.275	0.413	1.89155e-171
TMEM116	1.46993e-175	0.353544	0.495	0.3	4.11139e-171
SLC7A6	2.00754e-175	0.3239	0.312	0.158	5.61508e-171
B3GLCT	5.03424e-175	0.425571	0.363	0.201	1.40808e-170
MYO10	6.8519e-175	0.455245	0.765	0.547	1.91648e-170
STIM1	5.88729e-173	-0.630168	0.057	0.201	1.64668e-168
SSBP2	1.07008e-172	-0.892522	0.395	0.514	2.99301e-168
SLC2A13	1.45023e-172	-0.723263	0.194	0.355	4.0563e-168
AC024022.1	1.49212e-172	0.41741	0.342	0.18	4.17347e-168
MLXIPL	4.3363e-172	-0.819909	0.106	0.257	1.21286e-167
AL117381.1	1.80919e-171	0.291249	0.202	0.084	5.0603e-167
NFE2L2	4.24209e-171	0.465617	0.696	0.512	1.18651e-166
CRYL1	6.30503e-171	-0.793167	0.507	0.595	1.76352e-166
ZNF704	1.26786e-170	0.397628	0.738	0.55	3.54622e-166
PTGER3	2.40085e-170	0.380782	0.832	0.645	6.71516e-166
RGL1	4.33575e-170	-0.833923	0.135	0.287	1.21271e-165
PREPL	8.74928e-170	0.390416	0.572	0.385	2.44717e-165
HIPK2	1.36241e-169	-0.71178	0.581	0.65	3.81067e-165
ZNF385B	2.58408e-169	-0.823775	0.31	0.446	7.22768e-165
GOLGB1	3.4266e-169	-1.10263	0.553	0.637	9.58421e-165
RTN3	7.23239e-169	0.387194	0.427	0.256	2.0229e-164
IGF1R	1.06639e-168	-0.559571	0.842	0.857	2.9827e-164
AC097662.1	2.68903e-168	0.315242	0.249	0.116	7.52122e-164
DPY19L2	2.9078e-168	0.331794	0.546	0.352	8.1331e-164
LINC01781	2.97231e-168	-0.827014	0.082	0.228	8.31356e-164
PLEKHA6	6.2436e-168	-0.852807	0.344	0.468	1.74633e-163
SGMS2	8.4634e-168	0.390001	0.395	0.229	2.36721e-163
GDA	2.17541e-167	-0.829258	0.093	0.241	6.08462e-163
PPP4R1	2.28585e-167	0.351235	0.424	0.25	6.39353e-163
MB21D2	4.33548e-167	0.363225	0.279	0.139	1.21263e-162
CACNA2D1	4.41102e-167	-0.74729	0.317	0.465	1.23376e-162
CARNMT1	1.19423e-166	0.385045	0.333	0.181	3.34026e-162
PRICKLE2	2.99435e-165	0.401642	0.785	0.606	8.3752e-161
ABCB7	3.09129e-165	0.355776	0.445	0.271	8.64633e-161
IGSF3	3.40729e-165	0.337584	0.299	0.153	9.53018e-161
PCSK5	4.53092e-165	-1.06568	0.218	0.357	1.2673e-160
CDHR3	4.71845e-165	-0.90529	0.21	0.354	1.31975e-160
TANC2	5.74206e-165	-0.875348	0.404	0.511	1.60605e-160
DDAH1	1.0897e-164	0.507666	0.681	0.506	3.04788e-160
TNFRSF21	2.12314e-164	-0.726006	0.107	0.253	5.93843e-160
MYLK	3.37255e-164	-0.759781	0.158	0.307	9.43302e-160
GRB10	8.34561e-164	-1.0038	0.263	0.398	2.33427e-159
RGL3	2.49328e-163	0.333615	0.612	0.409	6.97371e-159
DOK6	5.34538e-163	-0.733752	0.067	0.207	1.4951e-158
SCPEP1	1.50788e-162	0.295239	0.258	0.126	4.21755e-158
MYO3B	4.73728e-162	0.565339	0.587	0.386	1.32502e-157
TTC28	8.15292e-162	-0.738674	0.581	0.659	2.28037e-157
TTC38	1.24383e-161	-0.682906	0.113	0.261	3.47899e-157
ERVMER61-1	9.71026e-161	0.43807	0.342	0.189	2.71596e-156
LNX1	2.63099e-160	0.27251	0.557	0.347	7.35889e-156
PDE1C	3.02823e-160	-1.37693	0.072	0.212	8.46996e-156
GPAT3	8.96173e-160	0.593361	0.652	0.472	2.5066e-155
TSG101	1.58065e-159	0.358328	0.358	0.203	4.42107e-155
RIC1	6.57197e-159	0.358958	0.575	0.389	1.83818e-154
CALD1	3.57469e-158	-1.06311	0.174	0.315	9.99841e-154
MIR503HG	8.70611e-158	0.306449	0.285	0.144	2.4351e-153
TRIM2	1.1678e-157	0.271002	0.703	0.481	3.26635e-153
ZHX3	2.22509e-157	-0.693342	0.611	0.669	6.22359e-153
GPR137B	5.50911e-157	-0.609187	0.098	0.244	1.5409e-152
FAM49B	8.7461e-157	0.323324	0.674	0.478	2.44629e-152
EXOSC7	1.10424e-156	0.310282	0.238	0.114	3.08856e-152
RBPMS	1.44963e-156	-0.625043	0.757	0.819	4.05462e-152
PACRG	1.79237e-156	-1.30117	0.292	0.437	5.01326e-152
AL358232.2	2.12914e-156	-0.823375	0.099	0.239	5.95522e-152
BMPR1B	2.13229e-156	-1.31454	0.123	0.266	5.964e-152
STON2	3.02074e-156	-0.707893	0.236	0.377	8.44901e-152
ETNK1	5.59926e-156	0.362178	0.709	0.527	1.56611e-151
LINC01788	5.86104e-156	-0.724392	0.078	0.215	1.63933e-151
ADAMTS9-AS2	7.37514e-156	0.387655	0.93	0.798	2.06283e-151
HECTD2	9.68213e-156	0.325657	0.343	0.189	2.70809e-151
FBP1	2.84054e-155	-0.677669	0.087	0.228	7.94499e-151
SMURF2	4.2288e-155	0.352284	0.592	0.407	1.18279e-150
PPP1R13B	1.62092e-154	-0.708164	0.277	0.412	4.53371e-150
MFF	1.78727e-154	0.332897	0.492	0.315	4.99901e-150
CYB5A	5.99707e-154	-0.695321	0.294	0.429	1.67738e-149
XPR1	4.00842e-153	-0.694454	0.513	0.593	1.12116e-148
MEGF9	7.45083e-153	0.398469	0.437	0.27	2.084e-148
BMPR1A	9.36496e-153	0.37569	0.619	0.433	2.61938e-148
PLCG2	8.6661e-152	-0.268622	0.52	0.325	2.42391e-147
PAX2	9.27685e-152	-0.751314	0.368	0.486	2.59473e-147
PLA2G12A	9.99193e-152	0.361882	0.492	0.317	2.79474e-147
RNF24	1.23443e-151	0.366323	0.355	0.199	3.4527e-147
PDE8A	1.62536e-151	0.34884	0.837	0.673	4.54614e-147
SUPT3H	1.90086e-151	0.370674	0.735	0.556	5.31669e-147
AC018467.1	4.58746e-151	-0.896807	0.079	0.212	1.28311e-146
SAMD4A	9.61064e-151	-0.604625	0.231	0.381	2.6881e-146
LINC02694	8.83575e-150	0.477422	0.324	0.183	2.47136e-145
HOXD10	1.33782e-149	0.297438	0.26	0.128	3.74187e-145
CDH9	1.44819e-149	-0.986899	0.185	0.321	4.05059e-145
RASAL2	2.81452e-149	-0.77569	0.46	0.564	7.87222e-145
TUT4	3.25174e-149	0.344492	0.711	0.529	9.09511e-145
CDK8	4.65417e-149	0.366292	0.627	0.445	1.30177e-144
LAMA1	1.16689e-148	0.278679	0.344	0.188	3.26378e-144
PLCL1	1.89769e-148	0.298407	0.954	0.85	5.30783e-144
EPB41L4B	2.73328e-148	0.317504	0.264	0.133	7.64498e-144
MTSS2	3.9835e-148	0.268264	0.201	0.089	1.11418e-143
ARFGEF2	4.74662e-148	0.350049	0.666	0.487	1.32763e-143
STX18-AS1	5.50949e-148	0.353091	0.453	0.284	1.541e-143
SLC15A2	1.18227e-147	-0.621797	0.085	0.219	3.30681e-143
HK1	1.59267e-147	0.279722	0.299	0.157	4.45469e-143
RYBP	2.33964e-147	0.332771	0.48	0.307	6.54397e-143
DGKH	3.30226e-147	-0.803846	0.292	0.419	9.23642e-143
SLC26A7	4.00197e-147	-1.20589	0.074	0.209	1.11935e-142
AC087482.1	1.53861e-146	-0.755773	0.091	0.225	4.30349e-142
TMEM161B-AS1	3.80798e-146	0.349023	0.707	0.518	1.06509e-141
CKMT2	1.87221e-144	0.270018	0.207	0.094	5.23659e-140
CFLAR	1.91376e-144	-0.665133	0.549	0.612	5.35279e-140
ATP8B4	5.00983e-144	-0.866974	0.108	0.241	1.40125e-139
RERG	6.6111e-144	-1.10344	0.299	0.419	1.84913e-139
PHYHIPL	1.09519e-143	-0.660218	0.072	0.201	3.06325e-139
LIPA	1.63037e-143	-0.85177	0.224	0.352	4.56015e-139
PEPD	2.36113e-143	-0.722251	0.134	0.27	6.60407e-139
BECN1	2.5622e-143	0.264152	0.252	0.127	7.16648e-139
DOCK7	7.53448e-143	0.308721	0.568	0.385	2.10739e-138
RANBP17	2.95196e-142	-0.821831	0.148	0.281	8.25663e-138
NRG3	3.79626e-142	-1.15668	0.162	0.306	1.06181e-137
CIT	5.07954e-142	0.351371	0.32	0.178	1.42075e-137
CDYL	6.60308e-142	0.3538	0.508	0.334	1.84688e-137
ARHGAP24	1.64465e-141	0.31189	0.9	0.765	4.60008e-137
TJP1	1.87209e-141	0.263233	0.642	0.458	5.23624e-137
TLK1	8.29574e-141	0.355661	0.717	0.546	2.32032e-136
HLF	9.88326e-140	0.34904	0.278	0.148	2.76435e-135
CDKL1	1.02924e-139	-0.73029	0.333	0.444	2.87879e-135
OSBPL10	1.75373e-139	-0.755207	0.442	0.543	4.90518e-135
TTC7B	2.35114e-139	0.342566	0.503	0.333	6.57613e-135
COX20	4.32312e-139	0.276559	0.303	0.166	1.20918e-134
LDLRAD4	4.85006e-139	-0.848677	0.24	0.374	1.35656e-134
STOX2	1.58483e-138	-0.931998	0.262	0.386	4.43278e-134
ABI3BP	3.39155e-138	-0.690577	0.085	0.213	9.48617e-134
DAB1	3.80157e-138	0.407349	0.561	0.389	1.0633e-133
MFHAS1	4.33047e-138	0.31437	0.707	0.52	1.21123e-133
EPB41L3	7.24888e-138	-0.693786	0.583	0.668	2.02751e-133
UBA1	1.8767e-137	0.2751	0.315	0.176	5.24913e-133
TACC2	2.39081e-137	0.60294	0.633	0.47	6.68709e-133
SIK3	2.8502e-137	0.33966	0.926	0.84	7.97202e-133
NHSL1	3.30318e-137	-0.722639	0.147	0.28	9.239e-133
SPATS2	1.28012e-136	0.285254	0.434	0.27	3.58048e-132
UBA5	1.79637e-136	0.305446	0.364	0.216	5.02446e-132
LINC02027	1.88003e-135	-0.695406	0.1	0.228	5.25845e-131
SLC36A4	2.25044e-135	0.283372	0.394	0.236	6.29447e-131
PLXNB2	2.26665e-135	-0.480589	0.081	0.21	6.33982e-131
REXO2	5.17647e-135	0.271414	0.283	0.152	1.44786e-130
WLS	9.63613e-135	0.327243	0.598	0.416	2.69523e-130
AP001528.1	7.3446e-134	0.310974	0.361	0.212	2.05428e-129
CTNND1	3.42978e-133	0.299389	0.925	0.818	9.59309e-129
MIA2	3.45136e-133	-0.740895	0.571	0.626	9.65344e-129
TANGO2	6.52167e-133	0.275748	0.258	0.134	1.82411e-128
DST	1.32387e-132	0.337781	0.739	0.559	3.70285e-128
POR	1.66367e-132	-0.957749	0.201	0.331	4.65329e-128
RREB1	1.94913e-132	-0.68721	0.49	0.564	5.45172e-128
AC108519.1	2.98532e-132	-0.893348	0.236	0.359	8.34994e-128
MAOA	3.04607e-132	-0.619385	0.121	0.25	8.51985e-128
AC113414.1	5.58104e-132	-0.843554	0.236	0.361	1.56102e-127
ATP5F1C	6.77479e-132	0.309614	0.462	0.3	1.89491e-127
LNPEP	8.08649e-132	0.343739	0.55	0.381	2.26179e-127
MSH2	8.34291e-132	0.293546	0.345	0.199	2.33351e-127
CDH2	4.52285e-131	-0.79837	0.144	0.269	1.26504e-126
SHROOM3	6.57561e-131	0.261365	0.823	0.667	1.8392e-126
HGD	8.22936e-131	-0.65295	0.157	0.289	2.30175e-126
CBR4	5.3913e-130	0.34409	0.698	0.529	1.50795e-125
KLKB1	1.09602e-129	-0.628842	0.103	0.228	3.06557e-125
SLC25A48	1.1862e-129	-0.702058	0.133	0.265	3.31779e-125
FREM2	1.37878e-129	0.497556	0.525	0.368	3.85644e-125
OBSCN	5.61894e-129	0.279932	0.342	0.199	1.57162e-124
SLC8A1	3.053e-128	1.26549	0.503	0.369	8.53925e-124
SOX6	3.8214e-127	0.326137	0.928	0.836	1.06884e-122
RAPGEF6	3.10672e-126	0.307401	0.595	0.42	8.68948e-122
SIN3B	5.31937e-125	0.257767	0.311	0.177	1.48783e-120
DNM2	5.52024e-125	-0.642981	0.441	0.525	1.54401e-120
DCP1A	5.77447e-124	0.271353	0.411	0.256	1.61512e-119
HDAC9	7.2067e-124	-0.867107	0.092	0.209	2.01571e-119
ATL2	1.21734e-123	0.270421	0.583	0.411	3.4049e-119
RNF10	2.04925e-123	0.335699	0.526	0.363	5.73176e-119
ZEB1	2.97175e-123	-0.954628	0.116	0.237	8.31198e-119
SLC47A1	3.69556e-123	-0.825603	0.224	0.34	1.03365e-118
PKHD1	9.17355e-123	0.267936	0.993	0.941	2.56584e-118
KIAA1549	3.63005e-122	-0.805068	0.212	0.328	1.01532e-117
CISD1	3.99022e-122	0.275154	0.358	0.216	1.11607e-117
FASTKD1	4.1541e-122	0.285846	0.423	0.27	1.1619e-117
LINC02147	8.08092e-122	-0.994482	0.155	0.275	2.26023e-117
LRP6	8.73214e-122	0.325936	0.658	0.492	2.44238e-117
NTN4	2.92409e-121	0.259406	0.574	0.397	8.17868e-117
PTPRG	3.72452e-121	0.27311	0.966	0.899	1.04175e-116
APLP2	4.17215e-121	0.314698	0.466	0.31	1.16695e-116
REST	7.67254e-121	0.287865	0.368	0.225	2.14601e-116
AC083843.3	7.68599e-121	0.256119	0.33	0.193	2.14977e-116
RFX7	1.71032e-120	0.335977	0.572	0.402	4.78377e-116
MAST4	5.15481e-120	0.267785	0.938	0.831	1.4418e-115
SMS	1.24631e-119	0.320808	0.379	0.235	3.48594e-115
PLEKHA7	1.9497e-119	-0.560964	0.715	0.734	5.4533e-115
IDH3A	3.06282e-119	0.253444	0.253	0.136	8.56672e-115
SLC25A36	4.37723e-119	0.291543	0.673	0.51	1.22431e-114
AGMO	5.39175e-119	-0.773533	0.124	0.242	1.50807e-114
WWC2	2.19973e-118	-0.579006	0.586	0.636	6.15263e-114
PRDM4	2.77954e-118	0.261518	0.289	0.163	7.77436e-114
WWTR1	2.94293e-118	0.34299	0.728	0.572	8.23136e-114
RAVER2	6.13194e-118	0.279844	0.299	0.171	1.7151e-113
GCFC2	1.29766e-117	0.299247	0.431	0.28	3.62955e-113
TRIO	2.27846e-117	0.299215	0.808	0.665	6.37284e-113
SNED1	7.06712e-117	-0.854483	0.095	0.209	1.97667e-112
EIF4G3	1.17247e-116	0.288432	0.793	0.635	3.27939e-112
SPIN1	9.79475e-116	0.286678	0.758	0.592	2.73959e-111
DSTN	1.93055e-115	0.30576	0.445	0.294	5.39976e-111
LMBRD1	5.02458e-115	0.305519	0.59	0.424	1.40538e-110
FMNL2	5.51294e-115	-0.702436	0.416	0.508	1.54197e-110
EXOC6B	1.08796e-114	0.294323	0.823	0.683	3.04302e-110
HMGCR	1.21187e-114	0.254605	0.231	0.122	3.3896e-110
ARSB	1.35491e-114	-0.960877	0.165	0.28	3.78968e-110
ANO10	3.45831e-114	0.316885	0.645	0.479	9.67288e-110
TUSC3	4.90997e-114	0.251612	0.339	0.203	1.37332e-109
OIP5-AS1	4.98909e-114	0.269899	0.504	0.342	1.39545e-109
ACP6	9.12618e-114	0.257806	0.266	0.147	2.55259e-109
AGAP1	4.0601e-113	0.275383	0.927	0.82	1.13561e-108
LINC01482	4.41695e-113	0.358997	0.205	0.104	1.23542e-108
CACNA1E	6.86736e-113	-0.925949	0.101	0.215	1.9208e-108
SF3B1	1.38356e-112	0.280381	0.653	0.482	3.86982e-108
DENND1B	1.57097e-112	0.298958	0.656	0.491	4.39401e-108
PHACTR2	1.72634e-112	0.261348	0.467	0.31	4.82857e-108
SLC25A27	2.194e-112	0.265607	0.453	0.298	6.13663e-108
ITGA9-AS1	3.8486e-112	0.276663	0.306	0.178	1.07645e-107
NAALADL2	5.65574e-112	0.267975	0.939	0.812	1.58191e-107
RFX3	7.16162e-112	0.276733	0.651	0.484	2.00311e-107
PTEN	1.38805e-111	0.279274	0.674	0.509	3.88239e-107
RORA	1.70547e-111	-0.386738	0.946	0.951	4.77019e-107
PDS5B	2.0101e-111	0.308919	0.609	0.448	5.62225e-107
AL162253.2	2.77951e-111	0.289532	0.22	0.115	7.77429e-107
ATP11C	6.00676e-111	-0.585501	0.119	0.235	1.68009e-106
ZDHHC2	7.50711e-110	0.266907	0.346	0.212	2.09974e-105
SLC12A6	4.41379e-109	-0.780393	0.285	0.386	1.23454e-104
AL139317.5	1.57829e-108	0.264802	0.231	0.124	4.41448e-104
C15orf41	4.271e-108	0.286491	0.328	0.199	1.1946e-103
CNTNAP3B	7.53653e-108	-0.639932	0.111	0.222	2.10797e-103
D2HGDH	7.79471e-108	-0.633589	0.203	0.321	2.18018e-103
CDK12	1.02917e-107	0.277112	0.536	0.377	2.87859e-103
PPP2R3A	1.25926e-107	0.258615	0.897	0.769	3.52216e-103
FTL	1.49823e-107	-0.628722	0.116	0.234	4.19054e-103
KIF12	6.8924e-107	-0.600246	0.256	0.372	1.92781e-102
GSAP	1.19054e-106	-0.609646	0.276	0.382	3.32995e-102
LRRC28	1.8448e-106	0.29662	0.516	0.361	5.15991e-102
ACSL3	1.10609e-105	0.276181	0.49	0.337	3.09374e-101
SLC27A2	1.23939e-105	-0.918471	0.124	0.233	3.46656e-101
NR6A1	1.46559e-105	0.333981	0.711	0.56	4.09924e-101
BCL9	6.11667e-105	0.30074	0.347	0.218	1.71083e-100
CDC14B	6.37157e-105	0.288715	0.532	0.375	1.78213e-100
DZIP1	7.18896e-105	-0.693057	0.254	0.355	2.01075e-100
CMC1	7.21916e-105	0.272936	0.54	0.383	2.0192e-100
SEPTIN11	7.58033e-105	0.258843	0.512	0.355	2.12022e-100
XYLB	1.5882e-104	-0.796145	0.181	0.289	4.44219e-100
SECISBP2L	2.35108e-104	0.305806	0.588	0.435	6.57596e-100
IP6K1	2.44528e-104	0.261799	0.443	0.296	6.83946e-100
PLEKHA2	2.45304e-104	-0.610693	0.128	0.239	6.86116e-100
EEF1A1	4.7107e-104	-0.584126	0.192	0.326	1.31758e-99
GOLGA4	4.72304e-104	-0.573292	0.851	0.844	1.32103e-99
ITGA1	6.53539e-104	-0.716284	0.202	0.311	1.82795e-99
COL4A1	1.14854e-103	-0.709406	0.204	0.315	3.21247e-99
FSD1L	1.42561e-103	0.275578	0.351	0.218	3.98743e-99
ID2	1.8267e-103	-0.588314	0.136	0.25	5.10929e-99
SLC2A4RG	1.92042e-103	-0.438091	0.095	0.207	5.37141e-99
AP3S1	2.37876e-103	0.253307	0.319	0.194	6.65338e-99
CAMKMT	2.72428e-103	0.307475	0.808	0.669	7.61981e-99
SLCO4C1	1.04518e-102	-0.53571	0.099	0.207	2.92337e-98
OSBP2	1.0742e-102	0.267735	0.314	0.189	3.00453e-98
ATP2B1	1.81194e-102	0.275387	0.529	0.377	5.068e-98
ULK4	2.98235e-102	-0.837426	0.517	0.569	8.34164e-98
SHANK2	3.52903e-102	-0.474994	0.751	0.75	9.87069e-98
ACADL	4.10056e-102	-0.496991	0.098	0.204	1.14693e-97
SLC43A2	2.09503e-101	-0.697686	0.379	0.463	5.85981e-97
SETDB2	3.09495e-101	0.265128	0.369	0.235	8.65656e-97
AL589935.1	3.98111e-101	0.340448	0.539	0.392	1.11352e-96
ATG7	4.01568e-101	0.287149	0.621	0.463	1.12318e-96
CHCHD3	4.36548e-101	0.284457	0.749	0.601	1.22102e-96
DHTKD1	9.32859e-101	-0.609928	0.198	0.306	2.60921e-96
MTSS1	2.05897e-100	0.320753	0.726	0.566	5.75893e-96
RNF213-AS1	5.09145e-100	0.268098	0.614	0.446	1.42408e-95
SIK2	1.22207e-99	0.414799	0.776	0.653	3.41813e-95
ACVR2A	1.35168e-99	0.27867	0.451	0.309	3.78066e-95
ACSS3	7.80262e-99	-0.634321	0.366	0.45	2.18239e-94
CBFA2T2	2.11531e-98	0.257965	0.715	0.551	5.91651e-94
WWOX	2.73943e-98	-0.349553	0.894	0.927	7.6622e-94
GLIS3	4.29934e-98	-0.580565	0.81	0.83	1.20253e-93
TSTD3	7.26319e-98	0.258863	0.361	0.23	2.03152e-93
AUH	2.75445e-97	0.252037	0.759	0.6	7.70418e-93
MPPED2	3.92962e-97	-0.858697	0.316	0.406	1.09912e-92
COL18A1	1.16604e-96	-0.662165	0.492	0.558	3.26142e-92
RAD51B	1.56097e-96	0.279577	0.764	0.614	4.36603e-92
AC105094.2	1.65076e-96	-0.785412	0.123	0.23	4.61716e-92
MFSD4B	1.98136e-96	-0.676333	0.68	0.691	5.54186e-92
EPAS1	2.25999e-96	-0.877867	0.13	0.237	6.3212e-92
TSPAN14	4.16974e-96	-0.530929	0.149	0.253	1.16628e-91
TCF7L2	5.31777e-96	-0.537548	0.556	0.607	1.48738e-91
VPS50	1.54972e-95	0.25352	0.554	0.398	4.33455e-91
TMCC1	1.822e-95	0.263976	0.791	0.641	5.09614e-91
GALNT14	2.09642e-95	-0.60866	0.482	0.562	5.86367e-91
PPARA	4.7089e-95	-0.703725	0.605	0.632	1.31708e-90
SPTLC3	1.42644e-94	-0.657876	0.201	0.305	3.98976e-90
SMAD2	1.45994e-94	0.271546	0.613	0.461	4.08346e-90
SLMAP	4.4104e-94	0.252627	0.702	0.548	1.23359e-89
PLD1	1.3015e-93	0.252179	0.285	0.172	3.6403e-89
SRGAP1	3.04626e-93	-0.709853	0.28	0.376	8.5204e-89
FOXO1	3.59958e-93	-0.569831	0.655	0.695	1.0068e-88
AC107223.1	5.92805e-93	0.322671	0.298	0.185	1.65808e-88
MAGED1	2.08069e-92	0.256903	0.612	0.455	5.81969e-88
ACACB	2.16499e-92	0.263269	0.808	0.659	6.05548e-88
CALB1	7.36734e-92	0.490271	0.336	0.217	2.06065e-87
FARP1	8.48977e-92	-0.415572	0.876	0.864	2.37459e-87
DAPK1	8.60384e-92	-0.611016	0.48	0.544	2.4065e-87
RBMS3	1.63271e-91	-1.15254	0.221	0.326	4.56668e-87
ARAP2	5.91479e-91	-0.584777	0.23	0.329	1.65437e-86
CEMIP2	7.19505e-91	-0.589043	0.154	0.254	2.01246e-86
SLC22A5	1.41691e-90	-0.737722	0.217	0.315	3.96309e-86
AL162725.2	8.52935e-89	-0.653934	0.118	0.216	2.38566e-84
ZHX2	1.66457e-88	-0.553033	0.43	0.503	4.6558e-84
TNPO1	1.02806e-87	0.259541	0.557	0.409	2.87548e-83
WDR60	3.5225e-85	-0.590941	0.536	0.582	9.85244e-81
TBC1D16	3.89262e-85	-0.489422	0.118	0.214	1.08876e-80
SGCD	6.62485e-85	0.50621	0.208	0.119	1.85297e-80
TNS3	1.08928e-84	-0.56189	0.536	0.585	3.04672e-80
EIF1B-AS1	2.03577e-84	-0.554659	0.221	0.322	5.69406e-80
MPP6	3.98432e-84	-0.545401	0.132	0.228	1.11441e-79
ACO1	6.89471e-84	-0.683726	0.226	0.317	1.92845e-79
AC090825.1	2.71553e-83	0.252861	0.207	0.116	7.59533e-79
KLF6	2.78002e-83	-0.717673	0.212	0.311	7.77573e-79
SH3RF1	1.77849e-82	0.581878	0.764	0.674	4.97444e-78
ARFGEF1	5.83914e-82	0.26088	0.778	0.643	1.63321e-77
TMEM72-AS1	1.6445e-81	-0.686226	0.228	0.316	4.59965e-77
SKAP2	2.51589e-80	-0.570471	0.318	0.402	7.03694e-76
SFXN2	4.0954e-80	-0.491359	0.111	0.203	1.14548e-75
KLF13	8.57673e-80	-0.546079	0.138	0.229	2.39891e-75
PRLR	1.23508e-79	-0.6507	0.3	0.388	3.45451e-75
AC087564.1	2.03437e-79	-0.644492	0.342	0.422	5.69012e-75
NDRG1	1.47679e-78	-0.699488	0.364	0.444	4.13059e-74
TULP4	5.02877e-78	0.272875	0.434	0.308	1.40655e-73
KDM4B	1.00237e-77	-0.592515	0.265	0.349	2.80364e-73
PEBP1	9.97627e-77	-0.4158	0.202	0.308	2.79036e-72
SRRM2	1.20815e-76	-0.612636	0.576	0.609	3.37921e-72
MGAT4A	2.69342e-76	-0.557278	0.241	0.326	7.53348e-72
SPAG9	1.01881e-74	-0.513572	0.608	0.631	2.84962e-70
ST7	1.41573e-74	-0.47604	0.149	0.239	3.95979e-70
MAGI2	2.24105e-74	-0.517167	0.883	0.795	6.26822e-70
DIXDC1	3.82431e-74	-0.579041	0.223	0.309	1.06966e-69
DSCAML1	5.3677e-74	0.278649	0.587	0.45	1.50134e-69
CELSR1	1.71554e-73	-0.608467	0.232	0.313	4.79838e-69
PDE8B	8.64304e-72	-0.586724	0.155	0.242	2.41746e-67
RAP1GAP	1.21613e-71	-0.411401	0.138	0.228	3.4015e-67
AC011586.2	1.70645e-71	0.425348	0.34	0.235	4.77295e-67
TLN2	9.76224e-71	-0.552864	0.535	0.568	2.7305e-66
GALM	3.69619e-70	-0.561992	0.133	0.218	1.03383e-65
CDH1	8.71849e-70	-0.528044	0.144	0.228	2.43856e-65
CREB3L2	1.364e-69	-0.677907	0.327	0.391	3.8151e-65
MAN1C1	3.80047e-69	-0.602853	0.127	0.212	1.06299e-64
MET	1.97311e-68	-0.615373	0.203	0.285	5.5188e-64
AC009879.4	3.91896e-68	-0.574705	0.225	0.308	1.09613e-63
KLF9	6.70698e-68	-0.549832	0.276	0.349	1.87594e-63
ANKRD11	7.71344e-68	-0.472734	0.678	0.682	2.15745e-63
ERC1	2.48935e-67	-0.476971	0.702	0.701	6.96272e-63
FOXO3	5.65421e-67	-0.50976	0.622	0.642	1.58148e-62
FAM13A	6.30911e-67	-0.514114	0.518	0.557	1.76466e-62
PALM2-AKAP2	1.39114e-66	-0.600467	0.326	0.398	3.89103e-62
CLUH	1.7006e-66	-0.455886	0.178	0.27	4.75658e-62
TM7SF3	3.07918e-66	-0.624057	0.336	0.399	8.61247e-62
LINC00278	1.99403e-65	-0.8232	0.404	0.447	5.5773e-61
MAGI3	2.07163e-65	-0.570935	0.646	0.666	5.79434e-61
WDFY3	2.3e-65	-0.418003	0.778	0.764	6.43309e-61
CMBL	1.09634e-64	-0.517449	0.172	0.255	3.06647e-60
TIPARP	1.41654e-64	-0.534812	0.154	0.234	3.96206e-60
SEPTIN9	1.87492e-64	-0.612006	0.324	0.39	5.24414e-60
IMMP2L	8.20645e-64	-0.337942	0.927	0.932	2.29534e-59
RARB	2.13907e-63	-0.620813	0.146	0.226	5.98298e-59
DIRC3	2.34326e-63	-0.557183	0.217	0.299	6.55408e-59
MIRLET7BHG	3.87416e-63	-0.511769	0.29	0.36	1.0836e-58
FGF14	5.64313e-63	-0.904319	0.177	0.263	1.57838e-58
RUNX1	6.02339e-63	-0.737209	0.213	0.299	1.68474e-58
ADCY9	6.17018e-63	-0.56153	0.24	0.315	1.7258e-58
JAK1	3.23362e-62	-0.420014	0.668	0.678	9.04445e-58
RUFY3	7.63435e-61	-0.490181	0.546	0.573	2.13533e-56
ABAT	1.13536e-60	-0.523896	0.15	0.227	3.17559e-56
KIAA0825	1.62655e-60	-0.56101	0.415	0.467	4.54947e-56
SIPA1L3	1.90898e-60	-0.492635	0.591	0.605	5.33941e-56
AAK1	4.73403e-60	-0.42705	0.69	0.681	1.32411e-55
GUCY1A1	8.63524e-60	-0.503607	0.147	0.226	2.41528e-55
WWC1	1.63418e-59	-0.573867	0.569	0.585	4.57079e-55
PARP4	1.91921e-59	-0.421522	0.127	0.204	5.36803e-55
ARID5B	2.56638e-59	0.256153	0.707	0.582	7.17816e-55
AL139383.1	2.85086e-59	-0.54671	0.184	0.261	7.97386e-55
TBC1D19	7.93105e-59	-0.550568	0.424	0.468	2.21831e-54
B2M	8.68446e-59	-0.435959	0.15	0.235	2.42904e-54
NEGR1	8.97126e-59	-0.55011	0.126	0.201	2.50926e-54
LIN52	2.90536e-58	-0.662631	0.448	0.482	8.12629e-54
SH3YL1	7.79781e-58	-0.618855	0.427	0.463	2.18105e-53
TLE4	2.60028e-57	-0.477144	0.15	0.226	7.27299e-53
CRPPA	5.86938e-57	-0.540684	0.313	0.377	1.64166e-52
PTH2R	8.04769e-57	-0.338148	0.907	0.889	2.25094e-52
LRRK2	1.13905e-56	-0.424437	0.318	0.39	3.18591e-52
WDR72	1.23234e-56	-0.566747	0.891	0.853	3.44685e-52
MYO15B	1.62596e-56	-0.523436	0.266	0.341	4.54781e-52
MOK	9.96556e-56	-0.472027	0.259	0.331	2.78737e-51
STARD13	2.35941e-55	-0.535135	0.483	0.524	6.59926e-51
LINC02532	1.11439e-54	-0.399353	0.706	0.722	3.11695e-50
ACSS2	1.17394e-54	-0.576351	0.232	0.297	3.28351e-50
KLF7	2.11723e-54	-0.555521	0.171	0.243	5.92188e-50
ALDH1A1	2.9811e-54	-0.486041	0.143	0.217	8.33815e-50
PUM3	3.32306e-54	-0.500232	0.455	0.494	9.2946e-50
MGAT5	4.54539e-54	-0.753034	0.405	0.445	1.27135e-49
SNTB1	1.11633e-53	-0.759844	0.148	0.22	3.12238e-49
SNX30	2.41885e-53	-0.615756	0.267	0.328	6.76553e-49
TBC1D8B	4.18025e-53	-0.548072	0.202	0.269	1.16922e-48
CALM1	2.19234e-52	-0.608157	0.25	0.315	6.13197e-48
HPCAL1	2.91047e-52	-0.529706	0.284	0.344	8.14059e-48
DENND1A	8.73488e-52	-0.38492	0.695	0.685	2.44315e-47
MACC1	1.67344e-51	-0.599179	0.2	0.271	4.68062e-47
SCHLAP1	1.72311e-51	-0.636884	0.15	0.223	4.81953e-47
CUX1	4.46362e-51	-0.382258	0.826	0.794	1.24847e-46
BNIP3L	2.30469e-50	-0.637546	0.284	0.34	6.44622e-46
CCDC30	1.03904e-49	-0.482543	0.481	0.511	2.9062e-45
RPL13	1.79628e-49	-0.377642	0.178	0.26	5.02419e-45
VPS13A	2.13681e-49	-0.4789	0.593	0.597	5.97664e-45
CMYA5	2.27674e-49	-0.591755	0.381	0.429	6.36805e-45
SOX5	3.11226e-49	-0.903842	0.34	0.387	8.70499e-45
AC013287.1	5.12137e-48	0.282794	0.202	0.132	1.43245e-43
SASH1	1.16924e-47	-0.447743	0.415	0.476	3.27038e-43
PBLD	2.29641e-47	-0.440221	0.193	0.259	6.42306e-43
PRKCZ	1.34389e-46	-0.462481	0.181	0.246	3.75887e-42
CD24	3.10869e-46	-0.365059	0.216	0.3	8.69501e-42
KANSL1L	3.81738e-46	-0.404431	0.713	0.703	1.06772e-41
EZR	1.13457e-45	-0.506813	0.349	0.402	3.17339e-41
MAP4	1.63054e-45	-0.403492	0.641	0.64	4.56062e-41
CRIM1	1.08991e-44	-0.606085	0.539	0.56	3.04847e-40
LINC01277	1.78959e-44	-0.577704	0.172	0.236	5.00548e-40
HSP90AA1	3.94739e-44	-0.479734	0.427	0.472	1.10408e-39
SLC66A2	5.71282e-44	-0.741778	0.237	0.289	1.59788e-39
VMP1	9.81115e-44	-0.58328	0.518	0.546	2.74418e-39
CFI	2.01023e-43	-0.45523	0.18	0.241	5.62261e-39
COL28A1	2.32294e-43	-0.491492	0.164	0.226	6.49727e-39
FGD4	2.90004e-43	-0.266396	0.911	0.868	8.11141e-39
TRPV1	3.66752e-43	-0.434686	0.138	0.201	1.0258e-38
SETBP1	6.44794e-43	-0.296553	0.854	0.824	1.80349e-38
UGT8	1.77239e-42	-0.699315	0.347	0.374	4.95738e-38
ALDH3A2	2.44269e-42	-0.499242	0.202	0.262	6.83221e-38
STPG2	4.54154e-42	-0.427469	0.529	0.558	1.27027e-37
ANKS1B	4.72351e-42	-0.872248	0.316	0.363	1.32117e-37
YBX3	5.60502e-42	-0.483701	0.322	0.372	1.56772e-37
SLC22A2	8.93237e-42	-0.447757	0.138	0.202	2.49838e-37
PCBP1-AS1	1.65521e-41	-0.452063	0.292	0.344	4.62962e-37
ADD1	2.14795e-41	-0.493308	0.455	0.475	6.00781e-37
AGPAT3	2.38489e-41	-0.505075	0.418	0.449	6.67053e-37
PRKAG2	3.21957e-41	-0.61207	0.622	0.609	9.00513e-37
TAF1D	1.07931e-40	-0.432307	0.46	0.485	3.01884e-36
FAT1	1.33898e-40	-0.590774	0.377	0.409	3.74514e-36
KIFC3	3.72764e-40	-0.486295	0.6	0.59	1.04262e-35
TTC39B	1.45349e-39	-0.481752	0.325	0.369	4.06541e-35
PLIN5	2.01162e-39	-0.449453	0.313	0.363	5.6265e-35
C11orf54	2.08834e-39	-0.491307	0.437	0.458	5.84109e-35
PER1	2.54137e-39	-0.43154	0.274	0.329	7.10823e-35
GIPC2	3.01446e-39	-0.553505	0.22	0.273	8.43145e-35
HAGH	1.36409e-38	-0.479795	0.213	0.267	3.81536e-34
MARC2	1.80871e-38	-0.4967	0.338	0.38	5.05895e-34
DMD	3.91096e-38	-0.474741	0.145	0.203	1.0939e-33
PPP1R21	4.44477e-38	-0.486783	0.466	0.482	1.2432e-33
NINL	4.57714e-38	-0.398861	0.557	0.565	1.28023e-33
MAPK10	7.33359e-38	-0.269351	0.862	0.84	2.0512e-33
MAOB	1.75579e-37	-0.444606	0.188	0.245	4.91095e-33
SLC39A14	1.29933e-36	-0.484988	0.172	0.226	3.63422e-32
SCD5	1.44691e-36	-0.530097	0.324	0.369	4.04699e-32
LINC01006	2.4307e-36	-0.374373	0.16	0.218	6.79867e-32
RALGAPA2	3.42453e-36	-0.431124	0.572	0.57	9.57842e-32
ZNF69	4.14051e-36	-0.499966	0.297	0.341	1.1581e-31
USP2	6.97838e-36	-0.432868	0.301	0.347	1.95185e-31
PDLIM5	7.50747e-36	-0.478896	0.556	0.561	2.09984e-31
WDPCP	1.26444e-35	-0.375325	0.554	0.566	3.53664e-31
CDK10	2.76153e-35	-0.395543	0.155	0.21	7.72401e-31
ZNRF3	3.91649e-35	-0.459444	0.469	0.488	1.09544e-30
HSPA12A	4.13266e-35	-0.411318	0.319	0.362	1.15591e-30
SEPTIN10	4.41996e-35	-0.362118	0.201	0.255	1.23626e-30
FRMD4B	1.14561e-34	-0.594569	0.477	0.485	3.20427e-30
ST6GAL1	3.66979e-34	-0.374331	0.347	0.248	1.02644e-29
TBC1D8	4.75679e-34	-0.502621	0.379	0.411	1.33047e-29
NFE2L1	4.91151e-34	-0.360101	0.157	0.212	1.37375e-29
RTTN	5.23207e-34	-0.544886	0.372	0.402	1.46341e-29
GSE1	5.58127e-34	-0.519731	0.372	0.401	1.56108e-29
ITPK1	1.08263e-33	-0.347972	0.156	0.211	3.02813e-29
MTCH1	1.84512e-33	-0.346605	0.197	0.252	5.16079e-29
CDC42BPA	2.26167e-33	-0.339492	0.714	0.702	6.32589e-29
LRRC8D	3.39235e-33	-0.433406	0.486	0.497	9.48841e-29
GMDS	5.08116e-33	-0.421725	0.422	0.454	1.4212e-28
CHPT1	5.70221e-33	-0.403479	0.318	0.36	1.59491e-28
DLEU2	7.06875e-33	-0.482864	0.306	0.348	1.97713e-28
SNTB2	9.33485e-33	-0.379916	0.149	0.202	2.61096e-28
PAX8-AS1	1.47267e-32	-0.409815	0.175	0.226	4.11907e-28
TPT1	1.67912e-32	-0.265365	0.172	0.236	4.69651e-28
MALT1	1.85945e-32	-0.477674	0.249	0.293	5.20089e-28
AC025159.1	2.29651e-32	-0.482169	0.167	0.218	6.42335e-28
PTMA	3.04348e-32	-0.33285	0.189	0.249	8.51261e-28
EEF1D	5.4353e-32	-0.270536	0.162	0.221	1.52025e-27
DOCK5	1.05918e-31	-0.540179	0.26	0.306	2.96252e-27
RRBP1	1.9901e-31	-0.399901	0.291	0.335	5.5663e-27
C1GALT1	2.48679e-31	-0.436028	0.262	0.305	6.95554e-27
GMDS-DT	3.52148e-31	-0.276135	0.803	0.788	9.84957e-27
ALDH6A1	6.93803e-31	-0.392814	0.187	0.238	1.94057e-26
SAT2	1.61296e-30	-0.369867	0.153	0.205	4.51144e-26
SLC25A29	1.70952e-30	-0.428501	0.253	0.3	4.78152e-26
NEO1	1.75877e-30	-0.418262	0.393	0.42	4.91928e-26
SPEF2	2.34384e-30	-0.448766	0.327	0.363	6.55571e-26
SLC2A11	3.67716e-30	-0.37238	0.191	0.239	1.0285e-25
CGNL1	3.73917e-30	-0.401389	0.877	0.836	1.04585e-25
TTC21B	3.80699e-30	-0.400522	0.302	0.341	1.06481e-25
GULP1	4.70203e-30	-0.41572	0.479	0.509	1.31516e-25
ARHGAP29	5.44726e-30	-0.437449	0.562	0.57	1.5236e-25
HMGB1	2.11006e-29	-0.335167	0.609	0.614	5.90184e-25
CCNL1	3.55212e-29	-0.433421	0.484	0.496	9.93529e-25
DIAPH2	3.87085e-29	-0.482451	0.277	0.318	1.08268e-24
GPR155	5.69232e-29	-0.468078	0.207	0.25	1.59214e-24
NQO2	6.02581e-29	-0.483874	0.259	0.297	1.68542e-24
SNRNP70	7.47869e-29	-0.376565	0.446	0.47	2.09179e-24
DCDC1	7.98616e-29	-0.348132	0.172	0.223	2.23373e-24
MBOAT2	8.29762e-29	-0.475609	0.313	0.35	2.32084e-24
PLEKHA5	1.07995e-28	-0.323683	0.9	0.882	3.02062e-24
SEC14L1	1.08367e-28	-0.586814	0.311	0.345	3.03103e-24
SETD3	6.33869e-28	-0.39488	0.389	0.412	1.77293e-23
ACADVL	6.86091e-28	-0.33889	0.276	0.326	1.919e-23
TTTY14	6.95375e-28	-0.451309	0.468	0.49	1.94496e-23
AC139887.2	8.2417e-28	-0.381913	0.276	0.319	2.3052e-23
MGMT	9.69384e-28	-0.39846	0.334	0.368	2.71137e-23
STK3	1.0784e-27	-0.313588	0.697	0.676	3.0163e-23
ITM2B	1.42315e-27	-0.336529	0.425	0.473	3.98054e-23
PAM	1.60051e-27	-0.350934	0.577	0.576	4.47663e-23
ITPRID2	2.50662e-27	-0.390025	0.203	0.246	7.01101e-23
LARP1	3.00724e-27	-0.37322	0.482	0.491	8.41124e-23
CEP135	3.03004e-27	-0.382929	0.16	0.207	8.47502e-23
TRPV4	3.37294e-27	-0.447998	0.166	0.21	9.43411e-23
DEPTOR	4.6863e-27	-0.445629	0.568	0.559	1.31076e-22
WDR6	7.62467e-27	-0.336223	0.175	0.224	2.13262e-22
EFR3A	1.18097e-26	-0.372912	0.429	0.446	3.30316e-22
TMEM63A	1.37524e-26	-0.379513	0.169	0.214	3.84656e-22
WASHC1	1.40645e-26	-0.328321	0.191	0.241	3.93383e-22
DMGDH	8.9033e-26	-0.376504	0.485	0.491	2.49025e-21
SRSF11	9.49318e-26	-0.334286	0.743	0.713	2.65524e-21
CERS4	1.06367e-25	-0.423549	0.215	0.256	2.97509e-21
POLD3	1.41697e-25	-0.38413	0.163	0.207	3.96326e-21
SCFD2	3.26168e-25	-0.352517	0.395	0.422	9.12292e-21
MACROD1	3.8864e-25	-0.388854	0.169	0.212	1.08703e-20
KIF21A	4.31221e-25	-0.41275	0.326	0.357	1.20613e-20
SPATS2L	4.34665e-25	-0.489176	0.351	0.372	1.21576e-20
LINC01376	6.15783e-25	-0.349882	0.237	0.282	1.72235e-20
PHLPP1	7.85317e-25	-0.396372	0.336	0.368	2.19653e-20
EMX2	8.96966e-25	-0.360791	0.186	0.231	2.50881e-20
UBE2E2	1.40574e-24	-0.296552	0.8	0.767	3.93186e-20
BSG	1.565e-24	-0.254617	0.181	0.231	4.3773e-20
PXN	1.81062e-24	-0.334185	0.188	0.23	5.06431e-20
PDE3B	2.0257e-24	-0.41546	0.161	0.208	5.66588e-20
NUMB	4.89855e-24	-0.301824	0.688	0.658	1.37012e-19
NCOR1	6.49855e-24	-0.254014	0.767	0.732	1.81764e-19
FNDC3A	1.61267e-23	-0.43991	0.665	0.644	4.51063e-19
GLDC	8.00158e-23	-0.43979	0.435	0.447	2.23804e-18
AFDN	9.77843e-23	-0.262303	0.754	0.721	2.73503e-18
FANCC	1.39014e-22	-0.397796	0.458	0.465	3.88821e-18
FAM110B	1.46107e-22	-0.43743	0.193	0.233	4.08662e-18
ADHFE1	1.79967e-22	-0.336852	0.241	0.278	5.03366e-18
NPSR1-AS1	2.72e-22	-0.660017	0.28	0.313	7.60785e-18
CDC42SE2	4.03494e-22	-0.390395	0.384	0.404	1.12857e-17
OSBPL1A	4.06341e-22	-0.402038	0.389	0.404	1.13654e-17
EVC	1.65047e-21	-0.403523	0.248	0.28	4.61638e-17
PIP4K2A	1.89481e-21	-0.420178	0.295	0.327	5.29979e-17
ZFHX3	2.45691e-21	-0.419538	0.401	0.417	6.87196e-17
GALNT2	2.46414e-21	-0.369657	0.258	0.29	6.8922e-17
PPM1L	2.7389e-21	-0.530057	0.56	0.546	7.66071e-17
WDR78	2.85177e-21	-0.314921	0.2	0.24	7.97639e-17
PCAT1	3.00425e-21	-0.347996	0.538	0.549	8.40289e-17
NECTIN3	3.4054e-21	-0.326251	0.188	0.228	9.5249e-17
ANKRD6	3.41425e-21	-0.358128	0.261	0.296	9.54966e-17
EPB41L4A	4.78884e-21	-0.353616	0.579	0.566	1.33944e-16
ZFP36L1	4.79321e-21	-0.456253	0.353	0.38	1.34066e-16
EPB41L5	6.68011e-21	-0.322159	0.671	0.651	1.86843e-16
NRIP1	8.1067e-21	-0.357893	0.585	0.567	2.26745e-16
SKIL	1.39216e-20	-0.35743	0.218	0.254	3.89388e-16
ALDH2	1.62772e-20	-0.306723	0.194	0.232	4.55273e-16
CYP4V2	1.7554e-20	-0.323607	0.185	0.223	4.90985e-16
GLG1	2.02356e-20	-0.297395	0.689	0.657	5.65991e-16
EVA1A	2.02804e-20	-0.449001	0.273	0.298	5.67244e-16
BRD9	2.24075e-20	-0.39797	0.22	0.255	6.26739e-16
AC016831.7	2.32014e-20	-0.300296	0.212	0.251	6.48943e-16
SETX	3.13148e-20	-0.331972	0.503	0.503	8.75875e-16
ANKH	6.30847e-20	-0.29688	0.197	0.236	1.76448e-15
NRP1	6.82343e-20	-0.586177	0.301	0.324	1.90851e-15
KIF16B	8.42436e-20	-0.334475	0.521	0.52	2.35629e-15
ARHGAP32	1.07898e-19	-0.338924	0.52	0.517	3.01791e-15
DPH6	1.47436e-19	-0.293915	0.694	0.678	4.12379e-15
RPS6KA2	1.59619e-19	-0.338994	0.239	0.273	4.46455e-15
RIPOR1	1.65195e-19	-0.345425	0.181	0.217	4.6205e-15
AGPAT5	2.41281e-19	-0.331668	0.204	0.24	6.74862e-15
KLHL2	2.8145e-19	-0.288142	0.199	0.237	7.87217e-15
CDR2	3.05014e-19	-0.349523	0.433	0.445	8.53124e-15
TUBGCP3	3.20431e-19	-0.461721	0.316	0.338	8.96245e-15
AC010210.1	3.43346e-19	-0.394816	0.285	0.308	9.60339e-15
SYNE1	5.05618e-19	-0.312347	0.784	0.675	1.41421e-14
AP3D1	1.35989e-18	-0.384858	0.296	0.322	3.80361e-14
FAM228B	1.71019e-18	-0.3123	0.176	0.212	4.7834e-14
LINC01606	2.66104e-18	-0.383363	0.622	0.451	7.44294e-14
STIM2	2.67584e-18	-0.452524	0.252	0.279	7.48433e-14
ALDH7A1	4.25149e-18	-0.310381	0.192	0.225	1.18914e-13
ACPP	4.44181e-18	-0.596691	0.222	0.249	1.24237e-13
DMXL1	6.14366e-18	-0.316417	0.644	0.614	1.71838e-13
PLPP1	8.21543e-18	-1.05075	0.383	0.4	2.29786e-13
NPR3	9.14218e-18	-0.422913	0.256	0.282	2.55707e-13
TRHDE	9.62255e-18	-0.274955	0.657	0.634	2.69143e-13
RAP1A	2.57697e-17	-0.328004	0.417	0.428	7.20779e-13
TMEM232	2.89431e-17	-0.326813	0.519	0.515	8.09538e-13
SGMS1	3.67371e-17	-0.316881	0.591	0.57	1.02754e-12
LEKR1	4.00477e-17	-0.301319	0.181	0.217	1.12013e-12
RNF213	6.16335e-17	-0.375197	0.399	0.407	1.72389e-12
LDHB	8.83943e-17	-0.307572	0.343	0.369	2.47239e-12
DIP2B	9.24788e-17	-0.297748	0.544	0.531	2.58663e-12
AL592183.1	9.3548e-17	-0.343506	0.239	0.271	2.61654e-12
ROCK2	1.42621e-16	-0.386029	0.542	0.518	3.9891e-12
RAI14	1.73039e-16	-0.420513	0.412	0.417	4.83989e-12
TPT1-AS1	1.85342e-16	-0.313399	0.516	0.503	5.18403e-12
SLC7A8	1.86746e-16	-0.470633	0.305	0.325	5.22328e-12
LINC01572	2.28958e-16	-0.320695	0.19	0.224	6.40396e-12
ABHD2	2.47101e-16	-0.292495	0.173	0.205	6.91141e-12
MLXIP	2.78921e-16	-0.287134	0.205	0.237	7.80143e-12
LINC01725	3.27843e-16	-0.314126	0.54	0.538	9.16977e-12
LARP1B	5.27985e-16	-0.339451	0.457	0.457	1.47677e-11
RSU1	6.32823e-16	-0.346357	0.224	0.254	1.77001e-11
CAMK2G	6.659e-16	-0.3172	0.21	0.241	1.86252e-11
USP53	6.74127e-16	-0.485088	0.659	0.602	1.88553e-11
MPP5	8.84072e-16	-0.358535	0.271	0.294	2.47275e-11
KANTR	1.03537e-15	-0.317657	0.32	0.34	2.89593e-11
AC034195.1	1.16928e-15	-0.374808	0.363	0.381	3.27048e-11
HSP90B1	1.18493e-15	-0.38469	0.333	0.352	3.31424e-11
NT5C2	1.39138e-15	-0.278072	0.609	0.585	3.89169e-11
GAK	1.87465e-15	-0.369397	0.303	0.323	5.24341e-11
LRP1B	2.09652e-15	-0.270007	0.704	0.688	5.86398e-11
FIGN	2.2591e-15	-0.398525	0.19	0.219	6.3187e-11
THOC2	2.42118e-15	-0.325728	0.603	0.577	6.77204e-11
MSN	2.82022e-15	-0.362745	0.206	0.233	7.88817e-11
PHACTR4	4.04903e-15	-0.301209	0.557	0.538	1.13251e-10
NEDD9	4.33708e-15	-0.463267	0.387	0.392	1.21308e-10
TPM1	4.91847e-15	-0.553464	0.259	0.283	1.3757e-10
IFT88	6.59072e-15	-0.301608	0.583	0.56	1.84342e-10
GANC	9.46147e-15	-0.370361	0.263	0.285	2.64637e-10
SLC38A11	1.20732e-14	-0.503322	0.238	0.26	3.37686e-10
SLC45A4	3.61399e-14	-0.464981	0.287	0.306	1.01083e-09
ELF1	4.90646e-14	-0.287348	0.5	0.495	1.37234e-09
INPP4B	6.62456e-14	-0.33604	0.613	0.479	1.85289e-09
SLC39A11	9.1608e-14	-0.362873	0.446	0.441	2.56227e-09
PPP1R10	1.77379e-13	-0.291045	0.244	0.267	4.96128e-09
SELENOO	1.79412e-13	-0.331593	0.293	0.31	5.01814e-09
CERS6	2.21505e-13	-0.39319	0.292	0.31	6.1955e-09
SH3GL2	2.77529e-13	-0.321265	0.233	0.258	7.76248e-09
TBC1D22A	4.3546e-13	-0.279149	0.58	0.557	1.21798e-08
INSR	1.83786e-12	-0.262406	0.797	0.763	5.14049e-08
RASSF8-AS1	2.00284e-12	-0.294938	0.25	0.272	5.60194e-08
FRAS1	3.06571e-12	-0.263024	0.757	0.737	8.57479e-08
TLE1	4.33799e-12	-0.366519	0.222	0.241	1.21334e-07
UPP2	6.15269e-12	-0.409899	0.271	0.285	1.72091e-07
LMO7	6.35242e-12	-0.509483	0.732	0.664	1.77677e-07
B4GALT1	8.31275e-12	-0.307495	0.189	0.213	2.32508e-07
HIPK3	8.69993e-12	-0.32409	0.472	0.461	2.43337e-07
ACSS1	9.96e-12	-0.33083	0.288	0.301	2.78581e-07
SRGAP3	1.11806e-11	-0.301766	0.313	0.331	3.12721e-07
STK33	1.11829e-11	-0.312946	0.47	0.469	3.12786e-07
DOCK8	1.23811e-11	-0.449823	0.2	0.222	3.46299e-07
BTD	1.29494e-11	-0.307548	0.211	0.233	3.62194e-07
NPC1	1.71233e-11	-0.280612	0.199	0.224	4.78939e-07
P4HA1	1.73348e-11	-0.426636	0.324	0.33	4.84853e-07
ZFAT	1.76442e-11	-0.336066	0.299	0.313	4.93508e-07
HOGA1	1.88326e-11	-0.27234	0.227	0.25	5.26749e-07
ZNF608	2.06879e-11	-0.253557	0.33	0.351	5.7864e-07
TUBGCP2	2.33105e-11	-0.308355	0.23	0.251	6.51995e-07
FAM117B	2.70352e-11	-0.305975	0.235	0.257	7.56174e-07
KATNAL2	3.29925e-11	-0.286538	0.308	0.325	9.22799e-07
SEMA4D	3.89921e-11	-0.27121	0.26	0.279	1.09061e-06
SAFB2	5.03942e-11	-0.354963	0.456	0.444	1.40953e-06
RGN	1.39258e-10	-0.363908	0.28	0.293	3.89504e-06
ELP4	1.68971e-10	-0.251714	0.513	0.504	4.72611e-06
TBL1XR1	1.97371e-10	-0.272153	0.618	0.588	5.52047e-06
LPIN2	2.35948e-10	-0.307499	0.239	0.259	6.59946e-06
AC002460.2	2.38014e-10	-0.284915	0.357	0.375	6.65726e-06
MAPKAP1	2.84227e-10	-0.285596	0.567	0.538	7.94984e-06
CASC15	3.94519e-10	-0.375603	0.197	0.218	1.10347e-05
AC009120.2	4.4298e-10	-0.30399	0.468	0.46	1.23902e-05
YPEL2	4.55628e-10	-0.329923	0.241	0.258	1.27439e-05
PLEKHA1	5.93659e-10	-0.31552	0.426	0.421	1.66047e-05
GON4L	6.00992e-10	-0.338648	0.459	0.445	1.68097e-05
ARHGEF10L	1.05735e-09	-0.331834	0.42	0.412	2.9574e-05
SNX5	1.71457e-09	-0.28138	0.203	0.22	4.79565e-05
XPC	2.16941e-09	-0.299231	0.223	0.241	6.06785e-05
NPIPB5	2.22977e-09	-0.256437	0.199	0.22	6.23666e-05
SP100	2.289e-09	-0.293169	0.301	0.314	6.40234e-05
MAST2	2.41309e-09	-0.291016	0.198	0.217	6.74941e-05
NEBL	2.54706e-09	-0.575945	0.688	0.604	7.12414e-05
FNBP1	3.38685e-09	-0.335787	0.348	0.349	9.47302e-05
EML4	3.87903e-09	-0.293224	0.521	0.498	0.000108496
EPN1	4.25245e-09	-0.271272	0.213	0.229	0.000118941
PDXK	6.66102e-09	-0.278327	0.334	0.338	0.000186309
TBCD	7.64988e-09	-0.276169	0.195	0.214	0.000213967
B4GALT5	8.24746e-09	-0.259709	0.364	0.369	0.000230681
DNAH7	8.35833e-09	-0.282473	0.422	0.415	0.000233783
TOB2	9.43661e-09	-0.266796	0.19	0.208	0.000263942
RNF19A	1.70326e-08	-0.338295	0.447	0.432	0.000476401
FN3K	1.91941e-08	-0.309345	0.24	0.252	0.000536859
AC138123.1	2.2786e-08	-0.335612	0.354	0.362	0.000637323
L3MBTL4	2.49554e-08	-0.642429	0.669	0.573	0.000698001
RAD9A	2.52511e-08	-0.255608	0.351	0.355	0.000706272
MSH3	2.78718e-08	-0.280169	0.505	0.483	0.000779574
LINC00476	2.96973e-08	-0.271201	0.337	0.345	0.000830634
RFFL	3.0501e-08	-0.29974	0.258	0.27	0.000853114
ZMAT1	4.03278e-08	-0.265875	0.566	0.54	0.00112797
SLC25A33	4.19787e-08	-0.391115	0.41	0.396	0.00117415
NFATC3	4.27959e-08	-0.274294	0.462	0.446	0.001197
DSP	4.70109e-08	-0.298775	0.202	0.218	0.00131489
GNB1	5.2469e-08	-0.282392	0.473	0.454	0.00146756
TBC1D14	5.82525e-08	-0.334572	0.42	0.409	0.00162932
SORT1	5.91334e-08	-0.267514	0.265	0.276	0.00165396
APP	6.51247e-08	-0.291194	0.738	0.68	0.00182154
PDE9A	7.27304e-08	-0.309464	0.352	0.35	0.00203427
SMARCC1	9.172e-08	-0.255704	0.581	0.549	0.00256541
AKAP8L	1.03101e-07	-0.255811	0.354	0.356	0.00288375
RGS12	1.85072e-07	-0.268192	0.184	0.202	0.00517647
C2CD5	1.88399e-07	-0.250652	0.486	0.468	0.00526953
LMF1	2.43308e-07	-0.275744	0.213	0.227	0.00680533
NCKAP5	3.51639e-07	-0.475448	0.658	0.59	0.00983535
LENG8	3.59417e-07	-0.256719	0.351	0.356	0.0100529
VEPH1	8.74438e-07	-0.278305	0.347	0.349	0.024458
WBP1L	1.23569e-06	-0.282265	0.334	0.331	0.0345623
SYTL2	1.62281e-06	-0.262247	0.356	0.354	0.04539
LIMA1	1.64127e-06	-0.334984	0.247	0.255	0.0459062
DMXL2	2.33361e-06	-0.319043	0.395	0.383	0.0652711
AL359232.1	2.44868e-06	-0.272903	0.324	0.33	0.0684895
SPEN	2.65705e-06	-0.394136	0.532	0.501	0.0743176
PRRG1	3.95044e-06	-0.260163	0.22	0.231	0.110494
CCDC178	3.96864e-06	-0.380544	0.357	0.351	0.111003
NPLOC4	4.2965e-06	-0.294473	0.334	0.329	0.120173
STX7	5.97225e-06	-0.273992	0.373	0.363	0.167044
MDFIC	6.34804e-06	-0.261049	0.218	0.23	0.177555
MOB1B	6.57667e-06	-0.454481	0.466	0.438	0.183949
UACA	7.80712e-06	-0.358356	0.457	0.435	0.218365
MTHFS	8.58868e-06	-0.257516	0.239	0.245	0.240225
ACTN4	9.60862e-06	-0.280569	0.556	0.526	0.268753
ATP6V0A1	9.93971e-06	-0.265545	0.278	0.28	0.278014
PTPN12	1.00199e-05	-0.259316	0.333	0.332	0.280257
SEMA5A	1.42566e-05	-0.554737	0.287	0.286	0.398758
RRAS2	2.77755e-05	-0.269945	0.27	0.273	0.776881
MYH10	2.92776e-05	-0.297109	0.405	0.389	0.818894
CCND3	5.86026e-05	-0.317796	0.33	0.322	1
CASK	7.1542e-05	-0.26626	0.439	0.415	1
HNF1A-AS1	8.70392e-05	-0.263181	0.707	0.638	1
SESTD1	0.000109691	-0.276659	0.366	0.355	1
PDE4D	0.000167402	-0.293372	0.983	0.96	1
TJP2	0.00017062	-0.285215	0.436	0.412	1
ZBED3-AS1	0.000172447	-0.336387	0.31	0.303	1
MAP3K21	0.000215293	-0.261195	0.289	0.288	1
PFKFB2	0.000276963	-0.286104	0.289	0.285	1
SLC1A1	0.000350359	-0.384812	0.374	0.356	1
CMIP	0.0004033	-0.284866	0.537	0.494	1
SGPP2	0.000452363	-0.32376	0.423	0.345	1
EPHX2	0.000453276	-0.273878	0.364	0.35	1
ATXN7L1	0.00103853	-0.251227	0.537	0.497	1
AC119673.2	0.00141405	-0.256859	0.202	0.207	1
DHRS3	0.0021776	-0.316343	0.296	0.29	1
AL356124.1	0.00218112	-0.266864	0.258	0.259	1
EDA	0.00277234	-0.255854	0.312	0.311	1
HPN	0.00309076	-0.347025	0.653	0.583	1
GPC5	0.003435	-0.556591	0.59	0.564	1
BAZ1B	0.00453296	-0.250835	0.401	0.381	1
ALDH1A2	0.00467709	-0.741956	0.306	0.297	1
ZNF75D	0.00700988	-0.251324	0.278	0.272	1
IQCJ-SCHIP1	0.00737445	-0.332384	0.279	0.248	1
AC098829.1	0.0123038	-0.500156	0.368	0.318	1
KAZN	0.0147538	-0.342525	0.798	0.665	1
ESYT2	0.0205072	-0.308067	0.463	0.432	1
PTGR1	0.0304623	-0.266694	0.359	0.34	1
DOCK9	0.0434576	-0.30313	0.316	0.302	1
BOD1L1	0.045937	-0.269892	0.513	0.47	1
MALRD1	0.0522412	-0.313082	0.313	0.296	1
SPATA13	0.054906	-0.302178	0.598	0.535	1
VAV2	0.0576417	-0.250594	0.301	0.289	1
HIP1	0.0616926	-0.556928	0.761	0.606	1
ARMH4	0.0727605	-0.281135	0.28	0.27	1
SPTBN1	0.0825844	-0.263902	0.634	0.581	1
HNMT	0.0932103	-0.266371	0.242	0.234	1
TIMP3	0.111212	-0.793262	0.307	0.276	1
MCU	0.125974	-0.258986	0.395	0.37	1
ST3GAL6	0.13164	-0.30827	0.372	0.344	1
COL27A1	0.146595	-0.329156	0.3	0.282	1
NMD3	0.157614	-0.252389	0.398	0.371	1
CRYBG1	0.172528	-0.283367	0.341	0.323	1
HOMER1	0.225164	-0.324346	0.345	0.309	1
ANK2	0.279298	-0.292701	0.642	0.568	1
CDC14A	0.2815	-0.336339	0.251	0.229	1
SMAD3	0.308836	-0.320358	0.477	0.432	1
SUCLG1	0.409115	-0.265461	0.476	0.424	1
SLC44A1	0.423231	-0.259121	0.388	0.357	1
ITGA6	0.472439	-0.457447	0.496	0.45	1
FRY	0.518506	-0.451451	0.335	0.306	1
ASAP1	0.555886	-0.295813	0.407	0.377	1
SHB	0.564994	-0.250622	0.228	0.217	1
TBC1D4	0.719506	-0.356887	0.778	0.635	1
GNG7	0.854929	-0.267349	0.381	0.348	1
LIMS1	0.93676	-0.259752	0.548	0.49	1
TGFBR2	0.937279	-0.257141	0.411	0.377	1

## Sheet: CNT_PC
	p_val	avg_log2FC	pct.1	pct.2	p_val_adj
EYA3	0	1.22458	0.692	0.41	0
AGBL4	0	1.01788	0.827	0.562	0
FYB2	0	0.982685	0.42	0.13	0
SGIP1	0	-1.79633	0.16	0.524	0
HMGCS2	0	1.48488	0.378	0.06	0
RHBG	0	0.622138	0.352	0.119	0
BTG2	0	1.30506	0.337	0.063	0
ASAP2	0	0.922483	0.819	0.606	0
AC093912.1	0	1.82545	0.253	0.042	0
FOSL2	0	1.01327	0.406	0.162	0
TMEM178A	0	1.12335	0.335	0.114	0
SLC8A1-AS1	0	2.40455	0.489	0.054	0
SLC8A1	0	3.44454	0.832	0.345	0
EMX1	0	1.0531	0.482	0.165	0
SLC9A4	0	1.34235	0.357	0.038	0
SLC9A2	0	0.87159	0.252	0.062	0
TEX41	0	1.88846	0.914	0.492	0
COBLL1	0	1.46617	0.985	0.863	0
AC019197.1	0	1.86705	0.962	0.697	0
SLC38A11	0	1.52713	0.589	0.223	0
SCN3A	0	1.03678	0.392	0.124	0
SCN2A	0	1.22891	0.729	0.406	0
AC019080.1	0	0.979311	0.295	0.086	0
GLS	0	0.970657	0.86	0.703	0
MYO1B	0	1.91359	0.735	0.295	0
PLCL1	0	-1.32274	0.712	0.881	0
LRRFIP1	0	1.09539	0.762	0.522	0
HDAC4	0	1.14412	0.595	0.298	0
BHLHE40	0	1.29611	0.463	0.164	0
TRAK1	0	0.993983	0.695	0.456	0
PTH1R	0	-1.69625	0.257	0.58	0
CACNA1D	0	-1.3852	0.269	0.565	0
CACNA2D3	0	-2.20012	0.299	0.642	0
PTPRG	0	-0.93936	0.807	0.92	0
LSAMP	0	2.22736	0.365	0.104	0
AC092691.1	0	1.67797	0.254	0.038	0
CASR	0	-2.39291	0.101	0.541	0
ATP1B3	0	2.10613	0.652	0.288	0
MECOM	0	1.18888	0.996	0.81	0
ST6GAL1	0	1.81603	0.491	0.24	0
HES1	0	1.33553	0.319	0.089	0
STK32B	0	-1.39107	0.236	0.546	0
STIM2	0	1.3027	0.549	0.247	0
PCDH7	0	1.52482	0.377	0.077	0
LIMCH1	0	1.09045	0.904	0.682	0
KCTD8	0	1.03426	0.564	0.286	0
FRAS1	0	0.987969	0.933	0.72	0
BMPR1B	0	2.34097	0.775	0.19	0
EGF	0	-2.0273	0.408	0.68	0
ANK2	0	-1.49989	0.228	0.615	0
LINC01098	0	2.10054	0.458	0.026	0
LINC01099	0	2.98317	0.626	0.085	0
ARL15	0	2.15839	0.983	0.754	0
PDE4D	0	2.1163	0.999	0.959	0
MAST4	0	-1.44766	0.569	0.875	0
KCNIP1	0	1.46085	0.305	0.056	0
DUSP1	0	0.753876	0.441	0.179	0
DCDC2	0	1.35738	0.809	0.545	0
FKBP5	0	-2.17778	0.291	0.647	0
DST	0	-1.24376	0.326	0.613	0
CRYBG1	0	1.58189	0.664	0.291	0
EYA4	0	1.58906	0.323	0.057	0
SCIN	0	1.37007	0.651	0.317	0
MACC1	0	1.30061	0.513	0.234	0
PDE1C	0	0.598294	0.452	0.164	0
LAMB1	0	1.10787	0.798	0.533	0
NRCAM	0	1.14046	0.541	0.207	0
CADPS2	0	1.93286	0.963	0.723	0
AC004594.1	0	0.891541	0.291	0.068	0
PRKAG2	0	1.51364	0.823	0.59	0
AF233439.1	0	1.70065	0.418	0.186	0
MSR1	0	0.910203	0.493	0.225	0
AC011586.2	0	1.14552	0.547	0.221	0
CSGALNACT1	0	1.60225	0.641	0.312	0
RBPMS	0	1.23223	0.927	0.798	0
TACC1	0	-1.48439	0.445	0.739	0
RP1	0	-2.23145	0.119	0.434	0
FAM110B	0	1.54871	0.589	0.19	0
CALB1	0	1.70056	0.556	0.203	0
OXR1	0	-1.20101	0.681	0.857	0
ANGPT1	0	1.30783	0.411	0.125	0
NDRG1	0	1.22639	0.665	0.408	0
GLIS3	0	1.70629	0.953	0.814	0
SHB	0	1.23774	0.458	0.195	0
TRPM3	0	1.18892	0.906	0.597	0
ROR2	0	0.945591	0.202	0.019	0
SUSD1	0	1.0728	0.448	0.167	0
PTBP3	0	1.00439	0.711	0.453	0
PAPPA	0	2.17696	0.535	0.178	0
VAV2	0	1.08948	0.518	0.268	0
GATA3	0	1.79226	0.598	0.13	0
PRKG1	0	1.61307	0.933	0.607	0
AL512662.2	0	0.824445	0.243	0.033	0
SLC16A12	0	-2.16323	0.318	0.688	0
AFAP1L2	0	0.71113	0.231	0.035	0
PLPP4	0	0.781588	0.275	0.074	0
KCNQ1	0	0.90235	0.598	0.32	0
MPPED2	0	1.29523	0.759	0.355	0
ABTB2	0	2.1001	0.821	0.525	0
C11orf80	0	1.67012	0.695	0.258	0
ZBTB16	0	-1.8726	0.348	0.661	0
FXYD2	0	-1.16507	0.171	0.521	0
BARX2	0	1.05012	0.302	0.059	0
B4GALNT3	0	1.29964	0.422	0.157	0
PIK3C2G	0	2.37107	0.923	0.29	0
SOX5	0	1.84121	0.806	0.337	0
SLC38A1	0	1.41566	0.57	0.227	0
SPATS2	0	1.15939	0.581	0.266	0
AQP2	0	1.34516	0.353	0.027	0
DPY19L2	0	1.15834	0.644	0.355	0
GRIP1	0	2.12963	0.842	0.324	0
TMTC2	0	1.87529	0.796	0.417	0
KITLG	0	1.2554	0.534	0.243	0
RASAL1	0	0.837673	0.21	0.02	0
MED13L	0	0.878546	0.935	0.833	0
BICDL1	0	-1.54246	0.286	0.619	0
SLC7A1	0	1.28199	0.38	0.078	0
FRY	0	1.04331	0.599	0.281	0
STARD13	0	1.07513	0.728	0.496	0
SGPP1	0	1.31302	0.635	0.341	0
SYNE2	0	-1.43038	0.751	0.922	0
ARG2	0	1.39339	0.306	0.102	0
RAD51B	0	1.25733	0.855	0.615	0
SLC25A29	0	1.10451	0.539	0.268	0
PWRN1	0	2.94085	0.593	0.101	0
RASGRP1	0	0.624292	0.21	0.041	0
LINC02694	0	1.43533	0.437	0.181	0
SLC12A1	0	-3.98424	0.093	0.51	0
MYO5A	0	1.14532	0.623	0.335	0
CGNL1	0	-1.50232	0.621	0.865	0
MYO1E	0	1.61882	0.766	0.436	0
RBFOX1	0	-2.40346	0.075	0.399	0
UMOD	0	-3.00153	0.071	0.451	0
SCNN1G	0	2.20573	0.435	0.024	0
SCNN1B	0	1.44719	0.335	0.017	0
TOX3	0	1.72462	0.838	0.475	0
HSD11B2	0	1.83362	0.808	0.366	0
CDH1	0	0.926508	0.443	0.192	0
NFAT5	0	1.00857	0.886	0.75	0
WSB1	0	1.6513	0.963	0.686	0
LHX1	0	0.892043	0.437	0.176	0
KRT19	0	1.39426	0.293	0.021	0
TBX2	0	1.11739	0.488	0.141	0
PRKCA	0	1.0184	0.868	0.663	0
RALBP1	0	1.18784	0.517	0.227	0
SPIRE1	0	1.43628	0.757	0.481	0
GAREM1	0	1.12442	0.781	0.574	0
RNF152	0	-1.51278	0.495	0.718	0
TPM4	0	1.07921	0.297	0.061	0
GDF15	0	1.19727	0.332	0.062	0
PLCB1	0	-2.80196	0.187	0.555	0
APCDD1L-DT	0	2.08769	0.541	0.052	0
HUNK	0	1.52769	0.431	0.063	0
MID1	0	1.27836	0.491	0.171	0
NHS	0	-1.12525	0.574	0.83	0
COL4A6	0	0.933254	0.314	0.098	0
HS6ST2	0	-1.71773	0.161	0.475	0
IER3	0	1.21141	0.354	0.072	0
SNTG1	0	2.9734	0.437	0.107	0
SMIM5	1.88352e-305	0.651577	0.226	0.061	5.26822e-301
BICD1	4.6103e-305	0.841459	0.578	0.32	1.2895e-300
ADAM22	1.12696e-303	0.869106	0.4	0.168	3.1521e-299
ZNF208	6.57195e-303	0.832049	0.379	0.15	1.83817e-298
CWH43	4.98821e-302	0.620723	0.202	0.05	1.3952e-297
WWTR1	2.59728e-301	1.12654	0.769	0.579	7.26458e-297
SEPTIN9	2.77938e-297	1.09577	0.594	0.358	7.77392e-293
CACNB2	1.18046e-292	-1.78797	0.145	0.427	3.30175e-288
LIPH	4.20968e-292	0.701878	0.261	0.08	1.17745e-287
SMAD3	2.22942e-290	1.2752	0.633	0.419	6.2357e-286
ADAMTS9-AS1	2.11246e-288	-1.28416	0.293	0.559	5.90856e-284
OSBPL10	9.40235e-282	-1.17358	0.284	0.552	2.62984e-277
PTPN13	9.00669e-279	0.825586	0.841	0.683	2.51917e-274
GADD45B	5.68153e-278	0.700398	0.233	0.069	1.58912e-273
KAZN	1.36527e-277	0.686387	0.911	0.662	3.81865e-273
KSR2	7.67286e-277	1.1969	0.457	0.229	2.1461e-272
AC092078.2	8.53081e-277	-2.17534	0.095	0.375	2.38607e-272
WWC1	8.34185e-275	0.961093	0.758	0.565	2.33322e-270
FHOD3	2.92962e-273	0.797139	0.878	0.74	8.19413e-269
RGS6	9.67428e-272	1.79923	0.439	0.216	2.7059e-267
NR4A1	1.56394e-271	0.87307	0.302	0.107	4.37434e-267
GP2	1.69998e-271	-1.44764	0.034	0.303	4.75485e-267
TMEM51	1.36038e-270	0.917001	0.554	0.312	3.80499e-266
HIP1	1.92842e-269	-1.63615	0.453	0.648	5.39379e-265
AC079352.1	5.72475e-268	-1.52882	0.143	0.423	1.60121e-263
MOB1B	1.38445e-267	0.948551	0.638	0.423	3.87229e-263
NR3C2	4.53314e-266	0.695809	0.94	0.809	1.26792e-261
TENM4	2.04914e-265	-1.3159	0.096	0.369	5.73144e-261
PBX1	2.08185e-261	-1.01533	0.603	0.777	5.82294e-257
CHRM3	4.56812e-261	0.857603	0.483	0.249	1.2777e-256
LINC01482	4.10836e-257	1.04216	0.282	0.103	1.14911e-252
THSD7A	8.75045e-257	0.747293	0.918	0.788	2.4475e-252
BICC1	1.37992e-256	0.74994	0.96	0.895	3.85965e-252
CDK6	1.04202e-255	1.04226	0.598	0.378	2.91452e-251
ADAMTS9-AS2	1.62438e-255	0.65087	0.958	0.804	4.54338e-251
ADAMTS16	9.92147e-255	0.947726	0.535	0.303	2.77504e-250
SVIL	2.633e-254	-1.15049	0.4	0.621	7.3645e-250
GTF2IRD1	4.36088e-253	0.890146	0.635	0.413	1.21974e-248
MAP4K3	1.41015e-251	0.792578	0.828	0.69	3.94419e-247
MCU	1.38964e-244	0.935556	0.573	0.353	3.88683e-240
FAM49B	3.55437e-242	0.903935	0.691	0.489	9.94158e-238
AFF1	8.56242e-240	0.737415	0.904	0.791	2.39491e-235
PLEKHA2	3.56561e-238	1.08207	0.407	0.204	9.97301e-234
TRPV4	1.65689e-237	0.627557	0.407	0.182	4.63432e-233
ARHGEF3	7.98482e-235	0.704415	0.675	0.446	2.23335e-230
ERC1	8.87078e-235	0.856501	0.823	0.689	2.48116e-230
ARHGAP6	4.15786e-234	-1.06683	0.807	0.857	1.16295e-229
NPAS2	2.6015e-232	0.788458	0.411	0.2	7.2764e-228
PPARG	3.59224e-231	0.812361	0.517	0.284	1.00475e-226
ST3GAL6	5.09836e-231	-1.02716	0.12	0.372	1.42601e-226
FSTL4	1.69234e-230	0.998555	0.38	0.178	4.73347e-226
SIM2	2.72589e-229	-1.18811	0.033	0.27	7.62431e-225
COL4A5	1.06272e-225	0.781845	0.615	0.385	2.97243e-221
RANBP3L	1.79579e-224	-1.24121	0.107	0.351	5.02282e-220
MAP4	4.33618e-223	0.711813	0.786	0.625	1.21283e-218
CD2AP	5.5894e-223	0.748577	0.735	0.566	1.56335e-218
CBR3-AS1	2.7772e-222	0.663024	0.334	0.144	7.76782e-218
KCNIP4	3.06188e-222	0.438717	0.8	0.508	8.56409e-218
ENOX1	4.69931e-222	-1.80033	0.174	0.412	1.3144e-217
LINC01508	6.53419e-222	0.651448	0.225	0.073	1.82761e-217
ADGRL2	2.16216e-221	0.772833	0.735	0.55	6.04755e-217
AUTS2	2.95407e-221	-0.953938	0.387	0.608	8.26253e-217
RAPH1	3.55884e-221	0.795674	0.387	0.191	9.95408e-217
GPRC5B	2.47355e-220	0.558107	0.247	0.088	6.91851e-216
PLPPR1	9.21542e-220	-1.15941	0.299	0.537	2.57755e-215
OPHN1	1.20596e-217	0.699606	0.695	0.48	3.37307e-213
CALCR	3.06073e-217	-1.64293	0.088	0.324	8.56087e-213
DOCK7	3.07234e-216	0.714462	0.608	0.393	8.59334e-212
[truncated: 1,206 more rows]

## Sheet: ICA
	p_val	avg_log2FC	pct.1	pct.2	p_val_adj
[truncated: 1,788 more rows]

[truncated: 5 more sheets: ICB, PODO, ENDO, FIB, LEUK]
