# Supplementary material for: Defining cellular complexity in human autosomal dominant polycystic kidney disease by multimodal single cell analysis
Source: Nat Commun. 2022 Oct 30;13:6497. doi: 10.1038/s41467-022-34255-z (PMC9618568; doi:10.1038/s41467-022-34255-z)
Supplement: Supplementary file 5 — Supplementary Data 2 [file 41467_2022_34255_MOESM5_ESM.xlsx]

## Sheet: PT1
	p_val	avg_log2FC	pct.1	pct.2	p_val_adj
PRDM16	0	-1.44777	0.028	0.31	0
IFFO2	0	1.15043	0.335	0.079	0
CLIC4	0	0.943368	0.734	0.42	0
SCMH1	0	0.704508	0.805	0.612	0
TRABD2B	0	1.54695	0.786	0.398	0
AGBL4	0	0.584569	0.825	0.621	0
GLIS1	0	1.10847	0.309	0.041	0
NFIA	0	0.733877	0.827	0.6	0
PTGER3	0	-1.19219	0.118	0.292	0
SLC44A5	0	0.576138	0.224	0.071	0
GIPC2	0	0.793425	0.264	0.064	0
LINC01781	0	1.35267	0.62	0.256	0
TTLL7	0	0.690199	0.289	0.104	0
SLC44A3	0	0.597806	0.363	0.192	0
VCAM1	0	0.677297	0.368	0.144	0
SLC16A1-AS1	0	0.41227	0.215	0.086	0
PDZK1	0	1.15338	0.375	0.06	0
TUFT1	0	0.556635	0.226	0.078	0
MUC1	0	-1.42695	0.084	0.398	0
KIRREL1	0	0.532102	0.41	0.222	0
PBX1	0	0.386281	0.733	0.533	0
BX284613.2	0	0.92952	0.244	0.057	0
PAPPA2	0	-2.25657	0.099	0.337	0
RGL1	0	0.46285	0.314	0.135	0
IVNS1ABP	0	-1.1438	0.264	0.45	0
KCNT2	0	1.22167	0.628	0.279	0
LRRN2	0	0.548909	0.203	0.074	0
RHEX	0	1.26545	0.775	0.4	0
CD55	0	-1.21761	0.081	0.291	0
LPGAT1	0	0.582181	0.493	0.3	0
TGFB2	0	0.871463	0.356	0.139	0
LYPLAL1	0	0.783654	0.596	0.363	0
LBR	0	0.552752	0.283	0.115	0
MAP3K21	0	0.602211	0.345	0.176	0
SLC35F3	0	0.889657	0.321	0.131	0
KIF26B	0	0.576692	0.713	0.468	0
AC093912.1	0	-1.38753	0.058	0.239	0
AC018467.1	0	1.28604	0.308	0.046	0
KLHL29	0	0.437339	0.466	0.255	0
GALNT14	0	1.62549	0.728	0.295	0
LINC01320	0	0.917724	0.882	0.61	0
AC012593.1	0	0.657944	0.347	0.148	0
AC079352.1	0	0.818174	0.644	0.434	0
GALM	0	0.537534	0.218	0.08	0
SLC3A1	0	0.990145	0.436	0.146	0
EHBP1	0	0.613922	0.714	0.49	0
ANXA4	0	0.562928	0.646	0.451	0
EVA1A	0	0.843578	0.322	0.11	0
AFF3	0	0.307901	0.404	0.204	0
SULT1C4	0	0.926744	0.304	0.078	0
NCKAP5	0	1.5342	0.66	0.212	0
ACMSD	0	0.807561	0.213	0.047	0
AC007364.1	0	0.977392	0.317	0.104	0
FIGN	0	0.942744	0.568	0.259	0
COBLL1	0	-1.33345	0.649	0.787	0
AC019197.1	0	-2.38414	0.473	0.832	0
SCN3A	0	-1.10319	0.021	0.217	0
SCN2A	0	-1.8693	0.254	0.587	0
LRP2	0	2.37247	0.736	0.177	0
MYO3B	0	-0.957289	0.081	0.255	0
ZNF385B	0	0.756038	0.263	0.094	0
ITGAV	0	0.823058	0.78	0.561	0
TFPI	0	0.494153	0.445	0.25	0
GULP1	0	0.582731	0.696	0.47	0
SATB2	0	0.845237	0.258	0.089	0
SPATS2L	0	0.810929	0.646	0.391	0
KLF7	0	0.57689	0.618	0.4	0
PTH2R	0	1.32158	0.941	0.702	0
ERBB4	0	-2.46416	0.524	0.858	0
TNS1	0	0.762282	0.531	0.294	0
COL4A4	0	-1.01868	0.38	0.52	0
COL4A3	0	-1.12494	0.443	0.566	0
AGAP1	0	0.693383	0.834	0.642	0
CNTN4	0	0.74065	0.667	0.412	0
ITPR1	0	-1.08726	0.273	0.461	0
LMCD1-AS1	0	0.618142	0.414	0.233	0
RBMS3	0	0.716845	0.861	0.54	0
OSBPL10	0	1.02755	0.784	0.464	0
PTPRG	0	0.345803	0.928	0.815	0
ADAMTS9-AS1	0	1.35536	0.458	0.132	0
MITF	0	0.577843	0.716	0.54	0
ROBO2	0	1.3154	0.646	0.325	0
LINC02027	0	0.815605	0.221	0.036	0
PROS1	0	0.569336	0.298	0.117	0
COL8A1	0	0.643883	0.556	0.341	0
ABI3BP	0	1.04741	0.568	0.244	0
NECTIN3	0	0.674585	0.349	0.149	0
ZBTB20	0	0.541308	0.983	0.947	0
LSAMP	0	1.68068	0.562	0.211	0
MYLK	0	0.88514	0.532	0.223	0
AMOTL2	0	0.381243	0.231	0.095	0
CLSTN2	0	1.43139	0.419	0.154	0
ATP1B3	0	-2.0078	0.124	0.46	0
LINC01322	0	1.23607	0.371	0.075	0
MECOM	0	-2.67235	0.41	0.876	0
TNIK	0	1.04371	0.76	0.439	0
TNFSF10	0	1.5615	0.61	0.192	0
NAALADL2	0	-0.802147	0.772	0.841	0
KCNMB2	0	1.27701	0.418	0.144	0
EHHADH	0	0.664129	0.237	0.081	0
MAP3K13	0	0.752656	0.576	0.343	0
LPP	0	0.467658	0.95	0.898	0
P3H2	0	0.507065	0.762	0.559	0
CLDN1	0	0.784546	0.381	0.154	0
MB21D2	0	0.766901	0.38	0.156	0
SPON2	0	0.847595	0.306	0.069	0
STK32B	0	0.606021	0.441	0.22	0
SLC2A9	0	1.74852	0.531	0.128	0
AC005699.1	0	0.861355	0.359	0.171	0
PROM1	0	0.543179	0.616	0.405	0
KCNIP4	0	-1.49943	0.624	0.828	0
SEL1L3	0	0.877937	0.386	0.124	0
PCDH7	0	-1.28832	0.1	0.331	0
KCTD8	0	-0.970054	0.097	0.269	0
UGT2A3	0	1.03874	0.302	0.05	0
UGT2B7	0	0.906262	0.721	0.413	0
SLC4A4	0	0.68029	0.438	0.226	0
SHROOM3	0	0.858044	0.794	0.561	0
CCSER1	0	-1.35335	0.723	0.821	0
BMPR1B	0	-1.04526	0.138	0.326	0
TSPAN5	0	-1.47267	0.066	0.3	0
ARHGEF38	0	-1.09628	0.304	0.49	0
ENPEP	0	1.20429	0.492	0.125	0
ANK2	0	0.731149	0.425	0.2	0
LINC02615	0	1.82454	0.715	0.239	0
JADE1	0	1.25655	0.658	0.338	0
NR3C2	0	-1.06909	0.553	0.692	0
AC002460.2	0	-1.05816	0.207	0.371	0
AC079298.3	0	1.11429	0.275	0.127	0
PDGFC	0	0.689333	0.662	0.433	0
TLL1	0	0.528686	0.217	0.081	0
STOX2	0	1.01662	0.833	0.561	0
SORBS2	0	0.800726	0.769	0.545	0
LINC01060	0	1.53161	0.415	0.08	0
ADAMTS16	0	0.694551	0.332	0.125	0
SEMA5A	0	1.16773	0.564	0.241	0
ANKRD33B	0	1.17675	0.396	0.121	0
RETREG1	0	1.18749	0.677	0.355	0
MYO10	0	-1.0078	0.359	0.53	0
CDH6	0	2.28447	0.751	0.215	0
NPR3	0	0.729118	0.254	0.079	0
DAB2	0	0.688604	0.329	0.114	0
ARHGEF28	0	0.652518	0.692	0.484	0
BHMT	0	0.582395	0.28	0.124	0
EFNA5	0	-1.79069	0.388	0.752	0
NREP	0	0.647245	0.286	0.108	0
EPB41L4A	0	0.630394	0.706	0.497	0
ZNF608	0	0.994453	0.573	0.281	0
ARHGAP26	0	0.659013	0.763	0.509	0
KCTD16	0	1.46053	0.433	0.122	0
HAVCR1	0	1.12657	0.326	0.066	0
WWC1	0	1.28614	0.843	0.537	0
KCNIP1	0	1.21849	0.373	0.114	0
COL23A1	0	0.941996	0.302	0.077	0
AL139807.1	0	0.62009	0.332	0.172	0
CAP2	0	0.506807	0.324	0.164	0
SOX4	0	0.482798	0.392	0.211	0
CASC15	0	1.58561	0.855	0.419	0
DCDC2	0	0.704132	0.87	0.654	0
RIPOR2	0	0.838423	0.344	0.097	0
SLC17A1	0	1.90924	0.511	0.088	0
UNC5CL	0	0.543145	0.209	0.059	0
ADGRF1	0	-0.969236	0.084	0.253	0
PKHD1	0	0.932053	0.992	0.865	0
TINAG	0	1.18807	0.329	0.066	0
EPHA7	0	1.56509	0.562	0.157	0
LINC02532	0	0.640237	0.834	0.591	0
EPB41L2	0	0.454124	0.497	0.259	0
UTRN	0	-0.859276	0.635	0.745	0
CNKSR3	0	0.902119	0.813	0.543	0
SLC22A2	0	1.17493	0.405	0.092	0
PDE10A	0	-2.16186	0.291	0.619	0
TTYH3	0	0.409854	0.223	0.089	0
SDK1	0	0.897109	0.881	0.633	0
AGMO	0	0.924501	0.258	0.052	0
MACC1	0	0.526374	0.845	0.686	0
ITGB8	0	1.6553	0.933	0.624	0
AC003044.1	0	1.26161	0.255	0.027	0
MPP6	0	0.978907	0.408	0.144	0
CREB5	0	1.2948	0.801	0.44	0
PDE1C	0	-1.10137	0.126	0.301	0
SUGCT	0	0.977556	0.571	0.257	0
GRB10	0	0.287283	0.479	0.276	0
AUTS2	0	0.51402	0.686	0.424	0
ABCB1	0	1.0243	0.515	0.266	0
PDK4	0	-1.20065	0.14	0.377	0
CYP3A5	0	0.964823	0.277	0.065	0
CUX1	0	0.539249	0.844	0.692	0
CDHR3	0	1.00347	0.316	0.079	0
SLC13A1	0	1.38653	0.226	0.051	0
ATP6V0A4	0	-1.03198	0.053	0.208	0
KIAA1549	0	0.569178	0.26	0.113	0
TMEM178B	0	0.890032	0.694	0.386	0
TMEM176B	0	0.391788	0.235	0.088	0
PRKAG2	0	-1.27207	0.292	0.466	0
MSR1	0	-1.02667	0.061	0.243	0
CSGALNACT1	0	-2.38847	0.104	0.562	0
NRG1	0	0.652878	0.394	0.221	0
UNC5D	0	1.63975	0.458	0.095	0
LINC01606	0	-1.63754	0.045	0.342	0
PDE7A	0	1.03749	0.539	0.246	0
SBSPON	0	0.870248	0.349	0.104	0
CASC9	0	0.835395	0.208	0.043	0
HNF4G	0	0.822752	0.349	0.126	0
RALYL	0	0.726116	0.537	0.359	0
SLC26A7	0	-1.39715	0.092	0.285	0
GRHL2	0	-0.911065	0.078	0.275	0
DPYS	0	0.93652	0.246	0.026	0
OXR1	0	1.06517	0.937	0.761	0
AC090579.1	0	0.830666	0.365	0.153	0
EXT1	0	0.56478	0.878	0.762	0
KCNQ3	0	1.02658	0.328	0.102	0
SLC45A4	0	-1.19218	0.098	0.281	0
DOCK8	0	0.471141	0.415	0.19	0
KANK1	0	1.0299	0.822	0.536	0
SLC1A1	0	1.05096	0.445	0.171	0
PTPRD	0	1.3695	0.841	0.418	0
NFIB	0	0.81333	0.889	0.678	0
BNC2	0	1.71433	0.91	0.549	0
AL391117.1	0	1.29433	0.309	0.052	0
RUSC2	0	0.799516	0.429	0.201	0
CNTNAP3B	0	0.770574	0.304	0.096	0
TRPM3	0	1.25641	0.622	0.277	0
GDA	0	1.12673	0.448	0.185	0
ALDH1A1	0	0.604321	0.268	0.103	0
PRUNE2	0	1.74682	0.626	0.166	0
VPS13A	0	0.581416	0.622	0.419	0
TLE1	0	0.80327	0.448	0.219	0
SEMA4D	0	0.692926	0.396	0.194	0
AL358232.2	0	0.94949	0.224	0.025	0
AOPEP	0	0.599007	0.895	0.769	0
FANCC	0	0.656946	0.538	0.33	0
ZNF462	0	1.01859	0.53	0.229	0
UGCG	0	0.920189	0.775	0.497	0
SNX30	0	0.97744	0.419	0.162	0
KIF12	0	0.609537	0.418	0.198	0
COL27A1	0	0.961226	0.493	0.22	0
TNC	0	0.727247	0.496	0.274	0
NR6A1	0	0.534409	0.637	0.44	0
DNM1	0	1.02298	0.388	0.098	0
KLF6	0	0.655969	0.671	0.465	0
PFKFB3	0	-1.00069	0.146	0.32	0
GATA3	0	-1.17257	0.055	0.265	0
BEND7	0	0.598056	0.369	0.192	0
CUBN	0	1.28515	0.341	0.141	0
PLXDC2	0	0.562413	0.845	0.657	0
APBB1IP	0	1.03024	0.391	0.107	0
NRP1	0	1.30999	0.79	0.439	0
PARD3	0	1.04785	0.96	0.825	0
RASSF4	0	0.460682	0.241	0.065	0
PRKG1	0	-1.08742	0.698	0.789	0
BICC1	0	1.36666	0.98	0.832	0
PHYHIPL	0	0.730758	0.224	0.072	0
ANK3	0	0.416967	0.915	0.782	0
RHOBTB1	0	1.36052	0.468	0.149	0
LINC01515	0	0.676501	0.401	0.21	0
LRMDA	0	0.7026	0.948	0.796	0
NRG3	0	0.595939	0.763	0.495	0
LIPA	0	0.722275	0.263	0.092	0
SLC16A12	0	1.59313	0.566	0.19	0
ABLIM1	0	0.506482	0.837	0.646	0
GFRA1	0	0.66958	0.231	0.08	0
PGGHG	0	0.761284	0.364	0.146	0
EPS8L2	0	0.618032	0.473	0.239	0
RRAS2	0	0.918905	0.532	0.278	0
SOX6	0	0.579721	0.854	0.679	0
PLEKHA7	0	0.69835	0.68	0.472	0
USH1C	0	0.872508	0.234	0.028	0
NAV2	0	-1.39062	0.186	0.465	0
CD44	0	-1.01702	0.109	0.298	0
TSPAN18	0	1.17953	0.423	0.105	0
PTPRJ	0	0.628163	0.733	0.503	0
GLYAT	0	1.40953	0.395	0.05	0
STX3	0	0.709793	0.348	0.139	0
MALAT1	0	-0.486975	1	1	0
TENM4	0	0.667277	0.312	0.134	0
DLG2	0	0.63421	0.874	0.701	0
NOX4	0	1.81649	0.7	0.28	0
FAT3	0	0.714882	0.25	0.098	0
MAML2	0	0.673997	0.917	0.81	0
ARHGAP42	0	0.649981	0.607	0.353	0
CRYAB	0	0.450266	0.206	0.067	0
IL18	0	0.467644	0.345	0.175	0
DSCAML1	0	0.719405	0.396	0.19	0
PHLDB1	0	0.548081	0.378	0.159	0
MIR100HG	0	0.538302	0.418	0.188	0
ARHGAP32	0	0.53291	0.628	0.435	0
SLC2A3	0	-1.73908	0.066	0.227	0
GPRC5A	0	-1.29078	0.031	0.23	0
RERG	0	0.532229	0.603	0.369	0
PTPRO	0	-0.304436	0.395	0.156	0
MGST1	0	0.515064	0.221	0.064	0
PIK3C2G	0	-1.29879	0.134	0.32	0
PLEKHA5	0	0.645134	0.869	0.725	0
PPFIBP1	0	1.5472	0.901	0.57	0
KIF21A	0	0.898962	0.446	0.194	0
PRICKLE1	0	1.62503	0.701	0.271	0
NR4A1	0	-1.43727	0.052	0.25	0
NTN4	0	1.13266	0.608	0.336	0
RMST	0	1.62665	0.485	0.108	0
NR1H4	0	0.678724	0.366	0.165	0
NT5DC3	0	0.768692	0.331	0.143	0
C12orf75	0	0.690686	0.463	0.235	0
CORO1C	0	0.563069	0.396	0.195	0
BICDL1	0	0.945199	0.475	0.219	0
HNF1A-AS1	0	0.625594	0.426	0.243	0
TNFRSF19	0	0.58772	0.351	0.171	0
EPSTI1	0	0.586109	0.241	0.085	0
GPC6	0	1.23795	0.86	0.488	0
CLDN10	0	0.814851	0.364	0.161	0
FARP1	0	0.858403	0.896	0.701	0
FAM155A	0	-1.82335	0.228	0.518	0
MCF2L	0	0.938141	0.397	0.162	0
MIA2	0	0.832899	0.632	0.37	0
SAMD4A	0	0.386963	0.838	0.664	0
CCDC198	0	1.07005	0.737	0.402	0
FUT8	0	0.55503	0.53	0.322	0
SIPA1L1	0	0.613735	0.776	0.574	0
PAPLN	0	1.02365	0.44	0.145	0
TNFAIP2	0	0.538117	0.418	0.193	0
PPP1R13B	0	0.554562	0.498	0.313	0
PWRN1	0	-1.49956	0.125	0.354	0
FAM189A1	0	1.08728	0.594	0.263	0
FRMD5	0	0.858055	0.241	0.063	0
SLC12A1	0	-2.05394	0.066	0.296	0
NEDD4	0	0.647331	0.347	0.158	0
TLN2	0	0.714615	0.557	0.332	0
TPM1	0	1.62641	0.89	0.48	0
RAB8B	0	0.513844	0.353	0.171	0
SLC28A1	0	1.17449	0.278	0.027	0
ANPEP	0	1.0873	0.33	0.055	0
RAB11FIP3	0	1.079	0.568	0.285	0
CARHSP1	0	0.574321	0.253	0.088	0
ACSM2A	0	2.80111	0.778	0.128	0
ACSM2B	0	2.15814	0.493	0.068	0
ACSM3	0	2.02163	0.524	0.155	0
ADGRG1	0	0.608561	0.399	0.184	0
KIFC3	0	1.49387	0.69	0.319	0
COTL1	0	0.634461	0.307	0.114	0
CDK10	0	0.504606	0.263	0.104	0
SPNS2	0	0.75346	0.259	0.078	0
SHMT1	0	0.665875	0.245	0.08	0
SLC47A1	0	1.45571	0.37	0.043	0
SLC47A2	0	1.15891	0.239	0.022	0
WSB1	0	-0.886202	0.563	0.74	0
KRT19	0	-0.86142	0.049	0.222	0
ACLY	0	0.501395	0.204	0.07	0
ITGB3	0	0.786271	0.351	0.137	0
SKAP1	0	-0.978639	0.294	0.506	0
HOXB3	0	-0.889851	0.069	0.27	0
ABCC3	0	0.883956	0.455	0.259	0
VMP1	0	0.484867	0.842	0.689	0
TANC2	0	-0.926076	0.542	0.686	0
SLC16A5	0	-1.03263	0.067	0.262	0
DLGAP1	0	2.22724	0.848	0.351	0
EPB41L3	0	0.722061	0.411	0.213	0
L3MBTL4	0	1.22504	0.729	0.377	0
AQP4-AS1	0	1.06631	0.278	0.084	0
CHST9	0	0.657563	0.294	0.132	0
CDH2	0	1.35116	0.545	0.137	0
DTNA	0	0.867231	0.482	0.204	0
FHOD3	0	1.44239	0.83	0.474	0
MYO5B	0	0.651052	0.492	0.312	0
TCF4	0	-1.28093	0.217	0.383	0
ALPK2	0	1.54392	0.526	0.119	0
MALT1	0	0.497032	0.513	0.317	0
BCL2	0	1.0849	0.858	0.579	0
DOK6	0	1.11529	0.435	0.13	0
FSTL3	0	0.459366	0.223	0.07	0
CERS4	0	0.665994	0.321	0.122	0
NFIX	0	0.45411	0.227	0.087	0
ZSWIM4	0	0.602228	0.274	0.112	0
AC008554.1	0	0.728074	0.357	0.172	0
RHPN2	0	0.787108	0.43	0.208	0
HPN	0	0.916114	0.402	0.169	0
CAPN12	0	1.01086	0.296	0.057	0
ZNF83	0	0.559549	0.686	0.495	0
ZNF331	0	-1.50357	0.068	0.266	0
SYNDIG1	0	1.32631	0.372	0.077	0
RIPOR3	0	0.769947	0.275	0.073	0
NKAIN4	0	1.15412	0.308	0.036	0
KCNJ15	0	1.75686	0.532	0.163	0
FTCD	0	1.73915	0.383	0.032	0
MICAL3	0	1.32588	0.685	0.324	0
TTC28	0	1.04262	0.89	0.636	0
NF2	0	0.677224	0.342	0.169	0
CELSR1	0	0.625299	0.366	0.183	0
TBL1X	0	0.686968	0.643	0.434	0
NHS	0	1.12906	0.9	0.678	0
DMD	0	-1.52293	0.123	0.312	0
Z93403.1	0	1.21921	0.273	0.037	0
AR	0	0.902951	0.302	0.084	0
XIST	0	0.553177	0.835	0.493	0
ACSL4	0	-1.35235	0.428	0.619	0
DOCK11	0	1.24368	0.514	0.168	0
GPC4	0	0.974595	0.386	0.138	0
AL589669.1	0	2.28282	0.678	0.102	0
AFF2	0	0.728409	0.201	0.043	0
LINC00278	0	-0.938155	0.051	0.24	0
USP9Y	0	-0.802705	0.038	0.206	0
UTY	0	-1.12407	0.055	0.295	0
S100A6	9.00946e-308	-0.838236	0.14	0.315	2.51995e-303
KCNQ1	1.89187e-301	-0.820562	0.066	0.217	5.29156e-297
CRYBG1	4.00182e-298	-0.85048	0.139	0.302	1.11931e-293
CFI	4.23602e-298	0.553704	0.406	0.234	1.18481e-293
ASAP2	4.62816e-298	-0.823883	0.359	0.508	1.2945e-293
MAST4	1.29169e-297	0.475775	0.645	0.462	3.61285e-293
PAWR	1.35745e-295	0.538059	0.677	0.495	3.79679e-291
PDZD8	3.07219e-295	0.531061	0.444	0.268	8.59291e-291
ATP1A1	3.45186e-295	-0.896648	0.254	0.416	9.65485e-291
PLCE1	4.2425e-295	0.299055	0.321	0.159	1.18663e-290
ACSS3	6.57971e-293	0.450524	0.37	0.199	1.84035e-288
CEP112	3.61882e-292	0.495515	0.642	0.459	1.01219e-287
DIP2B	7.41644e-292	0.519513	0.608	0.427	2.07438e-287
RCAN1	1.0867e-291	0.535813	0.428	0.25	3.03951e-287
LDLRAD3	1.37419e-291	0.400113	0.211	0.087	3.8436e-287
BCL2L1	1.63161e-291	0.519465	0.381	0.214	4.56361e-287
NMT2	1.76909e-290	0.53485	0.293	0.148	4.94814e-286
HK1	3.64312e-288	-0.753255	0.065	0.213	1.01898e-283
MAOB	3.66482e-288	0.431438	0.209	0.087	1.02505e-283
PRICKLE2	1.45814e-287	0.451809	0.661	0.471	4.07843e-283
BHMT2	1.82652e-287	0.476943	0.245	0.114	5.10877e-283
SYNE2	1.87347e-287	0.500308	0.908	0.787	5.24008e-283
LMCD1	6.66595e-287	0.427437	0.358	0.19	1.86447e-282
ZBTB20-AS5	8.26995e-286	0.533346	0.265	0.13	2.3131e-281
AC013652.1	5.25204e-284	0.646224	0.249	0.117	1.469e-279
CACNA1C	3.02247e-283	-1.76752	0.106	0.254	8.45385e-279
FHL1	2.50483e-282	0.366016	0.242	0.108	7.00601e-278
MAP3K1	4.54564e-281	0.572048	0.614	0.434	1.27142e-276
SLC25A29	1.95434e-280	-0.852956	0.171	0.332	5.46628e-276
CTSC	6.78801e-280	0.339213	0.206	0.086	1.89861e-275
EFCAB13	1.69766e-279	0.621301	0.429	0.263	4.74836e-275
PCAT1	3.1723e-279	0.494119	0.721	0.542	8.87291e-275
CCDC30	4.9799e-279	0.546568	0.467	0.294	1.39288e-274
LINC00621	1.14791e-278	0.574603	0.21	0.091	3.21071e-274
CALD1	3.70208e-278	-0.458958	0.776	0.504	1.03547e-273
PUDP	1.01602e-277	0.518786	0.41	0.241	2.84181e-273
SGIP1	2.93384e-277	-1.11675	0.161	0.316	8.20595e-273
HS3ST1	8.37846e-277	0.533638	0.272	0.134	2.34346e-272
TNRC6A	2.60621e-276	0.496924	0.776	0.617	7.28956e-272
USP31	1.5762e-275	0.48083	0.326	0.173	4.40863e-271
SNTB2	2.47165e-275	0.473469	0.382	0.216	6.91322e-271
CTSD	5.887e-275	-0.764009	0.106	0.264	1.64659e-270
SLC12A7	1.34865e-274	0.466388	0.235	0.108	3.77217e-270
LRRFIP1	3.31098e-274	-0.727076	0.581	0.684	9.26081e-270
PTMA	2.39508e-273	-0.672134	0.088	0.244	6.69905e-269
LINC01572	8.54983e-272	0.563761	0.318	0.171	2.39139e-267
RAP1GAP2	2.4656e-271	0.527358	0.431	0.261	6.89629e-267
ITGA2	3.52769e-269	-1.13382	0.414	0.53	9.86696e-265
EGFR	1.04786e-268	0.457222	0.529	0.337	2.93085e-264
ACTN1	2.67957e-267	0.265525	0.522	0.324	7.49476e-263
TM7SF3	6.83818e-267	0.464207	0.307	0.162	1.91264e-262
SOX9	5.79231e-266	0.377738	0.219	0.097	1.62011e-261
TTTY14	1.84816e-265	-0.870679	0.175	0.331	5.1693e-261
HDAC4	3.31397e-265	-0.918234	0.317	0.453	9.26918e-261
OSBPL3	5.14967e-265	-0.845399	0.228	0.379	1.44036e-260
IQCA1	7.97112e-265	0.510612	0.246	0.118	2.22952e-260
DLGAP4	4.96722e-263	0.454633	0.338	0.185	1.38933e-258
KIAA1958	5.59357e-262	0.503644	0.529	0.356	1.56452e-257
FGD6	6.19155e-261	0.483852	0.428	0.26	1.73178e-256
PAX2	6.46979e-261	0.467011	0.525	0.347	1.8096e-256
VAV3	1.70663e-260	-0.95717	0.34	0.463	4.77346e-256
PXDN	1.28579e-259	0.3721	0.237	0.109	3.59636e-255
APP	8.12377e-259	0.4522	0.799	0.644	2.27222e-254
CCDC14	1.89308e-258	0.456897	0.505	0.328	5.29494e-254
ST6GAL1	1.96879e-258	-1.0275	0.436	0.557	5.5067e-254
PLCL1	7.16509e-258	0.660727	0.622	0.436	2.00408e-253
LTBP3	2.1043e-257	0.391734	0.334	0.179	5.88572e-253
FAT1	3.01983e-257	0.410298	0.658	0.471	8.44648e-253
DGKH	3.49377e-257	0.420656	0.76	0.585	9.77209e-253
PCDH9	1.09503e-256	-1.0686	0.114	0.26	3.06281e-252
SCNN1A	4.37845e-256	-0.696352	0.11	0.257	1.22465e-251
BBOX1-AS1	4.76692e-255	0.566346	0.296	0.158	1.33331e-250
EMP1	6.81625e-255	-1.33747	0.093	0.235	1.9065e-250
KANSL1L	1.01931e-254	0.43995	0.758	0.597	2.85101e-250
NDRG1	1.43135e-254	-1.0943	0.179	0.327	4.00349e-250
ZFPM2-AS1	3.70258e-254	0.718717	0.416	0.259	1.03561e-249
LMNA	1.03932e-253	-1.05534	0.177	0.326	2.90698e-249
SPIRE1	2.0864e-253	-0.782212	0.311	0.453	5.83567e-249
NEDD9	2.27108e-253	0.452685	0.592	0.41	6.35221e-249
ABCC4	5.32572e-253	0.407307	0.659	0.476	1.48961e-248
STK33	7.98237e-253	0.435752	0.653	0.471	2.23267e-248
XPR1	1.23027e-251	0.467428	0.557	0.384	3.44107e-247
SLC6A6	4.54248e-251	0.548228	0.236	0.113	1.27053e-246
TENT4B	9.97653e-251	0.477327	0.352	0.2	2.79043e-246
MYO1E	2.67835e-250	-0.777219	0.652	0.722	7.49136e-246
COL25A1	7.87479e-249	-1.51763	0.078	0.216	2.20258e-244
SHANK2	4.08847e-248	0.403084	0.644	0.458	1.14354e-243
MYO15B	6.58216e-248	0.354478	0.39	0.221	1.84103e-243
C3	1.66693e-247	0.258502	0.276	0.136	4.66241e-243
CDR2	2.19787e-247	0.496255	0.59	0.418	6.14745e-243
MYO1B	2.36675e-247	-0.841682	0.348	0.48	6.61979e-243
BLNK	3.11767e-247	-0.771134	0.109	0.25	8.72013e-243
NPAS3	8.68653e-247	0.250738	0.583	0.391	2.42962e-242
IMPA2	3.51504e-246	0.444265	0.206	0.093	9.83157e-242
CRADD	3.54789e-246	0.489318	0.609	0.438	9.92345e-242
NFKBIZ	7.30838e-246	0.473156	0.678	0.507	2.04415e-241
ERRFI1	1.67556e-245	0.534223	0.419	0.252	4.68655e-241
MAL	5.30636e-245	-0.741923	0.112	0.255	1.48419e-240
LDLRAD4	9.49612e-244	0.424229	0.677	0.498	2.65606e-239
SIM1	1.6218e-243	-0.769628	0.141	0.285	4.53618e-239
CDK14	3.97772e-243	0.416471	0.758	0.599	1.11257e-238
IMMP2L	1.05501e-242	-0.445749	0.901	0.915	2.95087e-238
SAT1	1.26325e-242	-0.942917	0.174	0.33	3.53332e-238
ROR1	2.51724e-242	0.403029	0.427	0.259	7.04073e-238
GPR137B	2.99599e-242	0.331687	0.201	0.089	8.37979e-238
UBASH3B	5.26583e-242	0.589359	0.255	0.129	1.47285e-237
PROSER2	2.26822e-241	0.548103	0.312	0.173	6.34422e-237
NOVA1	3.59262e-241	0.39822	0.28	0.144	1.00486e-236
FGFR2	1.30321e-240	0.537071	0.357	0.21	3.64509e-236
PAX8-AS1	8.05027e-240	0.509545	0.533	0.367	2.25166e-235
RHOBTB3	1.54521e-239	-0.825133	0.203	0.343	4.32195e-235
GNG12	1.02779e-238	0.450956	0.486	0.317	2.87473e-234
SLCO4C1	7.41426e-238	0.468323	0.204	0.094	2.07377e-233
DIXDC1	7.46533e-238	0.473641	0.263	0.135	2.08805e-233
NOS1AP	7.9945e-238	-0.845482	0.391	0.506	2.23606e-233
SVIL	1.00139e-237	0.425804	0.738	0.573	2.80088e-233
PLEKHH2	1.0965e-237	0.601939	0.559	0.391	3.0669e-233
IFT88	2.55946e-237	0.474056	0.499	0.332	7.15882e-233
TNFRSF21	4.44672e-237	0.50181	0.228	0.11	1.24375e-232
C11orf54	3.26358e-235	0.454738	0.302	0.166	9.12825e-231
KSR2	5.25641e-235	-1.02324	0.122	0.263	1.47022e-230
RPL13	7.25447e-235	-0.629243	0.092	0.238	2.02907e-230
DEPTOR	5.93066e-234	-1.22053	0.261	0.389	1.65881e-229
ROBO1	1.44346e-233	-0.910096	0.123	0.263	4.03737e-229
CASK	6.8048e-233	0.417719	0.56	0.387	1.9033e-228
FOXP2	1.68231e-232	0.538051	0.504	0.341	4.70543e-228
PLS1	2.79451e-232	0.47551	0.264	0.138	7.81626e-228
SLC14A2	6.45831e-232	-1.41612	0.106	0.242	1.80639e-227
PAX8	3.56943e-231	0.393175	0.734	0.545	9.98371e-227
CSNK2A1	6.18196e-231	0.453728	0.433	0.277	1.72909e-226
LRRC8D	7.7571e-231	0.456628	0.387	0.235	2.16966e-226
CREM	4.08286e-230	-0.774857	0.198	0.338	1.14198e-225
SFMBT2	1.24239e-229	-0.872789	0.132	0.27	3.47496e-225
ANTXR1	1.82516e-229	0.353903	0.348	0.196	5.10497e-225
TRIO	2.61012e-229	0.343956	0.854	0.728	7.3005e-225
COL4A5	3.228e-229	-0.782048	0.185	0.329	9.02871e-225
NR3C1	4.13878e-227	0.360348	0.447	0.279	1.15762e-222
WWC2	4.14924e-226	0.437359	0.707	0.543	1.16054e-221
ACSS2	4.56161e-226	0.482566	0.276	0.148	1.27588e-221
PUM3	1.43782e-225	0.484546	0.518	0.358	4.02159e-221
ITGA3	6.06361e-225	0.535299	0.473	0.312	1.69599e-220
RGS12	7.21042e-225	0.404332	0.35	0.205	2.01676e-220
SOX5	9.54264e-225	-0.95426	0.326	0.455	2.66908e-220
MTCL1	4.44542e-224	0.496853	0.25	0.129	1.24338e-219
DYNC2LI1	9.42379e-223	0.495476	0.445	0.29	2.63584e-218
AC068587.4	4.24923e-221	0.401955	0.266	0.142	1.18851e-216
LRRK2	4.7458e-220	0.408767	0.641	0.466	1.3274e-215
SLC16A4	1.19726e-217	0.434671	0.302	0.17	3.34873e-213
ACTN4	3.82793e-216	0.39962	0.777	0.631	1.07067e-211
PHACTR1	8.91112e-216	-1.00512	0.203	0.333	2.49244e-211
THSD4	2.24093e-215	-0.853302	0.357	0.479	6.26787e-211
PSAP	2.81626e-215	-0.718653	0.093	0.224	7.87708e-211
NUMB	6.8238e-215	0.393009	0.728	0.583	1.90862e-210
MFSD4B	1.73823e-214	0.479236	0.527	0.369	4.86183e-210
ADGRG6	2.7584e-214	0.522622	0.359	0.22	7.71525e-210
DIAPH2	2.30671e-213	0.327499	0.601	0.422	6.45188e-209
ARSB	7.34655e-213	0.411716	0.219	0.108	2.05483e-208
HMGN3	7.00074e-212	0.393763	0.397	0.245	1.95811e-207
LPIN2	1.6542e-210	0.467297	0.389	0.243	4.6268e-206
TSC22D1	2.71246e-209	0.450841	0.645	0.478	7.58675e-205
PTPRF	3.40316e-209	0.437499	0.325	0.19	9.51865e-205
PLCH1	6.32309e-209	0.4513	0.38	0.235	1.76857e-204
TNFRSF11B	1.80464e-208	0.499391	0.323	0.189	5.04759e-204
CPM	1.3768e-207	0.370726	0.606	0.431	3.8509e-203
SNX29	2.32504e-207	0.402036	0.811	0.677	6.50314e-203
ATP6V0A1	4.2466e-206	0.317555	0.363	0.217	1.18777e-201
SHTN1	1.22646e-205	0.423316	0.472	0.318	3.4304e-201
PBX3	1.93487e-205	-0.808927	0.224	0.354	5.41183e-201
DZIP1	3.76211e-204	0.38385	0.27	0.145	1.05226e-199
CRLS1	6.7443e-204	0.480805	0.35	0.215	1.88638e-199
AL050309.1	2.78749e-203	0.431018	0.7	0.543	7.79662e-199
RNF24	3.85574e-202	-0.693784	0.15	0.282	1.07845e-197
DPYSL2	5.03e-202	0.299602	0.202	0.096	1.40689e-197
APBA1	1.62905e-201	0.430231	0.233	0.119	4.55645e-197
PLEKHA1	3.88647e-201	0.37202	0.644	0.472	1.08705e-196
RORA	7.75988e-199	0.358011	0.94	0.886	2.17044e-194
SOS2	1.07236e-198	0.412469	0.582	0.424	2.99939e-194
PPARA	1.46808e-198	0.443726	0.323	0.192	4.10621e-194
ZFP36L1	5.54959e-198	0.384356	0.706	0.544	1.55222e-193
HOXD3	6.27949e-198	-0.640505	0.119	0.242	1.75637e-193
CAMK2D	1.49714e-197	0.314994	0.62	0.449	4.1875e-193
EPB41	3.79634e-196	0.404628	0.462	0.312	1.06184e-191
WDR6	1.59416e-195	0.270414	0.226	0.114	4.45886e-191
ARHGAP6	2.5576e-195	0.375174	0.81	0.662	7.15362e-191
HKDC1	3.26781e-195	0.263364	0.312	0.177	9.14007e-191
PIK3CB	4.33876e-195	0.401874	0.538	0.384	1.21355e-190
PRKCA	2.19739e-194	-0.639841	0.761	0.76	6.14611e-190
PHACTR4	7.01168e-194	0.375769	0.643	0.487	1.96117e-189
ZNF69	1.45532e-193	0.441689	0.259	0.143	4.07052e-189
PPP2R3A	2.38738e-193	0.402929	0.761	0.607	6.6775e-189
NINL	2.9144e-193	0.398919	0.391	0.248	8.15156e-189
PRKRIP1	1.28119e-192	0.439499	0.452	0.308	3.58348e-188
KLHL13	3.36605e-192	-1.02178	0.531	0.586	9.41484e-188
USP53	5.83041e-192	-0.717698	0.468	0.556	1.63077e-187
SFMBT1	5.82656e-191	0.416077	0.381	0.24	1.62969e-186
B4GALT5	9.65237e-191	0.346491	0.532	0.371	2.69977e-186
STRN3	3.32647e-190	0.410938	0.715	0.57	9.30413e-186
CCDC6	9.50187e-190	0.404894	0.337	0.205	2.65767e-185
LSM14A	9.72474e-190	0.397165	0.606	0.451	2.72001e-185
SULF1	1.9175e-189	-1.48315	0.117	0.234	5.36324e-185
SEC14L1	2.3216e-189	-0.888867	0.142	0.257	6.49352e-185
EGLN1	2.53229e-189	0.401391	0.362	0.225	7.08282e-185
GUCY1A1	4.09634e-189	0.3696	0.251	0.136	1.14575e-184
TBC1D16	8.13347e-189	0.41446	0.35	0.216	2.27493e-184
LRIG3	2.31685e-188	0.404865	0.201	0.101	6.48024e-184
CLDN10-AS1	7.18292e-188	0.328106	0.206	0.101	2.00906e-183
ANO10	1.30218e-187	0.398094	0.454	0.304	3.64219e-183
NEO1	2.126e-187	0.396297	0.451	0.303	5.94642e-183
FBXO17	1.38045e-185	0.415452	0.297	0.173	3.86112e-181
TBC1D22B	1.64152e-184	0.383574	0.271	0.153	4.59134e-180
PPP1R9A	3.06937e-184	0.373116	0.738	0.586	8.58503e-180
CASZ1	6.95974e-184	-0.654211	0.089	0.202	1.94664e-179
MCTP1	1.69725e-183	-1.19577	0.095	0.209	4.7472e-179
AC087564.1	8.50558e-183	0.433969	0.251	0.138	2.37901e-178
EEF1A1	2.81043e-182	-0.714269	0.229	0.37	7.86077e-178
ENOSF1	4.48327e-182	0.388656	0.5	0.353	1.25397e-177
AGPS	2.70901e-181	0.418114	0.376	0.24	7.57709e-177
TIA1	5.83434e-181	0.325838	0.343	0.208	1.63187e-176
LINC01924	2.60199e-180	-1.12738	0.099	0.212	7.27776e-176
MBD5	9.26762e-179	0.345292	0.88	0.78	2.59215e-174
AC009120.2	1.05794e-178	0.376034	0.474	0.324	2.95905e-174
MET	1.36978e-178	0.276158	0.706	0.545	3.83127e-174
CFDP1	4.42567e-178	0.392138	0.556	0.408	1.23786e-173
RPL13A	6.29876e-178	-0.499872	0.085	0.202	1.76176e-173
DDX5	1.06333e-177	-0.614055	0.318	0.441	2.97413e-173
WIPF1	1.43493e-177	0.319529	0.349	0.214	4.0135e-173
ARL15	1.84846e-177	-0.872382	0.757	0.776	5.17015e-173
PDLIM1	4.5228e-176	0.25309	0.331	0.196	1.26503e-171
PTPN1	8.75931e-176	0.469143	0.528	0.376	2.44998e-171
CDH16	1.87075e-175	-0.540458	0.091	0.202	5.2325e-171
FOS	1.40747e-174	-0.828561	0.104	0.219	3.9367e-170
TP53BP2	3.20433e-174	0.397754	0.309	0.185	8.9625e-170
SH3YL1	6.55664e-174	0.42299	0.31	0.189	1.83389e-169
SH3D19	6.70881e-174	0.334375	0.618	0.459	1.87645e-169
CNN3	9.86615e-174	0.250108	0.386	0.24	2.75956e-169
SLC7A1	1.94191e-173	-0.599551	0.103	0.219	5.43153e-169
OSBPL9	2.40292e-173	0.378817	0.574	0.424	6.72097e-169
MYO1D	4.2222e-173	-0.540096	0.588	0.657	1.18095e-168
JARID2	6.73285e-173	-0.818217	0.317	0.42	1.88318e-168
SIK3	9.01949e-172	-0.5049	0.756	0.802	2.52275e-167
TMEM117	9.84758e-172	-0.698681	0.422	0.515	2.75437e-167
ATP11A	4.33732e-171	0.333064	0.65	0.49	1.21315e-166
SEPTIN9	9.18246e-171	-0.697673	0.409	0.511	2.56834e-166
PIGR	1.86876e-170	0.275882	0.305	0.178	5.22693e-166
IL15	1.72651e-169	0.301071	0.238	0.129	4.82904e-165
ATP13A3	6.48795e-169	0.273122	0.596	0.433	1.81468e-164
PTPRK	2.24658e-168	0.278631	0.871	0.746	6.28368e-164
TBC1D19	2.76823e-168	0.396329	0.448	0.308	7.74275e-164
C1GALT1	1.76384e-167	0.366028	0.345	0.219	4.93346e-163
PATJ	8.52759e-167	0.293918	0.88	0.739	2.38517e-162
DENND1A	4.49111e-166	0.403717	0.601	0.459	1.25616e-161
CGNL1	3.57625e-165	0.291282	0.515	0.36	1.00028e-160
CELF2	5.61404e-165	-0.910175	0.183	0.3	1.57025e-160
SPTBN1	8.82102e-165	0.309289	0.691	0.536	2.46724e-160
AC119673.2	9.76965e-164	0.316644	0.296	0.173	2.73257e-159
PVT1	3.42476e-163	0.329093	0.344	0.213	9.57905e-159
ESYT2	3.35539e-162	-0.880134	0.5	0.569	9.38504e-158
ERI3	1.70001e-160	0.383283	0.331	0.209	4.75494e-156
TOM1L1	2.34304e-160	0.373977	0.38	0.252	6.55348e-156
FRMD3	3.3618e-160	0.34951	0.314	0.194	9.40295e-156
EPB41L1	7.33333e-160	0.370532	0.487	0.345	2.05113e-155
TRHDE	8.71431e-160	0.331472	0.57	0.41	2.43739e-155
EBF1	9.45929e-159	-1.15936	0.172	0.276	2.64576e-154
CRPPA	1.70555e-158	0.397533	0.373	0.245	4.77041e-154
RASSF6	4.53238e-158	0.356467	0.262	0.153	1.26771e-153
SPART	1.82969e-157	0.32834	0.306	0.186	5.11765e-153
CNTN3	2.50042e-157	0.340872	0.304	0.186	6.99367e-153
TPK1	5.56598e-157	0.417417	0.369	0.242	1.5568e-152
PMEPA1	1.12624e-156	0.475984	0.284	0.17	3.1501e-152
ADGRA3	2.04725e-156	0.349032	0.414	0.28	5.72616e-152
PDE1A	2.28214e-156	-0.418658	0.56	0.652	6.38313e-152
ZBTB44	2.87199e-156	0.362163	0.384	0.255	8.03297e-152
AC138305.1	3.00597e-156	-0.786882	0.203	0.311	8.40768e-152
STON2	3.68191e-156	0.388793	0.342	0.22	1.02983e-151
ARID4A	3.79728e-156	0.371203	0.382	0.252	1.0621e-151
PLEKHA6	2.65236e-155	0.386265	0.319	0.201	7.41864e-151
RCAN2	4.77526e-155	-0.932619	0.16	0.268	1.33564e-150
SULF2	5.43935e-155	0.330212	0.283	0.168	1.52139e-150
ACVR1	2.32575e-154	0.330504	0.313	0.193	6.50514e-150
PCSK5	4.64446e-154	-0.825263	0.319	0.414	1.29906e-149
CRYL1	8.36452e-154	0.363775	0.262	0.155	2.33955e-149
PTAR1	4.80416e-153	0.311856	0.347	0.221	1.34372e-148
DCDC1	4.84411e-153	0.372613	0.418	0.286	1.3549e-148
ESRRG	1.94391e-151	-0.701366	0.806	0.791	5.43711e-147
GMDS-DT	2.26612e-151	0.344436	0.775	0.643	6.33834e-147
ORC4	9.8857e-151	0.345741	0.355	0.231	2.76503e-146
XKR4	1.53218e-150	0.47941	0.235	0.135	4.28551e-146
SRPK2	1.89764e-150	0.33117	0.746	0.613	5.30769e-146
CCDC130	4.33001e-150	0.33624	0.257	0.152	1.2111e-145
ZFAND5	9.44441e-150	-0.713237	0.172	0.276	2.6416e-145
TRMT11	9.82011e-150	0.351682	0.541	0.397	2.74668e-145
MTHFD1L	2.58808e-149	-0.605366	0.479	0.558	7.23887e-145
MSRA	1.69018e-148	0.356987	0.357	0.233	4.72742e-144
AAK1	1.72045e-148	0.331088	0.705	0.561	4.81211e-144
ICA1	1.86516e-148	-0.585339	0.225	0.334	5.21684e-144
TCF7L1	2.05605e-148	-0.773172	0.145	0.248	5.75078e-144
FRY	6.60703e-148	-0.714545	0.438	0.514	1.84799e-143
PPP1R21	8.83648e-148	0.344954	0.432	0.301	2.47156e-143
PLSCR1	1.19634e-147	0.322631	0.506	0.362	3.34616e-143
ANKIB1	7.47291e-147	0.334668	0.593	0.453	2.09017e-142
STAT3	1.33847e-146	-0.553668	0.572	0.636	3.74371e-142
ZFPM2	1.70482e-146	-0.965049	0.218	0.319	4.76837e-142
MTMR12	2.20026e-146	0.398546	0.372	0.251	6.15413e-142
SLC41A2	3.38766e-146	0.335482	0.279	0.17	9.47528e-142
STAU2	7.94756e-146	0.34861	0.644	0.509	2.22293e-141
FOXN3	1.16201e-145	-0.746504	0.375	0.461	3.25015e-141
UBE2D2	4.39081e-145	0.298126	0.563	0.422	1.22811e-140
D2HGDH	6.8961e-145	0.298656	0.242	0.139	1.92884e-140
ACTB	8.38826e-145	-0.689529	0.26	0.386	2.3462e-140
MCTP2	1.85039e-144	0.303846	0.412	0.28	5.17554e-140
PDXK	4.474e-144	0.277032	0.338	0.215	1.25138e-139
WDR72	1.8196e-143	0.317065	0.667	0.518	5.08943e-139
SMC6	3.2662e-143	0.317401	0.254	0.151	9.13556e-139
SCD5	4.13653e-143	0.314059	0.241	0.139	1.15699e-138
PHLDB2	6.88519e-143	0.324071	0.702	0.568	1.92579e-138
DNAH7	9.12653e-143	0.341003	0.482	0.345	2.55269e-138
FNDC3A	1.40554e-142	-0.605966	0.71	0.729	3.93129e-138
IFT43	2.08938e-142	0.319726	0.413	0.283	5.84399e-138
MPPED2	2.09049e-142	-0.74781	0.266	0.363	5.8471e-138
SPEF2	2.54064e-142	0.354877	0.287	0.177	7.10617e-138
NEK11	3.74259e-142	0.376724	0.382	0.259	1.0468e-137
VPS41	7.44471e-142	0.330415	0.483	0.348	2.08229e-137
DNAH5	3.12516e-141	0.460825	0.22	0.126	8.74107e-137
DDX10	3.19505e-141	0.348902	0.435	0.304	8.93656e-137
PPARGC1A	3.19664e-141	0.260933	0.536	0.388	8.94099e-137
MSC-AS1	3.3948e-141	0.273292	0.559	0.41	9.49526e-137
AIG1	8.97219e-140	0.378687	0.468	0.341	2.50952e-135
PPP1R12B	1.55059e-139	0.288813	0.63	0.488	4.33699e-135
ITSN1	2.82016e-139	0.278663	0.585	0.443	7.88797e-135
HYDIN	6.24748e-139	0.39022	0.294	0.187	1.74742e-134
IGF2BP2	1.76717e-138	0.268886	0.501	0.359	4.94278e-134
RAPH1	2.94605e-138	-0.626904	0.275	0.371	8.2401e-134
CACNA2D1	4.58309e-138	0.286828	0.486	0.345	1.28189e-133
NNMT	1.89151e-137	0.346323	0.306	0.191	5.29055e-133
NFAT5	1.32718e-135	-0.438256	0.768	0.785	3.71211e-131
DACH1	1.43506e-135	-1.05919	0.43	0.497	4.01386e-131
LITAF	2.57631e-135	-0.805555	0.159	0.255	7.20594e-131
LMTK2	3.01865e-135	0.334114	0.313	0.201	8.44317e-131
ZNF124	7.79389e-135	0.311491	0.255	0.154	2.17995e-130
SCIN	1.05981e-134	-0.63271	0.394	0.48	2.96427e-130
CASR	1.22493e-134	-1.10414	0.18	0.273	3.42612e-130
SEMA6A	2.29748e-134	0.302404	0.372	0.249	6.42606e-130
DAPK1	2.9486e-133	-0.666513	0.595	0.633	8.24723e-129
AGFG1	8.98179e-133	0.336035	0.549	0.416	2.51221e-128
MIR3936HG	9.11773e-132	0.348856	0.467	0.342	2.55023e-127
LRRC1	1.33322e-131	0.3252	0.323	0.21	3.72901e-127
MLLT10	4.24322e-131	0.297649	0.629	0.491	1.18683e-126
KIZ	4.32109e-131	-0.644358	0.19	0.288	1.20861e-126
PHYKPL	7.35446e-131	0.295062	0.301	0.192	2.05704e-126
MAGI1	7.28859e-130	-0.557324	0.839	0.831	2.03862e-125
TTC7B	1.0285e-129	0.300042	0.417	0.292	2.87671e-125
AHI1	1.06533e-129	-0.508157	0.55	0.601	2.97972e-125
CAMK1D	2.1731e-129	-0.781926	0.188	0.285	6.07815e-125
EFCAB6	3.86894e-129	0.339573	0.345	0.232	1.08214e-124
HIBADH	6.84795e-129	0.335241	0.445	0.318	1.91537e-124
IFT122	8.58123e-129	0.308763	0.232	0.139	2.40017e-124
HOOK1	5.31435e-128	0.317605	0.263	0.163	1.48642e-123
PLEKHG1	6.77742e-128	-0.808497	0.348	0.424	1.89565e-123
CNTLN	1.01122e-127	0.276187	0.367	0.245	2.82838e-123
LINC00894	1.12197e-127	0.307718	0.441	0.313	3.13814e-123
CCDC146	3.11028e-127	0.346252	0.371	0.253	8.69945e-123
GLDC	3.59575e-127	0.414441	0.329	0.22	1.00573e-122
RFFL	3.61667e-127	0.305747	0.275	0.172	1.01158e-122
NARS2	6.05316e-127	0.322926	0.27	0.169	1.69307e-122
GNAI1	7.08268e-127	-0.684084	0.282	0.374	1.98103e-122
GPR39	7.49413e-127	0.339711	0.302	0.195	2.09611e-122
RAD9A	1.32565e-126	0.304245	0.426	0.301	3.70785e-122
PDE3A	1.40478e-126	-1.08588	0.278	0.357	3.92916e-122
TMEM241	2.28673e-126	0.309889	0.258	0.159	6.39599e-122
SHB	2.9391e-126	0.29795	0.347	0.232	8.22067e-122
PCLO	5.02306e-126	0.367744	0.424	0.303	1.40495e-121
ST3GAL3	5.18001e-126	0.321442	0.357	0.241	1.44885e-121
LRRC6	3.51645e-125	0.314264	0.225	0.134	9.83551e-121
KANSL1	4.08781e-125	0.284903	0.826	0.728	1.14336e-120
IGF1R	5.68888e-125	0.309875	0.807	0.695	1.59118e-120
FAM13A	7.07666e-125	0.317248	0.477	0.352	1.97934e-120
HIP1R	8.51199e-125	0.27594	0.246	0.15	2.3808e-120
ZNF827	1.42044e-124	0.312209	0.403	0.283	3.97298e-120
ZSWIM5	1.8966e-124	0.308948	0.272	0.171	5.30479e-120
HIBCH	2.85022e-124	0.296866	0.503	0.372	7.97207e-120
GABPB1-AS1	6.68984e-124	0.303629	0.265	0.165	1.87115e-119
LDB2	1.10472e-123	-1.41144	0.189	0.275	3.08991e-119
FHIT	5.19135e-123	0.287377	0.923	0.855	1.45202e-118
CD9	2.08539e-122	-0.557163	0.116	0.206	5.83283e-118
FGGY	4.85709e-122	0.356595	0.45	0.326	1.35853e-117
AKAP7	1.32507e-121	0.285936	0.202	0.116	3.70621e-117
GTF2I	1.84257e-121	0.277514	0.596	0.457	5.15367e-117
CPVL	8.81122e-121	0.252088	0.287	0.183	2.4645e-116
PTP4A2	1.26611e-120	-0.599434	0.181	0.274	3.5413e-116
DCBLD2	9.98797e-120	0.334588	0.337	0.227	2.79363e-115
ZNF33B	1.37869e-119	0.335935	0.326	0.22	3.8562e-115
SUCLG2-AS1	3.1148e-119	0.311643	0.313	0.206	8.7121e-115
WLS	2.03762e-118	0.27176	0.348	0.234	5.69922e-114
RAB3IP	2.92927e-118	0.292752	0.466	0.34	8.19318e-114
RNF180	1.35579e-117	0.309368	0.4	0.282	3.79214e-113
ABTB2	2.74135e-117	-0.737563	0.393	0.477	7.66757e-113
KIAA1671	2.7946e-117	0.27555	0.358	0.244	7.8165e-113
AC034195.1	3.64027e-117	0.355466	0.332	0.224	1.01818e-112
CFAP69	5.08375e-116	0.290131	0.318	0.212	1.42193e-111
GCNT2	8.22e-116	0.277254	0.316	0.209	2.29913e-111
SPOPL	9.56102e-116	0.284754	0.273	0.175	2.67422e-111
SLC8A1	2.23368e-115	-1.26511	0.492	0.572	6.24759e-111
PLCB1	2.13712e-114	-0.910173	0.583	0.606	5.97754e-110
MTUS1	2.74966e-114	-0.600833	0.263	0.353	7.69079e-110
SNTB1	2.81053e-114	-0.728656	0.191	0.28	7.86107e-110
ST7	2.86892e-114	0.275282	0.266	0.169	8.02438e-110
LINC00882	3.68424e-114	-0.626834	0.163	0.255	1.03048e-109
ADAMTS9-AS2	3.98953e-114	-0.45786	0.831	0.815	1.11587e-109
SHLD2	1.89485e-113	0.277334	0.439	0.317	5.2999e-109
DERA	1.95525e-113	0.295764	0.366	0.253	5.46883e-109
MYH10	4.10884e-113	-0.747203	0.331	0.409	1.14924e-108
GTDC1	5.3451e-113	0.253939	0.434	0.309	1.49502e-108
CELF1	5.71867e-113	0.259176	0.653	0.518	1.59951e-108
SNED1	1.81886e-112	-0.745221	0.155	0.243	5.08735e-108
SLC2A13	5.98235e-112	0.267561	0.37	0.254	1.67326e-107
GNG12-AS1	9.31554e-112	0.324791	0.257	0.164	2.60556e-107
ELOVL7	9.96016e-112	0.256823	0.343	0.233	2.78586e-107
PON2	2.88049e-111	0.26016	0.418	0.297	8.05674e-107
VAV2	4.34529e-111	-0.623327	0.263	0.355	1.21538e-106
RPS6KA2	5.72317e-110	-0.634155	0.223	0.312	1.60077e-105
MYEF2	1.00218e-108	0.274165	0.394	0.28	2.80309e-104
RARB	1.47624e-108	-0.578494	0.127	0.213	4.12905e-104
PPP2CB	1.60508e-108	0.257855	0.353	0.244	4.48941e-104
AC079781.5	4.72934e-108	0.294379	0.353	0.246	1.3228e-103
LIMA1	7.24911e-108	-0.628563	0.442	0.501	2.02758e-103
JUND	8.80238e-108	-0.513798	0.142	0.23	2.46203e-103
TPST1	3.76841e-107	-0.509973	0.421	0.493	1.05402e-102
LINC01117	5.78787e-107	0.326677	0.285	0.188	1.61887e-102
FBXL13	5.8109e-107	0.294504	0.218	0.133	1.62531e-102
NCEH1	2.91007e-106	0.370946	0.554	0.436	8.13945e-102
STARD13	4.39088e-106	-0.589651	0.388	0.459	1.22813e-101
SPAG17	5.3776e-106	0.301855	0.342	0.239	1.50411e-101
SNX14	1.13653e-105	0.253433	0.529	0.404	3.17888e-101
GRM8	1.10282e-104	0.296205	0.231	0.144	3.08458e-100
CLYBL	1.38008e-104	0.304894	0.342	0.238	3.86008e-100
GSN	1.54628e-104	-0.607836	0.158	0.24	4.32494e-100
AF117829.1	1.74069e-104	0.273317	0.61	0.484	4.8687e-100
FAM228B	3.57049e-104	0.270915	0.209	0.127	9.98665e-100
PLCB4	7.28231e-104	0.26652	0.404	0.288	2.03686e-99
FGFR1	1.13659e-103	0.302774	0.303	0.203	3.17905e-99
PTBP3	1.50193e-103	-0.478572	0.645	0.671	4.2009e-99
AC108519.1	1.89262e-103	0.279456	0.213	0.13	5.29367e-99
GPHN	1.06137e-102	0.254079	0.85	0.759	2.96864e-98
PLCG2	1.90504e-102	-0.749775	0.16	0.239	5.32839e-98
TSPAN12	3.65301e-102	0.255058	0.231	0.145	1.02175e-97
EVC	3.82093e-102	0.301718	0.249	0.16	1.06871e-97
DNAH14	5.95128e-102	0.25597	0.596	0.468	1.66457e-97
FAM20A	8.28068e-102	-0.860234	0.186	0.269	2.31611e-97
AC020916.1	1.1818e-101	-0.599491	0.171	0.262	3.30548e-97
ANKRD13A	1.68199e-101	-0.556315	0.174	0.258	4.70453e-97
WDR78	1.7065e-101	0.302891	0.261	0.171	4.77309e-97
STPG2	1.76967e-101	0.337282	0.31	0.212	4.94977e-97
HIP1	3.53592e-101	-0.706762	0.392	0.457	9.88996e-97
EDA	6.18217e-101	0.258208	0.235	0.147	1.72915e-96
ACSL3	1.61719e-100	-0.576914	0.196	0.278	4.52329e-96
CADPS2	2.39899e-100	-0.652506	0.659	0.667	6.70996e-96
TCF20	8.9078e-100	0.266401	0.321	0.221	2.49151e-95
SETD3	9.25857e-100	0.276323	0.288	0.194	2.58962e-95
CTTNBP2	9.84257e-100	0.269096	0.336	0.233	2.75297e-95
RBM33	1.11516e-99	0.250129	0.506	0.383	3.11909e-95
ADGRL2	5.34046e-99	-0.619815	0.441	0.495	1.49373e-94
FAM110B	7.51012e-99	0.344997	0.476	0.364	2.10058e-94
TBC1D1	2.07384e-98	-0.538269	0.42	0.478	5.80052e-94
TRIM44	4.53226e-98	0.258384	0.559	0.435	1.26767e-93
DNAJC15	8.89705e-98	0.260697	0.301	0.203	2.48851e-93
TMTC2	1.20421e-97	-0.550588	0.524	0.574	3.36819e-93
COL5A2	2.48111e-97	-0.71935	0.164	0.249	6.93965e-93
HSPG2	1.03565e-96	-0.666045	0.182	0.262	2.89671e-92
SLC12A6	1.18167e-96	0.25938	0.225	0.142	3.30514e-92
CD24	1.30831e-96	-0.422194	0.354	0.453	3.65935e-92
NR2F2-AS1	1.8079e-96	-0.556536	0.695	0.684	5.0567e-92
KCNQ1OT1	2.43537e-96	0.462495	0.521	0.414	6.81172e-92
ADCY9	2.6005e-96	0.290561	0.368	0.265	7.27361e-92
AL359232.1	3.91687e-96	0.288416	0.224	0.142	1.09555e-91
TMTC1	7.51811e-96	-1.00356	0.156	0.231	2.10282e-91
ABCC5	2.30318e-94	-0.485397	0.164	0.244	6.44199e-90
CSPP1	5.44745e-94	0.282455	0.454	0.343	1.52365e-89
DNAAF4	7.57445e-94	0.282615	0.246	0.161	2.11857e-89
PDE3B	1.49566e-93	-0.684075	0.154	0.232	4.18337e-89
MOK	5.46e-93	0.254935	0.312	0.216	1.52716e-88
CHSY1	8.8911e-93	-0.657045	0.157	0.233	2.48684e-88
CBFA2T2	7.98027e-92	0.257219	0.576	0.459	2.23208e-87
URGCP	9.1804e-92	0.281753	0.278	0.189	2.56776e-87
KITLG	9.95437e-92	-0.594624	0.422	0.487	2.78424e-87
BACE2	1.16171e-91	-0.616246	0.294	0.373	3.2493e-87
LINC01376	6.33186e-91	0.275454	0.242	0.159	1.77102e-86
CASC4	6.79555e-91	0.259499	0.555	0.439	1.90072e-86
ZNF721	2.16322e-90	0.266678	0.469	0.359	6.05052e-86
ETV6	3.6874e-90	-0.636675	0.601	0.623	1.03136e-85
HIVEP2	8.89204e-90	-0.5095	0.525	0.57	2.4871e-85
PRKN	2.53046e-89	0.29254	0.785	0.678	7.0777e-85
DISP1	2.58598e-89	0.285627	0.384	0.282	7.23298e-85
PLA2R1	3.57374e-89	-0.556694	0.309	0.201	9.99575e-85
RANBP2	1.31834e-87	-0.727424	0.267	0.339	3.68738e-83
SGMS1	1.87519e-87	-0.457515	0.532	0.567	5.2449e-83
CA12	1.90521e-87	-0.857023	0.306	0.369	5.32887e-83
ABCD3	2.77922e-87	0.251763	0.406	0.301	7.77347e-83
SMAD3	1.50887e-86	-0.648019	0.479	0.521	4.22031e-82
KCTD3	1.80001e-86	0.262551	0.271	0.185	5.03463e-82
FANK1	5.32666e-86	0.281315	0.253	0.171	1.48987e-81
MEIS2	1.47257e-85	-1.12911	0.245	0.31	4.11878e-81
ACACB	1.74547e-85	-0.555224	0.22	0.299	4.88207e-81
SNHG14	2.23138e-85	-0.367609	0.707	0.716	6.24118e-81
COBL	4.45178e-85	0.280504	0.371	0.274	1.24516e-80
GOLGA8A	6.85792e-85	-0.435381	0.209	0.291	1.91816e-80
RNF121	1.34825e-84	0.25056	0.253	0.17	3.77106e-80
TAOK3	1.43129e-84	-0.51451	0.363	0.424	4.00331e-80
ZNF611	4.7067e-84	0.250948	0.3	0.21	1.31647e-79
ALDH1A2	7.38803e-84	-0.726493	0.28	0.358	2.06643e-79
SNX9	4.48951e-83	-0.598506	0.449	0.496	1.25572e-78
FMN1	4.68399e-83	-0.69804	0.253	0.323	1.31011e-78
HOMER1	6.71089e-83	-0.743094	0.249	0.322	1.87704e-78
ITGB6	1.05009e-82	-0.657241	0.328	0.39	2.9371e-78
ZCCHC14	1.66754e-82	0.256891	0.289	0.202	4.6641e-78
SIPA1L3	4.87329e-82	0.306542	0.581	0.476	1.36306e-77
SLC44A1	7.64671e-82	-0.594428	0.313	0.376	2.13878e-77
LRRIQ1	2.81842e-81	0.293443	0.318	0.229	7.88311e-77
COL4A1	7.25975e-81	-0.294185	0.581	0.43	2.03055e-76
RBBP8	9.74511e-81	-0.500441	0.507	0.545	2.72571e-76
PTH1R	8.48401e-80	-0.638434	0.182	0.257	2.37298e-75
ACADL	2.37905e-79	0.271244	0.239	0.163	6.65421e-75
AC097376.3	7.05635e-79	0.293971	0.311	0.225	1.97366e-74
SLC20A2	8.5606e-79	-0.520603	0.484	0.529	2.3944e-74
CAB39	2.5644e-78	-0.494608	0.399	0.451	7.17263e-74
MIR222HG	5.7712e-78	-0.704397	0.14	0.211	1.6142e-73
MIR29B2CHG	6.12917e-78	-0.454564	0.204	0.277	1.71433e-73
SOD2	6.24278e-78	0.326727	0.442	0.343	1.7461e-73
LARP1B	1.79908e-77	0.26276	0.39	0.293	5.03202e-73
TFCP2L1	1.12261e-76	-0.670979	0.392	0.441	3.13995e-72
LYST	1.99536e-76	-0.51677	0.233	0.302	5.58103e-72
SLC38A1	7.50691e-76	-0.448047	0.278	0.352	2.09968e-71
RAB27A	1.19209e-75	-0.452942	0.155	0.225	3.33428e-71
CHD2	2.12786e-75	-0.369956	0.648	0.673	5.95163e-71
YBX3	2.26505e-75	-0.5151	0.381	0.439	6.33534e-71
MIRLET7BHG	2.27471e-75	0.296648	0.314	0.23	6.36236e-71
ABR	3.96124e-75	-0.681995	0.136	0.206	1.10796e-70
MOB1B	6.3026e-75	-0.515749	0.332	0.392	1.76284e-70
TBC1D9	7.77883e-74	-0.591956	0.275	0.335	2.17574e-69
GPCPD1	1.99683e-73	-0.533619	0.355	0.412	5.58514e-69
MYH14	4.44937e-73	-0.439016	0.138	0.207	1.24449e-68
OSMR	1.88242e-72	-0.64052	0.408	0.454	5.26512e-68
CLIP1	2.09524e-72	-0.483006	0.437	0.483	5.86037e-68
PLPP1	4.58033e-72	-1.36751	0.465	0.493	1.28112e-67
FBXL7	6.49109e-72	-0.673217	0.298	0.366	1.81556e-67
WFDC2	9.21239e-72	-0.437018	0.187	0.256	2.57671e-67
CLCN5	1.86224e-71	-0.585567	0.231	0.296	5.20868e-67
CBLB	2.43549e-71	-0.733814	0.539	0.559	6.81208e-67
ZSWIM6	3.05865e-70	-0.37382	0.771	0.793	8.55506e-66
SERINC5	6.06563e-70	-0.586135	0.218	0.282	1.69656e-65
BTBD9	1.72415e-69	-0.363266	0.745	0.742	4.82245e-65
LINC00472	3.6353e-69	-0.425131	0.858	0.81	1.01679e-64
CCNH	3.08101e-68	-0.429968	0.454	0.498	8.6176e-64
INPP4B	5.2025e-68	-0.864553	0.408	0.442	1.45514e-63
MAGI3	1.42235e-67	-0.522632	0.542	0.559	3.97831e-63
DSTN	3.44773e-67	-0.547272	0.307	0.361	9.64331e-63
RAB11FIP1	8.99368e-67	-0.520268	0.168	0.234	2.51553e-62
NLK	1.3339e-66	-0.454725	0.556	0.576	3.73092e-62
SSBP3	6.75733e-66	-0.545141	0.243	0.304	1.89002e-61
ATP1B1	8.38005e-65	-0.573196	0.41	0.453	2.3439e-60
SPP1	2.03037e-64	-0.451358	0.419	0.498	5.67895e-60
BHLHE40	1.35481e-63	-0.474183	0.286	0.352	3.7894e-59
MID1	2.85868e-63	-0.439629	0.397	0.448	7.99574e-59
RGL3	6.22495e-63	-0.442549	0.266	0.328	1.74112e-58
RUNX1	5.22353e-62	-0.508585	0.371	0.431	1.46102e-57
FER	5.65895e-62	-0.299231	0.727	0.726	1.58281e-57
PDE5A	3.36921e-60	-0.51327	0.298	0.351	9.42368e-56
GLCCI1	5.60764e-60	-0.592811	0.24	0.296	1.56846e-55
WNK1	3.07751e-57	-0.575568	0.478	0.494	8.60779e-53
HIVEP3	6.83034e-57	-0.45409	0.214	0.274	1.91045e-52
FAAH2	9.92088e-57	-0.499558	0.344	0.395	2.77487e-52
HSP90AA1	3.37497e-56	-0.415372	0.155	0.218	9.43978e-52
CTNND1	2.05244e-55	-0.293871	0.781	0.773	5.74068e-51
GPRIN3	5.61092e-55	-0.52784	0.167	0.221	1.56938e-50
MAP3K3	7.61615e-55	-0.402484	0.144	0.201	2.13024e-50
FREM1	1.237e-54	-0.461606	0.227	0.284	3.45989e-50
ATP6V0E1	1.31736e-54	-0.457567	0.168	0.222	3.68466e-50
SMAD2	4.67047e-54	-0.416081	0.533	0.545	1.30633e-49
BICD1	1.22578e-53	0.305048	0.55	0.466	3.42851e-49
MTERF1	4.9307e-53	-0.42033	0.218	0.275	1.37912e-48
PKM	8.61057e-53	-0.375733	0.15	0.205	2.40838e-48
ADK	2.20087e-52	-0.302279	0.674	0.676	6.15584e-48
PAPSS2	2.30357e-52	-0.569482	0.239	0.292	6.44308e-48
KIF13B	2.75948e-52	-0.416447	0.465	0.492	7.71826e-48
SGMS2	4.58871e-52	-0.564458	0.212	0.268	1.28346e-47
CLEC16A	4.6309e-52	-0.348245	0.331	0.384	1.29526e-47
ZNF10	5.21589e-52	-0.377348	0.179	0.236	1.45888e-47
PCGF5	1.63149e-51	-0.381964	0.404	0.443	4.56327e-47
STIM2	4.33897e-51	-0.452535	0.242	0.292	1.21361e-46
NAMPT	7.52211e-51	-0.705664	0.436	0.476	2.10393e-46
PLPP3	8.26408e-51	-0.689917	0.23	0.279	2.31146e-46
PSD3	1.14477e-50	-0.28128	0.592	0.623	3.20193e-46
ARHGAP18	3.08184e-50	-0.500218	0.287	0.335	8.61991e-46
CDH1	3.63249e-50	-0.433631	0.224	0.279	1.01601e-45
INTS10	4.46548e-50	-0.357396	0.147	0.202	1.24899e-45
CYTH1	4.85376e-50	-0.550539	0.224	0.271	1.3576e-45
PRKCI	5.84408e-50	-0.403158	0.325	0.373	1.63459e-45
ELF2	1.50649e-49	-0.38456	0.463	0.492	4.21366e-45
ABCA5	1.6208e-49	-0.438264	0.271	0.325	4.53336e-45
SH3RF1	3.85387e-49	-0.437762	0.683	0.668	1.07793e-44
RNF150	4.85669e-49	-0.45576	0.28	0.33	1.35842e-44
MBNL1	5.24725e-49	-0.475603	0.716	0.72	1.46766e-44
SYNE1	7.48989e-49	-0.401006	0.698	0.695	2.09492e-44
SEMA4B	3.40627e-48	-0.449461	0.165	0.218	9.52735e-44
GSE1	6.54591e-48	-0.55906	0.238	0.287	1.83089e-43
ASPH	7.73422e-48	-0.450048	0.346	0.387	2.16326e-43
SRGAP3	7.80739e-48	-0.441293	0.252	0.304	2.18373e-43
RTN4	1.72569e-47	-0.382134	0.646	0.661	4.82676e-43
FOXO1	5.56638e-47	-0.387371	0.585	0.601	1.55692e-42
SNX2	2.15257e-46	-0.4108	0.183	0.233	6.02073e-42
VPS37B	3.87316e-46	-0.465156	0.296	0.341	1.08332e-41
MPRIP	6.8322e-46	-0.412616	0.269	0.317	1.91097e-41
RNF145	3.49294e-45	-0.460691	0.243	0.289	9.76976e-41
ATP6V1A	5.39263e-45	-0.405315	0.234	0.282	1.50832e-40
LIMS1	7.86158e-45	-0.502068	0.472	0.495	2.19888e-40
AKAP13	2.03388e-44	-0.390561	0.788	0.777	5.68875e-40
DDX24	2.83181e-44	-0.362451	0.173	0.222	7.92056e-40
LMO7	3.21289e-44	-0.390626	0.535	0.545	8.98645e-40
DOCK4	1.24662e-43	-0.871009	0.355	0.385	3.48679e-39
ITGB1	3.19111e-43	-0.505902	0.422	0.45	8.92553e-39
BMERB1	1.56957e-42	-0.387936	0.211	0.262	4.39008e-38
KDM7A	1.72904e-42	-0.38807	0.193	0.241	4.83612e-38
GPC5	7.48028e-42	-1.14299	0.197	0.238	2.09223e-37
TOP1	1.09575e-41	-0.381576	0.455	0.481	3.0648e-37
AP1S3	1.76294e-41	-0.575644	0.198	0.246	4.93096e-37
ZFHX3	2.86144e-41	-0.443478	0.442	0.465	8.00343e-37
MFHAS1	7.31466e-41	-0.360696	0.49	0.511	2.04591e-36
ATF6	9.7381e-41	-0.379173	0.41	0.438	2.72375e-36
TRPS1	3.00332e-40	-0.373986	0.708	0.696	8.40027e-36
TC2N	2.53295e-39	-0.43832	0.16	0.205	7.08466e-35
NEGR1	4.37474e-39	-0.85288	0.224	0.264	1.22361e-34
SMARCA2	2.08711e-38	-0.438551	0.339	0.374	5.83764e-34
ZFYVE16	4.10413e-38	-0.373041	0.254	0.298	1.14793e-33
PDE7B	2.51852e-37	-0.363317	0.662	0.646	7.0443e-33
HNRNPU	4.09218e-37	-0.361495	0.513	0.528	1.14458e-32
SLIT3	2.35395e-36	-1.15726	0.217	0.247	6.58399e-32
ACTG1	5.07892e-36	-0.301793	0.222	0.276	1.42058e-31
TRIM2	6.07954e-36	-0.378865	0.339	0.372	1.70045e-31
PRKCE	1.36626e-35	-0.340572	0.481	0.503	3.82142e-31
SDCCAG8	2.40562e-35	-0.319853	0.453	0.478	6.72851e-31
MYOF	4.89215e-35	-0.435732	0.422	0.445	1.36834e-30
CCDC171	6.99717e-35	-0.333527	0.25	0.294	1.95711e-30
ETNK1	1.14697e-34	-0.348484	0.403	0.426	3.20808e-30
SH3BGRL	3.35408e-34	-0.428334	0.203	0.243	9.38136e-30
IQGAP1	4.34748e-34	-0.336969	0.511	0.522	1.21599e-29
SLC11A2	9.92123e-34	-0.34881	0.208	0.25	2.77497e-29
SEPTIN11	1.16365e-33	-0.337628	0.398	0.426	3.25472e-29
CCNL1	1.43106e-33	-0.486266	0.414	0.434	4.00268e-29
HIPK2	2.17029e-33	-0.383171	0.47	0.489	6.0703e-29
OGT	6.5549e-33	-0.368908	0.336	0.365	1.83341e-28
TET2	8.26342e-33	-0.355117	0.353	0.383	2.31128e-28
RBM47	1.30448e-32	-0.463752	0.709	0.676	3.64863e-28
SRSF5	2.33105e-32	-0.344234	0.303	0.336	6.51994e-28
METAP2	3.36256e-32	-0.468772	0.201	0.242	9.40509e-28
DOCK9	4.649e-32	-0.410168	0.353	0.385	1.30033e-27
SLC23A2	4.92583e-32	-0.361485	0.161	0.203	1.37775e-27
PACRG	2.83481e-31	-0.711811	0.361	0.391	7.92897e-27
MACROD2	2.37124e-30	-0.293727	0.738	0.722	6.63236e-26
VPS13C	5.58663e-30	-0.275312	0.577	0.576	1.56258e-25
RABGEF1	8.97576e-30	-0.309355	0.486	0.503	2.51052e-25
RBM25	9.47497e-30	-0.296855	0.6	0.6	2.65015e-25
ARFGAP3	1.68006e-29	-0.314513	0.229	0.267	4.69913e-25
NHSL1	1.76165e-29	-0.412021	0.303	0.335	4.92734e-25
CREB3L2	2.61941e-29	-0.447428	0.238	0.273	7.32648e-25
HERC1	5.7298e-29	-0.360196	0.512	0.518	1.60263e-24
ARPC2	1.81897e-28	-0.383095	0.233	0.265	5.08765e-24
AC016831.7	2.41466e-28	-0.319459	0.209	0.247	6.7538e-24
GNAS	2.53127e-28	-0.352362	0.308	0.339	7.07997e-24
KIAA1217	3.47799e-28	-0.318213	0.742	0.721	9.72794e-24
ATP8B1	9.03586e-28	-0.403538	0.294	0.329	2.52733e-23
DNAJB6	3.39033e-27	-0.297436	0.171	0.208	9.48275e-23
ARGLU1	7.11236e-27	-0.366775	0.418	0.435	1.98933e-22
MINDY2	1.01539e-26	-0.296039	0.351	0.381	2.84003e-22
FKBP5	1.16377e-26	-0.347805	0.188	0.226	3.25506e-22
SMCHD1	2.30624e-26	-0.310009	0.476	0.488	6.45054e-22
TIMP3	3.22979e-26	-0.940598	0.388	0.415	9.03373e-22
MAN1A1	4.3305e-26	-0.358537	0.381	0.403	1.21124e-21
SNX25	4.93577e-26	-0.300895	0.182	0.22	1.38053e-21
ANKRD44	6.09029e-26	-0.436539	0.287	0.311	1.70345e-21
BACH1	7.42719e-26	-0.287007	0.477	0.491	2.07738e-21
IPCEF1	9.56894e-26	-0.437254	0.333	0.356	2.67643e-21
EIF2AK3	9.57866e-26	-0.332138	0.222	0.256	2.67915e-21
TTC3	2.53795e-25	-0.279856	0.561	0.557	7.09863e-21
CSNK1A1	2.65722e-25	-0.250908	0.617	0.616	7.43225e-21
MIR4435-2HG	3.26604e-25	-0.32571	0.324	0.358	9.13512e-21
CHP1	3.39493e-24	-0.346968	0.237	0.267	9.49563e-20
TMEM245	3.50962e-24	-0.275502	0.365	0.389	9.8164e-20
HERC3	4.86817e-24	-0.291133	0.231	0.265	1.36163e-19
DPYD	6.21639e-24	-0.401091	0.593	0.583	1.73872e-19
CPEB3	6.59477e-24	-0.316125	0.29	0.318	1.84456e-19
ANKRD28	7.22533e-24	-0.317217	0.495	0.507	2.02092e-19
TERF2IP	1.59624e-23	-0.328742	0.199	0.23	4.4647e-19
TBC1D4	6.32633e-23	-0.378618	0.452	0.453	1.76947e-18
CRISPLD2	8.07292e-23	-0.440435	0.267	0.208	2.25799e-18
PELI2	2.1868e-22	-0.383817	0.455	0.462	6.11648e-18
YAP1	2.45164e-22	-0.272836	0.607	0.593	6.85723e-18
DOCK5	5.35349e-22	-0.399866	0.295	0.32	1.49737e-17
USP36	8.79308e-22	-0.417877	0.183	0.212	2.45943e-17
BCKDHB	2.21967e-21	-0.284555	0.362	0.383	6.20843e-17
MIR31HG	3.05225e-21	-0.284044	0.371	0.404	8.53713e-17
PLEC	3.22565e-21	-0.353222	0.172	0.202	9.02214e-17
STXBP5	4.9986e-21	-0.258836	0.421	0.438	1.39811e-16
LINC01266	6.5444e-21	-0.29173	0.197	0.23	1.83047e-16
MBP	6.91667e-21	-0.349482	0.251	0.277	1.93459e-16
VOPP1	9.6095e-21	-0.362111	0.231	0.256	2.68778e-16
DNM3	9.6893e-21	-0.397111	0.272	0.294	2.7101e-16
SUSD1	1.12374e-20	-0.309223	0.283	0.31	3.1431e-16
NAP1L1	1.15245e-20	-0.325158	0.298	0.322	3.2234e-16
HECTD1	2.29091e-20	-0.286167	0.492	0.495	6.40768e-16
UMAD1	2.9908e-20	-0.250428	0.488	0.492	8.36527e-16
HNRNPA2B1	5.17889e-20	-0.256481	0.521	0.53	1.44854e-15
SLC49A4	5.47263e-20	-0.32409	0.191	0.221	1.5307e-15
ATP2B1	9.96468e-20	-0.348595	0.365	0.382	2.78712e-15
ST5	2.9694e-19	-0.361013	0.275	0.298	8.30542e-15
VPS13D	3.81026e-19	-0.281214	0.487	0.49	1.06573e-14
RAPGEF5	6.19543e-19	-0.490754	0.228	0.252	1.73286e-14
MOB3B	1.04777e-18	-0.292453	0.245	0.271	2.93062e-14
RAB31	1.58031e-18	-0.532085	0.212	0.236	4.42012e-14
JAK2	3.97424e-18	-0.34443	0.236	0.26	1.1116e-13
AL589935.1	4.3925e-18	-0.289669	0.286	0.311	1.22858e-13
USP12	1.77156e-17	-0.276511	0.284	0.306	4.95505e-13
RFX2	2.76441e-17	-0.437207	0.277	0.297	7.73204e-13
MDFIC	5.29881e-17	-0.306543	0.225	0.25	1.48208e-12
CENPC	5.57799e-17	-0.251314	0.237	0.263	1.56016e-12
FAM135A	9.22918e-17	-0.291094	0.443	0.449	2.5814e-12
TMEM259	1.39666e-16	-0.301031	0.198	0.222	3.90647e-12
SEMA3C	2.05307e-16	-0.263176	0.33	0.355	5.74245e-12
NAA50	3.95083e-16	-0.253191	0.205	0.231	1.10505e-11
SETBP1	7.78688e-16	-0.307559	0.669	0.637	2.17799e-11
ANXA11	8.67249e-16	-0.297292	0.327	0.343	2.4257e-11
NCOA3	1.1434e-15	-0.306197	0.403	0.407	3.19808e-11
CDYL	1.16605e-15	-0.271798	0.351	0.366	3.26143e-11
ARHGEF7	3.73306e-15	-0.338479	0.328	0.341	1.04414e-10
ANKRD10	5.34493e-15	-0.252931	0.396	0.403	1.49498e-10
INPP4A	6.50049e-15	-0.36553	0.195	0.216	1.81819e-10
PACSIN2	1.24977e-14	-0.280564	0.351	0.365	3.49559e-10
TGFBR1	1.50551e-14	-0.350935	0.388	0.395	4.21091e-10
GALNT18	1.61906e-14	-0.312886	0.309	0.328	4.52852e-10
STK24	3.39007e-14	-0.357265	0.398	0.401	9.48203e-10
PPARG	5.23058e-14	-0.26465	0.435	0.367	1.46299e-09
UBL3	5.84529e-14	-0.286498	0.265	0.281	1.63493e-09
CCN2	6.98629e-14	-0.530882	0.246	0.266	1.95407e-09
ZDHHC14	2.0484e-13	-0.275619	0.347	0.363	5.72936e-09
ATXN7	2.36179e-13	-0.289498	0.365	0.372	6.60593e-09
ITPR2	2.65938e-13	-0.278153	0.69	0.659	7.43829e-09
HDAC9	6.253e-13	-0.448814	0.235	0.252	1.74896e-08
VTI1A	7.74241e-13	-0.319705	0.622	0.597	2.16555e-08
GIT2	1.20466e-12	-0.276492	0.206	0.226	3.36943e-08
MYCBP2	2.46677e-12	-0.269749	0.539	0.524	6.89956e-08
LENG8	4.27228e-12	-0.275528	0.243	0.261	1.19496e-07
MAPKAPK2	4.8114e-12	-0.283752	0.218	0.235	1.34575e-07
ANXA1	7.53362e-12	-0.395192	0.236	0.252	2.10715e-07
WDFY2	7.96102e-12	-0.274461	0.218	0.236	2.2267e-07
PLEKHA2	9.49691e-12	-0.302782	0.276	0.288	2.65629e-07
LINC01138	1.13915e-11	-0.272663	0.268	0.283	3.18621e-07
MAGI2	1.2403e-11	-1.09246	0.707	0.631	3.46911e-07
UBR1	1.26924e-11	-0.264709	0.431	0.432	3.55005e-07
EXOC6	3.75278e-11	-0.379389	0.311	0.322	1.04965e-06
SWAP70	5.04286e-11	-0.307648	0.273	0.287	1.41049e-06
SGPP1	7.26598e-11	-0.287715	0.263	0.277	2.0323e-06
SPAG16	7.43771e-11	-0.271634	0.443	0.438	2.08033e-06
FNBP1	1.26791e-10	-0.336818	0.356	0.355	3.54634e-06
CLIP4	1.801e-10	-0.326147	0.247	0.261	5.03739e-06
MGLL	3.96434e-10	-0.296497	0.239	0.254	1.10883e-05
CCDC178	2.45979e-09	-0.313702	0.24	0.253	6.88003e-05
LTBP1	9.75021e-09	-0.295724	0.229	0.192	0.000272713
QKI	1.22312e-07	-0.258178	0.635	0.606	0.00342106
TMEM165	6.42051e-07	-0.266767	0.369	0.365	0.0179582
ARRDC3	8.70399e-07	-0.278807	0.198	0.208	0.024345
STK39	8.97906e-07	-0.252771	0.432	0.418	0.0251144
TPM4	1.77219e-06	-0.479005	0.423	0.41	0.0495682
FRMD4A	1.85639e-06	-0.353722	0.352	0.305	0.0519232
CEP170	7.45445e-06	-0.271638	0.257	0.259	0.208501
EPAS1	1.17053e-05	-0.359004	0.356	0.309	0.327399
IQGAP2	2.2766e-05	-0.431165	0.236	0.199	0.636764
MYO9B	3.57584e-05	-0.487435	0.285	0.28	1
PEAK1	4.0585e-05	-0.377667	0.422	0.402	1
TOX3	5.17874e-05	-0.308035	0.402	0.389	1
CDK17	8.00765e-05	-0.409868	0.305	0.298	1
FCHO2	8.33476e-05	-0.266322	0.403	0.395	1
ANO6	0.00011267	-0.305236	0.363	0.351	1
FAM20C	0.000120665	-0.289252	0.267	0.271	1
MYO5A	0.00026931	-0.253426	0.316	0.313	1
MGAT5	0.000279512	-0.410219	0.339	0.325	1
ELL2	0.00034454	-0.630292	0.417	0.39	1
NEDD4L	0.000371809	-0.272722	0.714	0.66	1
SLIT2	0.000377957	-0.503378	0.564	0.51	1
ITGA6	0.000380479	-0.296124	0.266	0.266	1
BBOX1	0.00116108	-0.968485	0.284	0.271	1
FGF13	0.00137039	-0.353912	0.341	0.331	1
SORBS1	0.00280932	-0.909907	0.388	0.359	1
TOX	0.00312994	-0.422967	0.397	0.376	1
PDLIM5	0.00587603	-0.30169	0.773	0.707	1
SLC16A10	0.00769582	-0.427024	0.228	0.204	1
PALM2-AKAP2	0.0100791	-0.384465	0.419	0.393	1
NEBL	0.0115805	-0.3065	0.52	0.467	1
KCNJ16	0.042337	-0.320419	0.719	0.619	1
CDC14A	0.0447062	-0.346873	0.236	0.212	1
KAZN	0.0660606	-0.273092	0.837	0.771	1
LGR4	0.067526	-0.289452	0.583	0.532	1
BMPR2	0.0697912	-0.301709	0.669	0.618	1
DST	0.0742218	-0.265485	0.762	0.708	1
ANKH	0.0794802	-0.332179	0.211	0.191	1
FGF14	0.0904068	-0.407381	0.263	0.241	1
RAPGEF1	0.0929597	-0.453692	0.344	0.323	1
FLNA	0.0957802	-0.286029	0.203	0.186	1
CACNA2D3	0.0968813	-0.279683	0.311	0.297	1
LLGL2	0.150312	-0.253145	0.393	0.367	1
ADAMTS9	0.303427	-0.36667	0.56	0.507	1
ASAP1	0.329309	-0.368675	0.547	0.485	1
ADAMTS1	0.330233	-0.32358	0.201	0.185	1
RBPJ	0.348849	-0.270805	0.361	0.339	1
SLC38A2	0.42006	-0.262114	0.223	0.205	1
PITPNC1	0.467829	-0.314848	0.554	0.505	1
DLC1	0.514809	-0.454746	0.275	0.255	1
CYTOR	0.530951	-0.307464	0.244	0.236	1
MTSS1	0.535141	-0.283648	0.386	0.35	1
RIMKLB	0.640467	-0.267652	0.277	0.262	1
FOXO3	0.747009	-0.254853	0.59	0.538	1
TACC1	0.786579	-0.676401	0.481	0.428	1

## Sheet: PT2
	p_val	avg_log2FC	pct.1	pct.2	p_val_adj
IFFO2	0	1.65585	0.532	0.106	0
TRABD2B	0	1.13647	0.825	0.449	0
KCNT2	0	1.82045	0.781	0.32	0
RHEX	0	1.53782	0.863	0.448	0
TGFB2	0	2.11155	0.571	0.16	0
SLC35F3	0	1.5647	0.561	0.148	0
KIF26B	0	1.18927	0.876	0.495	0
AC018467.1	0	0.959579	0.329	0.08	0
KLHL29	0	1.18257	0.688	0.275	0
GALNT14	0	1.06381	0.73	0.353	0
SULT1C4	0	0.978272	0.398	0.104	0
NCKAP5	0	1.73117	0.774	0.268	0
FIGN	0	1.19005	0.701	0.296	0
AC019197.1	0	-2.58921	0.371	0.787	0
AC017101.1	0	0.846744	0.309	0.077	0
ERBB4	0	-3.02517	0.392	0.818	0
LMCD1	0	1.17972	0.561	0.205	0
RBMS3	0	1.58515	0.957	0.579	0
RBMS3-AS2	0	0.731786	0.222	0.028	0
ROBO2	0	2.53817	0.849	0.36	0
COL8A1	0	1.29228	0.74	0.363	0
ABI3BP	0	1.15232	0.673	0.284	0
LSAMP	0	1.84036	0.671	0.254	0
MYLK	0	1.39285	0.716	0.257	0
CLSTN2	0	1.73129	0.566	0.184	0
LINC01322	0	1.219	0.464	0.111	0
MECOM	0	-3.21032	0.257	0.819	0
TNFSF10	0	0.966024	0.624	0.248	0
LPP	0	0.887696	0.981	0.904	0
CLDN1	0	1.14003	0.541	0.178	0
MB21D2	0	1.05569	0.515	0.181	0
SLC2A9	0	1.04844	0.517	0.183	0
KCNIP4	0	-1.81076	0.493	0.805	0
SEL1L3	0	0.814743	0.469	0.156	0
CCSER1	0	-1.83217	0.594	0.812	0
LINC02615	0	1.78779	0.818	0.299	0
AC079298.3	0	2.87424	0.503	0.139	0
LINC01060	0	1.19142	0.429	0.125	0
ANKRD33B	0	1.17933	0.501	0.154	0
CDH6	0	1.32922	0.735	0.288	0
ZNF608	0	1.00402	0.68	0.317	0
HAVCR1	0	0.890792	0.373	0.099	0
WWC1	0	1.16809	0.892	0.576	0
KCNIP1	0	1.86772	0.643	0.138	0
COL23A1	0	1.11399	0.424	0.103	0
AL139807.1	0	1.10756	0.503	0.187	0
CASC15	0	1.97209	0.959	0.474	0
EPHA7	0	1.1555	0.605	0.21	0
SLC22A2	0	0.882628	0.442	0.133	0
SDK1	0	1.03065	0.937	0.665	0
ITGB8	0	1.5374	0.962	0.665	0
CREB5	0	1.35261	0.881	0.486	0
AC003984.1	0	0.879918	0.268	0.061	0
AC083870.1	0	0.75581	0.39	0.117	0
TMEM178B	0	1.27949	0.812	0.423	0
CSGALNACT1	0	-2.54605	0.056	0.502	0
KCNB2	0	1.73593	0.283	0.046	0
SBSPON	0	0.932954	0.453	0.133	0
ZFPM2-AS1	0	1.52521	0.619	0.272	0
EXT1	0	1.17117	0.947	0.775	0
KCNQ3	0	1.50926	0.473	0.127	0
BNC2	0	1.32874	0.939	0.597	0
PRUNE2	0	1.52492	0.674	0.226	0
PCA3	0	0.822133	0.241	0.042	0
UGCG	0	1.11359	0.865	0.531	0
DEC1	0	1.78643	0.432	0.072	0
TNC	0	1.7869	0.726	0.295	0
DNM1	0	0.697964	0.435	0.136	0
MYO3A	0	0.893506	0.288	0.055	0
APBB1IP	0	1.43236	0.559	0.139	0
PARD3	0	1.0284	0.978	0.843	0
BICC1	0	1.35708	0.987	0.852	0
SLC16A12	0	1.31643	0.599	0.239	0
GFRA1	0	1.55235	0.418	0.093	0
RRAS2	0	1.40627	0.679	0.307	0
TSPAN18	0	0.910514	0.459	0.146	0
PTPRJ	0	1.08977	0.862	0.529	0
MALAT1	0	-0.614582	1	1	0
TENM4	0	1.41663	0.563	0.148	0
FAT3	0	1.75409	0.518	0.108	0
UBASH3B	0	1.29355	0.481	0.137	0
PPFIBP1	0	1.26054	0.936	0.614	0
PRICKLE1	0	2.05615	0.85	0.324	0
NT5DC3	0	1.21255	0.521	0.161	0
GPC6	0	1.43278	0.914	0.536	0
ACTN1	0	1.06649	0.761	0.341	0
LTBP2	0	1.10803	0.328	0.071	0
FAM189A1	0	1.55175	0.792	0.3	0
FRMD5	0	1.21763	0.336	0.083	0
TPM1	0	1.93264	0.963	0.533	0
SHISA9	0	1.4749	0.359	0.092	0
ACSM2A	0	1.11275	0.678	0.22	0
ACSM3	0	1.92283	0.639	0.2	0
ACSM1	0	0.762616	0.211	0.038	0
KIFC3	0	1.26107	0.791	0.366	0
COTL1	0	0.983632	0.422	0.135	0
ITGB3	0	1.19089	0.519	0.159	0
AC068234.2	0	0.975206	0.312	0.055	0
ABCC3	0	1.23342	0.638	0.279	0
DLGAP1	0	1.75888	0.9	0.416	0
CDH2	0	1.32839	0.635	0.188	0
DTNA	0	1.08781	0.637	0.235	0
FHOD3	0	1.22394	0.899	0.52	0
ALPK2	0	1.88153	0.739	0.166	0
AL079338.1	0	0.827108	0.226	0.041	0
PMEPA1	0	1.37855	0.513	0.177	0
MICAL3	0	1.74085	0.843	0.366	0
TTC28	0	1.05679	0.932	0.669	0
NLGN4X	0	0.981198	0.364	0.101	0
DOCK11	0	1.11805	0.593	0.212	0
AL589669.1	0	1.23269	0.616	0.182	0
ENAH	7.74367e-308	0.858092	0.672	0.308	2.16591e-303
NXN	2.13017e-305	0.891719	0.624	0.266	5.95808e-301
KANK1	3.19036e-304	0.992038	0.879	0.572	8.92344e-300
PVT1	6.38902e-302	0.963926	0.557	0.222	1.78701e-297
ZNF462	5.55442e-301	0.909412	0.62	0.266	1.55357e-296
PTPRD	4.3403e-299	0.822084	0.849	0.475	1.21398e-294
ABCB1	2.05863e-298	1.21656	0.633	0.295	5.75799e-294
CORO1C	3.73706e-297	0.925349	0.545	0.216	1.04526e-292
PROSER2	5.60877e-297	1.02444	0.49	0.185	1.56877e-292
SHROOM3	4.0621e-296	1.09482	0.864	0.59	1.13617e-291
TRIO	2.33971e-295	0.91898	0.94	0.742	6.54416e-291
NF2	1.19929e-294	0.966034	0.494	0.187	3.35441e-290
NECTIN3	1.20011e-294	0.944795	0.468	0.171	3.3567e-290
RUSC2	3.4456e-294	0.943826	0.555	0.227	9.63735e-290
ITGA3	2.61448e-292	1.18464	0.668	0.326	7.31269e-288
LRP2	4.14025e-290	0.681305	0.628	0.257	1.15803e-285
PROM1	5.23907e-286	0.948607	0.784	0.427	1.46537e-281
SCN2A	1.14901e-283	-2.01359	0.187	0.545	3.21378e-279
BCL2	6.28865e-283	1.02392	0.879	0.616	1.75893e-278
TIMD4	1.24024e-281	0.571054	0.206	0.042	3.46896e-277
COBLL1	1.4262e-281	-1.68811	0.566	0.772	3.98909e-277
RETREG1	1.82187e-280	1.05989	0.744	0.396	5.09577e-276
EVA1A	4.87866e-280	0.849909	0.404	0.136	1.36456e-275
FUT8	6.91242e-277	0.994584	0.686	0.344	1.9334e-272
AC233296.1	2.50023e-276	0.74642	0.206	0.043	6.99316e-272
DCDC2	3.1472e-275	1.02013	0.912	0.681	8.80271e-271
AC079760.2	1.41285e-271	0.760444	0.227	0.052	3.95174e-267
LIF	3.03e-269	0.50196	0.218	0.048	8.47492e-265
NFIB	7.02437e-269	0.899606	0.926	0.705	1.96472e-264
RBFOX1	1.44691e-267	1.36347	0.547	0.242	4.047e-263
PDE10A	1.74963e-267	-2.21472	0.234	0.577	4.89372e-263
ANTXR1	1.89138e-267	0.820664	0.525	0.21	5.29019e-263
ZSWIM4	5.2824e-267	0.746166	0.39	0.13	1.47749e-262
KCNMB2	3.7803e-265	1.24446	0.467	0.179	1.05735e-260
PXDN	3.149e-263	0.723346	0.375	0.121	8.80776e-259
NRG1	1.45945e-261	1.25351	0.538	0.239	4.08207e-257
LINC00621	3.89297e-261	1.11551	0.33	0.103	1.08886e-256
CNKSR3	2.18191e-258	0.955239	0.873	0.577	6.1028e-254
TSHZ2	1.74793e-257	1.15015	0.571	0.255	4.88896e-253
FARP1	5.63546e-257	0.845207	0.932	0.725	1.57624e-252
UNC5D	6.33544e-257	0.907093	0.413	0.145	1.77202e-252
SAMD4A	1.52086e-256	0.883228	0.927	0.684	4.25384e-252
OXR1	1.56135e-256	0.904791	0.945	0.784	4.36709e-252
EFNA5	2.01998e-256	-1.55081	0.429	0.702	5.64989e-252
DCBLD2	4.5124e-254	1.27574	0.534	0.234	1.26212e-249
JADE1	1.53217e-253	1.01452	0.712	0.379	4.28549e-249
KCNS3	2.17258e-253	0.881111	0.202	0.045	6.0767e-249
IL18	9.1547e-253	0.811296	0.488	0.193	2.56057e-248
AC090579.1	1.43269e-251	0.923834	0.454	0.178	4.00723e-247
RAP1GAP2	1.14807e-248	0.872747	0.601	0.277	3.21114e-244
CHST9	1.27444e-246	0.778997	0.413	0.15	3.5646e-242
FGD6	2.0011e-244	0.909702	0.591	0.276	5.59708e-240
CXCL1	1.46402e-243	0.54258	0.224	0.054	4.09487e-239
AUTS2	3.92911e-242	0.813802	0.793	0.455	1.09897e-237
NKAIN4	8.80385e-242	0.593075	0.27	0.074	2.46244e-237
TUFT1	3.1843e-241	0.736254	0.309	0.095	8.90648e-237
EDN1	3.12896e-240	0.658339	0.246	0.065	8.75171e-236
NRG3	2.79804e-239	0.836877	0.851	0.527	7.82613e-235
PTPRE	7.06553e-239	0.618561	0.432	0.158	1.97623e-234
ITGAV	3.55637e-236	1.00821	0.847	0.588	9.94717e-232
NPR3	8.74469e-236	0.847679	0.318	0.1	2.44589e-231
KIRREL1	1.1287e-235	0.766166	0.552	0.242	3.15697e-231
PDE7A	1.01865e-233	1.0016	0.597	0.283	2.84917e-229
ARHGAP42	4.78662e-233	1.01285	0.706	0.384	1.33882e-228
NOX4	9.14896e-233	0.854551	0.673	0.338	2.55896e-228
L3MBTL4	2.38017e-232	0.735298	0.758	0.424	6.65733e-228
TNIK	8.3542e-230	0.837133	0.799	0.481	2.33667e-225
CALD1	2.73915e-229	0.257876	0.871	0.537	7.66141e-225
OSBPL10	5.60534e-229	0.794537	0.82	0.506	1.56781e-224
LDLRAD3	1.13886e-227	0.529091	0.321	0.1	3.18539e-223
PAPLN	4.01888e-227	0.737286	0.459	0.184	1.12408e-222
RMST	7.10639e-227	0.724096	0.428	0.161	1.98766e-222
PDGFC	4.69233e-226	0.905814	0.763	0.46	1.31245e-221
AFF2	3.87755e-222	0.655618	0.236	0.063	1.08455e-217
AOPEP	4.23142e-220	0.823692	0.942	0.784	1.18353e-215
SPNS2	9.2442e-220	0.672774	0.314	0.101	2.5856e-215
GLIS1	1.12588e-217	0.613643	0.271	0.079	3.14907e-213
PAWR	7.54911e-217	0.95441	0.802	0.515	2.11149e-212
EPHB2	1.3641e-216	0.844154	0.309	0.102	3.81539e-212
HRH1	1.25392e-214	0.832289	0.523	0.235	3.50721e-210
CLIC4	4.58654e-214	0.77899	0.783	0.46	1.28285e-209
NEDD4	4.89709e-213	0.719744	0.445	0.18	1.36972e-208
ATP1B3	7.8469e-211	-1.96102	0.093	0.416	2.19478e-206
MPP6	8.57805e-210	0.692725	0.441	0.178	2.39928e-205
USP31	5.63522e-209	0.686833	0.457	0.189	1.57617e-204
CCDC198	7.55519e-209	0.797352	0.758	0.446	2.11319e-204
C2orf27A	1.1953e-208	0.702446	0.298	0.096	3.34327e-204
RAB8B	2.85957e-208	0.695376	0.461	0.192	7.99822e-204
TNFAIP2	4.22191e-208	0.664017	0.51	0.22	1.18087e-203
CD200	1.25044e-207	0.523021	0.278	0.085	3.49748e-203
MUC1	3.15078e-204	-1.52954	0.043	0.357	8.81272e-200
AC025280.3	3.2649e-204	0.637209	0.204	0.052	9.13193e-200
CORO2B	3.35641e-200	0.592187	0.215	0.057	9.38787e-196
ROR1	2.15409e-199	0.828622	0.568	0.276	6.02499e-195
AC105916.1	9.77265e-199	0.623582	0.263	0.081	2.73341e-194
SVIL	7.56421e-196	0.862014	0.854	0.591	2.11571e-191
CAPN12	8.37169e-196	0.552162	0.28	0.09	2.34156e-191
LMCD1-AS1	4.75857e-195	0.856148	0.531	0.253	1.33097e-190
LOXL1	5.85567e-195	0.620174	0.251	0.076	1.63783e-190
SPON2	3.381e-194	0.48117	0.303	0.101	9.45667e-190
PKHD1	1.45046e-193	0.587819	0.989	0.882	4.05692e-189
GPC4	1.50472e-193	0.752777	0.416	0.17	4.20871e-189
SYNDIG1	2.25512e-193	0.673393	0.333	0.118	6.30757e-189
AL358232.2	3.88804e-193	0.57108	0.202	0.053	1.08748e-188
MAML2	2.4631e-192	0.714775	0.943	0.823	6.8893e-188
NR3C2	2.27705e-190	-1.32667	0.51	0.675	6.36891e-186
PROS1	7.23342e-189	0.653415	0.367	0.139	2.02319e-184
PDK4	2.68686e-187	-1.51362	0.049	0.348	7.51514e-183
MYRF	2.91433e-184	0.499778	0.254	0.079	8.15137e-180
ZBTB20-AS5	5.85428e-183	0.687112	0.364	0.145	1.63744e-178
LINC01606	1.76651e-182	-1.62039	0.023	0.303	4.94092e-178
AFF3	1.22071e-181	0.566382	0.508	0.227	3.41432e-177
TLE1	2.07762e-181	0.72833	0.521	0.247	5.81111e-177
EFCAB13	2.35275e-181	0.894287	0.55	0.281	6.58065e-177
UGT2A3	3.19743e-181	0.556851	0.266	0.085	8.9432e-177
ASIC2	2.81279e-180	0.894825	0.267	0.09	7.86737e-176
ADAMTS10	4.30262e-180	0.423381	0.21	0.058	1.20344e-175
KLF7	9.79933e-180	0.796249	0.719	0.425	2.74087e-175
CRISPLD2	8.907e-179	0.450727	0.471	0.208	2.49129e-174
PHLDB1	1.95234e-178	0.464135	0.445	0.186	5.46069e-174
CRIM1	2.17159e-177	0.819898	0.877	0.684	6.07394e-173
Z82215.1	1.80812e-176	0.489025	0.204	0.057	5.0573e-172
GNG12	2.57442e-176	0.6869	0.624	0.334	7.20065e-172
PPP1R12B	2.63463e-176	0.832982	0.766	0.502	7.36906e-172
HNF4G	1.58504e-175	0.654543	0.38	0.155	4.43335e-171
BMP1	2.48778e-175	0.397027	0.24	0.073	6.95832e-171
ZEB2	4.78705e-174	0.351795	0.637	0.319	1.33894e-169
AQP4-AS1	5.88377e-174	0.715547	0.303	0.109	1.64569e-169
SLC16A1-AS1	6.07899e-174	0.555868	0.293	0.101	1.70029e-169
LIPA	1.20346e-173	0.67548	0.31	0.113	3.36607e-169
SUGCT	1.7269e-173	0.630482	0.586	0.298	4.83013e-169
AGAP1	9.74562e-173	0.667635	0.898	0.666	2.72585e-168
LYPLAL1	9.02366e-172	0.807583	0.67	0.391	2.52392e-167
ADAMTS16	4.88345e-171	0.662419	0.374	0.152	1.3659e-166
CARHSP1	1.74095e-170	0.569993	0.301	0.109	4.86943e-166
GULP1	3.2726e-170	0.677527	0.788	0.497	9.15346e-166
RIPOR2	4.14974e-170	0.5499	0.34	0.13	1.16068e-165
APBA1	5.2967e-170	0.683863	0.338	0.131	1.48149e-165
MYO5B	7.84124e-170	0.774236	0.613	0.332	2.19319e-165
PDZK1	8.36884e-170	0.470975	0.299	0.106	2.34076e-165
MTCL1	3.73978e-168	0.61582	0.356	0.142	1.04602e-163
AR	1.59162e-167	0.661611	0.307	0.114	4.45176e-163
USH1C	9.26928e-167	0.454567	0.202	0.057	2.59262e-162
ADAM12	2.41671e-166	0.658134	0.319	0.121	6.75953e-162
AP002518.2	4.98021e-166	0.70548	0.25	0.083	1.39297e-161
EPB41L2	1.03356e-164	0.514744	0.581	0.288	2.89087e-160
KCTD16	1.69258e-164	0.705171	0.392	0.166	4.73415e-160
PLCE1	8.41323e-164	0.482279	0.418	0.177	2.35318e-159
SACS	9.36739e-164	0.491854	0.249	0.081	2.62006e-159
SLC44A5	5.94329e-163	0.585023	0.264	0.09	1.66234e-158
SCMH1	7.70031e-162	0.708519	0.87	0.636	2.15378e-157
CASC9	5.27438e-161	0.679248	0.213	0.065	1.47524e-156
TTLL7	8.61123e-161	0.601585	0.326	0.127	2.40856e-156
ZBTB20	1.36017e-160	0.477341	0.99	0.952	3.8044e-156
DGKH	2.25524e-160	0.683278	0.847	0.606	6.30791e-156
NHS	3.27288e-160	0.825583	0.906	0.707	9.15424e-156
ATP13A3	7.74262e-160	0.704651	0.728	0.45	2.16561e-155
COL4A2	9.62324e-160	0.601477	0.741	0.446	2.69162e-155
PLEKHH2	1.35046e-159	0.859899	0.678	0.409	3.77723e-155
P3H2	3.74236e-159	0.765776	0.833	0.584	1.04674e-154
LBR	4.9783e-159	0.509423	0.342	0.136	1.39243e-154
MCTP2	1.08611e-158	0.73853	0.56	0.292	3.03786e-154
CERS4	4.94988e-157	0.556004	0.36	0.148	1.38448e-152
AC019117.1	2.6792e-156	0.602027	0.275	0.099	7.49372e-152
SNX30	1.14278e-155	0.665651	0.429	0.196	3.19636e-151
CELSR1	3.71749e-155	0.626332	0.441	0.205	1.03978e-150
SLC1A1	3.76888e-155	0.662647	0.446	0.208	1.05416e-150
AC097518.2	7.85526e-154	1.0256	0.216	0.069	2.19712e-149
GRB10	1.5006e-153	0.420278	0.583	0.3	4.19717e-149
PDLIM7	1.49264e-152	0.406559	0.329	0.129	4.17491e-148
DLGAP4	1.66466e-152	0.567949	0.44	0.202	4.65606e-148
STK32B	2.68627e-151	0.533228	0.509	0.247	7.51351e-147
PRDM16	4.3414e-151	-1.29564	0.024	0.272	1.21429e-146
GLYAT	6.34492e-151	0.529188	0.279	0.101	1.77467e-146
PXDC1	7.42458e-151	0.386414	0.259	0.089	2.07666e-146
AL591519.1	1.97834e-150	0.542601	0.208	0.065	5.53343e-146
BX284613.2	1.2328e-149	0.658855	0.24	0.082	3.44813e-145
THBS2	3.11106e-149	0.682302	0.268	0.096	8.70163e-145
TLL1	4.61077e-149	0.65009	0.268	0.098	1.28963e-144
NMT2	5.39597e-149	0.638639	0.376	0.164	1.50925e-144
SLC12A1	6.47707e-149	-2.15088	0.026	0.266	1.81164e-144
LRMDA	2.15544e-148	0.554634	0.952	0.817	6.02878e-144
PAPPA2	2.95024e-148	-2.34594	0.061	0.306	8.25181e-144
TLN2	3.08098e-148	0.682928	0.63	0.36	8.6175e-144
BCL2L1	5.15881e-148	0.623252	0.476	0.233	1.44292e-143
RUNX2	1.23582e-147	0.462871	0.264	0.094	3.45658e-143
CAP2	1.36071e-147	0.589698	0.405	0.182	3.8059e-143
KCNMB2-AS1	2.48004e-147	0.593054	0.235	0.08	6.93667e-143
NEDD9	5.34423e-147	0.657704	0.704	0.43	1.49478e-142
TNFRSF19	6.75419e-146	0.575655	0.418	0.192	1.88915e-141
NEK6	2.07627e-145	0.458419	0.244	0.084	5.80732e-141
KCNJ15	2.83096e-145	0.597331	0.451	0.216	7.91818e-141
ST3GAL3	1.86041e-144	0.593495	0.499	0.251	5.20358e-140
PSD3	1.14944e-143	0.785692	0.825	0.61	3.21498e-139
WSB1	1.41482e-143	-0.993112	0.544	0.717	3.95725e-139
BX890604.2	7.10112e-142	0.450518	0.253	0.091	1.98618e-137
GPR176	8.00711e-142	0.457228	0.217	0.071	2.23959e-137
FSTL3	8.74254e-142	0.379284	0.253	0.09	2.44529e-137
ENPEP	1.79594e-141	0.2741	0.409	0.178	5.02325e-137
CEP112	3.36094e-141	0.609449	0.748	0.479	9.40054e-137
TBC1D22B	5.01103e-141	0.564857	0.373	0.165	1.40159e-136
NPAS3	1.95511e-140	0.531363	0.682	0.413	5.46845e-136
SMYD2	3.09079e-140	0.529586	0.274	0.104	8.64494e-136
MGST1	7.67669e-140	0.428525	0.243	0.085	2.14717e-135
ACSM2B	2.02469e-139	0.312014	0.329	0.132	5.66304e-135
PTPRF	8.38342e-139	0.563229	0.43	0.204	2.34484e-134
COL27A1	9.4897e-139	0.550011	0.51	0.256	2.65427e-134
PDLIM1	1.44555e-136	0.486673	0.442	0.21	4.04321e-132
CHN1	2.08973e-136	0.423057	0.243	0.086	5.84498e-132
ABLIM1	2.41968e-136	0.559479	0.891	0.67	6.76786e-132
AP002336.2	1.56137e-135	0.557236	0.281	0.111	4.36715e-131
PAX8-AS1	2.0524e-135	0.785056	0.637	0.385	5.74056e-131
C12orf75	3.21036e-135	0.60899	0.51	0.264	8.97939e-131
PALLD	4.24346e-135	0.552402	0.792	0.546	1.1869e-130
PLCB4	1.95854e-134	0.926176	0.542	0.298	5.47803e-130
PAK3	2.59411e-134	0.559124	0.243	0.087	7.25571e-130
BACH2	8.26427e-134	0.754031	0.77	0.53	2.31152e-129
APBB2	1.22347e-133	0.622124	0.862	0.651	3.42204e-129
NFKBIZ	2.02052e-133	0.677733	0.761	0.527	5.6514e-129
AC068587.4	8.20057e-132	0.525844	0.349	0.155	2.2937e-127
NRP1	1.85294e-131	0.539326	0.771	0.487	5.18267e-127
SPATS2L	4.72752e-131	0.585696	0.694	0.424	1.32229e-126
GPR132	4.92465e-131	0.589175	0.375	0.169	1.37743e-126
AXL	5.26929e-131	0.446116	0.275	0.106	1.47382e-126
EHBP1	5.35503e-131	0.549106	0.783	0.518	1.4978e-126
RASAL2	6.6528e-131	0.596832	0.863	0.656	1.86079e-126
FAM155A	9.22048e-131	-1.4304	0.254	0.477	2.57897e-126
CASK	5.62203e-130	0.628649	0.667	0.407	1.57248e-125
DIAPH3	1.99371e-129	0.649765	0.284	0.114	5.57642e-125
UGT2B7	1.50271e-128	0.633247	0.725	0.454	4.20307e-124
AGMO	2.48717e-128	0.469412	0.229	0.081	6.95661e-124
MYH9	2.7837e-128	0.660787	0.722	0.472	7.78601e-124
IVNS1ABP	2.85956e-128	-1.31148	0.21	0.427	7.99818e-124
ESRRG	7.28432e-128	-1.10317	0.728	0.796	2.03743e-123
SIPA1L2	1.66181e-127	0.643826	0.424	0.208	4.64809e-123
RHPN2	3.85863e-127	0.584495	0.465	0.236	1.07926e-122
LDLRAD4	4.49082e-127	0.660337	0.754	0.519	1.25608e-122
ARHGAP26	5.17898e-126	0.557525	0.803	0.542	1.44856e-121
VMP1	2.59223e-125	0.501601	0.884	0.708	7.25046e-121
CYP3A5	3.31597e-125	0.441689	0.25	0.095	9.27477e-121
IL17RD	7.76369e-125	0.446524	0.208	0.072	2.17151e-120
CD55	1.26371e-124	-1.26575	0.047	0.264	3.53461e-120
DCLK1	2.70907e-124	0.477694	0.244	0.091	7.57728e-120
FANCC	5.82481e-124	0.574306	0.612	0.356	1.6292e-119
DOK6	1.00488e-123	0.494452	0.38	0.173	2.81064e-119
FILIP1L	1.02899e-123	0.352186	0.462	0.228	2.87809e-119
AC012593.1	1.59328e-123	0.537618	0.374	0.174	4.45641e-119
GATA3	2.29705e-123	-1.15183	0.026	0.238	6.42486e-119
VAV3	4.13723e-123	-1.27336	0.25	0.45	1.15718e-118
FTCD	5.70812e-123	0.348294	0.234	0.085	1.59656e-118
FLNB	6.31051e-123	0.768688	0.737	0.491	1.76505e-118
NDST1	1.35714e-122	0.410251	0.238	0.088	3.79593e-118
LPGAT1	1.45986e-122	0.527454	0.577	0.323	4.08324e-118
CDK14	1.86209e-122	0.556401	0.843	0.617	5.20827e-118
ZNF331	1.90763e-122	-1.53184	0.03	0.241	5.33563e-118
PRKG1	2.17475e-122	-1.16424	0.666	0.778	6.08276e-118
SLC17A1	2.8858e-122	0.270024	0.35	0.151	8.07158e-118
IQCJ-SCHIP1	8.63071e-122	0.509402	0.708	0.453	2.41401e-117
VCAM1	9.97519e-122	0.479023	0.381	0.174	2.79006e-117
BICD1	2.43359e-121	0.714981	0.703	0.471	6.80675e-117
NR4A1	5.97607e-121	-1.57645	0.019	0.225	1.67151e-116
TBL1X	8.94393e-121	0.60565	0.708	0.46	2.50162e-116
NR6A1	1.69432e-120	0.574669	0.719	0.463	4.73901e-116
ATP1A1	2.83124e-120	-1.13864	0.178	0.397	7.91897e-116
MEI4	3.20375e-120	0.461036	0.205	0.072	8.96089e-116
PWRN1	4.88186e-120	-1.49621	0.105	0.324	1.36546e-115
NFIX	1.92961e-119	0.39564	0.265	0.104	5.39712e-115
XIST	3.22784e-119	0.434254	0.843	0.539	9.02827e-115
PCDH7	4.14389e-119	-1.29097	0.085	0.3	1.15905e-114
TMEM163	7.82668e-119	0.399175	0.287	0.118	2.18912e-114
KLF6	1.32042e-118	0.642914	0.709	0.492	3.6932e-114
CD24	1.51335e-118	-1.05453	0.212	0.445	4.23285e-114
LINC01435	1.55904e-118	0.613827	0.204	0.072	4.36065e-114
MAP3K1	1.84813e-118	0.622826	0.7	0.455	5.16923e-114
EEF1A1	2.03635e-118	-1.17329	0.121	0.355	5.69566e-114
IQCA1	2.2673e-118	0.472562	0.31	0.133	6.34165e-114
WWC2	3.47036e-118	0.601774	0.798	0.562	9.70659e-114
ARHGEF38	1.02868e-117	-1.26396	0.283	0.465	2.87722e-113
ATRNL1	3.00335e-117	0.337229	0.369	0.167	8.40038e-113
MAP3K7CL	6.9264e-116	0.476109	0.227	0.085	1.93731e-111
ABCC1	1.24131e-115	0.443241	0.463	0.237	3.47195e-111
NFIA	2.21699e-115	0.502386	0.859	0.629	6.20092e-111
MACF1	2.70548e-115	0.492335	0.928	0.829	7.56723e-111
RIPOR3	3.72806e-115	0.393263	0.256	0.101	1.04274e-110
C3	5.77095e-115	0.4532	0.339	0.153	1.61413e-110
IRS1	1.34569e-114	0.434306	0.223	0.083	3.76391e-110
CLCF1	4.06421e-114	0.348157	0.206	0.073	1.13676e-109
CTSD	4.8651e-114	-0.977981	0.04	0.245	1.36077e-109
RERG	6.44758e-114	0.577171	0.654	0.398	1.80339e-109
STOX2	8.97564e-114	0.502675	0.838	0.597	2.51049e-109
NCEH1	9.00722e-114	0.760899	0.693	0.446	2.51932e-109
XKR4	1.01806e-113	0.631801	0.322	0.145	2.84752e-109
UTY	2.22738e-113	-1.16095	0.053	0.263	6.22998e-109
AC013652.1	1.6906e-112	0.710441	0.299	0.133	4.72862e-108
IL15	1.24959e-111	0.478594	0.316	0.141	3.49511e-107
FGF2	2.02417e-111	0.42918	0.243	0.095	5.6616e-107
PUM3	3.26783e-111	0.573067	0.615	0.376	9.14012e-107
PUDP	3.52251e-111	0.507226	0.486	0.26	9.85245e-107
CNTN4	3.92035e-111	0.524069	0.703	0.445	1.09652e-106
MALT1	4.37004e-111	0.524239	0.589	0.34	1.2223e-106
ALDH1A1	4.79906e-111	0.500605	0.291	0.124	1.3423e-106
DENND5A	6.88873e-111	0.358019	0.5	0.262	1.92678e-106
GPR135	1.79287e-110	0.42591	0.247	0.098	5.01466e-106
CDK6	3.24424e-110	0.704911	0.609	0.383	9.07414e-106
ITPR1	7.83015e-110	-1.17182	0.253	0.436	2.19009e-105
AGFG1	7.94661e-110	0.623623	0.669	0.43	2.22267e-105
NAALADL2	1.42842e-109	-0.7558	0.762	0.832	3.99528e-105
PTGER3	2.0017e-109	-1.3276	0.072	0.27	5.59874e-105
FHL1	3.38373e-109	0.383323	0.291	0.124	9.4643e-105
RHOBTB1	2.6184e-108	0.440512	0.396	0.195	7.32367e-104
PTH1R	2.80802e-108	-1.26733	0.055	0.251	7.85404e-104
GALNT10	2.51269e-107	0.459582	0.45	0.234	7.028e-103
PLEKHH1	2.51968e-107	0.442893	0.232	0.092	7.04756e-103
FBLIM1	6.6327e-107	0.34226	0.242	0.095	1.85517e-102
AC093912.1	7.3224e-107	-1.43669	0.026	0.215	2.04808e-102
MAP3K13	1.23901e-106	0.529798	0.618	0.373	3.46551e-102
PLSCR1	1.55796e-106	0.504867	0.626	0.377	4.35762e-102
MSRB3	3.66908e-106	0.387333	0.421	0.21	1.02624e-101
SLC26A7	5.19917e-106	-1.4841	0.062	0.26	1.45421e-101
RGS12	1.99567e-105	0.411422	0.432	0.221	5.5819e-101
ACTN4	2.12321e-105	0.588666	0.828	0.649	5.93863e-101
ANXA3	5.69422e-105	0.51095	0.441	0.234	1.59267e-100
PLXDC2	8.81735e-105	0.456058	0.842	0.683	2.46621e-100
AMOTL2	2.30822e-104	0.277873	0.27	0.112	6.45608e-100
SLC4A7	3.48826e-104	0.394347	0.648	0.396	9.75666e-100
SHB	3.55294e-104	0.496151	0.458	0.243	9.93756e-100
COL4A3	6.16939e-104	-1.27049	0.421	0.55	1.72558e-99
ANK3	7.2007e-104	0.475635	0.939	0.799	2.01403e-99
TSPAN5	8.00093e-104	-1.34659	0.074	0.268	2.23786e-99
SH3D19	3.56809e-103	0.51579	0.718	0.476	9.97995e-99
DEPTOR	4.43917e-103	-1.50586	0.185	0.374	1.24163e-98
GDA	1.20615e-102	0.750737	0.418	0.222	3.37359e-98
DAB2	1.485e-102	0.340631	0.318	0.143	4.15356e-98
NOTCH2	1.05716e-101	0.370728	0.452	0.238	2.95688e-97
SORBS2	1.71993e-101	0.611567	0.785	0.574	4.81063e-97
PIK3C2G	5.25243e-101	-1.38575	0.107	0.295	1.46911e-96
PRKAG2	1.36564e-100	-1.36613	0.272	0.444	3.81968e-96
CDR2	2.08343e-100	0.540933	0.678	0.438	5.82734e-96
STK38L	5.18362e-100	0.650043	0.474	0.267	1.44986e-95
LTBP3	9.15481e-100	0.353072	0.395	0.198	2.5606e-95
KCTD8	1.01497e-99	-1.07643	0.06	0.247	2.83887e-95
KIF21A	1.36988e-99	0.42021	0.435	0.229	3.83156e-95
MSC-AS1	1.48483e-99	0.393752	0.683	0.425	4.15307e-95
KDM1B	2.31198e-99	0.362928	0.204	0.078	6.46662e-95
LINC01572	2.79818e-99	0.48854	0.375	0.189	7.82651e-95
NABP1	3.38741e-99	0.323976	0.311	0.141	9.47459e-95
MAP4	6.89184e-99	0.515224	0.845	0.647	1.92765e-94
SNTB2	4.61563e-98	0.473686	0.439	0.236	1.29099e-93
EPSTI1	5.18081e-98	0.418605	0.249	0.105	1.44907e-93
ACLY	5.27063e-98	0.348756	0.22	0.087	1.4742e-93
AFAP1	5.29493e-98	0.450108	0.42	0.221	1.48099e-93
BEND7	8.24528e-98	0.470299	0.411	0.215	2.30621e-93
CCDC146	2.14337e-97	0.487299	0.475	0.265	5.995e-93
C6orf132	3.0743e-97	0.418313	0.205	0.08	8.59881e-93
AC098617.1	3.66074e-97	0.434226	0.203	0.078	1.02391e-92
KRT7	2.06715e-96	0.385658	0.324	0.153	5.78183e-92
CNTNAP3B	2.12214e-96	0.379614	0.282	0.125	5.93562e-92
SPP1	3.12231e-96	-1.15294	0.295	0.492	8.73309e-92
AVEN	3.62959e-96	0.448607	0.341	0.166	1.0152e-91
EEA1	3.94209e-96	0.474528	0.563	0.338	1.1026e-91
SAT1	4.82397e-96	-1.06299	0.108	0.311	1.34926e-91
GRHL2	6.62658e-96	-0.913855	0.065	0.249	1.85345e-91
SLC37A3	7.64561e-96	0.395345	0.308	0.144	2.13848e-91
DACH1	8.71223e-96	-1.48435	0.336	0.492	2.43681e-91
RPL13	2.966e-95	-0.888242	0.039	0.22	8.2959e-91
PCSK5	3.06196e-95	-1.27452	0.233	0.405	8.56431e-91
ARHGEF28	3.28018e-95	0.527106	0.734	0.51	9.17468e-91
MAP3K9	3.40105e-95	0.395317	0.213	0.084	9.51273e-91
COL4A1	3.75024e-95	0.286934	0.697	0.446	1.04894e-90
GPRC5A	6.74971e-95	-1.11384	0.027	0.203	1.88789e-90
IL1RAP	8.88554e-95	0.34275	0.214	0.085	2.48529e-90
VLDLR-AS1	9.82314e-95	0.408351	0.249	0.106	2.74753e-90
SMURF2	9.83941e-95	0.523944	0.633	0.397	2.75208e-90
PTMA	1.21142e-94	-0.826627	0.043	0.225	3.38833e-90
ZNF83	1.36672e-94	0.455806	0.755	0.518	3.82272e-90
PMM2	1.3834e-94	0.434293	0.391	0.201	3.86938e-90
EGFR	1.88049e-94	0.539786	0.579	0.361	5.25974e-90
DNAH5	2.75136e-94	0.373985	0.296	0.136	7.69554e-90
NARS2	4.37882e-94	0.440657	0.359	0.179	1.22476e-89
ITSN1	4.83401e-94	0.442045	0.699	0.458	1.35207e-89
NDRG1	7.2413e-94	-1.17365	0.122	0.309	2.02539e-89
TNS1	2.95737e-93	0.44141	0.553	0.325	8.27177e-89
MPDZ	3.45413e-93	0.375937	0.503	0.281	9.6612e-89
MMP24	3.83642e-93	0.38106	0.215	0.087	1.07305e-88
SYTL2	3.91572e-93	0.603599	0.74	0.532	1.09523e-88
TP53BP2	5.63208e-93	0.457443	0.387	0.198	1.57529e-88
ANO10	4.23658e-92	0.475669	0.54	0.321	1.18497e-87
MIA2	1.25264e-91	0.412463	0.644	0.405	3.50362e-87
TPK1	2.61445e-91	0.578402	0.454	0.256	7.31262e-87
AC104041.1	3.03595e-91	0.595285	0.211	0.086	8.49154e-87
COL4A4	9.82949e-91	-1.10756	0.37	0.501	2.74931e-86
AC079781.5	1.34646e-90	0.381581	0.466	0.256	3.76604e-86
DLG1	2.03244e-90	0.526572	0.855	0.668	5.68473e-86
SLC45A4	2.16263e-90	-1.22825	0.082	0.257	6.04887e-86
PLAAT3	2.19541e-90	0.404177	0.213	0.088	6.14055e-86
DZIP1	3.35865e-90	0.423235	0.329	0.16	9.39413e-86
GABRP	3.42031e-90	0.472422	0.219	0.091	9.56662e-86
BMPR1B	1.48843e-89	-1.06422	0.123	0.301	4.16314e-85
LINC00278	1.82353e-89	-1.00954	0.041	0.215	5.10042e-85
ACTB	2.55724e-89	-1.0063	0.168	0.372	7.1526e-85
GNB1	3.44802e-89	0.447194	0.741	0.511	9.64412e-85
PPP1R9A	5.69979e-89	0.487369	0.82	0.603	1.59423e-84
PSAP	6.1009e-89	-0.842808	0.038	0.209	1.70642e-84
ADAMTSL4-AS1	1.01384e-88	0.407627	0.454	0.25	2.8357e-84
CCDC6	1.06578e-88	0.50723	0.406	0.22	2.98098e-84
SIM1	2.09967e-88	-0.948348	0.091	0.267	5.87276e-84
SIPA1L1	2.2549e-88	0.425764	0.81	0.6	6.30695e-84
CCDC14	2.5547e-88	0.39071	0.579	0.349	7.14549e-84
NMNAT3	4.34294e-88	0.41453	0.223	0.094	1.21472e-83
KALRN	6.8544e-88	0.253394	0.688	0.439	1.91717e-83
S100A6	7.25288e-88	-0.893841	0.106	0.293	2.02863e-83
MET	1.27043e-87	0.424625	0.787	0.563	3.55338e-83
VPS41	1.28362e-87	0.441886	0.585	0.362	3.59027e-83
BAZ1A	1.45271e-87	0.36578	0.398	0.21	4.06322e-83
ANXA4	1.72604e-87	0.486585	0.703	0.475	4.82774e-83
TBC1D16	1.92964e-87	0.431033	0.424	0.231	5.3972e-83
ARNT2	2.10419e-87	0.392999	0.49	0.278	5.88541e-83
NAV2	2.10827e-87	-1.01736	0.242	0.425	5.89682e-83
RFFL	3.15355e-87	0.357965	0.36	0.183	8.82048e-83
LRP5	3.22174e-87	0.354861	0.229	0.097	9.01122e-83
DDX10	3.90465e-87	0.427432	0.538	0.318	1.09213e-82
PRICKLE2	4.18627e-87	0.423661	0.733	0.494	1.1709e-82
CFH	6.07613e-87	0.398064	0.286	0.133	1.69949e-82
ACSL4	1.10924e-86	-1.21266	0.469	0.592	3.10256e-82
MAP3K21	1.19958e-86	0.450078	0.375	0.198	3.35522e-82
MSR1	4.51068e-86	-1.01639	0.053	0.219	1.26164e-81
MICAL2	1.40457e-85	0.370465	0.307	0.147	3.92858e-81
ZC3H7B	1.95336e-85	0.35633	0.28	0.13	5.46355e-81
PCAT1	3.7007e-85	0.475998	0.781	0.564	1.03509e-80
TMEM241	3.75266e-85	0.392173	0.336	0.169	1.04962e-80
TTTY14	3.98591e-85	-0.948381	0.127	0.312	1.11486e-80
ZFAND5	4.26726e-85	-0.887021	0.091	0.265	1.19355e-80
PTPN14	6.82874e-85	0.456583	0.79	0.566	1.91e-80
VCL	1.48949e-84	0.603641	0.771	0.582	4.16611e-80
ADAMTS3	2.67409e-84	0.446472	0.348	0.178	7.47942e-80
TENM3	3.72129e-84	0.499474	0.39	0.214	1.04084e-79
UTRN	4.46753e-84	-0.819268	0.648	0.729	1.24957e-79
AC002460.2	7.9729e-84	-1.1962	0.187	0.349	2.23002e-79
DIP2B	9.13096e-84	0.414343	0.684	0.448	2.55393e-79
LINC01781	1.01505e-83	0.404571	0.522	0.309	2.8391e-79
TFPI2	1.42274e-83	0.531004	0.222	0.096	3.9794e-79
LAMC1	1.52631e-83	0.473858	0.631	0.411	4.26909e-79
EPB41L4A	2.85126e-83	0.410255	0.76	0.523	7.97499e-79
APP	2.97787e-83	0.524822	0.84	0.663	8.32909e-79
GIPC2	3.59576e-83	0.302637	0.219	0.092	1.00573e-78
GTDC1	3.80682e-83	0.397323	0.536	0.322	1.06477e-78
SLC16A5	4.23539e-83	-0.965993	0.071	0.236	1.18464e-78
ADGRG6	5.61981e-83	0.467219	0.419	0.236	1.57186e-78
SOX6	1.7117e-82	0.446829	0.881	0.702	4.78764e-78
RECK	2.07474e-82	0.310416	0.211	0.089	5.80305e-78
DYNC2LI1	2.50326e-82	0.44015	0.515	0.308	7.00163e-78
SLC2A3	1.09716e-81	-1.71473	0.047	0.206	3.06877e-77
CRADD	1.94537e-81	0.518211	0.675	0.459	5.44121e-77
LRRN2	2.4365e-81	0.395839	0.213	0.091	6.81489e-77
AC104035.1	2.9006e-81	0.499478	0.242	0.111	8.11298e-77
SHTN1	3.05893e-81	0.401371	0.553	0.336	8.55583e-77
CNN3	3.47595e-81	0.264497	0.465	0.257	9.72224e-77
AGBL4	8.1608e-81	0.437082	0.857	0.647	2.28258e-76
AC127526.2	9.80602e-81	0.422021	0.208	0.089	2.74274e-76
NR1H4	2.54535e-80	0.405324	0.363	0.192	7.11934e-76
AC092894.1	3.96309e-80	0.351637	0.209	0.089	1.10848e-75
IFT43	4.80263e-80	0.393982	0.503	0.297	1.3433e-75
MIR34AHG	1.36375e-79	0.286695	0.214	0.091	3.8144e-75
LINC01117	1.84574e-79	0.451734	0.371	0.198	5.16254e-75
CSNK2A1	4.42842e-79	0.409423	0.497	0.295	1.23863e-74
SCNN1A	5.1611e-79	-0.78052	0.075	0.238	1.44356e-74
IGFBP7	9.77622e-79	0.500952	0.835	0.693	2.73441e-74
UBE2Q2	1.36102e-78	0.324123	0.309	0.154	3.80677e-74
RAB11FIP3	1.7551e-78	0.361242	0.535	0.324	4.90901e-74
SIPA1L3	2.44096e-78	0.517112	0.692	0.486	6.82736e-74
NIBAN2	2.4674e-78	0.433193	0.356	0.189	6.90131e-74
NFKB1	2.82427e-78	0.397522	0.563	0.349	7.89948e-74
HYDIN	4.63592e-78	0.379064	0.37	0.199	1.29667e-73
AL391117.1	6.08355e-78	0.352291	0.21	0.09	1.70157e-73
STX3	7.6333e-78	0.306202	0.332	0.168	2.13504e-73
PTPN1	7.9932e-78	0.57363	0.61	0.393	2.2357e-73
SLC22A5	9.36757e-78	0.312917	0.203	0.086	2.62011e-73
GPR137B	1.32928e-76	0.288542	0.23	0.103	3.71798e-72
UBE2E2	2.33571e-76	0.40517	0.85	0.676	6.53298e-72
SRGAP1	4.08837e-76	0.390156	0.683	0.458	1.14352e-71
MYO3B	6.42109e-76	-0.80753	0.072	0.231	1.79598e-71
PPP1R13L	6.61059e-76	0.303456	0.25	0.116	1.84898e-71
PDZD8	8.10746e-76	0.412634	0.487	0.29	2.26766e-71
NUAK2	9.56403e-76	0.496837	0.212	0.094	2.67506e-71
ACSS3	1.48885e-75	0.31468	0.404	0.221	4.16432e-71
SRPK2	1.50405e-75	0.442988	0.809	0.629	4.20683e-71
UBE2D2	3.03089e-75	0.341322	0.666	0.437	8.47741e-71
DNAJC6	3.69642e-75	0.417117	0.213	0.094	1.03389e-70
GABPB1-AS1	4.99493e-75	0.374824	0.334	0.176	1.39708e-70
FGFR1	5.24736e-75	0.384942	0.389	0.213	1.46769e-70
PACS1	7.05493e-75	0.406725	0.726	0.513	1.97326e-70
ANKLE2	7.59206e-75	0.311312	0.322	0.165	2.1235e-70
PCNX2	1.25218e-74	0.356083	0.589	0.37	3.50236e-70
CRLS1	1.43532e-74	0.351585	0.412	0.231	4.01459e-70
PLEKHG3	3.258e-74	0.294437	0.292	0.144	9.11264e-70
CAMK2D	5.30251e-74	0.328957	0.693	0.47	1.48311e-69
NOS1AP	5.83693e-74	-1.035	0.38	0.49	1.63259e-69
SULF2	2.91449e-73	0.284836	0.348	0.181	8.15183e-69
LRRC49	5.01148e-73	0.442413	0.317	0.167	1.40171e-68
FOS	6.98394e-73	-0.962155	0.054	0.205	1.95341e-68
ADGRG1	7.14337e-73	0.302963	0.388	0.213	1.998e-68
MCC	7.39983e-73	0.301567	0.419	0.234	2.06973e-68
BBOX1-AS1	8.47461e-73	0.487277	0.327	0.176	2.37035e-68
IFNAR2	1.05997e-72	0.396569	0.46	0.271	2.96474e-68
TJP1	1.35889e-72	0.338473	0.742	0.518	3.80081e-68
MITF	1.42873e-72	0.465686	0.767	0.562	3.99615e-68
DUSP16	1.93216e-72	0.355684	0.445	0.257	5.40424e-68
MAP4K4	3.12976e-72	0.341459	0.702	0.481	8.75393e-68
PPA1	3.81301e-72	0.263423	0.246	0.115	1.0665e-67
GNG12-AS1	9.66231e-72	0.417824	0.327	0.174	2.70255e-67
TNFRSF11B	1.89219e-71	0.521109	0.366	0.205	5.29246e-67
WNT2B	2.31406e-71	0.323756	0.238	0.111	6.47244e-67
SLC44A3	2.54537e-71	0.395452	0.382	0.214	7.11941e-67
SEMA3C	2.9748e-71	0.648903	0.528	0.344	8.32053e-67
WFDC2	4.88671e-71	-0.690517	0.092	0.25	1.36681e-66
BCAR3	5.31302e-71	0.457332	0.363	0.203	1.48605e-66
PON2	5.56069e-71	0.317548	0.514	0.31	1.55533e-66
TBC1D12	5.83448e-71	0.368261	0.339	0.181	1.6319e-66
SLC14A2	7.92395e-71	-1.36283	0.075	0.225	2.21633e-66
RPP38	1.85818e-70	0.354579	0.204	0.091	5.19733e-66
THUMPD1	3.10165e-70	0.432716	0.225	0.106	8.67531e-66
RASA1	3.40816e-70	0.53518	0.658	0.455	9.53262e-66
UBAP2	3.84741e-70	0.356505	0.515	0.315	1.07612e-65
H6PD	4.41967e-70	0.258341	0.207	0.092	1.23618e-65
SHROOM2	1.60752e-69	0.419352	0.252	0.124	4.49623e-65
WDR43	2.00982e-69	0.31897	0.386	0.215	5.62148e-65
LSM14A	2.05702e-69	0.360846	0.689	0.469	5.75349e-65
AF117829.1	2.22361e-69	0.373168	0.726	0.496	6.21944e-65
SLC41A2	2.73683e-69	0.336714	0.339	0.182	7.65492e-65
ADGRF1	2.98114e-69	-0.887673	0.081	0.23	8.33824e-65
LRRFIP2	3.76672e-69	0.450137	0.707	0.503	1.05355e-64
PELI1	4.089e-69	0.35905	0.471	0.282	1.14369e-64
SMC6	6.77701e-69	0.32074	0.312	0.162	1.89553e-64
EHHADH	6.9144e-69	0.332197	0.221	0.103	1.93396e-64
ADAMTSL3	9.16218e-69	0.451983	0.503	0.32	2.56266e-64
TNS3	1.05189e-68	0.330282	0.723	0.508	2.94212e-64
RASGRP1	1.10644e-68	0.310639	0.263	0.13	3.09472e-64
CDHR3	1.71896e-68	0.325689	0.238	0.114	4.80794e-64
TTC7B	1.80064e-68	0.313735	0.505	0.306	5.03639e-64
DIXDC1	5.609e-68	0.395127	0.291	0.151	1.56884e-63
GLS	1.28591e-67	0.652955	0.88	0.828	3.5967e-63
ARL17B	1.42453e-67	0.278308	0.376	0.208	3.9844e-63
GRIP1	2.31805e-67	0.372974	0.78	0.575	6.48357e-63
ATP8A1	2.47741e-67	0.403355	0.425	0.252	6.92931e-63
HOXB3	3.28514e-67	-0.780304	0.097	0.242	9.18854e-63
SKAP1	4.95566e-67	-0.791108	0.338	0.475	1.3861e-62
LPIN2	5.26035e-67	0.397953	0.441	0.261	1.47132e-62
EMP1	1.04512e-66	-1.32655	0.072	0.216	2.9232e-62
NTN4	1.40975e-66	0.4645	0.571	0.374	3.94307e-62
PDE3B	2.22944e-66	-0.889425	0.079	0.224	6.23575e-62
MIR181A2HG	2.39469e-66	0.306611	0.21	0.097	6.69796e-62
SHMT1	7.12531e-66	0.335989	0.219	0.103	1.99295e-61
RAI14	8.14306e-66	0.367741	0.706	0.506	2.27761e-61
DDX5	9.84389e-66	-0.778672	0.271	0.426	2.75334e-61
MSN	9.91815e-66	0.333115	0.529	0.33	2.77411e-61
DIAPH2	1.13848e-65	0.292165	0.667	0.444	3.18433e-61
RSU1	1.29364e-65	0.34951	0.435	0.259	3.61832e-61
ZNF124	1.36282e-65	0.336514	0.311	0.165	3.8118e-61
IPO9	1.45376e-65	0.264656	0.32	0.169	4.06618e-61
IGF2BP2	2.01291e-65	0.355547	0.578	0.375	5.63011e-61
GLIS3	3.71207e-65	0.271384	0.956	0.871	1.03827e-60
BLNK	5.61192e-65	-0.833122	0.091	0.232	1.56966e-60
TCF4	7.05265e-65	-1.23604	0.218	0.36	1.97263e-60
CCDC130	9.18347e-65	0.320701	0.309	0.164	2.56862e-60
MACC1	1.01016e-64	0.490652	0.853	0.707	2.82541e-60
CCM2	1.15436e-64	0.286672	0.381	0.216	3.22875e-60
KIF1B	1.19601e-64	0.385151	0.644	0.432	3.34525e-60
PCED1B	1.78836e-64	0.309847	0.349	0.192	5.00205e-60
TANK	2.29507e-64	0.351182	0.586	0.382	6.41932e-60
NREP	3.03155e-64	0.306734	0.264	0.133	8.47923e-60
SFMBT1	4.4098e-64	0.363006	0.432	0.257	1.23342e-59
PPFIA1	7.65304e-64	0.307517	0.469	0.285	2.14056e-59
AC119673.2	1.11393e-63	0.299661	0.345	0.188	3.11567e-59
TFPI	1.17292e-63	0.280184	0.464	0.276	3.28066e-59
CREM	1.43052e-63	-0.870446	0.179	0.32	4.00117e-59
MAL	3.34397e-63	-0.823862	0.097	0.236	9.35307e-59
CTTN	3.40254e-63	0.251351	0.456	0.27	9.51691e-59
FGFR2	3.76803e-63	0.49438	0.384	0.228	1.05392e-58
ARHGEF10	5.52586e-63	0.324279	0.384	0.22	1.54558e-58
ABCC4	7.05394e-63	0.322211	0.706	0.499	1.97299e-58
ARHGAP32	1.00094e-62	0.336866	0.672	0.459	2.79962e-58
PHLDB2	1.56021e-62	0.443092	0.769	0.584	4.36391e-58
TOM1L1	1.63092e-62	0.334799	0.443	0.267	4.56167e-58
KIAA1549	4.41416e-62	0.292368	0.261	0.133	1.23464e-57
TFCP2L1	4.58381e-62	-0.997251	0.312	0.437	1.28209e-57
SPART	6.1945e-62	0.31099	0.358	0.2	1.7326e-57
LINC01515	6.77741e-62	0.391423	0.4	0.236	1.89564e-57
CFDP1	9.16514e-62	0.326136	0.631	0.425	2.56349e-57
OSBPL9	1.35808e-61	0.378749	0.646	0.442	3.79855e-57
HS3ST1	1.36508e-61	0.38442	0.287	0.152	3.81813e-57
ATP11A	1.45502e-61	0.308828	0.72	0.509	4.06969e-57
NEK11	1.85436e-61	0.337003	0.451	0.273	5.18663e-57
MYEF2	1.42776e-60	0.276848	0.479	0.292	3.99345e-56
ITGA2	1.66989e-60	-0.986804	0.398	0.515	4.67067e-56
PHF14	5.38974e-60	0.277374	0.66	0.439	1.50751e-55
PTPN11	6.98193e-60	0.258308	0.393	0.226	1.95285e-55
AC087477.2	1.47658e-59	0.293476	0.258	0.132	4.12999e-55
SUSD6	2.04062e-59	0.305115	0.486	0.302	5.7076e-55
NUP160	2.0839e-59	0.29493	0.371	0.215	5.82867e-55
CA12	2.60912e-59	-1.16716	0.237	0.364	7.29772e-55
HABP4	2.63303e-59	0.274671	0.303	0.163	7.36459e-55
GMDS	2.97496e-59	0.370917	0.76	0.581	8.32095e-55
MTMR3	3.06309e-59	0.306569	0.545	0.348	8.56747e-55
AL157938.2	4.73608e-59	0.357811	0.205	0.099	1.32468e-54
PBX1	6.05251e-59	0.251319	0.763	0.559	1.69289e-54
TMEM117	6.63189e-59	-0.854869	0.411	0.503	1.85494e-54
DMD	1.18472e-58	-1.37663	0.151	0.285	3.31365e-54
CD44	1.32228e-58	-0.787402	0.128	0.272	3.69843e-54
ATXN10	1.34661e-58	0.330209	0.658	0.454	3.76646e-54
EPB41L3	1.84991e-58	0.55246	0.394	0.24	5.1742e-54
IMMP2L	1.94372e-58	-0.443137	0.91	0.913	5.43659e-54
PIK3CB	2.48954e-58	0.34331	0.599	0.403	6.96325e-54
CRYBG1	2.73546e-58	-0.852987	0.148	0.28	7.65108e-54
RBMS2	8.34932e-58	0.284261	0.487	0.305	2.3353e-53
SGIP1	1.07948e-57	-1.05106	0.159	0.295	3.01931e-53
SHANK2	1.81277e-57	0.286579	0.689	0.481	5.07031e-53
PPP1R13B	5.43843e-57	0.328157	0.524	0.337	1.52113e-52
MYO10	6.25746e-57	-0.947617	0.416	0.505	1.75021e-52
VPS13A	8.52515e-57	0.286869	0.662	0.445	2.38448e-52
ATP1B1	9.62679e-57	-0.916833	0.34	0.45	2.69261e-52
ZNF43	1.1893e-56	0.299056	0.331	0.188	3.32648e-52
XPR1	1.40914e-56	0.27499	0.614	0.405	3.94137e-52
RELB	1.41141e-56	0.254265	0.311	0.17	3.94772e-52
JARID2	3.07822e-56	-0.924631	0.285	0.408	8.60977e-52
VGLL4	3.68925e-56	0.304588	0.614	0.417	1.03188e-51
PDE3A	3.95042e-56	-1.31485	0.235	0.348	1.10493e-51
CRPPA	5.56433e-56	0.342057	0.423	0.26	1.55634e-51
NOVA1	1.27577e-55	0.284265	0.295	0.162	3.56833e-51
PAX8	1.5751e-55	0.371227	0.769	0.569	4.40557e-51
SPTBN1	2.13184e-55	0.319004	0.748	0.555	5.96274e-51
NSD2	3.18214e-55	0.280478	0.406	0.243	8.90045e-51
PTPRK	3.50299e-55	0.320945	0.905	0.761	9.79787e-51
SLC25A29	5.15553e-55	-0.863652	0.182	0.31	1.442e-50
FMNL2	5.98821e-55	0.363923	0.745	0.575	1.6749e-50
RASEF	6.32415e-55	0.294303	0.229	0.116	1.76886e-50
FOXK1	7.40612e-55	0.305434	0.337	0.193	2.07149e-50
AHR	1.03081e-54	0.252938	0.346	0.196	2.88317e-50
PLOD2	1.12101e-54	0.467057	0.555	0.383	3.13548e-50
RASSF8	1.37018e-54	0.45201	0.499	0.329	3.83239e-50
RHEB	1.38012e-54	0.251154	0.449	0.275	3.86021e-50
TUSC3	1.48851e-54	0.263052	0.49	0.309	4.16336e-50
CPM	3.16159e-54	0.311449	0.653	0.453	8.84298e-50
PTPN21	4.18882e-54	0.275826	0.376	0.222	1.17161e-49
EPB41	4.44277e-54	0.283865	0.514	0.33	1.24264e-49
MTMR12	5.15944e-54	0.329857	0.43	0.265	1.4431e-49
STRN3	5.42902e-54	0.354997	0.772	0.587	1.5185e-49
AC079352.1	5.75792e-54	0.474239	0.637	0.463	1.61049e-49
ZNHIT6	7.52678e-54	0.299065	0.34	0.196	2.10524e-49
CELF1	7.5534e-54	0.290966	0.738	0.533	2.11269e-49
AC090825.1	1.0399e-53	0.256382	0.27	0.144	2.9086e-49
TTC27	1.10693e-53	0.275246	0.347	0.2	3.09608e-49
KAZN	1.10704e-53	0.282979	0.9	0.778	3.09639e-49
KIF13A	1.31683e-53	0.332069	0.587	0.395	3.68317e-49
ADGRA3	1.54784e-53	0.26078	0.475	0.296	4.3293e-49
ACSS2	1.69685e-53	0.331763	0.295	0.165	4.74608e-49
HOXD3	4.31381e-53	-0.710579	0.104	0.226	1.20657e-48
SATB2	4.46812e-53	0.283287	0.223	0.113	1.24973e-48
FOXP2	5.18967e-53	0.399124	0.533	0.362	1.45155e-48
PHYKPL	5.28494e-53	0.255592	0.352	0.204	1.4782e-48
TEAD1	6.27819e-53	0.332979	0.854	0.693	1.75601e-48
PICALM	1.91722e-52	0.342577	0.89	0.804	5.36246e-48
JUND	9.53074e-52	-0.615352	0.093	0.22	2.66575e-47
ARL15	9.6168e-52	-0.898724	0.752	0.773	2.68982e-47
EGLN1	1.4115e-51	0.284618	0.399	0.242	3.94797e-47
PTPRG	1.84444e-51	0.275009	0.929	0.83	5.15891e-47
FBXL13	2.44946e-51	0.313108	0.262	0.143	6.85113e-47
TENT4B	2.5069e-51	0.314297	0.366	0.22	7.01179e-47
AC005699.1	3.6392e-51	0.349423	0.335	0.197	1.01789e-46
TRPS1	4.427e-51	-0.673845	0.644	0.7	1.23823e-46
TSC22D1	4.55727e-51	0.407653	0.679	0.499	1.27467e-46
TRPC1	6.37422e-51	0.255253	0.431	0.266	1.78287e-46
ST6GAL1	1.17277e-50	-0.99774	0.455	0.54	3.28024e-46
AGPS	1.63299e-50	0.271873	0.415	0.257	4.56748e-46
SH3YL1	1.69056e-50	0.295349	0.344	0.204	4.72849e-46
AC007364.1	2.89529e-50	0.268483	0.252	0.136	8.09813e-46
RHOBTB3	5.47827e-50	-0.836675	0.208	0.324	1.53227e-45
MIRLET7BHG	5.79907e-50	0.290054	0.39	0.239	1.622e-45
USP32	5.8376e-50	0.257528	0.595	0.404	1.63278e-45
RAB3IP	9.52715e-50	0.267578	0.537	0.354	2.66475e-45
AL078459.1	1.00711e-49	0.300728	0.204	0.104	2.81688e-45
MCF2L	1.02038e-49	0.31832	0.331	0.196	2.854e-45
ANKS1B	1.52718e-49	0.271431	0.461	0.296	4.27152e-45
STS	1.97815e-49	0.33015	0.361	0.217	5.5329e-45
KHDRBS1	2.00976e-49	0.270943	0.507	0.332	5.62129e-45
ZNF385B	2.40068e-49	0.327717	0.226	0.118	6.71471e-45
PCDH9	2.7101e-49	-0.8021	0.116	0.24	7.58014e-45
FAT1	2.75307e-49	0.286705	0.696	0.494	7.70033e-45
AZIN1	3.56644e-49	0.275306	0.259	0.142	9.97534e-45
ACTG1	4.30831e-49	-0.549807	0.135	0.272	1.20503e-44
DAPK1	5.23123e-49	-0.81551	0.583	0.628	1.46317e-44
ERI3	7.82836e-49	0.264758	0.37	0.224	2.18959e-44
NNMT	1.00855e-48	0.311566	0.344	0.205	2.82091e-44
SUPT3H	1.21512e-48	0.318805	0.714	0.524	3.39869e-44
NPRL3	1.3717e-48	0.250839	0.242	0.13	3.83663e-44
ACACA	1.85648e-48	0.301641	0.474	0.309	5.19259e-44
HSPA12A	2.12775e-48	0.273396	0.419	0.262	5.95132e-44
KIAA1958	2.14964e-48	0.301767	0.556	0.378	6.01255e-44
SOS2	2.24061e-48	0.300047	0.634	0.443	6.26699e-44
CASR	2.39597e-48	-1.28651	0.15	0.262	6.70153e-44
TANGO6	2.44936e-48	0.256334	0.336	0.198	6.85086e-44
SOX5	2.7862e-48	-0.935331	0.33	0.438	7.79299e-44
LINC01320	2.86915e-48	0.329347	0.839	0.649	8.025e-44
GPR39	3.75284e-48	0.308589	0.346	0.208	1.04967e-43
RCAN1	3.99255e-48	0.402894	0.421	0.275	1.11672e-43
UBE2E1	4.20448e-48	0.255479	0.513	0.337	1.17599e-43
ACTR3	6.32798e-48	0.266433	0.669	0.477	1.76994e-43
VEZT	9.33929e-48	0.273143	0.571	0.387	2.6122e-43
C11orf49	1.06775e-47	0.281124	0.703	0.503	2.98648e-43
PLS1	1.43812e-47	0.289699	0.274	0.154	4.02242e-43
GUCY1A1	1.50231e-47	0.266795	0.27	0.15	4.20195e-43
LINC02614	1.50867e-47	0.266521	0.255	0.14	4.21974e-43
HIF1A-AS3	2.59644e-47	0.372412	0.279	0.161	7.26224e-43
DENND1A	4.01633e-47	0.271651	0.67	0.475	1.12337e-42
FBXL2	6.87555e-47	0.290143	0.553	0.368	1.92309e-42
RBM47	1.13491e-46	-0.776476	0.665	0.682	3.17436e-42
ZNF609	1.31636e-46	0.294411	0.764	0.581	3.68187e-42
AC068051.1	1.65827e-46	0.416067	0.243	0.135	4.63819e-42
TBC1D19	2.50001e-46	0.264671	0.495	0.325	6.99254e-42
LMNA	5.28729e-46	-0.975213	0.189	0.305	1.47886e-41
CCDC50	9.60054e-46	0.2606	0.535	0.36	2.68527e-41
PTH2R	1.47208e-45	0.312685	0.885	0.737	4.11741e-41
TCF12	1.86228e-45	0.277143	0.909	0.82	5.20879e-41
TAF1B	4.08316e-45	0.254304	0.332	0.199	1.14206e-40
CTNNAL1	6.55153e-45	0.256861	0.286	0.164	1.83246e-40
RNF121	6.97965e-45	0.276155	0.303	0.179	1.95221e-40
IFT88	1.02432e-44	0.283647	0.522	0.354	2.86501e-40
NUTM2B-AS1	1.21089e-44	0.282757	0.508	0.339	3.38685e-40
PLCB1	1.26762e-44	-1.14241	0.577	0.603	3.54554e-40
DNAAF4	1.41349e-44	0.265549	0.293	0.171	3.95353e-40
TNRC6A	1.80652e-44	0.270464	0.805	0.637	5.05285e-40
SPECC1L	2.30225e-44	0.254183	0.531	0.355	6.4394e-40
PFKFB3	2.35299e-44	-0.87549	0.182	0.295	6.58132e-40
SOD2	2.87471e-44	0.710621	0.483	0.355	8.04056e-40
PLCG2	3.00529e-44	-0.838114	0.119	0.23	8.4058e-40
IQCK	4.51154e-44	0.264653	0.406	0.257	1.26188e-39
ROBO1	6.9012e-44	-0.815173	0.13	0.244	1.93027e-39
MTA3	7.44671e-44	0.2681	0.451	0.294	2.08285e-39
ANKIB1	1.44016e-43	0.253297	0.661	0.469	4.02814e-39
PTPN9	1.9887e-43	0.250593	0.408	0.256	5.56239e-39
STK33	3.45427e-43	0.277509	0.68	0.494	9.6616e-39
CLASP1	3.69487e-43	0.306105	0.741	0.564	1.03345e-38
KLHL13	5.18125e-43	-0.983943	0.534	0.578	1.4492e-38
NBEA	5.48082e-43	0.265248	0.777	0.586	1.53299e-38
FREM1	6.71995e-43	-0.7626	0.173	0.279	1.87957e-38
ACACB	9.52908e-43	-0.780049	0.182	0.29	2.66528e-38
NEAT1	1.05524e-42	-0.385199	0.894	0.921	2.9515e-38
SFMBT2	1.94844e-42	-0.866863	0.144	0.251	5.4498e-38
DDAH1	3.62768e-42	0.260321	0.698	0.514	1.01466e-37
ANKUB1	3.63445e-42	0.255751	0.255	0.146	1.01656e-37
SEC14L1	4.81253e-42	-0.881555	0.138	0.242	1.34607e-37
CLCN5	5.59494e-42	-0.82387	0.184	0.289	1.5649e-37
MPPED2	6.9072e-42	-0.856701	0.254	0.351	1.93194e-37
KMT2A	9.78059e-42	0.284811	0.6	0.423	2.73563e-37
GCNT2	1.18002e-41	0.320527	0.352	0.222	3.30051e-37
CCDC30	1.27928e-41	0.262372	0.476	0.317	3.57814e-37
LATS2	1.39835e-41	0.259009	0.415	0.268	3.91119e-37
PRKRIP1	1.56701e-41	0.250296	0.488	0.326	4.38292e-37
LARP1B	2.68423e-41	0.260977	0.462	0.304	7.5078e-37
KSR2	3.35125e-41	-1.00037	0.136	0.243	9.37343e-37
OSBPL3	3.75004e-41	-0.756579	0.259	0.357	1.04889e-36
CD2AP	4.69031e-41	0.261535	0.806	0.639	1.31188e-36
TRMT11	7.60516e-41	0.263513	0.588	0.414	2.12716e-36
TBC1D4	1.46722e-40	-0.798698	0.389	0.455	4.10381e-36
ARID4A	2.80018e-40	0.304352	0.41	0.269	7.8321e-36
BMPR1A	6.59515e-40	0.257678	0.494	0.334	1.84466e-35
ARSJ	1.33911e-39	0.266793	0.396	0.254	3.74549e-35
KIZ	1.51005e-39	-0.751456	0.174	0.275	4.22361e-35
TJP2	2.93993e-39	0.346906	0.603	0.436	8.22299e-35
FOXN3	4.63501e-39	-0.808352	0.373	0.45	1.29641e-34
SGPP2	6.37919e-39	0.275431	0.455	0.305	1.78426e-34
FAM20A	8.29759e-39	-0.988457	0.156	0.259	2.32084e-34
MAGI3	9.47418e-39	-0.759176	0.533	0.557	2.64993e-34
KANSL1	1.19585e-38	0.260297	0.87	0.739	3.34481e-34
MAGI1	1.28178e-38	-0.558745	0.828	0.832	3.58514e-34
PLCH1	1.73579e-38	0.272584	0.39	0.254	4.855e-34
ZNF385D	2.81388e-38	0.405066	0.243	0.141	7.87043e-34
FNDC3A	2.91459e-38	-0.654328	0.73	0.725	8.1521e-34
CADPS2	6.31041e-38	-0.757213	0.658	0.666	1.76502e-33
GNAQ	1.35181e-37	0.256163	0.861	0.747	3.781e-33
AC007319.1	1.36802e-37	0.26865	0.329	0.205	3.82635e-33
ADGRL2	3.84295e-37	-0.825794	0.442	0.488	1.07487e-32
SULF1	7.06523e-37	-1.38616	0.122	0.218	1.97614e-32
NFAT5	1.30532e-36	-0.493574	0.775	0.783	3.65097e-32
PDE1C	1.80692e-36	-0.868278	0.173	0.276	5.05397e-32
AL138828.1	2.70655e-36	0.336575	0.214	0.124	7.57023e-32
SLC44A1	2.89307e-36	-0.75298	0.281	0.368	8.09193e-32
LINC00882	1.29496e-35	-0.791279	0.147	0.243	3.622e-31
MEF2A	1.36904e-35	0.34361	0.805	0.669	3.8292e-31
TAOK3	2.10836e-35	-0.678316	0.341	0.417	5.89708e-31
SPIRE1	2.34938e-35	-0.703935	0.362	0.432	6.57122e-31
ASAP2	3.47603e-35	-0.661747	0.426	0.485	9.72246e-31
HDAC4	1.01403e-34	-0.831764	0.373	0.433	2.83624e-30
TANC2	1.09141e-34	-0.580422	0.648	0.662	3.05267e-30
MYH10	3.6796e-34	-0.825746	0.328	0.399	1.02918e-29
PPM1D	4.4381e-34	0.297117	0.228	0.134	1.24134e-29
RNF144B	9.05453e-34	0.27586	0.499	0.356	2.53255e-29
TMTC2	1.04225e-33	-0.702148	0.515	0.568	2.91517e-29
KITLG	2.59372e-33	-0.738263	0.414	0.478	7.25463e-29
ITM2B	8.36839e-33	-0.619137	0.277	0.376	2.34064e-28
KCNJ16	1.2841e-32	-0.713955	0.655	0.635	3.59163e-28
IQGAP2	4.45622e-31	-0.836838	0.121	0.208	1.2464e-26
BBOX1	7.25227e-31	-1.42341	0.196	0.276	2.02846e-26
AAK1	1.34693e-30	0.253677	0.747	0.579	3.76737e-26
SNHG14	1.189e-29	-0.465643	0.709	0.714	3.32564e-25
FXYD2	2.57296e-29	-0.541488	0.139	0.228	7.19657e-25
PBX3	7.00087e-29	-0.696853	0.257	0.335	1.95814e-24
AC138305.1	9.82186e-29	-0.748383	0.217	0.296	2.74717e-24
USP53	1.06744e-28	-0.635168	0.517	0.542	2.98564e-24
YBX3	1.75412e-28	-0.624775	0.364	0.432	4.90629e-24
PDE1A	1.85113e-28	0.693002	0.715	0.634	5.17761e-24
CEP70	2.33508e-28	0.280533	0.371	0.253	6.53121e-24
ICA1	2.77116e-28	-0.626286	0.245	0.318	7.75094e-24
LRRFIP1	8.33409e-28	-0.509629	0.635	0.668	2.33104e-23
STAT3	1.07355e-27	-0.529095	0.609	0.626	3.00271e-23
SIK3	1.72927e-27	-0.425988	0.772	0.795	4.83678e-23
PELI2	2.20358e-27	-0.68676	0.423	0.462	6.1634e-23
PTP4A2	3.24309e-27	-0.57456	0.181	0.261	9.07093e-23
ADAMTS9-AS2	2.12857e-26	-0.454042	0.842	0.817	5.95361e-22
AHI1	3.41491e-26	-0.547772	0.602	0.592	9.5515e-22
MIR29B2CHG	3.52466e-26	-0.565945	0.192	0.268	9.85847e-22
CACNA1C	4.18217e-26	-1.30813	0.154	0.233	1.16975e-21
PLPP3	4.20117e-26	-0.867784	0.204	0.273	1.17507e-21
LDB2	4.36244e-26	-1.42481	0.195	0.263	1.22017e-21
NR2F2-AS1	8.01062e-26	-0.586841	0.72	0.685	2.24057e-21
RANBP2	1.33936e-25	-0.811546	0.264	0.329	3.74618e-21
MOB1B	3.03749e-25	-0.649658	0.329	0.384	8.49586e-21
ANKRD13A	7.40645e-25	-0.578605	0.171	0.247	2.07159e-20
MTUS1	8.59312e-25	-0.659857	0.277	0.34	2.4035e-20
ABCC5	1.10188e-24	-0.510605	0.157	0.234	3.08197e-20
ITGA6	4.91065e-24	-0.702868	0.201	0.269	1.37351e-19
EBF1	6.56066e-24	-1.09291	0.196	0.261	1.83502e-19
DSTN	6.99904e-24	-0.681514	0.298	0.354	1.95763e-19
SNTB1	7.69037e-24	-0.739061	0.197	0.268	2.151e-19
RARB	1.1604e-23	-0.581231	0.128	0.201	3.24565e-19
HLA-A	1.52378e-23	-0.430539	0.131	0.215	4.26201e-19
CHSY1	1.75669e-23	-0.695004	0.153	0.223	4.91345e-19
CHL1	7.62861e-23	-0.643965	0.209	0.276	2.13372e-18
ITGB6	9.43274e-23	-0.657887	0.322	0.382	2.63834e-18
ATP6V0E1	1.01389e-22	-0.544175	0.146	0.216	2.83584e-18
FNIP2	1.76978e-22	-0.611152	0.469	0.501	4.95008e-18
PLA2R1	1.05759e-21	-0.628117	0.33	0.215	2.95809e-17
ESYT2	1.07893e-21	-0.729908	0.54	0.558	3.01778e-17
SGMS1	1.17873e-21	-0.520731	0.563	0.561	3.29689e-17
COL4A5	1.44359e-21	-0.610492	0.243	0.308	4.03771e-17
RCAN2	2.1976e-21	-0.878127	0.189	0.253	6.14668e-17
LITAF	3.13382e-21	-0.780786	0.179	0.242	8.7653e-17
ACSL3	5.86806e-21	-0.597464	0.204	0.266	1.6413e-16
SLIT2	1.53506e-20	-0.817912	0.519	0.519	4.29357e-16
FAAH2	3.35842e-20	-0.675304	0.346	0.388	9.39351e-16
ATP6V1A	3.66527e-20	-0.58368	0.216	0.276	1.02518e-15
SNX2	7.67032e-20	-0.529661	0.163	0.227	2.14539e-15
GNGT1	1.27738e-19	0.277496	0.24	0.164	3.57283e-15
ZFPM2	1.42281e-19	-0.88417	0.253	0.304	3.9796e-15
TBC1D9	1.75541e-19	-0.663942	0.278	0.327	4.90989e-15
CLU	4.44921e-19	-0.372493	0.332	0.412	1.24444e-14
HOMER1	1.06203e-18	-0.781134	0.259	0.311	2.97051e-14
GNAI1	1.39094e-18	-0.71305	0.325	0.36	3.89046e-14
FMN1	1.43535e-18	-0.733999	0.261	0.314	4.01469e-14
PLPP1	1.59383e-18	-1.31654	0.466	0.489	4.45793e-14
SERINC5	1.83289e-18	-0.657232	0.218	0.273	5.1266e-14
GLCCI1	5.8109e-18	-0.703275	0.236	0.289	1.62531e-13
PAPSS2	1.28723e-17	-0.679728	0.233	0.285	3.60038e-13
MFHAS1	1.42235e-17	-0.495738	0.493	0.508	3.97832e-13
SH3RF1	1.71656e-17	-0.52256	0.712	0.669	4.80123e-13
GPCPD1	2.21218e-17	-0.616703	0.376	0.403	6.18746e-13
DDX17	2.95005e-17	-0.320848	0.7	0.727	8.25129e-13
GSN	5.73845e-17	-0.591514	0.175	0.229	1.60505e-12
LLGL2	5.93088e-17	-0.587623	0.339	0.372	1.65887e-12
PHACTR1	7.55769e-17	-0.819473	0.271	0.313	2.11389e-12
KIF13B	1.00129e-16	-0.530849	0.487	0.487	2.8006e-12
SNX9	1.04182e-16	-0.656628	0.488	0.488	2.91396e-12
SEMA4B	1.13672e-16	-0.525559	0.154	0.211	3.1794e-12
BHLHE40	2.57394e-16	-0.480463	0.281	0.343	7.19932e-12
LINC00472	4.31607e-16	-0.405032	0.844	0.817	1.2072e-11
MBNL1	4.56989e-16	-0.50485	0.709	0.719	1.2782e-11
FGF13	5.32297e-16	-0.669343	0.291	0.334	1.48884e-11
RGL3	5.66401e-16	-0.515222	0.274	0.319	1.58422e-11
BTBD9	5.85965e-16	-0.354828	0.762	0.742	1.63894e-11
SH3BGRL	6.12633e-16	-0.555853	0.186	0.239	1.71353e-11
MYL6	6.13336e-16	-0.31071	0.143	0.21	1.7155e-11
GPRIN3	1.50986e-15	-0.58648	0.163	0.214	4.22307e-11
SCIN	2.4551e-15	-0.438065	0.441	0.466	6.86692e-11
RBBP8	5.06851e-15	-0.547307	0.56	0.538	1.41766e-10
TERF2IP	5.49073e-15	-0.476047	0.175	0.227	1.53576e-10
MSI2	1.02309e-14	-0.391078	0.726	0.691	2.86159e-10
LMO7	1.14227e-14	-0.501414	0.566	0.543	3.19494e-10
TMEM259	2.29445e-14	-0.435069	0.166	0.22	6.41759e-10
CYTH1	2.38589e-14	-0.578244	0.219	0.265	6.67334e-10
SETBP1	3.29084e-14	-0.45904	0.691	0.64	9.20448e-10
HIVEP2	4.20473e-14	-0.449777	0.567	0.562	1.17606e-09
GPC5	4.34716e-14	-1.24234	0.19	0.233	1.2159e-09
IPCEF1	4.37754e-14	-0.534145	0.316	0.353	1.2244e-09
SMAD3	6.41276e-14	-0.523647	0.501	0.514	1.79365e-09
TET2	8.17788e-14	-0.501927	0.352	0.379	2.28735e-09
MYO1B	1.31901e-13	-0.583577	0.451	0.458	3.68927e-09
TRIM2	1.61505e-13	-0.542857	0.344	0.367	4.5173e-09
HSP90B1	1.73706e-13	-0.472007	0.219	0.268	4.85857e-09
COL5A2	2.54827e-13	-0.703342	0.19	0.236	7.12752e-09
SNED1	3.47385e-13	-0.691012	0.187	0.23	9.71635e-09
CYS1	3.85097e-13	-0.468434	0.166	0.212	1.07712e-08
HSP90AA1	7.25019e-13	-0.414826	0.155	0.209	2.02788e-08
LGR4	7.77245e-13	-0.546783	0.553	0.54	2.17395e-08
CBLB	9.49766e-13	-0.720328	0.572	0.555	2.6565e-08
MOB3B	1.09497e-12	-0.439382	0.224	0.268	3.06264e-08
TPST1	1.20885e-12	-0.469832	0.489	0.48	3.38114e-08
TTC3	1.39004e-12	-0.420019	0.574	0.557	3.88795e-08
ZNF10	1.51098e-12	-0.426027	0.183	0.228	4.22621e-08
SRGAP3	4.55479e-12	-0.496618	0.259	0.297	1.27398e-07
STIM2	5.03842e-12	-0.565336	0.255	0.285	1.40925e-07
SYNPO2	5.60734e-12	-0.286279	0.232	0.16	1.56837e-07
CCNL1	7.96248e-12	-0.562426	0.41	0.431	2.22711e-07
RNF24	9.15708e-12	-0.46984	0.222	0.261	2.56124e-07
PNISR	9.2463e-12	-0.356598	0.716	0.664	2.58619e-07
PTBP3	1.11448e-11	-0.388038	0.699	0.666	3.1172e-07
GNAS	1.14069e-11	-0.424515	0.295	0.335	3.19052e-07
GNA14	1.18904e-11	-0.262369	0.228	0.158	3.32575e-07
RAB27A	1.48832e-11	-0.426052	0.171	0.215	4.16284e-07
SRSF5	1.6639e-11	-0.480435	0.303	0.332	4.65392e-07
NEDD4L	1.92564e-11	-0.463535	0.712	0.667	5.38602e-07
NLK	2.06025e-11	-0.459925	0.606	0.572	5.76252e-07
CDH1	2.2025e-11	-0.481525	0.233	0.271	6.16039e-07
PLEKHG1	2.80254e-11	-0.660958	0.408	0.411	7.8387e-07
MTSS1	3.2477e-11	-0.605537	0.336	0.357	9.0838e-07
PITPNC1	3.50618e-11	-0.549152	0.52	0.513	9.80679e-07
HIP1	3.62627e-11	-0.631949	0.447	0.446	1.01427e-06
OGT	3.67333e-11	-0.433392	0.333	0.361	1.02743e-06
TMEM245	4.26586e-11	-0.460483	0.377	0.385	1.19316e-06
TMBIM6	4.68954e-11	-0.415319	0.265	0.306	1.31166e-06
CPEB4	7.14693e-11	-0.528934	0.446	0.443	1.999e-06
ETNK1	9.62358e-11	-0.460898	0.42	0.423	2.69171e-06
HNRNPA2B1	1.17476e-10	-0.363012	0.506	0.53	3.28582e-06
CTNND1	1.51283e-10	-0.270876	0.818	0.773	4.23138e-06
RBM25	4.46322e-10	-0.403608	0.637	0.598	1.24836e-05
TCF7L1	6.55939e-10	-0.594131	0.199	0.232	1.83466e-05
FKBP5	7.23251e-10	-0.309351	0.173	0.222	2.02293e-05
PRKCA	7.94811e-10	-0.361636	0.819	0.758	2.22309e-05
CPEB3	8.21578e-10	-0.44733	0.289	0.314	2.29796e-05
VPS13C	1.0172e-09	-0.350051	0.613	0.574	2.84511e-05
ABCA5	1.27207e-09	-0.531904	0.298	0.316	3.55797e-05
SYNE1	1.73736e-09	-0.349879	0.721	0.694	4.85939e-05
ATF6	2.68922e-09	-0.45803	0.44	0.433	7.52175e-05
SLIT3	5.08311e-09	-1.01763	0.215	0.243	0.000142174
DDX24	5.52018e-09	-0.369534	0.18	0.215	0.000154399
ASPH	5.79214e-09	-0.439987	0.368	0.381	0.000162006
FAM20C	5.83774e-09	-0.555087	0.24	0.272	0.000163282
CIRBP	6.43373e-09	-0.373019	0.183	0.22	0.000179951
ELF2	1.01068e-08	-0.386058	0.497	0.486	0.000282686
KCNJ3	1.18009e-08	-0.312204	0.164	0.203	0.000330071
CAB39	1.53277e-08	-0.436982	0.452	0.442	0.000428716
TMTC1	1.67643e-08	-0.835824	0.192	0.22	0.000468897
ITGA1	1.85001e-08	-0.278063	0.388	0.292	0.000517448
VAV2	2.03564e-08	-0.509941	0.325	0.34	0.000569369
PCM1	2.10912e-08	-0.356613	0.578	0.547	0.000589922
CUBN	2.46557e-08	-0.296824	0.234	0.172	0.000689621
PACRG	2.71697e-08	-0.7683	0.378	0.386	0.000759937
TBC1D1	3.62924e-08	-0.435654	0.486	0.467	0.0010151
SLC11A2	5.07002e-08	-0.419494	0.218	0.244	0.00141808
FRAS1	6.07318e-08	-0.40197	0.707	0.65	0.00169867
C6orf62	6.85386e-08	-0.397128	0.201	0.227	0.00191702
SASH1	7.76902e-08	-0.372749	0.572	0.546	0.00217299
PLCL2	1.0243e-07	-0.487143	0.39	0.388	0.00286496
HERC3	1.1105e-07	-0.399058	0.236	0.26	0.00310607
CHP1	1.28696e-07	-0.44764	0.24	0.263	0.00359961
LENG8	1.31838e-07	-0.36817	0.225	0.26	0.0036875
TCF25	1.39814e-07	-0.379618	0.501	0.483	0.00391058
AKAP13	1.52406e-07	-0.346488	0.81	0.777	0.0042628
TCF7L2	1.67233e-07	-0.32879	0.61	0.572	0.00467752
CCDC171	1.7298e-07	-0.406871	0.271	0.288	0.00483824
ALDH1A2	2.02231e-07	-0.65479	0.334	0.345	0.0056564
DENND5B	2.45796e-07	-0.434152	0.474	0.454	0.0068749
PDE5A	4.42146e-07	-0.509845	0.34	0.342	0.0123668
HERC1	5.16434e-07	-0.415945	0.556	0.515	0.0144447
SPAG16	6.21968e-07	-0.41805	0.449	0.438	0.0173964
UMAD1	6.57633e-07	-0.359384	0.523	0.49	0.018394
LYST	6.71696e-07	-0.446322	0.275	0.291	0.0187873
WNK1	7.14638e-07	-0.535633	0.527	0.49	0.0199884
MYO1D	7.53217e-07	-0.308611	0.691	0.644	0.0210675
CHD2	1.01997e-06	-0.29076	0.717	0.667	0.0285285
CDC14A	1.09347e-06	-0.315035	0.281	0.214	0.0305843
PER1	1.15566e-06	-0.336945	0.191	0.223	0.0323238
HNRNPU	1.16734e-06	-0.379339	0.55	0.525	0.0326504
SLC16A10	1.17088e-06	-0.685871	0.182	0.209	0.0327494
RAPH1	1.6896e-06	-0.388268	0.351	0.355	0.047258
ANKRD44	1.78988e-06	-0.496312	0.299	0.307	0.0500628
FRY	1.93108e-06	-0.471566	0.531	0.5	0.0540123
FGF14	2.01558e-06	-0.325458	0.311	0.243	0.0563758
PAQR5	2.55703e-06	-0.40088	0.223	0.246	0.0715202
MAN1A1	2.56169e-06	-0.426563	0.412	0.399	0.0716504
SESTD1	2.56787e-06	-0.408152	0.509	0.472	0.0718232
RNF145	3.31044e-06	-0.455764	0.271	0.282	0.0925931
MAML3	4.56792e-06	-0.331128	0.601	0.576	0.127765
TIMP3	4.68852e-06	-0.676635	0.383	0.411	0.131138
MIR99AHG	5.05867e-06	-0.35255	0.711	0.678	0.141491
ADK	6.76376e-06	-0.268076	0.731	0.674	0.189182
ZFYVE16	7.27246e-06	-0.398099	0.28	0.291	0.203411
LINC01578	7.6706e-06	-0.344363	0.36	0.363	0.214547
FREM2	8.05333e-06	-0.427242	0.228	0.246	0.225252
GPI	1.12429e-05	-0.361596	0.205	0.225	0.314463
NUMA1	1.13521e-05	-0.345142	0.179	0.201	0.317519
MYO9B	1.37994e-05	-0.327061	0.356	0.278	0.38597
ETV6	1.38153e-05	-0.440189	0.663	0.618	0.386415
EZR	1.55401e-05	-0.349817	0.49	0.496	0.434656
KDM7A	1.82857e-05	-0.389913	0.217	0.233	0.51145
SLC7A1	2.33461e-05	-0.366119	0.179	0.201	0.652989
JAK1	2.75413e-05	-0.263334	0.702	0.643	0.77033
CAMK1D	3.19679e-05	-0.484446	0.253	0.269	0.894142
KIAA1109	3.31472e-05	-0.312686	0.636	0.575	0.927128
CDC42SE2	3.58686e-05	-0.367755	0.562	0.523	1
RALGPS2	3.65587e-05	-0.340799	0.442	0.423	1
AC016831.7	3.84281e-05	-0.339019	0.225	0.241	1
SDCCAG8	4.27849e-05	-0.33539	0.505	0.472	1
NEGR1	4.35743e-05	-0.647461	0.241	0.258	1
SMARCA2	4.74526e-05	-0.388655	0.368	0.368	1
SGPP1	4.98106e-05	-0.408685	0.264	0.275	1
SEPTIN11	5.61815e-05	-0.381235	0.44	0.421	1
ATP2B1	5.67788e-05	-0.405411	0.385	0.379	1
CNNM2	7.4531e-05	-0.441565	0.228	0.242	1
EIF2AK3	9.58964e-05	-0.37428	0.239	0.251	1
ADAMTS9	0.000112314	-0.291586	0.545	0.514	1
HIPK2	0.000117112	-0.405205	0.521	0.485	1
PRPF38B	0.000120014	-0.404556	0.231	0.243	1
NAA50	0.000122067	-0.344961	0.213	0.227	1
TOX3	0.000136135	-0.443634	0.405	0.391	1
GALNT18	0.000142091	-0.432906	0.325	0.324	1
GOLGA8A	0.000172649	-0.367062	0.274	0.277	1
MAPKAPK2	0.000182267	-0.37105	0.22	0.232	1
ZDHHC14	0.000191062	-0.36253	0.363	0.36	1
SLC49A4	0.000203068	-0.370426	0.202	0.216	1
WDR72	0.000236995	-0.342917	0.6	0.54	1
RPS6KA2	0.000255029	-0.474718	0.301	0.297	1
SSBP3	0.000279954	-0.428225	0.291	0.294	1
SGMS2	0.000297708	-0.554626	0.257	0.259	1
INPP4B	0.000316579	-0.60404	0.457	0.435	1
B4GALT1	0.000418416	-0.391659	0.322	0.32	1
VPS37B	0.000481419	-0.445453	0.342	0.334	1
DYRK1A	0.000502517	-0.268787	0.675	0.614	1
NHSL1	0.000506978	-0.400784	0.329	0.329	1
GSE1	0.000647727	-0.480997	0.278	0.279	1
MBP	0.000711451	-0.380902	0.271	0.272	1
STARD13	0.000802955	-0.375238	0.473	0.446	1
CENPC	0.000860052	-0.362783	0.257	0.258	1
ZRANB2	0.000951806	-0.340053	0.499	0.458	1
THSD4	0.0010404	-0.40607	0.484	0.457	1
DPY19L2	0.0010585	-0.342575	0.229	0.235	1
PCGF5	0.00125423	-0.316546	0.469	0.436	1
PEAK1	0.00126481	-0.255334	0.496	0.402	1
BMERB1	0.00126597	-0.317507	0.246	0.253	1
CCNH	0.00137053	-0.324518	0.533	0.489	1
ZFHX3	0.00147856	-0.389638	0.501	0.459	1
MAGI2	0.00157794	-1.20346	0.653	0.643	1
RBM39	0.0015849	-0.266573	0.628	0.579	1
PTPN13	0.00174468	-0.32057	0.671	0.595	1
MPRIP	0.00174689	-0.379906	0.318	0.309	1
PACSIN2	0.00184413	-0.354037	0.378	0.362	1
ANKRD10	0.00197302	-0.292754	0.416	0.402	1
BCKDHB	0.00214477	-0.331382	0.397	0.379	1
GRAMD2B	0.00237415	-0.348108	0.403	0.381	1
CLCN3	0.00251079	-0.342106	0.255	0.256	1
SF3B1	0.00256323	-0.29762	0.326	0.324	1
LCORL	0.00265567	-0.314996	0.343	0.335	1
HNRNPA3	0.00284834	-0.321401	0.339	0.331	1
ANKH	0.00295531	-0.323432	0.237	0.192	1
WDFY2	0.00298807	-0.358499	0.229	0.233	1
NAMPT	0.00325884	-0.337655	0.475	0.469	1
INSR	0.00342526	-0.557251	0.522	0.475	1
SPATA13	0.00355067	-0.349992	0.496	0.456	1
RNF149	0.00370112	-0.385788	0.377	0.359	1
LINC01266	0.00399317	-0.2873	0.215	0.225	1
RALGPS1	0.00471919	-0.273107	0.307	0.304	1
SRRM2	0.00485014	-0.283061	0.537	0.505	1
CCN2	0.0049048	-0.269267	0.302	0.261	1
AL008633.1	0.00559204	-0.265857	0.321	0.322	1
EMX2OS	0.005931	-0.271148	0.204	0.212	1
SULT1C2	0.00614935	-0.305525	0.233	0.237	1
TACC1	0.00646885	-0.763388	0.488	0.435	1
CSNK1A1	0.00673472	-0.253157	0.677	0.613	1
TGFBR2	0.00674394	-0.350976	0.503	0.456	1
ZNF292	0.00720951	-0.260346	0.581	0.528	1
METAP2	0.00749974	-0.447496	0.234	0.236	1
ADAMTS1	0.00751913	-0.284584	0.222	0.187	1
STK24	0.00768346	-0.404022	0.431	0.399	1
CD46	0.00777677	-0.301307	0.363	0.348	1
PRKCI	0.00784828	-0.317149	0.384	0.365	1
LIMA1	0.00805741	-0.356615	0.542	0.489	1
JAK2	0.00882483	-0.34887	0.257	0.256	1
MTERF1	0.0106257	-0.345334	0.273	0.266	1
NDUFA10	0.0108317	-0.271441	0.201	0.207	1
LAMB1	0.0108994	-0.309207	0.599	0.533	1
LINC01725	0.011052	-0.28103	0.303	0.298	1
NPNT	0.0110698	-0.413494	0.301	0.287	1
CDK17	0.0112496	-0.364842	0.366	0.296	1
ARFGAP3	0.0113813	-0.279559	0.263	0.261	1
TOX	0.011921	-0.510416	0.404	0.379	1
MYCBP2	0.0138158	-0.342887	0.594	0.524	1
ARHGAP18	0.0161499	-0.379057	0.34	0.327	1
FBXO34	0.0163576	-0.330568	0.416	0.389	1
MAPK1IP1L	0.0167353	-0.32226	0.271	0.263	1
BOD1L1	0.0183757	-0.332633	0.338	0.32	1
GRAMD1C	0.0192263	-0.302368	0.268	0.263	1
SMAD2	0.0213883	-0.303624	0.606	0.541	1
CCDC178	0.0239051	-0.356991	0.253	0.251	1
KMT2E	0.0249445	-0.266711	0.655	0.586	1
FAM135A	0.0270634	-0.306797	0.494	0.446	1
RNF150	0.0277203	-0.295041	0.337	0.321	1
SLC20A2	0.0287184	-0.285083	0.572	0.52	1
CACNA1D	0.0287757	-0.256742	0.399	0.335	1
SMCHD1	0.0293608	-0.301495	0.537	0.484	1
MGAT5	0.0294973	-0.385804	0.4	0.325	1
TRA2A	0.0299016	-0.280352	0.463	0.427	1
GBE1	0.0305903	-0.309459	0.522	0.472	1
TACC2	0.030738	-0.295581	0.288	0.28	1
HNRNPDL	0.0308341	-0.271529	0.213	0.215	1
SLC38A1	0.0310765	-0.29391	0.351	0.339	1
AL049828.1	0.0318748	-0.284551	0.378	0.357	1
ARPC2	0.0375563	-0.303374	0.266	0.26	1
CELF2	0.0404173	-0.573147	0.288	0.28	1
PPP2R5C	0.0419885	-0.299822	0.339	0.321	1
ARHGEF3	0.0420022	-0.354185	0.555	0.496	1
SEPTIN9	0.0426397	-0.283958	0.536	0.493	1
OSMR	0.0470714	-0.451821	0.499	0.445	1
PPARG	0.0532299	-0.433631	0.406	0.377	1
TMEM131	0.0542839	-0.297197	0.459	0.412	1
DPYD	0.0564857	-0.319315	0.64	0.583	1
RNF10	0.0592861	-0.26701	0.24	0.234	1
SLC8A1	0.0610905	-0.71895	0.555	0.559	1
NUCKS1	0.0612376	-0.264556	0.382	0.357	1
GRK3	0.061658	-0.303091	0.206	0.174	1
VPS13D	0.0624083	-0.287841	0.556	0.487	1
ARRDC3	0.0668474	-0.321043	0.205	0.206	1
TOP1	0.0696366	-0.272781	0.524	0.475	1
INPP4A	0.0709319	-0.32695	0.215	0.212	1
STXBP5	0.0725562	-0.265011	0.484	0.433	1
CLIP1	0.0736819	-0.307973	0.533	0.473	1
FNBP1	0.0763732	-0.32631	0.378	0.355	1
STRN	0.0853221	-0.261707	0.391	0.36	1
FCHO2	0.0889985	-0.343306	0.436	0.395	1
ARGLU1	0.0898186	-0.30532	0.459	0.431	1
ANXA1	0.0901874	-0.401077	0.251	0.25	1
DOCK4	0.10052	-0.609717	0.399	0.379	1
SNX25	0.101259	-0.255573	0.216	0.213	1
BCR	0.104847	-0.306718	0.266	0.257	1
VOPP1	0.105419	-0.343261	0.263	0.252	1
AP1S3	0.105787	-0.492663	0.249	0.238	1
MTHFD2L	0.117954	-0.265944	0.223	0.194	1
EYA3	0.129941	-0.308556	0.48	0.428	1
CEP170	0.133013	-0.255319	0.301	0.257	1
TES	0.145403	-0.292631	0.241	0.231	1
ASTN2	0.145607	-0.343799	0.385	0.355	1
ELL2	0.147785	-0.470569	0.46	0.392	1
GIT2	0.148727	-0.327829	0.232	0.222	1
PHF3	0.15191	-0.269111	0.434	0.393	1
LRRK2	0.157089	-0.320078	0.563	0.493	1
TGFBR3	0.158279	-0.282552	0.252	0.219	1
LINC00271	0.170786	-0.254459	0.389	0.361	1
ARHGEF7	0.175322	-0.34858	0.37	0.338	1
HSD17B4	0.178406	-0.276037	0.21	0.203	1
NPAS2	0.178428	-0.263877	0.269	0.259	1
GHR	0.178551	-0.263722	0.24	0.209	1
CREB3L2	0.180156	-0.377542	0.284	0.266	1
CACNA2D3	0.182034	-0.401185	0.323	0.299	1
MANBA	0.202293	-0.273201	0.209	0.183	1
MIDN	0.205231	-0.260735	0.256	0.225	1
HSPG2	0.206116	-0.355199	0.257	0.248	1
VAPA	0.207127	-0.290449	0.426	0.384	1
SNRK	0.235836	-0.250471	0.288	0.249	1
ELF1	0.236216	-0.299296	0.527	0.464	1
LIFR	0.257088	-0.328337	0.347	0.316	1
NPTN	0.265927	-0.305729	0.278	0.26	1
SLC25A36	0.26862	-0.274521	0.395	0.355	1
EXOC6	0.293682	-0.317843	0.367	0.319	1
MINDY2	0.29826	-0.250443	0.413	0.374	1
MPHOSPH8	0.300009	-0.272126	0.28	0.262	1
PRPF4B	0.330447	-0.288949	0.278	0.258	1
YTHDC1	0.344384	-0.27086	0.371	0.336	1
NEBL	0.373501	-0.395483	0.529	0.474	1
MIR222HG	0.384007	-0.439794	0.209	0.199	1
BCLAF1	0.385792	-0.277323	0.351	0.32	1
PDZRN3	0.389101	-0.375417	0.254	0.236	1
COL18A1	0.412491	-0.304549	0.462	0.422	1
FOXO3	0.428231	-0.334002	0.614	0.544	1
AL589935.1	0.443544	-0.30786	0.34	0.306	1
USP36	0.455323	-0.313034	0.217	0.206	1
AC005208.1	0.456907	-0.292627	0.295	0.26	1
MAPK14	0.47161	-0.265226	0.311	0.286	1
KLHL5	0.5095	-0.276913	0.218	0.194	1
VTI1A	0.515626	-0.264316	0.681	0.599	1
DMXL2	0.518326	-0.492999	0.291	0.265	1
ZMAT1	0.51949	-0.279072	0.326	0.296	1
CHD3	0.522411	-0.250281	0.217	0.194	1
ATXN7	0.528579	-0.292069	0.418	0.369	1
RFX2	0.623003	-0.308676	0.331	0.292	1
MEIS2	0.634224	-0.715025	0.342	0.298	1
SPTLC3	0.638703	-0.250105	0.313	0.284	1
APLP2	0.642022	-0.27427	0.271	0.249	1
RIMKLB	0.645252	-0.301901	0.294	0.264	1
SEC62	0.65603	-0.266422	0.272	0.248	1
CEP350	0.67842	-0.259486	0.424	0.373	1
MYO5A	0.693064	-0.308669	0.359	0.312	1
ATP2C1	0.714361	-0.252631	0.393	0.342	1
MDFIC	0.733176	-0.317637	0.27	0.245	1
RAPGEF1	0.734111	-0.46713	0.37	0.325	1
ABR	0.759788	-0.411107	0.212	0.194	1
TBC1D14	0.768602	-0.290583	0.266	0.238	1
SLC38A2	0.804681	-0.333144	0.229	0.207	1
CD59	0.812036	-0.275731	0.228	0.21	1
GOLGB1	0.8534	-0.262779	0.463	0.404	1
USP12	0.854575	-0.294031	0.342	0.301	1
SORBS1	0.854989	-0.846688	0.42	0.362	1
TRA2B	0.876539	-0.283515	0.279	0.252	1
P4HA1	0.879966	-0.277129	0.231	0.213	1
RBPJ	0.882779	-0.37054	0.386	0.341	1
MGLL	0.922843	-0.25833	0.276	0.25	1
ZC3HAV1	0.947129	-0.255015	0.216	0.197	1
IL4R	0.955515	-0.299516	0.211	0.193	1
RAPGEF5	0.98238	-0.430642	0.276	0.247	1
RAB31	0.993311	-0.383086	0.254	0.231	1

## Sheet: PEC
	p_val	avg_log2FC	pct.1	pct.2	p_val_adj
COL11A1	0	1.54321	0.233	0.036	0
CFH	0	1.99713	0.488	0.129	0
TNNT2	0	1.58666	0.231	0.016	0
SLIT3	0	1.69369	0.641	0.231	0
KLRG2	0	1.50956	0.226	0.02	0
FRMD4A	0	3.07701	0.729	0.301	0
LINC01435	0	3.18591	0.493	0.066	0
KIRREL3	0	2.38344	0.346	0.021	0
SLC35F4	0	1.89289	0.243	0.029	0
ALDH1A2	0	3.35793	0.716	0.335	0
RBFOX1	0	2.85045	0.704	0.241	0
SLC4A11	0	2.39954	0.288	0.01	0
CCN2	1.75726e-303	1.45813	0.633	0.253	4.91507e-299
CCDC85A	3.92027e-274	1.55088	0.278	0.063	1.0965e-269
RAPGEF3	2.04792e-247	1.55726	0.404	0.135	5.72803e-243
NTM	2.81155e-246	1.45377	0.34	0.096	7.86392e-242
LRFN5	5.62072e-243	1.31651	0.207	0.04	1.57212e-238
SYNE1	1.6707e-239	1.32921	0.849	0.691	4.67295e-235
TENM3	3.98216e-235	1.52305	0.506	0.213	1.11381e-230
TPM1	5.08904e-222	1.05786	0.859	0.54	1.42341e-217
ATP10A	1.08488e-208	1.26899	0.359	0.116	3.03441e-204
AC003984.1	1.02328e-203	1.32347	0.248	0.064	2.86212e-199
NALCN	5.047e-180	1.17271	0.233	0.061	1.41165e-175
KCNT2	5.38907e-180	1.19867	0.605	0.33	1.50732e-175
FBXL7	7.80637e-180	1.25054	0.622	0.347	2.18344e-175
PDE1A	1.20847e-169	1.39028	0.802	0.632	3.3801e-165
CRIM1	4.93013e-168	1.09512	0.871	0.687	1.37896e-163
LINC01197	1.84411e-163	1.04057	0.211	0.054	5.15798e-159
ZFPM2	2.51384e-162	1.13478	0.554	0.295	7.0312e-158
CLIC5	8.7133e-160	1.03383	0.298	0.1	2.43711e-155
MAGI2	4.30215e-155	0.499121	0.806	0.639	1.20331e-150
PKHD1	2.17324e-139	-0.921245	0.784	0.889	6.07855e-135
KCNMB2	7.5547e-137	1.29319	0.402	0.184	2.11305e-132
EYA2	4.01227e-135	1.11824	0.247	0.082	1.12223e-130
TSHZ2	1.57956e-133	1.04717	0.501	0.26	4.41802e-129
PLCE1	3.27606e-128	1.14875	0.391	0.181	9.16313e-124
AC079298.3	6.83227e-128	1.13956	0.349	0.147	1.91099e-123
PDE4D	1.85651e-126	-0.899163	0.892	0.933	5.19267e-122
AC109466.1	8.50569e-125	1.64157	0.219	0.07	2.37904e-120
CALD1	3.22081e-120	0.663751	0.799	0.543	9.00861e-116
MECOM	1.15975e-118	-1.2798	0.732	0.8	3.24383e-114
IGFBP7	5.75087e-117	0.957341	0.838	0.694	1.60852e-112
EDIL3	7.96396e-110	1.16854	0.373	0.184	2.22752e-105
AEBP1	3.19055e-109	0.827838	0.289	0.114	8.92398e-105
DNM1	4.49534e-109	1.02905	0.318	0.142	1.25735e-104
KCNIP4	1.21492e-108	-1.2731	0.684	0.797	3.39814e-104
RERG	1.22105e-107	1.21947	0.599	0.403	3.41526e-103
ROBO1	2.16958e-104	1.49733	0.422	0.234	6.06832e-100
AUTS2	7.81447e-104	0.91564	0.665	0.462	2.18571e-99
TNC	1.18897e-103	1.01559	0.52	0.306	3.32555e-99
PCDH9	9.20644e-99	1.15339	0.428	0.231	2.57504e-94
NAV3	2.87608e-97	1.26981	0.327	0.156	8.04438e-93
TFCP2L1	3.54759e-97	-1.16683	0.179	0.439	9.92262e-93
UNC5C	2.27127e-96	0.772485	0.294	0.126	6.35273e-92
OSBPL10	9.81227e-95	0.889665	0.673	0.514	2.74449e-90
CSGALNACT1	3.87558e-94	-1.43821	0.267	0.491	1.084e-89
ITGB3	5.2417e-93	1.03962	0.338	0.168	1.4661e-88
AC027288.3	5.73073e-93	1.1621	0.269	0.117	1.60289e-88
BCAM	3.93019e-92	0.989724	0.342	0.17	1.09927e-87
DPP6	6.96891e-92	0.940259	0.31	0.141	1.9492e-87
ALPK2	7.50503e-92	0.85814	0.367	0.182	2.09916e-87
LRP2	9.57564e-92	0.717298	0.48	0.265	2.67831e-87
CLDN1	1.25876e-91	1.01624	0.362	0.187	3.52076e-87
GPR176	6.77258e-91	0.894702	0.201	0.073	1.89429e-86
CTIF	3.65273e-89	1.06056	0.34	0.177	1.02167e-84
TENM2	7.39369e-87	0.934415	0.226	0.089	2.06802e-82
GALNT14	9.90652e-86	1.0397	0.535	0.362	2.77085e-81
MYLK	2.22929e-84	0.892866	0.452	0.269	6.23531e-80
APBA1	2.29752e-84	1.079	0.285	0.134	6.42615e-80
DPYSL3	1.97521e-83	0.703701	0.272	0.117	5.52465e-79
PRDM16	6.64753e-83	-1.18758	0.059	0.268	1.85931e-78
CCSER1	8.60005e-83	-0.977812	0.684	0.808	2.40544e-78
CASC15	2.46183e-82	0.586968	0.689	0.487	6.88573e-78
PTH2R	9.58364e-81	-0.859761	0.595	0.746	2.68055e-76
LINC02532	3.24074e-75	-0.886512	0.443	0.637	9.06435e-71
PAK3	3.38986e-75	0.832013	0.216	0.09	9.48143e-71
EFCAB13	5.0629e-74	1.03313	0.441	0.287	1.41609e-69
COL8A1	5.19079e-74	0.817232	0.547	0.372	1.45186e-69
SIPA1L2	1.5781e-73	0.935233	0.364	0.212	4.41393e-69
VAV3	8.86412e-73	-0.910659	0.227	0.448	2.47929e-68
MUC1	2.06904e-72	-0.831853	0.133	0.351	5.7871e-68
LINC01606	4.02107e-72	-1.08455	0.095	0.298	1.12469e-67
PLXDC2	4.87813e-72	0.544202	0.831	0.685	1.36441e-67
SHISA9	3.65242e-71	0.978484	0.225	0.099	1.02158e-66
MEIS2	3.9675e-71	0.367568	0.493	0.294	1.10971e-66
MACC1	2.04659e-69	-0.74308	0.542	0.717	5.72432e-65
PTH1R	2.74886e-67	-1.06051	0.062	0.249	7.68855e-63
C4orf19	6.08449e-64	-0.762288	0.271	0.476	1.70183e-59
CNTN4	2.7231e-63	0.881815	0.578	0.451	7.61651e-59
TNS1	1.09489e-61	0.768375	0.478	0.329	3.06241e-57
RBM47	5.53265e-61	-0.767845	0.517	0.686	1.54748e-56
ESRRG	7.27577e-61	-0.790987	0.669	0.797	2.03503e-56
MSRB3	9.04524e-61	0.779894	0.362	0.214	2.52995e-56
NPR3	1.89267e-60	0.904422	0.223	0.105	5.29378e-56
FRY	2.58295e-60	0.828462	0.612	0.498	7.22451e-56
PITPNC1	6.79034e-60	-0.878358	0.315	0.519	1.89926e-55
ACTN1	6.84298e-60	0.683984	0.51	0.353	1.91398e-55
ARHGEF38	1.01799e-59	-0.804231	0.267	0.464	2.84732e-55
RGL3	1.172e-59	-0.758269	0.134	0.323	3.27808e-55
CTTNBP2	8.31005e-59	1.07533	0.379	0.246	2.32432e-54
VCAM1	1.06325e-57	0.793091	0.316	0.178	2.97392e-53
CLSTN2	5.45324e-57	0.834753	0.337	0.194	1.52527e-52
RASSF7	1.87075e-56	0.727485	0.237	0.119	5.23249e-52
TENM4	6.38867e-56	0.718614	0.291	0.16	1.78691e-51
COL6A2	6.9409e-56	0.565442	0.22	0.102	1.94137e-51
NEAT1	1.26884e-55	-0.495979	0.832	0.923	3.54894e-51
PLEKHG3	1.73202e-55	0.803782	0.267	0.146	4.84445e-51
CA12	2.5429e-55	-0.968612	0.177	0.364	7.1125e-51
LLGL2	3.39448e-55	-0.745436	0.192	0.376	9.49436e-51
ABTB2	4.11821e-55	-0.941537	0.28	0.468	1.15186e-50
DCBLD2	6.88376e-55	0.859094	0.375	0.242	1.92539e-50
TANC2	1.02435e-53	-0.555422	0.477	0.667	2.86511e-49
KSR2	1.7655e-53	-1.00681	0.081	0.244	4.9381e-49
SPOCK1	1.41092e-52	0.675648	0.236	0.119	3.94635e-48
FGD4	1.93426e-52	-0.530354	0.533	0.701	5.41014e-48
RHEX	4.05545e-52	0.618372	0.611	0.459	1.13431e-47
SLC45A4	7.24471e-52	-0.959838	0.092	0.255	2.02635e-47
MYL9	1.8737e-51	0.569533	0.238	0.118	5.24074e-47
TIMP3	2.31616e-51	0.828592	0.562	0.406	6.47831e-47
ST6GAL1	3.85127e-51	-0.740228	0.349	0.542	1.0772e-46
ARHGEF3	4.36797e-51	-0.676812	0.315	0.503	1.22172e-46
BICC1	6.98623e-51	0.377764	0.925	0.855	1.95405e-46
TMTC2	9.7012e-51	-0.735992	0.391	0.57	2.71343e-46
PRUNE2	9.70219e-51	0.71914	0.384	0.239	2.7137e-46
GATA3	2.02132e-50	-0.806856	0.076	0.234	5.65362e-46
SNX29	1.97325e-49	-0.498617	0.528	0.704	5.51917e-45
FAM20A	2.10979e-49	-0.964428	0.1	0.259	5.90108e-45
KIF13B	2.23523e-49	-0.582788	0.302	0.492	6.25192e-45
PARD3B	2.37403e-49	0.545232	0.87	0.84	6.64016e-45
ROBO2	3.86733e-49	0.416699	0.55	0.374	1.08169e-44
TSPAN5	9.79602e-49	0.65136	0.4	0.257	2.73995e-44
ABI3BP	1.34016e-48	0.671711	0.434	0.294	3.74843e-44
SAT1	1.83137e-48	-0.63434	0.133	0.308	5.12234e-44
PAPPA	2.80146e-48	-0.834878	0.392	0.554	7.83567e-44
COL4A2	8.43814e-48	0.487754	0.585	0.453	2.36015e-43
LIMCH1	2.49879e-47	-0.637137	0.407	0.583	6.98911e-43
HRH1	1.73132e-46	0.700912	0.372	0.242	4.84249e-42
MYO10	1.7786e-46	-0.697676	0.328	0.506	4.97474e-42
SGIP1	3.40354e-46	0.619814	0.424	0.286	9.51971e-42
PVT1	5.27009e-46	0.714797	0.364	0.231	1.47404e-41
CDH6	5.62204e-46	0.515099	0.452	0.301	1.57248e-41
ITGA3	5.69243e-46	0.719836	0.461	0.335	1.59217e-41
RBMS3	1.12131e-45	0.260074	0.769	0.589	3.1363e-41
DOCK11	4.35777e-45	0.634963	0.354	0.222	1.21887e-40
SPSB1	5.36393e-45	0.767257	0.268	0.153	1.50029e-40
NRG3	5.5666e-45	0.778747	0.655	0.536	1.55698e-40
PHLDB1	1.20322e-44	0.619485	0.315	0.192	3.36541e-40
ZBTB7C	4.72959e-44	0.798003	0.253	0.143	1.32287e-39
PTPRG	5.79773e-44	-0.510523	0.731	0.837	1.62162e-39
PDE10A	5.94499e-44	-1.06853	0.424	0.568	1.66281e-39
GRHL2	7.3745e-44	-0.630535	0.098	0.246	2.06265e-39
COBLL1	1.02536e-43	-0.708836	0.667	0.767	2.86793e-39
RBPMS	1.11937e-43	-0.481999	0.797	0.868	3.13089e-39
TNS3	1.13342e-43	0.559985	0.614	0.513	3.17019e-39
ATP11A	1.42168e-43	-0.583225	0.34	0.521	3.97643e-39
SLC25A29	1.84996e-43	-0.624504	0.149	0.309	5.17433e-39
TOX3	2.68465e-43	-0.705531	0.229	0.396	7.50898e-39
SLC16A5	3.80657e-43	-0.680562	0.089	0.233	1.0647e-38
ICA1	7.30082e-43	-0.537747	0.155	0.32	2.04204e-38
CDH2	8.98167e-43	0.575692	0.327	0.201	2.51217e-38
FHL2	1.62506e-42	0.660412	0.353	0.233	4.54528e-38
BNC2	1.96044e-42	0.344459	0.741	0.606	5.48334e-38
PALLD	1.9801e-42	0.549712	0.655	0.552	5.53834e-38
PRKAG2	2.5856e-42	-0.812134	0.277	0.442	7.23192e-38
LAMA5	2.79327e-42	0.754695	0.268	0.159	7.81278e-38
FYB2	3.08653e-42	-0.71258	0.157	0.315	8.63301e-38
CCDC198	4.00503e-42	0.726199	0.556	0.455	1.12021e-37
FAM189A1	4.04901e-42	0.717942	0.431	0.315	1.13251e-37
THRB	4.3645e-42	0.937159	0.507	0.428	1.22075e-37
ITGB8	4.51179e-42	0.396425	0.789	0.673	1.26195e-37
ATRNL1	5.52427e-42	0.598334	0.288	0.171	1.54514e-37
AC005208.1	8.62031e-42	-0.693306	0.119	0.265	2.4111e-37
PAWR	9.42758e-42	0.738131	0.6	0.523	2.63689e-37
SSH2	1.05958e-41	-0.462847	0.57	0.713	2.96363e-37
TBL1X	1.39145e-41	0.721578	0.546	0.467	3.89188e-37
PLEKHG1	2.05473e-41	-0.70987	0.249	0.416	5.74707e-37
PLCL2	3.51403e-41	-0.608812	0.228	0.393	9.82875e-37
SLC12A1	5.08643e-41	-1.41673	0.124	0.261	1.42267e-36
ATP1A1	6.85623e-41	-0.596459	0.226	0.394	1.91769e-36
PCSK5	8.82663e-41	-0.704442	0.24	0.403	2.46881e-36
PPP2R3A	1.17101e-40	-0.498977	0.479	0.636	3.27532e-36
WDR72	1.99423e-40	-0.538068	0.379	0.547	5.57786e-36
AC019197.1	4.30139e-40	-1.02447	0.762	0.772	1.2031e-35
HOXB3	4.36016e-40	-0.567042	0.099	0.24	1.21954e-35
CRYBG1	4.64816e-40	-0.587453	0.13	0.279	1.30009e-35
CASR	6.2744e-40	-0.994894	0.121	0.261	1.75495e-35
HNF1A-AS1	7.09115e-40	-0.685716	0.131	0.278	1.9834e-35
CLIP4	1.44446e-39	0.707023	0.364	0.256	4.04017e-35
NHSL1	2.01813e-39	-0.540102	0.172	0.334	5.64471e-35
UTY	2.68364e-39	-0.551075	0.106	0.259	7.50614e-35
NR6A1	3.09502e-39	-0.536354	0.313	0.477	8.65678e-35
PFKFB3	4.63951e-39	-0.709654	0.147	0.295	1.29767e-34
CACNA1D	8.12953e-39	-0.617692	0.182	0.342	2.27383e-34
DCDC2	1.12833e-38	0.591987	0.773	0.688	3.15593e-34
PPARG	1.82296e-38	-0.649673	0.222	0.382	5.09881e-34
PAPSS2	2.84908e-38	-0.607345	0.137	0.287	7.96888e-34
DLC1	3.26231e-38	0.545041	0.379	0.255	9.12468e-34
ZFP36L1	8.76696e-38	0.511231	0.684	0.568	2.45212e-33
FLNA	1.16989e-37	0.515647	0.304	0.186	3.27219e-33
ASAP2	1.77288e-37	-0.49752	0.321	0.487	4.95876e-33
PDE3B	1.88458e-37	-0.679777	0.089	0.222	5.27116e-33
COL6A1	2.15426e-37	0.515973	0.241	0.137	6.02547e-33
VPS37B	2.50825e-37	-0.505061	0.185	0.338	7.01557e-33
PAG1	3.12357e-37	0.695007	0.227	0.128	8.73662e-33
COL4A5	4.63037e-37	0.821615	0.403	0.303	1.29511e-32
ARHGAP10	5.08223e-37	0.791576	0.403	0.3	1.4215e-32
FAAH2	1.01536e-36	-0.603138	0.234	0.39	2.83996e-32
SCN2A	1.23559e-36	-0.808627	0.42	0.535	3.45595e-32
AFF3	1.343e-36	0.48661	0.356	0.234	3.75638e-32
MCU	1.4207e-36	-0.451955	0.458	0.623	3.9737e-32
ELF3	1.70853e-36	-0.665289	0.179	0.326	4.77875e-32
SCNN1A	1.76793e-36	-0.501702	0.102	0.236	4.94489e-32
OSBPL3	2.64104e-36	-0.544417	0.207	0.357	7.387e-32
THSD4	3.15459e-36	-0.603105	0.303	0.463	8.82338e-32
VAV2	3.90177e-36	-0.586561	0.192	0.344	1.09133e-31
ABCC4	6.11588e-36	-0.531691	0.356	0.51	1.71061e-31
NEDD4L	8.32651e-36	-0.516962	0.529	0.673	2.32892e-31
CHL1	1.77981e-35	-0.572369	0.139	0.277	4.97813e-31
RFTN1	1.87828e-35	0.545007	0.301	0.19	5.25354e-31
MAP2	2.49635e-35	0.807608	0.309	0.209	6.98228e-31
THBS1	2.59507e-35	0.265947	0.491	0.338	7.25842e-31
XIST	3.93147e-35	0.387203	0.708	0.546	1.09963e-30
PER1	5.35157e-35	0.584514	0.335	0.218	1.49683e-30
CRISPLD2	1.00195e-34	0.352855	0.337	0.215	2.80246e-30
ATP1B3	1.27063e-34	-0.908151	0.264	0.408	3.55397e-30
SLC44A1	1.3664e-34	-0.547043	0.22	0.369	3.82182e-30
ADAMTS9	1.77127e-34	-0.620114	0.359	0.52	4.95425e-30
DOCK4	1.81488e-34	0.261444	0.513	0.376	5.07623e-30
EGR1	4.05347e-34	0.525996	0.37	0.245	1.13375e-29
CDH11	6.72848e-34	0.540148	0.206	0.112	1.88196e-29
PLCG2	6.80477e-34	-0.671431	0.103	0.229	1.9033e-29
ITGB6	8.58233e-34	-0.570774	0.234	0.384	2.40048e-29
ARNT2	1.05899e-33	0.736259	0.375	0.284	2.96198e-29
DMD	1.06214e-33	0.302174	0.4	0.277	2.97081e-29
LINC00278	1.89447e-33	-0.522618	0.083	0.212	5.29884e-29
PTPRK	2.53952e-33	-0.353219	0.642	0.77	7.10302e-29
PLXNB1	2.91589e-33	0.640687	0.319	0.214	8.15573e-29
SH3RF1	3.83702e-33	-0.510702	0.534	0.674	1.07321e-28
PWRN1	7.66391e-33	-0.936685	0.192	0.319	2.14359e-28
ASTN2	8.80782e-33	-0.66173	0.222	0.36	2.46355e-28
TMEM163	8.92172e-33	0.568932	0.213	0.122	2.49541e-28
S100A6	1.98689e-32	-0.484383	0.152	0.289	5.55734e-28
MOB1B	3.36358e-32	-0.488703	0.241	0.386	9.40792e-28
FAM107B	4.40648e-32	-0.597742	0.313	0.457	1.23249e-27
RALGPS1	6.62467e-32	-0.418979	0.166	0.308	1.85292e-27
GPC4	7.04729e-32	0.73656	0.272	0.176	1.97113e-27
BMPR1B	7.20928e-32	0.638676	0.396	0.292	2.01644e-27
FNBP1	1.13825e-31	0.577127	0.449	0.353	3.18367e-27
MAGI2-AS3	1.48603e-31	0.513099	0.231	0.139	4.15643e-27
BBOX1	1.63066e-31	-1.10303	0.149	0.276	4.56097e-27
HDAC4	2.04774e-31	-0.543083	0.29	0.434	5.72752e-27
AHNAK	2.30787e-31	0.593286	0.447	0.341	6.45512e-27
NPAS3	2.31857e-31	0.351168	0.53	0.42	6.48505e-27
MYO3B	2.37123e-31	-0.590761	0.108	0.229	6.63232e-27
BLNK	2.8126e-31	-0.569067	0.11	0.23	7.86685e-27
DIRC3	3.09091e-31	0.687258	0.206	0.12	8.64527e-27
RALYL	3.67457e-31	-0.744647	0.261	0.392	1.02778e-26
NXN	3.7438e-31	0.469017	0.387	0.276	1.04714e-26
RUSC2	4.61971e-31	0.686885	0.332	0.236	1.29213e-26
KLHL29	5.32461e-31	0.562063	0.395	0.287	1.48929e-26
FAM49B	7.27951e-31	-0.368661	0.429	0.584	2.03608e-26
SIM1	7.7502e-31	-0.562838	0.14	0.264	2.16773e-26
NOS1AP	1.44634e-30	-0.501604	0.349	0.49	4.04542e-26
FNIP2	1.9601e-30	-0.398511	0.353	0.504	5.4824e-26
LRP1B	2.63102e-30	-0.552358	0.346	0.483	7.35897e-26
WSB1	3.23662e-30	-0.357724	0.57	0.714	9.05283e-26
PDXK	4.09425e-30	0.663093	0.328	0.233	1.14516e-25
GALNT11	4.90352e-30	-0.442259	0.248	0.392	1.37151e-25
TMEM51	5.32594e-30	-0.48041	0.213	0.354	1.48966e-25
RALGAPA2	5.37904e-30	-0.463686	0.371	0.525	1.50452e-25
TRABD2B	6.08339e-30	0.471011	0.567	0.46	1.70152e-25
ATP6V0E1	1.28506e-29	-0.428517	0.1	0.216	3.59431e-25
WFDC2	1.73475e-29	-0.384203	0.123	0.248	4.85211e-25
SAMD12	2.00099e-29	-0.378051	0.57	0.691	5.59676e-25
FNBP1L	2.88682e-29	-0.37611	0.386	0.539	8.07442e-25
MYO6	3.40655e-29	-0.3671	0.599	0.73	9.52813e-25
CARMIL1	3.48644e-29	-0.373723	0.42	0.574	9.75157e-25
RBBP8	4.85459e-29	-0.425432	0.395	0.543	1.35783e-24
EZR	5.53704e-29	-0.584416	0.365	0.5	1.54871e-24
CMIP	5.59071e-29	-0.464771	0.361	0.512	1.56372e-24
SLC16A12	5.77773e-29	0.495638	0.359	0.25	1.61603e-24
HOMER1	5.97684e-29	0.579921	0.408	0.307	1.67172e-24
RCOR1	6.05612e-29	-0.355819	0.149	0.281	1.6939e-24
AC002460.2	7.06497e-29	-0.627252	0.217	0.347	1.97607e-24
TAOK3	8.36341e-29	-0.374636	0.272	0.418	2.33925e-24
ITGA1	1.08532e-28	0.56876	0.391	0.293	3.03564e-24
EYA3	1.25032e-28	-0.405191	0.287	0.434	3.49715e-24
ACSL3	1.70379e-28	-0.477639	0.143	0.267	4.7655e-24
MAL	2.16726e-28	-0.481679	0.118	0.234	6.06183e-24
GCNT2	2.37419e-28	-0.449699	0.112	0.23	6.6406e-24
KITLG	2.6309e-28	-0.616971	0.349	0.48	7.35863e-24
FHIT	7.62095e-28	-0.334809	0.78	0.868	2.13158e-23
KCNJ16	8.82067e-28	-0.515966	0.535	0.638	2.46714e-23
PATJ	1.00047e-27	-0.35434	0.676	0.765	2.79831e-23
XKR4	1.34136e-27	0.555481	0.239	0.149	3.75178e-23
PLEKHH2	1.78199e-27	0.599795	0.487	0.417	4.98423e-23
MAGI3	3.57169e-27	-0.468975	0.426	0.56	9.99002e-23
PRICKLE1	3.85726e-27	0.358316	0.453	0.34	1.07888e-22
SESTD1	6.65646e-27	-0.391688	0.332	0.477	1.86181e-22
TMEM117	7.94015e-27	-0.430013	0.357	0.504	2.22086e-22
PLCB1	9.83223e-27	-0.780421	0.508	0.605	2.75008e-22
AC005062.1	1.01007e-26	-0.427117	0.166	0.293	2.82517e-22
AC093912.1	1.1287e-26	-0.798909	0.103	0.211	3.15697e-22
MSC-AS1	1.32441e-26	0.527902	0.512	0.433	3.70438e-22
CDC42BPB	1.7485e-26	-0.34252	0.284	0.425	4.89056e-22
HPN	1.96271e-26	-0.476268	0.103	0.211	5.4897e-22
NDRG1	2.07957e-26	-0.651706	0.181	0.306	5.81655e-22
BCR	2.82322e-26	-0.486267	0.144	0.261	7.89655e-22
FREM2	2.87689e-26	-0.461239	0.132	0.249	8.04665e-22
SMAD3	3.33768e-26	-0.520903	0.388	0.517	9.33548e-22
MICAL2	5.20625e-26	0.568864	0.237	0.151	1.45619e-21
TTTY14	5.80607e-26	-0.376232	0.18	0.309	1.62396e-21
PDLIM7	7.42983e-26	0.401712	0.22	0.134	2.07812e-21
KLHL13	9.87234e-26	-0.710022	0.477	0.58	2.76129e-21
NAALADL2	1.09162e-25	-0.358063	0.745	0.832	3.05327e-21
ABCC5	1.26454e-25	-0.40056	0.122	0.234	3.53692e-21
MFHAS1	1.42511e-25	-0.441553	0.379	0.511	3.98602e-21
CTNND1	1.53227e-25	-0.308613	0.667	0.777	4.28576e-21
LUC7L3	1.72085e-25	0.51743	0.653	0.606	4.81322e-21
ITGAV	2.66294e-25	0.397513	0.668	0.596	7.44825e-21
KANSL1L	2.90359e-25	-0.351823	0.498	0.627	8.12134e-21
EXT1	3.13784e-25	0.326537	0.831	0.78	8.77654e-21
CADPS2	3.43528e-25	-0.484211	0.551	0.669	9.60848e-21
IVNS1ABP	3.98502e-25	-0.513399	0.301	0.422	1.11461e-20
ACACB	4.73748e-25	-0.470383	0.17	0.289	1.32507e-20
ITGA6	4.93814e-25	-0.453213	0.153	0.269	1.3812e-20
CNTN3	5.99717e-25	-0.368168	0.1	0.208	1.67741e-20
NR3C2	6.0007e-25	-0.407321	0.565	0.672	1.6784e-20
TBC1D14	7.35967e-25	-0.45524	0.131	0.242	2.0585e-20
SGCD	7.82124e-25	0.663499	0.245	0.164	2.1876e-20
ADK	9.45561e-25	-0.309086	0.548	0.68	2.64473e-20
DAPK1	1.49451e-24	-0.509758	0.517	0.629	4.18016e-20
FAM20C	1.82622e-24	-0.494704	0.16	0.274	5.10793e-20
MICU1	2.64073e-24	-0.329066	0.308	0.45	7.38612e-20
PCCA	2.68763e-24	-0.305799	0.573	0.701	7.51731e-20
DENND5B	3.12099e-24	-0.395968	0.326	0.458	8.7294e-20
ADAMTS16	3.33771e-24	0.636739	0.239	0.158	9.33558e-20
GPR39	5.3744e-24	-0.418087	0.11	0.215	1.50322e-19
ANXA1	5.64804e-24	0.466529	0.343	0.247	1.57976e-19
SUSD6	5.75062e-24	0.619335	0.384	0.306	1.60845e-19
TRPS1	7.84998e-24	-0.342496	0.579	0.701	2.19564e-19
ANK2	8.98068e-24	0.521045	0.327	0.235	2.5119e-19
ACTG1	1.04137e-23	-0.364182	0.157	0.27	2.91271e-19
SAMD4A	1.23993e-23	0.359312	0.774	0.691	3.46808e-19
CLCN5	1.29996e-23	-0.491756	0.174	0.288	3.63598e-19
IPCEF1	1.60968e-23	-0.510152	0.234	0.355	4.50227e-19
GRAMD1C	1.6827e-23	-0.398153	0.152	0.266	4.7065e-19
ATP1B1	1.97686e-23	-0.415834	0.327	0.449	5.52929e-19
MAN1A1	2.03953e-23	-0.378761	0.272	0.403	5.70456e-19
SKAP1	3.57167e-23	-0.448633	0.356	0.473	9.98995e-19
MICAL3	3.65795e-23	0.465622	0.459	0.382	1.02313e-18
AFF1	4.1035e-23	-0.350027	0.654	0.753	1.14775e-18
FMN1	4.74601e-23	-0.440091	0.195	0.315	1.32746e-18
UNC13B	7.19242e-23	-0.322294	0.221	0.347	2.01172e-18
LTBP3	7.5659e-23	0.538175	0.283	0.203	2.11618e-18
BTBD7	7.82579e-23	-0.293503	0.312	0.446	2.18887e-18
ITGA2	9.71148e-23	-0.661609	0.395	0.514	2.7163e-18
DOCK8	1.04522e-22	-0.432557	0.124	0.23	2.92348e-18
PTGER3	1.13405e-22	-0.642945	0.159	0.265	3.17195e-18
ZFHX3	1.72696e-22	-0.359739	0.327	0.464	4.83031e-18
FNDC3A	2.23577e-22	-0.367799	0.609	0.729	6.25344e-18
LRBA	2.40362e-22	-0.260439	0.692	0.801	6.72293e-18
SPATA13	2.62092e-22	-0.378815	0.33	0.461	7.33072e-18
ANKRD13A	3.28011e-22	-0.379772	0.143	0.247	9.17448e-18
PDE5A	3.29282e-22	-0.42498	0.225	0.345	9.21001e-18
ITPR2	3.54898e-22	-0.307878	0.534	0.667	9.9265e-18
ADGRF1	3.81939e-22	-0.51606	0.125	0.228	1.06828e-17
SRSF4	4.15793e-22	-0.308818	0.304	0.438	1.16297e-17
STK39	4.19064e-22	-0.377677	0.297	0.424	1.17212e-17
RMST	4.35818e-22	0.552533	0.25	0.169	1.21898e-17
NFX1	6.64805e-22	-0.32557	0.231	0.356	1.85946e-17
RCAN1	7.20452e-22	-0.511272	0.176	0.283	2.01511e-17
RHBDD1	8.58035e-22	-0.328141	0.175	0.29	2.39992e-17
GULP1	9.69493e-22	0.453181	0.566	0.506	2.71167e-17
TMOD3	9.83212e-22	-0.289812	0.185	0.303	2.75004e-17
ATP13A3	1.00764e-21	0.456375	0.521	0.458	2.81838e-17
SCIN	1.156e-21	-0.466658	0.357	0.468	3.23334e-17
UGCG	1.3319e-21	0.385591	0.613	0.542	3.72533e-17
XYLT1	1.57141e-21	0.5082	0.232	0.153	4.39523e-17
MAP7	1.71976e-21	-0.339564	0.304	0.438	4.81017e-17
SIK2	1.72429e-21	-0.384869	0.553	0.67	4.82283e-17
UBAC2	1.77863e-21	-0.267527	0.293	0.421	4.97482e-17
RARB	2.32869e-21	-0.359439	0.104	0.201	6.51333e-17
ARHGAP8	2.4681e-21	-0.375254	0.17	0.277	6.90327e-17
OGDH	3.06885e-21	-0.322021	0.175	0.287	8.58357e-17
LRRK2	3.59901e-21	-0.411038	0.378	0.499	1.00664e-16
IMMP2L	3.61264e-21	-0.268389	0.878	0.913	1.01046e-16
PRKCA	3.64256e-21	-0.38692	0.694	0.762	1.01882e-16
RHPN2	3.92174e-21	-0.430897	0.146	0.248	1.09691e-16
CACNA2D3	4.38589e-21	-0.516725	0.195	0.302	1.22673e-16
MYO1B	5.00509e-21	-0.440776	0.345	0.461	1.39992e-16
PAPPA2	7.36413e-21	-1.40972	0.211	0.299	2.05975e-16
PACSIN2	8.24108e-21	-0.336901	0.245	0.366	2.30503e-16
CD55	8.90784e-21	-0.551653	0.157	0.258	2.49152e-16
TRHDE	1.15243e-20	-0.394352	0.326	0.439	3.22333e-16
TBC1D9	1.16924e-20	-0.438768	0.217	0.328	3.27037e-16
WWP1	1.20372e-20	-0.287342	0.333	0.465	3.36679e-16
ZBTB16	1.22068e-20	0.294001	0.492	0.389	3.41424e-16
NFIB	1.28146e-20	-0.332458	0.608	0.716	3.58425e-16
CYFIP2	1.35127e-20	-0.395016	0.145	0.246	3.7795e-16
HNRNPLL	1.38812e-20	0.642923	0.297	0.226	3.88256e-16
MBP	1.66036e-20	-0.375214	0.17	0.275	4.64402e-16
MYO15B	1.74461e-20	0.527734	0.33	0.247	4.87968e-16
MTUS1	1.79089e-20	-0.340914	0.222	0.341	5.00912e-16
NAV2	1.89948e-20	0.398745	0.495	0.416	5.31283e-16
EEF1A1	2.3965e-20	-0.270733	0.226	0.35	6.70301e-16
PSD3	2.42447e-20	-0.285002	0.485	0.621	6.78123e-16
NPAS2	4.89611e-20	-0.385899	0.157	0.262	1.36944e-15
ANKRD33B	4.91195e-20	0.469635	0.241	0.165	1.37387e-15
HNF1B	4.9125e-20	-0.327582	0.246	0.362	1.37403e-15
KCTD1	5.39502e-20	-0.371522	0.246	0.363	1.50899e-15
C12orf75	5.80549e-20	-0.402545	0.173	0.276	1.6238e-15
RREB1	6.15383e-20	-0.288448	0.28	0.405	1.72123e-15
SERPINE1	7.14064e-20	0.424218	0.228	0.148	1.99724e-15
MGLL	7.16012e-20	-0.336607	0.149	0.254	2.00269e-15
SPIRE1	8.9057e-20	-0.363979	0.312	0.433	2.49092e-15
CPEB3	9.64244e-20	-0.311086	0.201	0.316	2.69699e-15
SYNPO2	1.19752e-19	0.397478	0.237	0.161	3.34946e-15
FIGN	1.26119e-19	0.438553	0.39	0.309	3.52756e-15
ARFGAP3	1.52932e-19	-0.2865	0.159	0.263	4.2775e-15
NTN4	1.59386e-19	0.524773	0.459	0.379	4.45803e-15
EHBP1	2.5179e-19	0.470979	0.57	0.527	7.04258e-15
PCDH7	3.24946e-19	-0.401502	0.191	0.295	9.08873e-15
DEPTOR	3.39795e-19	-0.723855	0.269	0.37	9.50406e-15
NFAT5	3.72602e-19	-0.314977	0.7	0.785	1.04217e-14
SLC14A2	4.24034e-19	-0.988496	0.133	0.222	1.18602e-14
PHACTR4	4.29144e-19	-0.279166	0.386	0.516	1.20032e-14
C11orf80	5.77372e-19	-0.326961	0.335	0.456	1.61491e-14
ELF1	5.89446e-19	-0.262405	0.348	0.469	1.64868e-14
PROS1	6.92992e-19	0.468387	0.216	0.146	1.9383e-14
CLIP1	9.52849e-19	-0.304574	0.354	0.479	2.66512e-14
SORBS2	1.32445e-18	-0.334233	0.477	0.585	3.70448e-14
KIZ	1.41226e-18	-0.371023	0.174	0.274	3.95008e-14
TGFB2	1.7012e-18	0.501703	0.248	0.173	4.75825e-14
AC005699.1	1.75253e-18	-0.467186	0.118	0.205	4.90182e-14
RALGPS2	1.85146e-18	-0.305568	0.307	0.427	5.17854e-14
MIR29B2CHG	2.01462e-18	-0.293549	0.166	0.268	5.63488e-14
KLF7	2.03049e-18	0.456578	0.501	0.434	5.67929e-14
KIRREL1	2.5069e-18	0.490082	0.325	0.252	7.01179e-14
SAMD5	3.79101e-18	-0.379348	0.201	0.302	1.06035e-13
INSR	4.70591e-18	-0.47804	0.368	0.48	1.31624e-13
KLHL2	4.87927e-18	-0.301578	0.153	0.251	1.36473e-13
EPB41L5	5.75208e-18	0.591518	0.484	0.44	1.60886e-13
PDK4	6.20074e-18	-0.531503	0.242	0.34	1.73435e-13
KCNIP1	7.22381e-18	0.395832	0.228	0.155	2.0205e-13
BICDL1	7.53516e-18	-0.384838	0.169	0.264	2.10758e-13
CHSY1	1.24771e-17	-0.381751	0.132	0.223	3.48986e-13
HOXD3	1.27591e-17	-0.298488	0.132	0.224	3.56871e-13
STRN	1.42629e-17	-0.260276	0.248	0.364	3.98934e-13
KCNQ1OT1	1.42792e-17	0.576907	0.485	0.43	3.99389e-13
ABCC3	1.42902e-17	0.54562	0.357	0.29	3.99698e-13
UACA	1.48506e-17	0.424114	0.611	0.588	4.15373e-13
SPATS2	1.55501e-17	-0.267305	0.217	0.328	4.34936e-13
MAST4	1.58289e-17	-0.448469	0.385	0.496	4.42735e-13
HMGB1	1.58705e-17	0.527374	0.488	0.426	4.43897e-13
MPPED2	2.22376e-17	-0.335483	0.242	0.35	6.21986e-13
NRP1	2.41473e-17	0.280461	0.577	0.495	6.754e-13
SYNE2	3.0228e-17	-0.256734	0.732	0.81	8.45479e-13
NRG1	3.21537e-17	0.538206	0.316	0.248	8.99339e-13
ERRFI1	3.37896e-17	0.378974	0.359	0.278	9.45095e-13
B4GALT1	3.46901e-17	-0.322543	0.218	0.323	9.70282e-13
GDA	3.84343e-17	-0.503822	0.144	0.232	1.07501e-12
PLEKHA5	4.20512e-17	-0.30928	0.669	0.751	1.17617e-12
CCN1	5.68687e-17	0.268201	0.3	0.213	1.59062e-12
RNF213	5.88071e-17	-0.342947	0.424	0.537	1.64483e-12
MAPK14	6.75757e-17	-0.290595	0.192	0.29	1.89009e-12
EVA1C	7.42472e-17	0.381102	0.41	0.338	2.07669e-12
KCNJ3	8.80521e-17	-0.313294	0.118	0.204	2.46282e-12
GLDC	1.26879e-16	-0.353223	0.15	0.241	3.5488e-12
TOX	1.33146e-16	-0.531185	0.289	0.382	3.72409e-12
MIR100HG	1.35391e-16	0.556	0.295	0.225	3.78689e-12
CYS1	1.81693e-16	-0.293881	0.125	0.212	5.08194e-12
GABBR1	1.87253e-16	0.471605	0.242	0.176	5.23746e-12
SASH1	2.07921e-16	-0.286602	0.431	0.55	5.81556e-12
RAPH1	2.09006e-16	-0.263574	0.248	0.358	5.84589e-12
PIK3C2G	2.16345e-16	-0.597572	0.204	0.291	6.05116e-12
BICD1	2.19226e-16	0.50033	0.511	0.479	6.13175e-12
LCORL	2.37623e-16	-0.266121	0.234	0.338	6.64632e-12
RNF24	2.51536e-16	-0.319055	0.169	0.262	7.03548e-12
SH3BP4	2.55723e-16	0.47475	0.206	0.145	7.15258e-12
IL15	2.79772e-16	0.480808	0.208	0.146	7.82521e-12
FXYD2	3.14773e-16	-0.293378	0.141	0.227	8.80421e-12
PDZRN3	4.21681e-16	-0.372511	0.152	0.239	1.17944e-11
MAMLD1	5.13393e-16	0.437006	0.238	0.17	1.43596e-11
CABIN1	5.44163e-16	-0.263048	0.174	0.271	1.52203e-11
DST	5.68503e-16	0.252599	0.74	0.716	1.5901e-11
HDAC9	6.95769e-16	0.351132	0.321	0.247	1.94607e-11
ABLIM1	7.00672e-16	-0.324747	0.591	0.68	1.95978e-11
WLS	7.47251e-16	-0.292947	0.165	0.255	2.09006e-11
ZNF704	8.18337e-16	-0.313425	0.325	0.435	2.28889e-11
DIP2B	8.86071e-16	-0.289037	0.346	0.46	2.47834e-11
AC138305.1	9.62283e-16	-0.46378	0.206	0.296	2.69151e-11
COL4A4	1.00217e-15	-0.328551	0.394	0.499	2.80306e-11
HSPA12A	1.23896e-15	0.592135	0.322	0.266	3.46538e-11
LGR4	1.84169e-15	-0.385268	0.439	0.543	5.1512e-11
GOLGA8B	2.18328e-15	0.49287	0.429	0.382	6.10664e-11
GAREM1	2.24004e-15	-0.277296	0.595	0.687	6.2654e-11
GIT2	2.4187e-15	-0.268061	0.139	0.225	6.76509e-11
AL033504.1	2.55997e-15	-0.328145	0.152	0.241	7.16024e-11
CYTH1	2.66215e-15	-0.261952	0.172	0.266	7.44603e-11
MLXIP	2.67826e-15	0.585254	0.3	0.243	7.49108e-11
BACE2	2.9782e-15	-0.325695	0.259	0.363	8.33001e-11
RNF213-AS1	3.31033e-15	-0.275077	0.175	0.269	9.25899e-11
FREM1	3.35417e-15	-0.307891	0.185	0.277	9.38161e-11
VTI1A	3.59668e-15	-0.308103	0.487	0.605	1.00599e-10
LINC00571	3.64451e-15	-0.260082	0.159	0.249	1.01937e-10
ANKS1B	4.25515e-15	0.463423	0.36	0.301	1.19017e-10
CLCN3	4.63554e-15	-0.277001	0.168	0.258	1.29656e-10
CAB39	5.28579e-15	-0.313599	0.338	0.445	1.47844e-10
ADGRG6	5.50524e-15	0.579687	0.299	0.241	1.53982e-10
AC008554.1	6.70945e-15	-0.337183	0.125	0.205	1.87663e-10
PDLIM5	1.23108e-14	0.291122	0.758	0.717	3.44332e-10
ATF3	1.28157e-14	0.390537	0.274	0.203	3.58455e-10
ANXA5	1.29437e-14	0.36518	0.239	0.173	3.62036e-10
FOXN3	1.37719e-14	-0.295771	0.346	0.45	3.85201e-10
TEX41	1.42896e-14	0.396574	0.244	0.179	3.9968e-10
CCNL1	1.45045e-14	0.466331	0.488	0.429	4.05692e-10
UGT2B7	1.54175e-14	0.38756	0.528	0.463	4.31226e-10
PCAT1	1.57495e-14	-0.251168	0.474	0.575	4.40513e-10
NEDD9	1.91635e-14	0.444102	0.491	0.439	5.36003e-10
UBE2D2	2.27872e-14	-0.277786	0.341	0.448	6.37358e-10
GSE1	2.36528e-14	-0.38325	0.194	0.281	6.6157e-10
ESYT2	3.03083e-14	-0.332372	0.45	0.56	8.47722e-10
TGFBR1	6.2993e-14	-0.291227	0.294	0.397	1.76191e-09
LINC00894	6.60756e-14	0.504001	0.381	0.333	1.84813e-09
APBB2	7.06855e-14	0.341533	0.669	0.659	1.97707e-09
RASGRF2	7.15591e-14	-0.349708	0.13	0.209	2.00151e-09
AC083837.1	8.30957e-14	-0.330744	0.206	0.295	2.32419e-09
SPP1	1.21871e-13	0.399677	0.541	0.484	3.40872e-09
NHS	1.91312e-13	-0.357295	0.633	0.717	5.35101e-09
LINC01876	2.1353e-13	-0.269527	0.167	0.251	5.97243e-09
ARHGAP18	3.02984e-13	-0.284208	0.235	0.33	8.47447e-09
DTNA	3.42481e-13	0.427869	0.31	0.249	9.57918e-09
MIR31HG	3.79508e-13	-0.322823	0.306	0.401	1.06148e-08
CHP1	5.06707e-13	-0.280498	0.181	0.265	1.41726e-08
CLMN	5.66122e-13	-0.287311	0.337	0.436	1.58344e-08
STK24	5.70051e-13	-0.274013	0.305	0.403	1.59443e-08
EMX2OS	5.70877e-13	-0.260707	0.136	0.213	1.59674e-08
ANTXR1	6.80489e-13	0.500178	0.276	0.22	1.90333e-08
COL4A3	7.13924e-13	-0.358374	0.471	0.547	1.99684e-08
FOXO1	7.15298e-13	-0.25202	0.49	0.601	2.00069e-08
STIM2	7.59728e-13	-0.270018	0.202	0.286	2.12496e-08
NFIA	1.04884e-12	0.271209	0.675	0.637	2.9336e-08
SLIT2	1.12163e-12	-0.411397	0.433	0.521	3.1372e-08
ATP8B1	1.24748e-12	-0.274172	0.233	0.325	3.48921e-08
WDFY2	1.27842e-12	-0.274351	0.158	0.235	3.57573e-08
ANXA4	1.48465e-12	-0.285317	0.386	0.486	4.15257e-08
PDE1C	1.52969e-12	-0.553775	0.2	0.274	4.27854e-08
GLCCI1	1.88939e-12	-0.389154	0.207	0.289	5.28463e-08
SWAP70	1.90163e-12	-0.251753	0.2	0.287	5.31886e-08
RIC8B	2.12586e-12	0.568378	0.244	0.194	5.94604e-08
AFDN	2.28036e-12	0.373128	0.602	0.59	6.37816e-08
PAQR5	3.02279e-12	-0.284276	0.168	0.247	8.45474e-08
MCTP2	3.6659e-12	0.398412	0.355	0.301	1.02535e-07
STARD13	3.78604e-12	-0.259417	0.351	0.45	1.05896e-07
TLE4	4.87072e-12	0.4279	0.299	0.242	1.36234e-07
CD44	5.95101e-12	-0.286208	0.188	0.269	1.6645e-07
TRPM3	6.9497e-12	-0.407011	0.259	0.336	1.94383e-07
MTSS1	7.01494e-12	-0.323786	0.269	0.358	1.96208e-07
VCL	8.4283e-12	0.390903	0.613	0.588	2.35739e-07
MAGI1	1.01449e-11	-0.307982	0.796	0.833	2.83754e-07
AHR	1.35414e-11	0.433168	0.255	0.2	3.78752e-07
GPRIN3	2.04347e-11	-0.274894	0.144	0.214	5.7156e-07
GALNT10	2.18403e-11	0.59793	0.287	0.241	6.10874e-07
NECTIN2	2.3311e-11	0.420063	0.308	0.255	6.52009e-07
LINC00472	2.38098e-11	-0.315653	0.793	0.818	6.6596e-07
SGPP1	2.574e-11	-0.282753	0.198	0.276	7.19948e-07
P3H2	2.59743e-11	0.266209	0.627	0.592	7.26501e-07
CTNNAL1	2.95783e-11	0.462324	0.217	0.167	8.27304e-07
SLC26A7	4.40667e-11	-0.717723	0.187	0.255	1.23255e-06
DNAH14	4.78404e-11	0.378061	0.513	0.489	1.3381e-06
IL1R1	6.34518e-11	0.477866	0.216	0.167	1.77475e-06
STK33	7.36848e-11	0.370899	0.521	0.501	2.06096e-06
SEMA4B	7.6683e-11	-0.263514	0.143	0.211	2.14482e-06
ELOVL5	8.42857e-11	0.366468	0.255	0.2	2.35747e-06
ARHGEF28	9.1795e-11	0.400077	0.535	0.518	2.56751e-06
SLC24A3	1.02307e-10	0.425349	0.211	0.16	2.86152e-06
HIPK2	1.48096e-10	0.347271	0.51	0.485	4.14223e-06
AC245060.5	1.61341e-10	0.448651	0.236	0.187	4.51271e-06
UBASH3B	1.72333e-10	0.310187	0.202	0.148	4.82015e-06
CPLANE1	2.25855e-10	0.50429	0.467	0.452	6.31717e-06
SORBS1	3.06816e-10	-0.340049	0.282	0.366	8.58163e-06
CEP112	3.1575e-10	0.370736	0.507	0.489	8.83154e-06
NFKBIZ	4.21391e-10	-0.250419	0.462	0.538	1.17863e-05
PLXNB2	4.45058e-10	0.374491	0.226	0.177	1.24483e-05
GHR	6.28226e-10	0.457442	0.256	0.209	1.75715e-05
AP1S3	7.70253e-10	-0.324554	0.171	0.24	2.1544e-05
OBSCN	8.07548e-10	0.397151	0.222	0.176	2.25871e-05
ANKRD36C	8.79046e-10	0.393144	0.353	0.314	2.45869e-05
ZNF331	8.82807e-10	-0.586686	0.17	0.235	2.46921e-05
SEC14L1	9.05163e-10	-0.377845	0.176	0.24	2.53174e-05
EPAS1	9.71215e-10	-0.486277	0.247	0.319	2.71649e-05
MSR1	9.8672e-10	-0.289844	0.152	0.214	2.75986e-05
PROM1	9.898e-10	0.293756	0.491	0.439	2.76847e-05
BNIP3L	1.05562e-09	0.432954	0.207	0.163	2.95258e-05
ROR1	1.08755e-09	0.445449	0.327	0.286	3.04188e-05
ADAMTS3	1.12126e-09	0.297807	0.233	0.183	3.13616e-05
GNAI1	1.15443e-09	-0.311125	0.285	0.361	3.22894e-05
NLGN1	1.16408e-09	-0.37639	0.655	0.707	3.25594e-05
LENG8	1.1706e-09	0.346086	0.318	0.257	3.27416e-05
CCNL2	1.23579e-09	0.302573	0.245	0.193	3.45651e-05
RANBP2	1.30822e-09	-0.275113	0.249	0.329	3.6591e-05
LINC01781	1.3404e-09	-0.354586	0.249	0.319	3.74909e-05
DHRS3	1.34046e-09	0.466766	0.203	0.154	3.74927e-05
PAPLN	1.38619e-09	0.323952	0.244	0.193	3.87716e-05
IQGAP2	1.95512e-09	-0.429452	0.148	0.207	5.46846e-05
LONRF1	2.19569e-09	0.434237	0.274	0.229	6.14134e-05
AASS	2.37281e-09	0.388067	0.272	0.227	6.63674e-05
ACSL4	2.89492e-09	-0.404646	0.517	0.589	8.0971e-05
DZIP1	3.9828e-09	0.354185	0.21	0.165	0.000111399
EPB41L2	4.76377e-09	0.263741	0.349	0.297	0.000133243
FHOD3	4.97943e-09	0.250491	0.568	0.533	0.000139275
NEBL	5.46573e-09	0.412269	0.489	0.475	0.000152876
PTPRJ	5.99581e-09	0.30316	0.563	0.54	0.000167703
WWTR1	6.13811e-09	-0.269726	0.576	0.659	0.000171683
FRMD4B	6.33013e-09	0.375553	0.354	0.316	0.000177054
RRAS2	6.37369e-09	0.348248	0.362	0.32	0.000178272
PTPN14	8.26807e-09	0.318751	0.584	0.574	0.000231258
FRMD3	8.92467e-09	0.450651	0.254	0.213	0.000249623
ARL13B	9.67394e-09	0.408869	0.231	0.189	0.00027058
PDLIM1	1.03739e-08	-0.265329	0.159	0.22	0.000290158
RHOBTB1	1.23376e-08	-0.255206	0.145	0.204	0.000345083
ARHGAP24	1.56099e-08	-0.289508	0.557	0.623	0.000436609
TNFRSF11B	1.56712e-08	0.378648	0.254	0.21	0.000438324
DUSP1	1.60502e-08	0.424863	0.211	0.166	0.000448923
SORT1	1.74643e-08	0.398308	0.231	0.191	0.000488476
PPM1H	1.86773e-08	0.42441	0.283	0.244	0.000522404
NOTCH2	2.71552e-08	0.344158	0.285	0.245	0.000759531
COL12A1	2.97188e-08	0.305036	0.244	0.198	0.000831234
GPHN	3.21113e-08	0.27553	0.771	0.774	0.000898154
ZNF608	4.46274e-08	0.310506	0.37	0.329	0.00124823
AL158152.1	4.47605e-08	0.467533	0.219	0.184	0.00125195
MEGF9	4.76766e-08	0.46431	0.247	0.209	0.00133351
GOLGA8A	5.37034e-08	0.428887	0.31	0.276	0.00150208
PPARGC1A	5.98628e-08	-0.267151	0.345	0.414	0.00167436
PCED1B	6.62528e-08	0.38885	0.238	0.197	0.00185309
PPP1R12B	7.73838e-08	0.330207	0.52	0.512	0.00216442
UBAP2	8.24544e-08	0.424413	0.349	0.322	0.00230625
PTPRO	8.30519e-08	-0.601444	0.248	0.195	0.00232296
SKI	1.02491e-07	0.3632	0.281	0.243	0.00286667
SOX6	1.32746e-07	0.25211	0.711	0.708	0.0037129
RAI14	1.60667e-07	0.286921	0.517	0.513	0.00449387
ERBB4	2.08601e-07	-0.86939	0.86	0.801	0.00583456
EPS8L2	2.30278e-07	0.281032	0.324	0.277	0.00644086
RAPGEF1	2.86969e-07	-0.283518	0.258	0.328	0.00802652
GMDS	2.88388e-07	0.294157	0.59	0.588	0.00806621
MAML3	4.07064e-07	0.321555	0.584	0.577	0.0113856
RCAN2	4.3507e-07	-0.384381	0.195	0.252	0.0121689
SDC2	4.61859e-07	0.429781	0.289	0.256	0.0129182
RHOB	5.60527e-07	0.295887	0.218	0.175	0.0156779
MYEF2	6.06396e-07	0.408347	0.324	0.298	0.0169609
PLOD2	6.86797e-07	0.314395	0.412	0.389	0.0192097
LINC00342	7.09919e-07	0.370862	0.285	0.25	0.0198564
VPS41	7.67726e-07	0.344428	0.392	0.37	0.0214733
ZNF846	9.29504e-07	0.39528	0.201	0.168	0.0259982
ITM2B	1.24458e-06	0.334527	0.414	0.371	0.034811
ANKRD36	1.31665e-06	0.364155	0.353	0.329	0.0368266
CAMTA1	1.73326e-06	0.354801	0.512	0.517	0.0484793
DUSP16	2.18837e-06	0.438617	0.289	0.264	0.0612088
LINC01515	2.34911e-06	0.362119	0.272	0.241	0.0657047
ZNF462	2.411e-06	0.297786	0.31	0.278	0.0674356
RGS12	2.98299e-06	0.34289	0.259	0.228	0.0834341
VCAN	4.28173e-06	0.272517	0.379	0.342	0.11976
ACTR3	4.73733e-06	0.271331	0.498	0.484	0.132503
ADAMTSL4-AS1	5.06786e-06	0.333057	0.288	0.257	0.141748
TANK	5.81743e-06	0.340076	0.403	0.389	0.162713
LMCD1-AS1	6.60739e-06	0.298813	0.295	0.262	0.184809
ADGRG1	6.88529e-06	0.276812	0.256	0.219	0.192582
CELF2	7.15617e-06	-0.276047	0.227	0.282	0.200158
INPP4B	7.87185e-06	-0.268108	0.374	0.438	0.220176
RAPGEF5	8.3688e-06	-0.305788	0.2	0.249	0.234075
MYO9A	8.94024e-06	0.293644	0.671	0.692	0.250058
NCKAP5	9.0061e-06	0.285706	0.325	0.285	0.251901
MMP7	1.03484e-05	0.311121	0.344	0.3	0.289443
LARGE1	1.49451e-05	0.319595	0.509	0.508	0.418014
POGZ	1.81961e-05	0.302214	0.529	0.535	0.508946
KCNJ15	1.90454e-05	-0.428649	0.185	0.225	0.5327
IL6ST	2.00414e-05	0.293283	0.368	0.344	0.560558
FAT1	2.29773e-05	0.273573	0.507	0.502	0.642675
ARAP2	3.20688e-05	0.336319	0.39	0.376	0.896965
CPEB4	3.54188e-05	0.333978	0.452	0.443	0.990663
SHANK2	3.90175e-05	0.390008	0.488	0.489	1
DACH1	4.75031e-05	-0.550795	0.449	0.487	1
SNRNP70	5.39777e-05	0.286214	0.379	0.355	1
NMD3	6.41556e-05	0.318834	0.264	0.239	1
ACSS3	7.69255e-05	0.303857	0.253	0.227	1
TANC1	7.71029e-05	0.306796	0.474	0.48	1
NCOR2	8.51113e-05	0.307704	0.305	0.282	1
RBM25	0.000108106	0.294503	0.58	0.6	1
FGFR2	0.000184974	0.331164	0.258	0.234	1
PROSER2	0.000191282	0.309227	0.221	0.196	1
TRPC1	0.000194375	0.334517	0.289	0.271	1
ARL17B	0.000203508	0.292553	0.239	0.214	1
SRGAP1	0.000203525	0.28157	0.462	0.467	1
PIK3R1	0.000220612	0.260865	0.24	0.213	1
DDX17	0.000246823	0.258733	0.719	0.726	1
SLC35F5	0.000251911	0.323891	0.461	0.468	1
PLPP1	0.000252116	-0.489384	0.436	0.489	1
GTF2IRD1	0.00030996	0.313665	0.402	0.398	1
PRKCI	0.000314536	0.339965	0.375	0.365	1
ZBTB44	0.000481285	0.321734	0.292	0.276	1
RHEB	0.000481642	0.348953	0.297	0.281	1
PLAGL1	0.000487983	0.355909	0.232	0.213	1
SDC4	0.000523511	0.289031	0.285	0.259	1
C11orf54	0.000577327	0.330369	0.207	0.188	1
ARHGEF10	0.000605053	0.326352	0.244	0.225	1
PARVA	0.000738448	0.275596	0.354	0.342	1
PER3	0.00110575	0.381932	0.253	0.239	1
DLGAP4	0.00134123	0.273198	0.229	0.21	1
PHACTR1	0.00155333	-0.25237	0.272	0.312	1
SRSF10	0.00161134	0.30655	0.275	0.262	1
SLC25A37	0.0020474	0.270393	0.261	0.246	1
USP25	0.00252904	0.337618	0.494	0.518	1
TUSC3	0.00259585	0.25645	0.326	0.315	1
MYOF	0.00279582	0.256145	0.437	0.441	1
CHIC2	0.00310961	0.324713	0.315	0.311	1
MTMR10	0.00475864	0.271132	0.302	0.292	1
SSBP3	0.00479445	0.29559	0.306	0.293	1
FBXO17	0.00569691	0.251707	0.208	0.194	1
TRAF3IP2-AS1	0.00577998	0.266014	0.253	0.241	1
MYO1C	0.00883305	0.252072	0.201	0.185	1
BCAR3	0.00895018	0.267137	0.222	0.208	1
OTUD7B	0.0112202	0.270043	0.251	0.242	1
WRN	0.0113195	0.303646	0.31	0.311	1
RAI1	0.0117833	0.25396	0.201	0.187	1
SPTAN1	0.0139915	0.258424	0.302	0.294	1
ZC3H7A	0.0150995	0.261574	0.242	0.233	1
ARL15	0.0172998	-0.324095	0.767	0.773	1
AIF1L	0.0273185	0.252545	0.279	0.271	1
PAXBP1	0.0279823	0.287443	0.275	0.273	1
LINC02615	0.0335545	-0.288172	0.298	0.319	1
TNFAIP2	0.0397985	-0.252838	0.211	0.231	1
CIRBP	0.0510978	0.262234	0.231	0.218	1
PTPRD	0.060948	-0.335227	0.492	0.489	1
LSAMP	0.0800607	-0.263609	0.295	0.269	1
RIC1	0.123569	0.256522	0.359	0.376	1
ENSA	0.182618	0.264592	0.252	0.256	1
DLGAP1	0.190254	-0.530346	0.448	0.434	1
BMERB1	0.265183	0.264302	0.247	0.253	1
ACSM2A	0.358682	-0.523981	0.265	0.236	1

## Sheet: TAL1
	p_val	avg_log2FC	pct.1	pct.2	p_val_adj
TRABD2B	0	-0.974599	0.33	0.492	0
PATJ	0	0.400284	0.887	0.735	0
CCN1	0	-0.947218	0.089	0.243	0
VAV3	0	1.03335	0.699	0.386	0
MAGI3	0	1.01999	0.765	0.51	0
ATP1A1	0	0.781072	0.594	0.344	0
MUC1	0	0.960973	0.666	0.275	0
PAPPA2	0	2.85079	0.725	0.202	0
IVNS1ABP	0	1.31252	0.735	0.349	0
HMCN1	0	0.73108	0.305	0.144	0
KCNT2	0	-1.49615	0.151	0.379	0
CD55	0	1.27865	0.49	0.204	0
ESRRG	0	0.666907	0.943	0.76	0
SUSD4	0	0.790802	0.235	0.072	0
CAPN8	0	1.167	0.22	0.045	0
KIF26B	0	-1.62001	0.324	0.55	0
CYS1	0	0.548238	0.354	0.178	0
LINC01320	0	0.860599	0.843	0.614	0
AC012593.1	0	1.06106	0.397	0.133	0
AC079352.1	0	1.0557	0.659	0.427	0
STRN	0	0.631436	0.536	0.322	0
SLC8A1	0	-1.93831	0.406	0.593	0
MAL	0	0.785093	0.436	0.186	0
KIAA1211L	0	0.551117	0.211	0.068	0
AFF3	0	-1.17753	0.099	0.268	0
PANTR1	0	0.709817	0.35	0.152	0
CFAP221	0	0.579026	0.441	0.256	0
TFCP2L1	0	1.32221	0.716	0.37	0
NCKAP5	0	-1.29084	0.118	0.324	0
ZEB2	0	-1.27023	0.145	0.372	0
UPP2	0	0.577302	0.256	0.106	0
CCDC148	0	1.18362	0.616	0.295	0
PKP4	0	1.20569	0.894	0.69	0
ITGB6	0	1.09557	0.607	0.33	0
DPP4	0	0.596998	0.23	0.072	0
FIGN	0	-0.971293	0.183	0.339	0
COBLL1	0	0.737694	0.917	0.731	0
SCN3A	0	0.541283	0.332	0.152	0
LRP2	0	-1.54023	0.09	0.311	0
MYO3B	0	0.55047	0.383	0.191	0
SESTD1	0	0.844367	0.685	0.426	0
AC009478.1	0	1.17569	0.275	0.03	0
SCHLAP1	0	1.57666	0.398	0.062	0
ITPRID2	0	0.842953	0.375	0.141	0
ITGAV	0	-0.884737	0.491	0.621	0
MAP2	0	0.482106	0.346	0.182	0
ERBB4	0	2.40753	0.998	0.759	0
AP1S3	0	1.37303	0.45	0.191	0
COL4A4	0	0.674825	0.694	0.452	0
COL4A3	0	0.942683	0.768	0.496	0
AC097662.1	0	0.535393	0.235	0.082	0
EFHD1	0	1.103	0.363	0.112	0
CHL1	0	0.884545	0.491	0.225	0
LMCD1	0	-1.34347	0.077	0.249	0
RARB	0	0.533164	0.34	0.167	0
RBMS3	0	-1.89799	0.374	0.642	0
TGFBR2	0	0.662711	0.618	0.422	0
LINC01811	0	2.07228	0.27	0.084	0
PTH1R	0	1.60203	0.579	0.17	0
CACNA2D3	0	1.30317	0.593	0.234	0
ADAMTS9-AS2	0	0.724621	0.933	0.792	0
ROBO2	0	-1.29626	0.238	0.409	0
LINC00882	0	0.902509	0.401	0.204	0
GRAMD1C	0	0.829013	0.46	0.219	0
LSAMP	0	-1.40788	0.125	0.302	0
CASR	0	2.50237	0.765	0.145	0
MYLK	0	-0.989815	0.144	0.303	0
KALRN	0	-1.26788	0.276	0.486	0
MGLL	0	0.837179	0.433	0.211	0
ACPP	0	1.45411	0.311	0.033	0
CLSTN2	0	-1.28329	0.068	0.227	0
MECOM	0	0.761528	0.988	0.756	0
LIPH	0	0.913446	0.324	0.079	0
LPP	0	-0.667501	0.886	0.912	0
EVC	0	0.659899	0.324	0.142	0
LINC01182	0	0.897898	0.274	0.101	0
PROM1	0	0.570916	0.593	0.406	0
KCNIP4	0	0.569129	0.957	0.757	0
APBB2	0	-0.904289	0.551	0.683	0
AC024022.1	0	0.875168	0.229	0.066	0
KCTD8	0	0.561214	0.403	0.204	0
LNX1	0	0.616896	0.255	0.108	0
UGT2B7	0	0.684579	0.602	0.434	0
CDKL2	0	0.4416	0.229	0.094	0
ARHGAP24	0	0.842696	0.817	0.578	0
CCSER1	0	1.41944	0.974	0.767	0
ARHGEF38	0	1.16407	0.746	0.395	0
COL25A1	0	2.07322	0.383	0.151	0
ENPEP	0	-1.05285	0.059	0.214	0
UGT8	0	0.914077	0.343	0.111	0
PDE5A	0	0.647251	0.492	0.309	0
NR3C2	0	0.672569	0.847	0.63	0
AC002460.2	0	0.635756	0.493	0.31	0
TRIM2	0	0.763791	0.558	0.324	0
PALLD	0	-1.14279	0.407	0.587	0
CDH6	0	-1.62921	0.123	0.345	0
RANBP3L	0	1.00195	0.206	0.029	0
RHOBTB3	0	0.775733	0.505	0.279	0
EFNA5	0	0.914763	0.901	0.645	0
GABRP	0	0.583497	0.219	0.069	0
ATP6V0E1	0	0.808621	0.386	0.175	0
PHACTR1	0	1.72268	0.63	0.241	0
ITPR3	0	0.481521	0.28	0.131	0
CCND3	0	0.61515	0.484	0.291	0
TFAP2B	0	0.625948	0.209	0.056	0
PKHD1	0	0.344267	0.981	0.865	0
AL589935.1	0	0.847178	0.516	0.261	0
LINC00472	0	0.934195	0.934	0.792	0
SIM1	0	0.416898	0.41	0.227	0
EPB41L2	0	-1.05413	0.143	0.333	0
CCN2	0	-1.13162	0.123	0.294	0
LINC00271	0	0.631001	0.526	0.326	0
PPP1R14C	0	0.602052	0.236	0.098	0
PLEKHG1	0	0.407691	0.564	0.378	0
IPCEF1	0	1.24152	0.613	0.294	0
EZR	0	0.895452	0.676	0.456	0
GLCCI1	0	1.16688	0.516	0.236	0
AC019117.2	0	1.10251	0.212	0.037	0
AC019117.1	0	0.675282	0.215	0.082	0
MACC1	0	0.558158	0.822	0.688	0
MTURN	0	0.549466	0.25	0.097	0
AUTS2	0	-0.98733	0.343	0.495	0
HIP1	0	0.615151	0.613	0.409	0
GNAI1	0	1.38802	0.632	0.298	0
CALCR	0	1.48417	0.327	0.045	0
PDK4	0	0.918639	0.54	0.292	0
LHFPL3	0	0.689207	0.273	0.093	0
LHFPL3-AS2	0	0.497865	0.319	0.16	0
NAMPT	0	-1.24438	0.334	0.499	0
DOCK4	0	-1.27384	0.248	0.409	0
FOXP2	0	0.791388	0.56	0.326	0
KCP	0	0.483822	0.316	0.162	0
AUXG01000058.1	0	1.01393	0.237	0.062	0
CALD1	0	-2.34492	0.322	0.6	0
DENND2A	0	0.980706	0.345	0.106	0
MFHAS1	0	0.632893	0.703	0.464	0
TRMT9B	0	0.608042	0.248	0.105	0
CSGALNACT1	0	1.33645	0.805	0.414	0
RP1	0	2.15467	0.501	0.094	0
LINC01606	0	1.56921	0.658	0.211	0
MSC-AS1	0	-1.2123	0.273	0.471	0
ESRP1	0	0.401812	0.224	0.088	0
GRHL2	0	0.591057	0.426	0.202	0
SAMD12	0	0.477945	0.839	0.654	0
DEPTOR	0	1.85218	0.698	0.294	0
PVT1	0	-1.12173	0.082	0.268	0
ASAP1	0	-0.962738	0.373	0.522	0
PTPRD	0	-1.79292	0.248	0.542	0
NFIB	0	-0.812368	0.639	0.729	0
BNC2	0	-1.50659	0.436	0.648	0
PCSK5	0	0.653636	0.545	0.366	0
DAPK1	0	1.18666	0.848	0.577	0
TNC	0	-1.42713	0.176	0.341	0
ASTN2	0	1.47327	0.673	0.286	0
PRKCQ	0	0.503335	0.25	0.109	0
PLXDC2	0	-1.18322	0.548	0.72	0
NRP1	0	-1.01917	0.345	0.531	0
ARID5B	0	0.674046	0.806	0.654	0
LRMDA	0	-1.72555	0.586	0.874	0
NRG3	0	0.881023	0.721	0.499	0
SORBS1	0	-1.51269	0.231	0.394	0
WEE1	0	0.629665	0.28	0.126	0
BBOX1	0	2.49217	0.587	0.203	0
LGR4	0	1.16056	0.786	0.486	0
EHF	0	0.518821	0.228	0.085	0
CTNND1	0	0.562899	0.889	0.749	0
MALAT1	0	0.416334	1	1	0
DLG2	0	-1.00008	0.677	0.742	0
NOX4	0	-1.47335	0.194	0.384	0
TMPRSS4	0	1.78565	0.549	0.087	0
MIR100HG	0	-1.0672	0.088	0.257	0
ST3GAL4	0	0.600543	0.262	0.096	0
KCNJ1	0	0.485582	0.218	0.077	0
SCNN1A	0	0.749537	0.442	0.186	0
AC024901.1	0	1.10914	0.321	0.072	0
LINC02398	0	1.38954	0.335	0.054	0
PPFIBP1	0	-1.39394	0.481	0.658	0
FGD4	0	0.689126	0.864	0.66	0
LINC02471	0	0.550153	0.236	0.102	0
LRRK2	0	0.697302	0.674	0.456	0
PRICKLE1	0	-1.47413	0.178	0.38	0
RAPGEF3	0	0.684063	0.279	0.111	0
CPM	0	0.629573	0.639	0.42	0
TSPAN8	0	0.796965	0.22	0.033	0
TRHDE	0	0.575934	0.594	0.401	0
PPFIA2	0	0.809235	0.291	0.12	0
NOS1	0	1.58996	0.213	0.02	0
CIT	0	0.62352	0.204	0.065	0
HNF1A-AS1	0	0.744902	0.454	0.234	0
RIMBP2	0	0.6843	0.248	0.102	0
LINC00621	0	0.527284	0.224	0.086	0
LHFPL6	0	-1.3458	0.138	0.327	0
ENOX1	0	1.39339	0.346	0.127	0
PCDH9	0	0.92418	0.41	0.197	0
TBC1D4	0	0.896671	0.668	0.405	0
LMO7	0	0.759979	0.733	0.502	0
GPC6	0	-1.50427	0.382	0.587	0
CLDN10-AS1	0	0.9399	0.24	0.092	0
SLC15A1	0	0.770476	0.236	0.074	0
FAM155A	0	1.24618	0.741	0.409	0
COL4A1	0	-1.39588	0.312	0.487	0
CDKL1	0	0.59799	0.411	0.219	0
PELI2	0	0.584147	0.619	0.426	0
SYNE2	0	0.591698	0.924	0.782	0
ESR2	0	0.512635	0.276	0.122	0
MEIS2	0	-1.62327	0.152	0.332	0
THBS1	0	-1.47211	0.176	0.379	0
CHP1	0	0.67827	0.414	0.229	0
SLC12A1	0	3.35941	0.806	0.136	0
TPM1	0	-1.63692	0.423	0.577	0
MYO9A	0	0.669611	0.828	0.661	0
AC012409.2	0	0.631285	0.343	0.154	0
NR2F2-AS1	0	0.554613	0.833	0.654	0
ACSM2A	0	-1.83196	0.049	0.278	0
CDH16	0	0.412253	0.323	0.153	0
CRISPLD2	0	-1.60213	0.082	0.248	0
SSH2	0	0.515429	0.823	0.684	0
SKAP1	0	0.646311	0.682	0.424	0
HOXB3	0	0.526774	0.406	0.199	0
AC005208.1	0	0.962107	0.476	0.214	0
KCNJ16	0	0.818961	0.834	0.591	0
SLC16A5	0	1.03026	0.472	0.176	0
LLGL2	0	0.83063	0.592	0.322	0
SEC14L1	0	0.538958	0.38	0.207	0
DLGAP1	0	-1.83714	0.238	0.477	0
L3MBTL4	0	-0.991855	0.31	0.464	0
RBBP8	0	0.666087	0.717	0.499	0
KCTD1	0	0.876969	0.566	0.314	0
CDH2	0	-0.968847	0.067	0.235	0
FHOD3	0	-0.970094	0.433	0.556	0
NEDD4L	0	0.491295	0.797	0.641	0
ALPK2	0	-1.1895	0.038	0.22	0
INSR	0	-1.07177	0.361	0.503	0
CPAMD8	0	0.425667	0.278	0.118	0
MYH14	0	0.590127	0.339	0.164	0
PLCB1	0	1.96218	0.929	0.53	0
SPTLC3	0	0.682109	0.448	0.249	0
MACROD2	0	0.499632	0.846	0.698	0
KIZ	0	0.678776	0.445	0.233	0
ZHX3	0	0.628611	0.506	0.294	0
TSHZ2	0	-1.43484	0.13	0.296	0
SIM2	0	1.66064	0.437	0.031	0
TTC28	0	-0.942336	0.594	0.697	0
CLCN5	0	1.25129	0.522	0.233	0
POF1B	0	0.562075	0.204	0.057	0
DIAPH2	0	-0.860174	0.312	0.483	0
ACSL4	0	0.678567	0.746	0.552	0
KLHL13	0	1.6721	0.884	0.509	0
DOCK11	0	-1.0063	0.098	0.254	0
TENM1	0	1.16087	0.42	0.141	0
FGF13	0	0.919617	0.54	0.287	0
AL589669.1	0	-1.31013	0.051	0.23	0
TTTY14	0	0.581103	0.462	0.271	0
LINC00278	0	1.04189	0.428	0.16	0
USP9Y	0	0.445682	0.332	0.144	0
UTY	0	0.788347	0.46	0.209	0
NLGN4Y	0	0.745986	0.318	0.112	0
KCNJ15	8.41658e-307	-1.0892	0.1	0.252	2.35412e-302
GPR132	5.57832e-306	0.710407	0.296	0.15	1.56026e-301
S100A6	1.02262e-304	0.330253	0.444	0.251	2.86026e-300
TANC2	1.13972e-304	0.393553	0.799	0.631	3.1878e-300
OXR1	7.46729e-303	0.342907	0.892	0.767	2.0886e-298
DSTN	3.11348e-301	0.555713	0.499	0.319	8.70841e-297
ABLIM1	1.48117e-299	0.471733	0.819	0.647	4.14284e-295
SLC2A9	5.96886e-299	-1.06483	0.077	0.222	1.66949e-294
MRPS6	7.55639e-299	0.473337	0.293	0.148	2.11352e-294
RNF150	1.72061e-297	0.601039	0.465	0.29	4.81256e-293
TRPM3	2.2967e-295	-1.068	0.214	0.361	6.42386e-291
SCN7A	9.66987e-294	0.679529	0.243	0.115	2.70466e-289
DGKH	3.18494e-293	0.456848	0.756	0.583	8.90828e-289
GALNT18	1.50353e-292	0.449786	0.474	0.291	4.20537e-288
EPHA7	5.25683e-292	-0.945202	0.101	0.252	1.47033e-287
SH3RF1	2.42727e-291	0.549738	0.785	0.645	6.78908e-287
CDC42SE2	4.50855e-291	0.554843	0.661	0.494	1.26104e-286
MYO1D	7.54661e-291	0.444055	0.783	0.615	2.11079e-286
LDB2	1.11592e-290	-1.5607	0.137	0.288	3.12124e-286
ENAH	3.04177e-290	-1.0218	0.193	0.349	8.50782e-286
NAALADL2	4.21997e-290	0.374017	0.922	0.809	1.18032e-285
COL4A2	9.19794e-289	-1.11795	0.342	0.482	2.57266e-284
BBOX1-AS1	2.16232e-287	0.745438	0.298	0.155	6.048e-283
PDE7B	2.60469e-287	0.376255	0.788	0.618	7.28533e-283
CASC15	3.76544e-287	-1.16991	0.401	0.512	1.05319e-282
FBXL7	5.09833e-287	-1.19024	0.236	0.381	1.426e-282
EPS8	1.74419e-285	-0.856325	0.465	0.576	4.87851e-281
PTPRO	1.23205e-283	-1.98413	0.08	0.222	3.44605e-279
ATP13A3	1.50516e-280	-0.803687	0.34	0.486	4.20993e-276
EBF1	5.95909e-280	-1.28512	0.139	0.285	1.66676e-275
AC246817.1	1.62355e-278	0.42244	0.258	0.123	4.54108e-274
SULT1C2	4.81436e-276	0.481358	0.367	0.209	1.34658e-271
SLIT3	3.38212e-275	-1.46625	0.124	0.268	9.45978e-271
SPATA6L	6.68982e-274	0.47735	0.379	0.22	1.87114e-269
EPB41L1	9.66263e-274	0.489803	0.515	0.336	2.70264e-269
SGCE	1.5667e-273	0.469305	0.335	0.185	4.38205e-269
HNF1B	1.66093e-273	0.428525	0.507	0.326	4.64562e-269
RANBP17	2.06479e-272	0.502389	0.496	0.323	5.77522e-268
GRB14	4.2842e-271	0.455099	0.387	0.224	1.19829e-266
NXN	7.34339e-271	-0.999417	0.157	0.306	2.05394e-266
RGL3	1.60717e-270	0.478011	0.459	0.287	4.49525e-266
HSP90AA1	5.90478e-270	0.258644	0.335	0.179	1.65157e-265
NLGN1	1.5622e-269	-0.965419	0.656	0.716	4.36947e-265
N4BP2L2	1.43924e-268	0.405989	0.803	0.658	4.02556e-264
SLC5A3	2.63186e-268	0.452039	0.302	0.16	7.3613e-264
TPM4	1.27851e-262	-0.968888	0.295	0.438	3.57598e-258
PDE10A	1.56433e-262	0.51226	0.675	0.54	4.37544e-258
PBX3	4.59813e-262	0.541069	0.469	0.302	1.2861e-257
EDIL3	1.13508e-261	0.337881	0.311	0.162	3.17481e-257
HOXD3	2.69537e-261	0.400303	0.348	0.194	7.53894e-257
SGMS2	4.98409e-261	0.894121	0.381	0.232	1.39405e-256
IMMP2L	1.32758e-260	0.306899	0.952	0.904	3.71325e-256
GSTO2	2.87168e-260	0.393864	0.233	0.11	8.03209e-256
STK32B	3.63297e-260	0.614171	0.38	0.23	1.01614e-255
UMAD1	2.55617e-256	0.441439	0.628	0.461	7.14961e-252
FXYD2	5.37532e-256	0.471757	0.347	0.197	1.50348e-251
SLCO4C1	1.51877e-255	0.416743	0.205	0.092	4.248e-251
PAPSS2	8.96385e-254	0.34754	0.423	0.252	2.50719e-249
AC023590.1	3.18334e-253	0.398254	0.235	0.114	8.90381e-249
SRGAP3	3.94654e-251	0.42516	0.431	0.266	1.10385e-246
ABHD15-AS1	1.32064e-249	0.420602	0.207	0.095	3.69382e-245
DOK6	2.09761e-247	-0.80777	0.075	0.204	5.86702e-243
LINC01091	1.24435e-246	0.73382	0.331	0.195	3.48045e-242
CA12	7.45379e-246	0.469312	0.494	0.329	2.08483e-241
SYTL4	1.24787e-244	0.338513	0.234	0.112	3.49028e-240
ERMP1	2.3184e-243	0.395437	0.289	0.154	6.48456e-239
DNM3	3.98418e-243	0.474243	0.418	0.262	1.11438e-238
LINC02615	6.11278e-242	-1.06228	0.208	0.342	1.70975e-237
PGGHG	6.70693e-242	-0.714661	0.076	0.206	1.87593e-237
CRYBG1	1.00428e-241	0.324211	0.411	0.245	2.80898e-237
VCAM1	1.54231e-241	-0.720264	0.076	0.205	4.31384e-237
PITPNM2	4.28418e-241	0.516069	0.36	0.214	1.19829e-236
LINC02532	5.01309e-240	0.381511	0.758	0.604	1.40216e-235
OCLN	9.85093e-240	0.447918	0.285	0.155	2.7553e-235
ITGA1	2.1573e-238	-0.99337	0.186	0.319	6.03398e-234
GNE	5.16476e-238	0.397328	0.21	0.099	1.44458e-233
COL28A1	4.69825e-236	0.430028	0.225	0.11	1.3141e-231
MYO5C	2.51707e-235	0.425427	0.291	0.159	7.04025e-231
WWC2	4.80799e-235	0.396129	0.703	0.541	1.3448e-230
KLRD1	1.55985e-234	0.452798	0.204	0.096	4.36289e-230
FAM20C	2.3043e-234	-1.04919	0.165	0.294	6.44513e-230
MAP2K3	4.66724e-234	0.478166	0.227	0.113	1.30543e-229
DOCK8	8.63207e-234	-0.832087	0.12	0.251	2.41439e-229
P3H2	1.10701e-233	0.498876	0.719	0.565	3.09631e-229
GHR	1.46513e-233	-0.850001	0.106	0.234	4.09796e-229
PLCE1	6.33023e-233	-0.961489	0.084	0.209	1.77056e-228
DNAH14	1.59528e-231	0.437575	0.626	0.459	4.46199e-227
SMAD2	1.2945e-230	0.437622	0.666	0.516	3.62071e-226
TAOK3	1.34885e-230	0.354795	0.553	0.383	3.77272e-226
ETNK1	4.22586e-230	0.4122	0.557	0.393	1.18197e-225
SLC26A7	1.53253e-229	-0.344741	0.394	0.222	4.28647e-225
WDR72	7.86321e-229	0.316391	0.689	0.51	2.19934e-224
FYB2	1.36896e-227	-0.938516	0.211	0.333	3.82899e-223
TRHDE-AS1	2.52784e-227	0.410788	0.215	0.104	7.07037e-223
PHLDB1	8.69948e-227	-0.643269	0.092	0.219	2.43324e-222
TCAIM	8.79838e-227	0.443696	0.36	0.217	2.46091e-222
COL14A1	9.1657e-225	0.435723	0.209	0.1	2.56365e-220
XIST	1.59187e-222	-0.40179	0.383	0.587	4.45245e-218
LAMC2	9.08465e-222	1.05381	0.282	0.16	2.54098e-217
RALGPS2	2.4988e-219	0.410454	0.555	0.394	6.98915e-215
AC090579.1	5.41651e-219	0.375814	0.296	0.165	1.515e-214
SULF1	6.20533e-219	-1.43595	0.112	0.237	1.73563e-214
TCF4	2.00425e-218	-1.11119	0.253	0.377	5.6059e-214
AC008554.1	1.2741e-216	0.376031	0.314	0.178	3.56366e-212
NCOA2	2.9615e-216	0.383564	0.775	0.645	8.28333e-212
XKR6	8.33779e-216	0.430729	0.549	0.39	2.33208e-211
DNAH7	1.17013e-213	0.392353	0.501	0.339	3.27285e-209
AC011586.2	2.11985e-213	0.522546	0.263	0.142	5.92923e-209
LINC01725	1.98835e-212	0.470475	0.421	0.271	5.56143e-208
KANSL1L	3.60469e-212	0.388438	0.732	0.6	1.00823e-207
ACSM3	9.61286e-211	-1.39765	0.118	0.238	2.68872e-206
MYH9	4.79722e-210	-0.715657	0.382	0.503	1.34178e-205
TPST1	7.75424e-210	0.358081	0.62	0.45	2.16886e-205
SDK1	8.31313e-210	-0.753211	0.638	0.683	2.32518e-205
ZNF83	3.69145e-209	0.382554	0.661	0.497	1.0325e-204
IQGAP2	3.39141e-208	-0.93984	0.108	0.227	9.48577e-204
PDE9A	5.51712e-208	0.400393	0.394	0.248	1.54314e-203
MYRFL	3.22312e-207	0.35827	0.205	0.1	9.01506e-203
SPTBN1	1.33022e-206	-0.713871	0.489	0.578	3.72063e-202
SASH1	2.02581e-206	0.368565	0.673	0.519	5.66618e-202
MTHFD2L	7.22538e-206	0.697979	0.295	0.173	2.02094e-201
CLMN	8.28578e-206	0.421775	0.562	0.405	2.31753e-201
MRPS31	1.17984e-205	0.33277	0.223	0.113	3.30002e-201
ZFP36	1.23671e-205	-0.829779	0.085	0.202	3.45909e-201
ICA1	2.9992e-205	0.356972	0.443	0.288	8.38876e-201
PDLIM5	8.48628e-205	-0.746279	0.665	0.73	2.37361e-200
PRKD1	9.56192e-205	0.425079	0.794	0.662	2.67447e-200
ABO	4.10985e-204	0.333852	0.256	0.137	1.14952e-199
PON2	9.99701e-204	0.378712	0.438	0.291	2.79616e-199
SAMD5	1.62426e-203	-0.812871	0.205	0.32	4.54305e-199
ANXA3	5.45416e-203	0.478517	0.35	0.217	1.52553e-198
PPARG	7.44039e-202	-1.01204	0.288	0.398	2.08108e-197
OSBPL3	2.27298e-201	0.324327	0.487	0.324	6.35752e-197
PLEKHA7	5.41696e-201	0.3562	0.64	0.477	1.51512e-196
AZIN1-AS1	1.15958e-200	0.552428	0.338	0.213	3.24335e-196
SLC2A3	1.65646e-199	-1.32015	0.103	0.222	4.6331e-195
FAM189A1	2.98458e-199	-0.768589	0.216	0.341	8.34787e-195
ABI3BP	2.45678e-197	-0.813957	0.195	0.321	6.87161e-193
LDLRAD4	2.70574e-197	-0.882389	0.456	0.544	7.56795e-193
THSD7A	7.89016e-197	-0.793083	0.519	0.595	2.20688e-192
UBE2E3	1.94353e-196	0.393998	0.514	0.364	5.43604e-192
RFTN1	1.53778e-195	-0.829711	0.1	0.214	4.30116e-191
KIFC3	1.72862e-194	-0.851323	0.287	0.402	4.83495e-190
WSB1	6.70728e-194	0.279222	0.83	0.684	1.87603e-189
LNPEP	9.01804e-194	0.379845	0.496	0.346	2.52234e-189
GOLGA8A	1.41578e-193	0.358822	0.396	0.251	3.95993e-189
PLEKHA2	1.70085e-192	-0.718656	0.19	0.307	4.75728e-188
AC110296.1	1.2566e-191	0.35102	0.263	0.145	3.51471e-187
DEFB1	3.543e-191	0.302252	0.236	0.124	9.90978e-187
LRBA	1.45118e-190	0.297502	0.88	0.78	4.05896e-186
DZIP1	2.11762e-190	0.447418	0.258	0.146	5.92298e-186
PRKCA	4.70046e-190	0.290173	0.841	0.743	1.31472e-185
SGMS1	8.12919e-190	0.416238	0.677	0.536	2.27373e-185
CPEB2	1.12183e-189	0.489563	0.54	0.394	3.13777e-185
GAREM1	1.38625e-188	0.34653	0.8	0.659	3.87733e-184
KLHL29	1.96599e-188	-1.02383	0.195	0.311	5.49889e-184
ANTXR1	5.4154e-188	-0.727476	0.127	0.242	1.51469e-183
PTPN3	9.55872e-186	0.379471	0.476	0.328	2.67357e-181
CREBRF	1.02658e-185	0.383915	0.367	0.233	2.87134e-181
PPP1R9A	6.4574e-185	0.317082	0.736	0.584	1.80613e-180
RALGPS1	9.78168e-185	0.369414	0.422	0.278	2.73594e-180
CNKSR3	1.24206e-184	0.345002	0.719	0.559	3.47405e-180
DENND4C	3.28212e-184	0.367474	0.603	0.452	9.1801e-180
RNF24	5.98709e-184	0.392837	0.371	0.235	1.67459e-179
ATP1B1	1.01051e-183	0.357781	0.575	0.417	2.82639e-179
FBXL4	1.12212e-183	0.373225	0.377	0.242	3.13858e-179
NR2F1-AS1	1.40939e-183	-0.721905	0.094	0.205	3.94205e-179
LANCL1	4.44147e-183	0.333863	0.211	0.109	1.24228e-178
TMEM178B	7.19987e-183	0.320433	0.562	0.41	2.0138e-178
AOPEP	7.81957e-183	0.312914	0.882	0.77	2.18713e-178
NEXMIF	3.07363e-182	0.409251	0.21	0.109	8.59695e-178
PAX8	1.10787e-181	0.266134	0.723	0.544	3.09872e-177
ACSL3	4.5348e-181	0.530342	0.369	0.241	1.26838e-176
ZNF44	6.62925e-179	0.357616	0.387	0.251	1.8542e-174
PLA2G12A	2.50104e-178	0.392868	0.286	0.17	6.99541e-174
MALT1	2.69042e-178	-0.681262	0.256	0.37	7.5251e-174
PTPN14	1.39098e-177	0.321049	0.698	0.547	3.89058e-173
MAN1C1	6.25167e-177	0.393423	0.213	0.112	1.74859e-172
DDX5	6.42509e-177	0.310124	0.544	0.393	1.7971e-172
PAX8-AS1	1.00462e-176	0.311303	0.522	0.366	2.80991e-172
ANAPC16	5.17117e-176	0.302966	0.279	0.164	1.44638e-171
RYR3	6.45954e-176	0.259773	0.203	0.104	1.80673e-171
SPATA13	1.3353e-175	0.296726	0.583	0.429	3.73485e-171
LDHB	1.45175e-175	0.277351	0.222	0.119	4.06054e-171
AL139383.1	2.15302e-174	0.405682	0.225	0.124	6.02199e-170
SPTLC2	4.74577e-174	0.342106	0.425	0.286	1.32739e-169
PLA2R1	1.12162e-173	-1.2335	0.128	0.239	3.13717e-169
NOS1AP	1.45242e-173	0.30574	0.615	0.458	4.06243e-169
LIMA1	3.70507e-172	-0.723834	0.424	0.506	1.03631e-167
DCDC1	1.14721e-171	0.335992	0.424	0.282	3.20875e-167
TNFAIP2	1.44782e-171	-0.711414	0.136	0.251	4.04954e-167
TIMP3	1.05886e-170	-1.70936	0.326	0.429	2.96164e-166
RUSC2	1.60499e-170	-0.677584	0.149	0.259	4.48915e-166
FAM20A	6.25363e-170	-1.03706	0.169	0.274	1.74914e-165
TMEM260	3.52963e-168	0.325292	0.319	0.197	9.87236e-164
MSANTD2	7.83033e-168	0.328971	0.285	0.169	2.19014e-163
DLC1	2.33129e-167	-0.979714	0.172	0.277	6.52063e-163
USP53	6.44359e-167	0.318427	0.655	0.516	1.80227e-162
IGF2BP2	2.60485e-165	0.403223	0.499	0.357	7.28576e-161
INTS10	1.76529e-164	0.284229	0.288	0.172	4.93751e-160
ABCC4	3.2315e-164	0.320566	0.624	0.48	9.03852e-160
MTERF1	3.31182e-164	0.401713	0.37	0.243	9.26315e-160
RBKS	3.69326e-164	0.318426	0.247	0.142	1.033e-159
ZEB1	9.7218e-164	-0.82515	0.297	0.402	2.71919e-159
GCNT2	1.32383e-163	0.357336	0.328	0.204	3.70276e-159
ATP2C1	4.39866e-163	0.316125	0.459	0.319	1.23031e-158
AC002070.1	1.38643e-162	0.467685	0.235	0.134	3.87786e-158
PARD3	1.74739e-162	-0.538103	0.864	0.844	4.88746e-158
SOX5	4.45722e-162	-0.96677	0.373	0.447	1.24668e-157
SOBP	1.25393e-161	-0.653115	0.107	0.209	3.50724e-157
DNAH6	1.68126e-161	0.362423	0.228	0.128	4.70249e-157
COL12A1	1.81282e-161	-0.963316	0.114	0.218	5.07047e-157
EML4	3.2445e-161	-0.530755	0.537	0.607	9.07488e-157
PIK3C2G	1.66975e-160	-1.06182	0.211	0.306	4.67028e-156
ADAMTS3	2.5993e-160	-0.755116	0.102	0.203	7.27024e-156
SAMD12-AS1	6.42459e-160	0.366217	0.254	0.147	1.79696e-155
CPEB3	1.69048e-159	0.371029	0.422	0.289	4.72827e-155
AKAP12	4.52147e-159	-1.17344	0.37	0.47	1.26466e-154
IL7	4.92223e-159	0.28603	0.203	0.108	1.37675e-154
COBL	1.00341e-158	0.306401	0.401	0.266	2.80653e-154
PCCA	3.9376e-158	0.32505	0.801	0.675	1.10135e-153
GRB10	1.17007e-156	-0.814935	0.224	0.329	3.27268e-152
PICALM	1.32412e-156	-0.450957	0.774	0.814	3.70356e-152
CCDC171	4.87803e-156	0.354334	0.393	0.264	1.36438e-151
SPATS2L	1.08464e-155	-0.583477	0.353	0.452	3.03373e-151
BTBD3	1.68852e-155	0.297881	0.246	0.142	4.72278e-151
PMEPA1	7.26483e-155	-0.683965	0.105	0.208	2.03197e-150
CACNA1C	3.75361e-154	-1.47321	0.149	0.248	1.04988e-149
FAM227B	1.223e-153	0.346647	0.204	0.111	3.42074e-149
ADK	1.32977e-153	0.283449	0.777	0.654	3.71937e-149
TNFSF10	3.18412e-153	-0.787129	0.178	0.28	8.90597e-149
EPS8L2	4.64134e-152	0.331333	0.382	0.256	1.29818e-147
MSRB3	6.24143e-151	-0.779161	0.136	0.236	1.74573e-146
CLDN10	7.46739e-151	0.373768	0.285	0.175	2.08863e-146
CLINT1	1.16358e-150	0.325693	0.51	0.374	3.25453e-146
TFDP2	1.36236e-150	0.310803	0.514	0.375	3.81053e-146
CCDC18-AS1	2.10913e-150	0.309229	0.495	0.355	5.89923e-146
LIMCH1	2.14022e-150	-0.64753	0.532	0.589	5.9862e-146
AMMECR1	5.11502e-150	0.345023	0.237	0.138	1.43067e-145
PLCB4	4.52038e-149	-0.858921	0.224	0.326	1.26435e-144
FAM135A	6.84624e-149	0.380671	0.562	0.423	1.91489e-144
ZFPM2-AS1	8.12475e-149	-0.763008	0.2	0.304	2.27249e-144
EGR1	1.21662e-148	-0.634426	0.161	0.268	3.40288e-144
SEMA5A	1.39788e-148	-0.807338	0.211	0.314	3.90988e-144
ZNF608	3.32238e-148	-0.608044	0.243	0.349	9.29268e-144
MSR1	6.80246e-148	0.263548	0.311	0.191	1.90265e-143
IFT74	8.33631e-148	0.298772	0.307	0.191	2.33166e-143
MB21D2	1.79463e-146	-0.611756	0.113	0.212	5.01957e-142
AC138305.1	2.32546e-146	0.280081	0.404	0.269	6.5043e-142
SLC20A2	5.94011e-146	0.40481	0.632	0.497	1.66145e-141
MET	7.37858e-146	0.477021	0.68	0.548	2.06379e-141
SLMAP	2.96404e-145	0.319097	0.655	0.517	8.29043e-141
BLNK	9.10293e-145	0.281479	0.325	0.205	2.54609e-140
RAB11A	1.24361e-144	0.304906	0.326	0.212	3.47839e-140
RASAL2	2.98196e-144	-0.60795	0.63	0.671	8.34054e-140
CRIM1	4.10154e-144	-0.749675	0.654	0.7	1.1472e-139
CDC42BPA	5.79601e-143	0.261039	0.758	0.638	1.62114e-138
MID1	6.84861e-143	0.349832	0.544	0.417	1.91556e-138
TMEM232	7.34286e-143	0.380159	0.398	0.276	2.0538e-138
TJP2	7.66771e-143	0.336096	0.555	0.417	2.14466e-138
SIPA1L2	1.54837e-142	-0.67744	0.138	0.233	4.33079e-138
FOCAD	3.33219e-142	0.288795	0.536	0.397	9.32013e-138
ELOVL5	9.52677e-142	-0.659065	0.121	0.219	2.66464e-137
FBXO34	2.68033e-141	0.350063	0.495	0.366	7.49688e-137
AC083837.1	7.7681e-141	0.439314	0.387	0.271	2.17274e-136
ELL2	7.61675e-140	-0.787826	0.308	0.414	2.1304e-135
AC008269.1	8.72642e-140	0.375196	0.221	0.129	2.44078e-135
MIR31HG	2.65795e-139	0.329276	0.52	0.372	7.43428e-135
GALNT7	3.40338e-139	0.32108	0.393	0.27	9.51924e-135
ARHGAP8	1.18373e-138	0.323138	0.371	0.253	3.3109e-134
LINC01138	1.25373e-138	0.319746	0.379	0.258	3.50669e-134
FMNL2	1.52514e-138	-0.720983	0.516	0.596	4.26583e-134
ATP6V1A	1.98793e-138	0.297463	0.374	0.252	5.56023e-134
EPAS1	3.17964e-138	-0.78927	0.231	0.336	8.89345e-134
BICDL1	2.92452e-137	0.35594	0.356	0.241	8.1799e-133
MYO15B	4.07157e-137	-0.565516	0.166	0.268	1.13882e-132
PRAG1	5.31477e-137	0.374119	0.224	0.132	1.48654e-132
GNGT1	1.99248e-136	0.388408	0.248	0.148	5.57296e-132
ACTN1	2.39297e-136	-0.756319	0.277	0.374	6.69312e-132
TNFAIP8	2.6488e-136	0.489153	0.431	0.312	7.40869e-132
TCF7L1	4.05792e-136	-0.70953	0.152	0.248	1.135e-131
SH3GL2	4.28226e-136	0.327816	0.265	0.162	1.19775e-131
MYO9B	1.01741e-135	-0.744693	0.199	0.299	2.8457e-131
AFF1	5.85505e-134	0.32359	0.823	0.735	1.63766e-129
TEX9	7.45767e-134	0.291137	0.347	0.23	2.08591e-129
MCC	8.92496e-134	-0.567337	0.161	0.259	2.49631e-129
ANXA11	1.72665e-132	0.345944	0.442	0.317	4.82945e-128
PRUNE2	4.65823e-132	-0.817287	0.166	0.26	1.30291e-127
RAB27A	2.01208e-131	0.280453	0.303	0.193	5.62779e-127
GRAMD2B	3.16531e-131	0.285486	0.489	0.358	8.85338e-127
MYO1B	8.56557e-131	-0.740473	0.409	0.469	2.39579e-126
GAB2	1.28095e-130	-0.590909	0.255	0.352	3.58282e-126
TAF2	2.36796e-130	0.413458	0.373	0.26	6.6232e-126
PDE1A	7.4991e-130	0.293342	0.754	0.611	2.0975e-125
PCED1B	1.05446e-129	-0.644944	0.124	0.215	2.94932e-125
AC005062.1	1.18383e-129	0.363971	0.386	0.269	3.31118e-125
DSCAML1	1.20311e-129	0.470475	0.307	0.206	3.36509e-125
MGST3	3.78559e-129	0.251324	0.259	0.16	1.05883e-124
SESN3	9.15019e-129	0.284191	0.327	0.216	2.55931e-124
WDR78	1.50859e-128	0.301888	0.269	0.168	4.21953e-124
SMC5-AS1	1.60298e-128	0.286745	0.243	0.147	4.48355e-124
CMIP	1.91523e-128	-0.57939	0.452	0.52	5.35691e-124
PLCG2	1.28968e-127	-0.758393	0.152	0.242	3.60722e-123
AL033504.1	1.3072e-127	-0.677941	0.168	0.255	3.65624e-123
ARAP2	5.79499e-127	0.263639	0.481	0.353	1.62086e-122
FBXL2	8.58931e-127	0.29402	0.482	0.351	2.40243e-122
MPC1	1.37161e-126	0.273151	0.228	0.137	3.83639e-122
MAP7	3.04322e-126	0.286476	0.543	0.411	8.5119e-122
RAPGEF5	3.81502e-126	-0.757899	0.17	0.265	1.06706e-121
PRRG1	4.43326e-126	0.250006	0.276	0.173	1.23998e-121
PPP1R12B	1.13399e-125	-0.692142	0.458	0.524	3.17178e-121
LMCD1-AS1	5.19661e-125	-0.586062	0.185	0.28	1.45349e-120
LRRIQ1	9.91199e-125	0.291839	0.334	0.223	2.77238e-120
CDK6	6.32658e-124	-0.620812	0.324	0.407	1.76954e-119
FAM107B	1.65191e-123	-0.824266	0.395	0.466	4.62038e-119
WDFY3	2.26032e-123	0.297046	0.755	0.667	6.32211e-119
CLDN1	4.19561e-123	-0.535028	0.117	0.208	1.17351e-118
MAST4	4.36372e-123	-0.65044	0.437	0.505	1.22053e-118
CFAP70	4.309e-122	0.309751	0.236	0.145	1.20523e-117
PALM2-AKAP2	4.93538e-122	-0.600624	0.32	0.415	1.38043e-117
TMEM164	8.42298e-122	0.345576	0.256	0.162	2.35591e-117
PLCH1	2.53502e-121	0.318398	0.35	0.24	7.09045e-117
AC025159.1	4.63738e-121	0.263761	0.215	0.127	1.29707e-116
NUP88	6.94471e-121	0.279398	0.281	0.18	1.94244e-116
AC093912.1	7.09139e-121	-0.375986	0.309	0.186	1.98346e-116
TENM3	7.99942e-121	-0.855253	0.151	0.236	2.23744e-116
MIOS	2.23793e-120	0.251686	0.215	0.128	6.25949e-116
PAQR5	2.88181e-120	0.336022	0.333	0.226	8.06042e-116
PKD2	4.30079e-120	0.316789	0.63	0.499	1.20293e-115
KLHDC10	1.30339e-119	0.274565	0.422	0.302	3.64558e-115
DPH6	1.38273e-119	0.309816	0.634	0.511	3.86751e-115
SIK2	2.09543e-119	0.430501	0.745	0.649	5.86092e-115
RHBDD1	4.38829e-118	0.265446	0.383	0.266	1.2274e-113
ANXA1	1.21316e-117	0.599485	0.333	0.231	3.3932e-113
MBOAT1	7.2986e-117	0.273105	0.215	0.129	2.04142e-112
VWA8	9.01009e-117	0.263785	0.61	0.482	2.52012e-112
FLNA	1.42935e-116	-0.656946	0.118	0.204	3.99789e-112
GLDC	1.73193e-116	0.291094	0.326	0.219	4.84421e-112
FGFR1	4.09655e-116	-0.586794	0.147	0.236	1.1458e-111
PLPP1	9.07351e-116	-1.33112	0.43	0.501	2.53786e-111
SLC4A4	1.16757e-115	-0.68076	0.192	0.277	3.26568e-111
AC021231.1	3.50666e-115	0.309656	0.301	0.2	9.80812e-111
CCDC50	8.95804e-115	0.256889	0.466	0.344	2.50556e-110
PRELID2	1.07715e-114	0.276987	0.36	0.249	3.01278e-110
SOD2	1.21141e-114	-0.799387	0.291	0.375	3.38831e-110
TNS1	3.18946e-114	-0.706514	0.267	0.348	8.92092e-110
AL049828.1	1.45985e-113	0.3973	0.449	0.338	4.08319e-109
AK3	2.73755e-113	0.294161	0.384	0.274	7.65692e-109
RAB8B	2.29906e-112	-0.495337	0.131	0.217	6.43047e-108
FSTL1	3.87134e-112	-0.540272	0.126	0.211	1.08281e-107
FGD6	7.14833e-112	-0.509509	0.213	0.304	1.99939e-107
CNN3	1.3759e-111	-0.539628	0.192	0.281	3.84838e-107
PCAT1	1.54722e-111	0.289412	0.67	0.55	4.32758e-107
TOM1L1	8.06167e-111	0.27082	0.363	0.254	2.25485e-106
KIF12	1.05326e-110	0.278981	0.317	0.216	2.94596e-106
ZNF33A	5.47322e-110	0.254234	0.439	0.323	1.53086e-105
GPC5	1.34182e-108	0.950389	0.306	0.215	3.75306e-104
TMTC1	4.12101e-108	-0.975021	0.153	0.233	1.15265e-103
IFT80	4.27653e-108	0.250723	0.397	0.284	1.19614e-103
ZDHHC14	1.62272e-106	0.253221	0.458	0.339	4.53876e-102
ELF1	1.8144e-106	0.272999	0.562	0.445	5.07489e-102
ANK2	6.90206e-106	-0.597031	0.165	0.254	1.93051e-101
ELK4	6.42599e-105	0.252116	0.239	0.152	1.79735e-100
COPG2	2.27549e-104	0.259477	0.22	0.137	6.36454e-100
COQ4	1.13446e-103	0.279071	0.228	0.145	3.17308e-99
UBE3D	1.30808e-102	0.279557	0.285	0.19	3.65871e-98
GLUD1	2.74176e-102	0.418436	0.281	0.192	7.6687e-98
VPS37B	3.82722e-102	0.33081	0.421	0.315	1.07047e-97
HIF1A	1.37918e-101	-0.444641	0.589	0.647	3.85757e-97
PDE7A	1.47534e-101	-0.643797	0.228	0.31	4.12653e-97
MAPKBP1	4.39704e-101	0.296488	0.237	0.153	1.22985e-96
AKT3	9.80465e-101	-0.423253	0.666	0.699	2.74236e-96
NINL	1.41088e-100	0.283415	0.357	0.253	3.94623e-96
UGCG	4.63436e-100	-0.505613	0.495	0.555	1.29623e-95
PRKX	5.86845e-100	0.307295	0.248	0.161	1.64141e-95
PER1	2.54714e-99	-0.530826	0.155	0.236	7.12434e-95
TACC1	3.10025e-99	-0.987967	0.385	0.449	8.67139e-95
DENND5A	5.6344e-99	-0.523788	0.203	0.285	1.57594e-94
PCLO	1.2126e-98	0.26896	0.412	0.304	3.39164e-94
RAD9A	2.06732e-98	0.255708	0.411	0.302	5.7823e-94
CAMK2D	3.31779e-98	-0.499761	0.421	0.49	9.27986e-94
WWP2	5.6656e-98	0.263586	0.42	0.312	1.58467e-93
GRIP1	8.20457e-98	-0.495563	0.555	0.589	2.29482e-93
NCEH1	2.05106e-97	0.444959	0.548	0.435	5.73682e-93
KCNJ3	3.10248e-97	0.26145	0.275	0.185	8.67762e-93
CYFIP2	4.62136e-97	0.302072	0.32	0.226	1.29259e-92
AC119673.2	2.51257e-96	-0.437632	0.126	0.209	7.02765e-92
RASGRF2	1.05197e-95	-0.506614	0.141	0.221	2.94237e-91
ALCAM	1.75845e-95	0.293309	0.397	0.297	4.91838e-91
ANKS1B	6.21232e-95	-0.677184	0.244	0.315	1.73759e-90
FOSL2	6.23675e-95	-0.441839	0.37	0.45	1.74442e-90
DTNA	1.07369e-94	-0.520319	0.183	0.265	3.0031e-90
DACH1	1.35222e-94	-0.965265	0.453	0.493	3.78217e-90
ROR1	1.40839e-94	-0.592221	0.223	0.301	3.93926e-90
CORO1C	1.43184e-94	-0.492482	0.163	0.243	4.00485e-90
BACH2	2.8541e-94	-0.721393	0.515	0.544	7.98293e-90
PRKG1	4.29769e-94	-0.728465	0.8	0.768	1.20206e-89
FCHSD2	7.07282e-94	-0.537803	0.493	0.548	1.97827e-89
PLEKHA1	1.00567e-93	0.262096	0.591	0.48	2.81287e-89
EHBP1	1.25232e-93	-0.512346	0.494	0.535	3.50274e-89
WWC1	5.83584e-93	-0.7302	0.578	0.59	1.63228e-88
CCNL1	2.83275e-92	-0.525963	0.369	0.444	7.92321e-88
PPP4R1	2.8645e-92	0.260244	0.471	0.361	8.01201e-88
SIPA1L1	6.71439e-92	-0.477197	0.57	0.616	1.87802e-87
TMEM14B	7.57922e-92	0.255585	0.385	0.284	2.11991e-87
SUSD6	3.96885e-91	-0.570835	0.248	0.322	1.11009e-86
NFKB1	4.62205e-91	-0.487198	0.29	0.371	1.29279e-86
TSGA10	5.55517e-91	0.282021	0.329	0.235	1.55378e-86
CASC2	2.46983e-90	0.283252	0.222	0.144	6.90812e-86
PFKFB3	1.70574e-89	-0.769442	0.237	0.303	4.77095e-85
ARHGAP10	2.51259e-88	-0.685202	0.245	0.316	7.02771e-84
IFNAR2	3.7159e-88	-0.471211	0.214	0.292	1.03934e-83
IL4R	1.79793e-87	-0.513901	0.135	0.207	5.02881e-83
EXT1	4.30812e-87	-0.522848	0.791	0.779	1.20498e-82
MICAL3	2.00036e-86	-0.663927	0.331	0.396	5.59501e-82
PAWR	2.77085e-86	-0.583329	0.495	0.532	7.75006e-82
MACF1	5.85076e-84	-0.382533	0.839	0.832	1.63646e-79
LINC01924	6.62522e-84	-1.01908	0.139	0.205	1.85308e-79
LTBP3	1.5924e-83	-0.441	0.146	0.218	4.45395e-79
NBEA	3.79131e-83	-0.409266	0.566	0.599	1.06043e-78
NR1H4	7.01969e-83	0.299709	0.264	0.184	1.96341e-78
OSMR	7.53436e-83	-0.547705	0.399	0.457	2.10736e-78
NPC1	1.02114e-82	0.301527	0.368	0.273	2.85613e-78
SCMH1	3.1882e-82	-0.431203	0.636	0.646	8.91739e-78
SEPTIN10	1.22147e-81	0.264143	0.371	0.274	3.41645e-77
MIDN	6.14516e-81	-0.477089	0.166	0.24	1.7188e-76
PDE8A	1.3098e-79	-0.427421	0.461	0.511	3.66352e-75
SHLD2	1.90174e-79	0.257539	0.418	0.319	5.31918e-75
FERMT2	6.33176e-78	-0.506343	0.333	0.397	1.77099e-73
PIP4K2A	2.49735e-77	-0.512671	0.278	0.345	6.9851e-73
MYO6	1.43446e-76	0.285692	0.81	0.708	4.01219e-72
FILIP1L	2.58084e-76	-0.588686	0.18	0.249	7.21861e-72
SLC38A2	2.73373e-76	-0.552054	0.152	0.22	7.64624e-72
NR4A1	2.75507e-76	-1.08492	0.166	0.228	7.70594e-72
NCOR2	1.45478e-75	-0.465251	0.226	0.295	4.06903e-71
CYSTM1	1.79369e-75	0.276396	0.396	0.303	5.01696e-71
DISC1	2.08539e-75	-0.53106	0.156	0.224	5.83285e-71
MPDZ	6.34608e-75	-0.455788	0.234	0.301	1.775e-70
HDAC4	8.59885e-75	-0.627988	0.4	0.437	2.4051e-70
ARL15	1.42746e-74	-0.730253	0.777	0.772	3.99259e-70
CCDC178	1.94683e-74	0.38802	0.316	0.237	5.44529e-70
ZNF331	4.44698e-74	-1.00724	0.182	0.245	1.24382e-69
MGAT5	5.26985e-74	-0.598646	0.274	0.339	1.47398e-69
IGFBP7	7.89991e-74	-0.573213	0.702	0.697	2.20961e-69
NDRG1	2.67224e-73	-0.880858	0.258	0.312	7.47427e-69
RERG	4.49501e-73	-0.759396	0.37	0.416	1.25725e-68
AFAP1	2.03044e-72	-0.480862	0.175	0.24	5.67915e-68
ZRANB2-AS2	2.36505e-72	0.265342	0.266	0.189	6.61504e-68
LTBP1	3.25376e-72	-0.719138	0.147	0.209	9.10076e-68
PFKP	1.41031e-71	0.310022	0.39	0.3	3.94463e-67
ZMAT1	1.56516e-71	0.257197	0.368	0.281	4.37774e-67
ACSS3	2.74188e-70	-0.391991	0.17	0.241	7.66903e-66
DLEU2	3.92001e-70	-0.49095	0.312	0.376	1.09643e-65
TOX	4.10118e-69	-0.741498	0.343	0.388	1.1471e-64
EGFR	4.55953e-69	-0.446206	0.314	0.381	1.2753e-64
RCAN1	1.35524e-68	0.531601	0.342	0.266	3.79061e-64
AAK1	1.90743e-68	-0.431625	0.567	0.589	5.33507e-64
ZFP36L1	5.87087e-68	-0.458992	0.543	0.577	1.64208e-63
PTPN1	1.28096e-67	-0.364434	0.347	0.413	3.58284e-63
DST	4.18344e-67	0.383724	0.789	0.701	1.17011e-62
OTUD7B	4.55495e-67	0.359401	0.308	0.228	1.27402e-62
ETV6	1.01336e-66	-0.531011	0.6	0.624	2.83437e-62
CLIC4	1.01732e-65	-0.613612	0.44	0.479	2.84544e-61
PPM1H	2.46706e-65	0.270395	0.309	0.231	6.90037e-61
ABCC1	3.56459e-65	-0.444773	0.194	0.256	9.97015e-61
MCTP1	5.27175e-65	-0.912927	0.14	0.201	1.47451e-60
NECTIN2	8.42822e-65	-0.397993	0.202	0.268	2.35737e-60
PLCL1	1.26942e-63	-0.572867	0.434	0.474	3.55057e-59
FOS	3.79781e-63	-0.742656	0.153	0.21	1.06225e-58
ZNF462	3.98222e-62	-0.471358	0.232	0.29	1.11383e-57
SUGCT	6.91157e-62	-0.567998	0.265	0.319	1.93317e-57
ATP6V0A1	6.99309e-62	-0.433855	0.191	0.252	1.95597e-57
EPB41L3	8.41066e-62	-0.629912	0.199	0.256	2.35246e-57
GTDC1	1.01228e-61	-0.406139	0.281	0.341	2.83136e-57
ANKRD11	2.58509e-61	-0.363515	0.588	0.612	7.23048e-57
RHOQ	2.70482e-61	-0.483199	0.172	0.231	7.56538e-57
PEAK1	3.7816e-61	-0.512813	0.364	0.415	1.05771e-56
GTF2IRD1	1.04537e-60	-0.474743	0.358	0.407	2.92389e-56
IL18	2.16413e-60	-0.528429	0.158	0.214	6.05307e-56
EFCAB13	2.85714e-60	-0.48214	0.243	0.301	7.99143e-56
MTSS1	7.26026e-60	-0.549693	0.313	0.365	2.03069e-55
STK38L	1.47566e-59	-0.61429	0.228	0.285	4.12742e-55
LMNA	3.28584e-59	0.314277	0.366	0.287	9.1905e-55
ZFPM2	6.5663e-59	-0.751145	0.261	0.311	1.83659e-54
PDZRN3	8.75086e-59	-0.485504	0.188	0.248	2.44762e-54
ARL17B	9.51476e-59	-0.313832	0.161	0.226	2.66128e-54
TRAK1	9.61109e-59	-0.43275	0.323	0.373	2.68822e-54
BMPR2	5.68116e-58	-0.502092	0.614	0.63	1.58902e-53
PLSCR1	5.74558e-58	-0.395207	0.341	0.396	1.60704e-53
CBLB	1.8916e-57	-0.6882	0.542	0.559	5.29081e-53
ITSN1	2.4997e-57	-0.45727	0.442	0.472	6.99166e-53
LINC01266	2.47022e-56	-0.386781	0.175	0.236	6.9092e-52
ABR	3.50034e-56	-0.68173	0.151	0.204	9.79044e-52
GPRIN3	1.41307e-55	-0.465165	0.166	0.222	3.95234e-51
ANO6	3.34481e-55	-0.462517	0.312	0.362	9.35544e-51
PHLDB2	1.12615e-54	-0.427878	0.578	0.593	3.14983e-50
ERRFI1	2.19414e-54	-0.354665	0.227	0.292	6.13701e-50
TSC22D1	3.17586e-54	-0.388207	0.476	0.512	8.88287e-50
EVA1C	9.40667e-54	-0.637094	0.306	0.348	2.63105e-49
RETREG1	1.5057e-53	-0.457136	0.371	0.417	4.21145e-49
CABLES1	2.19298e-51	0.294019	0.325	0.25	6.13377e-47
GNB1	6.66029e-51	-0.314788	0.493	0.526	1.86288e-46
NIBAN2	1.23232e-50	-0.425018	0.152	0.205	3.4468e-46
EFR3A	7.28876e-50	-0.345287	0.328	0.376	2.03867e-45
TRIO	1.63179e-49	-0.326546	0.757	0.747	4.56411e-45
DLGAP4	2.13984e-49	-0.331146	0.166	0.221	5.98514e-45
ATF3	4.42343e-49	-0.411319	0.158	0.215	1.23723e-44
NEGR1	2.06259e-48	-0.821323	0.216	0.266	5.76906e-44
PRKAG2	2.45812e-48	-0.816719	0.431	0.439	6.87536e-44
RAB31	6.5167e-48	-0.491411	0.187	0.242	1.82272e-43
IL6ST	3.01068e-47	-0.408276	0.307	0.353	8.42088e-43
TC2N	7.86054e-47	-0.429911	0.157	0.206	2.19859e-42
IQCJ-SCHIP1	1.50522e-46	-0.454277	0.425	0.47	4.21009e-42
SHB	3.0178e-46	-0.427878	0.211	0.26	8.44079e-42
CADPS2	3.14594e-46	-0.598031	0.675	0.664	8.7992e-42
LRRC1	3.8268e-46	-0.384963	0.189	0.238	1.07036e-41
EVL	3.85106e-46	-0.405267	0.21	0.262	1.07714e-41
C12orf75	6.41948e-46	-0.413957	0.232	0.282	1.79553e-41
BMP2K	1.90535e-45	-0.450675	0.276	0.324	5.32926e-41
RUNX1	2.0889e-45	-0.526494	0.394	0.427	5.84266e-41
CEP112	4.55848e-45	-0.366304	0.469	0.494	1.27501e-40
FUT8	1.01486e-44	-0.408271	0.322	0.365	2.83856e-40
CDK14	2.14978e-44	-0.287547	0.62	0.627	6.01293e-40
GATA3	3.22623e-44	-0.728446	0.2	0.237	9.02377e-40
COL27A1	1.05985e-43	-0.363383	0.223	0.275	2.9644e-39
CCDC88A	3.27603e-43	-0.466666	0.158	0.205	9.16304e-39
TTC7B	4.29707e-43	-0.379121	0.279	0.321	1.20189e-38
ADGRG6	4.63178e-43	-0.421695	0.207	0.251	1.29551e-38
CGNL1	8.70261e-43	0.560828	0.432	0.376	2.43412e-38
EGLN1	2.31041e-42	-0.361086	0.208	0.256	6.46222e-38
GALNT2	6.68042e-42	-0.345656	0.181	0.229	1.86851e-37
ABTB2	1.17893e-41	-0.649806	0.448	0.466	3.29746e-37
AASS	3.92709e-41	-0.385747	0.188	0.237	1.09841e-36
PDLIM1	7.24598e-41	-0.441319	0.18	0.227	2.0267e-36
NOTCH2	4.62337e-40	-0.409495	0.21	0.254	1.29316e-35
GSE1	6.6374e-40	-0.525129	0.244	0.287	1.85648e-35
FREM1	3.49248e-39	-0.464808	0.245	0.281	9.76847e-35
MIR222HG	5.3439e-39	0.581347	0.241	0.19	1.49469e-34
CDK17	6.43068e-39	-0.514659	0.266	0.306	1.79866e-34
FRMD4A	1.0644e-38	-0.83839	0.281	0.32	2.97714e-34
SMS	1.15448e-38	0.270839	0.244	0.189	3.22907e-34
BMPR1B	4.21708e-38	-0.606108	0.274	0.299	1.17952e-33
SSH1	8.70529e-38	-0.385363	0.16	0.203	2.43487e-33
NNMT	1.34881e-36	-0.29134	0.171	0.219	3.77262e-32
PDE3B	5.22997e-36	-0.622538	0.19	0.225	1.46282e-31
UBE2E2	7.33691e-36	-0.308599	0.685	0.681	2.05214e-31
SPTAN1	9.27359e-36	-0.322755	0.259	0.302	2.59382e-31
LUZP1	6.83063e-35	-0.333763	0.226	0.268	1.91053e-30
STK3	9.44729e-35	-0.258688	0.654	0.653	2.64241e-30
NFIA	1.04502e-34	-0.390899	0.657	0.634	2.92293e-30
MMP7	1.43951e-34	-0.349558	0.266	0.309	4.02632e-30
SNX30	3.21181e-34	-0.344842	0.17	0.212	8.98342e-30
TNFRSF19	1.2118e-33	-0.356069	0.167	0.208	3.38941e-29
ZBTB16	1.40043e-33	-0.317146	0.48	0.373	3.91699e-29
RAI14	3.62399e-33	-0.377573	0.509	0.514	1.01363e-28
MAP4	4.44641e-33	-0.276981	0.662	0.652	1.24366e-28
CELF2	4.48011e-33	-0.275787	0.344	0.266	1.25309e-28
PLPP3	5.78164e-33	-0.531899	0.239	0.278	1.61712e-28
SHROOM3	2.12505e-32	-0.433513	0.615	0.597	5.94376e-28
CCNL2	2.30632e-32	-0.268501	0.158	0.202	6.45077e-28
TLN2	5.06924e-32	-0.332464	0.345	0.375	1.41787e-27
DHRSX	5.22851e-32	-0.341275	0.353	0.383	1.46241e-27
USP36	1.04307e-31	-0.372708	0.174	0.214	2.91747e-27
COL8A1	2.33515e-31	-0.459264	0.353	0.382	6.53142e-27
CAMTA1	4.05762e-31	-0.280745	0.508	0.519	1.13492e-26
B4GALT1	5.59873e-31	-0.455539	0.293	0.326	1.56596e-26
CHSY1	8.44457e-31	-0.442644	0.191	0.227	2.36195e-26
HPCAL1	7.8836e-30	-0.380418	0.175	0.212	2.20504e-25
SNTB2	1.29972e-29	-0.337168	0.213	0.25	3.63531e-25
DMD	1.51099e-29	-1.03046	0.263	0.284	4.22623e-25
ITPR2	2.62652e-29	-0.331625	0.675	0.661	7.34638e-25
ZNF516	3.74842e-29	-0.27567	0.265	0.302	1.04843e-24
SLC23A2	5.85886e-29	-0.391481	0.168	0.202	1.63872e-24
RALYL	6.6035e-29	-0.595335	0.385	0.389	1.847e-24
ARRDC3	7.21624e-29	-0.372073	0.175	0.213	2.01838e-24
STOX2	1.06129e-28	-0.346959	0.605	0.607	2.96842e-24
CACNA2D1	8.17027e-28	-0.32553	0.347	0.373	2.28522e-23
ATP11C	1.35124e-27	-0.391231	0.255	0.285	3.77941e-23
SLC16A10	1.50549e-27	-0.554172	0.179	0.215	4.21086e-23
NFIC	1.51419e-27	-0.287771	0.348	0.377	4.23518e-23
KANK1	1.55319e-27	-0.428265	0.601	0.58	4.34427e-23
SKI	1.94358e-27	-0.338399	0.215	0.25	5.4362e-23
STK24	2.10998e-27	-0.373676	0.385	0.403	5.90163e-23
FAT1	4.23099e-27	-0.312679	0.498	0.503	1.18341e-22
NEDD9	8.66616e-27	-0.318394	0.419	0.445	2.42393e-22
SOX4	1.64038e-26	-0.308399	0.211	0.247	4.58814e-22
TBC1D9	4.1792e-26	-0.452586	0.307	0.329	1.16892e-21
ITGB1	4.31207e-26	-0.30422	0.424	0.45	1.20609e-21
DCBLD2	5.40365e-26	-0.444996	0.219	0.251	1.5114e-21
TJP1	5.8914e-26	-0.288377	0.523	0.528	1.64782e-21
RBMS1	1.14068e-25	-0.256212	0.663	0.654	3.19049e-21
ST5	2.2618e-25	-0.362662	0.268	0.299	6.32625e-21
ATP10D	6.91307e-25	-0.333892	0.177	0.21	1.93359e-20
NFE2L2	4.37852e-24	-0.289687	0.497	0.507	1.22467e-19
MYO5A	4.45777e-24	-0.362918	0.292	0.318	1.24684e-19
LPGAT1	6.08841e-24	-0.282027	0.311	0.337	1.70293e-19
GULP1	6.30337e-24	-0.301013	0.505	0.508	1.76305e-19
PAK1	8.21729e-24	-0.273898	0.214	0.248	2.29838e-19
CRTC3	8.98775e-24	-0.310015	0.251	0.279	2.51387e-19
RAP1B	1.20825e-23	-0.284456	0.544	0.55	3.37946e-19
ARHGAP42	1.50463e-23	-0.341682	0.376	0.4	4.20844e-19
RRAS2	2.43017e-23	-0.420065	0.302	0.325	6.79717e-19
PABPN1	2.80024e-23	-0.254052	0.236	0.27	7.83227e-19
HDAC9	2.84335e-23	0.332036	0.284	0.242	7.95286e-19
JADE1	3.6002e-23	-0.44639	0.38	0.393	1.00698e-18
ITGA2	4.17836e-23	-0.387027	0.6	0.491	1.16869e-18
JARID2	4.27693e-23	-0.424015	0.392	0.406	1.19626e-18
RAPGEF1	5.74463e-23	-0.526991	0.308	0.33	1.60677e-18
PTBP3	9.51788e-23	-0.323179	0.679	0.664	2.66215e-18
PACRG	1.14366e-22	-0.422202	0.452	0.371	3.19881e-18
UVRAG	1.19837e-22	-0.299671	0.464	0.474	3.35184e-18
MSN	1.57905e-22	-0.300357	0.314	0.342	4.4166e-18
BICD1	2.09706e-22	-0.3623	0.477	0.481	5.86547e-18
ARHGAP29	2.18867e-22	-0.26963	0.742	0.735	6.1217e-18
PHACTR2	3.94829e-22	-0.291288	0.401	0.42	1.10434e-17
RNF213	1.27358e-21	-0.378961	0.534	0.534	3.56221e-17
NCK2	1.9941e-21	-0.274135	0.18	0.21	5.57749e-17
TANK	2.14238e-21	-0.3119	0.376	0.393	5.99223e-17
LIMS1	2.86453e-21	-0.364342	0.484	0.492	8.0121e-17
ARHGAP17	4.01739e-21	-0.296197	0.202	0.231	1.12366e-16
DIP2C	5.93764e-21	-0.324366	0.62	0.6	1.66076e-16
DMXL2	8.45165e-21	-0.444465	0.243	0.271	2.36393e-16
UACA	8.60643e-21	-0.312489	0.595	0.588	2.40722e-16
RAPGEF2	9.94416e-21	-0.256665	0.598	0.591	2.78138e-16
NFKBIZ	1.54311e-20	-0.250451	0.528	0.537	4.31607e-16
NEBL	2.01231e-20	-0.581309	0.479	0.475	5.62843e-16
MGMT	3.14354e-20	-0.271896	0.286	0.311	8.79247e-16
FRMD3	3.84638e-20	-0.361366	0.19	0.219	1.07583e-15
RAB11FIP3	4.20588e-20	-0.307724	0.312	0.336	1.17638e-15
RNF217	4.61077e-20	-0.333798	0.253	0.278	1.28963e-15
USP32	6.5484e-20	-0.301336	0.404	0.413	1.83159e-15
SRGAP1	1.84423e-19	-0.370256	0.469	0.466	5.15831e-15
CLU	3.20705e-19	-0.436971	0.402	0.411	8.97012e-15
RHEB	3.60509e-19	-0.263263	0.258	0.287	1.00834e-14
SLIT2	4.76924e-19	-0.28929	0.594	0.502	1.33396e-14
PIGR	5.9417e-19	-0.333515	0.177	0.205	1.66189e-14
PSAP	6.22926e-19	-0.272557	0.245	0.193	1.74232e-14
SETBP1	1.16015e-18	-0.274635	0.655	0.639	3.24495e-14
KIF21A	2.51936e-18	-0.261746	0.214	0.241	7.04665e-14
LITAF	2.94985e-18	-0.523314	0.223	0.243	8.25072e-14
ANKRD36C	3.35364e-18	-0.310342	0.299	0.319	9.38014e-14
AC020916.1	4.10178e-18	0.29414	0.278	0.24	1.14727e-13
CEMIP2	6.47686e-18	-0.294842	0.268	0.295	1.81158e-13
MPPED2	1.05622e-17	-0.489273	0.346	0.347	2.95424e-13
KLF7	2.10199e-17	-0.363063	0.437	0.436	5.87927e-13
CYTOR	5.45248e-17	-0.352612	0.215	0.243	1.52506e-12
TSPAN5	6.70204e-17	-0.692605	0.252	0.263	1.87456e-12
CAPZB	7.42272e-17	-0.303041	0.379	0.392	2.07613e-12
ADAM17	1.17091e-16	-0.273562	0.285	0.307	3.27502e-12
CCM2	1.34791e-16	-0.273819	0.202	0.226	3.77011e-12
FNIP2	1.75144e-16	-0.294806	0.502	0.5	4.89878e-12
NF2	1.79639e-16	-0.279259	0.178	0.203	5.02449e-12
GIT2	1.90544e-16	-0.315629	0.205	0.227	5.32951e-12
STX12	3.46373e-16	-0.321118	0.241	0.262	9.68804e-12
RNF130	7.0853e-16	-0.312157	0.314	0.333	1.98176e-11
MSRA	8.51285e-16	-0.253793	0.234	0.258	2.38104e-11
GAK	1.48169e-15	-0.25092	0.192	0.217	4.14428e-11
INPP4A	2.12541e-15	-0.367243	0.196	0.216	5.94477e-11
RHOBTB1	4.02095e-15	-0.370628	0.185	0.206	1.12466e-10
PABPC1	7.91739e-15	-0.311958	0.273	0.293	2.21449e-10
BCAR3	1.14719e-14	-0.262053	0.191	0.213	3.2087e-10
ATP1B3	1.52724e-14	-0.907967	0.417	0.401	4.27168e-10
PARP8	1.72879e-14	-0.299359	0.357	0.369	4.83543e-10
MAP3K21	1.91471e-14	-0.255162	0.185	0.208	5.35545e-10
FOXN3	2.59792e-14	-0.399522	0.448	0.447	7.26638e-10
CDC14A	2.93213e-14	-0.464717	0.198	0.22	8.20117e-10
LARGE1	1.21745e-13	-0.294645	0.513	0.507	3.40521e-09
KIF1B	1.35013e-13	-0.259649	0.439	0.44	3.77631e-09
KRT19	4.06937e-13	-0.25055	0.231	0.185	1.1382e-08
ST6GAL1	4.17978e-13	-0.301032	0.605	0.521	1.16908e-08
ENO1	4.96027e-13	-0.294904	0.249	0.266	1.38739e-08
CLIP4	1.00278e-12	-0.328265	0.245	0.261	2.80478e-08
OSBPL9	1.29728e-12	-0.251441	0.452	0.449	3.6285e-08
TMEM165	2.51969e-12	-0.265619	0.358	0.367	7.04756e-08
CPNE8	3.02139e-12	-0.315037	0.425	0.421	8.45082e-08
SGPP1	3.21851e-12	-0.332272	0.265	0.276	9.00216e-08
FGFR2	3.61009e-12	-0.298688	0.22	0.237	1.00974e-07
ARGLU1	1.60243e-11	-0.30633	0.428	0.434	4.48199e-07
LRRFIP1	9.16257e-11	-0.257791	0.697	0.66	2.56277e-06
ADAMTS9	1.82792e-10	-0.408801	0.521	0.514	5.1127e-06
SUSD1	2.0005e-10	-0.309075	0.302	0.306	5.59539e-06
SERINC5	2.41192e-10	-0.363447	0.263	0.273	6.74613e-06
RANBP2	3.20269e-10	-0.477239	0.324	0.328	8.95792e-06
ZBTB38	3.98153e-10	-0.254458	0.305	0.314	1.11363e-05
HIPK3	8.56369e-10	-0.255948	0.447	0.445	2.39526e-05
ARHGEF3	9.81745e-10	-0.278606	0.504	0.497	2.74594e-05
CTNNB1	1.22892e-09	-0.265485	0.342	0.352	3.43728e-05
SLC39A11	1.37225e-09	-0.303201	0.37	0.374	3.83819e-05
THSD4	1.94998e-09	-0.331733	0.479	0.454	5.45409e-05
MEF2C	2.00885e-09	-0.336728	0.208	0.17	5.61875e-05
OSBPL8	2.36335e-09	-0.281227	0.401	0.401	6.61028e-05
ITGA3	3.19475e-09	-0.307987	0.331	0.34	8.93573e-05
SLC14A2	3.2899e-09	-1.05394	0.216	0.22	9.20185e-05
STAT1	3.89562e-09	-0.296386	0.213	0.225	0.000108961
RNF149	3.95142e-09	-0.250171	0.354	0.361	0.000110521
NPAS3	5.69423e-09	-0.458149	0.419	0.424	0.000159268
TNS3	6.09069e-09	-0.299542	0.53	0.513	0.000170357
TMTC2	1.26406e-08	-0.31511	0.584	0.562	0.000353556
FRY	3.9504e-08	-0.283868	0.507	0.5	0.00110493
SEMA3C	1.13461e-07	-0.358601	0.356	0.349	0.00317349
GALNT14	2.94754e-07	-0.255537	0.412	0.357	0.00824427
PDE1C	3.71164e-07	-0.67611	0.279	0.271	0.0103814
KAZN	4.83608e-07	-0.415072	0.855	0.766	0.0135265
METAP2	4.07591e-06	-0.350674	0.231	0.237	0.114003
PAPPA	5.49711e-06	-0.430137	0.574	0.544	0.153754
C4orf19	7.82687e-06	-0.306252	0.493	0.466	0.218917
PLCL2	9.32747e-06	-0.279782	0.393	0.387	0.260889
ARHGEF7	6.59336e-05	-0.250527	0.344	0.338	1
TGFBR3	7.94528e-05	-0.384973	0.216	0.221	1
ANKRD44	0.000115882	-0.274407	0.306	0.307	1
ACACB	0.00029784	-0.339772	0.292	0.284	1
EMP1	0.00161846	-0.417022	0.231	0.206	1
CYTH1	0.00369442	-0.281063	0.265	0.263	1
KITLG	0.00395657	-0.320232	0.525	0.465	1
KSR2	0.0042056	-0.524857	0.27	0.233	1
ROBO1	0.00454037	-0.376905	0.241	0.239	1
MAGI2	0.00602539	-1.29158	0.676	0.636	1
ACTB	0.00667833	-0.483768	0.412	0.355	1
ITGB8	0.0585612	-0.406885	0.742	0.661	1
SPP1	0.0727596	-0.310244	0.526	0.476	1
FRMD4B	0.072803	-0.324842	0.329	0.314	1
ABCC3	0.108482	-0.258605	0.315	0.287	1
INPP4B	0.129341	-0.349005	0.442	0.435	1
SLC44A1	0.152239	-0.321152	0.39	0.36	1
ESYT2	0.163565	-0.328514	0.601	0.548	1
HSPG2	0.219285	-0.309701	0.267	0.244	1
FGF14	0.316775	-0.35785	0.255	0.243	1
ELF3	0.3392	-0.342175	0.346	0.317	1
TMEM117	0.48314	-0.258891	0.538	0.491	1
RCAN2	0.671384	-0.574296	0.27	0.246	1
SYTL2	0.678431	-0.251044	0.592	0.528	1
JUND	0.728944	-0.294435	0.226	0.213	1
GDA	0.77166	-0.254859	0.239	0.227	1
PWRN1	0.782536	-0.715684	0.354	0.307	1
VCAN	0.93095	-0.362039	0.362	0.339	1
ABCB1	0.954498	-0.264239	0.326	0.304	1
PCDH7	0.973196	-0.36847	0.318	0.286	1

## Sheet: TAL2
	p_val	avg_log2FC	pct.1	pct.2	p_val_adj
LINC00511	7.64372e-145	1.62735	0.41	0.16	2.13795e-140
TNFAIP2	2.76118e-96	1.52722	0.441	0.226	7.72302e-92
PMEPA1	7.75116e-88	1.36984	0.381	0.185	2.168e-83
BICC1	6.44188e-84	0.754895	0.928	0.855	1.80179e-79
PROM1	3.23258e-79	0.839682	0.651	0.436	9.04154e-75
RAP1GAP2	1.4416e-63	0.805158	0.474	0.285	4.03214e-59
PAX8	5.35428e-57	0.728781	0.757	0.573	1.49759e-52
SYNE2	3.36198e-54	0.590296	0.911	0.805	9.40345e-50
WWC1	2.52063e-53	0.659007	0.753	0.585	7.0502e-49
DCDC2	4.21279e-53	0.806106	0.809	0.687	1.17832e-48
ITGA3	7.62467e-52	0.916569	0.496	0.335	2.13262e-47
EHF	6.27157e-49	0.711075	0.235	0.108	1.75416e-44
MACC1	5.81985e-43	0.511151	0.832	0.71	1.62781e-38
PDE4D	1.91807e-41	-0.596042	0.939	0.932	5.36484e-37
ITGB3	5.798e-41	0.836859	0.301	0.17	1.6217e-36
CASC15	1.97562e-40	0.627289	0.643	0.489	5.52582e-36
ABCC3	2.08622e-37	0.677617	0.43	0.289	5.83516e-33
ELF3	5.53848e-37	0.784537	0.47	0.319	1.54911e-32
ARHGAP29	1.28856e-36	0.543181	0.825	0.734	3.60412e-32
MET	4.37586e-36	0.573466	0.692	0.569	1.22393e-31
SHISA9	2.69512e-35	0.768626	0.202	0.1	7.53824e-31
PKHD1	1.00553e-34	0.320616	0.974	0.884	2.81248e-30
PPM1H	4.36496e-33	0.661772	0.368	0.242	1.22088e-28
SOX5	6.50648e-33	-0.961036	0.3	0.436	1.81986e-28
HRH1	2.17617e-32	0.600321	0.375	0.243	6.08674e-28
RNF213	1.10254e-31	0.681332	0.643	0.532	3.08381e-27
PROSER2	2.64207e-31	0.671752	0.31	0.194	7.38987e-27
TCF4	7.65266e-31	-1.03963	0.218	0.358	2.14045e-26
EFCAB13	3.51908e-30	0.853142	0.402	0.288	9.84285e-26
KLHL13	6.69527e-30	0.401642	0.706	0.574	1.87267e-25
EPHB2	8.84573e-30	0.631027	0.202	0.108	2.47415e-25
ATP1B3	1.33065e-29	-1.16584	0.269	0.407	3.72182e-25
DGKH	5.21589e-29	0.441339	0.729	0.612	1.45888e-24
CALD1	9.3294e-29	-1.3012	0.428	0.552	2.60943e-24
ITGB6	1.67547e-28	0.642348	0.503	0.377	4.6863e-24
NFKBIZ	7.98289e-28	0.498453	0.657	0.533	2.23281e-23
DLG2	1.6689e-27	-0.605605	0.653	0.732	4.66792e-23
RAB11FIP1	4.26232e-27	0.757581	0.331	0.221	1.19217e-22
NRG3	6.07398e-27	0.529667	0.673	0.537	1.69889e-22
ITGB8	6.76364e-27	0.307011	0.806	0.673	1.89179e-22
VMP1	9.21027e-27	0.312211	0.827	0.712	2.57611e-22
MYH14	1.25879e-26	0.597526	0.297	0.193	3.52085e-22
CACNA1C	1.58475e-26	-1.54422	0.117	0.232	4.43254e-22
GPR132	1.94608e-26	0.481964	0.283	0.175	5.44319e-22
STOX2	2.07773e-26	0.399005	0.723	0.604	5.81142e-22
PRICKLE1	4.70291e-26	0.577288	0.467	0.341	1.3154e-21
TNIK	2.86105e-25	0.413031	0.608	0.49	8.00236e-21
CHST9	3.27573e-25	0.641661	0.254	0.157	9.16222e-21
SLC2A3	4.0527e-25	-1.28546	0.091	0.203	1.13354e-20
ITPR1	6.59469e-25	-0.585937	0.301	0.432	1.84454e-20
ARL15	6.97872e-25	-0.756883	0.71	0.774	1.95195e-20
KRT7	8.14372e-25	0.464484	0.258	0.157	2.2778e-20
AC079352.1	9.42967e-25	0.621895	0.565	0.467	2.63748e-20
PLXDC2	1.40219e-24	-0.593834	0.585	0.691	3.92191e-20
LAMC2	1.46409e-24	0.54966	0.285	0.18	4.09507e-20
SVIL	2.14592e-24	0.465367	0.693	0.599	6.00215e-20
FKBP5	2.53529e-24	-0.881643	0.108	0.222	7.09122e-20
FNDC3B	3.06026e-24	0.349535	0.904	0.88	8.55955e-20
PTPRJ	7.62126e-24	0.471581	0.639	0.539	2.13167e-19
KIF12	7.97138e-24	0.50542	0.34	0.232	2.2296e-19
CREB5	8.97445e-24	0.420983	0.619	0.498	2.51015e-19
SAMD12	1.04089e-23	0.366991	0.772	0.686	2.91138e-19
GHR	4.51403e-23	-0.664863	0.103	0.213	1.26257e-18
CFTR	1.82939e-22	0.612046	0.218	0.13	5.11679e-18
NCEH1	1.91839e-22	0.56611	0.549	0.454	5.36575e-18
ZEB2	2.27924e-22	-0.790887	0.217	0.334	6.37503e-18
PTPN14	2.53177e-22	0.509251	0.653	0.572	7.08136e-18
FOXP2	3.49482e-22	0.916259	0.462	0.366	9.775e-18
EPS8L2	3.53742e-22	0.480966	0.386	0.276	9.89417e-18
CLIP2	4.90364e-22	0.496626	0.235	0.145	1.37155e-17
DMD	5.68181e-22	-1.16469	0.174	0.282	1.5892e-17
UGCG	7.00424e-22	0.277925	0.677	0.541	1.95909e-17
MEIS2	1.01523e-21	-1.23478	0.199	0.301	2.8396e-17
IGF2BP2	1.6939e-21	0.528348	0.472	0.381	4.73783e-17
TPM1	2.36697e-21	0.32221	0.666	0.546	6.62041e-17
IQGAP2	2.50167e-21	-0.780291	0.104	0.207	6.99716e-17
EBF1	3.02155e-21	-1.05503	0.157	0.261	8.45128e-17
DOCK4	3.19679e-21	-0.937021	0.27	0.382	8.94143e-17
SULF1	3.67709e-21	-1.30482	0.115	0.216	1.02848e-16
P3H2	8.26532e-21	0.530785	0.683	0.591	2.31181e-16
PRKAG2	2.0388e-20	-0.753933	0.332	0.439	5.70253e-16
SLC16A10	2.21478e-20	-0.788149	0.107	0.21	6.19475e-16
PAX8-AS1	3.00781e-20	0.560795	0.482	0.393	8.41284e-16
SGPP2	5.25516e-20	0.54516	0.407	0.308	1.46987e-15
HIVEP3	8.87514e-20	0.608247	0.357	0.262	2.48238e-15
NRG1	1.06292e-19	0.610482	0.342	0.248	2.973e-15
PLCL1	2.12659e-19	-0.734124	0.363	0.469	5.94806e-15
CRISPLD2	2.89249e-19	-1.12659	0.122	0.22	8.09029e-15
SLIT3	4.81176e-19	-1.21144	0.149	0.244	1.34585e-14
CACNA2D3	5.83658e-19	0.363509	0.4	0.297	1.63249e-14
TACC1	6.92481e-19	-0.990078	0.342	0.439	1.93687e-14
RHEX	7.00962e-19	0.43325	0.572	0.461	1.96059e-14
COL27A1	1.22564e-18	0.512527	0.354	0.264	3.42812e-14
DENND5B	1.52856e-18	-0.432213	0.337	0.457	4.27539e-14
PGGHG	1.71144e-18	0.422932	0.272	0.18	4.7869e-14
TRPM3	1.89543e-18	-0.637626	0.228	0.337	5.30151e-14
MYO3B	2.432e-18	0.466666	0.319	0.224	6.80231e-14
TNFAIP8	2.50206e-18	0.418133	0.428	0.331	6.99827e-14
NR4A1	3.40801e-18	-0.898565	0.123	0.219	9.53219e-14
FHL2	5.64155e-18	0.587648	0.324	0.234	1.57794e-13
PDE3B	5.96019e-18	-0.678959	0.126	0.221	1.66707e-13
PATJ	6.76174e-18	0.260499	0.846	0.761	1.89126e-13
PLEKHH2	7.2904e-18	0.58275	0.503	0.417	2.03912e-13
FOXO1	7.7448e-18	-0.427029	0.491	0.6	2.16622e-13
SCD5	1.25925e-17	0.553225	0.232	0.154	3.52213e-13
ZBTB16	1.36183e-17	-0.736446	0.292	0.394	3.80904e-13
XKR4	1.74841e-17	0.525113	0.232	0.15	4.89031e-13
LDB2	2.20707e-17	-1.28191	0.172	0.262	6.17318e-13
NIBAN2	2.21443e-17	0.447496	0.281	0.194	6.19376e-13
MYO5B	3.4408e-17	0.471817	0.428	0.34	9.6239e-13
PLCL2	4.15375e-17	-0.502826	0.278	0.391	1.1618e-12
AC083837.1	4.6438e-17	0.550849	0.383	0.291	1.29887e-12
MIR100HG	5.65596e-17	-0.676905	0.137	0.229	1.58197e-12
WDR72	6.16151e-17	-0.432798	0.447	0.545	1.72337e-12
PSD3	6.25894e-17	0.382205	0.696	0.616	1.75062e-12
MTAP	6.79942e-17	0.456455	0.394	0.305	1.9018e-12
ACACB	1.07643e-16	-0.553515	0.187	0.288	3.01078e-12
NXN	1.11322e-16	0.427172	0.373	0.277	3.11368e-12
PLPP1	1.128e-16	-1.20556	0.391	0.49	3.15501e-12
BICD1	1.15415e-16	0.584468	0.547	0.479	3.22816e-12
ATP11A	1.85181e-16	0.390649	0.588	0.515	5.17951e-12
TRIO	2.06173e-16	0.250459	0.813	0.748	5.76665e-12
CFAP221	2.78798e-16	0.437223	0.373	0.288	7.79797e-12
SKAP1	3.05722e-16	0.32175	0.571	0.468	8.55106e-12
LHFPL6	4.7231e-16	-0.872175	0.203	0.295	1.32105e-11
ANXA2	4.89998e-16	0.332894	0.45	0.354	1.37052e-11
LINC01320	5.46349e-16	0.364449	0.737	0.654	1.52814e-11
PLCB1	5.87403e-16	0.351755	0.695	0.601	1.64297e-11
SAMD4A	8.47545e-16	0.304911	0.758	0.692	2.37058e-11
OXR1	1.19605e-15	0.399167	0.857	0.789	3.34534e-11
PCAT1	1.46223e-15	0.400695	0.658	0.57	4.08986e-11
ANXA3	1.49087e-15	0.363365	0.326	0.24	4.16997e-11
PLXNB1	1.72389e-15	0.410602	0.297	0.215	4.82171e-11
RUNX1	2.6419e-15	0.281837	0.514	0.419	7.38939e-11
ELL2	2.85781e-15	-0.745545	0.298	0.396	7.99329e-11
NHS	3.08505e-15	0.278607	0.791	0.713	8.62888e-11
LINC01781	3.84299e-15	0.362357	0.406	0.315	1.07488e-10
MICAL3	4.11928e-15	0.361066	0.474	0.382	1.15216e-10
PLEC	5.09027e-15	0.381282	0.281	0.196	1.42375e-10
PLCG2	7.11158e-15	-0.550978	0.138	0.227	1.98911e-10
MAML2	7.24251e-15	0.307913	0.877	0.827	2.02573e-10
SORBS1	1.04563e-14	-1.06634	0.282	0.366	2.92462e-10
KCNQ3	1.31852e-14	0.550623	0.211	0.138	3.6879e-10
PRKG1	1.38563e-14	-0.560049	0.724	0.775	3.87561e-10
FGD6	1.4105e-14	0.449238	0.372	0.286	3.94516e-10
TIMP3	1.45771e-14	-1.31037	0.326	0.412	4.07722e-10
CPQ	2.22812e-14	-0.354044	0.392	0.497	6.23204e-10
CPAMD8	2.33419e-14	0.41309	0.218	0.145	6.52872e-10
AP1S3	3.02509e-14	0.48637	0.315	0.236	8.46119e-10
NDRG1	3.75548e-14	-0.545727	0.213	0.304	1.05041e-09
CELSR1	4.35693e-14	0.467936	0.287	0.212	1.21863e-09
ZSWIM4	5.08904e-14	0.354519	0.207	0.138	1.42341e-09
ANXA11	6.797e-14	0.437956	0.414	0.338	1.90112e-09
PTGER3	1.3935e-13	-0.717095	0.183	0.264	3.89763e-09
FOS	1.48516e-13	-0.614301	0.121	0.201	4.15399e-09
SYTL2	1.76801e-13	0.263334	0.626	0.538	4.94512e-09
CDR2	1.92952e-13	0.360493	0.519	0.445	5.39688e-09
FAM160A1	2.23627e-13	0.390792	0.474	0.403	6.25485e-09
RALYL	2.39444e-13	-0.579392	0.307	0.39	6.69725e-09
RERG	3.51403e-13	-0.587333	0.323	0.41	9.82875e-09
CGNL1	3.6431e-13	-0.511397	0.296	0.388	1.01898e-08
MAP3K1	3.98999e-13	0.386544	0.535	0.463	1.116e-08
PDZRN3	4.30868e-13	-0.465542	0.154	0.239	1.20514e-08
ZNF331	5.02967e-13	-0.864838	0.157	0.235	1.4068e-08
DLGAP1	5.08584e-13	0.308491	0.527	0.432	1.42251e-08
PLPP3	5.27708e-13	-0.580496	0.188	0.273	1.476e-08
ARHGAP8	6.7058e-13	0.400912	0.344	0.273	1.87561e-08
TMEM51	7.38619e-13	0.400963	0.425	0.349	2.06592e-08
C4orf19	8.27119e-13	0.408445	0.538	0.469	2.31345e-08
PDE3A	8.44785e-13	-0.822546	0.272	0.345	2.36286e-08
MFHAS1	1.01618e-12	0.384388	0.573	0.506	2.84224e-08
AC020916.1	1.02808e-12	0.451545	0.328	0.245	2.87553e-08
GRHL2	1.16942e-12	0.330369	0.32	0.241	3.27087e-08
SLC35F3	1.27718e-12	0.339866	0.232	0.162	3.57228e-08
PIK3C2G	1.35343e-12	-0.727639	0.216	0.29	3.78554e-08
FOXN3	1.36699e-12	-0.44198	0.353	0.449	3.82347e-08
CCN2	1.64912e-12	-0.68282	0.186	0.264	4.61258e-08
DENND2A	1.77507e-12	0.326082	0.217	0.148	4.96486e-08
ACTB	1.78565e-12	-0.485904	0.27	0.367	4.99448e-08
CHL1	1.99723e-12	0.372934	0.346	0.272	5.58626e-08
GTF2IRD1	2.01752e-12	0.354397	0.47	0.397	5.643e-08
TJP2	2.20631e-12	0.415798	0.505	0.441	6.17104e-08
PAPPA	2.22056e-12	-0.550829	0.479	0.551	6.21089e-08
CA12	5.31078e-12	-0.640182	0.277	0.361	1.48542e-07
FARP1	5.67218e-12	0.272553	0.787	0.732	1.58651e-07
THSD7A	6.42781e-12	-0.489846	0.511	0.583	1.79786e-07
CCND3	8.06012e-12	0.370739	0.402	0.324	2.25442e-07
NTN4	8.2462e-12	0.337662	0.461	0.38	2.30646e-07
GRM8	1.00441e-11	0.420191	0.221	0.157	2.80933e-07
OSBPL10	1.06369e-11	0.321907	0.592	0.516	2.97514e-07
RANBP17	1.08955e-11	0.404946	0.425	0.353	3.04747e-07
AC012593.1	1.14796e-11	0.282105	0.25	0.18	3.21084e-07
ELOVL5	1.28549e-11	-0.458056	0.128	0.203	3.59552e-07
INSR	1.37724e-11	-0.478582	0.385	0.479	3.85215e-07
TMTC1	1.64832e-11	-0.803311	0.15	0.22	4.61036e-07
C3	1.83434e-11	0.343025	0.225	0.158	5.13065e-07
AC005062.1	2.02513e-11	0.364048	0.361	0.288	5.6643e-07
RGL3	2.20356e-11	0.295907	0.394	0.316	6.16335e-07
FAM189A1	2.26521e-11	0.311551	0.391	0.317	6.33578e-07
MBNL1	2.31194e-11	-0.435005	0.667	0.72	6.46648e-07
SLIT2	2.32658e-11	-0.558424	0.44	0.52	6.50745e-07
TRABD2B	2.78144e-11	0.429526	0.526	0.462	7.77968e-07
TMEM178B	3.55136e-11	0.269814	0.519	0.436	9.93314e-07
MSR1	3.75476e-11	-0.43658	0.14	0.214	1.05021e-06
DNAH14	3.87815e-11	0.313474	0.555	0.488	1.08472e-06
UBASH3B	4.30866e-11	0.374837	0.211	0.148	1.20513e-06
SHROOM3	4.52586e-11	0.316173	0.669	0.598	1.26588e-06
ZNF83	4.82383e-11	0.318793	0.592	0.526	1.34923e-06
ACTN4	4.82618e-11	0.251673	0.725	0.654	1.34988e-06
SEC14L1	4.91353e-11	-0.515604	0.166	0.24	1.37431e-06
RHPN2	4.96286e-11	0.371865	0.313	0.244	1.38811e-06
PKP4	5.69537e-11	0.271067	0.789	0.725	1.593e-06
PCNX2	6.02162e-11	0.353264	0.443	0.376	1.68425e-06
MMP7	6.59932e-11	0.366037	0.372	0.3	1.84583e-06
HOXB3	1.08343e-10	0.295049	0.308	0.235	3.03035e-06
RNF19A	1.44138e-10	0.29749	0.595	0.536	4.03153e-06
USP54	1.4967e-10	0.326727	0.341	0.274	4.18628e-06
SHANK2	1.61415e-10	0.295799	0.547	0.488	4.51477e-06
SLC8A1	1.61694e-10	-0.40249	0.487	0.56	4.52258e-06
JARID2	1.66174e-10	-0.424297	0.325	0.405	4.6479e-06
PER1	1.8527e-10	-0.29491	0.149	0.223	5.18201e-06
PFKP	2.23751e-10	0.321009	0.386	0.315	6.25832e-06
TOX	2.24247e-10	-0.50216	0.304	0.381	6.2722e-06
BCL2	2.24502e-10	0.352328	0.686	0.625	6.27931e-06
KCP	2.47035e-10	0.285732	0.253	0.189	6.90958e-06
HS3ST1	2.83935e-10	0.350612	0.215	0.156	7.94166e-06
GLS	3.01848e-10	0.316355	0.86	0.829	8.44269e-06
STARD13	3.07609e-10	-0.38382	0.369	0.449	8.60381e-06
CLASP1	3.29418e-10	0.362803	0.606	0.57	9.21383e-06
MIR99AHG	4.14832e-10	-0.327373	0.617	0.681	1.16028e-05
ST5	4.37666e-10	0.34415	0.358	0.292	1.22415e-05
ADGRF1	4.66093e-10	0.283367	0.292	0.224	1.30366e-05
MOB1B	4.92585e-10	-0.34294	0.304	0.384	1.37776e-05
TNFSF10	5.47851e-10	0.251337	0.333	0.26	1.53234e-05
RNF144B	5.51951e-10	0.374547	0.43	0.359	1.54381e-05
TMC4	6.00974e-10	0.343591	0.204	0.147	1.68092e-05
KIFC3	6.83056e-10	0.286683	0.449	0.38	1.91051e-05
DLC1	7.53293e-10	-0.591383	0.191	0.259	2.10696e-05
FRMD4A	7.85369e-10	-0.624214	0.244	0.314	2.19668e-05
CADM1	8.29784e-10	0.317728	0.436	0.369	2.32091e-05
AFF3	8.38092e-10	-0.596628	0.174	0.239	2.34414e-05
NEDD4L	8.44519e-10	0.263757	0.719	0.668	2.36212e-05
PCED1B	8.52926e-10	0.280575	0.263	0.197	2.38563e-05
ZNF608	8.84955e-10	0.29046	0.399	0.329	2.47522e-05
PDK4	9.18577e-10	-0.576067	0.274	0.338	2.56926e-05
ZFP36L1	9.61955e-10	0.256695	0.651	0.569	2.69059e-05
AC093912.1	9.77788e-10	-0.816904	0.145	0.21	2.73487e-05
PDXK	9.9094e-10	0.43606	0.292	0.235	2.77166e-05
KRT19	1.03376e-09	0.451012	0.258	0.192	2.89142e-05
DCBLD2	1.06033e-09	0.773308	0.3	0.244	2.96573e-05
ST14	1.24239e-09	0.291937	0.228	0.167	3.47497e-05
MAN1A1	1.2557e-09	-0.324719	0.319	0.401	3.5122e-05
SPATS2L	1.40842e-09	0.285652	0.497	0.432	3.93934e-05
KCNJ3	1.52381e-09	-0.303568	0.134	0.203	4.26209e-05
GALNT14	1.56455e-09	0.32043	0.439	0.366	4.37604e-05
RBMS3	2.14639e-09	-0.530082	0.553	0.594	6.00344e-05
CDH1	2.38304e-09	0.351202	0.331	0.269	6.66535e-05
RP1	2.42378e-09	0.464721	0.225	0.167	6.77931e-05
AIF1L	2.94504e-09	0.415526	0.329	0.27	8.23728e-05
TRAF3	4.06738e-09	0.323723	0.402	0.341	0.000113765
EPB41L1	5.57689e-09	0.285931	0.432	0.367	0.000155986
EDIL3	5.70373e-09	0.395974	0.247	0.188	0.000159533
DNM2	6.4493e-09	0.396123	0.453	0.402	0.000180387
JUND	6.57974e-09	-0.253991	0.147	0.216	0.000184035
CBLB	7.00528e-09	-0.557848	0.494	0.557	0.000195938
GULP1	7.62132e-09	0.345181	0.557	0.507	0.000213168
ITGA1	7.77008e-09	-0.54563	0.232	0.296	0.000217329
MID1	7.87125e-09	0.269377	0.501	0.438	0.000220159
SAMD12-AS1	8.56665e-09	0.304108	0.221	0.166	0.000239609
MIR4435-2HG	8.86997e-09	0.316468	0.409	0.351	0.000248093
UACA	9.08688e-09	-0.298448	0.526	0.59	0.00025416
PLXNB2	9.15274e-09	0.346934	0.232	0.177	0.000256002
PIP4K2A	1.04493e-08	-0.371429	0.264	0.334	0.000292267
MCC	1.10648e-08	-0.310877	0.174	0.243	0.000309483
GOLGA8B	1.14886e-08	0.270396	0.441	0.382	0.000321336
SNX10	1.49155e-08	0.326692	0.224	0.17	0.000417186
BICDL1	1.82078e-08	0.265414	0.321	0.26	0.000509271
THBS1	2.01017e-08	-0.604374	0.282	0.343	0.000562246
GPC6	2.09796e-08	-0.630073	0.528	0.55	0.000586798
BAIAP2L1	2.66728e-08	0.338486	0.242	0.188	0.000746039
SH3BGRL	3.65393e-08	-0.336335	0.175	0.238	0.001022
MSRB3	4.10004e-08	-0.446676	0.159	0.219	0.00114678
SMARCC1	4.13961e-08	0.274487	0.564	0.519	0.00115785
SEMA3C	4.1732e-08	0.320502	0.41	0.349	0.00116724
LINC01876	4.50181e-08	-0.342677	0.186	0.25	0.00125916
EHMT1	4.52461e-08	0.254248	0.509	0.462	0.00126553
BCL2L1	4.9273e-08	0.32802	0.296	0.241	0.00137817
PDE1A	5.13804e-08	-0.478583	0.614	0.637	0.00143711
PDE7B	5.17493e-08	-0.300163	0.606	0.65	0.00144743
UBE2D2	5.33935e-08	0.315249	0.501	0.444	0.00149342
ERMP1	5.43833e-08	0.363992	0.228	0.177	0.0015211
TPM4	5.55638e-08	-0.437266	0.349	0.413	0.00155412
SGMS1	5.60504e-08	0.285219	0.599	0.561	0.00156773
SLCO3A1	5.60744e-08	0.272788	0.452	0.391	0.0015684
UTRN	5.70867e-08	-0.266792	0.666	0.728	0.00159672
PON2	6.12592e-08	0.267976	0.374	0.316	0.00171342
WNK1	6.63106e-08	-0.332472	0.426	0.492	0.00185471
CDKL5	6.6805e-08	0.325874	0.273	0.219	0.00186853
NEDD9	6.73813e-08	0.282452	0.499	0.439	0.00188465
MPPED2	7.07913e-08	-0.409826	0.285	0.348	0.00198003
CCDC57	7.29256e-08	0.269413	0.373	0.318	0.00203973
OBSCN	7.5794e-08	0.31415	0.228	0.176	0.00211996
FUT8	8.29499e-08	0.373322	0.409	0.356	0.00232011
SIPA1L3	9.53759e-08	0.311286	0.545	0.493	0.00266766
BAZ1A	9.63291e-08	0.252943	0.274	0.216	0.00269432
GPRIN3	9.82426e-08	-0.347125	0.154	0.213	0.00274785
FBXL7	9.96043e-08	-0.544371	0.302	0.356	0.00278593
LARGE1	1.31989e-07	0.252597	0.554	0.507	0.00369173
SLC38A2	1.3978e-07	-0.385956	0.153	0.209	0.00390966
MYO9A	1.59149e-07	0.291452	0.734	0.691	0.00445139
SDC4	1.59199e-07	0.31146	0.314	0.259	0.0044528
RASA2	1.59733e-07	0.261916	0.542	0.498	0.00446774
FYB2	1.64435e-07	-0.365632	0.251	0.312	0.00459926
PPP4R1	1.6681e-07	0.304511	0.43	0.38	0.00466569
CHSY1	1.70167e-07	-0.39957	0.165	0.221	0.00475958
AL050309.1	1.97662e-07	0.260656	0.613	0.569	0.00552862
PTH2R	2.00734e-07	-0.349636	0.734	0.742	0.00561454
LSAMP	2.04229e-07	-0.417991	0.21	0.271	0.00571228
PTPRF	2.05665e-07	0.337085	0.262	0.212	0.00575244
HUNK	2.17916e-07	0.316016	0.254	0.202	0.00609512
PUM3	2.18433e-07	0.257848	0.433	0.384	0.00610957
KIRREL1	2.20624e-07	0.25738	0.307	0.253	0.00617085
LINC01606	2.3755e-07	-0.425049	0.236	0.294	0.00664428
EZR	2.41115e-07	0.255326	0.546	0.495	0.006744
LMCD1	2.5454e-07	-0.50185	0.164	0.219	0.00711947
LYN	2.70659e-07	0.293139	0.221	0.167	0.00757033
LHFPL3-AS2	2.81902e-07	0.360837	0.234	0.188	0.00788479
TCF7L1	2.88649e-07	-0.333084	0.173	0.232	0.00807351
FRAS1	2.97297e-07	-0.359292	0.613	0.653	0.00831539
AL589935.1	3.33076e-07	0.33208	0.357	0.306	0.00931615
IRF3	3.55088e-07	0.260128	0.202	0.153	0.0099318
KHDRBS3	4.25301e-07	0.331661	0.227	0.179	0.0118957
ALCAM	4.63384e-07	0.305033	0.365	0.314	0.0129609
ANKLE2	5.04158e-07	0.288076	0.218	0.17	0.0141013
FREM1	5.14916e-07	-0.298583	0.219	0.276	0.0144022
GDA	5.20378e-07	0.33077	0.281	0.228	0.014555
SLC44A3	5.36132e-07	0.312909	0.266	0.219	0.0149956
TBC1D16	5.64321e-07	0.296609	0.289	0.237	0.0157841
CLCN5	6.75214e-07	-0.332276	0.225	0.286	0.0188857
HIPK2	6.93369e-07	0.26455	0.531	0.485	0.0193935
SLC44A1	6.93439e-07	-0.315729	0.303	0.366	0.0193955
ANK2	6.9617e-07	-0.47031	0.187	0.239	0.0194719
WBP1L	7.12454e-07	-0.283041	0.153	0.208	0.0199273
GSE1	8.4926e-07	-0.398023	0.223	0.28	0.0237538
SGPP1	9.73214e-07	-0.316326	0.218	0.275	0.0272208
SLC26A7	1.01305e-06	-0.773178	0.201	0.254	0.028335
TNS1	1.07235e-06	-0.38193	0.275	0.334	0.0299937
ZFPM2	1.23813e-06	-0.549257	0.252	0.303	0.0346304
RHOBTB3	1.26724e-06	-0.300856	0.259	0.321	0.0354448
EMP1	1.28536e-06	-0.742057	0.162	0.212	0.0359514
MYH10	1.59539e-06	-0.450395	0.342	0.397	0.0446231
ZNHIT6	1.70322e-06	0.287074	0.246	0.201	0.0476389
QKI	1.70893e-06	-0.277212	0.564	0.612	0.0477989
NEK11	1.74339e-06	0.304153	0.323	0.279	0.0487626
CAB39	1.98276e-06	0.250094	0.483	0.442	0.0554577
MAGI3	2.04795e-06	0.280246	0.598	0.555	0.0572811
CACNA2D1	2.11514e-06	-0.265314	0.308	0.369	0.0591604
PAPSS2	2.13919e-06	-0.340275	0.226	0.284	0.0598331
RCAN2	2.18301e-06	-0.558603	0.198	0.251	0.0610588
KIAA1671	2.53905e-06	0.268139	0.308	0.262	0.0710174
TSPAN5	2.5717e-06	-0.503516	0.214	0.262	0.0719305
EEF1A1	2.8068e-06	-0.282603	0.283	0.348	0.0785062
PSAP	3.05939e-06	-0.370838	0.154	0.203	0.0855712
TGFBR3	3.34387e-06	-0.312207	0.166	0.221	0.0935282
GIPC1	3.49955e-06	0.266142	0.248	0.203	0.0978824
MLLT3	3.91014e-06	0.266823	0.557	0.525	0.109367
RELB	3.97832e-06	0.259838	0.221	0.175	0.111274
COL8A1	4.60243e-06	-0.36863	0.325	0.378	0.12873
BMPR1B	4.65858e-06	-0.325015	0.243	0.296	0.1303
MALT1	4.87624e-06	0.584563	0.388	0.349	0.136389
PCDH7	5.27972e-06	-0.389163	0.246	0.293	0.147674
COL5A2	5.91545e-06	-0.460048	0.185	0.235	0.165455
DYNC2LI1	6.36954e-06	0.28772	0.353	0.315	0.178156
RGS12	7.25277e-06	0.257515	0.274	0.228	0.20286
AC005208.1	8.06741e-06	-0.344019	0.213	0.262	0.225645
KCNJ16	8.70284e-06	-0.316955	0.614	0.636	0.243419
MYO1B	9.26055e-06	-0.361011	0.413	0.459	0.259018
PDE10A	9.41993e-06	-0.530265	0.53	0.565	0.263476
EPAS1	9.44839e-06	-0.581029	0.27	0.318	0.264271
TGFBR2	9.6523e-06	0.425966	0.5	0.457	0.269975
PDLIM5	9.96105e-06	-0.456508	0.699	0.719	0.278611
ZMIZ1	1.1777e-05	0.257887	0.34	0.297	0.329402
DPYD	1.20438e-05	-0.261568	0.542	0.586	0.336866
ADGRA3	1.23343e-05	0.258499	0.345	0.302	0.34499
CCN1	1.27132e-05	-0.421689	0.173	0.216	0.355589
MAGI2	1.29411e-05	-1.12565	0.613	0.644	0.361963
SEMA4B	1.38465e-05	0.346019	0.251	0.208	0.387285
EPS8	1.48412e-05	-0.301169	0.515	0.557	0.415107
EPB41L3	1.48422e-05	-0.291346	0.197	0.247	0.415137
FILIP1L	1.65078e-05	-0.351434	0.189	0.237	0.461723
MCTP2	1.93488e-05	0.305657	0.343	0.301	0.541187
NPNT	2.14885e-05	-0.303643	0.238	0.288	0.601033
VAV3	2.20744e-05	-0.309704	0.397	0.443	0.617421
NAMPT	2.21495e-05	-0.356167	0.417	0.47	0.619523
CADPS2	2.35888e-05	-0.364481	0.643	0.666	0.659778
SYNE1	2.41026e-05	0.344632	0.715	0.695	0.67415
THSD4	2.76511e-05	-0.292012	0.411	0.459	0.773401
IFNAR2	3.01998e-05	0.383563	0.314	0.277	0.844687
CREM	3.20173e-05	-0.254267	0.266	0.316	0.895525
PALM2-AKAP2	3.92948e-05	-0.309016	0.345	0.399	1
WWTR1	4.44943e-05	-0.298204	0.61	0.658	1
GATA3	4.46848e-05	-0.356754	0.187	0.231	1
DLGAP4	4.75918e-05	0.275773	0.247	0.21	1
DOCK8	4.78163e-05	-0.307447	0.183	0.228	1
TEX9	5.34409e-05	0.271194	0.287	0.251	1
KALRN	5.35314e-05	-0.40368	0.406	0.449	1
RAPGEF1	5.39518e-05	-0.448798	0.279	0.327	1
CDK17	5.71452e-05	-0.348718	0.252	0.3	1
OFD1	5.76906e-05	0.266819	0.329	0.289	1
MAPK8IP3	5.82747e-05	0.264756	0.274	0.235	1
ACSM2A	6.41183e-05	-0.664416	0.198	0.237	1
ANKRD6	7.10314e-05	0.278894	0.287	0.25	1
OCLN	7.13874e-05	0.297398	0.21	0.178	1
ITGA6	7.45268e-05	-0.336459	0.221	0.267	1
ADGRL2	9.93014e-05	-0.31287	0.442	0.487	1
SRGAP3	0.000115073	0.344855	0.33	0.295	1
CTSD	0.000115323	-0.265193	0.196	0.239	1
MTSS1	0.000123436	-0.254035	0.307	0.357	1
ACSL4	0.000123601	-0.418046	0.551	0.588	1
MIRLET7BHG	0.000129212	0.294785	0.281	0.243	1
COBL	0.00013149	0.269999	0.32	0.29	1
FOXO3	0.000151281	-0.324199	0.504	0.547	1
AC138305.1	0.000159181	-0.279119	0.25	0.294	1
ARNT2	0.000160888	0.260213	0.319	0.285	1
SAMD5	0.000182609	-0.260251	0.258	0.3	1
PPARG	0.000183878	0.272284	0.315	0.379	1
PITPNC1	0.000192726	-0.388002	0.476	0.514	1
CSGALNACT1	0.000214466	-0.305409	0.458	0.486	1
PWRN1	0.000223605	-0.6199	0.287	0.316	1
GPR39	0.000242582	0.276983	0.246	0.212	1
HYDIN	0.000276449	0.270279	0.236	0.204	1
DLEU2	0.000283838	-0.272093	0.326	0.365	1
BBOX1	0.000338877	-0.610324	0.234	0.274	1
LINC02649	0.000342867	0.260178	0.203	0.17	1
DACH1	0.000353703	-0.489714	0.457	0.487	1
PBX1	0.000378962	-0.256383	0.532	0.567	1
SFMBT2	0.000478147	-0.421684	0.213	0.248	1
CPD	0.000492605	0.263682	0.217	0.186	1
ITPR2	0.000532969	-0.256476	0.643	0.664	1
PCDH9	0.000619782	-0.385047	0.2	0.237	1
FAM20A	0.000637301	-0.364557	0.22	0.256	1
RPL13	0.000663692	-0.264457	0.177	0.214	1
BACH2	0.000711322	-0.292087	0.517	0.539	1
IL18	0.0011617	-0.26392	0.171	0.204	1
LITAF	0.00135854	-0.35858	0.209	0.24	1
PTH1R	0.00145443	-0.302056	0.208	0.245	1
PABPC1	0.00167404	0.354113	0.321	0.289	1
TSHZ2	0.00172226	-0.46134	0.237	0.267	1
KSR2	0.00175622	-0.383131	0.208	0.24	1
EPB41L2	0.00190984	-0.273449	0.267	0.299	1
TGFB2	0.00201528	0.332155	0.205	0.175	1
AC090579.1	0.0023695	0.291927	0.213	0.188	1
PEAK1	0.00280211	-0.293433	0.374	0.406	1
TSC22D2	0.00332958	-0.253085	0.415	0.452	1
RANBP2	0.0033435	-0.360033	0.292	0.328	1
LRP2	0.00397584	-0.554924	0.249	0.271	1
BMPR2	0.00448705	-0.258267	0.593	0.628	1
BMP2K	0.00448936	-0.262689	0.282	0.316	1
SLC45A4	0.00548308	-0.390573	0.224	0.251	1
PAPPA2	0.00587733	-0.656751	0.273	0.298	1
SLC14A2	0.00653104	-0.734896	0.194	0.22	1
NLGN1	0.0073771	-0.292095	0.717	0.705	1
CHKA	0.00944885	0.252202	0.208	0.187	1
NOX4	0.00965569	-0.506291	0.337	0.35	1
PALLD	0.0107779	-0.28488	0.534	0.555	1
BNC2	0.013984	-0.350327	0.614	0.609	1
ZEB1	0.0206305	-0.311835	0.367	0.383	1
NEGR1	0.0277868	-0.549716	0.241	0.257	1
IQCJ-SCHIP1	0.028366	-0.35798	0.444	0.462	1
PTPRD	0.032054	-0.364669	0.49	0.489	1
ANKRD36C	0.0392697	0.468797	0.328	0.315	1
RBFOX1	0.0663092	-0.412613	0.286	0.253	1
PACRG	0.0865114	-0.39827	0.36	0.387	1
MECOM	0.0899124	-0.315498	0.886	0.797	1
INPP4B	0.15397	-0.275881	0.43	0.436	1
PDE1C	0.154179	-0.410688	0.266	0.272	1
RIMKLB	0.167673	0.256148	0.271	0.265	1
GPC5	0.170933	-0.629834	0.219	0.232	1
MGAT5	0.173883	-0.273584	0.319	0.328	1
DEPTOR	0.213016	-0.284729	0.357	0.368	1
PLA2R1	0.22091	-0.671914	0.209	0.22	1
AKAP12	0.30939	-0.372424	0.458	0.452	1
LINC00882	0.360106	0.280804	0.24	0.24	1
ANXA1	0.481477	-0.31282	0.247	0.25	1
SLC12A1	0.722019	-0.522682	0.274	0.257	1
ST6GAL1	0.726507	-0.262275	0.551	0.536	1
FGF14	0.850765	-0.300158	0.243	0.245	1
CELF2	0.85172	-0.287045	0.285	0.28	1
SLC16A12	0.869965	-0.284615	0.255	0.253	1
COL4A1	0.963873	-0.264868	0.457	0.455	1

## Sheet: DCT
	p_val	avg_log2FC	pct.1	pct.2	p_val_adj
NFIA	0	-1.14189	0.374	0.656	0
ADGRL2	0	1.5465	0.738	0.468	0
LINC01762	0	1.6826	0.376	0.077	0
PAPPA2	0	1.11865	0.565	0.278	0
ESRRG	0	1.38986	0.96	0.781	0
CACNB4	0	1.51934	0.339	0.091	0
COBLL1	0	1.12993	0.936	0.752	0
AC019197.1	0	1.57637	0.986	0.757	0
SCN3A	0	1.19749	0.425	0.167	0
SCN2A	0	1.44677	0.867	0.508	0
SCN7A	0	1.86662	0.473	0.115	0
ERBB4	0	1.15522	0.973	0.79	0
RBMS3	0	-1.75337	0.329	0.612	0
CACNA1D	0	1.72738	0.651	0.315	0
MECOM	0	1.24047	0.992	0.785	0
NAALADL2	0	0.878942	0.946	0.821	0
AC024022.1	0	1.12496	0.27	0.084	0
CCSER1	0	1.08506	0.977	0.792	0
TBC1D9	0	1.37314	0.574	0.307	0
EFNA5	0	0.916895	0.889	0.678	0
LINC00472	0	0.878894	0.938	0.809	0
PDE10A	0	1.33334	0.814	0.547	0
CALD1	0	-2.49146	0.235	0.571	0
ATP6V0A4	0	1.03272	0.416	0.165	0
LINC01606	0	1.19903	0.621	0.27	0
DEPTOR	0	1.1325	0.616	0.35	0
MALAT1	0	0.43017	1	1	0
WNK1	0	1.42619	0.728	0.475	0
TMEM52B	0	2.36916	0.435	0.047	0
PIK3C2G	0	1.05691	0.528	0.272	0
DACH1	0	1.55799	0.779	0.466	0
GPC5	0	1.82248	0.448	0.216	0
TPM1	0	-1.93285	0.264	0.569	0
SLC12A3	0	3.70285	0.341	0.033	0
AC138305.1	0	1.18505	0.524	0.277	0
WNK4	0	1.27559	0.291	0.059	0
KCNJ16	0	1.0603	0.856	0.62	0
LDLRAD4	0	-1.47255	0.241	0.548	0
ACSL4	0	1.69446	0.826	0.571	0
ZBTB16	4.43873e-302	-1.61628	0.123	0.411	1.24151e-297
COL4A3	2.76112e-301	0.766846	0.775	0.529	7.72285e-297
KCNIP4	4.42842e-296	0.680194	0.943	0.783	1.23863e-291
FRAS1	5.33836e-287	0.918617	0.832	0.64	1.49314e-282
DCDC2	2.10547e-283	0.907388	0.839	0.679	5.88899e-279
LHX1	2.17454e-283	0.955151	0.299	0.114	6.0822e-279
HSD11B2	7.67883e-276	0.783341	0.308	0.119	2.14777e-271
SIM1	7.78587e-276	0.964039	0.473	0.246	2.17771e-271
CPM	4.07363e-275	0.994194	0.67	0.445	1.13939e-270
MFHAS1	5.24832e-274	0.914974	0.711	0.493	1.46796e-269
SVOPL	2.6712e-273	0.804944	0.211	0.065	7.47134e-269
LIMCH1	1.94638e-272	0.885363	0.764	0.566	5.44403e-268
LINC01138	8.43766e-271	1.00163	0.485	0.266	2.36001e-266
SAT1	5.68593e-269	0.894993	0.53	0.288	1.59035e-264
FGF13	3.38747e-268	1.06218	0.547	0.317	9.47475e-264
CA12	5.53178e-264	0.764317	0.583	0.343	1.54724e-259
LGR4	9.64672e-259	0.868797	0.736	0.527	2.69819e-254
CCDC178	1.54784e-257	1.11117	0.448	0.237	4.3293e-253
AKAP12	8.16739e-256	-1.85715	0.208	0.469	2.28442e-251
SAMD5	1.51158e-254	0.957345	0.504	0.285	4.22789e-250
LLGL2	2.92185e-253	0.820372	0.586	0.356	8.17242e-249
GTF2IRD1	1.81304e-251	0.888272	0.607	0.384	5.07108e-247
NR3C2	5.44885e-246	0.698905	0.832	0.657	1.52404e-241
STK32A	7.0042e-241	0.756698	0.208	0.069	1.95907e-236
ATP1B1	4.5234e-240	0.956082	0.645	0.432	1.2652e-235
CACNA2D3	6.02093e-234	0.851712	0.504	0.285	1.68405e-229
BNC2	7.80785e-233	-1.29456	0.415	0.623	2.18385e-228
ITGA2	1.52747e-229	0.884732	0.704	0.497	4.27235e-225
ADAMTS16	8.30522e-229	0.919572	0.329	0.148	2.32297e-224
HNF1A-AS1	7.15047e-228	0.850247	0.471	0.26	1.99999e-223
NOS1AP	6.67598e-226	0.846083	0.67	0.474	1.86727e-221
KLHL13	9.85663e-224	0.73759	0.768	0.563	2.7569e-219
FREM1	5.08605e-223	0.84982	0.466	0.261	1.42257e-218
MSI2	1.03225e-222	0.659156	0.84	0.682	2.88721e-218
LHFPL3	1.30634e-222	0.849694	0.281	0.115	3.65382e-218
ZEB2	1.98048e-218	-1.33884	0.114	0.346	5.5394e-214
PPARGC1A	5.04203e-218	0.931062	0.603	0.399	1.41026e-213
GPC6	9.59883e-218	-1.51725	0.371	0.563	2.68479e-213
ARHGEF3	3.58923e-214	0.805715	0.67	0.486	1.00391e-209
AL033504.1	1.50128e-211	0.902393	0.419	0.226	4.19907e-207
PKHD1	1.43975e-207	0.4819	0.984	0.879	4.02697e-203
AUTS2	6.99393e-207	-1.12383	0.253	0.482	1.9562e-202
NAMPT	7.38448e-206	-1.40321	0.247	0.485	2.06544e-201
FREM2	2.12075e-204	1.02231	0.415	0.234	5.93174e-200
CLIC4	1.30663e-203	-1.26347	0.264	0.487	3.65464e-199
AL355612.1	5.64873e-203	1.02755	0.228	0.089	1.57995e-198
DNER	8.91183e-202	0.823795	0.216	0.08	2.49264e-197
PLXDC2	1.02774e-194	-1.0558	0.524	0.7	2.87458e-190
AC040174.1	1.15205e-192	0.768652	0.245	0.101	3.22229e-188
PRDM16	2.21134e-192	0.611884	0.458	0.249	6.18513e-188
SDK1	4.68965e-192	-0.915833	0.499	0.687	1.3117e-187
PTH1R	1.79919e-191	0.68699	0.434	0.231	5.03235e-187
KIF26B	3.48827e-190	-1.24482	0.313	0.523	9.75669e-186
RGL3	1.42998e-187	0.697328	0.503	0.305	3.99965e-183
OGDHL	1.33878e-186	0.626676	0.256	0.108	3.74457e-182
BLNK	2.53701e-184	0.74144	0.397	0.215	7.09602e-180
BCL2	4.90394e-182	-0.881285	0.442	0.639	1.37163e-177
SLC4A7	1.32676e-179	-0.916639	0.201	0.419	3.71094e-175
KCNJ1	2.96854e-179	0.655324	0.23	0.094	8.30302e-175
ZEB1	2.48177e-178	-1.17365	0.189	0.396	6.94152e-174
RIMBP2	1.00522e-177	0.662467	0.269	0.119	2.8116e-173
NOX4	4.19492e-176	-1.45162	0.164	0.363	1.17332e-171
FKBP5	1.55824e-175	-1.14839	0.043	0.232	4.3584e-171
TRIM2	3.10486e-174	0.710194	0.54	0.354	8.68428e-170
RBBP8	2.25985e-172	0.709264	0.691	0.528	6.32079e-168
PPFIA2	3.24456e-172	0.734084	0.298	0.141	9.07503e-168
KCTD1	3.7334e-172	0.819359	0.526	0.348	1.04423e-167
TMTC2	6.16873e-170	0.948607	0.713	0.555	1.72539e-165
SKAP1	3.02541e-168	0.616089	0.651	0.458	8.46207e-164
GRB14	3.79528e-168	0.702564	0.421	0.242	1.06154e-163
AC005208.1	3.7868e-167	0.784377	0.426	0.25	1.05917e-162
THSD4	8.06546e-167	-1.0387	0.275	0.471	2.25591e-162
RERG	8.22178e-167	-1.22099	0.23	0.42	2.29963e-162
PCCA	1.93196e-164	0.655474	0.805	0.691	5.4037e-160
DYNC2H1	4.50529e-164	0.752522	0.702	0.554	1.26013e-159
ACSM2A	7.93229e-163	-1.60869	0.068	0.248	2.21866e-158
STK39	1.04139e-160	0.722099	0.58	0.41	2.91276e-156
THBS1	1.5257e-160	-1.3819	0.159	0.355	4.26738e-156
MEIS2	7.461e-158	-1.58817	0.129	0.311	2.08684e-153
COL4A1	1.35898e-157	-1.44995	0.282	0.467	3.80107e-153
PRUNE2	2.9684e-157	-1.20577	0.075	0.254	8.30261e-153
ATP1A1	1.37446e-156	0.766204	0.552	0.378	3.84436e-152
CRIM1	6.50791e-156	-1.01238	0.541	0.702	1.82026e-151
IVNS1ABP	1.38725e-155	0.637445	0.601	0.406	3.88013e-151
KITLG	4.92659e-155	0.749502	0.645	0.464	1.37797e-150
TFCP2L1	3.63602e-154	0.444311	0.62	0.419	1.017e-149
PRICKLE1	4.43917e-154	-1.33438	0.171	0.355	1.24164e-149
UBE2H	6.64604e-154	0.732589	0.826	0.721	1.8589e-149
ELL2	5.47918e-152	-1.09072	0.206	0.407	1.53253e-147
ARHGEF38	6.75848e-151	0.604939	0.633	0.447	1.89035e-146
FMN1	8.34008e-151	0.877338	0.468	0.301	2.33272e-146
SLCO3A1	1.18524e-150	-0.791061	0.204	0.405	3.31512e-146
PSD3	1.6103e-150	-0.712607	0.442	0.63	4.50401e-146
ROBO2	1.97576e-150	-1.69867	0.207	0.39	5.5262e-146
NRG3	4.75125e-150	-0.981186	0.366	0.552	1.32893e-145
HOXD3	4.40121e-148	0.632323	0.373	0.211	1.23102e-143
PTGER3	9.32798e-148	0.830065	0.422	0.251	2.60904e-143
SORBS1	6.77692e-147	-1.4951	0.193	0.376	1.8955e-142
PDLIM5	2.50664e-146	-0.966702	0.599	0.726	7.01108e-142
TTC28	3.47722e-145	-0.857333	0.565	0.686	9.72577e-141
EPB41L2	1.12324e-144	-0.983346	0.132	0.31	3.14171e-140
DENND5B	1.52057e-144	0.774116	0.601	0.445	4.25304e-140
VAV3	1.59249e-143	0.56021	0.622	0.43	4.45419e-139
MSC-AS1	9.12649e-142	-0.842237	0.265	0.447	2.55268e-137
PDE3A	2.408e-141	-1.25374	0.18	0.355	6.73518e-137
SLC2A3	5.91162e-141	-1.6641	0.05	0.211	1.65348e-136
DLC1	6.58683e-141	-1.14266	0.098	0.269	1.84234e-136
ABCC5	8.34963e-140	0.648975	0.377	0.221	2.33539e-135
MYO1B	1.39906e-138	0.515344	0.629	0.446	3.91316e-134
DOCK11	2.0991e-138	-0.999716	0.073	0.236	5.87118e-134
SAMD4A	3.09053e-138	-0.865731	0.555	0.703	8.6442e-134
SGK2	3.75119e-138	0.640308	0.24	0.114	1.04921e-133
LHFPL3-AS2	2.29885e-137	0.652055	0.327	0.179	6.42988e-133
TBC1D4	2.34423e-137	0.629539	0.609	0.442	6.55681e-133
EYA3	3.5274e-137	0.710305	0.575	0.42	9.86612e-133
COL8A1	3.98056e-136	-1.25113	0.222	0.388	1.11336e-131
TNFAIP2	8.40322e-136	-0.832667	0.071	0.241	2.35038e-131
RBFOX1	5.63255e-134	-1.57333	0.099	0.264	1.57542e-129
LHFPL6	1.97138e-133	-1.26342	0.136	0.304	5.51395e-129
SGPP1	7.15708e-133	0.738956	0.418	0.264	2.00184e-128
TCF4	7.43345e-133	-1.15677	0.189	0.366	2.07914e-128
ZBTB20	7.43494e-133	-0.406958	0.933	0.955	2.07955e-128
WSB1	9.3135e-133	0.51754	0.826	0.702	2.60499e-128
PDE4D	1.41301e-132	0.358674	0.98	0.928	3.9522e-128
AFF3	2.43257e-132	-1.11857	0.088	0.248	6.80391e-128
LRBA	5.24142e-132	0.456959	0.887	0.792	1.46603e-127
FBXL7	6.14586e-132	-1.21536	0.202	0.365	1.719e-127
SOX5	1.15955e-131	-1.05707	0.277	0.445	3.24327e-127
TRMT9B	1.18505e-131	0.539217	0.252	0.122	3.31457e-127
RHEX	1.98829e-131	-1.03839	0.301	0.474	5.56123e-127
LMCD1	2.88925e-131	-1.25235	0.072	0.228	8.08124e-127
LINC01182	1.46932e-130	0.555623	0.255	0.124	4.10968e-126
VCAN	1.45014e-129	-1.03088	0.178	0.355	4.05603e-125
DANT2	1.86384e-129	0.519433	0.773	0.627	5.21315e-125
LRP2	6.9872e-129	-1.29429	0.119	0.281	1.95432e-124
CRISPLD2	7.02821e-128	-1.49873	0.074	0.228	1.96579e-123
SLC2A9	1.78079e-127	-1.03803	0.055	0.205	4.98086e-123
TSHZ2	1.79779e-127	-1.38094	0.119	0.277	5.02842e-123
MIR99AHG	2.57018e-126	-0.71626	0.548	0.689	7.1888e-122
AC002460.2	1.05617e-125	0.655431	0.498	0.332	2.9541e-121
SLIT3	1.00065e-123	-1.46153	0.097	0.252	2.79882e-119
PLEKHA1	1.20182e-123	0.677224	0.632	0.491	3.36148e-119
NRP1	3.5828e-123	-0.880407	0.349	0.508	1.00211e-118
CHP1	5.07546e-123	0.735886	0.399	0.253	1.41961e-118
SLC20A1	5.89516e-123	0.642553	0.294	0.159	1.64888e-118
ABCA5	9.30943e-123	0.729127	0.46	0.306	2.60385e-118
SNX29	1.05785e-122	0.476374	0.81	0.692	2.95881e-118
CNNM2	8.88288e-122	1.03893	0.373	0.232	2.48454e-117
CELF2	1.44008e-121	-0.979318	0.123	0.291	4.02789e-117
NBEAL2	1.50362e-121	0.493791	0.216	0.101	4.20561e-117
DOCK4	1.60052e-121	-1.16046	0.225	0.391	4.47665e-117
TNC	1.75461e-120	-1.40517	0.16	0.322	4.90764e-116
PTPN3	2.34898e-120	0.59275	0.5	0.345	6.5701e-116
CASR	8.62683e-120	0.471079	0.414	0.246	2.41292e-115
DLG2	1.31339e-119	-0.746432	0.629	0.737	3.67355e-115
LAMB1	2.71783e-119	0.530682	0.678	0.525	7.60178e-115
PATJ	3.12927e-118	0.39434	0.887	0.754	8.75258e-114
DOCK8	4.24016e-118	-0.848654	0.085	0.237	1.18597e-113
ABI3BP	4.65087e-118	-1.0488	0.155	0.308	1.30085e-113
PICALM	8.36499e-118	-0.57143	0.692	0.815	2.33969e-113
SNHG14	1.31719e-117	0.4744	0.813	0.707	3.68418e-113
ARL15	4.68574e-117	-0.497126	0.616	0.784	1.3106e-112
FXYD2	1.44448e-116	0.596307	0.362	0.215	4.04021e-112
PER1	8.66106e-116	-0.684538	0.079	0.231	2.4225e-111
DLEU2	8.15292e-115	-0.736884	0.205	0.376	2.28037e-110
TPM4	3.23504e-114	-0.966216	0.264	0.422	9.04842e-110
GRB10	2.60339e-113	-0.926698	0.163	0.32	7.28169e-109
MIR100HG	3.45032e-113	-0.973973	0.091	0.236	9.65053e-109
NR3C1	5.74223e-113	-0.718029	0.157	0.317	1.6061e-108
HMCN1	1.6545e-112	0.613456	0.297	0.164	4.62764e-108
AL589669.1	4.936e-112	-1.11995	0.069	0.207	1.3806e-107
KLHL29	1.74396e-111	-1.11071	0.15	0.3	4.87785e-107
ASAP2	1.82929e-110	0.484088	0.631	0.473	5.11651e-106
CAMK1D	3.41805e-110	-0.833412	0.123	0.279	9.56029e-106
COL4A4	2.67717e-108	0.440464	0.651	0.485	7.48803e-104
AKT3	2.90054e-107	-0.565979	0.589	0.7	8.11281e-103
PTPRO	1.22007e-106	-1.91915	0.069	0.205	3.41254e-102
KCNT2	1.75519e-106	-1.22216	0.207	0.347	4.90926e-102
CSGALNACT1	3.06424e-106	0.315664	0.69	0.471	8.57068e-102
NR6A1	1.39126e-105	0.52447	0.614	0.463	3.89134e-101
SULT1C2	2.27122e-105	0.531782	0.368	0.228	6.35259e-101
MYRFL	5.72127e-105	0.553082	0.22	0.112	1.60024e-100
CDH2	6.97725e-104	-0.848556	0.079	0.214	1.95154e-99
ABLIM1	1.71229e-103	0.473268	0.796	0.67	4.78928e-99
AC110296.1	3.6397e-103	0.54719	0.282	0.158	1.01802e-98
ARHGAP26	1.00116e-102	-0.816738	0.423	0.561	2.80024e-98
FNBP1	1.06847e-102	-0.741771	0.213	0.365	2.98851e-98
DOCK7	1.23671e-102	0.561745	0.533	0.394	3.45908e-98
SPIRE1	1.58136e-102	0.531528	0.568	0.42	4.42307e-98
CFAP221	3.84543e-102	0.542485	0.424	0.28	1.07557e-97
DIAPH2	8.33892e-102	-0.68849	0.312	0.462	2.3324e-97
PAQR5	3.37941e-101	0.541555	0.374	0.236	9.45222e-97
GRHL2	5.88369e-101	0.49181	0.374	0.233	1.64567e-96
MSRB3	1.97629e-100	-0.921094	0.093	0.227	5.52769e-96
CDH6	2.57112e-100	-1.33414	0.178	0.314	7.19143e-96
FOS	7.47614e-100	-0.875489	0.073	0.208	2.09108e-95
FERMT2	1.11077e-99	0.633397	0.51	0.377	3.10682e-95
ADAMTS9-AS2	2.53588e-99	0.367781	0.9	0.812	7.09286e-95
IQGAP2	2.62874e-99	-0.868392	0.079	0.214	7.35259e-95
CACNA1C	3.01868e-99	-1.57037	0.105	0.238	8.44325e-95
AL589935.1	4.02894e-99	0.538808	0.439	0.298	1.12689e-94
COL4A2	1.83113e-97	-1.07885	0.339	0.465	5.12167e-93
PLXNB1	5.32891e-97	0.550434	0.342	0.208	1.4905e-92
STIM1	8.04806e-97	-0.62864	0.113	0.254	2.25104e-92
PLCB4	8.51909e-97	0.290955	0.448	0.297	2.38279e-92
CLCN5	1.8017e-96	0.462036	0.418	0.276	5.03936e-92
WIPF1	5.12568e-96	-0.651375	0.106	0.245	1.43365e-91
SOX6	8.45869e-96	0.432907	0.82	0.701	2.3659e-91
MIR646HG	1.25416e-95	0.832537	0.26	0.149	3.5079e-91
ARHGAP10	1.58774e-95	-0.879945	0.172	0.312	4.44091e-91
FGD4	1.94776e-95	0.409412	0.806	0.689	5.44788e-91
CHRM3	1.04759e-94	0.338888	0.262	0.145	2.93011e-90
PELI1	7.99202e-94	-0.726938	0.153	0.298	2.23537e-89
PRKCA	8.4238e-94	0.411092	0.853	0.754	2.35614e-89
WDFY2	9.74357e-94	0.654089	0.35	0.225	2.72528e-89
XKR6	1.2084e-93	0.525252	0.55	0.41	3.37988e-89
TRABD2B	1.41751e-93	0.324531	0.616	0.452	3.96479e-89
TOX3	4.42156e-93	0.631156	0.522	0.382	1.23671e-88
ASAP1	5.59252e-93	-0.832652	0.373	0.504	1.56423e-88
TRPM7	8.35095e-93	0.627987	0.576	0.449	2.33576e-88
DPY19L2	1.29993e-92	0.53376	0.356	0.226	3.63591e-88
KANK1	5.21228e-92	0.445073	0.719	0.574	1.45788e-87
SFXN5	5.5754e-92	0.556137	0.242	0.134	1.55944e-87
TPD52L1	8.05605e-92	0.515623	0.29	0.17	2.25328e-87
NFKBIZ	1.21834e-91	-0.475349	0.381	0.547	3.4077e-87
CASC15	1.40779e-91	-1.00814	0.393	0.499	3.93759e-87
SETBP1	5.13653e-91	0.414093	0.746	0.635	1.43669e-86
MALT1	5.59254e-91	-0.626398	0.214	0.359	1.56423e-86
CYS1	7.30675e-91	0.558475	0.324	0.202	2.0437e-86
SULF1	1.05018e-90	-1.48363	0.098	0.222	2.93736e-86
ZFP36L1	1.6872e-90	-0.558535	0.43	0.581	4.71911e-86
HOXD10	2.12798e-90	0.472276	0.24	0.131	5.95197e-86
ARHGAP8	2.17684e-90	0.502014	0.398	0.265	6.08862e-86
SOD2	2.95039e-90	-0.693093	0.214	0.37	8.25223e-86
ICA1	3.38822e-90	0.482467	0.448	0.306	9.47684e-86
ITGA1	3.81273e-90	-0.924567	0.173	0.304	1.06642e-85
FHIT	6.9085e-90	0.38401	0.921	0.862	1.93231e-85
EPS8	9.27808e-90	-0.668479	0.435	0.564	2.59508e-85
MYLK	9.43689e-90	-0.886158	0.153	0.283	2.6395e-85
EGR1	1.23785e-89	-0.672781	0.121	0.257	3.46227e-85
ABR	2.89618e-89	-0.883591	0.078	0.203	8.10061e-85
PPP2R3A	8.87296e-89	0.411394	0.761	0.623	2.48177e-84
ACSM3	2.09348e-87	-1.35178	0.101	0.225	5.85546e-83
BARX2	2.78116e-87	0.584545	0.235	0.13	7.7789e-83
PLEKHA5	5.72188e-87	0.401208	0.843	0.742	1.60041e-82
DPYD	1.67668e-86	-0.633431	0.464	0.593	4.68969e-82
LDB2	2.5627e-86	-1.48134	0.145	0.268	7.16788e-82
TNFSF10	2.59747e-86	-0.777113	0.14	0.27	7.26513e-82
ARNT2	3.14095e-86	0.51625	0.407	0.278	8.78524e-82
DEFB1	3.97259e-86	0.555939	0.245	0.137	1.11113e-81
HDAC9	4.43279e-86	-0.810156	0.127	0.258	1.23985e-81
ATP13A3	7.62575e-85	-0.744199	0.341	0.468	2.13292e-80
FCHSD2	3.42429e-84	-0.640864	0.421	0.546	9.57775e-80
GPRIN3	4.4415e-83	0.474627	0.326	0.204	1.24229e-78
LTBP1	5.49346e-83	-0.880212	0.086	0.206	1.53652e-78
ACTN1	7.83082e-83	-0.928524	0.241	0.365	2.19028e-78
CCN1	1.01204e-82	-0.735904	0.099	0.224	2.83068e-78
ZNF385D	1.71643e-82	0.373295	0.246	0.138	4.80084e-78
HOXB3	1.8751e-82	0.435908	0.356	0.228	5.24465e-78
PBX1	2.9241e-82	-0.722424	0.477	0.572	8.17872e-78
CCN2	5.74599e-82	-0.915213	0.141	0.271	1.60715e-77
NR4A1	6.63744e-82	-1.15235	0.103	0.225	1.85649e-77
DTNA	1.18059e-81	-0.708371	0.132	0.259	3.3021e-77
ACTB	1.39821e-81	-0.763054	0.228	0.375	3.9108e-77
TNS3	2.22399e-81	-0.656589	0.404	0.524	6.2205e-77
PFKFB3	3.73242e-81	-0.615081	0.162	0.3	1.04396e-76
CASZ1	5.53019e-81	0.476496	0.29	0.176	1.54679e-76
IQCJ-SCHIP1	5.84109e-81	-0.851446	0.347	0.47	1.63375e-76
RNF150	7.05525e-81	0.523426	0.443	0.313	1.97335e-76
RNPC3	7.35721e-81	0.511016	0.448	0.318	2.05781e-76
PTPN13	1.8431e-80	0.420459	0.725	0.589	5.15515e-76
KALRN	2.01875e-80	-0.739943	0.328	0.456	5.64645e-76
AGBL4	8.2563e-80	0.397618	0.77	0.647	2.30929e-75
IL18	8.68865e-80	-0.650969	0.091	0.211	2.43021e-75
ARHGAP24	1.05023e-79	0.422576	0.73	0.614	2.9375e-75
PTPRJ	1.57678e-79	-0.668386	0.439	0.548	4.41025e-75
RAB3IP	4.46466e-79	0.461461	0.48	0.353	1.24877e-74
USP24	5.44572e-79	0.55737	0.558	0.441	1.52317e-74
ARFGEF1	2.46897e-78	0.424279	0.723	0.616	6.90571e-74
APBB2	1.00246e-77	0.470723	0.746	0.653	2.80388e-73
CLSTN2	1.01752e-77	-1.0893	0.093	0.205	2.846e-73
ALCAM	5.80758e-77	-0.643304	0.194	0.323	1.62438e-72
DISC1	1.63304e-76	-0.645572	0.1	0.219	4.5676e-72
SLC4A4	2.23088e-76	-0.709008	0.146	0.269	6.23978e-72
MAL	3.51632e-76	0.437633	0.346	0.223	9.83514e-72
ARHGAP42	4.09746e-76	-0.724243	0.281	0.404	1.14606e-71
AC087564.1	4.9389e-76	0.491027	0.255	0.15	1.38141e-71
PRKCQ	1.57603e-75	0.418264	0.227	0.128	4.40815e-71
EBF1	2.83387e-75	-1.0886	0.15	0.266	7.92632e-71
SCNN1A	6.65461e-75	0.378897	0.349	0.224	1.8613e-70
RNF10	1.5301e-74	0.47896	0.341	0.227	4.2797e-70
HIP1	2.67819e-74	0.461849	0.564	0.438	7.49088e-70
ABCB1	8.56931e-74	-0.718644	0.193	0.316	2.39684e-69
KCNJ15	1.1129e-73	-0.865131	0.117	0.232	3.11278e-69
KCNQ1	6.69264e-73	0.37816	0.298	0.185	1.87193e-68
LINC00271	1.25798e-72	0.493297	0.477	0.354	3.51858e-68
GLDC	1.43993e-72	0.610132	0.342	0.231	4.02749e-68
CORO1C	2.2935e-72	-0.663175	0.121	0.236	6.41493e-68
TFPI	3.74839e-72	-0.623015	0.169	0.291	1.04843e-67
LINC01117	7.24025e-72	0.500053	0.307	0.197	2.0251e-67
CPEB3	9.33583e-72	0.479128	0.427	0.305	2.61123e-67
CLASP1	1.24017e-71	0.440823	0.667	0.564	3.46875e-67
ACTR3C	3.35067e-71	0.448266	0.285	0.18	9.37184e-67
FSTL1	5.4626e-71	-0.584632	0.093	0.203	1.52789e-66
TMPRSS4	1.21702e-70	0.326437	0.274	0.164	3.40401e-66
FAAH2	1.22572e-70	0.399571	0.507	0.378	3.42835e-66
FAM160A1	2.35308e-70	0.405604	0.527	0.395	6.58156e-66
C4orf19	2.94282e-70	0.383216	0.597	0.462	8.23106e-66
ELOVL7	3.49686e-70	0.523514	0.355	0.244	9.78072e-66
CMTM7	5.07683e-70	0.466964	0.215	0.123	1.41999e-65
IPCEF1	5.07729e-70	0.470588	0.465	0.344	1.42012e-65
SEMA3C	8.84134e-70	-0.686289	0.238	0.359	2.47292e-65
ZNF704	1.16616e-69	0.487391	0.541	0.424	3.26174e-65
CTNND1	1.73227e-69	0.333747	0.855	0.769	4.84516e-65
NCKAP5	1.84283e-69	-0.860755	0.182	0.294	5.15439e-65
TRHDE	2.17593e-69	0.438499	0.555	0.428	6.08607e-65
ERRFI1	3.54894e-69	-0.703436	0.168	0.288	9.92637e-65
TNFAIP8	5.28596e-69	-0.599442	0.214	0.342	1.47848e-64
ELOVL5	9.03492e-69	-0.701432	0.1	0.208	2.52707e-64
LINC00511	1.75346e-68	0.435306	0.262	0.158	4.90444e-64
KCNC4	2.50399e-68	0.367964	0.206	0.115	7.00366e-64
ABCA10	2.93791e-68	0.558215	0.248	0.15	8.21733e-64
FAM155A	2.20989e-67	0.365512	0.604	0.46	6.18107e-63
BAZ1A	4.45328e-67	-0.501814	0.111	0.224	1.24558e-62
NCOA7	5.89373e-67	-0.49032	0.32	0.451	1.64848e-62
FIGN	7.06643e-67	-0.753256	0.211	0.318	1.97648e-62
FOXP2	8.21277e-67	-0.672142	0.26	0.376	2.29711e-62
ZNF331	6.52725e-66	-1.0144	0.13	0.24	1.82567e-61
VMP1	8.15197e-66	-0.409952	0.596	0.723	2.28011e-61
GPR132	2.75711e-65	0.468177	0.271	0.17	7.71163e-61
PLEKHA7	3.08204e-65	0.361954	0.628	0.498	8.62047e-61
EVA1C	3.46873e-65	-0.649703	0.232	0.348	9.70204e-61
SH3RF1	7.39286e-65	0.453192	0.757	0.664	2.06778e-60
TIMP3	9.53211e-65	-1.34492	0.297	0.418	2.66613e-60
NNMT	1.1734e-64	-0.549542	0.108	0.218	3.282e-60
RALGPS1	1.78683e-64	0.418905	0.409	0.297	4.99775e-60
ETV6	2.16859e-64	-0.545412	0.514	0.627	6.06556e-60
TRIO	2.53316e-64	-0.50752	0.688	0.753	7.08524e-60
TENM3	1.38696e-63	-0.826511	0.123	0.227	3.87933e-59
ITGAV	1.40309e-63	-0.550281	0.514	0.604	3.92445e-59
EMX2OS	1.42206e-63	0.465635	0.307	0.205	3.97751e-59
TNIK	2.97691e-63	-0.581236	0.393	0.499	8.32642e-59
FOSL2	3.19797e-63	-0.481451	0.318	0.444	8.94473e-59
NAV2	3.59806e-63	0.376794	0.538	0.41	1.00638e-58
DMD	3.68751e-63	-1.17345	0.181	0.287	1.0314e-58
EGFR	1.3101e-62	-0.522535	0.255	0.377	3.66434e-58
AK3	1.94988e-62	0.450519	0.397	0.287	5.45382e-58
RAPGEF5	2.43126e-62	0.257155	0.357	0.24	6.80023e-58
EXPH5	5.83717e-62	0.464622	0.227	0.139	1.63266e-57
ACVR1B	2.86902e-61	0.416109	0.286	0.187	8.02466e-57
DNAH14	3.02974e-61	0.410368	0.596	0.482	8.47419e-57
KAZN	3.44655e-61	-0.543297	0.732	0.786	9.64001e-57
AL008633.1	1.68983e-60	0.495619	0.423	0.315	4.72646e-56
COL12A1	1.84667e-60	-0.956238	0.108	0.205	5.16514e-56
BMPR2	1.85409e-60	-0.583596	0.55	0.632	5.18589e-56
ITGB6	5.61277e-60	0.371825	0.493	0.372	1.56989e-55
RALYL	6.23812e-60	-0.758951	0.293	0.395	1.7448e-55
GRAMD1C	6.34093e-60	0.440528	0.363	0.256	1.77356e-55
PVT1	1.41833e-59	-0.701753	0.139	0.241	3.96706e-55
AKAP13	3.76384e-59	-0.418817	0.7	0.784	1.05275e-54
LINC01278	4.1229e-59	0.425544	0.59	0.483	1.15318e-54
PHLDB1	1.0442e-58	-0.530792	0.103	0.202	2.92063e-54
RASAL2	1.05014e-58	-0.577243	0.601	0.668	2.93724e-54
MBNL1	1.76716e-58	-0.543821	0.639	0.725	4.94275e-54
MLLT3	2.18303e-58	0.417843	0.618	0.519	6.10593e-54
UACA	2.69746e-58	-0.503793	0.51	0.594	7.5448e-54
ERMP1	4.25351e-58	0.399432	0.267	0.172	1.18971e-53
RNF24	5.1016e-58	0.392689	0.361	0.253	1.42692e-53
OSBPL3	7.51713e-58	0.413207	0.46	0.346	2.10254e-53
FILIP1L	8.62299e-58	-0.65566	0.141	0.243	2.41185e-53
SPIN1	9.57189e-58	0.360092	0.588	0.476	2.67726e-53
CNTN4	1.53724e-56	-0.554627	0.359	0.461	4.29966e-52
KLF6	3.52053e-56	-0.470834	0.383	0.508	9.84692e-52
PLPP1	3.81336e-56	-1.33791	0.404	0.494	1.0666e-51
PCED1B	1.10328e-55	-0.570442	0.108	0.205	3.08588e-51
MYH9	1.29518e-55	-0.564904	0.391	0.487	3.62263e-51
GALNT11	1.37384e-55	0.378227	0.49	0.381	3.84263e-51
ATF3	1.79341e-55	-0.560699	0.109	0.212	5.01617e-51
ESYT2	1.9595e-55	-0.615701	0.46	0.564	5.48073e-51
SLC25A29	2.7385e-55	0.363731	0.411	0.297	7.65958e-51
HIF1A	5.52212e-55	-0.454414	0.529	0.644	1.54454e-50
ACACB	6.14961e-55	0.34887	0.387	0.278	1.72005e-50
PPM1H	1.20974e-54	0.380295	0.339	0.238	3.38365e-50
TLE4	1.34907e-54	-0.537235	0.149	0.25	3.77336e-50
SNED1	3.00514e-54	-0.659946	0.136	0.235	8.40537e-50
SLC38A2	6.54123e-54	-0.547218	0.117	0.214	1.82958e-49
CGNL1	7.22453e-54	0.461318	0.485	0.379	2.0207e-49
LPP	7.64051e-54	-0.414153	0.882	0.909	2.13705e-49
OBSCN	1.10727e-53	0.370601	0.263	0.171	3.09703e-49
NRSN2-AS1	1.16056e-53	0.409182	0.243	0.156	3.24608e-49
HNF1B	2.02135e-53	0.339618	0.464	0.351	5.65371e-49
GDA	2.1324e-53	-0.664866	0.137	0.236	5.96431e-49
SCML1	2.41441e-53	0.403207	0.233	0.149	6.75311e-49
COL18A1	3.0087e-53	0.342819	0.529	0.416	8.41534e-49
AC008014.1	3.6671e-53	0.40289	0.553	0.453	1.02569e-48
XIST	5.5954e-53	0.355666	0.646	0.543	1.56503e-48
FYB2	1.06476e-52	-0.544268	0.211	0.318	2.97813e-48
RNF213-AS1	1.66893e-52	0.445434	0.355	0.26	4.66799e-48
SLC16A12	1.76647e-52	-0.840202	0.164	0.259	4.94082e-48
SIPA1L2	4.47585e-52	-0.555019	0.127	0.222	1.2519e-47
PDLIM1	4.75626e-52	-0.644658	0.132	0.224	1.33033e-47
RAB31	9.44078e-52	-0.612812	0.139	0.239	2.64059e-47
LINC02615	1.1295e-51	-0.867191	0.238	0.324	3.15923e-47
PRICKLE2	1.20466e-51	0.371296	0.6	0.496	3.36944e-47
HRH1	1.92036e-51	-0.557761	0.152	0.252	5.37124e-47
SLC22A15	2.55037e-51	0.386174	0.231	0.147	7.13338e-47
GHR	2.66364e-51	-0.631266	0.126	0.216	7.45021e-47
IQCK	4.54524e-51	0.389569	0.355	0.256	1.2713e-46
CFLAR	6.24728e-51	-0.47924	0.373	0.472	1.74736e-46
TACC1	7.86273e-51	-0.839209	0.344	0.444	2.1992e-46
UGCG	7.94898e-51	-0.504585	0.466	0.549	2.22333e-46
OGT	9.1875e-51	0.330394	0.462	0.353	2.56974e-46
CDH16	1.0165e-50	0.312116	0.27	0.178	2.84315e-46
DDAH1	1.74524e-50	0.420499	0.611	0.515	4.88142e-46
WDR72	4.81959e-50	0.281513	0.654	0.535	1.34804e-45
JUND	6.18719e-50	-0.427604	0.123	0.221	1.73056e-45
SRGAP1	8.40363e-50	-0.514373	0.376	0.473	2.3505e-45
UNC13B	8.60602e-50	0.383051	0.438	0.337	2.4071e-45
STRBP	2.91799e-49	0.386691	0.462	0.363	8.16162e-45
TLE1	3.95004e-49	-0.532024	0.168	0.263	1.10483e-44
EPB41L1	5.35539e-49	0.378556	0.462	0.362	1.4979e-44
PLCL2	5.94209e-49	-0.490033	0.294	0.395	1.662e-44
CHD3	1.03808e-48	-0.368834	0.107	0.201	2.90352e-44
GBE1	1.22061e-48	0.41011	0.562	0.468	3.41405e-44
AC011586.2	1.41202e-48	0.441912	0.242	0.158	3.94942e-44
NPNT	1.99188e-48	0.391432	0.381	0.281	5.57128e-44
HERC3	2.46048e-48	0.377694	0.35	0.253	6.88197e-44
WWTR1	2.95453e-48	0.376756	0.723	0.652	8.26382e-44
DGKH	3.24855e-48	-0.447672	0.554	0.619	9.08619e-44
NINL	4.65732e-48	0.370635	0.363	0.265	1.30265e-43
HPN	7.31237e-48	0.295582	0.296	0.202	2.04527e-43
OXR1	7.4482e-48	-0.442663	0.745	0.793	2.08326e-43
ENAH	8.33147e-48	-0.765515	0.238	0.327	2.33031e-43
ZMAT1	9.15214e-48	0.400623	0.387	0.29	2.55985e-43
PTPRD	9.22287e-48	-0.730004	0.424	0.493	2.57964e-43
TOX	1.06509e-47	0.411708	0.478	0.373	2.97905e-43
RAB8B	1.96179e-47	-0.466196	0.118	0.207	5.48714e-43
ARGLU1	2.93098e-47	-0.417504	0.33	0.44	8.19795e-43
TGFBR3	3.25659e-47	-0.627745	0.137	0.226	9.10868e-43
LINC01482	3.45634e-47	0.44636	0.27	0.184	9.66739e-43
EFHD1	7.70028e-47	0.324879	0.235	0.152	2.15377e-42
MACROD2	8.0823e-47	0.286479	0.798	0.719	2.26062e-42
COBL	8.91105e-47	0.363361	0.382	0.284	2.49242e-42
NFKB1	9.59545e-47	-0.522212	0.263	0.363	2.68385e-42
MYO1E	1.63672e-46	-0.470949	0.65	0.715	4.57791e-42
ZNF44	1.86822e-46	0.388997	0.36	0.27	5.22542e-42
NXN	2.19617e-46	-0.759281	0.199	0.285	6.14268e-42
RERE	2.57309e-46	0.269779	0.872	0.818	7.19695e-42
VPS13D	3.40734e-46	0.37942	0.576	0.483	9.53032e-42
MTERF1	3.95376e-46	0.369392	0.353	0.26	1.10587e-41
RHOBTB1	6.26008e-46	-0.554861	0.122	0.208	1.75094e-41
MIDN	8.56536e-46	-0.413409	0.137	0.233	2.39573e-41
ATP6V0E1	1.78793e-45	0.311041	0.3	0.207	5.00084e-41
MYO6	2.6512e-45	0.271826	0.8	0.721	7.41541e-41
ATP11C	2.83111e-45	-0.518208	0.194	0.285	7.91863e-41
BBOX1	3.39906e-45	0.415033	0.359	0.267	9.50718e-41
LRP1B	3.69537e-45	0.293747	0.581	0.472	1.0336e-40
CTNNB1	1.09021e-44	-0.50181	0.258	0.356	3.04933e-40
LNX1	1.1237e-44	0.325438	0.205	0.13	3.14298e-40
PLEC	1.32181e-44	-0.4034	0.115	0.203	3.69711e-40
LTBP3	1.80541e-44	-0.38766	0.122	0.211	5.04973e-40
YAP1	2.16725e-44	0.300058	0.678	0.59	6.0618e-40
MCTP2	3.04227e-44	-0.506533	0.216	0.308	8.50924e-40
PISD	6.59636e-44	0.389909	0.427	0.33	1.845e-39
TPD52	1.10139e-43	0.375219	0.321	0.233	3.08059e-39
SPAG16	2.32486e-43	0.335889	0.53	0.432	6.50263e-39
SESTD1	2.73175e-43	0.34773	0.56	0.467	7.64071e-39
IGF2BP2	3.26759e-43	0.2917	0.48	0.376	9.13946e-39
RHOQ	3.82538e-43	-0.518943	0.141	0.226	1.06996e-38
AHR	5.44918e-43	-0.484546	0.123	0.207	1.52413e-38
MIR3936HG	6.44981e-43	0.32731	0.456	0.356	1.80401e-38
MPC1	6.60513e-43	0.342947	0.224	0.148	1.84745e-38
FAM171A1	1.37311e-42	0.348523	0.356	0.267	3.8406e-38
MAP2	1.51255e-42	-0.458959	0.132	0.217	4.23059e-38
TSPAN9	1.95318e-42	0.298995	0.432	0.333	5.46305e-38
PAPPA	2.09983e-42	-0.616082	0.49	0.554	5.87321e-38
MICAL3	3.15563e-42	-0.700898	0.313	0.389	8.8263e-38
ELF3	4.69962e-42	-0.452253	0.229	0.328	1.31448e-37
VPS37B	5.28541e-42	0.357105	0.423	0.328	1.47833e-37
MAP4K4	5.63434e-42	-0.44523	0.411	0.495	1.57593e-37
ATRN	6.16814e-42	0.332332	0.392	0.299	1.72523e-37
EXT1	7.26474e-42	-0.451409	0.736	0.784	2.03195e-37
LITAF	7.62858e-42	-0.563429	0.158	0.245	2.13371e-37
PKP4	1.12872e-41	0.250388	0.797	0.722	3.15702e-37
TSGA10	1.62965e-41	0.375406	0.333	0.247	4.55812e-37
LRRK2	1.91869e-41	0.569976	0.576	0.49	5.36657e-37
GULP1	2.10476e-41	-0.477384	0.442	0.512	5.88703e-37
RUNX1	2.25115e-41	-0.51021	0.333	0.427	6.29647e-37
GCNT2	3.07721e-41	0.369538	0.305	0.221	8.60696e-37
TFDP2	3.4883e-41	0.347429	0.49	0.394	9.75677e-37
EZR	3.82009e-41	0.30133	0.593	0.489	1.06848e-36
CTTNBP2	4.07538e-41	-0.473394	0.168	0.256	1.13989e-36
C20orf194	5.60851e-41	0.312996	0.643	0.561	1.5687e-36
CCDC171	5.63635e-41	0.343572	0.371	0.281	1.57649e-36
SUSD6	6.46019e-41	-0.510418	0.227	0.314	1.80691e-36
SUSD1	6.54414e-41	0.316573	0.393	0.299	1.83039e-36
AC079142.1	1.04552e-40	0.387699	0.457	0.367	2.92432e-36
CAMK2D	1.37912e-40	-0.448621	0.401	0.483	3.8574e-36
DSCAML1	1.53728e-40	0.3291	0.308	0.218	4.29977e-36
RCAN2	3.03275e-40	-0.700276	0.171	0.256	8.4826e-36
SMARCA2	3.08402e-40	-0.420562	0.282	0.374	8.62599e-36
ARHGAP5	5.05444e-40	0.307262	0.59	0.498	1.41373e-35
AC083837.1	5.67341e-40	-0.439769	0.206	0.298	1.58685e-35
TNS1	6.15085e-40	-0.65107	0.263	0.338	1.72039e-35
KIAA1958	6.56907e-40	0.338672	0.473	0.379	1.83737e-35
MAP7	1.59514e-39	0.297563	0.524	0.429	4.4616e-35
PLA2G12A	1.73979e-39	0.314598	0.265	0.186	4.86621e-35
B4GALT1	2.11986e-39	-0.495607	0.237	0.326	5.92925e-35
ANKRD44	2.2437e-39	-0.490697	0.227	0.313	6.27564e-35
ARHGEF18	3.22728e-39	0.293173	0.243	0.166	9.02669e-35
CRYBG1	3.2491e-39	0.316051	0.361	0.269	9.08772e-35
SNRK	3.70476e-39	0.315765	0.33	0.245	1.03622e-34
CAB39	4.72096e-39	0.361112	0.526	0.437	1.32045e-34
SGCE	6.28574e-39	0.324829	0.288	0.207	1.75812e-34
ACTN4	1.33832e-38	0.328764	0.726	0.651	3.74329e-34
DPH6-DT	1.49394e-38	0.419165	0.251	0.176	4.17855e-34
CMTM4	1.84795e-38	0.316593	0.314	0.228	5.16872e-34
CACHD1	1.97509e-38	0.341298	0.227	0.153	5.52434e-34
RAP1B	2.08041e-38	-0.378704	0.479	0.554	5.81892e-34
ZDHHC14	2.23475e-38	0.38806	0.442	0.355	6.25059e-34
CD55	2.40889e-38	-0.44496	0.173	0.261	6.73767e-34
LRRC28	3.31165e-38	0.354297	0.284	0.206	9.26268e-34
AASS	3.54004e-38	-0.500846	0.154	0.233	9.9015e-34
ADK	6.55357e-38	0.262495	0.75	0.671	1.83303e-33
TRPM3	7.76045e-38	-0.651451	0.266	0.339	2.1706e-33
MAGED1	8.22114e-38	0.314271	0.367	0.279	2.29945e-33
UBA6-AS1	1.4422e-37	0.367846	0.44	0.356	4.03384e-33
PABPC1	1.9569e-37	-0.325344	0.202	0.295	5.47344e-33
AFAP1	2.22194e-37	-0.440141	0.153	0.234	6.21476e-33
TPST1	3.0049e-37	0.276973	0.564	0.475	8.40471e-33
MMP7	3.14138e-37	-0.388796	0.215	0.307	8.78645e-33
TSPAN5	3.41698e-37	-0.571253	0.183	0.266	9.5573e-33
DOCK5	4.59721e-37	-0.472634	0.235	0.321	1.28584e-32
ITGB8	5.91708e-37	-0.64977	0.642	0.678	1.65501e-32
PPFIBP1	6.50114e-37	-0.613352	0.59	0.628	1.81837e-32
ZHX3	6.67002e-37	0.344991	0.416	0.327	1.86561e-32
EPHA7	8.01467e-37	-0.66073	0.157	0.229	2.2417e-32
PDE7B	9.28344e-37	0.278643	0.734	0.643	2.59658e-32
KCTD8	9.46325e-37	0.314152	0.321	0.235	2.64687e-32
DAB1	9.87408e-37	0.37059	0.402	0.317	2.76178e-32
SLC16A10	1.75986e-36	-0.685136	0.135	0.213	4.92234e-32
PPP1R12B	2.33513e-36	-0.543979	0.455	0.516	6.53137e-32
EEF1A1	2.90803e-36	-0.445156	0.256	0.353	8.13376e-32
STXBP4	4.32913e-36	0.355962	0.356	0.273	1.21086e-31
DSTN	6.26934e-36	0.307793	0.44	0.346	1.75354e-31
COL4A5	8.91684e-36	0.254273	0.394	0.299	2.49404e-31
PANTR1	9.27985e-36	0.321502	0.258	0.183	2.59557e-31
GABARAPL1	1.72813e-35	0.252909	0.213	0.143	4.83358e-31
CBR4	1.88884e-35	0.361938	0.438	0.357	5.28308e-31
AL049828.1	2.13344e-35	0.373794	0.437	0.353	5.96724e-31
CAMKMT	2.31445e-35	0.261284	0.684	0.599	6.47351e-31
SPAG9	2.57477e-35	-0.376114	0.465	0.538	7.20163e-31
SNX10	9.21822e-35	0.295272	0.239	0.167	2.57834e-30
FRY	1.07543e-34	-0.462298	0.435	0.506	3.00799e-30
PLSCR1	1.15687e-34	-0.395064	0.311	0.391	3.23577e-30
STPG2	1.1816e-34	0.334932	0.302	0.223	3.30494e-30
FUT8	1.38568e-34	-0.474558	0.288	0.362	3.87574e-30
KLF7	1.60161e-34	-0.493924	0.371	0.441	4.4797e-30
CHL1	1.76841e-34	0.367952	0.348	0.268	4.94623e-30
ANK2	2.08959e-34	-0.589496	0.167	0.243	5.84458e-30
FAM20C	2.23587e-34	-0.405341	0.191	0.276	6.25372e-30
SEMA5A	2.83272e-34	-0.661423	0.229	0.3	7.92313e-30
SUGCT	3.70349e-34	-0.568828	0.241	0.314	1.03586e-29
TPCN1	5.79142e-34	-0.367858	0.177	0.256	1.61986e-29
BCKDHB	7.35675e-34	0.277477	0.464	0.374	2.05768e-29
COPG2	1.06047e-33	0.312104	0.215	0.148	2.96615e-29
PDE7A	1.12329e-33	-0.555288	0.228	0.3	3.14183e-29
ITGB5	1.2334e-33	0.35064	0.288	0.214	3.44983e-29
EMP1	1.4699e-33	-0.97381	0.146	0.216	4.1113e-29
EFCAB13	1.47276e-33	-0.540846	0.223	0.295	4.11931e-29
CD44	1.82499e-33	-0.663294	0.196	0.272	5.1045e-29
SLC12A1	4.04914e-33	-0.95062	0.186	0.262	1.13255e-28
PCAT1	4.0789e-33	0.285176	0.651	0.567	1.14087e-28
COQ4	4.58967e-33	0.264308	0.226	0.156	1.28373e-28
RHOBTB3	6.43446e-33	0.303272	0.402	0.314	1.79972e-28
LRCH1	1.29419e-32	0.389412	0.568	0.488	3.61986e-28
ETS1	1.39401e-32	-0.472408	0.181	0.258	3.89904e-28
MROH7	1.4085e-32	0.299755	0.233	0.165	3.93959e-28
AP2A2	1.55727e-32	0.292527	0.395	0.31	4.35569e-28
ASXL3	1.75041e-32	0.319626	0.286	0.213	4.8959e-28
NDRG1	1.78969e-32	-0.662348	0.231	0.307	5.00575e-28
LSAMP	4.75103e-32	-0.466738	0.198	0.275	1.32886e-27
RFX3-AS1	8.21002e-32	0.321827	0.376	0.297	2.29634e-27
UGT2B7	1.03829e-31	-0.43372	0.4	0.469	2.9041e-27
TMTC1	1.26136e-31	-0.876019	0.158	0.223	3.52802e-27
MSH2	1.34312e-31	0.284628	0.212	0.147	3.75671e-27
STK32B	1.53011e-31	0.289449	0.333	0.252	4.27973e-27
TRAK1	2.26178e-31	0.309128	0.442	0.359	6.3262e-27
BMERB1	2.51644e-31	0.30986	0.325	0.248	7.0385e-27
AC008269.1	2.74571e-31	0.288217	0.205	0.142	7.67976e-27
OPHN1	6.17996e-31	0.338415	0.413	0.334	1.72854e-26
CTSD	7.26457e-31	-0.421528	0.164	0.243	2.0319e-26
MTX2	2.71808e-30	0.292613	0.387	0.311	7.60247e-26
ABCC4	3.48069e-30	-0.375445	0.449	0.51	9.73548e-26
LINC00571	4.81005e-30	0.293892	0.317	0.242	1.34537e-25
WTAP	5.14383e-30	-0.291463	0.176	0.253	1.43873e-25
ACOT11	5.75942e-30	0.31094	0.255	0.188	1.61091e-25
ROR1	6.18989e-30	-0.470432	0.221	0.292	1.73131e-25
ZSWIM6	6.95366e-30	-0.290268	0.724	0.794	1.94494e-25
METTL25	7.86098e-30	0.289407	0.264	0.195	2.19872e-25
TMEM164	1.07618e-29	0.28642	0.242	0.175	3.01007e-25
PEAK1	1.29835e-29	-0.492507	0.342	0.41	3.63148e-25
RETREG1	1.34629e-29	-0.526962	0.355	0.412	3.76557e-25
TMEM232	2.5998e-29	0.30787	0.37	0.293	7.27165e-25
GMDS	5.2319e-29	-0.381512	0.541	0.591	1.46336e-24
LRP6	6.49446e-29	0.277506	0.326	0.252	1.8165e-24
AIF1L	7.85258e-29	0.252958	0.346	0.266	2.19637e-24
PSAP	8.04709e-29	-0.448886	0.136	0.207	2.25077e-24
HIPK3	9.99937e-29	-0.39703	0.384	0.45	2.79682e-24
RAP1GAP2	1.45266e-28	0.291418	0.361	0.284	4.06309e-24
SKAP2	1.62868e-28	-0.331091	0.342	0.414	4.55542e-24
TP53BP2	1.82623e-28	-0.43848	0.144	0.21	5.10797e-24
GAB1	1.91036e-28	0.312948	0.429	0.355	5.34328e-24
FOXN3	2.05138e-28	-0.464393	0.387	0.451	5.73771e-24
NR2F2	2.1508e-28	-0.335585	0.177	0.249	6.0158e-24
PALM2-AKAP2	2.65639e-28	-0.37615	0.328	0.402	7.42991e-24
EVL	2.92598e-28	-0.407561	0.187	0.257	8.18397e-24
PARP8	4.31471e-28	-0.368081	0.298	0.372	1.20682e-23
C15orf41	5.9769e-28	0.27532	0.273	0.205	1.67174e-23
AC010210.1	7.34429e-28	0.287068	0.202	0.142	2.0542e-23
PPARG	7.4476e-28	-0.318614	0.31	0.383	2.08309e-23
AC245297.3	8.32283e-28	0.26473	0.224	0.162	2.32789e-23
SPATS2	8.62501e-28	0.353743	0.391	0.321	2.41241e-23
ABCC1	1.04017e-27	-0.394557	0.182	0.25	2.90937e-23
FBXW8	1.20278e-27	0.267824	0.252	0.186	3.36417e-23
DENND5A	1.79395e-27	-0.375414	0.204	0.275	5.01767e-23
NFIB	1.94738e-27	-0.320333	0.68	0.715	5.44682e-23
ANTXR1	2.81072e-27	-0.482638	0.163	0.226	7.86157e-23
PLEKHA2	3.85357e-27	-0.374347	0.221	0.291	1.07784e-22
CCDC12	6.47803e-27	0.261736	0.217	0.157	1.8119e-22
ZRANB2-AS2	7.70274e-27	0.320218	0.264	0.199	2.15446e-22
SLC25A12	9.5681e-27	0.262822	0.293	0.225	2.6762e-22
HOMER1	1.09449e-26	-0.44556	0.24	0.314	3.06129e-22
MGAT4A	1.2587e-26	-0.359945	0.203	0.272	3.52059e-22
LINC01781	1.74506e-26	0.284444	0.39	0.312	4.88093e-22
SLC25A37	1.83269e-26	-0.319437	0.183	0.25	5.12603e-22
ZFAND5	3.21706e-26	-0.327252	0.192	0.264	8.99812e-22
AC002070.1	3.43353e-26	0.29432	0.209	0.149	9.6036e-22
MYO15B	3.57604e-26	-0.367638	0.187	0.254	1.00022e-21
SERINC5	3.5824e-26	-0.437571	0.209	0.276	1.002e-21
SPPL2A	4.16238e-26	0.267656	0.341	0.27	1.16422e-21
EPN1	4.79438e-26	0.2648	0.204	0.146	1.34099e-21
BMP2K	4.83823e-26	-0.512306	0.257	0.32	1.35325e-21
HLA-A	4.87767e-26	-0.271853	0.145	0.217	1.36428e-21
DNAH7	6.43557e-26	0.253439	0.439	0.363	1.80003e-21
CFAP70	6.48825e-26	0.285412	0.218	0.158	1.81476e-21
ATP6V0A1	6.54393e-26	-0.384516	0.182	0.245	1.83034e-21
NOTCH2	9.52727e-26	-0.408941	0.187	0.251	2.66478e-21
CDK19	1.3413e-25	0.296654	0.373	0.303	3.75163e-21
FOXO3	1.39319e-25	-0.442755	0.49	0.55	3.89674e-21
SUCLA2	1.48096e-25	0.258184	0.255	0.192	4.14223e-21
SSBP2	1.69997e-25	-0.310389	0.473	0.538	4.75482e-21
BACE2	2.13332e-25	0.404138	0.429	0.355	5.96689e-21
CDK6	2.42877e-25	-0.347419	0.327	0.396	6.79328e-21
ACTG1	2.45436e-25	-0.301016	0.197	0.272	6.86485e-21
MYO5C	3.27403e-25	0.261511	0.24	0.179	9.15746e-21
TTTY14	4.75819e-25	-0.280565	0.233	0.31	1.33087e-20
SFMBT2	6.54382e-25	-0.553196	0.191	0.251	1.83031e-20
PCDH9	7.33607e-25	-0.646486	0.182	0.24	2.0519e-20
NEGR1	1.49874e-24	-0.801314	0.203	0.261	4.19197e-20
MTMR10	2.12565e-24	0.308504	0.356	0.288	5.94543e-20
PALLD	3.04695e-24	-0.538036	0.511	0.558	8.52233e-20
PBX3	3.64855e-24	-0.386708	0.271	0.337	1.0205e-19
INSR	3.82747e-24	-0.564376	0.428	0.48	1.07054e-19
FRK	4.3205e-24	0.255333	0.349	0.28	1.20844e-19
PIGR	4.38744e-24	-0.316329	0.141	0.204	1.22717e-19
AC008554.1	5.46167e-24	-0.337896	0.145	0.207	1.52763e-19
PTPN1	1.11311e-23	-0.449507	0.348	0.405	3.11337e-19
LINC01184	1.14825e-23	0.262248	0.343	0.275	3.21165e-19
SMIM8	1.38368e-23	0.25511	0.216	0.159	3.87016e-19
MAPKBP1	1.45591e-23	0.269662	0.222	0.164	4.07218e-19
STAM2	1.78591e-23	0.258456	0.275	0.213	4.99518e-19
BACH2	2.00563e-23	-0.444563	0.502	0.541	5.60975e-19
CEP112	2.06846e-23	-0.340241	0.443	0.492	5.78549e-19
CD59	2.42259e-23	-0.290053	0.152	0.215	6.77597e-19
MAP3K5	3.28567e-23	-0.379499	0.418	0.475	9.19001e-19
STARD13	4.24493e-23	-0.377751	0.394	0.451	1.18731e-18
MACF1	4.39442e-23	-0.272442	0.811	0.834	1.22912e-18
ARPC2	4.51591e-23	-0.317633	0.199	0.264	1.2631e-18
RCAN1	4.54872e-23	-0.342281	0.216	0.284	1.27228e-18
SMC5-AS1	6.43922e-23	0.256471	0.217	0.161	1.80105e-18
RPS6KA2	7.00449e-23	-0.419358	0.24	0.301	1.95916e-18
CLU	7.97573e-23	-0.333394	0.341	0.414	2.23081e-18
PTPN12	8.95954e-23	-0.364351	0.345	0.401	2.50598e-18
LMCD1-AS1	9.65003e-23	-0.390313	0.207	0.267	2.69911e-18
MSN	1.0964e-22	-0.36227	0.277	0.341	3.06664e-18
FGD6	1.2934e-22	-0.357023	0.23	0.292	3.61765e-18
ANO6	1.37035e-22	-0.399393	0.298	0.357	3.83287e-18
CCNL1	1.53705e-22	-0.361427	0.37	0.435	4.29913e-18
CBLB	1.62654e-22	-0.547804	0.515	0.559	4.54945e-18
PLA2R1	2.53983e-22	-0.959212	0.168	0.223	7.10389e-18
FGF14	2.60141e-22	-0.712739	0.193	0.249	7.27613e-18
CDK17	2.84183e-22	-0.49995	0.245	0.303	7.94859e-18
MYO9B	4.04155e-22	-0.53518	0.225	0.285	1.13042e-17
INPP4A	6.39995e-22	-0.404093	0.16	0.216	1.79007e-17
GNB1	7.01559e-22	-0.301405	0.472	0.523	1.96226e-17
ATL2	1.01911e-21	0.269817	0.318	0.257	2.85046e-17
SP100	1.13539e-21	-0.343544	0.284	0.345	3.17569e-17
CAPZB	1.72982e-21	-0.356844	0.336	0.393	4.83829e-17
TGFBR1	1.93597e-21	-0.422311	0.342	0.398	5.41491e-17
RNF145	2.07696e-21	-0.340114	0.225	0.285	5.80926e-17
IL6ST	2.14707e-21	-0.377992	0.292	0.348	6.00535e-17
PIP4K2A	4.04819e-21	-0.37716	0.279	0.336	1.13228e-16
RNF144B	4.49704e-21	-0.301754	0.302	0.365	1.25782e-16
RNF19A	4.52555e-21	-0.301114	0.487	0.541	1.2658e-16
OSMR	5.00895e-21	-0.410534	0.397	0.45	1.401e-16
USP36	5.12819e-21	-0.376849	0.155	0.211	1.43435e-16
STK38L	9.61085e-21	-0.554333	0.224	0.278	2.68816e-16
RGS12	1.71838e-20	-0.328073	0.176	0.233	4.80631e-16
HIVEP2	2.05894e-20	-0.26853	0.511	0.566	5.75885e-16
RPL13	2.24004e-20	-0.311452	0.156	0.217	6.26539e-16
RNF217	2.25222e-20	-0.363613	0.22	0.277	6.29946e-16
YPEL2	2.96159e-20	-0.342023	0.188	0.246	8.28358e-16
CDC42SE2	3.27788e-20	-0.25551	0.464	0.529	9.16822e-16
DIP2C	3.32961e-20	-0.297584	0.572	0.606	9.31292e-16
USP31	3.61377e-20	-0.319917	0.148	0.202	1.01077e-15
FOXO1	4.54907e-20	0.276912	0.646	0.595	1.27237e-15
YBX3	4.67856e-20	-0.310326	0.371	0.434	1.30859e-15
SNTB2	5.09981e-20	-0.36919	0.192	0.247	1.42642e-15
CACNA2D1	9.97111e-20	-0.31797	0.316	0.372	2.78892e-15
LINC02532	1.45593e-19	-0.362754	0.606	0.633	4.07222e-15
GPCPD1	2.04705e-19	-0.355759	0.349	0.406	5.72559e-15
ARHGAP21	2.15998e-19	-0.30841	0.318	0.373	6.04147e-15
NCOR2	2.47911e-19	-0.348568	0.232	0.286	6.93408e-15
KIFC3	2.83792e-19	-0.52867	0.341	0.384	7.93766e-15
PTPN4	3.5034e-19	0.305024	0.371	0.311	9.79902e-15
CPEB4	7.861e-19	0.277458	0.504	0.439	2.19872e-14
RUFY3	1.09224e-18	-0.265847	0.483	0.527	3.05501e-14
CCND3	1.11472e-18	-0.408062	0.279	0.329	3.11786e-14
RAPGEF1	1.22036e-18	-0.534259	0.28	0.33	3.41334e-14
LINC01876	1.36625e-18	0.295742	0.304	0.245	3.82141e-14
ITGB1	1.45247e-18	-0.394357	0.398	0.449	4.06257e-14
PDE1A	1.98728e-18	-0.435659	0.612	0.639	5.55841e-14
EHBP1	3.27449e-18	-0.336367	0.496	0.53	9.15876e-14
DMXL2	3.6132e-18	-0.458343	0.216	0.27	1.01061e-13
SPTAN1	4.10211e-18	-0.288771	0.243	0.297	1.14736e-13
PCDH7	4.45368e-18	-0.449972	0.244	0.295	1.2457e-13
ZNF462	8.64204e-18	-0.369287	0.234	0.282	2.41718e-13
RARB	1.08516e-17	-0.331781	0.151	0.202	3.03519e-13
ROCK2	1.66511e-17	-0.259984	0.515	0.555	4.65732e-13
SDC4	2.56601e-17	-0.28999	0.21	0.263	7.17714e-13
MYCBP2	2.61508e-17	-0.280459	0.488	0.529	7.31437e-13
SEMA6A	2.76755e-17	-0.317711	0.219	0.273	7.74083e-13
GTDC1	5.09631e-17	-0.34958	0.287	0.333	1.42544e-12
PTPRM	1.03766e-16	-0.276479	0.774	0.791	2.90235e-12
WWC1	1.0954e-16	-0.504744	0.578	0.589	3.06384e-12
MCF2L	1.33004e-16	-0.367515	0.157	0.205	3.72012e-12
LINC00278	1.36974e-16	-0.286228	0.158	0.212	3.83115e-12
SIPA1L1	1.43239e-16	-0.275411	0.564	0.61	4.0064e-12
CEP170	1.46782e-16	-0.303581	0.211	0.262	4.10549e-12
RAB1A	1.51737e-16	-0.282345	0.366	0.417	4.24407e-12
PACS1	1.53693e-16	-0.252029	0.481	0.524	4.29878e-12
SNX30	2.39307e-16	-0.335621	0.162	0.208	6.69341e-12
RAI14	2.59615e-16	-0.319593	0.478	0.516	7.26142e-12
ATP1B3	5.30109e-16	-0.716164	0.363	0.407	1.48271e-11
ADGRG6	7.02443e-16	-0.282814	0.196	0.246	1.96473e-11
LIMA1	7.86226e-16	-0.273553	0.451	0.494	2.19907e-11
GSAP	1.41172e-15	-0.296945	0.167	0.215	3.94857e-11
RNF213	2.13324e-15	-0.269433	0.488	0.537	5.96669e-11
RRAS2	2.50221e-15	-0.415114	0.281	0.323	6.99868e-11
TMEM178B	2.9373e-15	-0.377456	0.401	0.44	8.21564e-11
CLIP4	2.95243e-15	-0.342775	0.214	0.262	8.25796e-11
TPK1	3.26311e-15	-0.319807	0.219	0.266	9.12692e-11
FHL2	3.33318e-15	-0.290007	0.19	0.239	9.32291e-11
DCBLD2	4.00463e-15	-0.410337	0.204	0.248	1.1201e-10
ANKRD36C	5.67709e-15	-0.3015	0.271	0.319	1.58788e-10
DYNC1H1	6.64787e-15	-0.253534	0.229	0.278	1.85941e-10
SLIT2	6.95078e-15	-0.314958	0.477	0.522	1.94413e-10
TTC39B	1.5671e-14	-0.298762	0.19	0.235	4.38317e-10
ZHX2	1.67021e-14	-0.298204	0.488	0.521	4.67157e-10
CASK	2.12729e-14	-0.268854	0.375	0.419	5.95002e-10
GAB2	2.37133e-14	-0.317457	0.292	0.337	6.63261e-10
NECTIN2	2.49138e-14	-0.269405	0.212	0.259	6.96839e-10
BHLHE40	2.57333e-14	-0.295871	0.293	0.344	7.19761e-10
NHSL1	2.66595e-14	-0.332925	0.286	0.332	7.45667e-10
PWRN1	2.73936e-14	-0.554754	0.27	0.319	7.66199e-10
OSBPL10	3.21099e-14	-0.363171	0.5	0.519	8.98115e-10
UVRAG	4.15181e-14	-0.272622	0.436	0.475	1.16126e-09
ADAMTSL4-AS1	5.93907e-14	-0.3476	0.217	0.26	1.66116e-09
JARID2	8.70741e-14	-0.385696	0.365	0.406	2.43546e-09
CREB3L2	9.88564e-14	-0.367039	0.228	0.27	2.76501e-09
ALG13	1.65488e-13	-0.262358	0.284	0.329	4.62869e-09
ARHGEF10	1.68419e-13	-0.263404	0.185	0.229	4.71067e-09
AC005699.1	1.74039e-13	-0.288508	0.161	0.205	4.86788e-09
AC007319.1	1.92709e-13	-0.332347	0.168	0.213	5.39008e-09
PIK3R1	2.86769e-13	-0.300367	0.174	0.217	8.02094e-09
COL5A2	3.48037e-13	-0.507748	0.196	0.237	9.73459e-09
MLXIP	3.75926e-13	-0.256128	0.203	0.247	1.05147e-08
CMIP	4.10366e-13	-0.312907	0.479	0.51	1.1478e-08
NR1H4	4.1545e-13	-0.269951	0.159	0.201	1.16201e-08
PRKG1	6.96725e-13	-0.48435	0.768	0.774	1.94874e-08
MYOF	1.08422e-12	-0.293883	0.405	0.444	3.03257e-08
ATP8B1	1.27227e-12	-0.311956	0.282	0.326	3.55854e-08
NRG1	1.28539e-12	-0.312829	0.213	0.252	3.59524e-08
PITPNC1	1.4563e-12	-0.363464	0.477	0.516	4.07326e-08
CEMIP2	1.49509e-12	-0.28416	0.249	0.293	4.18177e-08
ANKS1B	1.63966e-12	0.389609	0.346	0.299	4.58612e-08
ARID4A	2.52137e-12	-0.274358	0.236	0.277	7.05227e-08
DLGAP4	2.58076e-12	-0.259049	0.173	0.213	7.21838e-08
HIVEP1	3.3184e-12	-0.262061	0.313	0.356	9.28157e-08
SDC2	3.8397e-12	-0.317295	0.22	0.26	1.07396e-07
AC093912.1	4.09779e-12	-0.618012	0.17	0.211	1.14615e-07
CNN3	4.56092e-12	-0.311081	0.229	0.267	1.27569e-07
TRPC1	5.35833e-12	-0.255409	0.234	0.274	1.49873e-07
GIT2	6.5417e-12	-0.254857	0.185	0.225	1.82971e-07
JADE1	6.54298e-12	-0.383415	0.362	0.393	1.83007e-07
PLOD2	8.33911e-12	-0.449132	0.356	0.391	2.33245e-07
ZFHX3	8.53729e-12	-0.286087	0.426	0.463	2.38788e-07
RRBP1	1.1434e-11	-0.289081	0.235	0.275	3.19808e-07
SLC26A7	1.38045e-11	-0.613044	0.211	0.256	3.86112e-07
DLGAP1	1.91837e-11	-0.457226	0.4	0.436	5.36569e-07
RUSC2	1.98397e-11	-0.27884	0.203	0.241	5.54916e-07
LARGE1	2.21322e-11	-0.301378	0.483	0.51	6.19039e-07
HSPG2	2.92378e-11	-0.366612	0.212	0.251	8.17781e-07
ARRDC3	3.1498e-11	-0.263028	0.17	0.209	8.80999e-07
ADGRF1	3.7479e-11	-0.322896	0.187	0.228	1.04829e-06
TNFRSF11B	3.90093e-11	-0.290161	0.177	0.214	1.09109e-06
RFX2	5.66534e-11	-0.32139	0.258	0.296	1.5846e-06
FRMD4A	6.16297e-11	-0.666647	0.282	0.315	1.72378e-06
CHIC2	6.82311e-11	-0.300884	0.278	0.313	1.90842e-06
PLPP3	1.02389e-10	-0.460786	0.238	0.273	2.86382e-06
FCHO2	1.05383e-10	-0.30309	0.365	0.399	2.94755e-06
PAX8	1.87628e-10	-0.259124	0.557	0.578	5.24795e-06
B4GALT5	2.09066e-10	-0.251555	0.363	0.401	5.84757e-06
MAGI2	2.49251e-10	-1.25218	0.619	0.645	6.97155e-06
EEA1	3.51878e-10	-0.26834	0.316	0.348	9.84203e-06
LINC01515	3.96399e-10	-0.278258	0.209	0.244	1.10873e-05
KIF13A	4.6657e-10	-0.269512	0.375	0.404	1.305e-05
EPAS1	4.78098e-10	-0.552172	0.288	0.319	1.33724e-05
GLCCI1	5.48661e-10	-0.346807	0.256	0.289	1.53461e-05
TGFBR2	6.1386e-10	-0.287263	0.429	0.46	1.71697e-05
STX12	1.3535e-09	-0.30781	0.229	0.261	3.78574e-05
PARD3	1.50065e-09	-0.252038	0.859	0.847	4.19731e-05
FMNL2	2.10633e-09	-0.374997	0.557	0.583	5.8914e-05
GSE1	2.34457e-09	-0.386389	0.249	0.281	6.55776e-05
TANK	2.85681e-09	-0.261384	0.361	0.392	7.99049e-05
SLC39A11	3.86903e-09	-0.317799	0.346	0.375	0.000108217
ITGA3	4.22471e-09	-0.286341	0.308	0.341	0.000118165
CREB5	6.50311e-09	-0.403467	0.493	0.501	0.000181892
MYH10	1.44363e-08	-0.437625	0.376	0.398	0.000403782
NPAS3	3.47139e-08	-0.437584	0.405	0.425	0.000970948
PAX8-AS1	4.98507e-08	-0.295988	0.371	0.396	0.00139432
SLC45A4	9.03274e-08	-0.406042	0.224	0.253	0.00252646
GRB2	2.10476e-07	-0.290464	0.235	0.263	0.00588703
FGFR1	4.06748e-07	-0.285515	0.196	0.222	0.0113767
RANBP2	6.97811e-07	-0.345284	0.304	0.329	0.0195178
L3MBTL4	1.06366e-06	-0.326654	0.433	0.436	0.0297506
PAPSS2	1.39265e-06	-0.252513	0.258	0.285	0.0389525
FAM107B	4.99991e-06	-0.266717	0.436	0.454	0.139848
CYTH1	9.39312e-06	-0.268767	0.242	0.265	0.262725
MGAT5	9.76204e-06	-0.350135	0.311	0.329	0.273044
PRKAG2	2.82708e-05	-0.43514	0.433	0.438	0.790736
SLC8A1	5.4946e-05	1.49747	0.566	0.558	1
PLEKHH2	7.8759e-05	-0.2553	0.408	0.42	1
ABCC3	0.000375676	-0.272893	0.277	0.293	1
PLEKHG1	0.000390964	-0.253627	0.399	0.412	1
PACRG	0.000736606	-0.295307	0.417	0.384	1
SGIP1	0.00439044	-0.334411	0.284	0.29	1
GALNT14	0.0659725	-0.324253	0.377	0.366	1
CDC14A	0.10449	-0.320264	0.214	0.216	1
SLC14A2	0.494776	-0.550651	0.221	0.219	1
PDE1C	0.675285	-0.308057	0.28	0.271	1

## Sheet: CNT_PC
	p_val	avg_log2FC	pct.1	pct.2	p_val_adj
PRDM16	0	1.43205	0.591	0.191	0
CASZ1	0	0.636796	0.317	0.154	0
KAZN	0	1.48075	0.956	0.744	0
CLIC4	0	-1.78183	0.184	0.535	0
PTP4A2	0	0.694272	0.413	0.225	0
MACF1	0	-0.622804	0.768	0.847	0
AGBL4	0	0.795312	0.837	0.615	0
FYB2	0	1.11455	0.564	0.256	0
PATJ	0	0.408727	0.876	0.738	0
LINC01781	0	-0.989616	0.169	0.349	0
ARHGAP29	0	0.916271	0.873	0.706	0
MUC1	0	0.76593	0.552	0.3	0
KIRREL1	0	-0.9582	0.094	0.289	0
NOS1AP	0	0.849453	0.664	0.448	0
PBX1	0	-1.02978	0.403	0.602	0
KCNT2	0	-1.4654	0.144	0.38	0
ELF3	0	1.28794	0.558	0.27	0
ESRRG	0	0.457395	0.911	0.767	0
KCNK1	0	0.76808	0.303	0.131	0
KIF26B	0	0.543982	0.661	0.475	0
ASAP2	0	0.574923	0.641	0.448	0
AC093912.1	0	2.09384	0.441	0.158	0
KLHL29	0	-1.25946	0.134	0.324	0
GALNT14	0	-1.05793	0.228	0.398	0
CRIM1	0	-1.24464	0.546	0.724	0
AFF3	0	-1.17177	0.083	0.271	0
NPAS2	0	0.917561	0.455	0.217	0
SLC9A2	0	0.73613	0.217	0.063	0
PAX8	0	0.762732	0.784	0.531	0
HS6ST1	0	0.774652	0.311	0.136	0
NCKAP5	0	-1.11156	0.151	0.316	0
LRP1B	0	0.870592	0.647	0.442	0
ZEB2	0	-1.33876	0.122	0.377	0
LYPD6B	0	1.07509	0.385	0.123	0
COBLL1	0	0.774049	0.904	0.734	0
AC019197.1	0	1.52835	0.987	0.725	0
SCN3A	0	0.875452	0.368	0.144	0
SCN2A	0	1.30982	0.828	0.467	0
LRP2	0	-1.48889	0.095	0.309	0
MYO3B	0	0.794498	0.391	0.189	0
PDE1A	0	0.607014	0.783	0.605	0
TFPI	0	-0.878349	0.131	0.316	0
GLS	0	0.49414	0.898	0.815	0
MYO1B	0	1.20718	0.711	0.403	0
PLCL1	0	-1.16161	0.295	0.505	0
KLF7	0	-1.13616	0.228	0.482	0
SPAG16	0	0.631286	0.584	0.407	0
TNS1	0	-1.10706	0.155	0.372	0
LRRFIP1	0	0.65822	0.796	0.639	0
HDAC4	0	1.55177	0.75	0.361	0
LINC01266	0	0.652942	0.369	0.193	0
LMCD1	0	-1.23785	0.084	0.248	0
SRGAP3	0	0.664561	0.433	0.266	0
PPARG	0	1.23313	0.595	0.331	0
RBMS3	0	-1.91183	0.325	0.652	0
OSBPL10	0	-1.30502	0.282	0.569	0
PTH1R	0	-1.07419	0.106	0.274	0
SEMA3B	0	0.718445	0.27	0.113	0
CACNA2D3	0	-1.00236	0.147	0.333	0
PTPRG	0	-0.667487	0.77	0.848	0
MAGI1	0	0.291512	0.921	0.813	0
ROBO2	0	-1.24224	0.183	0.421	0
COL8A1	0	-1.64442	0.143	0.428	0
ABI3BP	0	-1.14616	0.135	0.334	0
NFKBIZ	0	0.5672	0.694	0.501	0
ZPLD1	0	1.84053	0.304	0.101	0
LSAMP	0	-1.35032	0.101	0.307	0
CASR	0	-1.47446	0.085	0.295	0
MYLK	0	-1.23565	0.089	0.315	0
PPP2R3A	0	0.495466	0.779	0.6	0
ATP1B3	0	1.64115	0.649	0.35	0
MBNL1	0	-0.767683	0.61	0.743	0
VEPH1	0	0.919637	0.317	0.149	0
MECOM	0	1.19643	0.991	0.756	0
TNFSF10	0	-0.879134	0.127	0.291	0
NLGN1	0	1.68075	0.914	0.66	0
NAALADL2	0	0.637715	0.938	0.805	0
KCNMB2	0	-1.15608	0.068	0.217	0
ST6GAL1	0	1.57241	0.76	0.488	0
STK32B	0	-0.901387	0.119	0.287	0
LDB2	0	-1.58191	0.126	0.29	0
KCNIP4	0	1.40083	0.967	0.756	0
AC110296.1	0	0.888302	0.352	0.125	0
PCDH7	0	1.00652	0.529	0.24	0
C4orf19	0	1.26788	0.737	0.412	0
RBM47	0	1.10158	0.869	0.64	0
KCTD8	0	0.974014	0.42	0.201	0
IGFBP7	0	-1.01243	0.511	0.739	0
MOB1B	0	0.759687	0.561	0.343	0
FRAS1	0	0.864499	0.774	0.625	0
ARHGAP24	0	-0.929039	0.464	0.656	0
MAPK10	0	0.430081	0.89	0.771	0
CCSER1	0	0.400352	0.944	0.774	0
PDLIM5	0	-1.09494	0.59	0.746	0
BMPR1B	0	0.865513	0.467	0.257	0
TSPAN5	0	1.7639	0.582	0.191	0
ARHGEF38	0	0.514732	0.635	0.42	0
ENPEP	0	-1.1252	0.042	0.218	0
ANK2	0	-1.08203	0.077	0.273	0
LINC02615	0	-1.17055	0.177	0.349	0
NR3C2	0	0.615732	0.822	0.635	0
AC002460.2	0	0.827498	0.54	0.3	0
MYO10	0	1.36013	0.726	0.452	0
CDH6	0	-1.66746	0.111	0.347	0
ITGA2	0	1.55348	0.704	0.468	0
PDE4D	0	1.25287	0.992	0.919	0
PDE8B	0	0.84452	0.281	0.078	0
VCAN	0	-1.15779	0.173	0.38	0
EFNA5	0	0.519723	0.854	0.656	0
ARHGAP26	0	-1.19618	0.34	0.598	0
SLIT3	0	-1.47854	0.105	0.272	0
CASC15	0	-1.74546	0.204	0.555	0
FKBP5	0	-1.31015	0.044	0.258	0
MAPK14	0	0.625775	0.419	0.258	0
BTBD9	0	0.718928	0.851	0.719	0
ADGRF1	0	0.525883	0.397	0.187	0
CD2AP	0	0.570432	0.761	0.62	0
DST	0	-1.06799	0.547	0.754	0
BACH2	0	1.07411	0.703	0.503	0
EPHA7	0	-0.994144	0.091	0.253	0
SIM1	0	0.635054	0.414	0.227	0
CRYBG1	0	0.926735	0.484	0.229	0
LINC02532	0	0.946185	0.839	0.586	0
EPB41L2	0	-1.02597	0.129	0.335	0
CCN2	0	-1.08541	0.116	0.295	0
EYA4	0	0.834559	0.249	0.1	0
AHI1	0	0.666401	0.739	0.561	0
PDE7B	0	0.554331	0.771	0.622	0
SAMD5	0	0.575776	0.444	0.268	0
AKAP12	0	-1.84268	0.229	0.501	0
CNKSR3	0	-1.0152	0.447	0.619	0
SYTL3	0	0.861742	0.323	0.125	0
PDE10A	0	1.1686	0.782	0.516	0
FAM20C	0	1.33934	0.545	0.211	0
SDK1	0	0.633275	0.828	0.641	0
ICA1	0	0.534064	0.467	0.283	0
SCIN	0	1.20808	0.706	0.413	0
BZW2	0	0.622593	0.237	0.091	0
ITGB8	0	-1.24459	0.533	0.707	0
CREB5	0	-1.27859	0.269	0.551	0
PDE1C	0	0.93587	0.452	0.233	0
AUTS2	0	-1.37635	0.223	0.521	0
GTF2IRD1	0	0.886995	0.604	0.354	0
PDK4	0	0.824426	0.527	0.296	0
LAMB1	0	0.747461	0.674	0.505	0
NRCAM	0	0.737607	0.266	0.097	0
IMMP2L	0	0.64522	0.973	0.899	0
DOCK4	0	-1.33848	0.199	0.419	0
FOXP2	0	-1.23294	0.197	0.406	0
CADPS2	0	1.48315	0.846	0.626	0
CALD1	0	-2.33771	0.282	0.608	0
PRKAG2	0	1.76204	0.743	0.37	0
DLC1	0	-1.27154	0.088	0.295	0
AC011586.2	0	0.619345	0.288	0.137	0
MTUS1	0	0.653725	0.497	0.303	0
PSD3	0	0.482847	0.759	0.586	0
CSGALNACT1	0	1.17083	0.786	0.419	0
KIF13B	0	0.635195	0.634	0.455	0
RBPMS	0	0.703919	0.953	0.847	0
TACC1	0	-1.31116	0.289	0.47	0
PLEKHA2	0	0.830506	0.475	0.245	0
TOX	0	1.42683	0.591	0.333	0
PDE7A	0	-0.865657	0.154	0.326	0
SULF1	0	-1.54726	0.087	0.242	0
MSC-AS1	0	0.889535	0.633	0.392	0
RDH10	0	0.862976	0.342	0.127	0
AC015522.1	0	1.37656	0.242	0.073	0
RALYL	0	0.991641	0.533	0.357	0
GRHL2	0	0.692934	0.418	0.204	0
ZFPM2	0	-1.1078	0.167	0.331	0
TRPS1	0	0.817493	0.818	0.672	0
SAMD12	0	0.676045	0.841	0.654	0
MAL2	0	0.748733	0.321	0.157	0
NDRG1	0	0.653407	0.47	0.266	0
SLC45A4	0	1.50859	0.519	0.192	0
GLIS3	0	1.08611	0.953	0.857	0
FREM1	0	0.772892	0.467	0.233	0
BNC2	0	-1.29784	0.473	0.639	0
MIR31HG	0	0.86502	0.576	0.36	0
AQP3	0	0.852624	0.271	0.08	0
PCSK5	0	0.742025	0.572	0.361	0
PRUNE2	0	-1.30352	0.079	0.278	0
ROR2	0	0.987214	0.376	0.13	0
AOPEP	0	-0.869137	0.699	0.81	0
SLC44A1	0	1.24846	0.607	0.312	0
UGCG	0	-0.740939	0.405	0.574	0
SUSD1	0	0.72758	0.461	0.271	0
PTBP3	0	0.89362	0.818	0.634	0
TNC	0	-1.65431	0.124	0.352	0
PAPPA	0	1.62515	0.815	0.491	0
FAM102A	0	1.03115	0.264	0.073	0
VAV2	0	1.25036	0.573	0.288	0
DIP2C	0	0.757664	0.753	0.571	0
KLF6	0	-0.843229	0.338	0.535	0
PFKFB3	0	1.45078	0.609	0.222	0
LINC02649	0	1.09605	0.39	0.122	0
GATA3	0	1.8878	0.61	0.147	0
FRMD4A	0	-1.18885	0.17	0.344	0
FAM107B	0	1.3236	0.662	0.407	0
PLXDC2	0	-1.01414	0.582	0.712	0
ZEB1	0	-1.2445	0.194	0.424	0
CREM	0	0.799754	0.489	0.276	0
FXYD4	0	1.29615	0.405	0.087	0
ANK3	0	0.673304	0.91	0.781	0
MCU	0	0.563453	0.742	0.591	0
SLC16A12	0	-1.33706	0.069	0.293	0
BLNK	0	0.778966	0.41	0.187	0
PAX2	0	0.566152	0.524	0.345	0
KCNQ1	0	0.886946	0.389	0.149	0
PDE3B	0	0.892384	0.371	0.185	0
LDHA	0	0.540131	0.234	0.102	0
MPPED2	0	1.12088	0.611	0.289	0
ABTB2	0	1.76468	0.754	0.399	0
MALAT1	0	0.384954	1	1	0
C11orf80	0	0.84169	0.66	0.408	0
SYTL2	0	0.73778	0.675	0.51	0
NOX4	0	-1.69939	0.128	0.399	0
ZBTB16	0	-1.84297	0.118	0.452	0
CADM1	0	0.648959	0.51	0.34	0
DSCAML1	0	-0.908415	0.092	0.253	0
MPZL2	0	0.736048	0.224	0.064	0
BARX2	0	0.947513	0.282	0.105	0
CACNA1C	0	-1.80696	0.084	0.261	0
SLC2A3	0	-1.59276	0.072	0.228	0
GPRC5A	0	1.2257	0.372	0.159	0
RERG	0	-1.25127	0.238	0.445	0
PTPRO	0	-1.97234	0.07	0.224	0
PIK3C2G	0	1.77233	0.633	0.213	0
PDE3A	0	-1.43868	0.161	0.384	0
SOX5	0	0.590303	0.572	0.403	0
PRICKLE1	0	-1.1815	0.202	0.374	0
SLC38A1	0	0.840707	0.526	0.298	0
AQP2	0	0.85214	0.29	0.087	0
LIMA1	0	0.56888	0.632	0.46	0
SLC11A2	0	0.706711	0.394	0.21	0
MSRB3	0	-1.00838	0.082	0.247	0
GRIP1	0	0.857859	0.776	0.541	0
CPM	0	-0.851134	0.318	0.491	0
TMTC2	0	1.05442	0.782	0.518	0
KITLG	0	1.23247	0.673	0.433	0
METAP2	0	1.0196	0.392	0.201	0
ACACB	0	0.914035	0.464	0.246	0
TRPV4	0	0.664407	0.24	0.08	0
GIT2	0	0.758067	0.374	0.189	0
ANKRD13A	0	1.19276	0.483	0.192	0
RASAL1	0	1.23828	0.337	0.091	0
KSR2	0	2.14457	0.592	0.162	0
SLC7A1	0	0.863761	0.38	0.16	0
FRY	0	0.673873	0.663	0.466	0
LHFPL6	0	-1.38722	0.113	0.332	0
FNDC3A	0	0.806807	0.847	0.699	0
GPC6	0	-1.91892	0.277	0.61	0
HS6ST3	0	0.778446	0.233	0.084	0
STK24	0	0.754457	0.546	0.368	0
COL4A1	0	-1.52794	0.248	0.501	0
COL4A2	0	-1.27272	0.248	0.502	0
ERO1A	0	1.06568	0.295	0.141	0
SAMD4A	0	-1.06845	0.547	0.725	0
LGALS3	0	0.586162	0.271	0.13	0
SGPP1	0	0.790286	0.431	0.24	0
ACTN1	0	-1.31065	0.151	0.402	0
PAPLN	0	-0.716389	0.068	0.222	0
CATSPERB	0	0.957605	0.288	0.089	0
TC2N	0	0.609703	0.331	0.168	0
SLC25A29	0	1.25359	0.58	0.245	0
PWRN1	0	2.24175	0.672	0.237	0
SNHG14	0	0.489158	0.825	0.69	0
MEIS2	0	-1.66326	0.125	0.337	0
THBS1	0	-1.2939	0.19	0.376	0
UNC13C	0	0.956182	0.273	0.071	0
MYO1E	0	0.785047	0.845	0.681	0
TPM1	0	-2.01458	0.283	0.607	0
SMAD3	0	1.37265	0.759	0.46	0
THSD4	0	0.75194	0.647	0.417	0
PKM	0	0.595279	0.316	0.17	0
SEMA4B	0	0.972322	0.382	0.171	0
RAB40C	0	0.705884	0.275	0.117	0
RBFOX1	0	-1.54288	0.12	0.282	0
ACSM2A	0	-1.75701	0.051	0.277	0
SCNN1G	0	2.03986	0.405	0.094	0
SCNN1B	0	1.1409	0.249	0.039	0
TOX3	0	1.03729	0.586	0.349	0
HSD11B2	0	0.88673	0.28	0.099	0
CDH1	0	0.912996	0.462	0.228	0
NFAT5	0	0.92528	0.899	0.757	0
CRISPLD2	0	-1.55384	0.077	0.249	0
BANP	0	0.949315	0.305	0.141	0
WSB1	0	0.631542	0.84	0.682	0
NLK	0	0.708258	0.715	0.542	0
LHX1	0	0.664818	0.239	0.102	0
KRT19	0	1.34271	0.455	0.136	0
HOXB3	0	0.648389	0.398	0.201	0
TBX2	0	1.3793	0.448	0.127	0
TANC2	0	0.547923	0.809	0.63	0
PRKCA	0	1.01959	0.918	0.726	0
FAM20A	0	1.93792	0.613	0.176	0
LINC01482	0	1.02179	0.375	0.149	0
KCNJ16	0	0.619574	0.794	0.601	0
LINC00511	0	0.903348	0.279	0.14	0
SLC16A5	0	0.647459	0.391	0.194	0
SEPTIN9	0	1.23351	0.725	0.444	0
AFMID	0	0.624715	0.211	0.09	0
LDLRAD4	0	-0.967699	0.38	0.56	0
CDH2	0	-0.991192	0.059	0.237	0
GAREM1	0	0.714326	0.824	0.654	0
DTNA	0	-0.91552	0.103	0.282	0
SLC14A2	0	2.54167	0.485	0.161	0
LINC01924	0	2.20695	0.484	0.13	0
TLE2	0	0.536799	0.282	0.126	0
RGL3	0	0.653176	0.496	0.279	0
ZNF208	0	0.514847	0.264	0.117	0
ZNF331	0	1.26468	0.381	0.201	0
SLC23A2	0	0.707203	0.321	0.168	0
PLCB1	0	-1.78184	0.355	0.657	0
SNAP25	0	1.12956	0.35	0.114	0
TSHZ2	0	-1.55193	0.097	0.303	0
APCDD1L-DT	0	1.12672	0.219	0.053	0
HUNK	0	0.708853	0.324	0.176	0
CBR3-AS1	0	0.659397	0.265	0.097	0
TTC28	0	-1.13124	0.52	0.713	0
PIM3	0	0.750492	0.258	0.083	0
MID1	0	0.588195	0.598	0.405	0
MAP3K15	0	0.78907	0.228	0.075	0
PTCHD1-AS	0	0.925931	0.26	0.101	0
IL1RAPL1	0	1.01582	0.274	0.109	0
FAAH2	0	1.25561	0.643	0.33	0
IL1RAPL2	0	0.817117	0.202	0.085	0
COL4A5	0	0.988944	0.489	0.265	0
DOCK11	0	-1.01019	0.082	0.257	0
AL589669.1	0	-1.2481	0.056	0.229	0
PFKP	4.6191e-308	0.631191	0.451	0.287	1.29196e-303
RAB11FIP1	1.27582e-306	0.705161	0.349	0.195	3.56848e-302
ALPK2	2.38338e-306	-0.977306	0.066	0.214	6.66632e-302
ITGAV	2.38848e-305	-0.722351	0.462	0.627	6.68059e-301
PLCL2	1.30511e-302	0.692798	0.523	0.359	3.65039e-298
ACSM3	9.10433e-302	-1.37635	0.089	0.244	2.54648e-297
RBBP8	1.16232e-300	0.534522	0.676	0.509	3.251e-296
SULF2	2.79552e-299	-0.744557	0.065	0.214	7.81908e-295
NRP1	4.49127e-298	-0.81833	0.364	0.527	1.25621e-293
ELMO1	8.10486e-298	-1.2491	0.06	0.202	2.26693e-293
MICAL3	2.36249e-297	-0.988885	0.253	0.413	6.60788e-293
CCN1	4.49104e-294	-0.902137	0.09	0.243	1.25614e-289
CARMIL1	1.89619e-293	0.557054	0.686	0.544	5.30363e-289
SNX2	2.30685e-293	0.655023	0.346	0.199	6.45225e-289
HNF1B	2.38899e-293	0.541038	0.498	0.328	6.68199e-289
ADAMTS9-AS1	9.08291e-293	-0.810852	0.067	0.213	2.54049e-288
HOXD3	3.1685e-292	0.498758	0.349	0.194	8.86229e-288
ARL15	2.03755e-290	0.251536	0.844	0.757	5.69903e-286
MED13L	2.41806e-290	0.427645	0.906	0.838	6.76333e-286
VCAM1	7.30184e-290	-0.738752	0.063	0.208	2.04232e-285
BACE2	1.28509e-288	0.619865	0.495	0.33	3.59439e-284
RAPH1	2.29902e-288	0.586573	0.487	0.326	6.43036e-284
CHPT1	2.47647e-286	0.580323	0.282	0.147	6.92668e-282
MAML2	4.79271e-286	-0.571792	0.765	0.841	1.34052e-281
NR2F1-AS1	8.20601e-286	-0.842854	0.068	0.21	2.29522e-281
FREM2	4.61499e-285	0.646548	0.369	0.218	1.29081e-280
TPST1	1.2246e-283	0.513107	0.616	0.451	3.4252e-279
CELF2	3.3227e-279	-1.07778	0.154	0.308	9.29358e-275
MCCC1	7.76203e-279	0.562138	0.363	0.214	2.17104e-274
AL033504.1	2.38182e-278	0.534576	0.365	0.211	6.66196e-274
LLGL2	4.86763e-278	0.448081	0.517	0.339	1.36147e-273
ZNF98	6.38387e-276	0.512349	0.221	0.102	1.78557e-271
ATP1B1	7.17926e-275	0.563211	0.574	0.418	2.00804e-270
NPEPPS	2.55852e-274	0.543719	0.63	0.481	7.15619e-270
NR3C1	8.37093e-274	-0.699338	0.175	0.335	2.34135e-269
CPAMD8	8.75866e-274	0.437257	0.255	0.123	2.4498e-269
BICC1	1.32998e-273	-0.750262	0.851	0.858	3.71996e-269
GPC4	5.03755e-272	-0.763152	0.066	0.204	1.409e-267
TMEM245	4.44695e-269	0.535554	0.515	0.356	1.24381e-264
CDC42BPB	2.39472e-268	0.488408	0.556	0.392	6.69803e-264
SUGCT	2.63548e-268	-0.863257	0.183	0.337	7.37144e-264
SOBP	1.07871e-267	0.651863	0.302	0.166	3.01715e-263
NFIA	9.72553e-266	-0.703863	0.547	0.658	2.72023e-261
HOXD10	3.33134e-265	0.44221	0.241	0.116	9.31776e-261
SLC2A9	4.06486e-264	-1.00054	0.084	0.22	1.13694e-259
POR	2.51896e-261	0.50171	0.242	0.12	7.04554e-257
DLGAP1	3.39706e-261	-1.11715	0.305	0.462	9.50158e-257
FNBP1	5.95377e-261	-0.745214	0.227	0.384	1.66527e-256
FIGN	2.88647e-260	-0.849634	0.189	0.337	8.07347e-256
SH3RF1	5.62511e-260	0.496544	0.778	0.647	1.57334e-255
RNF24	3.71724e-259	0.536754	0.384	0.233	1.03971e-254
EYA3	2.40811e-258	0.565184	0.552	0.403	6.73549e-254
SEMA5A	3.01663e-257	-0.88911	0.172	0.322	8.4375e-253
FAT1	2.02195e-256	0.533975	0.625	0.475	5.65539e-252
CLSTN2	4.06359e-256	-1.14638	0.086	0.222	1.13659e-251
CDH16	8.61291e-256	0.505564	0.292	0.16	2.40903e-251
STAM	9.02486e-255	0.526693	0.303	0.169	2.52425e-250
ADAM10	1.80785e-254	0.468297	0.725	0.593	5.05655e-250
DPYD	1.82793e-254	-0.726644	0.47	0.61	5.11272e-250
SLC3A1	1.28234e-253	-0.631495	0.08	0.219	3.58669e-249
RASAL2	7.33372e-253	-0.707049	0.574	0.684	2.05124e-248
DANT2	1.02935e-252	0.403004	0.758	0.61	2.87909e-248
OXR1	7.23037e-251	-0.671521	0.76	0.797	2.02234e-246
FER	2.87244e-250	0.427792	0.813	0.707	8.03423e-246
TMEM117	4.26818e-250	0.43877	0.632	0.471	1.19381e-245
FCHSD2	1.24756e-249	-0.729858	0.423	0.563	3.48941e-245
PAPPA2	1.30972e-249	-1.76379	0.183	0.322	3.66328e-245
ANXA1	3.87755e-249	-0.685614	0.126	0.277	1.08455e-244
CHRM3	1.23408e-248	0.424711	0.251	0.131	3.45173e-244
SDC2	3.23038e-248	-0.724798	0.136	0.284	9.03538e-244
TMEM51	2.43688e-247	0.507484	0.478	0.322	6.81594e-243
PDLIM1	2.49067e-247	-0.811126	0.105	0.243	6.9664e-243
SKAP1	5.31665e-247	0.354936	0.62	0.438	1.48707e-242
SCCPDH	5.36932e-247	0.446729	0.202	0.093	1.5018e-242
NXN	1.04861e-246	-0.908231	0.159	0.306	2.93295e-242
SLC20A2	1.42034e-246	0.578067	0.636	0.497	3.97269e-242
MYH14	5.09722e-245	0.505776	0.305	0.171	1.42569e-240
EHF	2.52517e-243	0.435483	0.201	0.091	7.06291e-239
RALBP1	1.49305e-242	0.488508	0.28	0.152	4.17605e-238
TLE4	3.61079e-242	-0.690759	0.126	0.269	1.00994e-237
SMAD2	9.42803e-242	0.52935	0.659	0.518	2.63702e-237
SH3TC1	9.99947e-241	0.399352	0.203	0.094	2.79685e-236
SHANK2	3.80829e-240	0.421923	0.627	0.459	1.06518e-235
MINDY2	5.96208e-240	0.483699	0.501	0.348	1.66759e-235
POU3F3	2.01604e-239	0.507934	0.226	0.113	5.63885e-235
FAM49B	8.48971e-239	0.467886	0.692	0.556	2.37457e-234
S100A6	3.12944e-238	0.524531	0.406	0.259	8.75304e-234
OSBPL3	8.13038e-238	0.482033	0.482	0.325	2.27407e-233
CORO1C	1.12297e-237	-0.713495	0.116	0.253	3.14095e-233
NBEA	2.24455e-237	0.437364	0.708	0.568	6.27801e-233
CPNE8	1.66307e-235	0.608676	0.538	0.396	4.65161e-231
PTPN13	1.00178e-234	0.526676	0.699	0.576	2.80197e-230
ITGA1	2.15656e-234	-0.918325	0.179	0.321	6.03189e-230
ZHX2	3.21549e-234	0.496722	0.634	0.494	8.99373e-230
ZNF10	5.26556e-234	0.486015	0.34	0.202	1.47278e-229
AAK1	1.03082e-233	0.505836	0.693	0.561	2.88321e-229
PLCE1	2.98817e-233	-0.926221	0.082	0.209	8.3579e-229
GRB10	9.17606e-233	-0.866594	0.191	0.336	2.56654e-228
ASTN2	6.22757e-232	-0.848882	0.244	0.381	1.74185e-227
SCNN1A	7.35756e-232	0.43614	0.348	0.207	2.05791e-227
MTHFD1L	1.5727e-231	0.448187	0.665	0.519	4.39884e-227
ESR1	7.59679e-230	-0.817118	0.076	0.202	2.12482e-225
PAX8-AS1	5.94894e-229	0.499836	0.52	0.367	1.66392e-224
AC012593.1	3.42193e-228	-0.769143	0.08	0.203	9.57115e-224
EMX2	2.31933e-225	0.484641	0.255	0.137	6.48716e-221
CBLB	3.96589e-225	-0.891599	0.453	0.578	1.10926e-220
COL12A1	6.70566e-225	-1.00282	0.094	0.222	1.87557e-220
AC104035.1	8.59525e-225	0.511667	0.202	0.097	2.40409e-220
SGCD	1.13238e-224	0.78339	0.262	0.145	3.16726e-220
RNF213	6.49178e-224	0.671288	0.635	0.512	1.81575e-219
RHOBTB3	7.35402e-224	0.433563	0.443	0.293	2.05692e-219
NEAT1	8.26423e-224	0.321801	0.959	0.912	2.3115e-219
UBE2E2	1.86503e-223	-0.583775	0.595	0.701	5.2165e-219
KIZ	1.9423e-223	0.57636	0.387	0.246	5.4326e-219
PHLDB1	1.59315e-222	-0.595854	0.089	0.219	4.45604e-218
MIR100HG	3.34505e-222	-0.847655	0.119	0.25	9.35612e-218
MSN	1.62505e-221	-0.652592	0.215	0.364	4.54526e-217
NASP	2.25535e-221	0.456081	0.263	0.146	6.30821e-217
EHD4	5.17876e-221	0.490959	0.235	0.123	1.4485e-216
ENAH	2.20403e-220	-0.92782	0.209	0.346	6.16467e-216
EHBP1	8.97296e-220	-0.67257	0.432	0.549	2.50974e-215
SLC12A1	3.32992e-219	-1.69381	0.156	0.28	9.31378e-215
ANKH	8.14355e-214	-0.763926	0.091	0.216	2.27775e-209
PTGER3	1.72048e-213	0.291047	0.379	0.237	4.81218e-209
TBC1D9	1.00765e-212	0.477754	0.44	0.3	2.81839e-208
LINC01725	3.62006e-212	0.461498	0.416	0.273	1.01253e-207
TSC22D2	6.20284e-211	-0.697046	0.337	0.476	1.73494e-206
ADK	1.77092e-209	0.373982	0.774	0.655	4.95325e-205
PLPP1	3.94755e-208	-1.45836	0.385	0.511	1.10413e-203
CMYA5	2.73589e-207	0.479228	0.266	0.149	7.65229e-203
DGKH	4.87024e-207	-0.505556	0.519	0.636	1.36221e-202
RAD51B	2.10365e-206	0.410164	0.786	0.673	5.8839e-202
XYLT1	2.13505e-206	0.365666	0.251	0.133	5.97174e-202
ZNF462	9.64196e-206	-0.693286	0.173	0.302	2.69686e-201
ST14	1.164e-205	0.483899	0.263	0.148	3.25572e-201
HIP1R	3.73378e-205	0.446999	0.259	0.145	1.04434e-200
CDK6	5.95497e-204	0.555381	0.497	0.368	1.6656e-199
LCORL	2.05781e-203	0.503036	0.444	0.311	5.7557e-199
NEXMIF	5.33226e-202	0.509387	0.213	0.109	1.49143e-197
SNAPC1	1.82684e-201	0.531191	0.25	0.139	5.10966e-197
NPAS3	2.94678e-201	-0.857304	0.312	0.448	8.24215e-197
NNMT	9.97273e-201	-0.660689	0.108	0.233	2.78937e-196
P3H2	1.83196e-200	-0.634412	0.503	0.612	5.12398e-196
DOK6	3.29433e-200	-0.735671	0.086	0.202	9.21424e-196
ENO1	3.40684e-200	0.546455	0.362	0.241	9.52894e-196
HCG18	6.53689e-200	0.518139	0.308	0.187	1.82837e-195
UBAC2	3.94099e-199	0.396691	0.535	0.392	1.10229e-194
HOOK2	9.57815e-199	0.436414	0.263	0.15	2.67901e-194
RHOBTB1	1.11635e-198	-0.713745	0.104	0.224	3.12242e-194
SUSD6	1.04542e-197	-0.697226	0.201	0.332	2.92403e-193
RIMBP2	2.45135e-197	0.373722	0.216	0.11	6.85642e-193
RASGRP1	3.17802e-197	0.449666	0.219	0.116	8.88894e-193
TNS3	7.26076e-197	-0.655799	0.415	0.538	2.03083e-192
ZFP36	6.03428e-195	-0.741261	0.085	0.202	1.68779e-190
MYH9	8.53177e-195	-0.6505	0.375	0.504	2.38634e-190
NFX1	8.68078e-195	0.44928	0.465	0.328	2.42801e-190
DAPK1	2.95935e-194	0.339353	0.748	0.6	8.27729e-190
CPQ	4.66353e-194	-0.597059	0.397	0.516	1.30439e-189
BIRC3	4.8025e-194	0.537666	0.249	0.14	1.34326e-189
KCNC4	6.00362e-194	0.406669	0.203	0.103	1.67921e-189
MTR	2.79008e-193	0.456064	0.575	0.442	7.80385e-189
WIPF1	1.81919e-192	-0.614036	0.134	0.259	5.08827e-188
TACC2	6.95684e-192	0.48964	0.387	0.257	1.94583e-187
MSR1	2.62447e-191	0.340619	0.317	0.19	7.34065e-187
RPH3AL	4.70405e-191	0.421071	0.281	0.162	1.31572e-186
MPP6	6.64811e-191	-0.621491	0.094	0.209	1.85948e-186
CALCRL	4.86281e-190	-0.721364	0.087	0.202	1.36013e-185
LYN	5.11746e-190	0.363871	0.263	0.147	1.43135e-185
SPIRE1	1.06541e-189	0.471158	0.543	0.405	2.97996e-185
DOP1B	1.40316e-189	0.409952	0.274	0.159	3.92463e-185
SYK	2.91973e-189	0.316863	0.238	0.128	8.16649e-185
SGK2	5.80592e-189	0.353457	0.204	0.104	1.62392e-184
PTK2	1.30902e-188	0.324075	0.861	0.777	3.66134e-184
WWC1	7.71108e-188	0.309431	0.705	0.563	2.15679e-183
TENM3	1.53005e-186	-0.877674	0.124	0.241	4.27955e-182
CCND3	1.33215e-185	-0.699746	0.221	0.349	3.72603e-181
APP	6.47159e-185	-0.540582	0.589	0.688	1.8101e-180
UBE2H	1.0911e-184	0.337459	0.809	0.71	3.05181e-180
NEGR1	7.50688e-184	-1.03114	0.157	0.279	2.09967e-179
STXBP5	1.51853e-183	0.391519	0.549	0.41	4.24732e-179
CHD2	2.08033e-183	0.375074	0.759	0.649	5.81869e-179
RANBP2	2.17507e-183	0.911985	0.423	0.306	6.08366e-179
GALNT11	2.30554e-183	0.523827	0.494	0.365	6.44859e-179
PRKCI	2.97013e-183	0.474304	0.475	0.341	8.30745e-179
PTPRJ	4.30757e-183	-0.661084	0.449	0.561	1.20483e-178
HPCAL1	7.75877e-183	0.541186	0.299	0.185	2.17013e-178
AL008633.1	9.02616e-183	0.434676	0.434	0.298	2.52462e-178
CERS6	9.5151e-183	-0.585931	0.199	0.329	2.66137e-178
MROH7	1.87448e-182	0.403076	0.26	0.15	5.24292e-178
TMTC1	8.16124e-182	-1.041	0.124	0.239	2.2827e-177
ERRFI1	3.64489e-181	-0.577211	0.17	0.304	1.01947e-176
LIMCH1	5.0415e-181	0.293909	0.689	0.555	1.41011e-176
BAIAP2L1	5.78699e-181	0.46495	0.281	0.168	1.61862e-176
TEX41	3.5314e-180	0.747047	0.27	0.161	9.87731e-176
DNM3	3.56843e-180	-0.673102	0.189	0.313	9.98091e-176
ARHGAP6	1.9387e-179	0.354814	0.785	0.665	5.42256e-175
EPAS1	5.81975e-179	-0.942007	0.216	0.339	1.62778e-174
FAM160A1	8.34629e-179	0.392633	0.519	0.379	2.33446e-174
EMX2OS	1.03472e-178	0.437014	0.308	0.19	2.89411e-174
AC079352.1	1.46263e-178	-0.932732	0.385	0.488	4.09096e-174
SIK3	1.50959e-178	0.326492	0.861	0.779	4.22231e-174
JARID2	2.41783e-178	0.419207	0.509	0.38	6.76267e-174
BBOX1	2.00411e-177	-1.33592	0.178	0.294	5.6055e-173
CLDN1	4.47901e-177	-0.614087	0.098	0.212	1.25278e-172
SAMD12-AS1	3.1572e-176	0.419246	0.256	0.147	8.8307e-172
GULP1	1.90251e-175	-0.536344	0.412	0.529	5.32132e-171
NEDD9	3.55911e-175	-0.612532	0.338	0.463	9.95482e-171
MRPL33	5.94795e-175	0.440459	0.34	0.222	1.66364e-170
LRRC1	1.21138e-174	0.460613	0.324	0.208	3.38822e-170
MAGI2	1.64802e-174	-1.63899	0.546	0.665	4.60951e-170
MSI2	3.27528e-174	0.285257	0.792	0.67	9.16097e-170
PDE9A	3.28565e-174	0.437093	0.377	0.252	9.18997e-170
SRGAP1	9.08262e-174	-0.596454	0.366	0.489	2.54041e-169
CTNNB1	1.95417e-173	-0.602126	0.242	0.373	5.46581e-169
BCL2	9.11694e-173	-0.629646	0.561	0.64	2.55001e-168
ESYT2	4.74555e-172	0.736849	0.636	0.54	1.32733e-167
FRMD4B	1.21126e-171	-0.701111	0.218	0.338	3.38789e-167
LINC01876	2.29615e-171	0.473951	0.345	0.228	6.42234e-167
EPB41L3	3.0156e-171	-0.736581	0.149	0.267	8.43464e-167
ARHGAP10	1.10798e-170	-0.773048	0.206	0.324	3.09902e-166
GPRC5C	1.33645e-170	0.331663	0.206	0.11	3.73804e-166
SMARCA2	3.04043e-170	0.611738	0.468	0.346	8.50409e-166
MAP7	4.22879e-170	0.356994	0.551	0.409	1.18279e-165
KRT18	3.0874e-169	0.478149	0.206	0.114	8.63547e-165
SLC4A4	5.79102e-169	0.611267	0.353	0.241	1.61975e-164
ABCC5	6.72028e-169	0.394535	0.325	0.21	1.87966e-164
CAMTA1	8.97171e-169	0.379447	0.619	0.495	2.50939e-164
MIDN	1.79953e-168	0.510388	0.319	0.206	5.03328e-164
FUT8	3.25822e-168	-0.608646	0.258	0.379	9.11323e-164
HK1	3.76184e-168	0.346999	0.282	0.168	1.05219e-163
ASAP1	1.08059e-167	-0.765162	0.407	0.515	3.02241e-163
JADE1	4.10485e-166	-0.683824	0.291	0.413	1.14813e-161
RALGPS1	7.3277e-166	0.376178	0.409	0.281	2.04956e-161
MB21D2	5.79501e-165	-0.622519	0.105	0.213	1.62087e-160
AFF1	1.65322e-164	0.328437	0.826	0.734	4.62407e-160
YBX3	2.73603e-164	0.362915	0.534	0.407	7.65267e-160
CCDC88A	9.62596e-164	-0.611473	0.107	0.216	2.69238e-159
ZFPM2-AS1	1.16777e-163	-0.780065	0.19	0.306	3.26626e-159
FSTL1	1.4227e-163	-0.552868	0.105	0.216	3.9793e-159
ERC1	8.59137e-163	0.355568	0.78	0.684	2.40301e-158
DCBLD2	3.86054e-162	-0.626794	0.15	0.266	1.07979e-157
MAP2	6.40629e-161	-0.576051	0.121	0.232	1.79184e-156
SFXN5	1.49437e-160	0.38029	0.22	0.124	4.17974e-156
UTY	2.65207e-160	0.289765	0.367	0.23	7.41784e-156
SIMC1	3.88814e-160	0.405969	0.224	0.127	1.08751e-155
MIR29B2CHG	7.07564e-160	0.369333	0.364	0.243	1.97906e-155
PCGF5	1.40982e-159	0.402695	0.539	0.414	3.94327e-155
RNF149	4.40067e-159	0.337216	0.462	0.337	1.23087e-154
STK33	1.36746e-158	0.373816	0.605	0.479	3.82479e-154
MYO6	2.55984e-158	0.299984	0.813	0.707	7.15987e-154
PLA2R1	3.12081e-158	-1.18252	0.13	0.239	8.72891e-154
ITPR1	3.21093e-158	0.366787	0.532	0.407	8.98097e-154
FBXL7	6.20536e-157	-0.948339	0.27	0.373	1.73564e-152
HOOK3	1.31483e-156	0.458662	0.505	0.387	3.67758e-152
SGPP2	1.75213e-156	0.510023	0.409	0.289	4.90072e-152
KCP	1.66168e-155	0.352224	0.278	0.171	4.64773e-151
USP36	2.8154e-155	0.539594	0.292	0.188	7.87466e-151
AC010210.1	4.37772e-155	0.36032	0.225	0.129	1.22445e-150
PISD	4.45251e-155	0.452548	0.434	0.315	1.24537e-150
EGR1	1.43785e-152	-0.578319	0.154	0.269	4.02168e-148
WFDC2	5.92138e-152	0.377628	0.335	0.225	1.65621e-147
PTPN3	1.08234e-151	0.383437	0.458	0.332	3.02729e-147
TRPM3	1.11037e-151	0.452499	0.432	0.313	3.10569e-147
ATF6	1.87548e-151	0.386226	0.533	0.412	5.24573e-147
STAT1	3.73517e-151	0.505785	0.308	0.204	1.04473e-146
DAB1	1.91153e-150	0.405063	0.421	0.301	5.34656e-146
UGT2B7	2.67741e-150	-0.690623	0.389	0.481	7.48872e-146
AL139807.1	1.63226e-149	-0.583121	0.113	0.217	4.56543e-145
MUC20	2.46778e-149	0.282208	0.257	0.155	6.90238e-145
HGSNAT	2.67504e-149	0.399977	0.42	0.302	7.48209e-145
AC138305.1	3.24386e-148	0.402743	0.389	0.272	9.07306e-144
MYO15B	4.3717e-148	-0.485221	0.155	0.27	1.22277e-143
CNTN4	1.61498e-147	-0.621654	0.37	0.473	4.51709e-143
SVIL	3.35558e-147	-0.558952	0.532	0.616	9.38556e-143
AC090579.1	7.99668e-147	-0.548117	0.106	0.206	2.23667e-142
NEDD4	1.72304e-146	-0.542979	0.107	0.207	4.81934e-142
EIF2AK3	5.5372e-146	0.467828	0.34	0.231	1.54875e-141
ACTR3C	1.02612e-145	0.354024	0.271	0.168	2.87006e-141
GPR39	2.51508e-145	0.388642	0.301	0.193	7.03468e-141
HULC	2.71934e-144	0.456415	0.323	0.215	7.60601e-140
STK38L	6.69632e-144	-0.729003	0.186	0.294	1.87296e-139
MGST3	7.0741e-144	0.343833	0.259	0.16	1.97863e-139
WWC2	1.34731e-143	-0.486396	0.506	0.585	3.76842e-139
PIK3R1	4.23506e-143	-0.505472	0.126	0.233	1.18455e-138
PDGFC	5.90728e-143	-0.550979	0.388	0.49	1.65227e-138
RFTN1	6.46116e-143	-0.710727	0.112	0.211	1.80719e-138
DEPTOR	7.25696e-143	-0.986507	0.287	0.385	2.02977e-138
DOCK8	7.36362e-143	-0.625186	0.142	0.246	2.05961e-138
F11R	8.71064e-143	0.330726	0.215	0.124	2.43637e-138
PARP8	9.72368e-143	0.39687	0.462	0.346	2.71971e-138
ASPH	1.02656e-142	0.373612	0.479	0.359	2.87128e-138
ARHGEF10L	2.41554e-142	0.35759	0.387	0.27	6.75627e-138
NTN4	3.39366e-142	-0.662852	0.285	0.402	9.49206e-138
AHR	5.65839e-142	-0.51298	0.117	0.22	1.58265e-137
PLOD2	1.73052e-141	-0.704036	0.302	0.408	4.84026e-137
PFKL	2.17322e-141	0.332756	0.215	0.126	6.07849e-137
TIMP3	3.20655e-141	-1.2671	0.311	0.432	8.96873e-137
FOXO3	6.09117e-141	-0.604201	0.463	0.565	1.7037e-136
FLNB	1.94849e-140	-0.525907	0.416	0.519	5.44992e-136
PELI1	2.33e-140	-0.584355	0.195	0.309	6.51702e-136
OSMR	1.54736e-139	0.315133	0.544	0.425	4.32796e-135
STAT3	1.03826e-137	0.331482	0.707	0.607	2.90402e-133
TLE1	1.14351e-137	-0.603304	0.172	0.275	3.19841e-133
EXT1	1.67668e-137	-0.540859	0.747	0.789	4.68967e-133
VCL	6.06268e-137	-0.405162	0.501	0.608	1.69573e-132
DMD	9.54074e-137	-1.15874	0.198	0.298	2.66855e-132
ACOT11	1.15731e-136	0.340061	0.274	0.175	3.23699e-132
BICDL1	3.53117e-136	-0.560491	0.175	0.281	9.87667e-132
KIAA1217	2.24507e-135	0.360747	0.798	0.708	6.27946e-131
ALCAM	2.89697e-135	-0.542687	0.223	0.335	8.10283e-131
FAM155A	7.49171e-135	0.447065	0.554	0.451	2.09543e-130
H3F3B	1.29138e-134	0.3232	0.203	0.119	3.61199e-130
DTNB	1.61688e-134	0.373603	0.412	0.3	4.52241e-130
BHMT	3.61721e-134	0.660599	0.218	0.135	1.01173e-129
CAMK2D	3.7752e-134	-0.558061	0.399	0.495	1.05592e-129
NRG3	6.72654e-134	-0.38944	0.446	0.56	1.88141e-129
NRG1	2.03981e-133	-0.575526	0.163	0.268	5.70534e-129
GRAMD2B	1.96555e-132	0.359294	0.479	0.361	5.49766e-128
MBNL2	3.37615e-132	-0.509513	0.408	0.504	9.4431e-128
PRKAR1A	3.90981e-132	0.360417	0.262	0.168	1.09357e-127
RAB11FIP2	5.63648e-132	0.353396	0.328	0.223	1.57652e-127
SGIP1	7.4479e-132	-0.764752	0.205	0.308	2.08318e-127
ACTN4	1.10372e-131	-0.401195	0.577	0.673	3.0871e-127
CD24	2.93504e-131	0.322146	0.534	0.416	8.20929e-127
PTPN14	2.24241e-130	-0.444968	0.503	0.59	6.27203e-126
ACTR3	2.81346e-130	-0.46526	0.397	0.503	7.86924e-126
KCNJ3	4.76382e-130	0.372798	0.283	0.183	1.33244e-125
MAST4	4.82886e-130	-0.652079	0.42	0.509	1.35063e-125
FAM110B	9.56745e-130	0.378134	0.476	0.362	2.67602e-125
DCDC2	1.58115e-129	-0.456329	0.627	0.704	4.42249e-125
DPY19L2	2.32155e-129	0.386654	0.316	0.217	6.49339e-125
BABAM2	6.70424e-129	0.356591	0.755	0.665	1.87517e-124
ARHGAP44	1.21912e-128	0.324616	0.214	0.126	3.40989e-124
TGFBR3	1.57882e-128	-0.671873	0.14	0.237	4.41596e-124
TWSG1	1.75803e-128	0.36501	0.268	0.172	4.91722e-124
RAB8B	2.02052e-128	-0.498271	0.123	0.219	5.6514e-124
PPP3CA	5.322e-128	-0.47696	0.441	0.539	1.48856e-123
CAMK1D	4.42774e-127	-0.678769	0.186	0.287	1.23844e-122
PLSCR4	1.30976e-126	-0.606609	0.11	0.203	3.66339e-122
BCKDHB	3.94604e-126	0.366863	0.471	0.36	1.10371e-121
IQCA1	7.91156e-126	0.322411	0.21	0.124	2.21286e-121
CCDC12	8.18767e-126	0.339594	0.233	0.145	2.29009e-121
SLC49A4	1.7836e-125	0.442357	0.296	0.198	4.98874e-121
NELFA	3.88342e-125	0.328449	0.208	0.124	1.08619e-120
PARD6B	7.11915e-125	0.347691	0.375	0.268	1.99123e-120
DOCK7	1.37686e-124	0.297183	0.5	0.382	3.85107e-120
CLIP1	2.44742e-124	0.388998	0.563	0.456	6.84544e-120
SLIT2	8.98024e-124	0.732176	0.556	0.51	2.51177e-119
TMC4	1.66075e-123	0.300856	0.22	0.133	4.64511e-119
GPRIN3	4.9947e-123	0.294555	0.294	0.194	1.39702e-118
ADAMTSL4-AS1	9.57871e-123	-0.561217	0.178	0.275	2.67917e-118
ELOVL5	3.58056e-122	-0.596998	0.124	0.218	1.00148e-117
SEPTIN11	4.88269e-122	0.340827	0.514	0.401	1.36569e-117
VPS37B	6.31563e-122	0.435781	0.418	0.315	1.76648e-117
TRAPPC9	4.13004e-121	0.28041	0.674	0.568	1.15517e-116
BRAF	5.64102e-121	0.319991	0.731	0.643	1.57779e-116
LYPLAL1	5.69462e-121	-0.53127	0.326	0.418	1.59278e-116
SGMS1	6.71613e-121	0.281953	0.652	0.542	1.8785e-116
CHSY1	8.08849e-121	0.339623	0.3	0.203	2.26235e-116
PLEKHA8	1.26278e-120	0.340965	0.223	0.138	3.53199e-116
DENND5B	2.27235e-120	0.362953	0.543	0.435	6.35578e-116
PABPC4	2.89102e-120	0.327287	0.251	0.161	8.08618e-116
PLCB4	9.14279e-120	-0.7586	0.229	0.324	2.55724e-115
TENM1	1.02735e-119	-0.541885	0.117	0.208	2.87349e-115
CDK17	1.11961e-119	-0.646596	0.219	0.317	3.13154e-115
TACSTD2	1.45322e-119	0.319945	0.243	0.154	4.06467e-115
AC016831.7	1.69014e-119	0.367276	0.321	0.223	4.72731e-115
SLC1A1	2.05445e-119	-0.511902	0.141	0.234	5.74628e-115
RAI1	2.82045e-119	0.326165	0.264	0.17	7.8888e-115
WDR72	3.14499e-119	0.331681	0.627	0.524	8.79654e-115
SBNO2	3.56809e-119	0.366163	0.255	0.166	9.97995e-115
QKI	9.71168e-119	-0.477428	0.534	0.627	2.71636e-114
EMP1	2.11284e-118	-1.01629	0.137	0.227	5.90961e-114
DLG1	5.73244e-118	0.33767	0.749	0.658	1.60336e-113
ARFGAP3	1.02034e-117	0.323219	0.344	0.242	2.8539e-113
STS	2.17903e-117	0.487583	0.299	0.206	6.09476e-113
MLLT3	2.35768e-117	0.337495	0.612	0.507	6.59444e-113
AAGAB	6.82771e-117	0.328478	0.339	0.237	1.90971e-112
SEMA3C	9.83759e-117	-0.623521	0.269	0.368	2.75157e-112
IKZF2	1.24268e-115	0.392378	0.253	0.164	3.47577e-111
IL18	2.62112e-115	-0.55506	0.129	0.22	7.33127e-111
ZC3H12C	4.77073e-115	0.396289	0.294	0.202	1.33437e-110
RALGPS2	7.27645e-115	0.266635	0.521	0.402	2.03522e-110
XIST	2.17098e-114	-0.321588	0.438	0.575	6.07224e-110
PTER	2.32588e-114	0.313588	0.219	0.135	6.50548e-110
PKP4	2.55247e-114	-0.557902	0.705	0.731	7.13927e-110
EBF1	2.98223e-114	-0.907577	0.184	0.275	8.34131e-110
ACADVL	3.2989e-114	0.348138	0.229	0.148	9.22701e-110
PALLD	6.9196e-114	-0.723569	0.49	0.569	1.93541e-109
LTBP1	7.44916e-114	-0.715	0.126	0.214	2.08353e-109
SORBS2	4.75881e-113	-0.52371	0.532	0.593	1.33104e-108
TGFBR2	8.41134e-113	-0.624998	0.391	0.473	2.35265e-108
GCNT2	2.12461e-112	-0.508998	0.152	0.243	5.94253e-108
ANTXR1	2.27777e-112	-0.582858	0.149	0.237	6.37093e-108
NR4A1	1.09124e-111	-1.02193	0.147	0.233	3.0522e-107
RAPGEF1	1.18756e-111	-0.719524	0.25	0.343	3.32161e-107
FXYD2	2.9228e-111	-0.423015	0.145	0.242	8.17507e-107
AC005261.1	3.13756e-110	0.326651	0.211	0.132	8.77576e-106
HDAC9	1.18999e-109	-0.507435	0.171	0.266	3.32841e-105
DLG2	1.32796e-109	0.394696	0.765	0.722	3.7143e-105
AC005062.1	1.50592e-109	0.337299	0.374	0.271	4.21207e-105
MAL	2.50426e-109	0.312286	0.311	0.214	7.00441e-105
CLEC16A	3.24285e-109	0.277139	0.467	0.355	9.07026e-105
HOMER1	1.2091e-108	0.440671	0.388	0.292	3.38185e-104
GLCCI1	3.16527e-108	-0.655318	0.213	0.303	8.85327e-104
ZNF141	3.72238e-108	0.427053	0.24	0.157	1.04115e-103
SEC14L1	1.2834e-107	-0.651848	0.166	0.254	3.58968e-103
L3MBTL4	3.90017e-107	-0.584824	0.372	0.45	1.09088e-102
DENND5A	1.50281e-106	-0.499647	0.194	0.287	4.20336e-102
PTGR1	2.36616e-106	0.398968	0.26	0.174	6.61814e-102
IL6ST	3.18503e-106	-0.491648	0.267	0.362	8.90853e-102
ARHGEF28	3.98478e-106	-0.471637	0.461	0.531	1.11454e-101
INTS10	2.26251e-105	0.346316	0.264	0.177	6.32824e-101
SNRNP70	8.3402e-105	-0.405086	0.267	0.375	2.33275e-100
RAP1B	1.19148e-103	0.301482	0.624	0.532	3.33256e-99
GIPC1	1.2666e-103	0.33994	0.274	0.189	3.54269e-99
OGT	1.45766e-103	0.308069	0.439	0.343	4.07708e-99
PAQR5	2.63927e-103	0.418069	0.32	0.229	7.38203e-99
PPP1R12B	3.45332e-103	-0.624641	0.456	0.524	9.65893e-99
DOT1L	3.907e-103	0.434631	0.224	0.146	1.09279e-98
TGFBR1	2.38465e-102	0.316172	0.476	0.376	6.66988e-98
SH3GL2	7.18509e-102	0.348007	0.249	0.166	2.00967e-97
COL4A4	1.65746e-101	0.332554	0.583	0.477	4.63591e-97
UBE2W	4.17042e-101	0.276839	0.462	0.357	1.16647e-96
GPCPD1	1.66905e-100	0.316703	0.482	0.385	4.66832e-96
BMP2K	3.11278e-100	-0.540645	0.24	0.332	8.70644e-96
ANXA11	4.8893e-100	0.346855	0.42	0.322	1.36754e-95
HCG17	7.51389e-99	0.326563	0.337	0.243	2.10163e-94
EEA1	2.10153e-98	-0.471583	0.274	0.362	5.87798e-94
TCF25	9.64343e-98	0.252146	0.566	0.466	2.69727e-93
CMIP	1.08481e-97	0.256468	0.59	0.49	3.03421e-93
MAP4K5	9.24552e-97	0.263965	0.504	0.402	2.58597e-92
CMSS1	9.269e-97	0.45705	0.49	0.395	2.59254e-92
RNPC3	1.47415e-96	0.26867	0.41	0.308	4.12321e-92
CAB39	3.9402e-96	0.304749	0.523	0.425	1.10207e-91
RETREG1	4.41743e-96	-0.531282	0.34	0.424	1.23555e-91
NEK1	1.39808e-95	0.38899	0.447	0.352	3.91044e-91
PLEKHA6	4.82805e-95	0.352423	0.291	0.205	1.35041e-90
ABCC4	5.31334e-95	-0.462978	0.448	0.519	1.48614e-90
EPCAM	1.6791e-94	0.28746	0.206	0.133	4.69643e-90
JMY	1.72414e-94	0.268528	0.226	0.148	4.82241e-90
PRICKLE2	2.50042e-94	-0.465783	0.446	0.515	6.99367e-90
FTX	3.64343e-94	-0.267569	0.908	0.915	1.01907e-89
FGF13	4.58987e-94	-0.412296	0.255	0.349	1.28379e-89
PICALM	5.02717e-94	-0.355664	0.776	0.814	1.4061e-89
UNC13B	6.52481e-94	0.274184	0.427	0.325	1.82499e-89
FGFR2	8.17323e-94	0.391434	0.304	0.219	2.28605e-89
IQCJ-SCHIP1	3.46356e-93	-0.636221	0.396	0.477	9.68758e-89
CLCN3	8.55229e-93	0.359464	0.328	0.24	2.39208e-88
SLC4A7	8.73221e-93	-0.486998	0.335	0.421	2.4424e-88
MTCL1	1.25977e-92	0.366519	0.209	0.137	3.52359e-88
SIK2	1.47246e-92	0.292927	0.73	0.652	4.11848e-88
PTPN1	2.72954e-92	-0.564272	0.333	0.416	7.63453e-88
BACH1	4.41239e-92	0.262702	0.569	0.471	1.23415e-87
TEAD1	4.65817e-92	0.277569	0.767	0.685	1.30289e-87
CNTLN	1.08835e-90	-0.443203	0.198	0.28	3.04412e-86
CRTC3	1.29752e-90	0.273187	0.351	0.257	3.62918e-86
ABO	1.74221e-90	0.266844	0.221	0.145	4.87295e-86
TRIO	1.9108e-90	-0.409578	0.719	0.755	5.3445e-86
MGAT5	6.72401e-90	-0.565014	0.257	0.343	1.88071e-85
UTRN	9.26937e-90	-0.489836	0.701	0.732	2.59264e-85
RRAS2	4.20868e-89	-0.550689	0.256	0.335	1.17717e-84
ACADL	1.6832e-88	0.282285	0.239	0.161	4.7079e-84
ANKS1B	8.89241e-88	0.485822	0.37	0.287	2.48721e-83
RUSC2	9.64806e-88	-0.511294	0.175	0.253	2.69856e-83
PGK1	1.04206e-87	0.302924	0.235	0.16	2.91465e-83
FILIP1L	1.09043e-87	-0.529661	0.17	0.251	3.04993e-83
OXSR1	1.30946e-87	0.303409	0.372	0.282	3.66256e-83
LINC00571	2.66314e-87	0.288972	0.319	0.231	7.44881e-83
DCUN1D1	3.90674e-87	0.304389	0.243	0.167	1.09271e-82
RASSF6	5.89111e-87	0.328827	0.233	0.158	1.64774e-82
TTC3	7.08956e-87	0.264431	0.631	0.542	1.98295e-82
SMURF2	8.80682e-87	-0.436321	0.341	0.42	2.46327e-82
TTC39B	1.91361e-86	-0.415667	0.167	0.246	5.35237e-82
EFCAB13	2.4825e-86	-0.539296	0.227	0.305	6.94356e-82
CDC42BPA	3.03607e-86	-0.3833	0.627	0.667	8.49189e-82
DMGDH	3.09288e-86	0.25832	0.231	0.155	8.65078e-82
HACD3	5.98832e-86	0.263703	0.213	0.141	1.67493e-81
MAPK8	8.07224e-86	0.255397	0.655	0.562	2.2578e-81
FUS	1.07477e-85	-0.368309	0.261	0.354	3.00614e-81
FLNA	7.0512e-85	-0.511178	0.125	0.203	1.97222e-80
ZFHX3	8.18467e-85	0.263597	0.534	0.445	2.28925e-80
MPDZ	8.64558e-85	-0.432553	0.221	0.304	2.41817e-80
TBL1X	9.9309e-84	-0.46511	0.414	0.481	2.77767e-79
SECISBP2L	2.69196e-83	0.266005	0.382	0.29	7.52941e-79
GPC5	2.71624e-83	-0.809838	0.165	0.246	7.59731e-79
MITF	8.30512e-83	-0.450993	0.515	0.581	2.32294e-78
LARGE1	3.32723e-82	0.291522	0.584	0.491	9.30626e-78
CNN3	8.29828e-82	-0.433432	0.198	0.279	2.32103e-77
HKDC1	3.12685e-81	0.739681	0.256	0.187	8.7458e-77
SPRED1	1.43584e-80	-0.410072	0.314	0.395	4.01605e-76
AC007319.1	1.63136e-80	-0.472527	0.145	0.224	4.56292e-76
GALNT2	1.78043e-80	0.290372	0.285	0.206	4.97985e-76
RREB1	1.84286e-80	0.273669	0.476	0.385	5.15448e-76
MYO5A	3.40178e-80	0.284387	0.386	0.298	9.51478e-76
ERGIC1	2.44533e-79	0.273108	0.308	0.227	6.83959e-75
ATP13A3	6.90023e-79	-0.492849	0.4	0.473	1.92999e-74
MBOAT2	2.14364e-78	0.263991	0.292	0.212	5.99577e-74
LGR4	3.8388e-78	-0.517405	0.492	0.551	1.07371e-73
SP100	8.9284e-78	-0.414235	0.276	0.356	2.49727e-73
FAM171A1	9.94794e-78	0.271824	0.34	0.258	2.78244e-73
STARD13	1.32403e-77	0.356042	0.518	0.432	3.70331e-73
LTBP3	2.54869e-77	-0.315907	0.142	0.219	7.12868e-73
ADCY9	2.89955e-77	0.305951	0.351	0.267	8.11005e-73
CPEB2	4.41334e-77	-0.419217	0.357	0.434	1.23441e-72
DZIP3	4.75854e-77	0.266894	0.239	0.165	1.33096e-72
DISC1	5.37816e-77	-0.487113	0.152	0.224	1.50427e-72
TPD52L1	8.96178e-77	0.326679	0.236	0.165	2.50661e-72
PAPSS2	1.17916e-76	0.448532	0.346	0.27	3.2981e-72
ERBB4	2.682e-76	-0.962852	0.811	0.8	7.50154e-72
SNX24	2.74593e-76	0.280468	0.371	0.285	7.68037e-72
COBL	4.90109e-76	0.269527	0.361	0.275	1.37083e-71
SOX4	7.32268e-76	-0.317123	0.172	0.256	2.04815e-71
EVL	1.27579e-75	-0.430748	0.189	0.267	3.56839e-71
PDE5A	2.21514e-75	0.269903	0.414	0.326	6.19575e-71
FRK	5.73237e-75	0.256377	0.355	0.269	1.60334e-70
HNF1A-AS1	9.44898e-75	-0.520174	0.215	0.287	2.64288e-70
TCF7L1	4.24091e-73	0.297534	0.296	0.217	1.18618e-68
DNM2	2.04085e-72	0.272233	0.471	0.388	5.70827e-68
HERC3	1.57236e-71	0.256592	0.326	0.245	4.3979e-67
WLS	2.07462e-71	-0.369279	0.193	0.266	5.80271e-67
DAAM1	5.26056e-71	-0.423908	0.262	0.335	1.47138e-66
SORBS1	1.07519e-70	-1.08855	0.312	0.375	3.0073e-66
SH3D19	1.55404e-70	-0.36922	0.433	0.497	4.34664e-66
JAZF1	1.85942e-70	-0.439604	0.251	0.323	5.20079e-66
RNF213-AS1	7.54933e-70	0.274931	0.332	0.252	2.11155e-65
CCDC50	1.1687e-69	-0.369546	0.307	0.379	3.26885e-65
CDC14A	1.78027e-69	-0.578965	0.16	0.228	4.97941e-65
GALNT10	2.34191e-69	-0.398088	0.184	0.255	6.55033e-65
TBC1D4	2.45106e-69	-0.498674	0.404	0.464	6.85562e-65
HIP1	5.72695e-69	-0.537371	0.392	0.458	1.60183e-64
STIM1	6.97906e-69	-0.401244	0.187	0.257	1.95204e-64
AC079142.1	1.63834e-68	0.255961	0.443	0.358	4.58242e-64
TANC1	2.15854e-68	-0.440231	0.432	0.49	6.03743e-64
ZDHHC14	2.26493e-68	-0.499818	0.306	0.372	6.335e-64
SLC35F5	3.42832e-68	-0.350327	0.412	0.48	9.58901e-64
SLC38A2	3.61434e-68	-0.444149	0.15	0.221	1.01093e-63
DLEU2	3.96642e-68	-0.434239	0.303	0.378	1.10941e-63
SYNE2	4.27806e-68	-0.356717	0.824	0.804	1.19657e-63
PITPNC1	4.44259e-68	-0.473961	0.448	0.527	1.24259e-63
EPC1	5.76508e-68	-0.359284	0.33	0.401	1.61249e-63
KIF13A	2.12613e-67	-0.411494	0.348	0.414	5.9468e-63
HECTD1	2.37665e-67	0.256421	0.562	0.48	6.64749e-63
CFLAR	3.79371e-67	-0.378043	0.407	0.478	1.0611e-62
CYFIP2	6.94102e-67	0.28862	0.305	0.23	1.9414e-62
LRCH1	1.3626e-66	-0.391026	0.443	0.504	3.8112e-62
CPEB4	9.87479e-66	-0.398744	0.388	0.455	2.76198e-61
SGCE	1.60014e-65	-0.342743	0.157	0.224	4.47559e-61
CYB5A	1.74931e-65	0.278944	0.225	0.162	4.89283e-61
TRA2B	1.90968e-65	-0.368416	0.192	0.266	5.34137e-61
DLGAP4	2.03152e-65	-0.348445	0.155	0.223	5.68217e-61
MALT1	2.36426e-65	0.315905	0.413	0.336	6.61283e-61
OSBPL8	3.37284e-65	-0.399367	0.341	0.414	9.43382e-61
PGGHG	3.85977e-65	0.39091	0.234	0.171	1.07958e-60
NOTCH2	1.90174e-64	-0.410827	0.191	0.258	5.31916e-60
STIM2	2.00291e-64	0.29527	0.346	0.27	5.60215e-60
PARVA	3.83488e-63	-0.385159	0.288	0.354	1.07262e-58
RHEB	5.75091e-63	-0.367594	0.225	0.294	1.60853e-58
BCL2L1	1.13479e-62	-0.303043	0.184	0.255	3.17402e-58
ATF3	1.13979e-62	-0.280781	0.145	0.218	3.18798e-58
SEMA6A	1.29911e-62	0.348326	0.328	0.257	3.63362e-58
SNTB2	3.19399e-62	-0.404182	0.189	0.256	8.93358e-58
EVA1C	7.73987e-62	0.34159	0.4	0.327	2.16484e-57
ZNF280D	1.86563e-61	-0.356228	0.264	0.33	5.21817e-57
ATM	2.17514e-61	-0.376408	0.248	0.316	6.08387e-57
ACVR1	2.93225e-61	-0.345144	0.16	0.225	8.2015e-57
ZNF608	3.10661e-61	-0.409038	0.276	0.342	8.68918e-57
KIF21A	6.85904e-61	-0.38473	0.183	0.248	1.91847e-56
ADGRG1	9.90556e-61	-0.274024	0.162	0.233	2.77058e-56
MEF2A	4.22458e-60	-0.329581	0.638	0.681	1.18162e-55
OSBPL9	5.93219e-60	-0.366974	0.402	0.46	1.65923e-55
FGF14	3.40527e-59	-0.711865	0.192	0.257	9.52453e-55
TENT4B	4.32098e-59	-0.343418	0.172	0.237	1.20858e-54
CNTN3	8.12091e-59	0.257732	0.26	0.193	2.27142e-54
PEAK1	1.19896e-58	-0.501795	0.357	0.416	3.35349e-54
VPS41	9.29678e-58	-0.36077	0.32	0.382	2.60031e-53
SNX30	1.38413e-56	-0.385239	0.155	0.216	3.8714e-52
FMN1	3.04732e-56	-0.377153	0.252	0.325	8.52335e-52
ATP6V0A1	3.50576e-56	-0.358911	0.188	0.253	9.8056e-52
KCNQ1OT1	8.15837e-56	-0.485563	0.386	0.442	2.2819e-51
LINC01320	2.34883e-55	-0.340281	0.642	0.659	6.56967e-51
STX12	2.88844e-55	-0.403051	0.208	0.27	8.07897e-51
FRMD3	3.12435e-55	-0.429203	0.165	0.224	8.73881e-51
ATXN1	4.42929e-55	-0.323047	0.637	0.68	1.23887e-50
CTTNBP2	5.00939e-55	-0.427169	0.2	0.261	1.40113e-50
MIR99AHG	5.97041e-55	-0.379764	0.64	0.688	1.66992e-50
NMD3	1.05772e-54	-0.411348	0.191	0.25	2.95844e-50
FAM13A	1.60854e-54	-0.373555	0.326	0.383	4.49908e-50
ARHGEF10	4.22598e-54	-0.324196	0.175	0.237	1.18201e-49
TNRC6A	6.95635e-54	-0.313016	0.618	0.649	1.94569e-49
IGF2BP2	1.2418e-53	-0.306264	0.329	0.395	3.47331e-49
STAT5B	2.01629e-53	-0.355202	0.183	0.243	5.63955e-49
XPR1	2.48755e-53	-0.341991	0.366	0.423	6.95767e-49
DUSP16	2.83985e-53	-0.356772	0.214	0.275	7.94307e-49
PCED1B	2.90314e-53	-0.400376	0.15	0.209	8.12007e-49
PPFIBP1	5.75948e-53	-0.378355	0.591	0.633	1.61093e-48
KANK1	9.54619e-53	-0.457011	0.565	0.588	2.67007e-48
TJP1	1.3494e-52	-0.384227	0.49	0.535	3.77426e-48
SFMBT2	1.77447e-52	-0.574917	0.201	0.257	4.96319e-48
GRB14	3.01911e-52	-0.357777	0.203	0.265	8.44445e-48
NCALD	6.15086e-52	0.357053	0.207	0.151	1.7204e-47
DSTN	1.61273e-51	-0.367008	0.298	0.364	4.51081e-47
ABCC3	3.23819e-51	-0.436556	0.242	0.303	9.05722e-47
RASGRF2	3.26539e-51	-0.406745	0.159	0.217	9.13329e-47
HMGB1	3.4715e-51	-0.300364	0.366	0.441	9.70979e-47
CGNL1	5.03576e-51	-0.502575	0.341	0.396	1.4085e-46
GTDC1	1.03331e-50	-0.355455	0.282	0.341	2.89018e-46
RSU1	1.06346e-50	-0.338139	0.215	0.276	2.97451e-46
SKIL	1.09672e-50	-0.271589	0.315	0.385	3.06753e-46
LINC00513	1.82201e-50	0.316814	0.243	0.186	5.09617e-46
STK38	5.75269e-50	-0.315811	0.243	0.303	1.60903e-45
RAPGEF5	9.50947e-50	-0.556081	0.203	0.258	2.6598e-45
FNIP1	1.16203e-49	-0.334451	0.39	0.445	3.25019e-45
NUMB	1.259e-49	-0.293664	0.578	0.613	3.52143e-45
MAP3K14	2.8465e-48	0.343825	0.267	0.206	7.96167e-44
GARS-DT	5.62693e-48	-0.31763	0.222	0.28	1.57385e-43
ATF7	6.44495e-48	-0.33067	0.206	0.263	1.80265e-43
RNF13	4.92244e-47	-0.355765	0.299	0.357	1.37681e-42
DSE	5.14857e-47	-0.289038	0.238	0.301	1.44006e-42
DIP2B	8.11541e-47	-0.316428	0.417	0.466	2.26988e-42
BMPR2	8.82961e-47	-0.450211	0.598	0.633	2.46964e-42
SPAG9	1.3004e-46	-0.327988	0.494	0.542	3.63723e-42
SPART	3.39156e-46	-0.294633	0.16	0.216	9.48619e-42
PTAR1	3.57923e-46	-0.276937	0.194	0.253	1.00111e-41
PHF14	2.72551e-45	-0.288961	0.405	0.457	7.62326e-41
FOS	3.35548e-45	-0.530158	0.155	0.209	9.38528e-41
PROM1	2.32322e-44	-0.298985	0.395	0.45	6.49804e-40
COL5A2	4.22115e-44	-0.558184	0.19	0.244	1.18066e-39
TNFAIP2	6.7581e-44	-0.255457	0.18	0.241	1.89024e-39
SGK3	7.18626e-44	-0.340017	0.275	0.328	2.01e-39
UBE2D2	9.94947e-44	0.306426	0.5	0.434	2.78287e-39
FERMT2	1.20493e-43	-0.367759	0.342	0.395	3.3702e-39
HIVEP3	1.2319e-43	-0.391094	0.22	0.274	3.44562e-39
MAP4K4	1.87652e-43	-0.26835	0.445	0.499	5.24862e-39
LNPEP	1.99521e-43	-0.314688	0.331	0.382	5.58059e-39
CEP112	3.25861e-43	-0.345964	0.46	0.496	9.11433e-39
ABLIM1	4.19261e-43	-0.3571	0.673	0.679	1.17267e-38
NFKB1	5.45639e-43	-0.300577	0.303	0.368	1.52615e-38
NR2F2-AS1	5.49337e-43	-0.394079	0.675	0.689	1.5365e-38
ANXA3	5.73276e-43	-0.292196	0.196	0.251	1.60345e-38
BAZ1A	6.06374e-43	-0.296691	0.172	0.227	1.69603e-38
FMNL2	6.18479e-43	-0.449513	0.537	0.591	1.72989e-38
WBP1L	9.83098e-43	-0.339746	0.165	0.216	2.74972e-38
TXNIP	1.50989e-42	-0.306125	0.22	0.283	4.22316e-38
RAB11FIP3	1.65481e-42	-0.376207	0.287	0.342	4.6285e-38
USP31	2.81267e-42	-0.298144	0.156	0.208	7.86704e-38
BICRAL	3.85716e-42	-0.303196	0.241	0.295	1.07885e-37
SLC2A13	4.89776e-42	-0.290043	0.227	0.283	1.3699e-37
PELI2	5.52556e-42	-0.342189	0.42	0.47	1.5455e-37
RBMS1	1.12086e-41	-0.279867	0.624	0.662	3.13505e-37
ARNT2	1.34498e-41	-0.335183	0.242	0.296	3.7619e-37
MYOF	2.325e-41	-0.326668	0.398	0.451	6.50302e-37
CREB3L2	5.25401e-41	-0.417026	0.225	0.276	1.46955e-36
SSBP2	5.57801e-41	-0.343896	0.499	0.541	1.56017e-36
GSK3B	6.33022e-41	-0.261162	0.545	0.587	1.77056e-36
RHOA	7.30835e-41	-0.281107	0.231	0.291	2.04415e-36
PIGR	9.2479e-41	-0.304192	0.155	0.209	2.58664e-36
PPP1R13B	9.39234e-41	-0.327833	0.303	0.353	2.62704e-36
MYO9B	1.86666e-40	-0.545898	0.239	0.29	5.22104e-36
PBX3	3.7848e-40	-0.426411	0.292	0.341	1.05861e-35
LPP	4.40218e-40	-0.330176	0.914	0.905	1.23129e-35
INPP4B	1.46371e-39	-0.62006	0.401	0.444	4.09398e-35
NF2	1.01047e-38	-0.293009	0.157	0.207	2.8263e-34
GSAP	2.59051e-38	-0.309408	0.171	0.221	7.24565e-34
RCAN1	2.86666e-38	-0.391856	0.232	0.291	8.01806e-34
KLF12	3.05438e-38	-0.261646	0.458	0.508	8.5431e-34
PGAP1	3.14643e-38	0.37951	0.225	0.176	8.80056e-34
ZMIZ1	3.74788e-38	-0.341374	0.257	0.307	1.04828e-33
HIVEP1	8.09862e-38	-0.337354	0.312	0.362	2.26519e-33
ROCK1	8.12406e-38	-0.319112	0.442	0.483	2.2723e-33
TANGO6	9.74067e-38	-0.278253	0.162	0.211	2.72446e-33
WDR44	2.03605e-37	0.291655	0.26	0.208	5.69482e-33
ZNF532	2.6785e-37	-0.272043	0.242	0.294	7.49178e-33
PARD3B	1.20886e-36	-0.300778	0.855	0.837	3.38117e-32
ABR	1.3968e-36	-0.614098	0.159	0.202	3.90686e-32
TRPM7	2.66463e-36	-0.302972	0.424	0.464	7.45298e-32
ATP8A1	7.20524e-36	-0.274924	0.216	0.268	2.01531e-31
TPK1	9.79928e-36	-0.301309	0.223	0.272	2.74086e-31
ARID5B	2.09062e-35	-0.29402	0.659	0.686	5.84745e-31
ATP10D	2.18659e-35	-0.32525	0.166	0.212	6.11588e-31
SPOP	4.21608e-35	-0.326613	0.189	0.236	1.17924e-30
DDAH1	4.41297e-35	-0.336156	0.497	0.526	1.23431e-30
ATF7IP	5.08424e-35	-0.262746	0.322	0.373	1.42206e-30
MYCBP2	8.85541e-35	-0.293237	0.495	0.533	2.47686e-30
ZFX	1.33316e-34	-0.258594	0.184	0.232	3.72885e-30
HIPK3	1.34958e-34	-0.323862	0.41	0.453	3.77478e-30
NAP1L1	1.38888e-34	-0.293834	0.274	0.328	3.88471e-30
RAB1A	1.7209e-34	-0.290393	0.374	0.423	4.81336e-30
STT3B	2.19633e-34	-0.270647	0.259	0.311	6.14313e-30
CHIC2	3.51217e-34	-0.340809	0.274	0.319	9.82353e-30
DCUN1D4	7.5273e-34	-0.263715	0.195	0.242	2.10539e-29
MAP3K5	8.05421e-34	-0.287759	0.434	0.48	2.25276e-29
PARD3	1.40104e-33	-0.312825	0.87	0.843	3.91871e-29
TP53BP2	1.97699e-33	-0.348276	0.169	0.213	5.52963e-29
SON	2.60565e-33	-0.281129	0.398	0.446	7.288e-29
PPP1R12A	2.73968e-33	-0.292419	0.541	0.573	7.66288e-29
MGLL	4.82792e-33	-0.32289	0.213	0.259	1.35037e-28
RAP1A	6.39541e-33	-0.27746	0.336	0.384	1.7888e-28
ACSS3	1.15171e-32	-0.308233	0.191	0.236	3.22134e-28
TRPC1	3.43554e-32	-0.281641	0.235	0.28	9.60922e-28
LINC00342	3.82739e-32	-0.334568	0.215	0.258	1.07052e-27
VWA8	3.95577e-32	-0.256609	0.481	0.511	1.10643e-27
VGLL4	5.62446e-32	-0.284126	0.39	0.431	1.57316e-27
FGFR1	5.67861e-32	-0.330103	0.183	0.228	1.58831e-27
DENND1A	1.01433e-31	-0.296575	0.454	0.489	2.83707e-27
FOXN3	1.19565e-31	-0.411845	0.416	0.454	3.34422e-27
GSN	2.31845e-31	-0.304197	0.188	0.235	6.4847e-27
CCDC14	2.63302e-31	-0.256963	0.321	0.366	7.36455e-27
SCFD2	3.4974e-31	-0.295294	0.317	0.358	9.78223e-27
ITSN1	1.09063e-30	-0.323297	0.438	0.473	3.05048e-26
DIAPH2	1.10301e-30	-0.369771	0.428	0.457	3.08511e-26
ARL17B	1.26269e-30	-0.250673	0.178	0.223	3.53173e-26
ARHGAP35	2.87888e-30	-0.265684	0.257	0.301	8.05223e-26
CELSR1	3.70274e-30	-0.25386	0.178	0.222	1.03566e-25
MYO9A	7.97259e-30	-0.270622	0.702	0.689	2.22993e-25
MTMR3	1.42431e-29	-0.261012	0.321	0.363	3.9838e-25
CHL1	2.03333e-29	-0.28039	0.236	0.281	5.68723e-25
ROR1	2.32008e-29	-0.291235	0.25	0.295	6.48926e-25
SUPT3H	6.62335e-29	-0.253508	0.506	0.536	1.85255e-24
DMXL2	1.34038e-28	-0.450477	0.232	0.274	3.74905e-24
APBB2	1.47903e-28	-0.304962	0.647	0.662	4.13685e-24
LYST	3.45035e-28	-0.297977	0.256	0.298	9.65063e-24
C2CD5	7.21961e-28	-0.26018	0.252	0.293	2.01932e-23
MCF2L	7.34685e-28	-0.341278	0.17	0.208	2.05491e-23
ANKRD36C	1.33666e-26	-0.319557	0.285	0.322	3.73863e-22
GALK2	2.30619e-26	-0.253028	0.204	0.244	6.45042e-22
SIPA1L1	5.00785e-26	-0.297849	0.585	0.612	1.4007e-21
TOM1L2	7.47355e-26	-0.288347	0.221	0.26	2.09035e-21
AASS	7.74596e-26	-0.345254	0.198	0.234	2.16655e-21
PALM2-AKAP2	8.86711e-26	-0.345009	0.367	0.404	2.48013e-21
SKI	1.15162e-25	-0.318323	0.213	0.25	3.22108e-21
IGF2R	1.15684e-25	-0.269816	0.265	0.304	3.23568e-21
FHL2	1.97117e-25	-0.260526	0.201	0.243	5.51337e-21
LUZP1	2.57016e-25	-0.283373	0.229	0.267	7.18874e-21
LMCD1-AS1	3.50532e-25	-0.276262	0.228	0.27	9.80437e-21
GOLPH3	8.58794e-25	-0.252294	0.25	0.29	2.40205e-20
LIMS1	1.22284e-24	-0.373225	0.465	0.497	3.42029e-20
ASXL1	1.83904e-24	-0.258007	0.423	0.455	5.1438e-20
FANCC	2.21154e-24	-0.254713	0.338	0.371	6.18568e-20
PITPNB	4.15992e-24	-0.252186	0.361	0.397	1.16353e-19
REV3L	2.51236e-23	-0.277421	0.455	0.487	7.02706e-19
NCOR2	3.76874e-23	-0.290641	0.253	0.289	1.05412e-18
RBPJ	4.6658e-23	-0.329837	0.311	0.35	1.30502e-18
RBMS2	9.91401e-23	-0.261069	0.283	0.318	2.77295e-18
GLUD1	2.18339e-22	-0.303847	0.179	0.214	6.10695e-18
NRIP1	2.75771e-22	-0.262908	0.463	0.49	7.71332e-18
CACNA1D	1.35798e-21	-0.351278	0.311	0.343	3.79826e-17
PLEC	2.35956e-21	0.277824	0.225	0.191	6.5997e-17
SMURF1	2.56598e-21	-0.256593	0.469	0.493	7.17704e-17
SPP1	6.80392e-21	-0.368436	0.456	0.491	1.90306e-16
RALGAPA2	8.47521e-21	-0.344558	0.503	0.525	2.37052e-16
MYO1D	8.3888e-20	-0.262797	0.644	0.646	2.34635e-15
PLEKHG1	9.27951e-20	-0.372198	0.387	0.417	2.59548e-15
OSBPL1A	2.0387e-19	-0.272712	0.171	0.202	5.70224e-15
CD44	2.04813e-19	0.365052	0.298	0.26	5.72861e-15
KLHL5	1.23661e-18	-0.262904	0.17	0.201	3.45881e-14
IQGAP2	6.1358e-18	-0.476367	0.18	0.211	1.71618e-13
MCC	9.19862e-18	-0.260386	0.216	0.247	2.57285e-13
SLC16A10	9.39786e-18	-0.489648	0.181	0.214	2.62858e-13
INPP4A	1.29021e-17	-0.300372	0.188	0.218	3.60872e-13
SNTB1	1.34099e-17	-0.419652	0.242	0.271	3.75075e-13
RALA	2.09561e-17	-0.258815	0.18	0.211	5.86143e-13
PDZRN3	4.40338e-17	-0.287553	0.211	0.242	1.23162e-12
PVT1	2.26214e-16	-0.271332	0.21	0.24	6.32721e-12
RFX2	3.39277e-16	-0.268618	0.268	0.299	9.48959e-12
ANKRD44	4.13144e-16	-0.302135	0.284	0.312	1.15556e-11
NCOA7	6.50031e-16	-0.27824	0.423	0.446	1.81814e-11
ARHGAP18	1.12993e-15	-0.292731	0.303	0.333	3.16042e-11
TCF4	1.59207e-15	-0.402619	0.404	0.344	4.45302e-11
FAM189A1	7.6775e-15	-0.303318	0.3	0.322	2.1474e-10
LRRK2	1.11865e-14	-0.265151	0.489	0.497	3.12888e-10
PIP4K2A	1.68287e-14	-0.274916	0.313	0.337	4.70698e-10
GRB2	7.32045e-14	-0.260908	0.238	0.266	2.04753e-09
MCTP1	9.28862e-14	-0.517499	0.223	0.183	2.59803e-09
RRBP1	2.01354e-13	-0.252347	0.252	0.277	5.63187e-09
CYTH1	4.778e-13	-0.278133	0.241	0.268	1.33641e-08
NAMPT	2.08583e-12	-0.496331	0.454	0.473	5.83407e-08
CABLES1	1.87823e-11	0.312824	0.281	0.26	5.25342e-07
AP1S3	6.32058e-11	-0.316594	0.218	0.242	1.76787e-06
ABCB1	9.30587e-11	-0.346872	0.294	0.311	2.60285e-06
RCAN2	1.94914e-10	-0.323991	0.284	0.243	5.45175e-06
RHOQ	6.65639e-09	-0.258942	0.206	0.224	0.000186179
KCNJ15	6.1682e-08	-0.284043	0.207	0.228	0.00172525
MTSS1	9.03767e-08	-0.254922	0.343	0.359	0.00252784
TPM4	1.00859e-07	-0.368797	0.406	0.413	0.00282102
PHACTR1	7.1368e-07	-0.439197	0.311	0.311	0.0199616
SLC8A1	3.63476e-06	1.20298	0.547	0.562	0.101664
KIFC3	1.23795e-05	-0.341504	0.379	0.382	0.346254
GSE1	3.66865e-05	-0.346501	0.275	0.28	1
EXOC6	0.000193904	-0.278479	0.313	0.322	1
HSPG2	0.000434725	-0.25177	0.239	0.251	1
LITAF	0.000676446	-0.283022	0.232	0.241	1
INSR	0.000752859	-0.256857	0.505	0.471	1
CD55	0.00107433	-0.261923	0.279	0.25	1
ACTB	0.113242	-0.257957	0.385	0.361	1
PLPP3	0.433516	-0.321364	0.275	0.27	1

## Sheet: ICA
	p_val	avg_log2FC	pct.1	pct.2	p_val_adj
CLCNKA	0	0.874291	0.232	0.039	0
VWA5B1	0	1.45219	0.296	0.018	0
COL9A2	0	0.937258	0.203	0.031	0
FYB2	0	1.87829	0.761	0.297	0
PTGER3	0	2.6939	0.805	0.246	0
COL24A1	0	0.91207	0.232	0.036	0
RHBG	0	1.46907	0.334	0.051	0
ATP6V1C2	0	2.31978	0.537	0.032	0
INPP4A	0	1.4145	0.564	0.201	0
TFCP2L1	0	1.41668	0.794	0.421	0
CNTNAP5	0	2.20249	0.288	0.034	0
NXPH2	0	2.23122	0.452	0.041	0
GRB14	0	1.38614	0.595	0.243	0
ITGA6	0	2.19393	0.726	0.252	0
IQSEC1	0	1.48587	0.431	0.103	0
THRB-AS1	0	1.02376	0.205	0.013	0
AC092422.1	0	1.13278	0.248	0.045	0
PXK	0	1.26545	0.404	0.123	0
MAGI1	0	2.23124	0.98	0.827	0
MUC20	0	1.68815	0.558	0.161	0
TBC1D14	0	1.67879	0.607	0.227	0
AC005599.1	0	1.12701	0.23	0.008	0
CLNK	0	3.70897	0.894	0.14	0
SLIT2	0	2.02799	0.757	0.511	0
KIT	0	2.1716	0.558	0.056	0
STAP1	0	1.84475	0.351	0.021	0
GPAT3	0	1.83881	0.468	0.132	0
LEF1	0	1.75903	0.46	0.066	0
SLC4A9	0	1.68309	0.407	0.022	0
AC113414.1	0	1.85242	0.477	0.122	0
LINC01187	0	1.75128	0.442	0.031	0
SLC22A23	0	1.26748	0.384	0.105	0
LY86-AS1	0	1.92463	0.326	0.029	0
GMPR	0	1.10386	0.282	0.061	0
RCAN2	0	2.98472	0.855	0.231	0
ADGRF5	0	3.33979	0.763	0.127	0
ADGRF1	0	2.55408	0.714	0.21	0
AL356124.1	0	1.4739	0.47	0.151	0
ARHGAP18	0	1.80115	0.726	0.315	0
UST	0	1.45778	0.458	0.159	0
PACRG	0	3.55762	0.912	0.369	0
PDE1C	0	2.5458	0.836	0.254	0
GALNT17	0	2.86856	0.721	0.124	0
CFTR	0	2.80671	0.568	0.118	0
DGKI	0	2.03623	0.568	0.11	0
SVOPL	0	1.00345	0.299	0.067	0
ATP6V0A4	0	2.52911	0.771	0.163	0
TMEM213	0	1.17341	0.368	0.093	0
HIPK2	0	1.49256	0.782	0.477	0
CA8	0	2.24091	0.45	0.064	0
ATP6V0D2	0	3.3382	0.815	0.121	0
AC023194.3	0	1.21505	0.275	0.013	0
SLC26A7	0	3.99123	0.863	0.234	0
SNTB1	0	2.23724	0.804	0.249	0
DMRT2	0	1.73044	0.434	0.022	0
FREM1	0	1.21279	0.611	0.264	0
ITIH5	0	1.49666	0.424	0.065	0
ST8SIA6	0	1.67996	0.332	0.024	0
MPPED2	0	1.89289	0.778	0.333	0
IL18	0	1.92216	0.673	0.189	0
AP004608.1	0	1.31638	0.335	0.034	0
EPS8	0	1.33919	0.832	0.547	0
TMEM117	0	1.94676	0.867	0.488	0
AQP6	0	1.39959	0.279	0.015	0
ANO4	0	1.3915	0.23	0.03	0
LINC02343	0	2.31157	0.575	0.087	0
ABCC4	0	1.46867	0.799	0.497	0
AL691403.1	0	1.41892	0.334	0.031	0
NRXN3	0	2.17262	0.585	0.142	0
CA12	0	1.99945	0.761	0.346	0
LITAF	0	1.46282	0.592	0.228	0
SYT17	0	1.44842	0.424	0.091	0
ADAMTS18	0	0.926522	0.215	0.026	0
VAT1L	0	1.0942	0.221	0.016	0
PLCG2	0	2.36921	0.698	0.211	0
NTN1	0	2.01077	0.547	0.1	0
STAC2	0	1.06173	0.265	0.038	0
TMEM101	0	2.09447	0.427	0.044	0
ABCA5	0	1.61217	0.673	0.304	0
NEDD4L	0	1.85009	0.935	0.661	0
RNF152	0	1.77939	0.537	0.17	0
FBN3	0	1.08142	0.23	0.008	0
CPAMD8	0	1.51247	0.517	0.135	0
TMPRSS2	0	1.48266	0.432	0.068	0
HS6ST3	8.10901e-307	1.56804	0.369	0.103	2.26809e-302
MAGI3	3.12449e-300	1.16079	0.839	0.547	8.73921e-296
ARL15	3.69891e-300	0.817541	0.937	0.767	1.03458e-295
ESRRG	5.58552e-300	0.977128	0.953	0.788	1.56227e-295
SPTBN2	1.05535e-299	0.996406	0.318	0.081	2.9518e-295
SEMA3C	2.55426e-271	1.36061	0.652	0.341	7.14426e-267
IGFBP5	5.67077e-270	1.43571	0.344	0.102	1.58611e-265
MPP7	5.10551e-267	1.12798	0.453	0.169	1.42801e-262
GLCCI1	7.22455e-260	1.2644	0.591	0.277	2.02071e-255
MAML2	6.35707e-259	-1.33606	0.572	0.836	1.77807e-254
SLC43A2	4.71448e-258	1.22062	0.378	0.124	1.31864e-253
PTPRJ	2.01723e-249	1.13134	0.804	0.533	5.6422e-245
CLCNKB	3.09975e-248	0.898271	0.235	0.054	8.66999e-244
ZBTB20	1.7311e-243	0.687529	0.988	0.952	4.8419e-239
LIMS1	1.51157e-241	1.13828	0.751	0.483	4.22787e-237
PLCL1	7.81254e-238	1.30855	0.735	0.458	2.18517e-233
PRLR	2.33202e-234	0.984598	0.203	0.043	6.52266e-230
TBC1D1	9.1245e-233	1.02857	0.735	0.46	2.55212e-228
TBC1D4	1.35569e-230	1.10986	0.731	0.444	3.79187e-226
AL157911.1	3.38352e-229	0.796869	0.219	0.05	9.46371e-225
NCOA7	8.46707e-228	1.18544	0.704	0.434	2.36824e-223
TFRC	1.0618e-227	0.749347	0.375	0.124	2.96984e-223
CTTNBP2	1.88418e-227	1.21589	0.526	0.241	5.27006e-223
FOXP1	4.33495e-224	0.908175	0.917	0.788	1.21249e-219
ATP6V1A	1.59743e-222	1.09305	0.551	0.265	4.468e-218
SHOC1	4.87219e-220	1.51832	0.27	0.077	1.36275e-215
PRDM16	4.93433e-220	0.902932	0.571	0.253	1.38013e-215
PKHD1	1.54514e-218	-1.15831	0.863	0.887	4.32175e-214
AC016705.2	2.21343e-214	0.976125	0.301	0.092	6.19097e-210
MOB1B	7.12326e-212	1.12047	0.655	0.374	1.99238e-207
PSD3	2.35889e-209	1.03479	0.832	0.611	6.5978e-205
SPATA13	4.46027e-205	1.07276	0.703	0.449	1.24754e-200
ITPR2	5.15289e-199	1.00089	0.853	0.658	1.44126e-194
AL033504.1	4.21691e-196	1.01609	0.502	0.231	1.17947e-191
ARHGAP8	6.2126e-195	0.977608	0.537	0.266	1.73766e-190
RAB40B	9.92947e-192	0.836575	0.232	0.063	2.77727e-187
SAMD5	3.15199e-191	1.02572	0.565	0.291	8.81612e-187
ADAMTS9-AS2	1.06873e-190	-1.1773	0.636	0.823	2.98925e-186
MBOAT1	2.129e-190	1.04841	0.365	0.138	5.95482e-186
CACNA1D	2.57437e-190	0.937634	0.605	0.329	7.20051e-186
PLCB1	3.51336e-190	-1.87864	0.311	0.612	9.82686e-186
CELF2	2.63264e-187	1.16577	0.549	0.272	7.36348e-183
TSPAN5	4.1763e-182	1.05225	0.536	0.252	1.16811e-177
CHL1	6.37843e-182	0.997762	0.524	0.265	1.78405e-177
L3MBTL4	1.44672e-178	0.892871	0.698	0.428	4.04648e-174
EXOSC7	1.92746e-177	0.814177	0.252	0.077	5.39111e-173
TMEM116	2.73136e-176	0.870152	0.326	0.118	7.6396e-172
RBMS3	6.2979e-175	-1.82542	0.323	0.602	1.76152e-170
SHANK2	9.58244e-171	0.89818	0.732	0.481	2.68021e-166
AC138305.1	5.77619e-170	1.18626	0.531	0.286	1.6156e-165
PPP2R5A	6.5872e-168	1.00776	0.505	0.261	1.84244e-163
DOCK10	1.07979e-167	0.942244	0.377	0.152	3.02018e-163
ARHGAP26	4.3781e-165	-1.38797	0.253	0.561	1.22455e-160
C11orf80	1.01242e-164	0.878849	0.686	0.446	2.83174e-160
ARNT2	4.43198e-163	1.024	0.522	0.279	1.23962e-158
LINC01091	1.98899e-158	0.951814	0.451	0.212	5.56322e-154
BICC1	2.27615e-157	-1.25448	0.787	0.859	6.36638e-153
AMFR	4.90562e-155	0.870699	0.398	0.178	1.3721e-150
CALD1	1.01703e-149	-2.13945	0.293	0.557	2.84463e-145
AC040174.1	7.26215e-148	0.866537	0.288	0.105	2.03122e-143
MSI2	2.28045e-145	0.737921	0.852	0.687	6.37841e-141
PPFIBP2	9.93807e-144	0.764516	0.274	0.099	2.77968e-139
GAS6	1.13616e-143	0.654767	0.223	0.07	3.17784e-139
SCNN1A	1.03983e-142	0.769027	0.462	0.225	2.9084e-138
SUSD1	3.16499e-142	0.847722	0.533	0.298	8.85249e-138
ZMPSTE24	4.99021e-141	0.883257	0.297	0.117	1.39576e-136
CREB5	1.03953e-140	-1.5144	0.236	0.509	2.90756e-136
GPC6	4.40841e-140	-1.66796	0.304	0.558	1.23303e-135
OGDHL	9.54889e-137	0.808757	0.291	0.112	2.67083e-132
BAIAP2L1	4.35539e-136	0.817771	0.394	0.182	1.2182e-131
SKAP1	8.85797e-136	0.767914	0.695	0.463	2.47757e-131
CDYL2	1.53084e-135	0.712136	0.258	0.092	4.28176e-131
ADAM22	1.07471e-134	0.85054	0.355	0.156	3.00597e-130
DPY19L2	9.19715e-134	0.833227	0.445	0.228	2.57244e-129
PTH2R	5.19988e-133	-1.18783	0.586	0.747	1.45441e-128
TBXAS1	2.1927e-131	0.656477	0.265	0.095	6.13297e-127
DOCK8	1.18259e-129	0.854843	0.437	0.221	3.3077e-125
COL4A2	2.53477e-129	-1.47611	0.197	0.465	7.08975e-125
SHROOM3	3.75112e-129	0.78915	0.793	0.594	1.04919e-124
DCDC2	2.98937e-127	-1.17322	0.497	0.696	8.36126e-123
CLIC4	1.03887e-125	-1.48076	0.226	0.48	2.90571e-121
RHEX	1.12929e-125	-1.53324	0.218	0.471	3.15864e-121
UTRN	3.10712e-125	-0.984896	0.524	0.733	8.69063e-121
ZDHHC3	3.72829e-125	0.767143	0.295	0.121	1.0428e-120
OSBPL3	4.31779e-125	0.838134	0.57	0.347	1.20769e-120
ATP9A	1.98942e-124	0.812843	0.441	0.23	5.56441e-120
DSG2	5.24952e-123	0.705941	0.239	0.087	1.46829e-118
GALNT14	1.15605e-122	-1.4282	0.121	0.375	3.23348e-118
PCNX4	4.10095e-122	0.905638	0.589	0.383	1.14704e-117
PDZD2	4.11626e-122	0.809068	0.359	0.164	1.15132e-117
SCIN	4.2243e-122	0.700927	0.678	0.459	1.18154e-117
MTSS1	1.75976e-121	0.88433	0.566	0.349	4.92204e-117
PRICKLE2	3.67913e-120	-1.02492	0.258	0.51	1.02905e-115
TMEM51	4.24481e-120	0.845933	0.562	0.343	1.18727e-115
ABCC5	2.91165e-119	0.799465	0.428	0.225	8.14389e-115
CGNL1	1.47855e-118	0.74609	0.602	0.379	4.13551e-114
TOX3	2.57569e-118	0.692608	0.614	0.384	7.2042e-114
CASZ1	3.82948e-118	0.73246	0.377	0.177	1.07111e-113
LIMA1	7.10099e-118	0.752224	0.688	0.485	1.98615e-113
MAN1C1	1.68764e-117	0.777373	0.299	0.125	4.72034e-113
NRP1	1.6028e-116	-1.27026	0.261	0.505	4.48303e-112
KCNK1	2.88258e-116	0.730903	0.343	0.156	8.06257e-112
ITGB8	9.76679e-116	-1.35507	0.504	0.681	2.73177e-111
LIMCH1	1.30534e-115	0.631321	0.766	0.573	3.65104e-111
NHS	1.66431e-115	-1.10864	0.544	0.72	4.65508e-111
PARD3	2.18983e-114	-0.886402	0.765	0.85	6.12496e-110
KCNIP4	7.4137e-113	0.637885	0.911	0.79	2.07361e-108
EFHD1	6.68748e-112	0.662713	0.337	0.152	1.87049e-107
NRG3	1.23126e-111	-1.40293	0.327	0.546	3.44385e-107
AHCYL2	1.81907e-111	0.956789	0.579	0.383	5.08795e-107
TMCO4	3.91051e-111	0.731785	0.359	0.171	1.09377e-106
SAMD4A	9.7125e-111	-1.1677	0.498	0.7	2.71659e-106
NR3C2	2.29676e-109	0.538948	0.84	0.664	6.42405e-105
RUFY3	4.07151e-108	0.724575	0.696	0.519	1.1388e-103
WLS	6.92153e-108	0.859179	0.443	0.247	1.93595e-103
SH3TC1	7.97389e-108	0.631422	0.267	0.109	2.2303e-103
UAP1	2.65336e-107	0.683171	0.291	0.125	7.42144e-103
MYRIP	4.32878e-107	0.821693	0.256	0.103	1.21076e-102
CPEB4	9.52739e-107	0.761945	0.632	0.437	2.66481e-102
ST3GAL6	1.55771e-106	0.632591	0.335	0.155	4.35691e-102
MAP4K3-DT	1.53146e-105	0.776836	0.481	0.277	4.2835e-101
TRABD2B	5.20679e-105	-1.35081	0.239	0.47	1.45634e-100
TMEM178B	2.24473e-104	-1.38245	0.221	0.444	6.27851e-100
TPM1	5.61221e-104	-1.67629	0.362	0.555	1.56974e-99
MYO6	2.43261e-103	0.558758	0.86	0.722	6.804e-99
PTBP3	3.75741e-103	0.594079	0.81	0.662	1.05095e-98
ACTN1	5.27623e-103	-1.27775	0.131	0.364	1.47576e-98
VMP1	8.81629e-103	-1.08226	0.583	0.719	2.46592e-98
INSR	3.89025e-102	0.749482	0.661	0.471	1.0881e-97
COL4A1	5.3545e-100	-1.54335	0.235	0.462	1.49765e-95
PITPNC1	5.41182e-100	-1.20361	0.294	0.52	1.51369e-95
ZNF208	2.33291e-99	0.706278	0.304	0.138	6.52516e-95
LINC01320	4.84666e-99	-1.12065	0.492	0.661	1.35561e-94
COL8A1	1.00047e-98	-1.45862	0.163	0.384	2.79831e-94
TNFRSF21	1.08711e-98	0.883318	0.282	0.124	3.04065e-94
NFAT5	1.37057e-98	0.576431	0.881	0.779	3.83348e-94
BNC2	1.57109e-98	-1.30169	0.435	0.615	4.39434e-94
CAMSAP2	5.1489e-98	0.700509	0.554	0.358	1.44015e-93
AKAP12	1.89679e-96	-1.77643	0.243	0.459	5.30532e-92
PNPLA8	3.24054e-96	0.717624	0.368	0.191	9.0638e-92
RALGPS1	1.7787e-94	0.66256	0.494	0.298	4.97502e-90
NRCAM	2.00379e-94	0.557696	0.279	0.123	5.6046e-90
SSBP2	5.26006e-94	-0.91014	0.323	0.541	1.47124e-89
FNBP1L	7.22648e-94	0.745176	0.695	0.529	2.02125e-89
FOXN3	7.96817e-94	0.626317	0.635	0.441	2.2287e-89
IQCJ-SCHIP1	1.6139e-93	-1.22603	0.25	0.469	4.51409e-89
PRICKLE1	1.96005e-93	-1.45803	0.137	0.35	5.48227e-89
TXNIP	2.50571e-93	0.827665	0.454	0.266	7.00848e-89
CRYBG3	4.85994e-93	0.670261	0.351	0.175	1.35932e-88
PTPRM	8.95841e-93	-0.853428	0.682	0.793	2.50567e-88
CLIP1	1.6866e-92	0.667743	0.651	0.47	4.71742e-88
C12orf75	7.66798e-92	0.798226	0.451	0.268	2.14473e-87
STIM1	8.76097e-92	0.671157	0.426	0.239	2.45044e-87
MYO10	1.07885e-91	0.46333	0.709	0.495	3.01755e-87
PCED1B	4.21035e-91	0.656492	0.374	0.193	1.17764e-86
LINC01781	7.84799e-91	-1.17562	0.113	0.323	2.19508e-86
ARID5B	2.571e-90	-0.903377	0.511	0.687	7.1911e-86
CYTH1	4.35387e-90	0.723244	0.439	0.258	1.21778e-85
STK3	1.47819e-89	0.568334	0.784	0.649	4.13451e-85
LINC02532	1.60553e-89	-1.12498	0.491	0.636	4.49066e-85
ACSL1	2.32575e-89	0.507281	0.296	0.138	6.50513e-85
RALGAPA2	2.86978e-89	0.668139	0.677	0.516	8.02676e-85
MAGI2	9.41866e-89	-1.88074	0.459	0.649	2.6344e-84
ARHGEF28	1.05013e-88	0.622062	0.695	0.513	2.93721e-84
DLGAP1	1.1752e-88	-1.64624	0.239	0.44	3.28704e-84
ANKS1A	2.1268e-88	0.635977	0.577	0.39	5.94867e-84
TNC	1.57921e-87	-1.5593	0.11	0.318	4.41706e-83
PTPRD	4.19137e-87	-1.26813	0.296	0.495	1.17233e-82
KIRREL1	8.34805e-87	-0.983925	0.063	0.26	2.33495e-82
LONRF2	8.38029e-87	0.590953	0.231	0.097	2.34397e-82
FAM169A	2.24297e-86	0.544525	0.212	0.085	6.27359e-82
ABLIM1	2.54504e-86	-0.872623	0.531	0.683	7.11847e-82
NEDD9	3.52774e-86	-0.984618	0.239	0.447	9.86709e-82
LMO7	3.67688e-86	0.593802	0.71	0.538	1.02842e-81
AC019197.1	1.11807e-85	0.259327	0.941	0.767	3.12725e-81
LGALS3	1.55624e-85	0.644514	0.311	0.15	4.3528e-81
GSE1	2.00349e-85	0.561655	0.465	0.273	5.60376e-81
GRIP1	2.2154e-85	0.58073	0.746	0.578	6.19648e-81
THSD7A	6.34551e-85	0.655823	0.739	0.577	1.77484e-80
SGK2	1.24674e-84	0.573473	0.262	0.118	3.48714e-80
NR2F2-AS1	2.04031e-84	-0.913507	0.548	0.69	5.70674e-80
KCNT2	2.57344e-84	-1.30445	0.14	0.344	7.1979e-80
ZEB2	3.04467e-84	-1.05345	0.13	0.338	8.51594e-80
CPPED1	3.54502e-84	0.652909	0.335	0.172	9.91543e-80
RGL3	1.82212e-83	0.591991	0.504	0.312	5.09648e-79
TFEB	3.65823e-83	0.569149	0.206	0.083	1.02321e-78
KCNQ1	1.23759e-82	0.584302	0.358	0.187	3.46153e-78
FAAH2	3.35511e-82	0.536349	0.581	0.38	9.38424e-78
LDLRAD4	4.57638e-82	-1.0809	0.338	0.534	1.28001e-77
PPARG	1.06396e-81	0.463034	0.575	0.372	2.97588e-77
KLHL13	1.07513e-81	-1.19831	0.417	0.582	3.00714e-77
ITPR1	1.14658e-81	0.556255	0.612	0.424	3.207e-77
DLG2	2.37172e-81	-0.90786	0.597	0.734	6.63369e-77
CLYBL	7.78135e-81	0.677721	0.425	0.25	2.17644e-76
COBLL1	7.85031e-81	0.336875	0.898	0.76	2.19573e-76
AC079352.1	1.4957e-79	-1.36151	0.299	0.475	4.18349e-75
PDE3A	8.4136e-79	-1.24607	0.153	0.35	2.35329e-74
UTY	8.55297e-79	0.57791	0.441	0.249	2.39227e-74
FNDC3A	3.73198e-78	0.543049	0.838	0.722	1.04384e-73
KCNJ16	1.23555e-77	-0.896196	0.487	0.64	3.45583e-73
RBMS1	2.35006e-77	-0.748578	0.495	0.66	6.57313e-73
ADAMTS9	2.76767e-77	-1.03339	0.324	0.522	7.74116e-73
CASR	2.95651e-77	-1.36825	0.081	0.263	8.26935e-73
KLHL29	3.89615e-77	-1.25484	0.107	0.296	1.08975e-72
KIAA1328	5.97766e-77	0.689363	0.573	0.408	1.67195e-72
RERE	6.12276e-77	0.431839	0.902	0.819	1.71254e-72
CDH1	7.76407e-77	0.610756	0.441	0.265	2.17161e-72
SLC16A7	1.14094e-76	0.718415	0.392	0.226	3.1912e-72
TRIO	4.79378e-76	-0.763438	0.614	0.753	1.34082e-71
SMURF1	1.15085e-75	0.626267	0.636	0.484	3.21892e-71
MCCC1	1.25267e-75	0.645488	0.402	0.235	3.50371e-71
ERO1A	4.01301e-75	0.478063	0.323	0.164	1.12244e-70
PTPN14	6.30951e-75	-0.810481	0.409	0.579	1.76477e-70
ST14	2.32974e-74	0.605694	0.311	0.164	6.51629e-70
FBXW11	3.81736e-74	0.565479	0.64	0.478	1.06772e-69
CNTN4	4.19661e-74	-0.927419	0.275	0.46	1.17379e-69
CACNA2D3	8.10957e-74	-1.05546	0.122	0.305	2.26825e-69
WWP1	1.0989e-73	0.609184	0.614	0.457	3.07362e-69
VCAN	1.95023e-73	-1.19313	0.164	0.349	5.45481e-69
PRKAA2	2.12329e-72	0.619876	0.522	0.35	5.93884e-68
ERC2	5.96755e-72	0.622392	0.344	0.191	1.66912e-67
MAP4K3	6.09339e-72	0.575788	0.716	0.583	1.70432e-67
PDE1A	6.71239e-72	0.410119	0.799	0.632	1.87746e-67
FNDC3B	1.48436e-71	-0.589721	0.816	0.882	4.15176e-67
PIK3C2G	2.85828e-71	0.451851	0.469	0.283	7.99462e-67
RASAL2	2.90205e-71	-0.780023	0.514	0.669	8.11704e-67
ASXL1	3.07273e-71	0.619963	0.597	0.445	8.59444e-67
TRIM2	7.16819e-71	0.557107	0.537	0.361	2.00494e-66
UGT8	1.76168e-70	0.516594	0.295	0.149	4.92741e-66
UGT2B7	3.48712e-70	-1.0017	0.298	0.47	9.75348e-66
FRK	5.01747e-70	0.597751	0.445	0.279	1.40339e-65
EML2	6.58039e-70	0.515622	0.202	0.088	1.84053e-65
AC092535.4	2.66143e-69	0.520087	0.271	0.132	7.44403e-65
ATL2	3.63851e-69	0.704247	0.408	0.256	1.01769e-64
FAM120B	3.70262e-69	0.593501	0.508	0.34	1.03562e-64
TFPI	8.07671e-69	-0.887443	0.113	0.288	2.25906e-64
MAST4	1.13666e-68	0.602349	0.638	0.488	3.17924e-64
BDKRB2	4.12753e-68	0.638842	0.216	0.097	1.15447e-63
HGD	1.01621e-67	0.474504	0.211	0.094	2.84233e-63
GOT1	1.69112e-67	0.577061	0.235	0.112	4.73006e-63
PLEKHA8	2.78148e-67	0.552008	0.287	0.149	7.77981e-63
NSUN7	3.48951e-67	0.595362	0.247	0.12	9.76017e-63
WDR72	6.18109e-67	0.552421	0.696	0.538	1.72885e-62
NXN	8.5478e-67	-1.09069	0.112	0.285	2.39082e-62
PAX8	2.00011e-66	0.419001	0.745	0.571	5.59431e-62
PLXDC2	2.78444e-66	-0.903601	0.578	0.692	7.78808e-62
ZNF83	5.54608e-66	-0.758026	0.366	0.532	1.55124e-61
ROBO2	5.67258e-66	-1.71095	0.217	0.383	1.58662e-61
EGFR	1.21995e-65	0.54412	0.532	0.364	3.4122e-61
SIM1	3.44211e-65	0.513214	0.423	0.255	9.62759e-61
CAB39	1.27508e-64	0.630794	0.593	0.438	3.56641e-60
TPM4	1.68098e-64	-1.00681	0.239	0.417	4.7017e-60
PKP4	1.768e-64	-0.797468	0.634	0.73	4.9451e-60
FOXP2	2.58069e-64	-1.07682	0.208	0.373	7.2182e-60
TSHZ2	3.97647e-64	-1.26077	0.105	0.271	1.11222e-59
ATP13A3	4.06042e-64	-0.831284	0.286	0.465	1.1357e-59
SPAG9	4.16184e-64	0.556719	0.657	0.53	1.16407e-59
ZFPM2-AS1	2.48669e-63	-1.08407	0.124	0.29	6.95527e-59
ARHGAP10	2.76742e-63	-0.952279	0.137	0.308	7.74046e-59
FBXL7	5.10707e-63	-1.18515	0.195	0.36	1.42845e-58
MRPS6	6.39987e-63	0.541386	0.309	0.17	1.79004e-58
FKBP5	6.57639e-63	-1.03007	0.066	0.225	1.83942e-58
FAM189A1	1.09248e-62	-0.929253	0.153	0.323	3.05566e-58
RALGPS2	1.94336e-62	0.578105	0.571	0.419	5.43558e-58
COL27A1	1.94766e-62	-0.800333	0.102	0.271	5.44759e-58
YAF2	2.22845e-62	0.6266	0.475	0.322	6.23298e-58
CPT1A	3.0265e-62	0.658118	0.307	0.171	8.46511e-58
ATP6AP2	3.48677e-62	0.507805	0.206	0.095	9.7525e-58
ABTB2	3.92881e-62	0.395212	0.627	0.458	1.09889e-57
LINC02615	7.66795e-62	-1.09461	0.157	0.323	2.14472e-57
THRB	1.42073e-61	0.520191	0.587	0.425	3.97378e-57
HRH1	5.78593e-61	-0.947713	0.09	0.25	1.61833e-56
ASAP1	6.7126e-61	-0.820571	0.328	0.501	1.87751e-56
FBXO34	7.57351e-61	0.766113	0.526	0.385	2.11831e-56
TGFBR2	8.46229e-61	-0.867996	0.295	0.463	2.3669e-56
ABI3BP	8.88437e-61	-0.998603	0.138	0.303	2.48496e-56
CAMK2D	1.01083e-60	-0.78025	0.316	0.483	2.8273e-56
AC005208.1	1.25698e-60	-0.874325	0.106	0.266	3.51576e-56
DGKH	1.35916e-60	-0.729012	0.477	0.619	3.80158e-56
CAMK2N1	1.55576e-60	0.554102	0.266	0.139	4.35146e-56
MEGF9	1.62123e-60	0.614053	0.346	0.206	4.53457e-56
ANXA4	4.28308e-60	0.51442	0.631	0.479	1.19798e-55
SYTL2	4.9529e-60	-0.754803	0.375	0.545	1.38532e-55
AL008633.1	5.20123e-60	0.594013	0.478	0.317	1.45478e-55
UHMK1	5.78494e-60	0.503197	0.238	0.119	1.61805e-55
ACSM2A	1.43794e-59	-1.3921	0.088	0.241	4.02192e-55
MEIS2	2.22153e-59	-1.44821	0.148	0.304	6.21363e-55
FCHSD2	4.09561e-59	-0.771022	0.378	0.543	1.14554e-54
CDH6	5.61628e-59	-1.25327	0.148	0.31	1.57087e-54
LHFPL6	5.65163e-59	-1.1495	0.136	0.298	1.58076e-54
SHROOM2	7.35907e-59	0.457633	0.249	0.125	2.05833e-54
CBR3-AS1	1.42564e-58	0.506453	0.246	0.124	3.98751e-54
KAZN	1.51821e-58	0.41376	0.865	0.78	4.24644e-54
ZSWIM6	1.57108e-58	0.360107	0.885	0.786	4.39432e-54
SRGAP1	2.43131e-58	0.458543	0.616	0.462	6.80036e-54
FRMD4B	4.34359e-58	-0.737449	0.151	0.322	1.2149e-53
CLEC16A	7.19689e-58	0.517418	0.525	0.371	2.01297e-53
HOXB3	9.49019e-58	0.457425	0.387	0.232	2.65441e-53
EVA1C	1.67975e-57	-0.941719	0.182	0.345	4.69827e-53
NRDC	1.70197e-57	0.660795	0.454	0.311	4.76041e-53
MARCH1	4.04441e-57	1.03278	0.231	0.118	1.13122e-52
CARS	5.3364e-57	0.480299	0.212	0.101	1.49259e-52
FGD4	5.48155e-57	0.435555	0.804	0.693	1.53319e-52
MID1	6.74281e-57	-0.81377	0.282	0.445	1.88596e-52
ABCA10	1.33602e-56	0.556179	0.281	0.153	3.73685e-52
MUC1	2.05326e-56	0.388743	0.523	0.34	5.74298e-52
CD9	2.08458e-56	0.539187	0.326	0.187	5.83057e-52
FHL2	4.75868e-56	-0.817615	0.087	0.24	1.331e-51
TSPAN9	5.39529e-56	0.55102	0.49	0.335	1.50906e-51
EFNA5	1.23712e-55	0.298834	0.848	0.687	3.46023e-51
PRUNE2	1.41358e-55	-1.07595	0.099	0.247	3.95379e-51
CCDC148	2.35989e-55	-0.8029	0.199	0.358	6.60061e-51
SEMA5A	3.12798e-55	-0.96569	0.145	0.3	8.74896e-51
PPARGC1A	5.13024e-55	0.55461	0.562	0.408	1.43493e-50
UBE2E2	5.31536e-55	-0.633366	0.546	0.686	1.48671e-50
CNKSR3	5.54959e-55	-0.817187	0.458	0.592	1.55222e-50
UGCG	5.58505e-55	-0.772006	0.395	0.549	1.56214e-50
PRKN	7.52783e-55	0.510469	0.795	0.692	2.10553e-50
TTC28	7.93117e-55	-0.772637	0.575	0.682	2.21835e-50
SLC4A7	9.75931e-55	-0.730371	0.24	0.41	2.72968e-50
KALRN	1.67704e-54	-0.913354	0.297	0.453	4.69068e-50
UBL3	2.11977e-54	0.576386	0.414	0.274	5.929e-50
RFX2	4.14598e-54	-0.847627	0.141	0.298	1.15963e-49
PPFIBP1	8.95699e-54	-0.906181	0.518	0.629	2.50527e-49
THSD4	9.3364e-54	0.463138	0.61	0.454	2.61139e-49
CACNB2	1.34455e-53	0.881185	0.237	0.126	3.76071e-49
TMEM163	1.73698e-53	0.781776	0.233	0.121	4.85834e-49
LRP2	1.91342e-53	-1.15225	0.126	0.275	5.35183e-49
KIF3B	2.04464e-53	0.52414	0.278	0.154	5.71885e-49
EPB41L2	2.14143e-53	-0.852783	0.15	0.303	5.98958e-49
LRRK2	2.99633e-53	-0.783757	0.358	0.5	8.38074e-49
PTH1R	3.00784e-53	-0.989663	0.102	0.249	8.41294e-49
AC010210.1	4.77866e-53	0.472218	0.264	0.143	1.33659e-48
RARB	4.85902e-53	0.500131	0.332	0.194	1.35907e-48
STPG2	6.63727e-53	0.557022	0.364	0.224	1.85644e-48
MTR	7.63793e-53	0.550203	0.603	0.461	2.13633e-48
GMDS-DT	1.81734e-52	0.454558	0.778	0.662	5.08311e-48
MSRB3	3.63745e-52	-0.853576	0.08	0.222	1.01739e-47
AL589669.1	6.65649e-52	-1.05894	0.067	0.202	1.86182e-47
ZEB1	7.7964e-52	-0.90061	0.232	0.387	2.18065e-47
NEAT1	9.34679e-52	-0.568654	0.922	0.92	2.6143e-47
SDK1	1.1502e-51	-0.811043	0.584	0.678	3.2171e-47
CDH2	1.80985e-51	-0.785528	0.07	0.209	5.06215e-47
SAMD12	1.9192e-51	0.394849	0.817	0.683	5.36801e-47
AFF3	2.0375e-51	-0.957268	0.098	0.242	5.69888e-47
CRIM1	2.94735e-51	-0.985836	0.598	0.695	8.24373e-47
MAL	3.32202e-51	0.514099	0.368	0.227	9.2917e-47
SLC5A3	3.6108e-51	0.46079	0.312	0.182	1.00994e-46
EGLN1	4.49459e-51	0.538887	0.382	0.243	1.25714e-46
TNFAIP8	4.85593e-51	-0.76676	0.18	0.338	1.3582e-46
ARHGAP35	5.07133e-51	0.515705	0.43	0.289	1.41845e-46
DAPK1	5.31259e-51	-0.825682	0.515	0.63	1.48593e-46
ARHGAP24	5.45505e-51	-0.723311	0.499	0.625	1.52578e-46
PBX1	5.6286e-51	-0.744165	0.429	0.57	1.57432e-46
ATP1B1	7.24293e-51	0.428354	0.599	0.441	2.02585e-46
SLC2A13	1.9644e-50	-0.638882	0.125	0.278	5.49443e-46
KIF26B	2.16598e-50	-1.11475	0.379	0.513	6.05825e-46
KIF21A	2.2241e-50	0.527915	0.369	0.232	6.22079e-46
ARSJ	2.63325e-50	0.59374	0.391	0.255	7.3652e-46
LRMDA	2.69196e-50	0.27537	0.93	0.818	7.52941e-46
RAI14	4.93216e-50	-0.654206	0.365	0.518	1.37953e-45
NPAS3	1.25377e-49	-0.994532	0.279	0.428	3.50679e-45
ROR1	1.31633e-49	-0.699447	0.141	0.292	3.68178e-45
FOXO1	1.72517e-49	0.448523	0.703	0.595	4.82529e-45
CRTC1	1.76499e-49	0.461714	0.339	0.207	4.93667e-45
STK32B	2.25419e-49	-0.77433	0.117	0.261	6.30496e-45
AL139807.1	2.37109e-49	-0.7162	0.068	0.203	6.63193e-45
FHOD3	3.72361e-49	-0.843208	0.408	0.538	1.04149e-44
SPRED2	4.04878e-49	0.520094	0.442	0.304	1.13244e-44
LSAMP	4.18512e-49	-1.3045	0.133	0.274	1.17058e-44
AUTS2	4.79228e-49	-0.851655	0.329	0.472	1.3404e-44
SUGCT	4.86707e-49	-0.797501	0.166	0.314	1.36132e-44
SLC16A12	4.89558e-49	-0.929014	0.114	0.257	1.36929e-44
CBLB	6.97343e-49	-0.846804	0.41	0.56	1.95047e-44
SH2D4A	7.93952e-49	0.456914	0.203	0.102	2.22069e-44
SLC22A15	1.86939e-48	0.497158	0.266	0.148	5.22867e-44
NOX4	2.28037e-48	-1.16792	0.214	0.354	6.37821e-44
MBOAT2	3.23428e-48	0.602732	0.352	0.223	9.04628e-44
CAMTA1	5.02259e-48	0.447745	0.641	0.513	1.40482e-43
LGR4	6.86395e-48	0.52171	0.667	0.537	1.91985e-43
SHROOM4	7.29977e-48	-0.686394	0.13	0.274	2.04175e-43
PVT1	1.3072e-47	-0.797245	0.1	0.239	3.65623e-43
NFKBIZ	2.22833e-47	-0.718192	0.406	0.54	6.23263e-43
KDM4B	2.54881e-47	0.539261	0.356	0.224	7.12902e-43
HMBOX1	3.02812e-47	0.512695	0.519	0.387	8.46966e-43
SH3BP4	3.1574e-47	0.516779	0.255	0.143	8.83124e-43
CLMN	3.65759e-47	0.462125	0.572	0.429	1.02303e-42
SYK	6.61086e-47	0.392177	0.261	0.145	1.84906e-42
PROM1	6.95611e-47	-0.769633	0.303	0.444	1.94562e-42
CCN1	8.70179e-47	-0.80114	0.086	0.22	2.43389e-42
CASK	1.2162e-46	-0.633527	0.268	0.421	3.4017e-42
EXT1	1.74888e-46	-0.712089	0.713	0.783	4.89163e-42
RNF169	2.09447e-46	0.506796	0.385	0.251	5.85823e-42
CCN2	2.22539e-46	-0.949576	0.126	0.267	6.22441e-42
DGLUCY	2.28481e-46	0.512126	0.364	0.236	6.39061e-42
DDAH1	5.40801e-46	-0.700402	0.395	0.525	1.51262e-41
DDX52	5.43387e-46	0.419858	0.241	0.131	1.51985e-41
AOPEP	5.59492e-46	-0.60212	0.729	0.792	1.5649e-41
ANK2	6.62218e-46	-0.778498	0.106	0.242	1.85222e-41
SLC2A3	8.91642e-46	-1.23594	0.076	0.204	2.49392e-41
ATP6V1H	9.1511e-46	0.525865	0.394	0.267	2.55956e-41
ESRRA	1.66171e-45	0.457124	0.205	0.106	4.64781e-41
ACSM3	2.05266e-45	-1.30286	0.089	0.221	5.74128e-41
CRISPLD2	2.30496e-45	-1.3344	0.093	0.222	6.44698e-41
PRKX	3.01769e-45	0.506283	0.294	0.173	8.44048e-41
DYNC2H1	3.60846e-45	-0.572603	0.434	0.567	1.00929e-40
MYO3B	5.92584e-45	0.391317	0.359	0.221	1.65746e-40
WWC2	1.15092e-44	-0.591914	0.453	0.574	3.21913e-40
AC002070.1	1.25298e-44	0.578718	0.262	0.149	3.50458e-40
SEPTIN9	1.98354e-44	0.279757	0.645	0.49	5.54796e-40
ENAH	2.80827e-44	-0.853255	0.184	0.325	7.85472e-40
S100A6	3.42087e-44	0.408009	0.427	0.281	9.56817e-40
CMTM4	3.86193e-44	0.500719	0.356	0.23	1.08018e-39
TNFAIP2	4.32423e-44	-0.700261	0.098	0.235	1.20949e-39
FRMD4A	5.3515e-44	-0.957469	0.176	0.317	1.49682e-39
GPHN	9.03743e-44	0.533399	0.853	0.772	2.52777e-39
KANK1	9.48716e-44	-0.730933	0.488	0.587	2.65356e-39
DNAH7	1.1229e-43	-0.607132	0.228	0.373	3.14075e-39
CPM	1.36273e-43	-0.796515	0.332	0.464	3.81156e-39
BICD1	1.52877e-43	-0.636769	0.343	0.484	4.27597e-39
DOCK11	2.04978e-43	-0.808746	0.102	0.23	5.73323e-39
SPIRE1	3.22063e-43	0.422243	0.564	0.425	9.0081e-39
ANTXR1	4.74963e-43	-0.705082	0.096	0.225	1.32847e-38
ELOVL7	8.27422e-43	0.538425	0.373	0.247	2.3143e-38
TCF25	9.53667e-43	0.463484	0.605	0.48	2.66741e-38
AC020916.1	1.64781e-42	-0.961836	0.12	0.251	4.60894e-38
PPIL2	1.94632e-42	0.464345	0.248	0.142	5.44386e-38
ADAMTSL1	2.75852e-42	0.738634	0.205	0.11	7.71558e-38
LDB2	4.45457e-42	-1.36311	0.136	0.264	1.24594e-37
ADAMTSL3	4.9947e-42	-0.725862	0.192	0.331	1.39702e-37
CACNA1C	6.04799e-42	-1.47684	0.111	0.233	1.69162e-37
MVB12B	6.71947e-42	0.430078	0.222	0.122	1.87944e-37
SLC16A5	7.96327e-42	0.344636	0.359	0.226	2.22733e-37
LMCD1	8.4769e-42	-0.949411	0.096	0.222	2.37099e-37
BBOX1	1.38815e-41	-1.32169	0.147	0.277	3.88266e-37
PISD	1.46959e-41	0.473419	0.463	0.332	4.11045e-37
ETS1	2.415e-41	-0.726027	0.124	0.257	6.75475e-37
DNM3	2.42774e-41	-0.665786	0.158	0.295	6.7904e-37
DCDC1	3.67401e-41	-0.579727	0.175	0.312	1.02762e-36
FAT1	3.88879e-41	-0.565905	0.365	0.506	1.0877e-36
FRAS1	4.96897e-41	-0.72664	0.563	0.655	1.38982e-36
TLN2	6.67007e-41	-0.647666	0.238	0.374	1.86562e-36
EHBP1	7.16193e-41	-0.592618	0.4	0.532	2.00319e-36
PHACTR1	8.08509e-41	-0.912424	0.187	0.315	2.2614e-36
EPHA7	8.16371e-41	-0.768926	0.103	0.228	2.28339e-36
SH3D19	1.19628e-40	-0.602928	0.358	0.489	3.346e-36
ANKRD44	1.28446e-40	0.465867	0.428	0.303	3.59263e-36
DEPTOR	1.32561e-40	-1.08127	0.245	0.371	3.70774e-36
AKAP9	1.38203e-40	0.443203	0.702	0.597	3.86554e-36
FYB1	1.73045e-40	0.390441	0.262	0.152	4.84008e-36
GRHL2	1.80986e-40	0.339895	0.373	0.238	5.06217e-36
TIMP3	1.96945e-40	-1.69236	0.288	0.414	5.50855e-36
GALNT18	2.37869e-40	-0.668364	0.193	0.329	6.65321e-36
TNS1	2.88472e-40	-0.795264	0.207	0.337	8.06857e-36
CMYA5	3.31553e-40	0.432647	0.279	0.166	9.27355e-36
PDLIM1	3.39856e-40	-0.73157	0.1	0.222	9.50578e-36
TULP4	3.8516e-40	0.45203	0.393	0.268	1.07729e-35
ERRFI1	4.14756e-40	-0.782293	0.152	0.284	1.16007e-35
FIGN	4.20595e-40	-0.717913	0.183	0.315	1.1764e-35
ELP3	4.24301e-40	0.476309	0.295	0.182	1.18677e-35
NNT	4.76188e-40	0.500691	0.327	0.215	1.3319e-35
ANXA1	5.10489e-40	-0.837037	0.123	0.254	1.42784e-35
THBS1	7.23152e-40	-1.11284	0.217	0.346	2.02266e-35
KIFC3	1.33954e-39	-0.835741	0.255	0.385	3.7467e-35
CORO1C	1.84937e-39	-0.646514	0.108	0.232	5.17269e-35
AGBL4	3.53683e-39	-0.623842	0.575	0.658	9.89252e-35
LINC01117	4.74936e-39	-0.625995	0.087	0.208	1.3284e-34
HIP1	5.55486e-39	-0.755311	0.319	0.45	1.5537e-34
ACTR3C	5.80325e-39	0.379979	0.298	0.183	1.62317e-34
STK17A	5.82668e-39	0.431572	0.233	0.133	1.62972e-34
DAP	1.1977e-38	0.4791	0.297	0.186	3.34996e-34
ZNF532	1.49585e-38	0.440077	0.403	0.281	4.1839e-34
PAM	1.73198e-38	-0.509362	0.553	0.654	4.84436e-34
SQSTM1	2.87698e-38	0.467938	0.243	0.143	8.0469e-34
ULK1	3.10641e-38	0.485919	0.247	0.147	8.68862e-34
CLSTN2	3.26495e-38	-1.02457	0.086	0.201	9.13207e-34
ST3GAL1	3.36593e-38	0.363084	0.289	0.175	9.41452e-34
TSC22D1	3.74961e-38	-0.544638	0.377	0.51	1.04877e-33
AC016831.7	4.89907e-38	0.423666	0.356	0.237	1.37027e-33
NOTCH2	7.0069e-38	-0.514651	0.124	0.25	1.95983e-33
GDA	7.67143e-38	-0.772144	0.112	0.233	2.1457e-33
TNS3	9.36125e-38	0.288341	0.638	0.512	2.61834e-33
ARFGEF2	1.1004e-37	0.4315	0.469	0.346	3.07782e-33
SYNE2	1.11008e-37	0.252185	0.893	0.805	3.10489e-33
SLIT3	1.21349e-37	-1.26951	0.128	0.246	3.39413e-33
PEAK1	1.44562e-37	-0.67805	0.275	0.41	4.04339e-33
PFKP	2.12274e-37	-0.640949	0.189	0.321	5.93731e-33
PALLD	3.08423e-37	-0.795698	0.439	0.558	8.62659e-33
STARD13	4.97263e-37	-0.629628	0.325	0.451	1.39085e-32
LNX1	5.75158e-37	0.376269	0.232	0.132	1.60872e-32
CCND3	8.41709e-37	-0.689661	0.204	0.33	2.35426e-32
TGFBR3	8.41898e-37	-0.763895	0.108	0.224	2.35479e-32
EBF1	8.6549e-37	-1.00007	0.143	0.262	2.42078e-32
TMLHE	8.84115e-37	0.430617	0.295	0.186	2.47287e-32
AFF1	1.29214e-36	-0.561298	0.692	0.753	3.61411e-32
INPP4B	2.19172e-36	-0.818549	0.31	0.44	6.13024e-32
SGIP1	2.34152e-36	-0.956594	0.175	0.294	6.54924e-32
PLPP1	2.53445e-36	-1.3607	0.378	0.492	7.08885e-32
DTNA	2.93088e-36	-0.622733	0.131	0.254	8.19766e-32
SPP1	3.62851e-36	0.368005	0.623	0.481	1.01489e-31
SYNE1	3.84603e-36	-0.590463	0.609	0.698	1.07574e-31
SBF2	4.6289e-36	0.31439	0.828	0.752	1.2947e-31
ANKRD26	4.63407e-36	0.404377	0.417	0.29	1.29615e-31
SETBP1	5.07943e-36	0.297254	0.747	0.639	1.42072e-31
PPP2R5E	5.19912e-36	0.424078	0.555	0.44	1.4542e-31
BLNK	6.10243e-36	0.35864	0.344	0.223	1.70685e-31
CDK14	7.08698e-36	-0.535084	0.522	0.629	1.98223e-31
KCNC4	7.16609e-36	0.350526	0.212	0.118	2.00436e-31
HSD17B4	7.61609e-36	0.390952	0.311	0.2	2.13022e-31
EPB41L3	8.55255e-36	-0.710737	0.129	0.25	2.39215e-31
MFHAS1	1.14625e-35	-0.596987	0.39	0.511	3.20606e-31
NCOR1	1.16302e-35	0.373384	0.706	0.611	3.25297e-31
KIF16B	1.19052e-35	0.395456	0.412	0.291	3.32987e-31
NRIP1	2.00034e-35	-0.515352	0.363	0.489	5.59494e-31
CEP112	2.23423e-35	-0.563983	0.377	0.493	6.24914e-31
DIPK1A	2.28673e-35	0.37193	0.202	0.112	6.39598e-31
HADHB	3.63043e-35	0.435902	0.259	0.161	1.01543e-30
MICAL3	3.88211e-35	-0.805469	0.267	0.388	1.08583e-30
COL12A1	8.13552e-35	-0.842997	0.091	0.202	2.2755e-30
CPNE8	8.58927e-35	-0.592611	0.299	0.425	2.40242e-30
AC007319.1	1.05179e-34	-0.687294	0.098	0.213	2.94186e-30
NFIA	1.05503e-34	-0.596158	0.552	0.64	2.95092e-30
SPPL3	1.14657e-34	0.382508	0.611	0.501	3.20695e-30
GLDC	1.51328e-34	-0.645982	0.127	0.242	4.23265e-30
PNISR	1.84297e-34	0.352533	0.764	0.663	5.15478e-30
ADAMTSL4-AS1	2.22751e-34	-0.624345	0.143	0.261	6.23035e-30
MYO1E	2.67477e-34	-0.61479	0.631	0.713	7.48132e-30
ACSL4	4.22305e-34	-0.910451	0.494	0.59	1.18119e-29
KCNJ3	4.87175e-34	0.40764	0.308	0.198	1.36263e-29
LIPH	5.07482e-34	0.284994	0.214	0.12	1.41943e-29
GRAMD2B	7.02323e-34	0.404366	0.499	0.378	1.9644e-29
SCML1	7.52225e-34	0.391451	0.249	0.151	2.10397e-29
ARHGAP42	1.35457e-33	-0.672077	0.281	0.399	3.78874e-29
VAPA	1.52329e-33	0.412644	0.495	0.383	4.26065e-29
NR1H4	2.42832e-33	-0.546186	0.092	0.202	6.79201e-29
TNFSF10	4.15504e-33	-0.686582	0.15	0.265	1.16216e-28
TMEM181	4.37902e-33	0.378437	0.244	0.148	1.22481e-28
RRAS2	5.10957e-33	-0.623232	0.202	0.324	1.42915e-28
CDC42BPB	5.11282e-33	0.352119	0.538	0.418	1.43006e-28
KIF1B	6.62851e-33	0.422096	0.545	0.437	1.85399e-28
PACS1	7.07489e-33	0.368822	0.625	0.518	1.97885e-28
SPATS2L	8.23549e-33	-0.581903	0.321	0.437	2.30347e-28
AP1S3	9.61009e-33	-0.738039	0.128	0.242	2.68794e-28
PDGFC	1.49669e-32	-0.619167	0.367	0.475	4.18625e-28
ZSWIM5	1.68432e-32	0.446576	0.286	0.184	4.71103e-28
PLA2R1	1.87163e-32	-1.09737	0.113	0.223	5.23495e-28
AMOTL1	2.49655e-32	-0.498002	0.106	0.216	6.98284e-28
HECTD1	3.21467e-32	0.345048	0.599	0.491	8.99142e-28
NPC1	3.21937e-32	0.427797	0.402	0.287	9.00458e-28
RNF130	3.55426e-32	0.336549	0.445	0.326	9.94127e-28
REV1	3.56295e-32	0.381958	0.48	0.371	9.96557e-28
MOK	5.52099e-32	-0.488516	0.123	0.236	1.54422e-27
XIST	6.09132e-32	-0.301449	0.381	0.555	1.70374e-27
PLEKHB2	7.13705e-32	0.370995	0.204	0.119	1.99623e-27
ADIPOR2	8.78885e-32	0.37878	0.291	0.188	2.45824e-27
LINC01876	9.38808e-32	0.467788	0.354	0.245	2.62585e-27
ANXA2	1.47393e-31	-0.566051	0.234	0.36	4.12257e-27
ITGA3	2.57904e-31	-0.635449	0.219	0.342	7.21356e-27
NTN4	2.69821e-31	-0.824705	0.268	0.385	7.5469e-27
TRHDE	2.72981e-31	-0.584103	0.333	0.44	7.63527e-27
WWTR1	3.15288e-31	-0.682792	0.585	0.659	8.8186e-27
HYDIN	3.4137e-31	-0.459955	0.101	0.208	9.54811e-27
NBEA	5.75938e-31	-0.477811	0.497	0.596	1.6109e-26
BCL2L13	6.42208e-31	0.403921	0.329	0.226	1.79626e-26
RBFOX1	6.90558e-31	-1.21402	0.153	0.256	1.93149e-26
SULF1	7.81721e-31	-1.22366	0.114	0.217	2.18647e-26
CPEB3	7.9688e-31	0.452104	0.417	0.31	2.22887e-26
PAPPA2	8.22842e-31	-1.58128	0.2	0.3	2.30149e-26
CCSER1	9.64045e-31	-0.740688	0.813	0.804	2.69643e-26
TLE2	1.39149e-30	0.303759	0.246	0.151	3.89201e-26
FBXO21	1.39496e-30	0.40764	0.249	0.156	3.9017e-26
HLA-B	2.00076e-30	0.270175	0.243	0.149	5.59612e-26
ZHX3	2.11157e-30	-0.567155	0.221	0.336	5.90606e-26
BBS9	2.91938e-30	-0.421413	0.533	0.627	8.16551e-26
CERS4	2.93971e-30	0.467899	0.242	0.153	8.22237e-26
UBASH3B	4.537e-30	0.266813	0.243	0.147	1.269e-25
BACE2	4.7162e-30	0.644844	0.461	0.357	1.31912e-25
PLEKHA5	5.41388e-30	-0.493781	0.698	0.751	1.51426e-25
NNMT	5.4887e-30	-0.572077	0.109	0.214	1.53519e-25
PTPN1	5.74892e-30	-0.671186	0.294	0.405	1.60797e-25
PDZRN3	6.48294e-30	-0.607339	0.133	0.24	1.81328e-25
GNG12	6.56868e-30	0.420881	0.448	0.342	1.83726e-25
ZFP36L1	7.35116e-30	-0.54853	0.465	0.574	2.05612e-25
HLA-A	7.51932e-30	0.27318	0.316	0.209	2.10315e-25
SPTLC2	7.74724e-30	0.400766	0.416	0.308	2.1669e-25
AC002460.2	1.16816e-29	0.335617	0.458	0.34	3.26735e-25
MYO19	1.29866e-29	0.418288	0.237	0.149	3.63236e-25
COL18A1	1.42532e-29	-0.539612	0.304	0.427	3.98663e-25
WASHC3	1.4262e-29	0.342493	0.232	0.143	3.98907e-25
RNF150	1.47954e-29	-0.581156	0.212	0.325	4.13826e-25
DIAPH1	2.11654e-29	0.352805	0.541	0.434	5.91995e-25
ZNF420	2.29216e-29	0.373169	0.205	0.121	6.41116e-25
LINC00342	2.9669e-29	-0.564952	0.146	0.254	8.29842e-25
EMP1	3.72969e-29	-1.1359	0.115	0.214	1.04319e-24
GCNT2	4.72908e-29	0.369767	0.328	0.223	1.32272e-24
SREBF2	5.17049e-29	0.390906	0.382	0.277	1.44618e-24
DOCK1	5.22464e-29	0.300735	0.764	0.684	1.46133e-24
SIPA1L1	9.56905e-29	-0.539155	0.517	0.61	2.67646e-24
NEGR1	1.01488e-28	-0.902674	0.154	0.26	2.83862e-24
PON2	1.13393e-28	-0.406534	0.202	0.321	3.17159e-24
GALNT10	1.61763e-28	0.359204	0.343	0.239	4.5245e-24
HIVEP3	1.62095e-28	-0.58483	0.159	0.267	4.53379e-24
MYH14	1.91167e-28	0.329703	0.291	0.192	5.34695e-24
SLCO3A1	1.97148e-28	-0.545926	0.283	0.396	5.51423e-24
CCDC30	2.33014e-28	-0.486536	0.215	0.326	6.51739e-24
TACC1	2.69204e-28	-0.99042	0.342	0.44	7.52965e-24
SCAPER	2.85058e-28	0.313891	0.679	0.574	7.97307e-24
DEPDC5	3.18114e-28	0.335027	0.233	0.144	8.89765e-24
ZNF462	3.94802e-28	-0.530141	0.176	0.283	1.10426e-23
TMEM87A	4.78745e-28	0.358054	0.407	0.302	1.33905e-23
PELI1	5.50246e-28	-0.584644	0.181	0.292	1.53904e-23
SLC35F3	5.85525e-28	0.291388	0.254	0.16	1.63771e-23
RABEP1	1.20883e-27	0.366332	0.421	0.315	3.38111e-23
ANKRD36C	1.29639e-27	-0.497255	0.204	0.319	3.62601e-23
SLC1A1	1.40876e-27	-0.51136	0.119	0.22	3.9403e-23
MOB3B	1.56822e-27	0.391842	0.365	0.263	4.38632e-23
FAM160A1	1.62154e-27	0.325994	0.513	0.401	4.53544e-23
GNAI1	1.64522e-27	-0.662198	0.263	0.362	4.60169e-23
CTNNB1	1.72082e-27	-0.498697	0.236	0.354	4.81312e-23
IGFBP7	1.76095e-27	-0.671038	0.639	0.7	4.92536e-23
KIAA1522	1.79072e-27	0.357307	0.205	0.126	5.00865e-23
CD24	1.84461e-27	0.29321	0.552	0.433	5.15937e-23
PCSK5	1.91773e-27	-0.75348	0.305	0.402	5.3639e-23
CTDSPL	1.93389e-27	0.337569	0.474	0.363	5.40908e-23
UACA	2.08225e-27	-0.530923	0.506	0.591	5.82406e-23
TNFRSF19	2.34811e-27	-0.441772	0.103	0.204	6.56767e-23
AC008554.1	2.50976e-27	-0.518018	0.108	0.206	7.0198e-23
ANKS1B	3.59654e-27	-0.600974	0.199	0.305	1.00595e-22
DAB1	3.61177e-27	0.368075	0.429	0.319	1.01021e-22
MRPL1	4.02724e-27	0.370919	0.274	0.181	1.12642e-22
GTDC1	4.63503e-27	-0.512033	0.225	0.333	1.29642e-22
RERG	4.85086e-27	0.306698	0.517	0.404	1.35679e-22
ARHGAP29	4.93869e-27	-0.505003	0.675	0.738	1.38135e-22
NASP	5.17867e-27	0.322018	0.254	0.164	1.44847e-22
CAPN2	5.69082e-27	0.32986	0.305	0.209	1.59172e-22
SINHCAF	6.19652e-27	0.395706	0.308	0.21	1.73317e-22
GPD2	6.37486e-27	0.342495	0.407	0.304	1.78305e-22
OSBPL10	7.11876e-27	-0.588873	0.435	0.52	1.99112e-22
TRPM3	7.47929e-27	-0.695294	0.236	0.337	2.09196e-22
DHRS3	8.26313e-27	0.384396	0.241	0.153	2.3112e-22
EPCAM	8.67156e-27	0.349703	0.227	0.144	2.42544e-22
ACACB	9.07997e-27	0.25847	0.394	0.282	2.53967e-22
TBC1D16	1.00812e-26	0.319518	0.337	0.235	2.81973e-22
PPM1L	1.02839e-26	0.581981	0.253	0.168	2.87642e-22
MRPS5	1.23457e-26	0.38385	0.24	0.156	3.4531e-22
PHLPP1	1.28604e-26	0.388683	0.393	0.293	3.59705e-22
IMMP2L	1.40044e-26	-0.346637	0.899	0.913	3.91703e-22
NFIB	1.43215e-26	-0.510023	0.665	0.715	4.00572e-22
JUP	1.90004e-26	0.38201	0.302	0.207	5.31441e-22
PLCH1	2.10738e-26	0.340059	0.359	0.256	5.89435e-22
PRKCE	2.1633e-26	0.256564	0.604	0.496	6.05076e-22
PLEKHG1	2.9241e-26	-0.657142	0.316	0.414	8.17871e-22
STAT6	3.06301e-26	0.38067	0.306	0.214	8.56725e-22
USP9Y	3.07505e-26	0.259456	0.274	0.175	8.60092e-22
ICA1	3.20563e-26	0.325828	0.421	0.312	8.96615e-22
ROBO1	4.37815e-26	-0.663675	0.145	0.242	1.22457e-21
NAMPT	4.62878e-26	-0.919853	0.372	0.472	1.29467e-21
LIN7A	5.69766e-26	0.409332	0.244	0.159	1.59364e-21
SLC12A1	5.75577e-26	-1.4541	0.173	0.26	1.60989e-21
ANKRD36	6.07875e-26	-0.456392	0.225	0.333	1.70023e-21
RNF38	7.03695e-26	0.318769	0.526	0.421	1.96824e-21
CUEDC1	7.09274e-26	0.368225	0.303	0.211	1.98384e-21
TTC39B	7.33392e-26	0.363626	0.325	0.229	2.0513e-21
GNGT1	8.45666e-26	0.345596	0.252	0.164	2.36533e-21
SNHG14	9.9278e-26	0.27845	0.784	0.712	2.7768e-21
ABCB1	1.29164e-25	-0.640927	0.209	0.311	3.61273e-21
NSUN6	1.4026e-25	0.401595	0.338	0.241	3.92309e-21
TMEM65	1.48891e-25	0.337006	0.286	0.194	4.16447e-21
DIAPH2	1.59383e-25	-0.517363	0.352	0.455	4.45794e-21
FARP1	2.0492e-25	-0.453568	0.688	0.735	5.73162e-21
DRAM1	2.09898e-25	0.431635	0.227	0.147	5.87086e-21
NPAS2	2.92261e-25	-0.575788	0.167	0.262	8.17454e-21
ELF2	2.93872e-25	0.339875	0.567	0.484	8.21961e-21
SEMA6A	3.03197e-25	-0.505199	0.172	0.273	8.48041e-21
BMP2K	3.65223e-25	-0.492322	0.213	0.319	1.02153e-20
NR3C1	4.6357e-25	-0.488264	0.209	0.31	1.29661e-20
MIR100HG	4.7759e-25	-0.648368	0.136	0.23	1.33582e-20
FNIP2	4.85135e-25	0.33465	0.59	0.497	1.35692e-20
COL5A2	4.93506e-25	-0.672176	0.141	0.237	1.38033e-20
TRMT11	5.08838e-25	-0.450007	0.318	0.424	1.42322e-20
SLC38A1	5.38299e-25	0.291676	0.442	0.336	1.50562e-20
TMC4	6.92853e-25	0.332355	0.226	0.146	1.93791e-20
FAM13B	8.85183e-25	0.317173	0.546	0.454	2.47586e-20
RAD54L2	9.89905e-25	0.354245	0.286	0.196	2.76877e-20
MCTP2	9.90703e-25	-0.498819	0.203	0.305	2.771e-20
AC079142.1	1.08492e-24	0.413374	0.475	0.37	3.03452e-20
PHACTR2	1.51389e-24	0.378503	0.51	0.414	4.23436e-20
STRN	1.54151e-24	0.308007	0.464	0.358	4.31161e-20
ACO2	2.3217e-24	0.319271	0.267	0.18	6.49379e-20
RHBDD1	3.49857e-24	0.358333	0.385	0.284	9.78549e-20
JADE3	5.33436e-24	0.33258	0.216	0.137	1.49202e-19
SGMS1	5.48219e-24	0.263371	0.654	0.558	1.53337e-19
TLE5	6.5307e-24	0.33825	0.272	0.187	1.82664e-19
CPVL	6.87135e-24	-0.409725	0.111	0.203	1.92192e-19
SPOPL	6.88911e-24	0.369936	0.274	0.189	1.92689e-19
ZFPM2	7.50298e-24	-0.750458	0.209	0.305	2.09858e-19
JAG1	1.0714e-23	0.316232	0.245	0.162	2.99671e-19
SNED1	1.7958e-23	-0.598671	0.137	0.231	5.02285e-19
USP31	1.83853e-23	-0.444369	0.112	0.202	5.14238e-19
TACSTD2	1.94563e-23	0.300088	0.252	0.168	5.44192e-19
DSP	2.17423e-23	0.306832	0.206	0.13	6.08131e-19
PELI2	2.48661e-23	-0.579287	0.369	0.464	6.95506e-19
KIF9-AS1	2.72872e-23	0.345854	0.217	0.139	7.63224e-19
ADGRA3	2.93708e-23	-0.41662	0.206	0.305	8.215e-19
MPC1	3.31806e-23	0.352763	0.229	0.151	9.28062e-19
LINC01515	3.45962e-23	-0.521254	0.153	0.245	9.67655e-19
MITF	3.7196e-23	-0.484576	0.484	0.572	1.04037e-18
MAP3K3	3.91787e-23	0.2793	0.278	0.189	1.09583e-18
TPD52	4.55337e-23	0.363606	0.325	0.236	1.27358e-18
STK38L	5.24621e-23	-0.634451	0.182	0.277	1.46736e-18
AKAP13	5.34636e-23	-0.486338	0.729	0.78	1.49538e-18
HSPA12A	5.61572e-23	-0.39318	0.172	0.271	1.57072e-18
PAPPA	6.15207e-23	-0.652795	0.481	0.552	1.72074e-18
PARD3B	6.19958e-23	-0.413844	0.814	0.841	1.73402e-18
EYA4	6.94748e-23	0.272656	0.202	0.124	1.94321e-18
PRKCI	7.94427e-23	0.292331	0.463	0.362	2.22201e-18
FGD6	8.15265e-23	-0.474413	0.195	0.291	2.2803e-18
LENG8	8.68991e-23	0.298469	0.347	0.256	2.43057e-18
PKD2	1.08619e-22	-0.42161	0.436	0.526	3.03807e-18
SGCE	1.14682e-22	-0.395169	0.124	0.215	3.20766e-18
GSPT1	1.32552e-22	0.326319	0.384	0.289	3.70749e-18
RAP1GAP2	1.3262e-22	-0.458004	0.193	0.292	3.70938e-18
KIF13B	1.33661e-22	0.37319	0.576	0.485	3.73851e-18
LLGL2	1.49468e-22	0.257591	0.475	0.368	4.18062e-18
HSPG2	1.5296e-22	-0.573599	0.158	0.251	4.27828e-18
SRSF5	1.64598e-22	0.31143	0.427	0.328	4.60381e-18
CASC15	1.6948e-22	-0.806659	0.432	0.494	4.74035e-18
DSCAML1	1.90155e-22	0.605468	0.307	0.222	5.31863e-18
GLS	2.38611e-22	-0.403465	0.803	0.83	6.67394e-18
GPC5	3.71874e-22	-1.01566	0.146	0.234	1.04013e-17
DISP1	5.57323e-22	-0.443187	0.206	0.302	1.55883e-17
STRBP	6.91139e-22	0.320859	0.462	0.366	1.93312e-17
PLEKHH2	1.05646e-21	-0.502842	0.324	0.422	2.95493e-17
PLCL2	1.1793e-21	0.536782	0.477	0.385	3.2985e-17
ATP2C1	1.61464e-21	-0.372914	0.244	0.347	4.51615e-17
Z93930.2	1.65463e-21	0.341558	0.258	0.176	4.62801e-17
DOT1L	1.72044e-21	0.317448	0.235	0.158	4.81207e-17
CABLES1	1.74762e-21	-0.588856	0.177	0.267	4.8881e-17
NEK11	2.12067e-21	-0.416513	0.189	0.283	5.9315e-17
DDX5	2.49683e-21	0.274711	0.511	0.418	6.98364e-17
TMTC1	2.89487e-21	-0.856439	0.138	0.221	8.09695e-17
MROH1	3.07377e-21	0.344207	0.285	0.203	8.59734e-17
GHR	3.32639e-21	-0.551752	0.129	0.213	9.30393e-17
SKI	3.34858e-21	-0.440971	0.156	0.246	9.36599e-17
RRBP1	3.68698e-21	-0.41122	0.181	0.275	1.03125e-16
ATP1A1	4.43936e-21	0.274247	0.482	0.386	1.24169e-16
KLHL5	5.34677e-21	0.253937	0.279	0.193	1.49549e-16
WDR45B	5.46667e-21	0.300888	0.232	0.156	1.52903e-16
GABARAPL1	8.15697e-21	0.281714	0.219	0.145	2.2815e-16
ADAMTS3	8.2992e-21	0.957697	0.256	0.182	2.32129e-16
GNG12-AS1	8.34994e-21	0.352246	0.257	0.177	2.33548e-16
NFIC	8.63762e-21	0.314814	0.466	0.369	2.41594e-16
SPAG17	1.16944e-20	0.374626	0.339	0.253	3.27091e-16
OPA3	1.38915e-20	0.330953	0.202	0.132	3.88546e-16
CLDN7	1.46592e-20	0.273121	0.205	0.133	4.10018e-16
ILF3	1.68594e-20	0.299161	0.286	0.206	4.71557e-16
GPRIN3	1.85069e-20	0.284378	0.294	0.209	5.17638e-16
MAP3K13	2.00863e-20	-0.429857	0.289	0.385	5.61814e-16
DAB2IP	2.08658e-20	0.272091	0.267	0.184	5.83617e-16
AFAP1	2.59026e-20	-0.473999	0.147	0.231	7.24496e-16
VCL	2.94632e-20	-0.463244	0.511	0.591	8.24087e-16
MYLK	3.03455e-20	-0.593291	0.192	0.277	8.48764e-16
PTPN21	3.19316e-20	0.319927	0.308	0.225	8.93127e-16
EIPR1	3.48392e-20	0.272712	0.21	0.137	9.74453e-16
TENM3	4.77935e-20	-0.638237	0.142	0.223	1.33678e-15
KIDINS220	5.11365e-20	0.290556	0.443	0.353	1.43029e-15
WBP1L	6.04889e-20	0.278424	0.287	0.205	1.69188e-15
MARK1	7.08568e-20	0.285988	0.201	0.13	1.98187e-15
VPS37B	7.71052e-20	0.270429	0.419	0.331	2.15663e-15
CFAP69	1.02e-19	-0.376516	0.146	0.233	2.85295e-15
ZNRF3	1.26451e-19	0.272379	0.456	0.363	3.53684e-15
BCL2L1	1.51567e-19	-0.411199	0.158	0.244	4.23932e-15
LUZP1	1.52727e-19	0.319734	0.344	0.258	4.27178e-15
LINC00571	1.90902e-19	0.347856	0.332	0.244	5.33953e-15
MYO1B	1.92959e-19	-0.520719	0.38	0.46	5.39707e-15
TRPC1	2.26944e-19	-0.401388	0.186	0.274	6.34763e-15
SORL1	2.65196e-19	0.308939	0.258	0.184	7.41753e-15
GAB1	2.92778e-19	-0.373441	0.266	0.363	8.18901e-15
MALT1	3.31722e-19	-0.482263	0.262	0.352	9.27826e-15
KDM7A	3.65617e-19	0.258474	0.314	0.23	1.02263e-14
MBP	3.738e-19	0.283099	0.353	0.27	1.04552e-14
FAM171A1	5.02231e-19	-0.399481	0.189	0.275	1.40474e-14
DACH1	5.63975e-19	-0.802873	0.41	0.488	1.57744e-14
DPH6	6.07081e-19	0.26627	0.618	0.53	1.69801e-14
FILIP1L	6.76287e-19	-0.491787	0.154	0.239	1.89157e-14
MAP7	8.01037e-19	0.257625	0.517	0.432	2.2405e-14
FAM155A	8.44473e-19	-0.884479	0.422	0.471	2.36199e-14
ANKRD6	9.92503e-19	-0.38754	0.168	0.253	2.77603e-14
ITFG1	9.95087e-19	0.259739	0.7	0.627	2.78326e-14
ARHGEF10	1.00006e-18	-0.386025	0.147	0.228	2.79715e-14
BMPR1B	1.03986e-18	0.269722	0.383	0.292	2.9085e-14
STK33	1.05427e-18	0.257904	0.597	0.498	2.94879e-14
DIP2C	1.05511e-18	0.448682	0.685	0.601	2.95115e-14
MIR4435-2HG	1.12834e-18	-0.519548	0.268	0.355	3.15596e-14
PAX2	1.32959e-18	0.251503	0.469	0.374	3.71885e-14
ELOVL5	1.38012e-18	-0.509395	0.125	0.204	3.8602e-14
TNFRSF11B	1.5162e-18	-0.397662	0.133	0.214	4.24081e-14
RNMT	2.08468e-18	0.299261	0.346	0.262	5.83086e-14
OGDH	2.13426e-18	0.277173	0.366	0.282	5.96953e-14
PRRG1	2.1516e-18	0.281404	0.267	0.189	6.01804e-14
ABO	2.41944e-18	0.27716	0.228	0.157	6.76717e-14
LRRIQ1	2.4971e-18	-0.356692	0.162	0.246	6.98439e-14
LIFR	2.617e-18	0.25799	0.401	0.314	7.31976e-14
CACNA2D1	2.73747e-18	-0.414614	0.282	0.371	7.6567e-14
PPME1	3.16683e-18	0.2514	0.25	0.174	8.85762e-14
ITGB5	3.23635e-18	-0.388393	0.141	0.221	9.05207e-14
SRGAP3	3.46731e-18	0.301641	0.378	0.293	9.69806e-14
DDR1	3.56768e-18	0.284477	0.209	0.142	9.97879e-14
RAPGEF5	4.49926e-18	-0.610234	0.171	0.251	1.25844e-13
TSPAN14	4.72822e-18	0.256052	0.24	0.166	1.32248e-13
SGPP2	5.05711e-18	0.324377	0.39	0.308	1.41447e-13
GAK	5.98067e-18	0.311606	0.284	0.21	1.67279e-13
TENT4B	6.64239e-18	-0.354536	0.147	0.228	1.85788e-13
IVNS1ABP	7.34065e-18	-0.584308	0.346	0.421	2.05318e-13
PPP3CA	8.75165e-18	0.284444	0.591	0.519	2.44784e-13
SYNRG	1.18698e-17	0.254917	0.336	0.254	3.31998e-13
PAFAH1B1	1.22433e-17	0.271776	0.589	0.515	3.42446e-13
LINC01278	1.25366e-17	-0.395037	0.416	0.493	3.50648e-13
AC005699.1	1.47605e-17	-0.516847	0.129	0.205	4.12851e-13
CCDC146	1.67665e-17	-0.347506	0.189	0.276	4.6896e-13
COL4A3	1.79872e-17	-0.644918	0.512	0.546	5.03101e-13
PLSCR1	1.91287e-17	-0.415181	0.305	0.389	5.3503e-13
MGAT4A	2.62783e-17	-0.345849	0.186	0.27	7.35004e-13
ACTN4	2.62799e-17	-0.412843	0.599	0.657	7.35048e-13
KLF7	3.20592e-17	-0.432357	0.357	0.438	8.96697e-13
NHLRC2	3.39727e-17	0.298452	0.226	0.158	9.50216e-13
SVIL	3.70972e-17	-0.441255	0.539	0.603	1.03761e-12
RUSC2	4.79282e-17	-0.410489	0.164	0.241	1.34055e-12
B4GALT1	4.79994e-17	-0.447792	0.236	0.322	1.34254e-12
GALNT7	5.13927e-17	0.284265	0.371	0.29	1.43745e-12
DOCK9	5.20033e-17	-0.466161	0.301	0.382	1.45453e-12
MTOR	6.17949e-17	0.25231	0.252	0.179	1.7284e-12
GIGYF2	6.38573e-17	0.266942	0.557	0.478	1.78609e-12
SREK1	6.40553e-17	0.258307	0.444	0.362	1.79163e-12
CADM1	6.92436e-17	-0.44928	0.288	0.373	1.93674e-12
ERBB2	7.05595e-17	0.312686	0.22	0.155	1.97355e-12
DENR	7.39128e-17	0.317144	0.232	0.165	2.06734e-12
MYH9	8.45306e-17	-0.479987	0.408	0.483	2.36432e-12
TLE4	9.07777e-17	-0.391557	0.166	0.246	2.53905e-12
NRSN2-AS1	9.26504e-17	0.25555	0.229	0.159	2.59143e-12
GPI	1.22013e-16	0.304019	0.297	0.222	3.4127e-12
NINL	1.24459e-16	0.277816	0.351	0.269	3.48113e-12
ZCCHC14	1.31279e-16	0.332842	0.286	0.214	3.67188e-12
USP22	1.43353e-16	0.257134	0.291	0.217	4.00958e-12
MBNL1	1.49689e-16	-0.471868	0.67	0.721	4.1868e-12
ITGB6	1.64622e-16	-0.600173	0.305	0.382	4.60449e-12
NEMF	1.74374e-16	0.269399	0.516	0.437	4.87724e-12
TMEM259	3.84222e-16	0.299693	0.285	0.216	1.07467e-11
NHSL1	4.59008e-16	-0.423063	0.252	0.332	1.28385e-11
PLOD2	5.68175e-16	-0.507804	0.31	0.392	1.58919e-11
AIF1L	7.72848e-16	-0.363784	0.196	0.273	2.16166e-11
LINC00882	8.49565e-16	-0.538611	0.171	0.242	2.37623e-11
SULT1C2	1.17797e-15	0.34805	0.308	0.235	3.29478e-11
NAP1L4	1.25317e-15	0.27849	0.361	0.285	3.50511e-11
DYNC2LI1	1.36516e-15	-0.3525	0.239	0.318	3.81835e-11
SKIL	1.46962e-15	-0.36074	0.294	0.375	4.11052e-11
MLLT6	1.48181e-15	0.349317	0.274	0.207	4.14461e-11
MSC-AS1	1.60245e-15	-0.48231	0.369	0.437	4.48206e-11
HIP1R	1.67472e-15	0.29613	0.228	0.164	4.6842e-11
TACC2	1.81377e-15	0.25849	0.355	0.278	5.07312e-11
ASXL3	2.04237e-15	0.263751	0.288	0.215	5.71251e-11
PNN	2.05687e-15	0.349592	0.372	0.304	5.75306e-11
TPK1	2.42418e-15	-0.383126	0.19	0.266	6.78043e-11
ZDHHC14	2.5238e-15	-0.432418	0.285	0.363	7.05908e-11
PDLIM5	2.74401e-15	-0.646737	0.695	0.719	7.67498e-11
OSMR	3.12474e-15	-0.532876	0.377	0.449	8.7399e-11
CCPG1	3.79158e-15	0.274525	0.307	0.235	1.0605e-10
CCNI	3.80576e-15	0.274947	0.347	0.276	1.06447e-10
ZBTB4	4.58647e-15	0.273042	0.208	0.147	1.28284e-10
PPP1R12A	5.46198e-15	-0.34754	0.499	0.569	1.52772e-10
WDR27	6.73626e-15	-0.331873	0.184	0.261	1.88413e-10
CPEB2	6.79419e-15	-0.37248	0.344	0.423	1.90034e-10
NCEH1	7.25311e-15	-0.589913	0.387	0.458	2.02869e-10
IRF3	7.96003e-15	0.312112	0.212	0.152	2.22642e-10
HIBADH	8.98057e-15	0.251066	0.416	0.337	2.51186e-10
TEAD1	1.04971e-14	-0.303755	0.665	0.7	2.93604e-10
TIAM2	1.08289e-14	0.294301	0.35	0.28	3.02883e-10
KIAA0825	1.09362e-14	-0.337862	0.278	0.357	3.05886e-10
ITGB1	1.15556e-14	-0.438768	0.368	0.448	3.23211e-10
IFT88	1.23421e-14	-0.305109	0.285	0.362	3.45209e-10
PTPN12	1.33829e-14	-0.327932	0.319	0.4	3.7432e-10
HKDC1	1.6546e-14	-0.442328	0.133	0.202	4.62791e-10
CAMK1D	1.74328e-14	-0.453617	0.196	0.271	4.87596e-10
GBE1	1.7557e-14	-0.353157	0.401	0.476	4.91071e-10
GOLGA2	1.86482e-14	0.265371	0.267	0.2	5.21589e-10
SPRED1	1.95506e-14	-0.373805	0.305	0.383	5.4683e-10
LAMC1	1.97424e-14	-0.399534	0.351	0.421	5.52194e-10
RAD51B	1.99684e-14	-0.341181	0.653	0.694	5.58515e-10
UBR3	2.09564e-14	0.283135	0.541	0.467	5.86149e-10
SLC25A37	2.54205e-14	-0.296716	0.173	0.248	7.11011e-10
RUNX1	2.74787e-14	-0.506096	0.345	0.423	7.6858e-10
CYS1	4.13407e-14	-0.370304	0.145	0.212	1.1563e-09
PDE5A	5.06877e-14	-0.441048	0.276	0.344	1.41773e-09
CRYL1	5.66726e-14	0.25184	0.234	0.171	1.58513e-09
DSE	6.30104e-14	-0.325125	0.217	0.292	1.7624e-09
ANO6	6.72566e-14	-0.322814	0.277	0.355	1.88117e-09
CNTLN	6.72804e-14	-0.356217	0.197	0.268	1.88183e-09
SLX4IP	7.65711e-14	0.252116	0.338	0.268	2.14169e-09
PRELID2	8.98234e-14	-0.355397	0.199	0.271	2.51236e-09
HDAC9	9.14889e-14	-0.470776	0.181	0.251	2.55895e-09
MET	1.02739e-13	-0.471084	0.514	0.573	2.8736e-09
FGF14	1.13333e-13	-0.639552	0.178	0.247	3.16992e-09
CDK17	1.14683e-13	-0.455942	0.229	0.301	3.20767e-09
SOX5	1.24197e-13	-0.621135	0.378	0.435	3.47378e-09
CYTOR	1.5822e-13	-0.483826	0.171	0.24	4.42542e-09
CCDC14	1.85503e-13	-0.294823	0.286	0.36	5.18853e-09
PRAG1	1.9443e-13	0.270963	0.206	0.147	5.4382e-09
EXOC4	2.22265e-13	-0.27094	0.768	0.806	6.21676e-09
ARMC9	2.50922e-13	-0.344173	0.177	0.246	7.01827e-09
LINC01184	2.7436e-13	-0.330067	0.212	0.281	7.67384e-09
CERS6	3.66583e-13	-0.373872	0.237	0.308	1.02533e-08
HACD3	4.10431e-13	0.259539	0.209	0.152	1.14797e-08
CREB3L2	4.14592e-13	-0.381737	0.198	0.269	1.15961e-08
AKAP8L	4.30856e-13	0.285459	0.335	0.269	1.2051e-08
SOX6	4.47636e-13	-0.339316	0.692	0.709	1.25204e-08
SSH2	4.98637e-13	-0.348927	0.681	0.71	1.39469e-08
MED13L	5.32588e-13	-0.252114	0.821	0.851	1.48965e-08
RETREG1	5.37145e-13	-0.49668	0.352	0.41	1.50239e-08
RASA2	8.56935e-13	-0.305758	0.429	0.501	2.39685e-08
ELF1	9.42152e-13	0.251487	0.523	0.464	2.6352e-08
PAWR	9.79515e-13	-0.377402	0.461	0.527	2.7397e-08
RSU1	9.90971e-13	-0.329131	0.198	0.267	2.77174e-08
PDE7A	1.00868e-12	-0.406069	0.227	0.297	2.82128e-08
CEP85L	1.03983e-12	-0.320024	0.146	0.211	2.9084e-08
CEP170	1.2152e-12	-0.280261	0.19	0.261	3.39892e-08
PDE7B	1.23218e-12	-0.390386	0.614	0.65	3.44642e-08
RNF19A	1.27068e-12	-0.345901	0.476	0.54	3.55409e-08
APP	1.31304e-12	-0.340581	0.623	0.671	3.67257e-08
RCAN1	1.49805e-12	-0.50225	0.216	0.282	4.19005e-08
RASSF8	1.52443e-12	-0.377442	0.271	0.338	4.26382e-08
SF3B1	1.57251e-12	0.257923	0.387	0.322	4.39831e-08
HADHA	1.58986e-12	0.261751	0.209	0.154	4.44683e-08
WDPCP	2.10656e-12	-0.302003	0.465	0.527	5.89204e-08
PER1	2.32428e-12	0.289009	0.283	0.22	6.50102e-08
FUT8	2.42008e-12	-0.375544	0.293	0.359	6.76896e-08
TMEM14B	2.52824e-12	-0.304348	0.238	0.304	7.07149e-08
CLASP1	2.87965e-12	-0.265606	0.501	0.573	8.05439e-08
TANC1	3.09447e-12	-0.370772	0.42	0.481	8.65522e-08
FRMD3	3.3452e-12	-0.400054	0.154	0.216	9.35651e-08
TBC1D8	3.75967e-12	-0.338785	0.268	0.338	1.05158e-07
PTPRG	3.76227e-12	-0.310017	0.799	0.835	1.05231e-07
GOLGA8A	4.95299e-12	-0.297575	0.211	0.279	1.38535e-07
RHOBTB1	5.68867e-12	-0.384462	0.144	0.204	1.59112e-07
RBMS2	6.10281e-12	-0.329365	0.246	0.314	1.70696e-07
FERMT2	6.11788e-12	-0.346372	0.316	0.387	1.71117e-07
ERBB4	6.47718e-12	-1.02225	0.871	0.8	1.81167e-07
PCDH9	6.63766e-12	-0.617178	0.178	0.238	1.85655e-07
PCAT1	6.6742e-12	-0.37327	0.535	0.573	1.86677e-07
PLEKHA1	8.51604e-12	-0.315834	0.435	0.503	2.38194e-07
FOSL2	1.09389e-11	-0.348061	0.366	0.438	3.05961e-07
GULP1	1.12202e-11	0.270766	0.569	0.506	3.13828e-07
ARRDC3	1.12945e-11	-0.312208	0.144	0.208	3.15907e-07
ATP6V0A1	1.14665e-11	-0.30063	0.179	0.243	3.20719e-07
CRLS1	1.20982e-11	-0.297571	0.177	0.239	3.38388e-07
ZER1	1.42811e-11	0.259147	0.253	0.194	3.99441e-07
SWAP70	1.49822e-11	-0.345517	0.22	0.286	4.19052e-07
KCNJ15	1.49843e-11	-0.616931	0.17	0.226	4.19111e-07
KIZ	1.52088e-11	-0.391933	0.212	0.273	4.25391e-07
MEF2A	1.59147e-11	-0.310741	0.633	0.675	4.45134e-07
DLC1	1.64535e-11	-0.531475	0.198	0.26	4.60205e-07
HPCAL1	1.77096e-11	-0.292315	0.145	0.207	4.95338e-07
KIAA1671	1.87113e-11	-0.291861	0.198	0.265	5.23355e-07
DIP2B	2.02028e-11	-0.285488	0.396	0.459	5.65071e-07
SNX30	2.43535e-11	-0.330635	0.146	0.207	6.81168e-07
CPSF6	2.86226e-11	-0.263345	0.258	0.325	8.00574e-07
TDRP	2.88985e-11	0.2851	0.208	0.155	8.08291e-07
SMYD3	2.89505e-11	-0.253741	0.693	0.738	8.09747e-07
GALNT11	3.19955e-11	-0.298033	0.322	0.39	8.94913e-07
TGFBR1	3.30183e-11	-0.433434	0.335	0.396	9.23523e-07
STAT3	3.53337e-11	-0.359875	0.587	0.626	9.88285e-07
DNAJC3	3.6404e-11	0.273768	0.295	0.236	1.01822e-06
MRPL33	3.93063e-11	-0.251152	0.18	0.245	1.0994e-06
EGR1	3.97493e-11	-0.299075	0.184	0.25	1.11179e-06
PIK3CB	4.25687e-11	-0.25185	0.345	0.412	1.19065e-06
PPP1CB	4.2936e-11	-0.34877	0.446	0.508	1.20092e-06
ULK4	5.77992e-11	-0.297081	0.433	0.491	1.61664e-06
ALDH1A2	7.30634e-11	-0.638652	0.287	0.347	2.04358e-06
MBNL2	7.34839e-11	-0.30073	0.427	0.489	2.05534e-06
WDFY3	7.59169e-11	-0.277574	0.652	0.684	2.1234e-06
CDK6	8.61077e-11	-0.334535	0.328	0.394	2.40843e-06
LATS2	1.04924e-10	-0.307486	0.213	0.275	2.93473e-06
TMEM232	1.47108e-10	-0.325969	0.24	0.3	4.11461e-06
ATP11C	1.47794e-10	-0.373594	0.224	0.281	4.13381e-06
TMTC2	2.07141e-10	-0.485183	0.526	0.567	5.79374e-06
TJP1	2.09889e-10	-0.331209	0.474	0.528	5.87061e-06
FAM172A	2.31385e-10	-0.265238	0.559	0.608	6.47184e-06
JAZF1	2.38776e-10	-0.326978	0.249	0.312	6.67856e-06
ZNF626	2.70918e-10	0.250756	0.212	0.163	7.57757e-06
MFSD4B	3.10214e-10	-0.301907	0.336	0.397	8.67668e-06
PHF14	3.5767e-10	-0.266029	0.388	0.449	1.0004e-05
MAP3K14	4.19135e-10	-0.256419	0.159	0.219	1.17232e-05
FRY	4.36868e-10	-0.456722	0.464	0.503	1.22192e-05
AGAP1	5.3977e-10	-0.324489	0.657	0.675	1.50974e-05
ZNF608	7.1674e-10	-0.390374	0.277	0.332	2.00472e-05
MYOF	7.39254e-10	-0.376816	0.388	0.443	2.06769e-05
AHR	7.73707e-10	-0.287131	0.148	0.203	2.16406e-05
AEBP2	8.56815e-10	-0.300553	0.358	0.416	2.39651e-05
CFI	8.91512e-10	-0.250067	0.202	0.265	2.49356e-05
LARGE1	9.48291e-10	-0.390401	0.462	0.51	2.65237e-05
LPIN2	9.84463e-10	-0.289356	0.209	0.269	2.75354e-05
SP100	1.05435e-09	-0.255462	0.279	0.343	2.94902e-05
AASS	1.11763e-09	-0.349015	0.175	0.229	3.12601e-05
AC097376.3	1.13634e-09	0.261288	0.293	0.238	3.17835e-05
DPYD	1.21029e-09	-0.36008	0.541	0.586	3.38519e-05
ITGA1	1.3839e-09	-0.49918	0.244	0.297	3.87075e-05
RNF144B	1.41323e-09	-0.405704	0.307	0.363	3.9528e-05
RFX3	1.78573e-09	-0.280685	0.461	0.516	4.99468e-05
HERC4	2.61303e-09	-0.256913	0.484	0.541	7.30863e-05
SLC8A1	2.69029e-09	-0.533114	0.51	0.56	7.52475e-05
RPS6KA2	3.67733e-09	-0.391889	0.246	0.299	0.000102855
PRKACB	4.29136e-09	-0.281873	0.22	0.275	0.000120029
ASAP2	4.58883e-09	-0.346037	0.44	0.484	0.00012835
DMXL2	4.63933e-09	-0.262734	0.208	0.268	0.000129762
CAMKMT	6.17997e-09	-0.296841	0.573	0.606	0.000172854
ASPH	6.70644e-09	-0.284664	0.321	0.382	0.000187579
AGFG1	6.74269e-09	-0.263005	0.382	0.44	0.000188593
SESTD1	7.9058e-09	-0.312973	0.426	0.474	0.000221125
KLF12	1.05698e-08	-0.254692	0.445	0.5	0.000295637
LRP1B	1.43426e-08	-0.388338	0.435	0.481	0.000401162
WDFY2	1.70444e-08	-0.297759	0.184	0.234	0.000476732
SGO1-AS1	1.77504e-08	-0.352746	0.2	0.251	0.000496478
PTEN	1.78107e-08	-0.282126	0.438	0.489	0.000498166
ALG13	1.7907e-08	-0.294341	0.273	0.327	0.00050086
APBB2	1.87645e-08	-0.353708	0.633	0.66	0.000524844
CFLAR	2.46104e-08	-0.299987	0.415	0.467	0.000688353
RNF145	2.54522e-08	-0.267825	0.228	0.283	0.000711897
SIK2	3.73938e-08	-0.350236	0.646	0.667	0.00104591
TANK	3.86677e-08	-0.253878	0.333	0.391	0.00108154
DNAJC1	4.64627e-08	-0.28076	0.43	0.48	0.00129956
FAM20A	5.50735e-08	-0.593219	0.212	0.256	0.00154041
CLCN5	7.2598e-08	-0.40759	0.241	0.287	0.00203057
SSBP3	8.32237e-08	-0.348628	0.246	0.295	0.00232777
ADAM9	8.42906e-08	-0.268804	0.268	0.323	0.00235761
LRCH1	8.46301e-08	-0.287834	0.448	0.494	0.0023671
NAP1L1	1.00867e-07	-0.26376	0.266	0.32	0.00282124
CELSR1	1.05535e-07	-0.252955	0.169	0.215	0.0029518
MSN	1.08603e-07	-0.326411	0.288	0.339	0.00303761
DSTN	1.10702e-07	-0.310738	0.303	0.353	0.00309635
AL589935.1	1.54853e-07	-0.32453	0.265	0.308	0.00433124
IFNAR2	1.69508e-07	-0.264594	0.231	0.279	0.00474113
ROCK2	1.92999e-07	-0.256883	0.513	0.554	0.00539817
BACH2	2.13128e-07	-0.446993	0.512	0.54	0.0059612
LONRF1	2.13822e-07	-0.253956	0.185	0.232	0.0059806
SNRK	2.35329e-07	-0.28367	0.206	0.252	0.00658214
GPCPD1	2.4616e-07	-0.251448	0.352	0.404	0.0068851
SLC38A2	2.46849e-07	-0.343941	0.165	0.209	0.00690438
LINC00472	3.59319e-07	-0.335991	0.835	0.817	0.0100501
MYH10	3.67174e-07	-0.464799	0.358	0.397	0.0102699
MSR1	3.92958e-07	-0.397721	0.173	0.214	0.010991
CHD1	4.45232e-07	-0.254661	0.404	0.454	0.0124531
ACER3	4.62722e-07	-0.261537	0.295	0.344	0.0129423
LMNA	5.14729e-07	-0.531521	0.259	0.302	0.014397
MAP3K5	5.4753e-07	-0.318199	0.432	0.473	0.0153144
PRKD1	6.25545e-07	-0.281472	0.661	0.687	0.0174965
ADAM10	6.54158e-07	-0.264643	0.591	0.618	0.0182968
FGFR2	7.09067e-07	-0.276501	0.191	0.236	0.0198326
ELL2	8.11673e-07	-0.462808	0.352	0.396	0.0227025
MMP7	1.18279e-06	-0.322913	0.257	0.303	0.0330826
HIPK3	1.23021e-06	-0.261141	0.396	0.447	0.0344089
TNIK	1.33958e-06	-0.358175	0.458	0.493	0.0374682
ETV6	1.36517e-06	-0.36111	0.584	0.621	0.0381839
MRTFA	1.42589e-06	-0.275827	0.562	0.6	0.0398822
SORBS1	1.68717e-06	-0.854007	0.33	0.365	0.04719
NR4A1	1.81695e-06	-0.31306	0.276	0.215	0.05082
EEA1	1.83371e-06	-0.260597	0.304	0.347	0.0512887
CADPS2	1.87691e-06	-0.322115	0.636	0.667	0.0524972
P3H2	2.17487e-06	-0.301614	0.572	0.593	0.0608312
RALYL	3.06875e-06	-0.466022	0.358	0.389	0.085833
MCF2L	3.164e-06	-0.279002	0.163	0.203	0.0884972
FOS	3.25596e-06	-0.519997	0.165	0.201	0.0910691
B4GALT5	4.10428e-06	-0.270151	0.356	0.4	0.114797
LMCD1-AS1	4.12689e-06	-0.284629	0.221	0.264	0.115429
STOX2	5.24935e-06	-0.325098	0.583	0.607	0.146824
TP53BP2	5.93243e-06	-0.261888	0.166	0.206	0.16593
TOX	6.66056e-06	-0.387845	0.342	0.381	0.186296
SUSD6	7.32884e-06	-0.307928	0.269	0.31	0.204988
AC083837.1	7.95133e-06	-0.252087	0.253	0.294	0.222399
SNTB2	1.11561e-05	-0.27108	0.206	0.245	0.312035
MPDZ	1.18453e-05	-0.263153	0.252	0.29	0.331314
COL4A5	1.29279e-05	-0.322505	0.273	0.306	0.361594
CRY1	2.12304e-05	-0.259652	0.248	0.287	0.593815
CHIC2	2.36272e-05	-0.251426	0.273	0.312	0.660854
YBX3	2.7498e-05	-0.274722	0.391	0.431	0.769118
PIP4K2A	2.80867e-05	-0.273386	0.294	0.334	0.785584
ESYT2	2.87215e-05	-0.45555	0.532	0.558	0.803341
ATP11A	3.01512e-05	-0.313936	0.489	0.517	0.84333
CSGALNACT1	3.83894e-05	-0.671491	0.519	0.484	1
CD44	4.58172e-05	-0.386163	0.232	0.268	1
CHSY1	5.24238e-05	-0.274811	0.185	0.221	1
MAML3	5.31386e-05	-0.274868	0.549	0.578	1
TSC22D2	9.01774e-05	-0.257192	0.408	0.452	1
MYO9B	9.21567e-05	-0.316558	0.243	0.282	1
ABCC3	0.00010527	-0.385489	0.263	0.293	1
KCTD8	0.00014369	-0.353904	0.215	0.241	1
ATF3	0.000148012	-0.26516	0.171	0.206	1
SLC14A2	0.000148616	-0.408863	0.26	0.218	1
DCBLD2	0.000182792	-0.269126	0.214	0.246	1
SORBS2	0.000337055	-0.282277	0.579	0.582	1
FGFR1	0.000597638	-0.268054	0.192	0.221	1
SLC20A2	0.000796589	-0.366807	0.515	0.522	1
ADGRL2	0.0023967	-0.269214	0.468	0.487	1
HIVEP2	0.00268016	-0.26231	0.545	0.563	1
SLC4A4	0.00336883	-0.290693	0.239	0.262	1
TCF4	0.00525693	-0.599995	0.346	0.355	1
FOXO3	0.00632714	-0.285621	0.526	0.547	1
EPAS1	0.0129318	-0.498518	0.303	0.317	1
PDE10A	0.0158441	-0.756651	0.623	0.562	1
RAB31	0.0189891	-0.290797	0.213	0.233	1
ATP1B3	0.0190569	-0.499919	0.461	0.402	1
LINC01924	0.0258359	-0.286115	0.219	0.192	1
DMD	0.0274299	-0.686629	0.271	0.28	1
NLGN1	0.0523711	-0.384029	0.725	0.705	1
KITLG	0.0762355	-0.268705	0.468	0.476	1
HOMER1	0.0890912	-0.388076	0.306	0.31	1
PALM2-AKAP2	0.108358	-0.265097	0.392	0.398	1
WWC1	0.111896	-0.392338	0.615	0.587	1
FAM20C	0.149952	-0.2502	0.261	0.271	1
KSR2	0.242953	-0.403099	0.237	0.24	1
NDRG1	0.243088	-0.308021	0.322	0.302	1
SLC45A4	0.260186	-0.331912	0.251	0.251	1
LINC01606	0.510491	-0.357229	0.326	0.291	1
ZNF331	0.61443	-0.58879	0.253	0.233	1
CD55	0.785031	-0.322693	0.265	0.255	1

## Sheet: ICB
	p_val	avg_log2FC	pct.1	pct.2	p_val_adj
INSRR	0	1.9018	0.377	0.003	0
AL450352.1	0	2.11094	0.335	0.015	0
CLNK	0	2.8738	0.812	0.159	0
SLC4A9	0	3.80678	0.773	0.029	0
SLC26A4	0	2.75859	0.368	0.015	0
DGKI	0	3.48738	0.762	0.121	0
CA8	0	3.24744	0.673	0.073	0
ATP6V0D2	0	2.89694	0.767	0.139	0
AC008438.1	2.00754e-286	1.6838	0.332	0.026	5.61508e-282
FBN3	1.28109e-256	1.32553	0.23	0.014	3.58322e-252
AC023194.3	3.11251e-247	1.42072	0.271	0.02	8.70569e-243
LINC01187	3.73777e-246	1.92535	0.393	0.042	1.04545e-241
ATP6V1C2	2.22936e-236	1.82757	0.404	0.045	6.23551e-232
NEURL1	1.72245e-225	1.13385	0.227	0.015	4.81768e-221
ATP6V0A4	9.03797e-211	2.70179	0.731	0.179	2.52792e-206
RNF152	5.25166e-180	2.79994	0.679	0.178	1.46889e-175
PLCG2	1.44961e-176	2.71066	0.742	0.222	4.05457e-172
CA12	5.5273e-164	3.50942	0.837	0.356	1.54598e-159
RCAN2	2.11575e-158	2.33145	0.751	0.247	5.91776e-154
PDZD2	1.15658e-151	2.35199	0.623	0.167	3.23495e-147
NELL1	4.65581e-150	2.00058	0.319	0.043	1.30223e-145
PPM1E	1.11166e-137	1.97091	0.366	0.061	3.10931e-133
PDE1C	1.82428e-133	2.18336	0.74	0.269	5.10252e-129
IQGAP2	2.78224e-131	2.07616	0.654	0.203	7.78193e-127
GPSM2	3.44207e-130	1.65314	0.313	0.047	9.62748e-126
PACRG	3.83013e-116	2.25021	0.789	0.384	1.07129e-111
TFCP2L1	1.44539e-106	2.34624	0.82	0.43	4.04276e-102
MAGI1	1.97624e-105	1.66023	0.956	0.831	5.52754e-101
SLC35F3	4.6857e-103	2.33936	0.537	0.161	1.31059e-98
SVOPL	4.03077e-100	1.53013	0.355	0.072	1.12741e-95
SNTB1	1.36932e-95	1.79261	0.662	0.263	3.82998e-91
ADAMTS18	1.19081e-90	1.00954	0.213	0.03	3.33071e-86
AC011246.1	3.70283e-82	1.4489	0.321	0.07	1.03568e-77
AL390957.1	3.87511e-82	1.48372	0.244	0.043	1.08387e-77
CELF2	3.44005e-81	2.51976	0.637	0.278	9.62182e-77
WDR72	8.15279e-80	1.88317	0.828	0.541	2.28034e-75
MAGI3	2.83374e-76	1.8671	0.801	0.555	7.92598e-72
IGFBP5	9.88354e-76	1.64644	0.391	0.108	2.76443e-71
AL691403.1	2.89039e-75	1.10341	0.224	0.039	8.08441e-71
NTN1	4.324e-75	1.57503	0.396	0.112	1.20942e-70
MVB12B	2.81227e-74	1.72469	0.41	0.123	7.86591e-70
AP004608.1	1.14236e-65	0.985468	0.222	0.042	3.19519e-61
NEDD4L	1.28859e-65	1.4249	0.864	0.668	3.60418e-61
FOXN3	1.19853e-58	1.50349	0.72	0.445	3.35228e-54
AL157911.1	5.45035e-55	1.18391	0.235	0.054	1.52446e-50
PLCL1	3.87721e-54	1.39477	0.74	0.465	1.08446e-49
ARL15	4.5095e-54	0.924504	0.909	0.772	1.26131e-49
MYRIP	2.75809e-53	1.10697	0.346	0.106	7.71437e-49
STAC2	5.11601e-51	0.943313	0.205	0.044	1.43095e-46
EPS8	7.1383e-51	1.25804	0.789	0.554	1.99658e-46
IL18	1.11974e-50	1.46037	0.476	0.202	3.13191e-46
CCBE1	4.09258e-50	1.15925	0.277	0.075	1.14469e-45
NEBL	7.80181e-50	1.22064	0.723	0.474	2.18217e-45
TMEM117	1.50677e-49	1.19535	0.74	0.498	4.21443e-45
CERS4	1.10304e-48	1.63272	0.402	0.154	3.08522e-44
ZBTB20	2.229e-47	0.761836	0.997	0.953	6.23452e-43
ITIH5	9.94505e-47	1.07577	0.269	0.075	2.78163e-42
INPP4A	3.52238e-46	1.28387	0.471	0.211	9.85211e-42
PARVB	2.72089e-45	0.870958	0.23	0.057	7.61034e-41
PKHD1	2.90011e-45	-1.17616	0.809	0.887	8.11161e-41
ATL2	1.50743e-43	1.41843	0.507	0.259	4.21628e-39
BMPR1B	1.6568e-43	1.30938	0.568	0.293	4.63406e-39
PLCL2	1.64978e-41	1.45116	0.62	0.387	4.61442e-37
MUC20	1.9802e-39	1.11905	0.402	0.172	5.53861e-35
ADAMTS9-AS2	4.1332e-37	-1.17148	0.623	0.819	1.15606e-32
KIF13B	1.53137e-36	1.2463	0.676	0.486	4.28324e-32
ADAMTSL3	1.89461e-36	1.64937	0.557	0.325	5.29921e-32
PLPP3	3.94643e-36	1.1407	0.51	0.27	1.10382e-31
NCOA7	1.86749e-35	1.14055	0.651	0.441	5.22337e-31
LINC02694	5.7908e-35	1.57326	0.274	0.096	1.61969e-30
LIMS1	7.24076e-34	1.17675	0.693	0.49	2.02524e-29
SEMA3C	1.47604e-33	1.05961	0.582	0.349	4.12848e-29
TMEM213	1.53408e-33	1.03191	0.28	0.101	4.29083e-29
FOXP1	2.53693e-33	0.943446	0.87	0.792	7.09579e-29
SLC22A23	1.98626e-32	0.961714	0.296	0.112	5.55556e-28
WWOX	4.63687e-32	0.790498	0.931	0.85	1.29693e-27
NR2F2-AS1	6.8558e-32	-1.17109	0.421	0.688	1.91757e-27
GPHN	7.62657e-32	1.42505	0.856	0.774	2.13315e-27
B2M	3.13054e-31	1.12069	0.332	0.134	8.75613e-27
MYO6	3.45478e-30	0.95854	0.817	0.726	9.66303e-26
TBC1D4	1.35776e-29	1.0792	0.654	0.452	3.79765e-25
ADAMTSL1	1.667e-29	1.1583	0.288	0.112	4.6626e-25
TBC1D1	5.98857e-28	0.95082	0.643	0.467	1.675e-23
RIPOR2	2.21987e-27	1.1518	0.319	0.137	6.20899e-23
LITAF	9.98235e-27	1.08307	0.44	0.238	2.79206e-22
SH3TC1	3.4238e-26	0.838188	0.277	0.113	9.57636e-22
SHANK2	3.76916e-26	0.948898	0.668	0.488	1.05424e-21
PPARGC1A	4.96874e-26	0.9101	0.607	0.412	1.38976e-21
PPP2R5A	2.01151e-25	0.955905	0.468	0.268	5.6262e-21
ATP6V1A	2.09949e-25	1.00549	0.468	0.273	5.87228e-21
CGNL1	6.09768e-25	0.997102	0.573	0.385	1.70552e-20
SLC43A2	8.57648e-25	1.02874	0.296	0.131	2.39884e-20
TBL1X	2.41415e-24	1.09781	0.626	0.468	6.75237e-20
CFTR	4.29616e-24	0.89306	0.299	0.131	1.20164e-19
OGDHL	7.36559e-24	0.808379	0.274	0.116	2.06016e-19
PTGER3	1.29771e-23	1.03613	0.452	0.262	3.6297e-19
RORA	1.34544e-23	0.653047	0.939	0.894	3.76319e-19
HIPK2	4.33348e-23	1.03932	0.623	0.485	1.21207e-18
FREM1	4.44165e-23	0.854319	0.465	0.274	1.24233e-18
PTBP3	5.59782e-23	0.753781	0.792	0.666	1.56571e-18
MSI2	6.04987e-23	0.772729	0.801	0.691	1.69215e-18
PLCB1	1.26577e-22	-1.40118	0.38	0.604	3.54036e-18
MAML2	1.34942e-22	-0.788625	0.712	0.828	3.77433e-18
BCO2	1.49128e-22	1.028	0.216	0.084	4.17111e-18
ASXL1	8.61239e-22	0.84538	0.615	0.449	2.40888e-17
ITGA6	1.8308e-21	0.909015	0.443	0.265	5.12076e-17
GALNT17	3.7503e-21	0.97567	0.302	0.142	1.04896e-16
TMEM51	3.97951e-21	0.935008	0.521	0.349	1.11307e-16
ARHGAP8	5.41707e-21	0.946133	0.443	0.273	1.51515e-16
DOCK8	2.10865e-20	0.84105	0.402	0.226	5.8979e-16
ARSJ	2.2844e-20	0.963337	0.429	0.258	6.38948e-16
PTPRC	4.92926e-20	0.612683	0.271	0.118	1.37871e-15
GRB10	9.99639e-20	0.655809	0.493	0.309	2.79599e-15
KCNJ16	1.57002e-19	-0.922052	0.418	0.637	4.39135e-15
GPAT3	1.83154e-19	1.29411	0.291	0.142	5.12282e-15
AGBL4	2.7274e-19	-0.839389	0.452	0.656	7.62855e-15
L3MBTL4	2.92702e-19	0.762667	0.601	0.435	8.18687e-15
DLG2	3.34813e-19	-0.886003	0.537	0.731	9.36473e-15
SQSTM1	5.9101e-19	0.868405	0.296	0.145	1.65305e-14
SUSD1	6.04261e-19	0.910668	0.46	0.304	1.69012e-14
TFRC	7.3628e-19	0.550539	0.283	0.131	2.05938e-14
LINC01320	2.05823e-18	-0.995131	0.49	0.657	5.75686e-14
PCNX4	2.11161e-18	0.912563	0.526	0.389	5.90616e-14
ESRRG	4.36987e-18	0.421537	0.9	0.793	1.22225e-13
DLG5	9.98361e-18	0.78348	0.302	0.156	2.79241e-13
CBR3-AS1	1.85794e-17	0.815634	0.263	0.127	5.19665e-13
TPD52	2.60326e-17	0.979131	0.382	0.238	7.28132e-13
CYTH1	2.65636e-17	0.961442	0.418	0.263	7.42985e-13
RHEX	2.80297e-17	-1.218	0.263	0.464	7.83989e-13
RPL39	3.91165e-17	0.613341	0.205	0.084	1.09409e-12
WFDC2	1.9676e-16	0.826544	0.399	0.244	5.50338e-12
DGKH	2.21733e-16	-0.821166	0.446	0.616	6.20186e-12
BACE2	2.50653e-16	1.0168	0.496	0.359	7.01077e-12
ARHGAP18	2.6401e-16	0.912788	0.468	0.327	7.38436e-12
ATP6AP2	3.94397e-16	0.715111	0.216	0.098	1.10313e-11
COL4A2	4.07288e-16	-1.16279	0.258	0.458	1.13919e-11
UBL3	4.58807e-16	0.735456	0.427	0.277	1.28328e-11
PXK	6.65728e-16	0.883223	0.26	0.131	1.86204e-11
LINC01091	7.31725e-16	1.04276	0.366	0.219	2.04663e-11
PTPRM	8.5504e-16	-0.701148	0.659	0.79	2.39155e-11
PLCE1	9.22333e-16	0.613502	0.338	0.185	2.57977e-11
BICC1	1.14583e-15	-0.854676	0.814	0.857	3.2049e-11
ABHD3	1.28859e-15	0.905311	0.211	0.097	3.60419e-11
MAPK10	1.29828e-15	-0.573416	0.654	0.793	3.6313e-11
DCLK2	1.43127e-15	0.921993	0.26	0.131	4.00327e-11
CAB39	1.94482e-15	0.736386	0.576	0.442	5.43967e-11
UTRN	4.83447e-15	-0.717288	0.576	0.727	1.3522e-10
COL6A1	5.01348e-15	0.635819	0.271	0.139	1.40227e-10
DEPTOR	5.74371e-15	-1.20405	0.18	0.368	1.60652e-10
PITPNC1	6.73529e-15	-1.02846	0.324	0.514	1.88386e-10
ZNF83	1.1365e-14	-0.634588	0.313	0.528	3.1788e-10
HIP1	2.2481e-14	-0.844682	0.255	0.447	6.28792e-10
CD9	2.29774e-14	0.869132	0.327	0.19	6.42678e-10
NHS	2.676e-14	-0.840977	0.573	0.715	7.48477e-10
TRPC1	2.79876e-14	0.85272	0.407	0.271	7.82813e-10
PTH2R	5.07614e-14	-0.857965	0.676	0.742	1.4198e-09
CCSER1	5.80967e-14	-0.865405	0.751	0.805	1.62497e-09
TOX3	6.37625e-14	0.677883	0.526	0.39	1.78344e-09
ARID5B	6.46639e-14	-0.735019	0.518	0.682	1.80865e-09
SPTLC2	7.21375e-14	0.740498	0.443	0.311	2.01768e-09
PICALM	7.24903e-14	0.529035	0.867	0.806	2.02755e-09
ASAP2	7.70007e-14	0.812624	0.596	0.482	2.15371e-09
TMEM178B	9.37902e-14	-1.12543	0.271	0.438	2.62331e-09
GALNT14	9.5987e-14	-1.01714	0.194	0.368	2.68476e-09
TMBIM6	1.02157e-13	0.673382	0.454	0.303	2.85733e-09
NR3C2	1.42892e-13	0.421876	0.789	0.668	3.99669e-09
LRRFIP1	1.67958e-13	-0.610857	0.474	0.668	4.69778e-09
HLA-B	1.92408e-13	0.693525	0.283	0.151	5.38165e-09
RPL36	2.32619e-13	0.558927	0.205	0.094	6.50637e-09
TRABD2B	2.50094e-13	-1.09842	0.296	0.464	6.99513e-09
SOX5	3.24197e-13	-0.923512	0.244	0.435	9.0678e-09
CALD1	3.27608e-13	-1.58495	0.427	0.55	9.16319e-09
NXN	4.3685e-13	-1.00614	0.114	0.28	1.22187e-08
COL27A1	4.6266e-13	-0.694984	0.094	0.267	1.29406e-08
UGT2B7	4.79376e-13	-0.875031	0.294	0.465	1.34081e-08
SPAG9	5.11387e-13	0.683059	0.629	0.533	1.43035e-08
PRDM16	6.81586e-13	0.557925	0.413	0.262	1.9064e-08
NEDD9	7.34547e-13	-0.792129	0.26	0.441	2.05453e-08
PSD3	9.38765e-13	0.566179	0.723	0.617	2.62573e-08
PRICKLE2	9.54945e-13	-0.679844	0.321	0.504	2.67098e-08
SAMHD1	1.01982e-12	0.523413	0.208	0.099	2.85244e-08
SPTLC3	1.10598e-12	0.742537	0.416	0.285	3.09343e-08
LINC02532	1.12841e-12	-0.876657	0.518	0.632	3.15616e-08
HLA-A	1.18597e-12	0.575668	0.355	0.211	3.31715e-08
HSPA12A	1.38578e-12	-0.608796	0.1	0.269	3.87602e-08
AC079352.1	1.49222e-12	-1.16077	0.324	0.47	4.17375e-08
TBXAS1	1.61057e-12	0.566116	0.208	0.099	4.50478e-08
RPL41	2.66554e-12	0.504591	0.247	0.126	7.45551e-08
PRKG1	2.98319e-12	-0.805144	0.695	0.774	8.34399e-08
PBX1	3.00325e-12	-0.789618	0.399	0.567	8.40009e-08
LDLRAD4	3.40347e-12	-0.743991	0.366	0.529	9.5195e-08
MALAT1	3.98347e-12	-0.28532	1	1	1.11418e-07
KIF26B	4.30152e-12	-1.0198	0.338	0.51	1.20314e-07
RPS14	4.56705e-12	0.490229	0.216	0.106	1.27741e-07
ARHGAP26	4.85584e-12	-0.597607	0.38	0.553	1.35818e-07
CCDC148	5.44614e-12	-0.665653	0.177	0.354	1.52329e-07
PTPRG	5.99328e-12	-0.603414	0.759	0.834	1.67632e-07
SEPTIN11	6.11866e-12	-0.591395	0.235	0.423	1.71139e-07
SKAP1	8.85298e-12	0.599974	0.584	0.47	2.47618e-07
MBOAT1	9.95417e-12	0.916891	0.252	0.144	2.78418e-07
MET	1.00086e-11	-0.738548	0.404	0.573	2.79942e-07
USP3	1.44382e-11	0.751398	0.535	0.43	4.03837e-07
DYNC2H1	1.49353e-11	-0.484082	0.388	0.564	4.17741e-07
EGLN1	1.51532e-11	0.799069	0.363	0.247	4.23834e-07
PRAG1	1.75684e-11	0.73009	0.26	0.148	4.91387e-07
PCSK5	1.86801e-11	-0.774879	0.224	0.4	5.22483e-07
FHIT	2.01289e-11	0.408022	0.911	0.866	5.63006e-07
RBMS1	2.06297e-11	-0.551809	0.499	0.656	5.77012e-07
CPM	2.07934e-11	-0.760595	0.291	0.461	5.81591e-07
SYNE1	3.11506e-11	-0.655671	0.546	0.696	8.71282e-07
CABLES1	3.41559e-11	-0.784955	0.114	0.265	9.55339e-07
AMFR	3.45548e-11	0.66673	0.299	0.184	9.66498e-07
PRKAA2	3.47458e-11	0.676909	0.468	0.355	9.71841e-07
FBXL7	3.63617e-11	-0.985206	0.199	0.355	1.01704e-06
KIFC3	5.30331e-11	-0.769923	0.219	0.382	1.48334e-06
RBPMS	5.3203e-11	-0.52169	0.806	0.866	1.48809e-06
[truncated: 792 more rows]

## Sheet: PODO
	p_val	avg_log2FC	pct.1	pct.2	p_val_adj
[truncated: 1,577 more rows]

[truncated: 5 more sheets: ENDO, FIB, LEUK, URO1, URO2]
