# Supplementary material for: Defining cellular complexity in human autosomal dominant polycystic kidney disease by multimodal single cell analysis
Source: Nat Commun. 2022 Oct 30;13:6497. doi: 10.1038/s41467-022-34255-z (PMC9618568; doi:10.1038/s41467-022-34255-z)
Supplement: Supplementary file 6 — Supplementary Data 3 [file 41467_2022_34255_MOESM6_ESM.xlsx]

## Sheet: PT1
	p_val	avg_log2FC	pct.1	pct.2	p_val_adj
PRKCZ	0	-0.771137	0.16	0.405	0
TNFRSF14	0	-1.04388	0.121	0.408	0
KCNAB2	0	-1.04827	0.007	0.291	0
ESPN	0	-1.68164	0.005	0.479	0
ERRFI1	0	-1.64467	0.419	0.851	0
SLC25A33	0	-0.657863	0.103	0.332	0
DHRS3	0	-1.04356	0.072	0.346	0
KAZN	0	2.68837	0.837	0.266	0
AGMAT	0	-0.708178	0.022	0.234	0
ALDH4A1	0	-1.47419	0.104	0.549	0
IFFO2	0	1.46365	0.335	0.051	0
EIF4G3	0	1.0354	0.767	0.547	0
CLIC4	0	1.68477	0.734	0.395	0
MACF1	0	0.919474	0.889	0.806	0
SCMH1	0	0.907772	0.805	0.641	0
EBNA1BP2	0	-2.41173	0.124	0.789	0
FAAH	0	-0.757628	0.093	0.329	0
CYP4A11	0	-1.44425	0.011	0.45	0
CYP4A22-AS1	0	-2.4662	0.04	0.646	0
AGBL4	0	1.66806	0.825	0.457	0
AC104170.1	0	-0.897646	0.017	0.251	0
ZYG11A	0	-1.49731	0.055	0.472	0
DIO1	0	-0.851922	0.012	0.228	0
FAM151A	0	-0.963406	0.011	0.288	0
FGGY	0	-1.91772	0.45	0.919	0
AK4	0	-2.10781	0.137	0.732	0
GADD45A	0	-1.60325	0.079	0.503	0
LINC01788	0	-1.3921	0.051	0.432	0
PTGER3	0	-1.04969	0.118	0.41	0
TTLL7	0	1.03153	0.289	0.049	0
CCN1	0	1.04786	0.277	0.022	0
AC098656.1	0	-0.789272	0.03	0.231	0
TGFBR3	0	-0.782606	0.268	0.529	0
ARHGAP29	0	1.18056	0.799	0.583	0
RTCA-AS1	0	-0.679662	0.033	0.204	0
LINC01349	0	-1.07579	0.009	0.232	0
VCAM1	0	1.1133	0.368	0.086	0
AL121999.1	0	-0.878977	0.01	0.245	0
ATP1A1	0	-1.05673	0.254	0.563	0
SPAG17	0	1.13198	0.342	0.069	0
HAO2	0	-1.17326	0.01	0.325	0
ADAMTSL4-AS1	0	1.04629	0.333	0.071	0
SELENBP1	0	-0.78817	0.018	0.247	0
IL6R	0	-1.23122	0.187	0.57	0
SLC25A44	0	-0.709107	0.039	0.272	0
KIRREL1	0	1.5856	0.41	0.025	0
LINC00970	0	-1.08385	0.044	0.379	0
ATP1B1	0	-1.12924	0.41	0.712	0
FMO4	0	-0.924811	0.163	0.429	0
KLHL20	0	-0.779937	0.229	0.484	0
RABGAP1L	0	-0.782513	0.816	0.906	0
RASAL2	0	1.24939	0.779	0.53	0
CACNA1E	0	-2.10494	0.031	0.461	0
NPL	0	-1.16543	0.12	0.439	0
LAMC1	0	1.32347	0.518	0.203	0
LAMC2	0	0.798259	0.179	0.003	0
KCNT2	0	2.71002	0.628	0.04	0
ELF3	0	1.57387	0.423	0.038	0
ETNK2	0	-0.951104	0.022	0.312	0
PLEKHA6	0	-1.12434	0.319	0.673	0
RHEX	0	1.93429	0.775	0.322	0
PIGR	0	0.92635	0.305	0.048	0
PFKFB2	0	-1.35755	0.036	0.442	0
MIR29B2CHG	0	-0.929478	0.204	0.513	0
HHAT	0	0.832949	0.245	0.052	0
LPGAT1	0	0.985503	0.493	0.265	0
ATF3	0	0.968994	0.234	0.03	0
PTPN14	0	1.34893	0.685	0.401	0
ESRRG	0	-0.782142	0.806	0.906	0
TGFB2	0	1.83305	0.356	0.017	0
LYPLAL1-AS1	0	-0.848973	0.017	0.196	0
MARC2	0	-1.08302	0.189	0.509	0
ENAH	0	1.40314	0.487	0.139	0
DISC1	0	0.862175	0.261	0.028	0
SIPA1L2	0	0.97598	0.259	0.042	0
PCNX2	0	0.951823	0.453	0.217	0
SLC35F3	0	1.63613	0.321	0.019	0
KMO	0	-0.845003	0.044	0.221	0
AKT3	0	1.34076	0.747	0.415	0
KIF26B	0	2.66458	0.713	0.127	0
OR2G6	0	-0.664763	0.025	0.195	0
OR2T10	0	-0.574683	0.023	0.188	0
OR2T11	0	-1.0955	0.046	0.341	0
SH3YL1	0	-1.17113	0.31	0.671	0
PXDN	0	0.993297	0.237	0.007	0
HPCAL1	0	-0.817996	0.237	0.494	0
GREB1	0	-0.588205	0.028	0.193	0
SDC1	0	-0.710846	0.024	0.268	0
KLHL29	0	1.12837	0.466	0.228	0
KHK	0	-1.28552	0.022	0.413	0
FOSL2	0	1.47418	0.515	0.101	0
PPP1CB	0	1.34528	0.534	0.221	0
AC012593.1	0	1.16165	0.347	0.112	0
CRIM1	0	1.87008	0.786	0.47	0
PLEKHH2	0	1.97799	0.559	0.067	0
DYNC2LI1	0	1.07276	0.445	0.194	0
RTN4	0	1.13343	0.646	0.377	0
ANTXR1	0	1.36113	0.348	0.014	0
ANXA4	0	1.20627	0.646	0.391	0
SFXN5	0	-1.13181	0.144	0.486	0
SUCLG1	0	-1.49226	0.132	0.584	0
CYTOR	0	0.897334	0.244	0.025	0
AFF3	0	1.26176	0.404	0.089	0
MAP4K4	0	1.20545	0.603	0.277	0
FHL2	0	1.10897	0.285	0.007	0
SULT1C2	0	-0.639885	0.266	0.55	0
SULT1C4	0	1.09834	0.304	0.066	0
MIR4435-2HG	0	1.24559	0.324	0.052	0
PAX8-AS1	0	1.64057	0.533	0.181	0
SLC35F5	0	0.999118	0.567	0.333	0
ACTR3	0	1.28881	0.58	0.254	0
TFCP2L1	0	-1.18479	0.392	0.733	0
BIN1	0	-0.787099	0.117	0.342	0
NCKAP5	0	-0.780348	0.66	0.883	0
ACMSD	0	-1.46407	0.213	0.693	0
AC007364.1	0	-1.49054	0.317	0.765	0
KCNJ3	0	-0.79365	0.23	0.515	0
LINC01876	0	1.10101	0.253	0.06	0
TANC1	0	0.97721	0.517	0.283	0
ITGB6	0	1.1225	0.328	0.036	0
RBMS1	0	0.974274	0.702	0.502	0
STK39	0	1.02043	0.432	0.149	0
LRP2	0	-1.17052	0.736	0.978	0
GPR155	0	-1.18648	0.105	0.436	0
OSBPL6	0	-0.727564	0.053	0.238	0
PDE1A	0	1.36363	0.56	0.311	0
ITGAV	0	2.22732	0.78	0.369	0
AC017101.1	0	0.748003	0.174	0.009	0
GULP1	0	1.20996	0.696	0.451	0
HIBCH	0	-0.791264	0.503	0.739	0
GLS	0	1.11469	0.823	0.754	0
HSPD1	0	-0.844606	0.157	0.401	0
AOX1	0	-0.803105	0.062	0.295	0
KLF7	0	1.47417	0.618	0.285	0
IDH1	0	-0.699471	0.038	0.238	0
PTH2R	0	-0.517736	0.941	0.993	0
TNS1	0	-0.694792	0.531	0.792	0
NHEJ1	0	-0.740881	0.055	0.257	0
SLC23A3	0	-0.640105	0.017	0.183	0
AGFG1	0	1.03803	0.549	0.333	0
EFHD1	0	-0.592334	0.123	0.356	0
D2HGDH	0	-0.900683	0.242	0.519	0
LMCD1	0	1.55896	0.358	0.07	0
HRH1	0	1.49507	0.307	0.013	0
SYN2	0	-0.972221	0.05	0.313	0
SGO1-AS1	0	-1.46812	0.315	0.741	0
RBMS3	0	2.83318	0.861	0.299	0
GOLGA4	0	-1.46935	0.7	0.95	0
ACAA1	0	-1.05566	0.053	0.36	0
XYLB	0	-1.45817	0.162	0.616	0
ULK4	0	-0.98417	0.576	0.764	0
PTH1R	0	-3.07292	0.182	0.929	0
SLC26A6	0	-1.04933	0.015	0.306	0
MST1	0	-0.90686	0.117	0.377	0
ACY1	0	-1.29156	0.051	0.42	0
CHDH	0	-1.01116	0.093	0.401	0
ARHGEF3	0	1.02008	0.52	0.287	0
FLNB	0	1.42859	0.597	0.268	0
ABHD6	0	-1.11196	0.087	0.423	0
FHIT	0	-1.04114	0.923	0.991	0
ADAMTS9-AS1	0	-0.836259	0.458	0.761	0
ADAMTS9-AS2	0	1.1957	0.831	0.609	0
FRMD4B	0	-0.847142	0.42	0.684	0
MITF	0	1.35723	0.716	0.478	0
ROBO2	0	3.36288	0.646	0.079	0
MTRNR2L12	0	-0.542694	0.003	0.162	0
COL8A1	0	2.37402	0.556	0.082	0
FILIP1L	0	0.979696	0.289	0.026	0
ABI3BP	0	1.14737	0.568	0.344	0
NFKBIZ	0	2.3563	0.678	0.079	0
CD200	0	0.724109	0.196	0.025	0
LSAMP	0	2.81378	0.562	0.098	0
FSTL1	0	0.733602	0.264	0.037	0
HGD	0	-1.06026	0.162	0.514	0
GOLGB1	0	-2.04999	0.441	0.835	0
EAF2	0	-0.706346	0.071	0.275	0
MYLK	0	1.09456	0.532	0.292	0
KALRN	0	1.75264	0.55	0.089	0
ALDH1L1	0	-1.49217	0.166	0.659	0
KLF15	0	-0.531156	0.012	0.182	0
AC010210.1	0	-1.06676	0.139	0.459	0
NUDT16	0	-0.517354	0.014	0.175	0
ACAD11	0	-1.03845	0.239	0.583	0
RASA2	0	0.919221	0.518	0.274	0
TFDP2	0	-0.838855	0.463	0.706	0
PLOD2	0	1.39961	0.428	0.124	0
PLSCR1	0	1.4793	0.506	0.1	0
MME	0	-3.00318	0.166	0.889	0
TIPARP	0	-0.84356	0.078	0.307	0
RARRES1	0	0.905398	0.191	0.014	0
IQCJ-SCHIP1	0	1.38374	0.578	0.282	0
TNIK	0	1.29262	0.76	0.481	0
FNDC3B	0	1.39238	0.882	0.701	0
TNFSF10	0	1.73018	0.61	0.152	0
NCEH1	0	1.48992	0.554	0.254	0
TBL1XR1	0	0.987533	0.758	0.567	0
EHHADH	0	-1.83653	0.237	0.776	0
DGKG	0	-1.00246	0.065	0.308	0
KNG1	0	-0.576647	0.011	0.173	0
ST6GAL1	0	1.2876	0.436	0.091	0
LPP	0	0.901307	0.95	0.905	0
CLDN1	0	1.52187	0.381	0.02	0
ATP13A3	0	1.08227	0.596	0.348	0
SPON2	0	1.04577	0.306	0.023	0
FGFR3	0	-0.937647	0.123	0.43	0
SH3BP2	0	-1.02418	0.128	0.433	0
AFAP1	0	0.917999	0.308	0.08	0
SH3TC1	0	-0.809973	0.064	0.296	0
AC108519.1	0	-1.47318	0.213	0.636	0
SLC2A9	0	-1.40575	0.531	0.868	0
HS3ST1	0	1.1993	0.272	0.005	0
AC005699.1	0	1.52008	0.359	0.054	0
AC098829.1	0	-1.57271	0.175	0.434	0
PROM1	0	2.29675	0.616	0.024	0
SLIT2	0	-0.819686	0.564	0.801	0
KCNIP4	0	2.72766	0.624	0.142	0
SEL1L3	0	1.08237	0.386	0.115	0
APBB2	0	1.09476	0.735	0.523	0
IGFBP7	0	1.40293	0.798	0.559	0
SLC4A4	0	-2.68765	0.438	0.96	0
ADAMTS3	0	0.85306	0.213	0.027	0
AFM	0	-2.82265	0.013	0.727	0
LINC02499	0	-1.25915	0.004	0.339	0
CXCL1	0	0.654949	0.158	0.001	0
SHROOM3	0	0.996401	0.794	0.651	0
FRAS1	0	-0.995787	0.734	0.86	0
ANXA3	0	1.19207	0.317	0.016	0
GPAT3	0	-1.62481	0.131	0.507	0
PDLIM5	0	0.954699	0.773	0.602	0
STPG2	0	-0.807991	0.31	0.617	0
AC004053.1	0	-2.24206	0.147	0.679	0
AC096577.1	0	-3.59439	0.17	0.883	0
EGF	0	-1.9296	0.026	0.386	0
ENPEP	0	-0.788201	0.492	0.77	0
ANK2	0	-0.743986	0.425	0.703	0
PDE5A	0	0.868847	0.298	0.078	0
LINC02615	0	1.8863	0.715	0.328	0
JADE1	0	1.37251	0.658	0.412	0
INPP4B	0	0.755646	0.408	0.169	0
AC098588.3	0	-3.26568	0.15	0.914	0
AC079298.3	0	2.30302	0.275	0.008	0
PALLD	0	1.82876	0.659	0.218	0
LINC02275	0	-1.11382	0.047	0.332	0
STOX2	0	2.35081	0.833	0.222	0
ENPP6	0	-1.41814	0.021	0.389	0
ACSL1	0	-1.21976	0.161	0.546	0
KLKB1	0	-1.00944	0.075	0.351	0
F11-AS1	0	-1.34086	0.027	0.351	0
LINC01060	0	-1.51481	0.415	0.806	0
SLC9A3	0	-0.581423	0.006	0.158	0
AC114291.1	0	-0.822087	0.003	0.225	0
SLC6A19	0	-1.18521	0.012	0.363	0
LINC01020	0	-2.15856	0.041	0.589	0
ADAMTS16	0	1.01493	0.332	0.117	0
CMBL	0	-1.31627	0.047	0.435	0
LINC02220	0	-1.13534	0.047	0.335	0
TRIO	0	1.20638	0.854	0.653	0
RETREG1	0	1.15947	0.677	0.443	0
CDH9	0	-1.25636	0.176	0.596	0
CDH6	0	2.24197	0.751	0.344	0
PDZD2	0	-3.82032	0.129	0.949	0
AGXT2	0	-2.63105	0.092	0.847	0
PRLR	0	-1.7386	0.09	0.588	0
GDNF-AS1	0	-0.824182	0.02	0.242	0
OSMR	0	1.23049	0.408	0.08	0
GHR	0	-1.05312	0.266	0.617	0
PARP8	0	1.03645	0.391	0.099	0
MAP3K1	0	1.49963	0.614	0.271	0
PDE4D	0	0.531018	0.986	0.991	0
ZSWIM6	0	1.18402	0.771	0.577	0
MAST4	0	-1.25315	0.645	0.936	0
IQGAP2	0	-1.31405	0.236	0.619	0
ZBED3-AS1	0	-1.32597	0.094	0.426	0
ARSB	0	-1.37335	0.219	0.561	0
DMGDH	0	-1.04533	0.226	0.577	0
BHMT2	0	-1.36727	0.245	0.674	0
BHMT	0	-1.38603	0.28	0.624	0
CMYA5	0	-1.24916	0.199	0.524	0
SSBP2	0	1.1583	0.555	0.224	0
VCAN	0	1.98708	0.452	0.008	0
FER	0	1.10056	0.727	0.481	0
SEMA6A	0	1.04989	0.372	0.116	0
LINC02147	0	-2.13918	0.045	0.537	0
DMXL1	0	-0.722086	0.477	0.709	0
TNFAIP8	0	1.46585	0.409	0.058	0
ZNF608	0	1.12197	0.573	0.337	0
P4HA2	0	-1.62587	0.055	0.514	0
SLC22A5	0	-1.3014	0.185	0.571	0
SLC25A48	0	-1.15538	0.118	0.459	0
TRPC7-AS1	0	-0.899453	0.018	0.218	0
EGR1	0	0.90697	0.293	0.051	0
ANKHD1	0	-0.750022	0.538	0.764	0
ARHGAP26	0	1.34728	0.763	0.515	0
KCTD16	0	1.94676	0.433	0.043	0
PPP2R2B	0	-1.83081	0.072	0.451	0
ABLIM3	0	-0.856599	0.099	0.372	0
PPARGC1B	0	-0.688261	0.02	0.21	0
GPX3	0	-1.92784	0.188	0.731	0
SLC36A2	0	-2.65822	0.045	0.715	0
GALNT10	0	0.955984	0.306	0.092	0
LARP1	0	-0.772849	0.352	0.618	0
HAVCR1	0	1.34192	0.326	0.037	0
CYFIP2	0	-1.01571	0.305	0.663	0
ADRA1B	0	-1.39643	0.036	0.4	0
AC113414.1	0	-1.7344	0.123	0.604	0
WWC1	0	1.74826	0.843	0.579	0
KCNIP1	0	1.95513	0.373	0.019	0
KIAA1191	0	-0.708303	0.076	0.302	0
PDLIM7	0	0.7352	0.229	0.012	0
COL23A1	0	1.21174	0.302	0.063	0
LINC01622	0	-1.78896	0.12	0.616	0
GMDS	0	1.15806	0.661	0.392	0
NQO2	0	-1.51244	0.069	0.51	0
SLC22A23	0	-1.46859	0.115	0.532	0
F13A1	0	-1.35445	0.013	0.242	0
RREB1	0	-0.838923	0.46	0.681	0
AL139807.1	0	1.33671	0.332	0.055	0
RNF144B	0	1.53925	0.424	0.048	0
SOX4	0	1.27861	0.392	0.049	0
CASC15	0	3.47187	0.855	0.079	0
DCDC2	0	2.63012	0.87	0.355	0
RIPOR2	0	0.967411	0.344	0.091	0
SLC17A1	0	-1.29758	0.511	0.89	0
SLC17A3	0	-1.41162	0.119	0.526	0
GABBR1	0	0.803442	0.243	0.031	0
IP6K3	0	-0.629247	0.003	0.188	0
FKBP5	0	-3.81319	0.188	0.863	0
KCNK5	0	-2.22999	0.093	0.682	0
CCND3	0	1.11652	0.378	0.146	0
SLC22A7	0	-1.53007	0.008	0.392	0
VEGFA	0	-0.789616	0.08	0.369	0
HSP90AB1	0	-0.569376	0.056	0.257	0
CD2AP	0	0.931468	0.733	0.543	0
PKHD1	0	0.934796	0.992	0.993	0
TINAG	0	-1.81686	0.329	0.814	0
COL12A1	0	1.06744	0.256	0.016	0
BACH2	0	1.94904	0.603	0.159	0
EPHA7	0	1.24253	0.562	0.321	0
MFSD4B	0	-1.45944	0.527	0.872	0
PTPRK	0	0.886627	0.871	0.72	0
EPB41L2	0	1.41936	0.497	0.108	0
AL078590.2	0	-0.832884	0.016	0.189	0
ALDH8A1	0	-0.652332	0.061	0.256	0
PDE7B	0	1.18873	0.662	0.374	0
ADGRG6	0	1.07376	0.359	0.117	0
LINC01277	0	-1.59056	0.062	0.479	0
AIG1	0	-0.812302	0.468	0.724	0
PHACTR2	0	1.0014	0.514	0.265	0
UTRN	0	1.22431	0.635	0.288	0
SAMD5	0	-1.0543	0.379	0.707	0
AL033504.1	0	-0.7569	0.286	0.551	0
IYD	0	-0.846464	0.043	0.281	0
MTHFD1L	0	1.36564	0.479	0.121	0
AKAP12	0	1.93625	0.566	0.201	0
CNKSR3	0	1.26231	0.813	0.623	0
PLG	0	-2.83846	0.014	0.711	0
PDE10A	0	-1.18839	0.291	0.728	0
LINC01558	0	-0.514316	0.003	0.146	0
FRMD1	0	-0.710056	0.021	0.187	0
THBS2	0	0.928398	0.166	0.003	0
FAM20C	0	-1.13562	0.267	0.613	0
AC004160.1	0	-0.885652	0.049	0.248	0
SCIN	0	0.982842	0.394	0.143	0
AC005062.1	0	1.25663	0.359	0.064	0
MACC1	0	2.81596	0.845	0.203	0
ITGB8	0	3.45204	0.933	0.359	0
RAPGEF5	0	0.81181	0.228	0.043	0
AC004485.1	0	-1.14607	0.086	0.406	0
AC003044.1	0	-2.17908	0.255	0.851	0
JAZF1	0	0.964965	0.323	0.073	0
CREB5	0	2.83941	0.801	0.16	0
SUGCT	0	-1.22503	0.571	0.884	0
HECW1	0	-1.83953	0.061	0.6	0
AC004870.4	0	-0.832528	0.039	0.219	0
MLXIPL	0	-1.56766	0.087	0.575	0
POR	0	-1.93742	0.153	0.619	0
PCLO	0	-1.27885	0.424	0.802	0
ABCB1	0	1.42403	0.515	0.245	0
ZNF804B	0	-1.92243	0.161	0.684	0
CDK14	0	-0.916364	0.758	0.914	0
CDK6	0	0.980925	0.455	0.226	0
PON2	0	0.977209	0.418	0.152	0
PDK4	0	-1.70171	0.14	0.686	0
CYP3A5	0	-1.7875	0.277	0.566	0
AZGP1	0	-0.541488	0.004	0.144	0
CDHR3	0	-0.927281	0.316	0.637	0
NAMPT	0	1.73347	0.436	0.136	0
LINC01510	0	-0.702196	0.011	0.207	0
MET	0	1.52561	0.706	0.324	0
AASS	0	-1.65011	0.247	0.675	0
SLC13A1	0	-1.5811	0.226	0.803	0
GRM8	0	0.98641	0.231	0.024	0
CALD1	0	1.09875	0.776	0.596	0
KIAA1549	0	-1.0543	0.26	0.609	0
TMEM178B	0	1.86449	0.694	0.287	0
MGAM	0	-1.03604	0.031	0.302	0
ZYX	0	0.523601	0.197	0.025	0
PRKAG2	0	-1.55394	0.292	0.739	0
WDR60	0	-0.733956	0.448	0.704	0
DLGAP2	0	-1.09582	0.01	0.26	0
MSRA	0	-1.94628	0.357	0.865	0
TUSC3	0	1.09903	0.376	0.118	0
PSD3	0	2.1045	0.592	0.083	0
SLC39A14	0	-0.833319	0.136	0.408	0
BNIP3L	0	-1.35503	0.207	0.594	0
EPHX2	0	-1.08762	0.111	0.467	0
CLU	0	1.44591	0.384	0.071	0
NUGGC	0	-0.719263	0.005	0.189	0
RBPMS	0	1.18958	0.911	0.802	0
UNC5D	0	1.33306	0.458	0.172	0
FGFR1	0	1.14052	0.303	0.051	0
TACC1	0	-1.14864	0.481	0.715	0
ST18	0	-1.39584	0.028	0.354	0
XKR4	0	1.26123	0.235	0.018	0
FAM110B	0	1.49915	0.476	0.126	0
AC009879.4	0	-0.609284	0.051	0.247	0
MSC-AS1	0	1.98243	0.559	0.039	0
SBSPON	0	1.33253	0.349	0.021	0
AC083837.1	0	0.963142	0.377	0.149	0
TPD52	0	-1.04971	0.265	0.601	0
RALYL	0	-1.21288	0.537	0.87	0
CALB1	0	-0.728974	0.024	0.246	0
RIDA	0	-0.736215	0.052	0.279	0
DPYS	0	-1.47976	0.246	0.697	0
ZFPM2-AS1	0	2.02105	0.416	0.039	0
OXR1	0	1.50834	0.937	0.811	0
AC090579.1	0	1.25721	0.365	0.108	0
EXT1	0	1.91659	0.878	0.606	0
SAMD12	0	0.931501	0.746	0.558	0
TNFRSF11B	0	1.24672	0.323	0.038	0
DEPTOR	0	-0.692863	0.261	0.541	0
FER1L6	0	-1.34477	0.003	0.317	0
PVT1	0	1.44463	0.344	0.027	0
FAM49B	0	1.17476	0.609	0.314	0
NDRG1	0	-1.20134	0.179	0.549	0
ZFAT	0	-1.20778	0.127	0.496	0
PTK2	0	0.849495	0.843	0.722	0
PARP10	0	-0.934183	0.067	0.342	0
GPT	0	-0.836889	0.011	0.23	0
GLIS3	0	1.42015	0.935	0.808	0
SPATA6L	0	0.931585	0.288	0.059	0
GLDC	0	-0.758373	0.329	0.607	0
BNC2	0	0.82154	0.91	0.848	0
AL162725.2	0	-1.7499	0.006	0.465	0
MLLT3	0	1.07624	0.564	0.318	0
MIR31HG	0	1.54864	0.371	0.031	0
AL391117.1	0	-1.75356	0.309	0.823	0
ACO1	0	-1.45665	0.138	0.569	0
KLF9	0	-0.659646	0.128	0.358	0
TRPM3	0	-1.39412	0.622	0.946	0
ZFAND5	0	-1.24071	0.172	0.547	0
ANXA1	0	1.00772	0.236	0.028	0
TRPM6	0	-0.585201	0.017	0.181	0
PCSK5	0	-1.26784	0.319	0.69	0
GNAQ	0	0.846944	0.808	0.657	0
PSAT1	0	-0.692417	0.019	0.218	0
TLE1	0	1.67588	0.448	0.057	0
FRMD3	0	-1.09066	0.314	0.656	0
AL358232.2	0	-0.877518	0.224	0.531	0
FBP1	0	-1.41208	0.076	0.49	0
AOPEP	0	1.06224	0.895	0.787	0
PLPPR1	0	-1.79666	0.151	0.586	0
ALDOB	0	-2.78374	0.017	0.758	0
TMEM246-AS1	0	-1.28174	0.045	0.392	0
PTGR1	0	-0.746379	0.235	0.484	0
UGCG	0	2.19355	0.775	0.268	0
SUSD1	0	0.819388	0.283	0.073	0
PTBP3	0	1.10967	0.645	0.4	0
HDHD3	0	-0.744784	0.102	0.34	0
TNC	0	2.64972	0.496	0.019	0
PAPPA	0	2.08718	0.655	0.179	0
NIBAN2	0	0.949521	0.232	0.023	0
FAM102A	0	-0.840234	0.062	0.307	0
ASS1	0	-2.46187	0.199	0.804	0
DBH-AS1	0	-0.711583	0.002	0.175	0
SARDH	0	-0.623139	0.012	0.177	0
RXRA	0	-0.852712	0.064	0.32	0
SLC34A3	0	-0.760333	0.001	0.207	0
DIP2C	0	-0.696181	0.702	0.871	0
PFKP	0	1.1955	0.357	0.066	0
KLF6	0	1.90357	0.671	0.281	0
PROSER2	0	1.35434	0.312	0.021	0
DHTKD1	0	-0.915496	0.18	0.495	0
CUBN	0	-3.45239	0.341	0.997	0
NEBL	0	0.78266	0.52	0.273	0
MYO3A	0	0.849244	0.19	0.015	0
APBB1IP	0	1.31225	0.391	0.086	0
ANKRD26	0	-0.886785	0.344	0.655	0
SVIL	0	1.0992	0.738	0.527	0
NRP1	0	1.44847	0.79	0.509	0
PARD3	0	1.02174	0.96	0.908	0
RASSF4	0	-1.93035	0.241	0.797	0
OGDHL	0	-0.874378	0.099	0.39	0
A1CF	0	-0.764954	0.054	0.29	0
PRKG1	0	1.06792	0.698	0.403	0
PCDH15	0	-3.14635	0.022	0.713	0
BICC1	0	1.60363	0.98	0.919	0
SLC16A9	0	-3.25209	0.199	0.948	0
RHOBTB1	0	-1.03877	0.468	0.753	0
HKDC1	0	0.931289	0.312	0.094	0
MCU	0	1.31125	0.649	0.322	0
CAMK2G	0	-0.765972	0.148	0.392	0
VCL	0	2.04827	0.657	0.189	0
RPS24	0	-0.54054	0.056	0.247	0
NRG3	0	2.42352	0.763	0.213	0
SLC16A12	0	-1.14263	0.566	0.859	0
PANK1	0	-0.801323	0.055	0.305	0
MYOF	0	1.29401	0.422	0.072	0
PLCE1	0	0.985228	0.321	0.107	0
PDLIM1	0	1.21028	0.331	0.038	0
ABCC2	0	-1.8242	0.027	0.558	0
SFXN2	0	-1.09023	0.04	0.362	0
SORCS1	0	-3.09263	0.116	0.772	0
ATRNL1	0	1.02935	0.271	0.026	0
GFRA1	0	1.14434	0.231	0.008	0
BAG3	0	-0.68219	0.031	0.233	0
TACC2	0	-0.81328	0.29	0.558	0
DOCK1	0	0.865149	0.741	0.571	0
PTPRE	0	0.915817	0.246	0.03	0
ECHS1	0	-0.671504	0.055	0.259	0
PGGHG	0	1.26715	0.364	0.046	0
CDHR5	0	-0.935297	0.035	0.305	0
KCNQ1OT1	0	-1.74611	0.521	0.919	0
ST5	0	0.869264	0.275	0.055	0
GALNT18	0	-0.883123	0.309	0.572	0
PDE3B	0	-1.00725	0.154	0.385	0
NELL1	0	-0.895306	0.059	0.346	0
SLC5A12	0	-4.01072	0.075	0.951	0
BBOX1	0	-1.2283	0.284	0.598	0
TSPAN18	0	1.04762	0.423	0.16	0
GLYAT	0	-1.30678	0.395	0.767	0
GLYATL1	0	-0.953487	0.05	0.301	0
SLC22A6	0	-2.82615	0.022	0.792	0
SLC22A8	0	-1.50948	0.034	0.466	0
MACROD1	0	-0.809788	0.099	0.347	0
SLC22A11	0	-1.07047	0.062	0.401	0
SLC22A12	0	-1.16485	0.018	0.35	0
NEAT1	0	-0.735543	0.918	0.988	0
C11orf80	0	1.28235	0.481	0.163	0
PC	0	-1.2172	0.035	0.39	0
FCHSD2	0	1.21969	0.642	0.313	0
POLD3	0	-0.866117	0.105	0.357	0
TSKU	0	-0.749676	0.011	0.197	0
MYO7A	0	-0.646152	0.004	0.17	0
SYTL2	0	1.50661	0.604	0.293	0
PICALM	0	1.03201	0.865	0.727	0
FAT3	0	1.31334	0.25	0.007	0
C11orf54	0	-0.722233	0.302	0.569	0
MAML2	0	1.03242	0.917	0.834	0
MMP7	0	1.32157	0.349	0.014	0
AP003049.2	0	-1.31812	0.002	0.228	0
IL18	0	1.16981	0.345	0.071	0
ZBTB16	0	-1.56555	0.49	0.867	0
SMIM35	0	-1.06516	0.003	0.22	0
PHLDB1	0	0.809225	0.378	0.143	0
PDZD3	0	-1.07506	0.041	0.352	0
USP2	0	-1.20381	0.035	0.437	0
MIR100HG	0	-1.23486	0.418	0.748	0
UBASH3B	0	1.31409	0.255	0.014	0
GRAMD1B	0	-3.70579	0.011	0.87	0
ETS1	0	0.950011	0.302	0.07	0
IQSEC3	0	-0.75165	0.01	0.199	0
SLC6A12	0	-1.16693	0.044	0.345	0
SLC6A13	0	-2.46756	0.1	0.792	0
TSPAN9	0	-0.856838	0.385	0.673	0
PTPRO	0	1.44665	0.395	0.115	0
PLEKHA5	0	-0.645261	0.869	0.963	0
LDHB	0	-0.753688	0.127	0.388	0
RASSF8-AS1	0	-0.909537	0.081	0.363	0
ITPR2	0	-0.758324	0.69	0.863	0
TM7SF3	0	-0.963149	0.307	0.606	0
PPFIBP1	0	2.25515	0.901	0.548	0
DENND5B	0	-0.767872	0.486	0.712	0
BICD1	0	1.61154	0.55	0.207	0
FGD4	0	-0.686746	0.742	0.863	0
PRICKLE1	0	2.79225	0.701	0.117	0
SLC38A1	0	0.790787	0.278	0.07	0
AC008014.1	0	-1.10577	0.528	0.817	0
HDAC7	0	0.916837	0.271	0.026	0
VDR	0	-0.892871	0.081	0.336	0
GPD1	0	-0.713805	0.011	0.215	0
LARP4	0	-0.859921	0.378	0.671	0
KRT7	0	0.738996	0.214	0.017	0
SLC39A5	0	-0.971525	0.016	0.305	0
RBMS2	0	1.02602	0.38	0.113	0
MSRB3	0	0.928533	0.24	0.026	0
GRIP1	0	1.65782	0.692	0.277	0
AC128707.1	0	-0.748288	0.006	0.189	0
AC027288.3	0	-2.27012	0.185	0.797	0
PAWR	0	1.2432	0.677	0.432	0
OTOGL	0	-1.03937	0.023	0.286	0
KITLG	0	1.31108	0.422	0.114	0
SOCS2-AS1	0	-0.687153	0.035	0.229	0
NTN4	0	1.54364	0.608	0.306	0
CHPT1	0	-0.724009	0.172	0.425	0
PAH	0	-2.31354	0.191	0.848	0
NT5DC3	0	1.37101	0.331	0.051	0
C12orf75	0	1.07977	0.463	0.207	0
CORO1C	0	1.0848	0.396	0.144	0
ACACB	0	-1.34313	0.22	0.661	0
TRPV4	0	-0.896401	0.135	0.428	0
TPCN1	0	-1.62412	0.325	0.785	0
MED13L	0	0.921127	0.877	0.761	0
FBXO21	0	-1.54665	0.187	0.658	0
HNF1A-AS1	0	-0.83816	0.426	0.753	0
HNF1A	0	-0.695744	0.038	0.244	0
HPD	0	-1.47902	0.009	0.46	0
CRYL1	0	-1.79245	0.262	0.781	0
FRY	0	1.10479	0.438	0.139	0
N4BP2L2	0	-0.690632	0.703	0.863	0
KL	0	-0.673822	0.167	0.42	0
LINC02334	0	-1.1284	0.041	0.331	0
LHFPL6	0	1.27794	0.396	0.08	0
DGKH	0	1.28807	0.76	0.454	0
SMIM2-AS1	0	-2.31933	0.12	0.776	0
LINC02336	0	-1.35238	0.014	0.257	0
GPC6	0	1.00811	0.86	0.79	0
CLDN10	0	-0.895509	0.364	0.682	0
COL4A1	0	1.52826	0.581	0.269	0
TUBGCP3	0	-1.10014	0.199	0.484	0
MCF2L	0	-1.00486	0.397	0.74	0
AC244502.1	0	-1.45208	0.007	0.331	0
SLC7A7	0	-1.80946	0.085	0.59	0
SLC7A8	0	-1.69049	0.064	0.497	0
RNF212B	0	-3.31562	0.041	0.647	0
PCK2	0	-0.809217	0.016	0.255	0
AL110292.1	0	-2.54104	0.109	0.765	0
PRKD1	0	1.0747	0.739	0.471	0
NPAS3	0	1.63198	0.583	0.178	0
MIA2	0	-0.717023	0.632	0.844	0
LINC00871	0	-2.14137	0.174	0.771	0
SAMD4A	0	2.45551	0.838	0.384	0
HIF1A	0	1.63302	0.681	0.355	0
HIF1A-AS3	0	0.877802	0.21	0.021	0
SYNE2	0	-1.30634	0.908	0.989	0
GPHN	0	-1.48914	0.85	0.981	0
RAD51B	0	1.03873	0.719	0.506	0
ZFP36L1	0	1.79777	0.706	0.286	0
ACTN1	0	1.90884	0.522	0.062	0
RGS6	0	-0.456002	0.011	0.158	0
DPF3	0	-1.06615	0.049	0.34	0
ENTPD5	0	-0.843913	0.123	0.415	0
ALDH6A1	0	-1.15269	0.047	0.398	0
LIN52	0	-1.87089	0.189	0.687	0
CALM1	0	-1.62443	0.104	0.559	0
LGMN	0	-0.780503	0.039	0.237	0
HSP90AA1	0	-1.11968	0.155	0.516	0
AMN	0	-1.18771	0.136	0.507	0
TNFAIP2	0	1.28099	0.418	0.114	0
GPR132	0	0.916782	0.178	0.002	0
SNHG14	0	-1.05672	0.707	0.885	0
FAM189A1	0	1.41035	0.594	0.268	0
TJP1	0	0.995885	0.617	0.401	0
KLF13	0	-0.870885	0.141	0.387	0
SLC12A6	0	-1.4105	0.225	0.657	0
DPH6-DT	0	-0.73064	0.194	0.456	0
THBS1	0	1.61	0.415	0.081	0
GANC	0	-0.931248	0.156	0.435	0
CAPN3	0	-0.824373	0.117	0.371	0
SORD	0	-1.13802	0.034	0.365	0
SLC12A1	0	-1.64264	0.066	0.276	0
ATP8B4	0	-1.73798	0.088	0.545	0
SLC27A2	0	-1.75592	0.094	0.543	0
WDR72	0	-1.78144	0.667	0.944	0
CGNL1	0	-1.30312	0.515	0.83	0
ADAM10	0	1.04013	0.649	0.413	0
MYO1E	0	1.43163	0.652	0.306	0
ANXA2	0	1.04152	0.379	0.094	0
TPM1	0	3.70193	0.89	0.263	0
AC087482.1	0	-1.69354	0.033	0.52	0
GLCE	0	-0.727364	0.142	0.386	0
AC026992.2	0	-0.549558	0.008	0.154	0
DRAIC	0	-1.53305	0.019	0.395	0
UACA	0	0.923188	0.633	0.415	0
LRRC49	0	0.79237	0.221	0.041	0
STRA6	0	-0.547366	0.002	0.145	0
CTSH	0	-1.65881	0.064	0.531	0
ARNT2	0	1.20746	0.366	0.073	0
ADAMTSL3	0	1.18528	0.346	0.062	0
SLC28A1	0	-1.14451	0.278	0.688	0
ANPEP	0	-0.923569	0.33	0.648	0
IQGAP1	0	0.978102	0.511	0.267	0
SLCO3A1	0	1.42364	0.405	0.043	0
MCTP2	0	1.01306	0.412	0.152	0
AC087762.1	0	-2.03026	0.093	0.673	0
RAB11FIP3	0	-2.16467	0.568	0.968	0
MCRIP2	0	-0.75356	0.031	0.272	0
CLCN7	0	-0.711116	0.074	0.276	0
HAGH	0	-1.06268	0.121	0.447	0
SRRM2	0	-1.05816	0.538	0.808	0
ABAT	0	-0.897181	0.119	0.399	0
SNX29	0	-0.64541	0.811	0.936	0
ABCC1	0	0.972376	0.315	0.086	0
ABCC6	0	-0.779593	0.149	0.406	0
UMOD	0	-1.12162	0.014	0.177	0
ACSM2A	0	-1.65661	0.778	0.995	0
ACSM2B	0	-2.46749	0.493	0.987	0
ACSM3	0	2.56604	0.524	0.158	0
ANKS4B	0	-0.550042	0.007	0.162	0
TNRC6A	0	-0.72717	0.776	0.896	0
SLC5A11	0	-1.09131	0.005	0.245	0
SLC5A2	0	-1.28641	0.061	0.439	0
GPT2	0	-1.15368	0.033	0.367	0
AC025810.1	0	-1.03684	0.045	0.259	0
CES3	0	-0.980367	0.013	0.298	0
NFATC3	0	-0.820252	0.289	0.552	0
AC009060.1	0	-1.82926	0.093	0.61	0
CLEC18C	0	-0.643458	0.01	0.187	0
NPIPB15	0	-0.629828	0.015	0.19	0
AC009053.3	0	-0.945135	0.052	0.335	0
GLG1	0	-0.79711	0.501	0.727	0
MAF	0	-1.25166	0.15	0.49	0
CRISPLD2	0	1.30185	0.267	0.015	0
GSE1	0	-0.916917	0.238	0.503	0
RPL13	0	-0.623609	0.092	0.339	0
DPEP1	0	-1.92111	0.086	0.653	0
NXN	0	1.60638	0.39	0.043	0
SLC43A2	0	-1.7892	0.109	0.593	0
SERPINF2	0	-1.09526	0.034	0.366	0
CLUH	0	-0.999681	0.117	0.435	0
RAP1GAP2	0	1.57744	0.431	0.063	0
ASPA	0	-1.34268	0.099	0.49	0
TRPV1	0	-0.860762	0.106	0.385	0
SAT2	0	-1.16265	0.06	0.408	0
CCDC144A	0	-1.12165	0.084	0.369	0
PEMT	0	-1.00285	0.066	0.329	0
SHMT1	0	-0.816397	0.245	0.526	0
SLC5A10	0	-1.63806	0.057	0.509	0
ALDH3A2	0	-1.01482	0.147	0.44	0
AC005726.1	0	-1.10494	0.045	0.348	0
SLC13A2	0	-0.5827	0.007	0.151	0
SPAG5	0	-0.65017	0.006	0.165	0
SSH2	0	0.873974	0.782	0.631	0
MYO1D	0	1.54447	0.588	0.168	0
CCL2	0	0.434408	0.15	0.003	0
LINC00671	0	-1.57573	0.166	0.707	0
TMEM106A	0	-0.820388	0.069	0.306	0
MAPT	0	-1.40147	0.069	0.443	0
ITGB3	0	1.45904	0.351	0.03	0
EFCAB13	0	1.35191	0.429	0.167	0
SCRN2	0	-0.779344	0.05	0.281	0
NFE2L1	0	-0.728416	0.107	0.328	0
ITGA3	0	1.74657	0.473	0.07	0
PDK2	0	-0.893211	0.031	0.302	0
ACSF2	0	-2.15853	0.176	0.799	0
ABCC3	0	1.56742	0.455	0.114	0
PCTP	0	-0.767047	0.061	0.276	0
VMP1	0	1.8116	0.842	0.627	0
TANC2	0	1.00771	0.542	0.291	0
ACE	0	-0.773425	0.007	0.228	0
KCNH6	0	-1.45792	0.006	0.407	0
SNHG25	0	-0.663659	0.072	0.303	0
DDX5	0	-1.03932	0.318	0.646	0
CEP112	0	1.21186	0.642	0.347	0
SOX9	0	0.787474	0.219	0.009	0
AFMID	0	-1.51657	0.129	0.588	0
BAIAP2	0	-1.65031	0.078	0.535	0
SLC25A10	0	-0.681369	0.016	0.209	0
DCXR	0	-0.653431	0.001	0.198	0
FN3K	0	-1.21746	0.054	0.417	0
DLGAP1	0	3.91879	0.848	0.09	0
EPB41L3	0	-1.51665	0.411	0.853	0
L3MBTL4	0	-0.766295	0.729	0.912	0
LDLRAD4	0	1.27855	0.677	0.359	0
TTC39C	0	0.698796	0.219	0.039	0
OSBPL1A	0	-0.750819	0.271	0.535	0
CHST9	0	1.249	0.294	0.027	0
DTNA	0	1.72394	0.482	0.063	0
FHOD3	0	1.23435	0.83	0.7	0
SETBP1	0	-0.721226	0.669	0.83	0
MRO	0	-0.561032	0.005	0.152	0
AC006305.1	0	-0.95743	0.014	0.229	0
ATP8B1	0	0.88334	0.294	0.078	0
NEDD4L	0	-0.67405	0.714	0.859	0
ALPK2	0	1.21227	0.526	0.223	0
AC113137.1	0	-0.750469	0.003	0.159	0
AC105094.2	0	-1.99342	0.017	0.426	0
RNF152	0	-3.05045	0.207	0.896	0
BCL2	0	1.28509	0.858	0.676	0
RTTN	0	-1.42536	0.216	0.611	0
CYB5A	0	-0.961069	0.2	0.523	0
SLC66A2	0	-2.00404	0.087	0.601	0
FSTL3	0	0.672534	0.223	0.037	0
CIRBP	0	-0.825776	0.219	0.497	0
PLIN5	0	-0.904999	0.104	0.415	0
SAFB2	0	-1.29289	0.199	0.606	0
FUT6	0	-1.30674	0.048	0.446	0
C3	0	1.14712	0.276	0.006	0
INSR	0	-1.15425	0.589	0.879	0
ZNF69	0	-0.832696	0.259	0.536	0
ZSWIM4	0	1.06305	0.274	0.025	0
CYP4F3	0	-1.37172	0.025	0.451	0
TPM4	0	1.44226	0.423	0.038	0
PGPEP1	0	-0.837973	0.124	0.359	0
SLC25A42	0	-1.55599	0.09	0.567	0
AC008554.1	0	-1.0105	0.357	0.639	0
SLC7A9	0	-0.799537	0.05	0.282	0
PEPD	0	-1.4328	0.114	0.559	0
HPN	0	-1.39308	0.402	0.827	0
PRODH2	0	-2.66095	0.043	0.78	0
ACTN4	0	1.31716	0.777	0.576	0
CYP2B6	0	-0.56484	0.006	0.153	0
RELB	0	0.699295	0.201	0.027	0
AC026803.3	0	-0.777046	0.03	0.255	0
HSD17B14	0	-0.959398	0.057	0.331	0
NAPSA	0	-0.626977	0.034	0.214	0
ZNF83	0	1.10944	0.686	0.421	0
PLCB1	0	1.13427	0.583	0.331	0
PLCB4	0	1.37813	0.404	0.132	0
PPP1R16B	0	-1.71542	0.082	0.552	0
ZHX3	0	-1.43622	0.353	0.776	0
LPIN3	0	-0.680582	0.121	0.347	0
SGK2	0	-1.14296	0.087	0.47	0
HNF4A	0	-1.70706	0.074	0.596	0
HNF4A-AS1	0	-2.02841	0.006	0.536	0
WFDC2	0	0.55062	0.187	0.02	0
SLC13A3	0	-3.72229	0.11	0.951	0
EYA2	0	-1.17844	0.16	0.545	0
TSHZ2	0	1.71676	0.337	0.039	0
PCK1	0	-1.99049	0.02	0.588	0
PMEPA1	0	1.40067	0.284	0.022	0
NKAIN4	0	1.0466	0.308	0.06	0
CHRNA4	0	-0.547892	0.002	0.14	0
AJ009632.2	0	-0.676288	0.014	0.184	0
APP	0	1.49268	0.799	0.504	0
ADAMTS1	0	0.666909	0.201	0.024	0
HUNK	0	0.834727	0.258	0.061	0
IFNAR2	0	0.999898	0.342	0.089	0
KCNJ15	0	-1.0647	0.532	0.776	0
AGPAT3	0	-1.01546	0.309	0.616	0
PFKL	0	-0.785889	0.083	0.325	0
FTCD	0	-1.13855	0.383	0.811	0
DRICH1	0	-0.599333	0.022	0.182	0
ADORA2A-AS1	0	-0.934717	0.046	0.333	0
UPB1	0	-1.75024	0.017	0.504	0
TTC28	0	0.919333	0.89	0.786	0
MYH9	0	1.31189	0.561	0.293	0
BAIAP2L2	0	-0.688722	0.086	0.312	0
MRTFA	0	0.981909	0.616	0.39	0
TOB2	0	-0.874251	0.074	0.338	0
CSDC2	0	-0.659946	0.045	0.233	0
PNPLA3	0	-1.11465	0.011	0.316	0
PRR5	0	-1.01169	0.085	0.384	0
PPARA	0	-1.94849	0.323	0.837	0
TTC38	0	-1.17525	0.125	0.503	0
CERK	0	-0.701401	0.05	0.258	0
SELENOO	0	-1.06176	0.119	0.451	0
MIOX	0	-3.05331	0.073	0.807	0
NLGN4X	0	0.818849	0.183	0.011	0
STS	0	0.887229	0.295	0.087	0
MID1	0	1.16095	0.397	0.128	0
SAT1	0	-0.956799	0.174	0.577	0
CASK	0	1.04836	0.56	0.318	0
Z93403.1	0	-1.58383	0.273	0.739	0
RGN	0	-1.14606	0.135	0.498	0
HDAC6	0	-0.824246	0.113	0.348	0
CLCN5	0	-0.628215	0.231	0.511	0
TSPYL2	0	-0.635149	0.011	0.199	0
EDA	0	-0.959953	0.235	0.506	0
XIST	0	1.34649	0.835	0.253	0
TBC1D8B	0	-1.16862	0.067	0.379	0
TSC22D3	0	-0.745063	0.025	0.292	0
DOCK11	0	1.67201	0.514	0.134	0
TENM1	0	-1.03939	0.273	0.608	0
XPNPEP2	0	-1.24029	0.008	0.327	0
ZNF75D	0	-0.860073	0.144	0.395	0
FHL1	0	0.87249	0.242	0.02	0
MAMLD1	0	0.907938	0.199	0.023	0
TTTY14	0	-1.61064	0.175	0.589	0
MT-ND6	0	-0.635501	0.011	0.193	0
RNF186	0	-0.49173	0.001	0.143	0
ID2	0	-1.03884	0.081	0.358	0
AC063919.1	0	-0.557133	0.005	0.147	0
SLC34A1	0	-2.04604	0.012	0.544	0
GSTA1	0	-0.680526	0.004	0.173	0
SGK1	0	-0.590896	0.033	0.238	0
SNTG1	0	-0.829416	0.014	0.224	0
AC073174.1	0	-0.93037	0.003	0.195	0
TPT1	0	-0.607958	0.046	0.281	0
PROZ	0	-0.460314	0.004	0.141	0
NFKBIA	0	-0.551261	0.036	0.214	0
G6PC	0	-1.75222	0.004	0.454	0
AL117382.1	0	-0.810159	0.002	0.212	0
RPL10	0	-0.526187	0.015	0.186	0
ZFY	0	-0.444154	0.009	0.161	0
TTTY10	0	-0.49584	0.013	0.168	0
FABP1	0	-0.772245	0.001	0.223	0
AC021594.2	0	-1.61863	0	0.283	0
FTH1	0	-0.721276	0.009	0.264	0
GAPDH	0	-0.477438	0.021	0.195	0
APOE	0	-0.856962	0	0.311	0
FTL	0	-1.7588	0.001	0.513	0
RPS4Y1	0	-0.953391	0.014	0.317	0
LINC00278	0	-2.21054	0.051	0.606	0
USP9Y	0	-1.46166	0.038	0.506	0
UTY	0	-1.42933	0.055	0.544	0
NLGN4Y	0	-0.609337	0.036	0.272	0
KDM5D	0	-0.446507	0.009	0.173	0
MT-ND5	0	-0.693244	0.001	0.215	0
RPS27	0	-0.437836	0.006	0.158	0
RPS15	0	-0.40896	0.001	0.143	0
MT-CO1	0	-1.13314	0.012	0.227	0
MAST3	4.92489e-308	-0.668349	0.064	0.258	1.37749e-303
PSAP	8.22317e-308	-0.511966	0.093	0.306	2.30002e-303
DEPDC7	9.62775e-308	-0.581461	0.016	0.167	2.69288e-303
AC113386.1	1.66826e-307	0.840208	0.174	0.016	4.66611e-303
F11	1.01748e-306	-0.490652	0.013	0.16	2.8459e-302
KCNQ3	2.38385e-306	1.23161	0.328	0.115	6.66764e-302
EVA1C	2.484e-306	1.08377	0.367	0.154	6.94775e-302
FIGN	3.51795e-306	0.966216	0.568	0.363	9.8397e-302
RORC	7.94081e-306	-0.507188	0.019	0.173	2.22104e-301
SLC3A2	1.31749e-305	-0.666756	0.067	0.255	3.68501e-301
ARSF	1.41762e-305	-0.684988	0.006	0.142	3.96509e-301
LIME1	1.91556e-305	-0.607575	0.032	0.198	5.35783e-301
AC104041.1	2.04735e-305	1.07175	0.176	0.018	5.72643e-301
AC004540.1	2.83466e-303	0.742528	0.232	0.049	7.92855e-299
LINC01117	7.03858e-303	1.02946	0.285	0.09	1.96869e-298
GBP1	1.30064e-302	0.641021	0.169	0.014	3.63789e-298
AL121827.2	2.45201e-302	0.632993	0.14	0.002	6.85826e-298
IGSF11	5.73637e-302	-0.737883	0.155	0.39	1.60446e-297
AP005230.1	1.9733e-301	-0.71088	0.012	0.155	5.51933e-297
TRPC1	2.11578e-301	0.861039	0.347	0.135	5.91785e-297
FAM171A1	2.34216e-301	0.866984	0.337	0.126	6.55102e-297
DDC	5.32008e-301	-0.557768	0.013	0.159	1.48803e-296
ARHGEF38	6.15478e-301	0.801237	0.304	0.096	1.72149e-296
LTBP3	2.71866e-300	0.774829	0.334	0.119	7.60408e-296
GAB2	7.14558e-300	0.868766	0.377	0.157	1.99862e-295
CAMK2N1	9.46079e-300	-0.639887	0.111	0.322	2.64618e-295
LPAR1	2.55736e-299	0.658245	0.178	0.019	7.15294e-295
TFPI2	5.41305e-299	0.642251	0.143	0.003	1.51403e-294
ADAM12	3.7138e-298	0.757382	0.163	0.013	1.03875e-293
TPST1	7.27258e-298	0.89716	0.421	0.2	2.03414e-293
COL19A1	1.43203e-297	-0.661406	0.035	0.203	4.0054e-293
SLC16A10	1.61473e-297	-0.692405	0.228	0.469	4.5164e-293
PLIN2	2.25644e-297	-0.451083	0.002	0.13	6.31126e-293
FLNA	5.1444e-297	0.588593	0.203	0.033	1.43889e-292
LRRC75B	6.39536e-297	-0.609594	0.059	0.245	1.78878e-292
CARMIL1	7.32052e-297	0.911449	0.601	0.413	2.04755e-292
AC097518.2	1.09791e-296	1.1043	0.156	0.009	3.07086e-292
SHANK3	9.62214e-296	-0.613602	0.036	0.2	2.69131e-291
RPL11	1.63075e-295	-0.405421	0.013	0.157	4.56121e-291
ACOX2	1.10626e-294	-0.584498	0.026	0.183	3.0942e-290
KYNU	2.77108e-294	-0.796334	0.112	0.311	7.75071e-290
MAN1C1	1.94304e-293	-0.984027	0.076	0.264	5.43469e-289
TP53BP2	2.09334e-293	0.958134	0.309	0.109	5.85508e-289
CLEC18A	3.81506e-293	-0.462287	0.005	0.136	1.06707e-288
FUT8	9.71353e-293	0.901168	0.53	0.311	2.71687e-288
MUC20	1.17883e-292	-0.707961	0.121	0.335	3.29719e-288
LINC01255	1.39638e-292	-0.607639	0.001	0.125	3.90569e-288
MAP2	8.12962e-292	0.691362	0.214	0.04	2.27385e-287
LINC01428	1.01761e-291	-0.70309	0.079	0.281	2.84624e-287
ZEB2	1.26607e-291	0.819053	0.543	0.292	3.54119e-287
LIMA1	3.85315e-291	0.820174	0.442	0.215	1.07773e-286
ITIH4	8.72669e-291	-0.604734	0.019	0.166	2.44085e-286
GPD2	1.66254e-290	0.832971	0.33	0.125	4.65013e-286
GAK	2.67882e-290	-0.746527	0.229	0.457	7.49267e-286
CHD9	3.25844e-290	-0.579469	0.753	0.884	9.11387e-286
Z94721.1	6.6497e-290	-0.645297	0.059	0.243	1.85992e-285
SNX8	1.05276e-289	-0.673134	0.102	0.308	2.94457e-285
HERPUD1	3.8642e-289	-0.497077	0.03	0.186	1.08082e-284
MFSD12	5.49179e-289	-0.666227	0.086	0.279	1.53605e-284
SLC12A3	1.09266e-288	-0.929627	0.014	0.154	3.05618e-284
ACADVL	1.70286e-288	-0.694433	0.189	0.414	4.76291e-284
AC098828.2	2.95538e-288	-0.57223	0.006	0.135	8.26619e-284
SEMA6C	3.17364e-288	-0.612826	0.042	0.21	8.87668e-284
SRGAP1	3.56388e-288	0.849799	0.555	0.34	9.96817e-284
SLC2A11	6.21312e-288	-0.640685	0.103	0.312	1.73781e-283
SYT16	8.53674e-288	0.590309	0.14	0.004	2.38773e-283
BOD1L1	1.49134e-287	-0.883368	0.322	0.555	4.17128e-283
TES	2.30042e-287	0.618774	0.222	0.046	6.43429e-283
TUBB4B	1.34833e-286	-0.39842	0.006	0.135	3.77129e-282
PRPF4B	1.6042e-286	-0.739391	0.267	0.506	4.48694e-282
RPL35	2.40697e-286	-0.506544	0.051	0.227	6.73231e-282
SGPP2	2.89723e-285	0.898916	0.341	0.137	8.10354e-281
MEF2A	2.96282e-285	0.839285	0.74	0.588	8.28701e-281
PLOD1	3.97058e-285	-0.545223	0.023	0.172	1.11057e-280
PDE7A	4.74157e-285	-0.533324	0.539	0.739	1.32622e-280
LINC02471	5.89307e-285	0.930675	0.198	0.034	1.64829e-280
RSAD1	2.96272e-284	-0.643326	0.054	0.23	8.28672e-280
AC020916.1	5.49182e-284	0.906444	0.171	0.019	1.53606e-279
RND3	8.06223e-284	0.570146	0.151	0.01	2.25501e-279
ITGA6	8.37111e-284	-0.622128	0.266	0.518	2.3414e-279
CNNM2	1.25682e-283	-0.665396	0.248	0.508	3.51534e-279
LTF	1.85728e-283	0.53754	0.136	0.003	5.19482e-279
GUCY1A1	1.90057e-283	0.818228	0.251	0.069	5.31589e-279
COBL	3.34327e-283	-0.647909	0.371	0.63	9.35113e-279
ZKSCAN1	5.06198e-283	-0.709681	0.255	0.493	1.41584e-278
PLCH1	9.08309e-283	0.894269	0.38	0.17	2.54054e-278
SLC2A2	9.79617e-283	-0.762587	0.067	0.253	2.73999e-278
ATP11A	1.16384e-282	0.894471	0.65	0.446	3.25527e-278
RPS12	2.48262e-282	-0.375018	0.002	0.124	6.94389e-278
MT-ND2	3.58035e-282	-0.444551	0	0.118	1.00142e-277
AC124854.1	8.24042e-282	-0.660415	0.019	0.162	2.30485e-277
ZEB1	1.82855e-281	0.862815	0.501	0.274	5.11445e-277
AC068234.2	2.22608e-281	0.705219	0.145	0.008	6.22636e-277
IL1RAPL2	3.82286e-281	-0.576067	0.094	0.299	1.06925e-276
MTHFR	6.14191e-281	-0.69951	0.109	0.309	1.71789e-276
GIPC2	1.50883e-280	-0.714674	0.264	0.507	4.2202e-276
TNFRSF19	2.50495e-280	0.876021	0.351	0.146	7.00634e-276
RAPGEF3	2.86687e-280	-0.750858	0.124	0.326	8.01864e-276
LINC02027	2.91599e-280	-0.701706	0.221	0.466	8.15602e-276
SIGIRR	3.17649e-280	-0.617439	0.054	0.226	8.88463e-276
RPL41	9.16738e-280	-0.467721	0.048	0.222	2.56412e-275
PARD3B	2.68036e-279	0.666683	0.881	0.787	7.49697e-275
PLA2G15	3.4052e-279	-0.56556	0.041	0.205	9.52434e-275
AL136962.1	5.49895e-279	-0.983185	0.04	0.206	1.53806e-274
ACOX1	5.51631e-279	-0.639646	0.135	0.349	1.54291e-274
HSPA8	5.79157e-279	-0.392432	0.012	0.147	1.6199e-274
PPP1R12B	6.35996e-279	0.983067	0.63	0.443	1.77888e-274
HSD11B1-AS1	9.08409e-279	-0.607427	0.034	0.193	2.54082e-274
NFKB1	1.77217e-278	0.881347	0.451	0.232	4.95675e-274
NFAT5	1.8583e-278	0.937197	0.768	0.642	5.19768e-274
LINC01138	2.15093e-278	0.744448	0.268	0.08	6.01615e-274
PUDP	3.60329e-278	0.847465	0.41	0.194	1.00784e-273
KRT80	6.96511e-278	0.551181	0.126	0	1.94814e-273
AC087477.2	8.06262e-278	0.75342	0.196	0.035	2.25511e-273
AL359915.1	9.33501e-278	-0.615584	0.049	0.221	2.611e-273
AC116345.3	1.19334e-277	-0.548744	0.008	0.138	3.33777e-273
MT-ND4L	1.41311e-277	-0.331922	0.003	0.124	3.95247e-273
VPS41	4.96346e-277	0.868405	0.483	0.281	1.38828e-272
LINC01781	9.72875e-277	0.932617	0.62	0.431	2.72113e-272
AL050309.1	1.92806e-276	0.73692	0.7	0.496	5.39278e-272
AC004870.3	5.95839e-276	-0.743863	0.029	0.183	1.66656e-271
RPL34	2.28314e-275	-0.525231	0.05	0.22	6.38595e-271
SMTN	2.77249e-275	-0.496731	0.02	0.162	7.75466e-271
ZBTB20-AS5	5.3928e-275	0.85042	0.265	0.085	1.50837e-270
GSTA2	5.46937e-275	-0.495367	0	0.115	1.52978e-270
CD226	9.42121e-275	-0.636793	0.041	0.201	2.63511e-270
NF2	1.11112e-274	1.00259	0.342	0.148	3.10781e-270
SEMA3C	1.5011e-274	1.00286	0.33	0.129	4.19857e-270
FBXL2	1.71121e-274	0.936932	0.439	0.238	4.78626e-270
PKP2	4.62863e-274	-0.627514	0.073	0.26	1.29463e-269
TBC1D10A	4.87114e-274	-0.615534	0.088	0.28	1.36246e-269
TUFT1	7.22778e-274	0.765648	0.226	0.055	2.02161e-269
PTMA	1.32635e-273	-0.438195	0.088	0.286	3.70981e-269
LINC02119	1.57467e-273	-0.5594	0.012	0.145	4.40435e-269
ALOX5	2.40654e-273	0.503264	0.133	0.003	6.7311e-269
CCDC88C	3.45135e-273	-0.688465	0.09	0.278	9.65342e-269
FRMD5	4.10776e-273	0.940864	0.241	0.063	1.14894e-268
MALAT1	1.84256e-272	-0.268307	1	1	5.15364e-268
C19orf12	2.17327e-272	-0.573336	0.08	0.269	6.07862e-268
NECAB1	3.45322e-272	0.687097	0.165	0.019	9.65865e-268
PATJ	7.7341e-272	-0.503589	0.88	0.957	2.16323e-267
NEK11	1.1112e-271	0.869776	0.382	0.177	3.10803e-267
SLC47A1	1.23123e-271	-0.571789	0.37	0.627	3.44375e-267
ATXN7L1	8.4621e-271	-0.647707	0.43	0.658	2.36685e-266
DIRC3	1.44368e-270	-0.671353	0.197	0.432	4.03797e-266
KCTD1	2.16468e-270	0.848275	0.382	0.179	6.05462e-266
GABRP	3.97974e-270	0.575652	0.129	0.003	1.11313e-265
RPS9	5.92666e-270	-0.39401	0.032	0.186	1.65769e-265
ARHGEF10	6.11421e-270	0.821164	0.288	0.1	1.71014e-265
WWC2	6.90378e-270	0.824655	0.707	0.575	1.93099e-265
TMEM245	1.61689e-269	-0.689833	0.365	0.594	4.52245e-265
IGF1R	1.76044e-269	-0.551424	0.807	0.901	4.92395e-265
HDAC9	1.81814e-269	0.74816	0.235	0.059	5.08534e-265
ATP9A	4.9687e-269	0.689496	0.232	0.058	1.38974e-264
SLC30A2	7.37732e-269	-0.407587	0.005	0.126	2.06344e-264
AL360169.3	1.40916e-268	-0.393068	0.002	0.117	3.94141e-264
STRN3	8.63919e-268	0.832641	0.715	0.562	2.41638e-263
PPP1R9A	2.83004e-267	0.760913	0.738	0.599	7.91563e-263
BRD9	3.20338e-267	-0.748736	0.183	0.401	8.95985e-263
DMXL2	1.74334e-266	-0.661402	0.324	0.552	4.87613e-262
MPC1	1.78185e-266	-0.581897	0.119	0.327	4.98382e-262
ULK3	2.69263e-266	-0.559538	0.065	0.239	7.5313e-262
TPK1	5.46754e-266	0.954724	0.369	0.171	1.52927e-261
SNX5	7.7127e-266	-0.65533	0.131	0.334	2.15724e-261
CYP27B1	1.28277e-265	-0.363564	0.002	0.118	3.58791e-261
TMC1	1.83051e-265	-0.686199	0.012	0.14	5.11994e-261
HPGD	1.35783e-264	-0.45762	0.021	0.162	3.79786e-260
AL591519.1	1.74917e-264	-0.765005	0.186	0.412	4.89244e-260
PEBP1	2.61426e-264	-0.643106	0.19	0.409	7.31209e-260
LINC02021	2.96243e-264	-0.519636	0.025	0.17	8.28591e-260
TTYH3	6.97219e-264	-0.694842	0.223	0.45	1.95012e-259
LAMB1	1.30706e-263	0.853767	0.581	0.394	3.65586e-259
ETV6	1.91357e-263	0.841515	0.601	0.374	5.35224e-259
PLA2G12B	1.93048e-263	-0.441354	0.007	0.128	5.39956e-259
C3orf85	3.89824e-263	-0.446683	0.003	0.118	1.09034e-258
LINC00955	7.645e-263	-0.451824	0.011	0.139	2.13831e-258
KCNC3	1.0148e-262	-0.566102	0.064	0.239	2.83841e-258
TUBGCP2	2.40704e-262	-0.663658	0.168	0.382	6.73249e-258
RPL6	2.58429e-262	-0.413246	0.023	0.162	7.22826e-258
SHPK	4.85785e-262	-0.58428	0.101	0.301	1.35874e-257
LRRN2	5.75384e-262	0.746323	0.203	0.042	1.60935e-257
PLEKHA4	7.18168e-262	0.538448	0.143	0.01	2.00872e-257
C10orf67	1.10916e-261	-0.561162	0.05	0.217	3.10233e-257
LINC02532	1.31124e-261	0.822846	0.834	0.779	3.66753e-257
CXADR	1.67782e-261	0.645892	0.213	0.049	4.69287e-257
PCED1B	5.27216e-261	0.735583	0.22	0.052	1.47462e-256
NOS1AP	1.09808e-260	0.842453	0.391	0.183	3.07133e-256
ENPP3	2.43e-260	-0.712962	0.104	0.3	6.79671e-256
LRRK2	3.91682e-260	0.853614	0.641	0.456	1.09553e-255
KDM4B	4.63908e-260	-0.726763	0.249	0.472	1.29755e-255
ECI2	8.86952e-260	-0.545495	0.062	0.233	2.4808e-255
KCNG2	2.64389e-259	-0.509067	0.001	0.111	7.39497e-255
OPCML	4.42e-259	-0.543413	0.008	0.13	1.23627e-254
EIF1B-AS1	5.08573e-259	-0.669709	0.181	0.407	1.42248e-254
ST3GAL6	7.01785e-259	-0.584232	0.114	0.308	1.96289e-254
AL359232.1	1.33578e-258	-0.734409	0.224	0.454	3.73617e-254
ZNF532	6.31829e-258	0.833703	0.334	0.144	1.76723e-253
AC104035.1	6.56036e-258	0.774902	0.16	0.02	1.83493e-253
PELI1	6.60374e-258	0.91905	0.389	0.183	1.84707e-253
PNISR	1.09397e-257	-0.597369	0.696	0.846	3.05982e-253
HNRNPDL	1.73041e-257	-0.656723	0.213	0.426	4.83997e-253
MICAL3	1.93921e-257	1.04261	0.685	0.562	5.42398e-253
LRRC8D	3.42357e-257	-0.649805	0.387	0.62	9.57573e-253
EML4	3.85357e-257	0.733764	0.689	0.511	1.07784e-252
CLDN4	4.3618e-257	0.485833	0.17	0.024	1.22e-252
AC020558.1	5.7071e-257	-0.485349	0.006	0.124	1.59628e-252
DCDC1	7.32462e-257	0.842838	0.418	0.219	2.0487e-252
MYRF	8.89736e-257	0.656334	0.184	0.033	2.48859e-252
MAP3K13	2.83635e-256	-0.618563	0.576	0.779	7.93326e-252
MIR34AHG	3.49954e-256	0.660077	0.151	0.015	9.78821e-252
KATNAL2	5.76018e-256	-0.552102	0.086	0.276	1.61112e-251
SEMA3B	5.98675e-256	-0.598677	0.098	0.282	1.67449e-251
CYP4V2	2.06078e-255	-0.585773	0.105	0.3	5.764e-251
LINGO2	3.83552e-255	-0.684075	0.161	0.379	1.07279e-250
PDZK1IP1	4.07484e-255	-0.63072	0.184	0.398	1.13973e-250
QPRT	7.6103e-255	-0.498711	0.03	0.175	2.1286e-250
OSMR-AS1	2.21516e-254	0.754581	0.257	0.082	6.1958e-250
PPM1L	2.73019e-254	-0.631506	0.211	0.445	7.63633e-250
SMURF1	3.92851e-254	0.833929	0.546	0.355	1.0988e-249
AC034114.2	5.6559e-254	-0.518421	0.005	0.12	1.58196e-249
SCRN1	1.25748e-253	0.619058	0.177	0.03	3.51717e-249
AC079781.5	2.05525e-253	0.821385	0.353	0.161	5.74853e-249
ZNF697	3.1099e-253	-0.494189	0.06	0.231	8.6984e-249
GRINA	4.22807e-253	-0.495018	0.03	0.172	1.18259e-248
RERGL	1.10757e-252	-0.685182	0.016	0.146	3.09789e-248
EDN1	1.22697e-252	0.657456	0.188	0.035	3.43185e-248
RASA3	6.43731e-252	0.540293	0.14	0.011	1.80052e-247
ALDH1A2	7.60379e-252	0.806822	0.28	0.096	2.12678e-247
DGKB	8.69066e-252	-0.70894	0.079	0.257	2.43078e-247
ANKRD36C	1.09631e-251	0.877315	0.387	0.186	3.06637e-247
EPHB2	3.18477e-251	0.719656	0.139	0.011	8.9078e-247
TAPT1-AS1	1.10653e-250	-0.619188	0.369	0.616	3.09497e-246
SCN9A	1.15652e-250	-0.738185	0.15	0.355	3.23478e-246
RRAS2	1.31319e-250	0.978337	0.532	0.347	3.673e-246
ZNF385B	1.42223e-250	-0.58237	0.263	0.511	3.97798e-246
STRIT1	1.52317e-250	-0.450515	0.002	0.109	4.26032e-246
HSDL2	2.3021e-250	-0.588045	0.2	0.428	6.43898e-246
PRKX	8.84581e-250	0.841843	0.231	0.066	2.47417e-245
PUM1	1.20427e-249	0.757735	0.703	0.552	3.36834e-245
PTPRD	1.57508e-249	0.719317	0.841	0.78	4.4055e-245
CDH16	1.64818e-249	-0.45331	0.091	0.276	4.60995e-245
UGT1A6	6.39189e-249	-0.428905	0.008	0.126	1.78781e-244
GON4L	8.25976e-249	-0.713137	0.334	0.562	2.31025e-244
AGMO	8.48292e-249	-0.656709	0.258	0.492	2.37267e-244
ZNF91	9.34982e-249	-0.690741	0.365	0.583	2.61514e-244
DIAPH3	1.16713e-248	0.799793	0.198	0.042	3.26447e-244
AC068051.1	1.69925e-248	0.831015	0.189	0.038	4.75279e-244
KIFC2	7.67536e-248	-0.585035	0.081	0.256	2.1468e-243
SUPT3H	8.36107e-248	0.827257	0.614	0.443	2.33859e-243
TIAM1	1.00117e-247	-0.427552	0.026	0.165	2.80026e-243
APBA1	1.09001e-247	0.861841	0.233	0.066	3.04875e-243
SETD3	1.51799e-247	-0.608256	0.288	0.522	4.24583e-243
RAB8B	2.52873e-247	0.788573	0.353	0.16	7.07287e-243
AC099792.1	4.77159e-247	0.618183	0.123	0.004	1.33461e-242
AXL	6.08401e-247	0.534657	0.128	0.007	1.7017e-242
SYNPO2	7.62556e-247	0.508337	0.143	0.013	2.13287e-242
UGT1A9	1.22315e-246	-0.395002	0.001	0.107	3.42115e-242
ALPL	1.25284e-246	-0.480932	0.008	0.125	3.50419e-242
MCC	2.20874e-246	0.814753	0.327	0.14	6.17784e-242
CARHSP1	2.26261e-246	0.708661	0.253	0.08	6.32853e-242
ACADM	6.27849e-246	-0.599466	0.151	0.361	1.75609e-241
AP003400.1	1.26924e-245	-0.768773	0.057	0.219	3.55006e-241
PDZRN3	3.13346e-245	-0.615275	0.318	0.561	8.76428e-241
CFAP221	3.388e-245	0.853845	0.304	0.123	9.47625e-241
PALM3	4.23687e-245	-0.486461	0.017	0.144	1.18505e-240
HADH	6.91097e-245	-0.549982	0.126	0.326	1.933e-240
DMKN	7.30447e-245	0.492403	0.149	0.017	2.04306e-240
AIF1L	7.4527e-245	0.81171	0.334	0.149	2.08452e-240
PARP14	7.86075e-245	0.689898	0.385	0.179	2.19865e-240
RGL1	1.89979e-244	-0.690807	0.314	0.535	5.31372e-240
LRRK1	2.66187e-244	0.495837	0.119	0.003	7.44525e-240
SON	4.08797e-244	-0.674171	0.472	0.671	1.1434e-239
NEDD9	4.69247e-244	0.888547	0.592	0.41	1.31248e-239
AMOTL1	6.5031e-244	0.71013	0.251	0.081	1.81892e-239
DIAPH2	1.06415e-243	0.763083	0.601	0.401	2.97643e-239
AC015845.2	2.70451e-243	-0.432285	0.011	0.13	7.56452e-239
TCL6	2.98013e-243	-0.461397	0.002	0.107	8.33542e-239
CD83	3.76212e-243	-0.392386	0.003	0.111	1.05227e-238
RAB31	4.30704e-243	0.631974	0.212	0.052	1.20468e-238
ZNF609	6.02598e-243	0.739443	0.682	0.518	1.68547e-238
LOXL1	1.37117e-242	0.566443	0.13	0.008	3.83516e-238
SLC2A4RG	2.83507e-242	-0.630384	0.165	0.364	7.92969e-238
DLC1	4.33554e-242	0.724581	0.275	0.093	1.21265e-237
FYB2	4.38008e-242	0.848712	0.396	0.204	1.22511e-237
CAT	4.49131e-242	-0.547158	0.124	0.317	1.25622e-237
PRICKLE2	4.84598e-242	0.797657	0.661	0.531	1.35542e-237
ELL2	6.82585e-242	-0.58929	0.417	0.606	1.90919e-237
ADD1	9.26129e-242	-0.655645	0.414	0.621	2.59038e-237
TMEM63A	2.96749e-241	-0.627246	0.154	0.357	8.30006e-237
BRD2	3.59129e-241	-0.661922	0.134	0.323	1.00448e-236
ARHGAP10	5.76847e-241	-0.614481	0.425	0.632	1.61344e-236
AC092078.2	6.9672e-241	-0.44551	0.004	0.113	1.94873e-236
JMJD1C	9.21811e-241	0.659365	0.873	0.809	2.5783e-236
TPCN2	1.05628e-240	-0.592852	0.076	0.247	2.9544e-236
COL1A2	1.36328e-240	0.453255	0.134	0.01	3.8131e-236
AQP7	1.52378e-240	-0.51656	0.034	0.176	4.26201e-236
GCDH	1.80315e-240	-0.503458	0.03	0.168	5.04342e-236
GPR89B	2.397e-240	-0.55987	0.078	0.251	6.70441e-236
SRSF2	2.45015e-240	-0.463122	0.094	0.273	6.85308e-236
FOXP1	2.4879e-240	0.714107	0.797	0.69	6.95866e-236
NTRK2	3.60298e-240	0.735226	0.195	0.044	1.00775e-235
MTHFS	4.93752e-240	-0.615013	0.178	0.389	1.38102e-235
LDLRAD3	6.93654e-240	0.722362	0.211	0.054	1.94015e-235
BACE2	9.35734e-240	0.838947	0.294	0.113	2.61725e-235
AC022784.1	1.32219e-239	-0.461455	0.025	0.16	3.69815e-235
RPL19	2.10011e-239	-0.272995	0.004	0.111	5.874e-235
VSTM4	2.97626e-239	-0.582294	0.073	0.245	8.32461e-235
TNFRSF12A	3.61797e-239	0.367498	0.151	0.018	1.01195e-234
PLK2	7.1222e-239	0.507381	0.121	0.005	1.99208e-234
LINC00862	9.73043e-239	-0.508353	0.028	0.164	2.7216e-234
LTBP1	1.47862e-238	0.727272	0.229	0.066	4.1357e-234
UGT1A7	1.57132e-238	-0.398757	0.002	0.106	4.39498e-234
CPVL	1.63317e-238	0.741789	0.287	0.11	4.56798e-234
AC010789.1	2.35682e-238	-0.584653	0.053	0.211	6.59203e-234
AC233296.1	4.79183e-238	0.712305	0.129	0.009	1.34028e-233
MOGAT1	8.66198e-238	-0.523834	0.007	0.118	2.42276e-233
TBX2	1.68537e-237	-0.651709	0.128	0.316	4.71398e-233
TTC21B	7.74856e-237	-0.65493	0.209	0.423	2.16727e-232
TANK	1.08454e-236	0.818547	0.478	0.285	3.03345e-232
RDX	1.56047e-236	-1.12309	0.388	0.583	4.36463e-232
ARID5B	4.4462e-236	0.921324	0.687	0.531	1.2436e-231
SEMA5A	4.76287e-236	1.02247	0.564	0.401	1.33217e-231
STAG1	7.30446e-236	0.697771	0.781	0.66	2.04306e-231
GALM	7.60624e-236	-0.61896	0.218	0.435	2.12746e-231
MAP4	1.33674e-235	0.766721	0.713	0.579	3.73886e-231
TFEC	1.93439e-235	-0.619217	0.106	0.285	5.41048e-231
DAO	3.92346e-235	-0.470758	0.01	0.125	1.09739e-230
TIMD4	4.35512e-235	0.683415	0.166	0.029	1.21813e-230
CLK1	9.77228e-235	-0.553197	0.147	0.338	2.73331e-230
ALAD	1.11412e-234	-0.494028	0.029	0.163	3.11619e-230
UBE2H	1.17391e-234	0.823344	0.752	0.625	3.28342e-230
NCS1	8.79518e-234	-0.511164	0.087	0.266	2.46001e-229
MT-ATP8	9.85617e-234	-0.324445	0.001	0.101	2.75677e-229
SLC22A24	1.04473e-233	-0.7117	0.034	0.174	2.92211e-229
AC098617.1	1.9955e-233	0.727618	0.15	0.02	5.58141e-229
SLC37A4	2.73422e-233	-0.499883	0.048	0.198	7.64761e-229
G0S2	4.00594e-233	-0.350358	0.003	0.105	1.12046e-228
CFAP54	5.67416e-233	0.657032	0.159	0.025	1.58706e-228
SCN7A	6.38021e-233	-0.657574	0.077	0.242	1.78454e-228
CAMK2D	7.40239e-233	0.77933	0.62	0.44	2.07045e-228
ETFB	1.76764e-232	-0.436968	0.031	0.166	4.94408e-228
PLCL1	2.78408e-232	-0.590943	0.622	0.792	7.78707e-228
CALCB	4.30117e-232	-0.588859	0.038	0.182	1.20304e-227
RPL37	1.33384e-231	-0.408807	0.045	0.193	3.73074e-227
GLIS1	1.93864e-231	-0.602798	0.309	0.54	5.42238e-227
PTPRF	3.05351e-231	0.780519	0.325	0.144	8.54066e-227
SMURF2	3.33007e-231	0.806012	0.518	0.34	9.31421e-227
PPP4R1	3.59034e-231	0.82268	0.408	0.224	1.00422e-226
ZBTB7C	5.48099e-231	0.677711	0.15	0.021	1.53303e-226
TGFBR2	6.11468e-231	0.995607	0.461	0.275	1.71028e-226
FAS	8.97058e-231	0.544288	0.148	0.019	2.50907e-226
HS6ST2	1.20461e-230	-0.380242	0.018	0.14	3.36931e-226
CCDC198	1.63461e-230	0.722961	0.737	0.61	4.572e-226
SH3BP5	2.48666e-230	-0.658767	0.107	0.281	6.95519e-226
PEX13	3.6624e-230	-0.551953	0.066	0.228	1.02437e-225
TRIP11	3.70266e-230	-0.681757	0.296	0.516	1.03563e-225
PPP1R26-AS1	8.47957e-230	-0.565994	0.092	0.273	2.37173e-225
KHDRBS1	1.00034e-229	0.807058	0.419	0.237	2.79796e-225
BDH2	1.02298e-229	-0.56471	0.099	0.273	2.86126e-225
AC087564.1	2.68127e-229	-0.65995	0.251	0.479	7.49952e-225
UGT2B7	3.19418e-229	0.743843	0.721	0.562	8.93412e-225
GAREM1	4.42397e-229	0.766357	0.731	0.6	1.23739e-224
PNRC1	4.52569e-229	-0.405488	0.017	0.137	1.26584e-224
AL079338.1	5.65442e-229	0.703102	0.133	0.012	1.58154e-224
CEP135	2.92846e-228	-0.630976	0.141	0.337	8.19091e-224
RPS28	4.54552e-228	-0.358113	0.025	0.155	1.27138e-223
NOTCH2	4.90228e-228	0.721149	0.317	0.137	1.37117e-223
LONRF3	1.49028e-227	-0.620226	0.052	0.201	4.16832e-223
EIF5	2.18213e-227	-0.626056	0.131	0.31	6.10343e-223
AC244131.2	2.79082e-227	-0.620423	0.05	0.2	7.80593e-223
LINC00598	3.04502e-227	-0.598958	0.062	0.221	8.51691e-223
AL845331.2	3.57433e-227	-0.405212	0.002	0.102	9.99741e-223
VWA8	3.89079e-227	-0.572677	0.588	0.78	1.08826e-222
LNPEP	9.3544e-227	0.830937	0.446	0.272	2.61643e-222
DCLK1	1.1101e-226	0.623159	0.147	0.019	3.10494e-222
DDX3Y	1.12525e-226	-0.298213	0.01	0.121	3.14733e-222
PPP1R16A	2.60241e-226	-0.587249	0.108	0.285	7.27895e-222
NAT1	3.92605e-226	-0.427854	0.009	0.12	1.09812e-221
MYO1C	4.69492e-226	0.575385	0.199	0.049	1.31317e-221
FOCAD	7.09448e-226	0.832138	0.477	0.306	1.98433e-221
AC019117.1	3.77921e-225	0.721089	0.157	0.026	1.05705e-220
IL4R	5.99746e-225	0.525366	0.176	0.035	1.67749e-220
GRIA3	8.19326e-225	-0.624006	0.07	0.227	2.29166e-220
AP000345.2	1.2633e-224	-0.447916	0.011	0.121	3.53346e-220
LRRC28	1.27179e-224	-0.625782	0.231	0.444	3.55721e-220
CCNL1	1.44557e-224	-0.608157	0.414	0.601	4.04326e-220
AL035458.2	2.0677e-224	-0.496837	0.022	0.147	5.78334e-220
TUB	2.98814e-224	-0.518466	0.044	0.187	8.35782e-220
CDHR2	4.30568e-224	-0.449455	0.033	0.17	1.2043e-219
PPP1R21	4.82195e-224	-0.622371	0.432	0.635	1.3487e-219
ACBD4	6.66247e-224	-0.496358	0.056	0.208	1.86349e-219
AC034226.1	1.12455e-223	-0.391969	0.006	0.112	3.14537e-219
CAP2	1.61071e-223	0.763972	0.324	0.145	4.50516e-219
AKR1A1	2.22852e-223	-0.624512	0.146	0.331	6.23318e-219
SATB2	3.65756e-223	0.878091	0.258	0.091	1.02302e-218
ZMAT1	8.31525e-223	-0.668364	0.326	0.547	2.32577e-218
SSTR2	9.19426e-223	-0.423509	0.005	0.108	2.57163e-218
AATK	1.03482e-222	-0.463498	0.022	0.144	2.89439e-218
MICAL2	6.74963e-222	0.61938	0.146	0.02	1.88787e-217
ACSS2	1.07235e-221	-0.577714	0.276	0.495	2.99935e-217
MSN	3.94058e-221	0.815086	0.446	0.254	1.10218e-216
ABHD17B	4.15756e-221	-0.590632	0.083	0.247	1.16287e-216
ASB13	6.10324e-221	-0.513205	0.044	0.187	1.70708e-216
LAMA3	1.42441e-220	0.662213	0.145	0.02	3.98408e-216
CLIP2	1.629e-220	0.569736	0.153	0.024	4.5563e-216
MYO7B	1.88177e-220	-0.522798	0.105	0.287	5.26331e-216
MAT2A	2.78612e-220	-0.534128	0.121	0.296	7.79278e-216
ITPR3	2.8483e-220	0.462048	0.13	0.012	7.96669e-216
MYOM2	2.93881e-220	-0.399248	0.011	0.121	8.21986e-216
AC104695.4	3.80858e-220	0.564737	0.135	0.016	1.06526e-215
GPR173	4.33105e-220	0.453143	0.12	0.008	1.2114e-215
TOPORS	6.6162e-220	-0.53177	0.044	0.184	1.85055e-215
ADAMTS9	8.94287e-220	0.861772	0.56	0.381	2.50132e-215
ABCC4	1.0977e-218	0.725028	0.659	0.506	3.07027e-214
PCYT2	2.56377e-218	-0.377369	0.016	0.13	7.17087e-214
THOC2	4.15963e-218	-0.596649	0.499	0.686	1.16345e-213
PRKN	4.88179e-218	-0.515927	0.785	0.892	1.36544e-213
LTBP2	9.68684e-218	0.725276	0.138	0.018	2.70941e-213
OSBPL10	1.29983e-217	0.694504	0.784	0.686	3.63564e-213
BMPR2	2.89324e-217	0.716392	0.669	0.501	8.09239e-213
CDC42SE2	5.41815e-217	0.799478	0.557	0.369	1.51546e-212
AC107021.1	7.67296e-217	0.47449	0.104	0.002	2.14613e-212
STPG3-AS1	9.86405e-217	-0.387092	0.005	0.104	2.75897e-212
MAOA	2.22179e-216	-0.481149	0.125	0.317	6.21434e-212
SYT6	3.55513e-216	-0.43261	0.004	0.103	9.94371e-212
PBLD	3.71712e-216	-0.571653	0.17	0.369	1.03968e-211
RFX2	4.31529e-216	0.766478	0.277	0.106	1.20699e-211
RCAN1	6.2554e-216	1.0464	0.428	0.242	1.74963e-211
MPHOSPH8	1.66917e-215	-0.656188	0.269	0.476	4.66867e-211
CFH	2.16687e-215	0.683962	0.158	0.028	6.06072e-211
RPL12	2.38076e-215	-0.322465	0.012	0.122	6.65899e-211
PTBP2	2.58504e-215	0.714697	0.602	0.432	7.23037e-211
MYEF2	3.413e-215	0.768	0.394	0.219	9.54616e-211
ARL4C	3.92497e-215	0.382554	0.119	0.008	1.09782e-210
AC006230.1	1.17722e-214	0.544836	0.152	0.025	3.29268e-210
GCH1	1.22538e-214	-0.507478	0.05	0.191	3.4274e-210
AC007656.2	1.40767e-214	0.515143	0.104	0.002	3.93724e-210
SLC16A1	1.45096e-214	-0.449773	0.025	0.147	4.05834e-210
EPB41L1	2.13805e-214	0.819997	0.487	0.321	5.98012e-210
RPL28	2.92474e-214	-0.334125	0.029	0.157	8.18049e-210
HSPG2	5.74675e-214	0.466418	0.182	0.041	1.60737e-209
AGPAT4	7.32018e-214	0.519217	0.16	0.03	2.04745e-209
TMEM37	8.48486e-214	-0.486334	0.057	0.205	2.37322e-209
PARVA	1.46895e-213	0.796415	0.378	0.205	4.10866e-209
SLC45A4	1.63602e-213	-0.589362	0.098	0.266	4.57595e-209
CASC9	2.17737e-213	0.828849	0.208	0.059	6.09009e-209
AC096531.2	3.16568e-213	-0.582204	0.042	0.179	8.8544e-209
TBC1D14	3.41586e-213	-0.561372	0.257	0.47	9.55416e-209
IDH2	3.82524e-213	-0.36317	0.049	0.193	1.06992e-208
ADAMTS10	5.30878e-213	0.490094	0.111	0.006	1.48487e-208
C11orf49	1.27316e-212	0.731456	0.603	0.45	3.56102e-208
NGEF	5.29995e-212	-0.523107	0.065	0.221	1.4824e-207
AC034111.2	2.02517e-211	-0.460665	0.007	0.108	5.66439e-207
TP53I13	2.06239e-211	-0.566601	0.069	0.217	5.76849e-207
L2HGDH	2.07707e-211	-0.55006	0.186	0.39	5.80956e-207
TYMP	2.26258e-211	0.345668	0.146	0.022	6.32845e-207
LINC00886	3.42404e-211	-0.600108	0.143	0.333	9.57705e-207
NLGN1	4.18671e-211	-0.548599	0.81	0.892	1.17102e-206
ENPP2	6.07379e-211	-0.599598	0.107	0.275	1.69884e-206
LINC02061	6.59934e-211	-0.533692	0.011	0.117	1.84584e-206
SLCO4A1	6.89772e-211	-0.351815	0.013	0.123	1.92929e-206
RHPN2	9.69e-211	0.880226	0.43	0.261	2.71029e-206
PRPF38B	1.11484e-210	-0.672917	0.244	0.439	3.1182e-206
PRELID2	1.32916e-210	0.733063	0.288	0.119	3.71765e-206
GPC4	8.58053e-210	0.938541	0.386	0.211	2.39997e-205
ABCA5	1.23335e-209	-0.598075	0.271	0.495	3.44967e-205
TRIM22	1.74074e-209	0.36128	0.135	0.017	4.86885e-205
CEP152	2.10686e-209	-0.522089	0.078	0.238	5.89288e-205
MAML3	3.44111e-209	0.771183	0.596	0.418	9.62477e-205
SESTD1	1.73073e-208	0.765731	0.494	0.316	4.84084e-204
SLC30A8	4.75719e-208	-0.784187	0.016	0.127	1.33058e-203
KANTR	8.06748e-208	-0.56547	0.189	0.389	2.25647e-203
RPL26	1.72092e-207	-0.357787	0.02	0.135	4.81343e-203
CPEB4	4.98633e-207	-0.576818	0.492	0.699	1.39468e-202
AC083870.1	6.03537e-207	0.605933	0.193	0.051	1.68809e-202
IFI16	6.89549e-207	0.404958	0.14	0.02	1.92867e-202
GOSR2	7.07134e-207	-0.580103	0.132	0.311	1.97785e-202
NACA	1.39101e-206	-0.302574	0.014	0.121	3.89066e-202
SLC6A8	1.44958e-206	-0.409684	0.039	0.172	4.05448e-202
ASAP1	1.45673e-206	0.746171	0.547	0.357	4.07447e-202
PPIG	1.73049e-206	-0.650159	0.366	0.564	4.84018e-202
TCF12	1.78023e-206	0.573732	0.872	0.819	4.9793e-202
ADGRV1	2.84578e-206	-0.467588	0.025	0.145	7.95966e-202
C1RL	3.38275e-206	0.659763	0.237	0.083	9.46155e-202
SLC25A25	1.04881e-205	-0.466002	0.053	0.193	2.93352e-201
MTCH1	1.14796e-205	-0.538713	0.151	0.328	3.21084e-201
PAK3	1.34036e-205	0.528121	0.117	0.01	3.74899e-201
ASPSCR1	1.81013e-205	-0.527308	0.081	0.237	5.06292e-201
LINC02606	1.82074e-205	-0.6057	0.014	0.122	5.0926e-201
PARM1	8.70756e-205	-0.624858	0.09	0.252	2.4355e-200
TRAF3	8.99424e-205	0.69821	0.365	0.182	2.51569e-200
AC104664.1	1.23693e-204	-0.584523	0.011	0.114	3.4597e-200
GPR137B	1.53703e-204	-0.564073	0.201	0.399	4.29906e-200
CRYBG1	4.3023e-204	-0.498971	0.139	0.322	1.20335e-199
TKFC	4.30933e-204	-0.408376	0.016	0.124	1.20532e-199
AC092153.1	1.24574e-203	0.538183	0.11	0.007	3.48433e-199
NET1	2.9555e-203	-0.511321	0.075	0.229	8.26654e-199
PXDC1	3.41266e-203	0.594601	0.19	0.051	9.54522e-199
SPARC	1.54925e-202	0.50222	0.232	0.078	4.33327e-198
RPS18	2.66521e-202	-0.355862	0.029	0.151	7.45458e-198
TEX2	2.79263e-202	-0.458957	0.076	0.232	7.81099e-198
CCDC14	3.24837e-202	0.711549	0.505	0.329	9.0857e-198
EPHA2	1.72401e-201	0.376547	0.113	0.009	4.82206e-197
ATP8A1	2.01551e-201	0.797923	0.332	0.164	5.63739e-197
STAT1	4.35484e-201	0.688949	0.259	0.099	1.21805e-196
TMEM163	6.82871e-201	0.668249	0.162	0.034	1.90999e-196
GPS1	7.81229e-201	-0.497399	0.046	0.177	2.1851e-196
TSBP1-AS1	7.84877e-201	0.553683	0.125	0.014	2.1953e-196
FGF2	1.22929e-200	0.501069	0.135	0.02	3.43833e-196
PCBP1-AS1	2.69298e-200	-0.615805	0.228	0.423	7.53226e-196
TRMT11	4.44137e-200	-0.531763	0.541	0.722	1.24225e-195
SLC44A5	7.36474e-200	0.719715	0.224	0.074	2.05992e-195
PRSS8	1.84439e-199	-0.297007	0.011	0.113	5.15877e-195
RUNDC3B	3.63142e-199	-0.58332	0.111	0.282	1.01571e-194
SUSD3	3.65726e-199	-0.341841	0.012	0.115	1.02293e-194
SGK3	3.86747e-199	-0.553381	0.384	0.589	1.08173e-194
EEF1AKMT3	4.03983e-199	-0.379006	0.019	0.129	1.12994e-194
TCP11L1	5.97792e-199	-0.530066	0.127	0.304	1.67202e-194
CLSTN2	7.50721e-199	1.35706	0.419	0.238	2.09977e-194
CRY1	7.94314e-199	0.847784	0.342	0.177	2.2217e-194
UAP1L1	1.06181e-198	-0.381623	0.009	0.108	2.96988e-194
AC090150.1	1.20855e-198	-0.405981	0.015	0.123	3.38032e-194
PLXDC2	7.5009e-198	0.670587	0.845	0.829	2.098e-193
SDC2	7.56478e-198	0.754496	0.307	0.143	2.11587e-193
RPL36	8.1417e-198	-0.414979	0.062	0.206	2.27723e-193
CASTOR1	1.68884e-197	-0.324282	0.007	0.103	4.72368e-193
AC002451.1	1.99816e-197	-0.421146	0.042	0.175	5.58884e-193
RPL21	4.41282e-197	-0.390669	0.085	0.244	1.23426e-192
LINC01517	1.00361e-195	-0.491668	0.007	0.101	2.80711e-191
PHLDB2	1.82101e-195	0.787091	0.702	0.606	5.09337e-191
SLC25A16	1.98701e-195	-0.505667	0.276	0.488	5.55767e-191
KCNB2	3.1253e-195	0.795107	0.106	0.007	8.74146e-191
ZNF462	3.16879e-195	0.755166	0.53	0.375	8.86311e-191
LINC00621	3.88557e-195	0.842015	0.21	0.068	1.08679e-190
TUT1	4.58837e-195	-0.417598	0.042	0.172	1.28337e-190
RENBP	4.77684e-195	-0.351465	0.01	0.109	1.33608e-190
ATP5F1E	1.05183e-194	-0.334963	0.031	0.152	2.94198e-190
STARD8	1.85743e-194	-0.283936	0.009	0.106	5.19522e-190
AC116362.1	1.92668e-194	-0.584802	0.051	0.187	5.38892e-190
SUCLG2-AS1	2.3248e-194	-0.546971	0.313	0.531	6.50246e-190
PDZK1	4.18736e-194	-0.591373	0.375	0.569	1.17121e-189
UGT1A1	4.19423e-194	-0.362145	0.016	0.122	1.17313e-189
RPS14	4.6636e-194	-0.356373	0.04	0.167	1.30441e-189
SERPING1	1.35237e-193	0.369428	0.155	0.032	3.78257e-189
PTGFRN	3.02777e-193	0.449187	0.117	0.012	8.46867e-189
TMCC1	1.5638e-192	0.731752	0.671	0.553	4.37394e-188
PFDN5	1.79086e-192	-0.372036	0.049	0.182	5.00903e-188
FREM2	3.21431e-192	-0.614406	0.289	0.493	8.99042e-188
SOX6	7.82039e-192	0.568175	0.854	0.81	2.18736e-187
CLCNKB	8.94856e-192	-0.325219	0.015	0.118	2.50291e-187
PAM	1.10718e-191	0.626161	0.739	0.6	3.09678e-187
RPS26	1.16652e-191	-0.292851	0.016	0.119	3.26276e-187
PAQR5	1.57754e-191	-0.487806	0.246	0.457	4.41239e-187
RHEB	2.18442e-191	0.721135	0.369	0.203	6.10982e-187
DLG2	2.62143e-191	-0.370471	0.874	0.952	7.33213e-187
CYP4F12	4.52872e-191	-0.365502	0.01	0.107	1.26668e-186
NR1H3	5.11673e-191	-0.430238	0.033	0.152	1.43115e-186
ALDH2	5.24732e-191	-0.543343	0.158	0.336	1.46767e-186
DEC1	7.83788e-191	0.913742	0.192	0.055	2.19225e-186
CD44	8.58077e-191	0.574083	0.109	0.009	2.40004e-186
AC012409.2	2.52165e-190	0.61432	0.176	0.047	7.05306e-186
CEACAM1	4.46991e-190	-0.461812	0.054	0.19	1.25023e-185
SHROOM4	6.06286e-190	-0.684325	0.317	0.516	1.69578e-185
GNGT1	7.05008e-190	-0.451881	0.179	0.382	1.97191e-185
MB21D2	7.46468e-190	0.831015	0.38	0.214	2.08787e-185
WASHC1	1.93926e-189	-0.555441	0.179	0.356	5.42411e-185
ZNF486	2.44347e-189	0.570275	0.151	0.031	6.83438e-185
ACSM1	2.72697e-189	0.621496	0.136	0.023	7.62732e-185
RAP1B	4.92063e-189	0.696703	0.563	0.388	1.3763e-184
RRAGD	6.97765e-189	-0.262182	0.015	0.118	1.95165e-184
BX890604.2	8.37829e-189	0.532463	0.161	0.037	2.34341e-184
NFIX	9.17413e-189	0.593773	0.227	0.08	2.566e-184
COX5A	1.30224e-188	-0.312769	0.026	0.139	3.64237e-184
SMTNL2	1.33561e-188	-0.411549	0.068	0.216	3.7357e-184
TSPAN15	2.24952e-188	0.412263	0.103	0.006	6.2919e-184
EIF1	2.96368e-188	-0.274421	0.028	0.143	8.28941e-184
FOLH1	1.11564e-187	-0.513049	0.05	0.182	3.12044e-183
GPAT4	1.54949e-187	-0.528082	0.097	0.248	4.33392e-183
RASA1	1.8274e-187	0.736254	0.546	0.394	5.11124e-183
CCDC50	2.23394e-187	0.728282	0.447	0.289	6.24834e-183
STAT3	4.01682e-187	0.776911	0.572	0.411	1.1235e-182
CTSB	6.71366e-187	-0.552596	0.127	0.282	1.87781e-182
LIPA	7.76155e-187	-0.624278	0.263	0.457	2.17091e-182
RPL5	1.23564e-186	-0.349733	0.05	0.182	3.45607e-182
LINC01515	2.53412e-186	-0.619287	0.401	0.605	7.08795e-182
UNC5CL	2.75777e-186	0.56558	0.209	0.068	7.71347e-182
PDE4DIP	3.87598e-186	-0.460625	0.093	0.246	1.08411e-181
PISD	5.6363e-186	0.774754	0.411	0.247	1.57647e-181
AL136234.1	8.23915e-186	0.471344	0.133	0.022	2.30449e-181
ANXA11	1.87951e-185	0.69605	0.327	0.166	5.25698e-181
LRRC4C	2.03821e-185	0.60481	0.154	0.033	5.70087e-181
CWF19L2	2.06212e-185	-0.592658	0.297	0.495	5.76774e-181
TUBB6	3.14658e-185	0.383411	0.107	0.009	8.80098e-181
AC023590.1	9.98964e-185	0.491717	0.137	0.025	2.7941e-180
RFTN1	4.8292e-184	0.510774	0.176	0.047	1.35073e-179
USP2-AS1	5.13786e-184	-0.408443	0.035	0.155	1.43706e-179
FMNL2	6.49556e-184	0.832357	0.684	0.527	1.81681e-179
HNF1B	7.02934e-184	0.806507	0.422	0.259	1.96611e-179
DIXDC1	9.43406e-184	-0.522787	0.263	0.468	2.63871e-179
ACAT1	1.372e-183	-0.440847	0.165	0.351	3.83747e-179
MARC1	1.80092e-183	-0.457853	0.028	0.14	5.03718e-179
SOX13	2.19865e-183	-0.419033	0.068	0.211	6.14963e-179
FCGRT	3.70398e-183	-0.442044	0.046	0.17	1.036e-178
LINC01239	7.50682e-183	-0.545664	0.135	0.31	2.09966e-178
HSPA4L	1.17341e-182	-0.466329	0.098	0.255	3.28203e-178
SINHCAF	1.19453e-182	0.695739	0.271	0.121	3.3411e-178
SLC35D1	1.45741e-182	-0.493978	0.152	0.33	4.07638e-178
THNSL2	1.47077e-182	-0.459312	0.087	0.238	4.11375e-178
LINC01725	1.94514e-182	-0.527146	0.296	0.507	5.44055e-178
ANGPT1	2.22704e-182	-0.372895	0.028	0.139	6.22903e-178
FBXL7	2.8743e-182	0.756017	0.298	0.138	8.03942e-178
RPS2	3.21863e-182	-0.305015	0.038	0.159	9.00252e-178
PNPLA1	4.43838e-182	-0.445586	0.017	0.118	1.24141e-177
ADHFE1	8.2934e-182	-0.466565	0.117	0.284	2.31966e-177
LRRIQ1	1.88588e-181	0.709241	0.318	0.155	5.2748e-177
MTR	2.05142e-181	-0.499172	0.541	0.734	5.73783e-177
EEF1D	2.77037e-181	-0.423912	0.102	0.255	7.74872e-177
RCN3	2.92636e-181	-0.445361	0.031	0.144	8.18503e-177
SOD2	3.192e-181	1.15836	0.442	0.282	8.92801e-177
ATP6V0B	4.68007e-181	-0.291471	0.018	0.119	1.30902e-176
RPL14	5.61348e-181	-0.312562	0.029	0.142	1.57009e-176
AL161782.1	7.32412e-181	-0.408424	0.033	0.151	2.04856e-176
FGD6	8.88149e-181	0.77649	0.428	0.266	2.48415e-176
CAMK1D	1.00253e-180	0.603758	0.188	0.055	2.80407e-176
AC018541.1	4.21515e-180	-0.456296	0.011	0.103	1.17898e-175
NINL	5.20995e-180	-0.509397	0.391	0.606	1.45722e-175
RPLP1	5.55219e-180	-0.389603	0.059	0.193	1.55295e-175
WBP1L	5.97242e-180	-0.52785	0.234	0.423	1.67049e-175
DSP	9.70751e-180	-0.542732	0.143	0.311	2.71519e-175
LINC02351	1.09912e-179	0.524025	0.107	0.01	3.07425e-175
LUC7L3	1.49193e-179	-0.534504	0.656	0.792	4.17294e-175
MTMR4	3.22392e-179	-0.431713	0.057	0.189	9.0173e-175
PIPOX	4.44718e-179	-0.372828	0.02	0.124	1.24388e-174
MIR22HG	5.34535e-179	-0.433373	0.062	0.193	1.4951e-174
SLCO2B1	1.76697e-178	-0.441584	0.021	0.124	4.94222e-174
BAIAP2L1	2.04118e-178	0.574063	0.164	0.042	5.70917e-174
AL034417.2	2.09101e-178	-0.327728	0.01	0.101	5.84856e-174
SLC47A2	3.50773e-178	-0.390372	0.239	0.445	9.81113e-174
AC093525.7	8.65851e-178	-0.408638	0.01	0.101	2.42179e-173
RBBP6	8.8464e-178	-0.650993	0.22	0.393	2.47434e-173
AC139887.2	9.63427e-178	-0.559393	0.173	0.352	2.69471e-173
SLC22A18	1.03439e-177	-0.538894	0.05	0.174	2.8932e-173
ZNF844	1.04696e-177	-0.38205	0.031	0.143	2.92834e-173
GNAI1	1.06161e-177	0.702072	0.282	0.127	2.96933e-173
OPLAH	1.2737e-177	-0.352839	0.026	0.133	3.56253e-173
ASL	1.31804e-177	-0.549206	0.125	0.283	3.68656e-173
GNB1	2.8897e-177	0.667148	0.617	0.468	8.08249e-173
CACHD1	3.28387e-177	-0.571928	0.202	0.385	9.18497e-173
DOK5	3.45173e-177	0.509452	0.128	0.021	9.65449e-173
SYNDIG1	4.15785e-177	0.797104	0.372	0.201	1.16295e-172
RANBP2	4.22901e-177	-0.584095	0.267	0.445	1.18285e-172
P4HA1	4.94752e-177	-0.746892	0.228	0.403	1.38382e-172
IFT80	1.283e-176	0.674723	0.343	0.187	3.58856e-172
AL157938.2	1.29684e-176	0.51929	0.129	0.023	3.62726e-172
FAM227B	1.84266e-176	-0.552921	0.146	0.317	5.15393e-172
SPATA6	2.72858e-176	0.672347	0.426	0.265	7.63185e-172
ACSL4	2.7632e-176	0.707928	0.428	0.248	7.72867e-172
NECTIN2	2.78413e-176	0.661966	0.318	0.158	7.78721e-172
GABARAPL1	4.30855e-176	-0.392012	0.103	0.259	1.2051e-171
ACADSB	4.10245e-175	-0.43049	0.082	0.228	1.14746e-170
AC138627.1	4.27274e-175	-0.44286	0.047	0.172	1.19508e-170
DDX24	1.96926e-174	-0.627397	0.173	0.334	5.50802e-170
GRTP1	2.36429e-174	-0.435828	0.11	0.271	6.61291e-170
GTDC1	2.74432e-174	0.735061	0.434	0.274	7.67587e-170
RPL37A	3.35898e-174	-0.37964	0.058	0.188	9.39506e-170
RPS29	7.07296e-174	-0.334804	0.055	0.184	1.97831e-169
DGCR9	8.77212e-174	-0.508242	0.03	0.141	2.45356e-169
NT5DC1	1.06221e-173	-0.461407	0.364	0.577	2.97099e-169
MERTK	2.70135e-173	-0.41858	0.087	0.232	7.55568e-169
BTBD11	5.91642e-173	-0.423585	0.029	0.137	1.65482e-168
MAP4K3-DT	7.82841e-173	-0.470335	0.299	0.505	2.1896e-168
DDR1	8.40276e-173	0.435969	0.179	0.052	2.35025e-168
TMEM232	1.96566e-172	-0.491165	0.325	0.532	5.49796e-168
AC002429.2	4.97552e-172	0.46214	0.123	0.02	1.39165e-167
HSBP1L1	5.36359e-172	-0.440493	0.065	0.198	1.5002e-167
SRPK2	7.07662e-172	0.625887	0.746	0.649	1.97933e-167
DAPK1	8.84717e-172	0.772775	0.595	0.444	2.47455e-167
SOCS2	9.43138e-172	-0.320543	0.03	0.139	2.63796e-167
CAPN2	2.7554e-171	0.503165	0.201	0.068	7.70686e-167
TTLL5	4.37819e-171	0.712449	0.428	0.276	1.22458e-166
PHYH	4.75358e-171	-0.33594	0.031	0.14	1.32958e-166
TMEM233	4.8324e-171	0.586997	0.104	0.011	1.35162e-166
GOT1	6.67335e-171	-0.347596	0.106	0.263	1.86653e-166
EEFSEC	8.87408e-171	-0.507582	0.173	0.347	2.48208e-166
CYTH1	1.06814e-170	-0.582254	0.224	0.386	2.9876e-166
SLC25A20	1.50516e-170	-0.361533	0.051	0.178	4.20992e-166
TMEM192	3.88453e-170	-0.427904	0.103	0.259	1.0865e-165
AF117829.1	4.4935e-170	0.662831	0.61	0.477	1.25683e-165
LRRFIP1	6.38628e-170	0.769814	0.581	0.431	1.78624e-165
RAP2C-AS1	7.29727e-170	-0.530689	0.23	0.422	2.04105e-165
RBPMS2	7.40771e-170	-0.339187	0.018	0.114	2.07194e-165
AEBP2	1.21489e-169	-0.530613	0.454	0.636	3.39804e-165
RTKN	1.94501e-169	-0.467762	0.102	0.253	5.44019e-165
KDM6A	2.1346e-169	0.616776	0.639	0.495	5.97047e-165
SLC15A2	2.3876e-169	-0.499443	0.11	0.265	6.67811e-165
CSMD1	4.52129e-169	-0.36271	0.024	0.127	1.26461e-164
FGFR2	2.31909e-168	0.777621	0.357	0.201	6.48651e-164
PGM2L1	3.36867e-168	0.429035	0.112	0.015	9.42217e-164
MAGI2	3.74367e-168	-0.421271	0.707	0.841	1.0471e-163
AC078923.1	4.66854e-168	-0.518668	0.04	0.155	1.30579e-163
AKAP9	7.86045e-168	-0.557972	0.629	0.774	2.19857e-163
AL606489.1	7.97771e-168	-0.391578	0.033	0.143	2.23136e-163
NSMF	1.52305e-167	-0.583875	0.149	0.303	4.25997e-163
GTF3C1	1.77256e-167	-0.493839	0.118	0.269	4.95786e-163
AC090825.1	1.8484e-167	0.669211	0.208	0.077	5.16998e-163
PLS1	1.92111e-167	0.693926	0.264	0.12	5.37335e-163
ACVR1	1.93236e-167	-0.507702	0.313	0.507	5.40482e-163
TNFRSF10B	2.39932e-167	0.701413	0.301	0.151	6.7109e-163
SLC51A	4.7085e-167	-0.329063	0.016	0.11	1.31697e-162
PUS10	4.87823e-167	-0.411788	0.06	0.188	1.36444e-162
JARID2	9.64244e-167	-0.523723	0.317	0.484	2.69699e-162
AC046195.1	1.21186e-166	-0.5434	0.12	0.277	3.38957e-162
UBAP1	2.30188e-166	0.684469	0.49	0.339	6.43837e-162
SMYD2	2.74276e-166	0.612407	0.185	0.06	7.67149e-162
DPP6	3.29606e-166	0.850319	0.238	0.097	9.21908e-162
TOB1	5.04895e-166	-0.3301	0.076	0.213	1.41219e-161
RASAL1	5.25425e-166	0.345427	0.113	0.016	1.46961e-161
ST3GAL3	5.93903e-166	0.702973	0.357	0.202	1.66115e-161
MAOB	8.5955e-166	-0.526352	0.209	0.388	2.40416e-161
LINC01091	1.31312e-165	0.621641	0.223	0.085	3.67279e-161
CLEC2D	1.36499e-165	0.390299	0.157	0.039	3.81786e-161
ADAM17	1.8792e-165	0.58889	0.322	0.165	5.25611e-161
SUN2	1.94498e-165	-0.427489	0.061	0.185	5.44011e-161
RPL17	2.70965e-165	-0.361312	0.063	0.191	7.5789e-161
UBE2E2	3.90245e-165	-0.406266	0.791	0.871	1.09152e-160
PLCG2	4.34613e-165	-0.479858	0.16	0.321	1.21561e-160
XKR6	7.9635e-165	0.7176	0.417	0.257	2.22739e-160
SPRED1	8.57772e-165	0.650549	0.444	0.285	2.39919e-160
SPHK2	9.51054e-165	-0.355492	0.031	0.138	2.6601e-160
HSPB8	1.25764e-164	0.532464	0.144	0.034	3.51762e-160
SLC24A3	1.34992e-164	0.593787	0.135	0.029	3.77573e-160
USP54	2.30432e-164	0.691792	0.363	0.212	6.4452e-160
RPL32	3.89004e-164	-0.282533	0.025	0.126	1.08805e-159
PRAG1	4.03269e-164	0.559263	0.196	0.067	1.12794e-159
EBF1	5.85004e-164	0.468709	0.172	0.049	1.63626e-159
PPP2R2D	7.44341e-164	-0.487067	0.233	0.415	2.08192e-159
MYO5B	7.75449e-164	0.857229	0.492	0.357	2.16893e-159
ZBTB7B	1.00185e-163	-0.343361	0.023	0.122	2.80216e-159
UPRT	1.01413e-163	-0.565307	0.08	0.218	2.83652e-159
TBL1X	1.08379e-163	0.729221	0.643	0.546	3.03137e-159
SORBS1	1.2603e-163	0.652118	0.388	0.219	3.52506e-159
PWWP3B	1.50441e-163	-0.311891	0.022	0.122	4.20783e-159
CTTNBP2NL	1.88683e-163	0.625531	0.321	0.167	5.27747e-159
MAP1B	2.34884e-163	0.472363	0.125	0.023	6.56971e-159
RFX3	2.52412e-163	0.661503	0.541	0.393	7.05996e-159
ATP5F1D	2.92338e-163	-0.295236	0.031	0.136	8.17669e-159
ERC2	3.40731e-163	0.549467	0.237	0.095	9.53024e-159
FTCDNL1	3.72139e-163	-0.4182	0.094	0.241	1.04087e-158
SWAP70	4.50652e-163	0.600817	0.273	0.127	1.26047e-158
MAP7D2	5.41099e-163	-0.402103	0.036	0.147	1.51345e-158
PSMA7	7.08151e-163	-0.312898	0.022	0.119	1.9807e-158
ACSM5	8.39846e-163	-0.404941	0.044	0.161	2.34905e-158
SPATS2	1.32737e-162	0.673729	0.387	0.234	3.71266e-158
PTK7	1.49075e-162	0.401119	0.112	0.017	4.16963e-158
ANKRD44	2.9204e-162	0.524966	0.287	0.133	8.16835e-158
NDUFV1	2.98034e-162	-0.435654	0.075	0.205	8.33601e-158
RBBP8	4.26457e-162	0.756155	0.507	0.363	1.1928e-157
RBM47	5.28171e-162	-0.418608	0.709	0.83	1.47729e-157
CCNL2	5.77546e-162	-0.50848	0.262	0.436	1.61539e-157
YAP1	6.36199e-162	0.65116	0.607	0.476	1.77945e-157
AC127521.1	7.93071e-162	-0.356891	0.025	0.126	2.21822e-157
AC023282.1	9.3884e-162	-0.560171	0.071	0.203	2.62594e-157
NR2F6	1.6635e-161	-0.344651	0.035	0.143	4.65281e-157
CHCHD10	2.41733e-161	-0.252275	0.021	0.119	6.76128e-157
KRT18	3.01128e-161	0.385549	0.155	0.04	8.42255e-157
WSB1	5.05906e-161	0.681328	0.563	0.407	1.41502e-156
CCDC146	5.9942e-161	0.740831	0.371	0.224	1.67658e-156
AC007344.1	8.91908e-161	-0.473922	0.024	0.124	2.49467e-156
GLYCTK	2.0848e-160	-0.410703	0.029	0.132	5.83118e-156
AFF2	2.12147e-160	0.571163	0.201	0.07	5.93375e-156
RPS7	2.70924e-160	-0.264137	0.025	0.125	7.57775e-156
SETD2	3.61753e-160	-0.455714	0.58	0.74	1.01182e-155
PER2	4.33108e-160	0.572297	0.22	0.086	1.2114e-155
SF3B1	4.60794e-160	-0.530839	0.358	0.531	1.28884e-155
AC090630.1	5.5242e-160	0.442802	0.103	0.012	1.54512e-155
AC138123.1	5.98556e-160	-0.501555	0.164	0.338	1.67416e-155
SYDE2	6.05251e-160	-0.433121	0.064	0.193	1.69289e-155
FOXO1	7.70872e-160	-0.395557	0.585	0.729	2.15613e-155
CTSA	7.93061e-160	-0.466467	0.079	0.208	2.21819e-155
AP003086.1	9.22174e-160	0.400297	0.116	0.019	2.57932e-155
TBC1D13	1.30636e-159	-0.398504	0.045	0.159	3.65388e-155
ST13	1.89306e-159	-0.4461	0.128	0.278	5.2949e-155
MESD	3.52474e-159	-0.477476	0.06	0.181	9.85869e-155
ALCAM	4.40107e-159	-0.557771	0.412	0.578	1.23098e-154
SOX5	4.91106e-159	-0.773809	0.326	0.49	1.37362e-154
RAB29	5.28051e-159	-0.363901	0.047	0.163	1.47696e-154
RIPOR1	7.1619e-159	-0.53541	0.124	0.27	2.00318e-154
EPM2A	1.03446e-158	-0.389411	0.123	0.282	2.89338e-154
LINC01320	1.10218e-158	0.638416	0.882	0.824	3.08279e-154
PARVB	1.78771e-158	-0.372575	0.051	0.169	5.00024e-154
LINC00662	1.81294e-158	-0.511847	0.134	0.29	5.07079e-154
SLC5A3	2.09257e-158	-0.430133	0.137	0.297	5.85292e-154
RUSC2	2.36175e-158	0.815677	0.429	0.291	6.60583e-154
RBP5	2.46419e-158	-0.419258	0.108	0.256	6.89233e-154
PTPN12	2.81235e-158	0.654003	0.452	0.298	7.86615e-154
MT1H	4.82389e-158	-0.499423	0.056	0.174	1.34924e-153
MYO9B	6.60218e-158	0.516101	0.285	0.131	1.84663e-153
GAMT	8.40808e-158	-0.355481	0.022	0.116	2.35174e-153
AP3D1	1.06621e-157	-0.528507	0.271	0.454	2.98218e-153
TBC1D19	1.58833e-157	-0.506904	0.448	0.63	4.44256e-153
RASGRP1	3.11158e-157	0.505181	0.176	0.056	8.7031e-153
SLC9A9	3.17426e-157	0.467896	0.148	0.037	8.87839e-153
BGN	3.61208e-157	0.297363	0.11	0.016	1.0103e-152
NAALADL2	3.71252e-157	0.521003	0.772	0.616	1.03839e-152
AL136114.1	3.7868e-157	-0.462132	0.042	0.155	1.05917e-152
AK2	4.80409e-157	-0.418825	0.107	0.252	1.3437e-152
EPS8	8.38058e-157	0.637975	0.697	0.587	2.34405e-152
C6orf132	9.56176e-157	0.469319	0.116	0.02	2.67442e-152
LRRTM4	2.54261e-156	0.78392	0.147	0.038	7.11169e-152
RAB40B	3.55368e-156	-0.385596	0.063	0.188	9.93966e-152
CRADD	4.49264e-156	-0.456992	0.609	0.754	1.25659e-151
ZNF37A	8.3904e-156	-0.497329	0.232	0.411	2.34679e-151
NHS	1.47838e-155	0.656029	0.9	0.876	4.13504e-151
COL18A1	2.52927e-155	-0.523133	0.532	0.669	7.07437e-151
EMX2	3.9487e-155	-0.504731	0.168	0.331	1.10445e-150
PELI2	4.34683e-155	-0.523066	0.455	0.623	1.21581e-150
AC022424.1	5.2958e-155	0.410942	0.107	0.016	1.48124e-150
RPS27A	5.83952e-155	-0.265868	0.025	0.121	1.63331e-150
SLC30A4	7.68571e-155	-0.343068	0.039	0.148	2.14969e-150
MGAT1	8.01451e-155	-0.278656	0.014	0.101	2.24166e-150
EPS15L1	8.6349e-155	-0.439869	0.188	0.362	2.41518e-150
ENOX1	1.48436e-154	-0.43905	0.116	0.264	4.15177e-150
CPT1A	1.50745e-154	-0.400535	0.174	0.344	4.21634e-150
TRAF3IP2-AS1	1.52819e-154	0.665874	0.29	0.15	4.27434e-150
TMEM123	1.65751e-154	0.50658	0.283	0.137	4.63604e-150
AGRN	1.74733e-154	0.483195	0.148	0.04	4.88728e-150
AC104365.1	1.93335e-154	0.464502	0.12	0.023	5.40757e-150
MROH6	2.34255e-154	-0.324846	0.017	0.105	6.55211e-150
RPS8	3.01008e-154	-0.304504	0.04	0.148	8.4192e-150
ATP2B4	4.7716e-154	0.554662	0.212	0.084	1.33462e-149
FAM13B	5.50771e-154	0.668851	0.476	0.336	1.54051e-149
ZNF43	5.72698e-154	0.584241	0.255	0.116	1.60184e-149
AGPAT5	7.56948e-154	-0.4766	0.163	0.326	2.11718e-149
MTCL1	2.89403e-153	0.70554	0.25	0.114	8.0946e-149
ST3GAL4	3.30812e-153	-0.314947	0.043	0.154	9.2528e-149
ERBB3	3.97167e-153	-0.452799	0.162	0.323	1.11088e-148
MARCH1	4.37357e-153	0.667341	0.112	0.019	1.22329e-148
DDX60L	4.56657e-153	0.448271	0.171	0.053	1.27727e-148
SNRPB2	7.44435e-153	-0.353267	0.031	0.131	2.08219e-148
SPP1	1.12569e-152	1.02883	0.419	0.274	3.14856e-148
SLC1A1	1.64136e-152	-0.451028	0.445	0.634	4.59088e-148
CDH1	1.82342e-152	0.52483	0.224	0.091	5.10011e-148
EDIL3	5.71856e-152	0.69688	0.137	0.033	1.59948e-147
ARHGAP8	1.71208e-151	0.668371	0.319	0.179	4.78868e-147
RPL3	1.71249e-151	-0.307136	0.054	0.171	4.78984e-147
PTPN1	1.85099e-151	0.928424	0.528	0.387	5.17721e-147
MOCS1	2.21594e-151	-0.302295	0.016	0.103	6.19799e-147
LINC01322	2.26149e-151	0.759003	0.371	0.221	6.32538e-147
POLD4	5.20019e-151	-0.28688	0.016	0.103	1.45449e-146
PIK3AP1	5.41738e-151	0.438485	0.144	0.037	1.51524e-146
BEAN1	7.76362e-151	0.48581	0.103	0.015	2.17148e-146
AC009495.1	8.95485e-151	-0.306228	0.02	0.11	2.50467e-146
ASH1L	1.68392e-150	-0.414905	0.72	0.825	4.70993e-146
ATP5F1A	1.69878e-150	-0.380041	0.1	0.237	4.7515e-146
BMP1	1.85787e-150	0.422675	0.149	0.041	5.19646e-146
MYO1B	2.88846e-150	0.600278	0.348	0.189	8.07902e-146
SOD1	2.93647e-150	-0.290137	0.036	0.14	8.21329e-146
NKTR	3.32639e-150	-0.480824	0.539	0.697	9.30392e-146
ACOT13	4.3829e-150	-0.399919	0.054	0.169	1.2259e-145
B4GALT1	1.13046e-149	0.653168	0.351	0.196	3.16189e-145
BCKDHB	1.53189e-149	-0.417483	0.362	0.56	4.28471e-145
RAP1GAP	2.22613e-149	-0.264303	0.07	0.2	6.2265e-145
SPEF2	3.13607e-149	-0.541596	0.287	0.472	8.77159e-145
CHD3	3.81084e-149	0.435807	0.196	0.071	1.06589e-144
CMSS1	7.22493e-149	0.692534	0.417	0.269	2.02081e-144
STK38L	8.11848e-149	0.78586	0.359	0.21	2.27074e-144
RBFOX2	8.97688e-149	0.636746	0.552	0.419	2.51083e-144
EEF1A1	9.43528e-149	-0.307767	0.229	0.424	2.63905e-144
GABRB3	9.94683e-149	-0.441644	0.081	0.213	2.78213e-144
AL355612.1	1.03346e-148	-0.383905	0.109	0.258	2.89058e-144
EVC	1.62009e-148	-0.449932	0.249	0.433	4.53138e-144
TMEM52B	1.71269e-148	-0.323072	0.038	0.142	4.7904e-144
EFNB2	1.81867e-148	0.419387	0.119	0.023	5.08683e-144
MRAS	1.82469e-148	0.471962	0.14	0.036	5.10365e-144
RNF145	2.44518e-148	0.503893	0.243	0.107	6.83917e-144
DENND5A	4.10698e-148	0.630351	0.366	0.214	1.14872e-143
PTPN4	5.00373e-148	-0.461521	0.387	0.589	1.39954e-143
MCPH1-AS1	5.67006e-148	-0.431315	0.091	0.226	1.58592e-143
FAM155A	1.1616e-147	0.699592	0.228	0.094	3.24899e-143
ATP6V1E1	2.33631e-147	-0.420342	0.109	0.247	6.53467e-143
AP006621.3	2.55268e-147	-0.435793	0.056	0.173	7.13985e-143
SH3GL2	5.18012e-147	-0.477928	0.211	0.382	1.44888e-142
CADM1	5.66447e-147	0.627454	0.394	0.237	1.58435e-142
SOGA1	7.46108e-147	0.453594	0.142	0.038	2.08686e-142
EMX1	7.9542e-147	-0.266489	0.06	0.182	2.22479e-142
SNAP25	8.3625e-147	0.372971	0.101	0.014	2.33899e-142
TMEM150A	1.06545e-146	-0.325128	0.03	0.128	2.98008e-142
AHNAK	2.81646e-146	0.529432	0.392	0.227	7.87764e-142
NR2F2-AS1	3.2691e-146	0.594238	0.695	0.576	9.14368e-142
ZNF780B	3.91049e-146	-0.481365	0.214	0.386	1.09376e-141
EEF1G	4.34917e-146	-0.366211	0.09	0.22	1.21646e-141
IQCA1	4.70763e-146	0.589604	0.246	0.109	1.31673e-141
COL4A2	5.19935e-146	0.830264	0.614	0.484	1.45426e-141
ATP6V1B2	5.63621e-146	-0.465305	0.108	0.243	1.57645e-141
MYO10	7.96313e-146	0.6365	0.359	0.205	2.22729e-141
SPEN	1.24969e-145	-0.74749	0.435	0.601	3.4954e-141
RASGEF1B	1.39983e-145	-0.487932	0.176	0.331	3.91534e-141
MYO5C	1.55009e-145	0.453491	0.154	0.046	4.33559e-141
ST14	2.87807e-145	0.448824	0.166	0.053	8.04997e-141
ZHX1	3.15056e-145	-0.41316	0.07	0.192	8.81211e-141
TENM3	3.48172e-145	0.852703	0.236	0.108	9.73836e-141
LRRC1	3.64175e-145	0.655322	0.323	0.182	1.0186e-140
STK17A	5.39759e-145	0.446954	0.171	0.057	1.50971e-140
URGCP	8.21198e-145	-0.411831	0.278	0.464	2.29689e-140
MAP4K5	8.68961e-145	0.625423	0.437	0.293	2.43048e-140
MIR193BHG	1.15359e-144	-0.337667	0.021	0.11	3.22659e-140
SORL1	1.33413e-144	0.39329	0.19	0.068	3.73155e-140
XRCC5	1.43597e-144	0.611402	0.516	0.379	4.01642e-140
IL17RB	2.18574e-144	-0.395089	0.042	0.149	6.11353e-140
SHANK2	2.5291e-144	-0.401286	0.644	0.786	7.07389e-140
AK9	2.65057e-144	-0.495275	0.22	0.389	7.41365e-140
GUCY1B1	2.75531e-144	0.433698	0.135	0.034	7.70661e-140
ARMC9	4.48458e-144	0.651892	0.303	0.166	1.25434e-139
TPRN	5.58793e-144	-0.328151	0.027	0.119	1.56295e-139
PLEKHF2	6.3812e-144	-0.362186	0.041	0.145	1.78482e-139
EXOC6B	1.07853e-143	0.541843	0.724	0.625	3.01664e-139
SPTAN1	1.21574e-143	0.596798	0.367	0.22	3.40041e-139
PXMP2	1.28463e-143	-0.27295	0.022	0.11	3.59312e-139
PCDH9	1.45212e-143	-0.555969	0.114	0.252	4.06157e-139
SLC7A2	1.72e-143	-0.407847	0.036	0.136	4.81084e-139
ATP6V1H	1.92877e-143	-0.416191	0.275	0.46	5.39477e-139
TBC1D9	2.10481e-143	0.494382	0.275	0.131	5.88716e-139
TRIM71	2.96575e-143	-0.360611	0.049	0.161	8.29519e-139
TEAD4	3.63861e-143	0.440399	0.121	0.026	1.01772e-138
KIF13B	4.10558e-143	-0.465347	0.465	0.624	1.14833e-138
HYDIN	5.33959e-143	0.641391	0.294	0.156	1.49348e-138
PITPNB	5.98461e-143	0.663671	0.417	0.28	1.6739e-138
LCLAT1	6.86855e-143	-0.450936	0.355	0.535	1.92113e-138
CHN1	7.55204e-143	0.539689	0.15	0.045	2.11231e-138
RPS6	8.58345e-143	-0.307676	0.071	0.193	2.40079e-138
ZNF441	1.46212e-142	-0.395713	0.051	0.163	4.08954e-138
CNTN6	2.61424e-142	0.564455	0.102	0.016	7.31203e-138
EGLN1	3.43327e-142	0.714874	0.362	0.228	9.60286e-138
SH3BP4	3.806e-142	0.520483	0.178	0.064	1.06454e-137
IMMP2L	6.19702e-142	0.487225	0.901	0.883	1.73331e-137
NAPRT	6.4989e-142	-0.318303	0.023	0.11	1.81774e-137
FAM184A	6.84417e-142	-0.266297	0.093	0.231	1.91431e-137
SHB	1.03806e-141	0.698995	0.347	0.208	2.90345e-137
SMAD2	1.04747e-141	0.618642	0.533	0.391	2.92977e-137
NMT2	1.56917e-141	0.681545	0.293	0.158	4.38896e-137
VLDLR-AS1	1.77682e-141	0.637649	0.197	0.077	4.96975e-137
B4GALT5	1.84074e-141	0.649437	0.532	0.397	5.14855e-137
MTSS1	2.19846e-141	-0.487629	0.386	0.558	6.1491e-137
FBLIM1	4.04226e-141	0.441544	0.148	0.042	1.13062e-136
RASSF3	5.56981e-141	0.347165	0.119	0.025	1.55788e-136
ARHGEF40	1.09864e-140	0.376568	0.112	0.022	3.07289e-136
ATG4B	1.19387e-140	-0.46763	0.205	0.361	3.33926e-136
LIFR	1.36009e-140	-0.371951	0.313	0.508	3.80416e-136
GFPT1	1.49765e-140	0.561519	0.244	0.114	4.18894e-136
ABHD15-AS1	1.74827e-140	0.480812	0.162	0.053	4.8899e-136
AHR	1.81451e-140	0.535151	0.248	0.113	5.07519e-136
FYB1	2.07358e-140	0.273244	0.103	0.016	5.79981e-136
TCF7L1	2.93546e-140	0.431621	0.145	0.041	8.21048e-136
DSEL	3.2971e-140	-0.400747	0.022	0.109	9.22198e-136
MIR181A2HG	7.91277e-140	0.489004	0.15	0.046	2.2132e-135
ZNF808	9.98237e-140	-0.392992	0.079	0.205	2.79207e-135
CAPN13	2.5602e-139	-0.321539	0.032	0.129	7.16087e-135
KIAA2026	3.3123e-139	-0.467974	0.431	0.607	9.26451e-135
HULC	4.08551e-139	-0.467675	0.235	0.405	1.14272e-134
COMMD10	5.5579e-139	-0.456885	0.579	0.726	1.55455e-134
PACS1	7.29093e-139	0.566079	0.592	0.45	2.03927e-134
RPS3A	8.06493e-139	-0.267984	0.035	0.132	2.25576e-134
VAMP2	8.88956e-139	-0.408416	0.144	0.289	2.48641e-134
MEIS2	1.49923e-138	0.629547	0.245	0.112	4.19336e-134
AC012404.1	2.27852e-138	0.474866	0.133	0.036	6.37303e-134
AP1S3	2.68637e-138	0.612039	0.198	0.08	7.51379e-134
ELOVL7	2.75708e-138	0.698825	0.343	0.214	7.71156e-134
KIAA0825	3.03321e-138	-0.482594	0.428	0.598	8.4839e-134
BBS2	3.0468e-138	-0.394812	0.123	0.264	8.52189e-134
BIRC3	3.96106e-138	0.407104	0.125	0.029	1.10791e-133
BHLHE40	5.00272e-138	0.685308	0.286	0.149	1.39926e-133
DST	5.89311e-138	0.53766	0.762	0.656	1.6483e-133
PTPN21	6.37062e-138	0.645547	0.291	0.161	1.78186e-133
PER1	7.131e-138	-0.400246	0.23	0.387	1.99454e-133
GRHPR	7.31814e-138	-0.414359	0.067	0.183	2.04688e-133
IRS2	1.11516e-137	-0.335569	0.038	0.136	3.1191e-133
ASAH1	1.21288e-137	-0.40741	0.089	0.212	3.39244e-133
BCL6	1.32928e-137	0.513948	0.187	0.07	3.71798e-133
UBE2Q2	1.54195e-137	0.555488	0.227	0.102	4.31285e-133
EVA1A	2.11314e-137	-0.422725	0.322	0.506	5.91045e-133
RECK	2.28319e-137	0.498233	0.144	0.043	6.38608e-133
LRRC37A3	2.3506e-137	-0.413139	0.108	0.245	6.57462e-133
C16orf87	3.31429e-137	-0.364595	0.049	0.155	9.27008e-133
TSHZ1	3.63245e-137	-0.444926	0.094	0.223	1.016e-132
BAZ1A	4.50368e-137	0.512524	0.312	0.165	1.25968e-132
NFIB	5.27657e-137	0.467639	0.889	0.852	1.47586e-132
WRN	5.75192e-137	0.649071	0.339	0.203	1.60881e-132
SMC5	6.85765e-137	0.599884	0.458	0.316	1.91809e-132
UBA6	7.97944e-137	0.57373	0.36	0.219	2.23185e-132
HCG17	8.36354e-137	-0.499638	0.29	0.463	2.33928e-132
DPP7	1.75116e-136	-0.368737	0.046	0.148	4.898e-132
DDX56	1.82546e-136	-0.420973	0.084	0.206	5.10582e-132
PRNP	1.91914e-136	-0.34349	0.046	0.148	5.36784e-132
KIAA1217	2.0275e-136	0.597618	0.742	0.66	5.67091e-132
ZC2HC1A	2.0309e-136	0.570351	0.23	0.108	5.68042e-132
SLMAP	3.00346e-136	0.599312	0.607	0.497	8.40069e-132
RNPC3	3.27926e-136	-0.482989	0.339	0.541	9.17208e-132
AC015871.7	3.4059e-136	-0.344116	0.049	0.157	9.52629e-132
AL078459.1	5.53119e-136	0.470432	0.14	0.041	1.54707e-131
THADA	6.77933e-136	0.5981	0.562	0.448	1.89618e-131
ARIH1	7.23722e-136	0.592043	0.647	0.53	2.02425e-131
DCBLD2	8.09281e-136	0.761094	0.337	0.199	2.26356e-131
CLEC18B	9.83251e-136	-0.329784	0.022	0.108	2.75015e-131
ADGRF5	9.90731e-136	-0.372804	0.06	0.171	2.77108e-131
RHOBTB2	1.34264e-135	-0.292295	0.019	0.101	3.75536e-131
SLC35B4	1.54158e-135	-0.306475	0.07	0.191	4.31181e-131
ANKRD11	1.96669e-135	-0.472824	0.625	0.746	5.50083e-131
SUPT5H	2.06128e-135	-0.494018	0.137	0.272	5.76541e-131
PPP2R1B	5.94872e-135	-0.416625	0.155	0.306	1.66386e-130
BAG4	7.37112e-135	-0.392222	0.069	0.186	2.0617e-130
NUTM2A-AS1	7.95505e-135	0.597865	0.406	0.269	2.22503e-130
ATP6V0D2	8.02228e-135	-0.329774	0.037	0.135	2.24383e-130
EVL	1.2016e-134	0.52119	0.312	0.168	3.36087e-130
SSR3	1.42202e-134	-0.368218	0.067	0.178	3.97739e-130
IL32	1.47893e-134	0.294232	0.139	0.038	4.13658e-130
NUAK2	1.50523e-134	0.66187	0.182	0.071	4.21014e-130
TIMP3	1.99017e-134	1.32606	0.388	0.246	5.5665e-130
BX284613.2	2.22766e-134	0.72328	0.244	0.116	6.23077e-130
AC018467.1	2.66478e-134	-0.45521	0.308	0.492	7.45338e-130
RNF217	2.69753e-134	0.553709	0.335	0.193	7.54498e-130
TMEM120A	3.46397e-134	-0.293777	0.025	0.111	9.68871e-130
AKAP1	4.00664e-134	-0.335236	0.085	0.212	1.12066e-129
SPATA13	5.83738e-134	0.627411	0.485	0.36	1.63272e-129
GGNBP2	6.09099e-134	-0.443455	0.333	0.503	1.70365e-129
AGPS	6.29605e-134	0.67035	0.376	0.241	1.76101e-129
PRSS23	9.72435e-134	0.545441	0.196	0.081	2.7199e-129
AC119674.1	1.49861e-133	-0.377424	0.049	0.154	4.19162e-129
PCA3	1.74691e-133	0.571004	0.17	0.062	4.88612e-129
RACK1	2.06773e-133	-0.291871	0.049	0.153	5.78343e-129
ST3GAL1	2.38683e-133	-0.474763	0.192	0.341	6.67598e-129
OTUD7A	2.70456e-133	-0.430147	0.203	0.368	7.56465e-129
NPNT	2.96731e-133	0.613556	0.29	0.154	8.29956e-129
AC016705.2	3.86394e-133	0.439912	0.128	0.033	1.08075e-128
UGT3A1	4.37511e-133	-0.382781	0.064	0.177	1.22372e-128
TRIM2	5.32714e-133	0.561774	0.339	0.199	1.49e-128
CPEB2	5.41071e-133	0.712446	0.503	0.385	1.51338e-128
ERBB2	5.87863e-133	-0.409233	0.15	0.295	1.64425e-128
KIF16B	5.91397e-133	-0.427071	0.325	0.508	1.65414e-128
SLC6A6	6.05689e-133	0.619057	0.236	0.106	1.69411e-128
DUSP16	7.46674e-133	0.65289	0.342	0.205	2.08845e-128
FMO1	7.68348e-133	-0.557049	0.115	0.249	2.14907e-128
KLHL13	8.10881e-133	0.738514	0.531	0.395	2.26803e-128
EPB41L4A	1.25139e-132	0.563114	0.706	0.618	3.50015e-128
SLC38A10	1.34949e-132	-0.453099	0.139	0.277	3.77454e-128
UBN1	2.02982e-132	-0.435631	0.134	0.275	5.67742e-128
DCLK2	2.36227e-132	0.385705	0.159	0.052	6.60726e-128
WWTR1	2.46809e-132	0.642265	0.701	0.592	6.90326e-128
RBFOX1	3.21669e-132	1.22939	0.307	0.178	8.9971e-128
NOTCH1	4.07581e-132	-0.34327	0.03	0.119	1.14e-127
LANCL2	4.84123e-132	-0.329236	0.053	0.16	1.35409e-127
GK5	5.96105e-132	0.620342	0.256	0.133	1.66731e-127
RHBDF2	7.65357e-132	0.378605	0.12	0.029	2.1407e-127
SORCS2	1.36923e-131	-0.315968	0.032	0.124	3.82975e-127
AP002518.2	1.72721e-131	0.747913	0.155	0.053	4.83102e-127
ADI1	1.87897e-131	-0.295588	0.047	0.15	5.25547e-127
MAP3K7CL	2.02413e-131	0.489841	0.146	0.046	5.6615e-127
SGCE	2.33579e-131	0.607145	0.269	0.145	6.53321e-127
ARID3A	2.54067e-131	-0.360815	0.064	0.176	7.10624e-127
PDGFD	3.05165e-131	0.453374	0.143	0.043	8.53545e-127
SLC17A5	3.46805e-131	-0.374084	0.09	0.214	9.70015e-127
OGFRL1	3.86633e-131	0.333154	0.125	0.032	1.08141e-126
PPTC7	4.09717e-131	-0.317563	0.109	0.245	1.14598e-126
IFRD1	4.15231e-131	-0.364729	0.147	0.29	1.1614e-126
SHC2	6.08147e-131	0.290467	0.101	0.018	1.70099e-126
KANK1	1.35191e-130	0.535185	0.822	0.797	3.78131e-126
CLCF1	1.49728e-130	0.477601	0.155	0.051	4.1879e-126
EXOC6	1.68848e-130	0.577272	0.311	0.177	4.72269e-126
POU5F1	2.59133e-130	-0.445315	0.131	0.27	7.24794e-126
SRSF11	2.98264e-130	-0.460033	0.644	0.77	8.34246e-126
DLGAP4	3.33407e-130	0.615719	0.338	0.204	9.3254e-126
PCCA-DT	4.28785e-130	-0.266336	0.021	0.105	1.19931e-125
CES2	7.26559e-130	-0.365069	0.073	0.189	2.03218e-125
BTD	9.16105e-130	-0.491321	0.183	0.332	2.56235e-125
ATP5ME	1.02131e-129	-0.287582	0.045	0.145	2.85661e-125
NCL	1.16734e-129	-0.412065	0.065	0.172	3.26504e-125
HMGB1	1.67393e-129	-0.469059	0.499	0.639	4.682e-125
GUCD1	2.00333e-129	-0.28558	0.027	0.113	5.60331e-125
CAPN15	2.219e-129	-0.379592	0.084	0.207	6.20655e-125
TRAM1	3.69527e-129	0.518597	0.255	0.128	1.03357e-124
ARL6IP4	6.13665e-129	-0.401811	0.081	0.195	1.71642e-124
HIPK2	8.06665e-129	-0.404183	0.47	0.635	2.25624e-124
WDR81	1.00004e-128	-0.354915	0.04	0.135	2.79712e-124
RNF213	1.20627e-128	0.667999	0.63	0.491	3.37394e-124
INVS	1.76635e-128	-0.431572	0.493	0.653	4.94049e-124
VEZT	1.9121e-128	0.615016	0.463	0.339	5.34816e-124
ATG4D	2.18148e-128	-0.322372	0.039	0.135	6.10161e-124
TBC1D16	2.24764e-128	0.672676	0.35	0.221	6.28665e-124
MTUS1	3.54529e-128	-0.391555	0.263	0.431	9.91617e-124
GDF15	3.81636e-128	0.449292	0.146	0.046	1.06744e-123
HNRNPH1	4.90287e-128	-0.361132	0.439	0.599	1.37133e-123
WDR13	5.41713e-128	-0.438118	0.15	0.285	1.51517e-123
RB1CC1	7.90212e-128	-0.466708	0.423	0.582	2.21022e-123
ZFP36L2	9.90551e-128	-0.35359	0.092	0.213	2.77057e-123
ACADS	1.10759e-127	-0.289641	0.027	0.113	3.09794e-123
CA12	1.38235e-127	-0.698731	0.306	0.448	3.86644e-123
USF3	1.39997e-127	-0.397575	0.118	0.252	3.9157e-123
AP002336.2	2.13093e-127	0.586313	0.188	0.08	5.9602e-123
[truncated: 1,523 more rows]

## Sheet: PT2
	p_val	avg_log2FC	pct.1	pct.2	p_val_adj
RBMS3	0	2.36632	0.957	0.508	0
CASC15	0	2.42164	0.959	0.33	0
CUBN	0	-3.54823	0.234	0.884	0
SLC16A9	0	-2.73042	0.1	0.724	0
SLC5A12	0	-2.66967	0.043	0.664	0
GRAMD1B	0	-2.39444	0.002	0.532	0
TPM1	1.33795e-291	2.21587	0.963	0.54	3.74225e-287
PRICKLE1	4.05091e-278	2.80171	0.85	0.201	1.13304e-273
PSD3	1.1112e-276	2.66125	0.825	0.156	3.10802e-272
PTH1R	1.67053e-273	-2.72497	0.055	0.582	4.67247e-269
PDK4	9.1703e-271	-2.19784	0.049	0.59	2.56493e-266
TNC	9.45252e-261	3.44471	0.726	0.048	2.64387e-256
DLGAP1	2.08953e-255	2.28766	0.9	0.271	5.84442e-251
AC096577.1	1.39871e-251	-3.45231	0.092	0.614	3.9122e-247
ROBO2	4.81172e-245	2.7912	0.849	0.253	1.34584e-240
EGF	2.01144e-244	-2.59335	0.027	0.489	5.62599e-240
SLC13A3	4.15451e-243	-2.5262	0.069	0.568	1.16202e-238
ACSM2B	1.66918e-241	-2.43356	0.329	0.815	4.66871e-237
RNF152	1.4447e-240	-2.31962	0.145	0.662	4.04082e-236
KIF26B	5.98642e-240	2.21	0.876	0.283	1.6744e-235
SLC6A13	6.8644e-240	-2.04808	0.039	0.511	1.91997e-235
KCNT2	1.08006e-239	2.72426	0.781	0.131	3.02093e-235
PDZD2	3.15158e-239	-2.32617	0.118	0.631	8.81497e-235
FKBP5	1.71535e-235	-3.04566	0.173	0.679	4.79782e-231
EXT1	1.31951e-231	1.91156	0.947	0.646	3.69068e-227
MME	7.61477e-230	-2.09023	0.086	0.571	2.12985e-225
AC098588.3	1.68696e-227	-2.30388	0.118	0.615	4.71842e-223
MIOX	1.62723e-223	-2.23733	0.023	0.449	4.55137e-219
AGXT2	2.50891e-221	-1.89514	0.022	0.446	7.01742e-217
PCDH15	9.86254e-213	-1.78555	0.013	0.411	2.75855e-208
COL8A1	8.50015e-210	2.53542	0.74	0.171	2.37749e-205
ACTN1	3.50523e-202	2.03331	0.761	0.177	9.80412e-198
SAMD4A	1.94274e-200	1.84894	0.927	0.485	5.43385e-196
CREB5	3.98002e-190	1.6942	0.881	0.353	1.11321e-185
LINC00278	1.5748e-187	-1.74438	0.041	0.448	4.40472e-183
LPP	4.23951e-185	1.32406	0.981	0.869	1.18579e-180
SLC12A1	4.93499e-185	-2.34659	0.026	0.397	1.38032e-180
NFKBIZ	5.48303e-185	1.738	0.761	0.19	1.5336e-180
KCNIP1	4.428e-183	2.32287	0.643	0.103	1.23851e-178
ALDOB	1.28085e-180	-1.3714	0.006	0.34	3.58255e-176
FTL	2.06767e-180	-1.247	0	0.322	5.78326e-176
ZNF804B	3.5714e-178	-2.00169	0.085	0.5	9.98922e-174
SLC13A1	5.23169e-176	-2.10701	0.108	0.527	1.4633e-171
VCL	4.10615e-174	2.00868	0.771	0.265	1.14849e-169
PALLD	2.0841e-173	1.84761	0.792	0.283	5.82923e-169
SYTL2	6.57481e-173	1.90127	0.74	0.215	1.83897e-168
SORCS1	1.29634e-171	-1.74654	0.069	0.476	3.62586e-167
UTY	5.75977e-171	-1.50606	0.053	0.45	1.61101e-166
ZFPM2-AS1	1.90429e-170	2.39469	0.619	0.096	5.32629e-166
PROM1	1.06108e-168	1.5277	0.784	0.233	2.96784e-164
GPX3	1.38877e-168	-1.7526	0.065	0.457	3.88439e-164
ITGB8	2.54644e-168	1.39542	0.962	0.626	7.1224e-164
ACSM2A	6.70162e-167	-1.44798	0.678	0.922	1.87444e-162
TGFB2	7.59845e-167	2.75243	0.571	0.061	2.12529e-162
PCK1	7.18125e-165	-1.33921	0.007	0.317	2.00859e-160
LINC01622	3.36853e-164	-1.84852	0.048	0.415	9.42178e-160
LSAMP	3.60573e-164	2.63123	0.671	0.174	1.00852e-159
CRIM1	2.32879e-161	1.84189	0.877	0.498	6.51361e-157
LINC02615	4.27063e-161	1.68248	0.818	0.367	1.1945e-156
GPC6	4.49594e-161	1.52978	0.914	0.641	1.25751e-156
XIST	1.38457e-160	1.26224	0.843	0.26	3.87264e-156
AL110292.1	2.45266e-158	-1.58809	0.048	0.406	6.8601e-154
CALD1	1.35081e-157	1.66871	0.871	0.51	3.77822e-153
UMOD	1.37506e-157	-1.64034	0.001	0.289	3.84605e-153
RASSF4	1.4697e-157	-1.92158	0.203	0.603	4.11076e-153
DCDC2	1.08595e-156	1.51687	0.912	0.595	3.0374e-152
NXN	6.38919e-156	1.80778	0.624	0.121	1.78706e-151
PAPPA	3.85017e-155	1.87411	0.713	0.229	1.07689e-150
USP9Y	4.28222e-154	-1.33996	0.044	0.405	1.19774e-149
PTH2R	3.29535e-152	-1.1727	0.885	0.972	9.21709e-148
VCAN	7.67745e-152	1.70825	0.528	0.041	2.14738e-147
LINC00671	4.67309e-151	-1.64554	0.069	0.435	1.30706e-146
AC003044.1	1.29051e-148	-1.67716	0.105	0.49	3.60957e-144
FAT3	2.38957e-148	2.02903	0.518	0.041	6.68363e-144
PAH	1.47714e-147	-1.62265	0.109	0.488	4.13156e-143
PMEPA1	7.27724e-147	2.13969	0.513	0.044	2.03545e-142
KLF7	5.04645e-145	1.6826	0.719	0.242	1.41149e-140
EEF1A1	5.44041e-144	-1.23349	0.121	0.542	1.52168e-139
ATP1A1	9.3095e-144	-1.61064	0.178	0.58	2.60387e-139
ITGAV	1.37154e-142	1.68028	0.847	0.478	3.83619e-138
SMIM2-AS1	8.32169e-142	-1.56275	0.064	0.409	2.32758e-137
AC079298.3	1.40633e-141	3.64804	0.503	0.053	3.93349e-137
SYNE2	1.61899e-141	-1.46961	0.87	0.963	4.52831e-137
AFM	5.28796e-141	-1.47415	0.005	0.273	1.47904e-136
CLDN1	5.92846e-141	1.6651	0.541	0.071	1.65819e-136
FTH1	1.18245e-140	-1.04585	0.009	0.284	3.30731e-136
BACH2	6.23639e-139	1.67775	0.77	0.308	1.74432e-134
LMCD1	1.11862e-138	1.99237	0.561	0.092	3.12879e-134
HRH1	2.32083e-138	1.77218	0.523	0.063	6.49135e-134
NT5DC3	5.84816e-138	1.73065	0.521	0.062	1.63573e-133
BNC2	8.17577e-138	1.20789	0.939	0.716	2.28676e-133
LRP2	1.23577e-136	-1.45445	0.628	0.896	3.45645e-132
PRODH2	6.04797e-136	-1.32003	0.01	0.28	1.69162e-131
SLC22A6	6.13568e-136	-1.26443	0.008	0.273	1.71615e-131
IFFO2	4.09375e-135	1.83416	0.532	0.079	1.14502e-130
DCC	9.10477e-135	-2.79486	0.051	0.365	2.5466e-130
PLG	1.85929e-134	-1.28501	0.003	0.257	5.20045e-130
PTGER3	2.11075e-134	-1.44155	0.072	0.408	5.90378e-130
MT-CO1	4.70671e-134	-1.32017	0.004	0.26	1.31647e-129
SLC36A2	2.52352e-133	-1.16428	0.018	0.298	7.05828e-129
ENAH	1.17555e-132	1.51872	0.672	0.202	3.28802e-128
KAZN	6.1536e-132	1.4351	0.9	0.665	1.72116e-127
TSHZ2	1.23932e-131	1.9997	0.571	0.11	3.46637e-127
ACMSD	2.71717e-131	-1.50386	0.123	0.485	7.59991e-127
KNG1	3.36032e-131	-0.985429	0.009	0.269	9.39882e-127
PLCL1	5.68698e-131	-1.65148	0.563	0.844	1.59065e-126
ATP1B1	1.16865e-130	-1.74723	0.34	0.683	3.26872e-126
ESRRG	1.92352e-130	-1.38485	0.728	0.89	5.3801e-126
EBNA1BP2	2.38278e-130	-1.77569	0.098	0.437	6.66463e-126
TPM4	9.67539e-130	1.50867	0.555	0.101	2.70621e-125
RAB11FIP3	2.00009e-128	-1.49645	0.535	0.811	5.59426e-124
LINC00871	1.0688e-127	-1.61244	0.105	0.458	2.98943e-123
AC016383.2	4.26424e-127	-2.19159	0.024	0.301	1.19271e-122
MECOM	8.13309e-127	-1.58835	0.257	0.645	2.27483e-122
ZBTB16	2.33993e-126	-1.3763	0.482	0.79	6.54479e-122
TRPM3	6.11518e-126	-1.48074	0.477	0.792	1.71042e-121
ANTXR1	7.10765e-126	1.44841	0.525	0.079	1.98801e-121
ADAMTSL3	1.44613e-125	1.61354	0.503	0.07	4.04483e-121
TTTY14	1.68475e-125	-1.62035	0.127	0.484	4.71225e-121
UBASH3B	1.69659e-125	1.7829	0.481	0.056	4.74535e-121
MT-ND6	3.09734e-124	-0.939523	0.009	0.256	8.66327e-120
HPN	3.94917e-124	-1.56874	0.26	0.616	1.10458e-119
CRISPLD2	6.44445e-124	1.91898	0.471	0.053	1.80251e-119
FGGY	1.11548e-123	-1.61986	0.428	0.73	3.12001e-119
KCNK5	1.53863e-123	-1.37961	0.058	0.364	4.30356e-119
AK4	1.82443e-123	-1.41143	0.123	0.47	5.10294e-119
ZFAND5	4.46004e-123	-1.33611	0.091	0.421	1.24747e-118
HNF4A	4.93441e-122	-1.20568	0.022	0.288	1.38015e-117
MYLK	7.53562e-122	1.44328	0.716	0.285	2.10771e-117
PLEKHH2	4.36271e-120	1.46739	0.678	0.23	1.22025e-115
CALB1	9.82909e-120	-1.07437	0.022	0.284	2.7492e-115
KALRN	2.29289e-119	1.23787	0.688	0.224	6.41323e-115
SLC4A4	2.29703e-119	-1.70069	0.377	0.71	6.42478e-115
ABCC2	3.68951e-119	-1.08379	0.012	0.256	1.03196e-114
PPFIBP1	1.94867e-118	1.199	0.936	0.647	5.45044e-114
BICC1	2.23859e-118	0.911898	0.987	0.961	6.26134e-114
MIR31HG	5.62757e-118	1.45518	0.554	0.113	1.57403e-113
GLIS3	2.21823e-117	0.995031	0.956	0.841	6.20439e-113
APBB2	2.38879e-117	1.31248	0.862	0.555	6.68145e-113
UGCG	3.2328e-117	1.10881	0.865	0.428	9.04216e-113
SLC28A1	1.1861e-116	-1.52454	0.161	0.503	3.31752e-112
DEC1	2.61479e-116	2.09045	0.432	0.037	7.31358e-112
WWC1	6.67821e-116	1.32558	0.892	0.554	1.8679e-111
MAST4	2.63067e-115	-1.30979	0.585	0.833	7.35797e-111
LDLRAD4	2.89043e-115	1.58057	0.754	0.353	8.08454e-111
SHROOM3	4.01329e-115	1.33621	0.864	0.587	1.12252e-110
SGK1	7.10061e-115	-0.916264	0.007	0.236	1.98604e-110
WDR72	9.10014e-115	-1.39892	0.6	0.819	2.54531e-110
MYH9	1.50812e-114	1.47315	0.722	0.303	4.21821e-110
ESPN	2.65422e-114	-1.04167	0.002	0.218	7.42384e-110
MYO1E	1.00401e-113	1.31075	0.786	0.384	2.8082e-109
CCSER1	2.10776e-113	-1.48232	0.594	0.819	5.8954e-109
RNF212B	4.82266e-113	-1.53734	0.029	0.289	1.3489e-108
CACNA1E	3.09262e-112	-1.24564	0.024	0.275	8.65005e-108
TTC28	4.2005e-112	1.0514	0.932	0.721	1.17488e-107
USP2	8.38445e-112	-0.983598	0.014	0.251	2.34513e-107
TRIO	8.80379e-112	1.02412	0.94	0.693	2.46242e-107
PPP1R12B	1.08182e-111	1.43719	0.766	0.379	3.02584e-107
SLC34A1	1.0884e-111	-1.02473	0	0.206	3.04426e-107
APOE	3.68528e-111	-0.723833	0	0.205	1.03077e-106
DPEP1	1.222e-110	-1.29444	0.055	0.337	3.41795e-106
INSR	4.4822e-110	-1.49476	0.522	0.76	1.25367e-105
MTHFD1L	3.5319e-109	1.25906	0.633	0.191	9.87872e-105
ABI3BP	1.06507e-108	1.50566	0.673	0.251	2.979e-104
MT-ND5	1.18009e-108	-0.87021	0	0.202	3.30072e-104
FAM189A1	2.25016e-108	1.14293	0.792	0.388	6.29369e-104
MACC1	2.88155e-108	1.27508	0.853	0.468	8.0597e-104
PDE10A	3.02977e-108	-1.32484	0.234	0.593	8.47426e-104
CDH9	5.37568e-108	-1.53496	0.093	0.397	1.50358e-103
TINAG	6.35194e-108	-1.68608	0.203	0.529	1.77664e-103
MACF1	1.27848e-107	1.01191	0.928	0.766	3.57591e-103
RPL13	1.29584e-107	-0.968284	0.039	0.308	3.62446e-103
FIGN	4.20378e-107	1.27733	0.701	0.294	1.1758e-102
ITGB3	1.8547e-106	1.46542	0.519	0.122	5.18761e-102
FNDC3B	3.05956e-106	1.03476	0.918	0.748	8.55759e-102
ACSM3	2.6374e-105	1.41124	0.639	0.203	7.37681e-101
FHL2	3.23456e-105	1.28863	0.393	0.027	9.04707e-101
CYP4A22-AS1	3.40383e-105	-1.28263	0.03	0.28	9.52051e-101
SLC17A1	4.26129e-105	-1.45157	0.35	0.667	1.19188e-100
B2M	6.84133e-105	-0.801805	0.053	0.342	1.91352e-100
KIRREL1	2.15224e-104	1.26868	0.552	0.144	6.01981e-100
LHFPL6	3.47324e-104	1.28881	0.504	0.101	9.71464e-100
POR	5.17435e-104	-1.62284	0.127	0.428	1.44727e-99
CDH6	5.34726e-104	1.39991	0.735	0.322	1.49563e-99
FILIP1L	9.77486e-104	1.16412	0.462	0.075	2.73403e-99
MTRNR2L12	1.27721e-103	-0.880125	0.002	0.199	3.57235e-99
OSMR	1.46692e-103	1.15638	0.499	0.097	4.10296e-99
AOPEP	1.56206e-103	1.05305	0.942	0.729	4.36907e-99
AC007364.1	2.44739e-103	-1.54753	0.252	0.572	6.84536e-99
ADAMTSL4-AS1	6.60302e-103	1.26372	0.454	0.071	1.84687e-98
SLC12A3	1.08111e-102	-1.55206	0.01	0.222	3.02387e-98
FUT8	2.30281e-102	1.24224	0.686	0.276	6.44096e-98
PRLR	1.20236e-101	-1.22744	0.053	0.318	3.36301e-97
FHOD3	2.2802e-101	1.01449	0.899	0.665	6.37772e-97
ITGA3	1.90635e-100	1.41388	0.668	0.262	5.33205e-96
ASS1	2.41124e-100	-1.7206	0.19	0.505	6.74423e-96
IQCJ-SCHIP1	3.41405e-100	1.28067	0.708	0.295	9.5491e-96
PLSCR1	4.19839e-100	1.11948	0.626	0.2	1.17429e-95
RPL41	1.19083e-99	-0.847371	0.027	0.264	3.33076e-95
PDLIM5	2.03735e-99	1.28915	0.849	0.555	5.69846e-95
GPR132	2.54419e-99	1.45066	0.375	0.026	7.11611e-95
MSRB3	8.67779e-99	1.29619	0.421	0.055	2.42718e-94
CRYL1	1.89347e-98	-1.27924	0.211	0.528	5.29603e-94
MIR4435-2HG	1.9934e-98	1.31599	0.503	0.118	5.57553e-94
SLC27A2	2.12291e-98	-1.41882	0.052	0.309	5.93779e-94
AC105094.2	4.54068e-98	-0.987935	0.01	0.214	1.27003e-93
AL139807.1	4.9903e-98	1.43259	0.503	0.128	1.39579e-93
CTSH	9.86486e-98	-1.14821	0.039	0.281	2.7592e-93
VEGFA	1.26794e-97	-0.864791	0.038	0.284	3.54643e-93
MSC-AS1	1.69053e-97	0.980848	0.683	0.238	4.72842e-93
SBSPON	4.88819e-97	1.18854	0.453	0.081	1.36723e-92
PDLIM1	7.07047e-97	1.2157	0.442	0.073	1.97761e-92
UBC	8.92641e-97	-0.971263	0.027	0.26	2.49672e-92
PAX8-AS1	1.17893e-96	1.36504	0.637	0.24	3.29748e-92
DGKH	1.78944e-96	1.06569	0.847	0.495	5.00506e-92
CORO1C	2.49628e-96	1.28592	0.545	0.158	6.98211e-92
MMP7	2.53493e-96	1.38187	0.38	0.034	7.09021e-92
FXYD2	3.01681e-96	-1.22765	0.139	0.446	8.43802e-92
HECW1	4.1585e-96	-1.0296	0.022	0.242	1.16313e-91
SLC22A12	1.00893e-95	-0.94168	0.002	0.184	2.82197e-91
Z93403.1	1.1537e-95	-1.48072	0.171	0.486	3.22691e-91
ACSF2	1.00311e-94	-1.26878	0.132	0.428	2.80569e-90
ABCC3	1.25409e-94	1.29777	0.638	0.24	3.50769e-90
AC087482.1	3.35922e-94	-1.05656	0.017	0.226	9.39575e-90
MT-ND2	7.47522e-94	-0.674419	0	0.174	2.09082e-89
C3	7.83887e-94	1.28761	0.339	0.012	2.19253e-89
AC083870.1	6.6065e-93	1.1965	0.39	0.048	1.84784e-88
ERBB4	1.41719e-92	-1.38277	0.392	0.685	3.96389e-88
GPT	1.83577e-92	-0.885054	0	0.173	5.13465e-88
RPL10	2.93524e-92	-0.672379	0.013	0.213	8.20986e-88
CYTOR	1.10579e-91	1.15295	0.416	0.064	3.09289e-87
ATP13A3	1.42466e-91	1.22147	0.728	0.349	3.98477e-87
LAMC1	1.87484e-91	1.17193	0.631	0.248	5.24392e-87
AC004053.1	2.12959e-91	-1.49926	0.097	0.38	5.95647e-87
FOSL2	3.79782e-91	1.01954	0.579	0.184	1.06225e-86
TSC22D3	4.31599e-91	-0.861152	0.015	0.216	1.20718e-86
ADAMTS9-AS1	4.24494e-90	-1.68964	0.303	0.578	1.18731e-85
IL18	1.10035e-89	1.25084	0.488	0.126	3.07768e-85
LINC01020	1.37475e-89	-1.24971	0.021	0.227	3.84518e-85
SLC35F3	1.52851e-89	1.34987	0.561	0.185	4.27523e-85
ZSWIM4	2.08107e-89	1.12749	0.39	0.051	5.82076e-85
GFRA1	2.13758e-89	1.6271	0.418	0.073	5.97881e-85
VMP1	3.49878e-89	0.953948	0.884	0.656	9.78608e-85
SLC66A2	4.2885e-89	-1.28202	0.072	0.322	1.19949e-84
FHIT	5.63476e-89	-0.773543	0.913	0.959	1.57604e-84
CALM1	9.77496e-89	-1.25076	0.078	0.332	2.73406e-84
G6PC	1.57047e-88	-0.860147	0.001	0.168	4.39262e-84
CDH16	1.80444e-88	-0.764176	0.021	0.228	5.04703e-84
PFKFB2	1.86814e-88	-0.848739	0.018	0.219	5.22517e-84
CLCN5	2.48616e-88	-1.18562	0.184	0.485	6.95379e-84
GPAT3	2.61414e-88	-1.2224	0.096	0.363	7.31176e-84
PLOD2	2.91925e-88	1.42162	0.555	0.189	8.16516e-84
PTPRE	3.60776e-88	1.14592	0.432	0.082	1.00909e-83
MICAL3	4.10052e-88	1.18747	0.843	0.54	1.14692e-83
LINC00970	5.63883e-88	-0.969779	0.034	0.257	1.57718e-83
PVT1	8.27246e-88	1.28719	0.557	0.181	2.31381e-83
DST	2.96196e-87	1.03126	0.84	0.544	8.2846e-83
LINC02147	3.31602e-86	-1.10282	0.029	0.24	9.27491e-82
MLXIPL	4.65939e-86	-1.13088	0.053	0.29	1.30323e-81
HSP90AA1	6.21967e-86	-1.34453	0.155	0.44	1.73964e-81
IQGAP2	3.54395e-85	-1.2639	0.121	0.39	9.91242e-81
DTNA	5.28506e-85	1.00576	0.637	0.24	1.47823e-80
KHK	5.55051e-85	-0.806415	0.011	0.193	1.55248e-80
HPD	9.38862e-85	-0.813869	0.007	0.181	2.626e-80
EPHB2	1.16647e-84	1.31366	0.309	0.01	3.26263e-80
HNF4A-AS1	1.52423e-84	-0.982139	0.003	0.167	4.26328e-80
AL391117.1	1.59964e-84	-1.27909	0.21	0.508	4.47419e-80
GLS	3.2303e-84	1.26422	0.88	0.74	9.03515e-80
LTBP2	5.40343e-84	1.44452	0.328	0.025	1.51134e-79
MET	2.02109e-83	1.0191	0.787	0.412	5.65298e-79
ACTN4	2.30226e-83	1.09572	0.828	0.536	6.43941e-79
ADAM12	3.01177e-83	1.45174	0.319	0.02	8.42392e-79
SCMH1	4.8745e-83	0.949	0.87	0.564	1.3634e-78
TLE1	6.94232e-83	1.17254	0.521	0.166	1.94177e-78
KLHL29	1.34946e-82	1.26888	0.688	0.324	3.77443e-78
ANXA3	1.63564e-82	1.10607	0.441	0.101	4.5749e-78
RRAS2	1.89033e-82	1.30621	0.679	0.332	5.28724e-78
ABCB1	2.42812e-82	1.26551	0.633	0.265	6.79146e-78
CEP112	1.06799e-81	0.980233	0.748	0.394	2.98716e-77
HNF1A-AS1	3.3863e-81	-1.23886	0.284	0.58	9.47147e-77
PPARA	4.47533e-81	-1.27883	0.296	0.576	1.25175e-76
AC021594.2	5.83219e-81	-0.993424	0	0.151	1.63126e-76
FGD6	1.73245e-80	1.12778	0.591	0.232	4.84565e-76
TPT1	2.28918e-80	-0.768117	0.029	0.233	6.40284e-76
PTMA	3.01365e-80	-0.73723	0.043	0.266	8.42918e-76
THBS1	3.64716e-80	1.64567	0.451	0.119	1.02011e-75
UBE2H	4.38655e-80	1.02762	0.843	0.566	1.22692e-75
ACTR3	5.27208e-80	0.967901	0.669	0.289	1.4746e-75
RASAL2	5.7071e-80	0.998732	0.863	0.569	1.59628e-75
NRG3	2.76524e-79	0.893852	0.851	0.487	7.73437e-75
XYLB	3.40755e-79	-1.24798	0.115	0.375	9.53092e-75
IGFBP7	3.48956e-79	1.2255	0.835	0.635	9.7603e-75
GOLGA4	3.82461e-79	-1.21535	0.734	0.835	1.06974e-74
AL162725.2	4.34304e-79	-0.700015	0.002	0.156	1.21475e-74
CYP4A11	4.52899e-79	-0.667347	0.004	0.163	1.26676e-74
HSP90AB1	5.97238e-79	-0.840432	0.04	0.253	1.67048e-74
TRPM6	7.43638e-79	-0.859285	0.014	0.189	2.07996e-74
MYO1D	9.38203e-79	0.937764	0.691	0.311	2.62415e-74
ATP8B4	1.1447e-78	-1.26236	0.055	0.275	3.20174e-74
FRMD5	1.25166e-78	1.50974	0.336	0.038	3.50088e-74
AMN	2.21454e-78	-1.07065	0.065	0.294	6.19408e-74
NFKBIA	2.49994e-78	-1.04206	0.03	0.229	6.99232e-74
GPHN	5.33698e-78	-0.967377	0.843	0.91	1.49275e-73
SAT1	1.56733e-77	-0.891596	0.108	0.382	4.38381e-73
MT-ND3	2.19987e-77	-0.584325	0	0.144	6.15304e-73
NLGN4X	2.28002e-77	1.14369	0.364	0.054	6.37721e-73
PAWR	2.79566e-77	1.00141	0.802	0.472	7.81946e-73
ASAP1	4.20117e-77	1.02216	0.705	0.335	1.17507e-72
PLPPR1	6.94936e-77	-1.16104	0.087	0.334	1.94374e-72
PPP1R16B	1.07136e-76	-1.02352	0.039	0.243	2.99658e-72
PROSER2	1.51697e-76	1.13483	0.49	0.147	4.24298e-72
MSRA	2.25866e-76	-1.23444	0.382	0.631	6.31747e-72
SEMA3C	2.602e-76	1.4708	0.528	0.197	7.27781e-72
MYOF	4.21556e-76	0.979702	0.568	0.207	1.17909e-71
ACACB	5.00794e-76	-1.12515	0.182	0.454	1.40072e-71
NF2	1.02788e-75	1.09165	0.494	0.158	2.87499e-71
EHHADH	1.04143e-75	-1.28591	0.221	0.499	2.91289e-71
C11orf80	1.08398e-75	1.01277	0.599	0.249	3.03188e-71
JADE1	1.28857e-75	1.16768	0.712	0.372	3.60412e-71
PDLIM7	1.38919e-75	0.833052	0.329	0.034	3.88556e-71
RPS24	1.53822e-75	-0.784736	0.033	0.231	4.3024e-71
AC092078.2	2.17508e-75	-0.64876	0.005	0.158	6.08369e-71
DDX5	2.20595e-75	-1.1383	0.271	0.553	6.17003e-71
PTPN14	2.84831e-75	0.97755	0.79	0.456	7.96673e-71
EFCAB13	3.29511e-75	1.2504	0.55	0.215	9.21642e-71
COBLL1	8.37358e-75	-1.22678	0.566	0.758	2.34209e-70
SLC5A11	1.84635e-74	-0.947701	0.003	0.148	5.16423e-70
SLC22A24	2.17755e-74	-1.11564	0.011	0.175	6.09061e-70
GMDS	2.24537e-74	0.936499	0.76	0.422	6.2803e-70
NCEH1	4.03305e-74	1.07318	0.693	0.317	1.12805e-69
TFCP2L1	4.96183e-74	-1.29773	0.312	0.581	1.38782e-69
KCNH6	9.72714e-74	-0.872114	0.003	0.147	2.72068e-69
DEFB1	1.07318e-73	-0.788066	0.032	0.227	3.00168e-69
RARRES1	1.63987e-73	1.30639	0.27	0.007	4.58673e-69
ANXA4	2.59659e-73	1.00482	0.703	0.348	7.26267e-69
PSAP	3.26361e-73	-0.721775	0.038	0.24	9.12833e-69
ALDH1L1	3.82625e-73	-1.07575	0.123	0.374	1.0702e-68
RPS4Y1	7.23525e-73	-0.636088	0.016	0.187	2.0237e-68
GLYAT	1.20004e-72	-1.19971	0.279	0.557	3.3565e-68
NQO2	2.01793e-72	-1.03443	0.053	0.26	5.64415e-68
AC068234.2	2.12299e-72	1.13508	0.312	0.035	5.938e-68
LINC01762	2.74021e-72	-0.877849	0.041	0.244	7.66436e-68
GRIP1	4.43255e-72	0.894473	0.78	0.449	1.23978e-67
PCDH9	5.22935e-72	-0.939621	0.116	0.374	1.46265e-67
SLC6A12	5.87464e-72	-0.936412	0.023	0.199	1.64314e-67
LDHB	6.08821e-72	-0.940638	0.073	0.296	1.70287e-67
TNFAIP8	8.75338e-72	0.980192	0.475	0.137	2.44832e-67
TMEM178B	1.35649e-71	0.80504	0.812	0.431	3.7941e-67
FUT6	1.45187e-71	-0.860408	0.017	0.185	4.06088e-67
CYP4F3	4.29861e-71	-0.66186	0.008	0.16	1.20232e-66
KRT7	4.33153e-71	0.809663	0.324	0.038	1.21153e-66
ATRNL1	4.87127e-71	0.96463	0.369	0.068	1.3625e-66
CDK6	5.02177e-71	1.12927	0.609	0.277	1.40459e-66
OGDHL	5.5374e-71	-0.813565	0.048	0.253	1.54881e-66
RAP1GAP2	8.2561e-71	1.01804	0.601	0.265	2.30923e-66
NELL1	8.93142e-71	-0.891857	0.045	0.246	2.49812e-66
SLC22A7	9.07356e-71	-0.865901	0.001	0.137	2.53788e-66
AFF3	1.04094e-70	0.849041	0.508	0.155	2.91151e-66
STK38L	1.08408e-70	1.35408	0.474	0.154	3.03216e-66
TANC2	3.67865e-70	0.911975	0.648	0.299	1.02892e-65
MCTP2	1.9324e-69	1.07494	0.56	0.22	5.40493e-65
SLC2A9	2.42332e-69	-0.986589	0.517	0.732	6.77804e-65
ZEB1	2.80776e-69	0.879955	0.624	0.263	7.85329e-65
NPAS3	3.16829e-69	1.01652	0.682	0.339	8.86171e-65
SLC25A42	4.27106e-69	-1.00453	0.063	0.273	1.19461e-64
PUDP	4.65135e-69	0.889568	0.486	0.155	1.30098e-64
ACY1	1.07034e-68	-1.03594	0.044	0.239	2.99375e-64
DLC1	1.6416e-68	1.01967	0.411	0.101	4.59156e-64
LINC01606	1.66047e-68	-0.684638	0.023	0.196	4.64432e-64
RPLP1	2.01782e-68	-0.634093	0.033	0.219	5.64385e-64
SIPA1L2	4.80638e-68	1.06077	0.424	0.115	1.34434e-63
TBC1D8B	5.42404e-68	-1.00684	0.067	0.278	1.51711e-63
HS6ST2	7.68425e-68	-0.704068	0.021	0.188	2.14928e-63
COL12A1	7.98545e-68	1.11877	0.35	0.063	2.23353e-63
ENPP6	9.481e-68	-0.933073	0.014	0.171	2.65184e-63
MAP4K4	1.08119e-67	0.82783	0.702	0.34	3.02409e-63
UPB1	1.71854e-67	-0.667252	0.007	0.15	4.80676e-63
SLC5A10	1.82721e-67	-1.05449	0.039	0.226	5.11071e-63
PPP1CB	4.40695e-67	0.992261	0.633	0.305	1.23263e-62
HIF1A	4.72717e-67	1.25858	0.678	0.384	1.32219e-62
RPL26	8.37285e-67	-0.558721	0.01	0.157	2.34189e-62
CPEB4	9.27002e-67	-1.17635	0.446	0.663	2.59283e-62
EIF1	1.3044e-66	-0.555113	0.017	0.177	3.64842e-62
RPS27	1.38403e-66	-0.546958	0.005	0.142	3.87114e-62
EIF4G3	1.66285e-66	0.811799	0.841	0.567	4.65098e-62
TMEM52B	4.4268e-66	-0.755125	0.029	0.201	1.23817e-61
DCXR	1.68835e-65	-0.587655	0.001	0.126	4.72232e-61
AFMID	2.13033e-65	-1.04185	0.099	0.32	5.95854e-61
ASIC2	2.22899e-65	1.29401	0.267	0.02	6.23449e-61
ST18	2.50943e-65	-0.688425	0.01	0.157	7.01888e-61
COTL1	3.52529e-65	1.10916	0.422	0.119	9.86023e-61
ALPK2	4.02534e-65	0.827194	0.739	0.396	1.12589e-60
MRTFA	4.57945e-65	0.928161	0.747	0.432	1.28087e-60
RPL34	4.98258e-65	-0.64864	0.025	0.194	1.39363e-60
OXR1	5.42618e-65	0.791405	0.945	0.847	1.5177e-60
RACK1	7.05761e-65	-0.550793	0.016	0.171	1.97401e-60
KCNQ1OT1	7.37431e-65	-1.27666	0.558	0.733	2.06259e-60
AXL	7.57816e-65	0.93379	0.275	0.024	2.11961e-60
MT-CO3	9.98355e-65	-0.781428	0	0.121	2.7924e-60
SVIL	1.04872e-64	0.921127	0.854	0.573	2.93326e-60
TSPAN18	1.22791e-64	0.959368	0.459	0.151	3.43447e-60
LINC01277	1.24185e-64	-0.925544	0.043	0.228	3.47346e-60
CLCNKB	1.25711e-64	-0.550794	0.009	0.151	3.51615e-60
ZNF385B	1.40907e-64	-1.15778	0.226	0.477	3.94118e-60
DPYS	1.71106e-64	-1.09836	0.148	0.388	4.78584e-60
APP	1.9949e-64	0.916416	0.84	0.578	5.57974e-60
RAB8B	2.8472e-64	0.913897	0.461	0.15	7.96362e-60
DHRS3	3.30675e-64	-0.877767	0.045	0.233	9.24897e-60
SLC7A8	3.71056e-64	-0.897306	0.038	0.217	1.03784e-59
LAMC2	4.03374e-64	1.13497	0.272	0.023	1.12824e-59
SNX29	8.37617e-64	-0.849639	0.777	0.863	2.34281e-59
LIMA1	9.63356e-64	0.853736	0.542	0.207	2.69451e-59
AGFG1	1.10542e-63	0.988995	0.669	0.349	3.09186e-59
BAIAP2	1.68139e-63	-1.11147	0.072	0.273	4.70285e-59
BICD1	1.98337e-63	0.887748	0.703	0.378	5.54748e-59
GADD45A	2.03647e-63	-1.20061	0.081	0.287	5.69601e-59
PCNX2	2.86506e-63	0.762225	0.589	0.254	8.01357e-59
DOCK11	3.43476e-63	0.925802	0.593	0.254	9.60701e-59
SLC43A2	5.11074e-63	-0.981353	0.089	0.3	1.42947e-58
TNIK	6.49731e-63	0.806259	0.799	0.457	1.8173e-58
NIBAN2	6.71768e-63	0.947696	0.356	0.077	1.87893e-58
RPL9	8.09779e-63	-0.624709	0.034	0.211	2.26495e-58
GALNT10	8.20447e-63	0.822168	0.45	0.145	2.29479e-58
RPS6	9.40527e-63	-0.664553	0.035	0.212	2.63065e-58
BCL2	1.2005e-62	0.822103	0.879	0.666	3.35781e-58
RPL12	1.46878e-62	-0.430862	0.004	0.131	4.10817e-58
MICAL2	1.51653e-62	1.05906	0.307	0.048	4.24173e-58
MT-ND4	3.2293e-62	-0.43807	0	0.116	9.03236e-58
ASPA	3.27823e-62	-0.966733	0.068	0.269	9.1692e-58
RPL11	8.54931e-62	-0.543368	0.014	0.158	2.39124e-57
GOLGB1	1.05501e-61	-1.60032	0.463	0.635	2.95087e-57
MAP4	1.69861e-61	0.789733	0.845	0.562	4.75102e-57
RNF144B	2.12816e-61	0.963526	0.499	0.182	5.95245e-57
RUNX1	2.29178e-61	1.05895	0.511	0.196	6.41012e-57
HERPUD1	3.64554e-61	-0.530344	0.01	0.147	1.01966e-56
FGFR1	6.21723e-61	0.961971	0.389	0.105	1.73896e-56
LINC02220	6.347e-61	-0.850927	0.021	0.176	1.77525e-56
FSTL1	6.42152e-61	0.642076	0.337	0.064	1.7961e-56
FHL1	8.16403e-61	0.830535	0.291	0.04	2.28348e-56
SUCLG1	9.87723e-61	-1.00662	0.129	0.35	2.76266e-56
TNFSF10	1.04263e-60	0.735698	0.624	0.267	2.91623e-56
HAO2	1.24569e-60	-0.570985	0.001	0.118	3.4842e-56
RPS12	1.69958e-60	-0.465528	0.001	0.116	4.75374e-56
SLC7A7	1.95758e-60	-0.905284	0.055	0.241	5.47536e-56
AC090579.1	2.15374e-60	1.03489	0.454	0.168	6.02401e-56
DCBLD2	2.24733e-60	1.37141	0.534	0.231	6.28579e-56
CLDN10	2.60886e-60	-1.14326	0.253	0.502	7.29697e-56
RPL37	4.78013e-60	-0.636584	0.025	0.183	1.337e-55
LINC01322	5.74542e-60	1.01457	0.464	0.169	1.60699e-55
AC017101.1	6.87692e-60	0.987366	0.309	0.057	1.92347e-55
RPL39	9.78874e-60	-0.539169	0.024	0.18	2.73791e-55
PCED1B	9.84363e-60	0.947974	0.349	0.08	2.75326e-55
HIF1A-AS3	1.40264e-59	0.984164	0.279	0.036	3.92317e-55
AFAP1	1.51471e-59	0.867378	0.42	0.128	4.23665e-55
ATP6V0D2	1.52685e-59	-0.613845	0.021	0.173	4.27061e-55
AC087762.1	1.64335e-59	-1.06192	0.065	0.262	4.59645e-55
NLGN4Y	1.84012e-59	-0.544117	0.049	0.242	5.1468e-55
EPB41L2	2.48839e-59	0.743245	0.581	0.235	6.96004e-55
FBXO21	2.55093e-59	-1.07093	0.197	0.428	7.13496e-55
KCNQ3	3.4038e-59	1.27167	0.473	0.171	9.52044e-55
RPS8	4.20876e-59	-0.604587	0.017	0.163	1.17719e-54
KCTD8	4.91922e-59	-0.94775	0.06	0.249	1.3759e-54
FRAS1	6.14796e-59	-0.969334	0.707	0.797	1.71958e-54
NDRG1	7.9155e-59	-0.821851	0.122	0.342	2.21397e-54
MCU	8.55035e-59	0.806937	0.72	0.39	2.39153e-54
GAREM1	9.3865e-59	0.875342	0.809	0.524	2.6254e-54
THBS2	1.02934e-58	1.23782	0.268	0.03	2.87907e-54
FTCD	1.02979e-58	-1.09531	0.234	0.476	2.88033e-54
KCNB2	1.33453e-58	1.74619	0.283	0.042	3.73269e-54
ST5	1.49414e-58	0.861088	0.395	0.108	4.17911e-54
SPATA6L	1.51693e-58	0.780013	0.374	0.097	4.24286e-54
TNFRSF11B	1.97368e-58	0.880657	0.366	0.089	5.52039e-54
AL159156.1	2.16127e-58	-0.607847	0.007	0.131	6.04506e-54
FBP1	2.23446e-58	-0.816295	0.051	0.231	6.24978e-54
SLC39A5	2.31251e-58	-0.543219	0.004	0.125	6.46808e-54
TUFT1	2.44847e-58	0.942754	0.309	0.06	6.84837e-54
MT-ND4L	2.608e-58	-0.391683	0.002	0.116	7.29457e-54
AKT3	2.75758e-58	0.698686	0.839	0.542	7.71295e-54
APBA1	2.98874e-58	1.02201	0.338	0.076	8.35951e-54
MALAT1	3.44668e-58	-0.27725	1	1	9.64036e-54
RGS6	3.61894e-58	-0.625064	0.013	0.148	1.01222e-53
TNFRSF14	4.40414e-58	-0.925556	0.058	0.24	1.23184e-53
ZNF608	4.47405e-58	0.816082	0.68	0.358	1.25139e-53
CNKSR3	5.80853e-58	0.80871	0.873	0.614	1.62465e-53
PCLO	6.6641e-58	-1.08614	0.387	0.61	1.86395e-53
SLC6A19	1.02091e-57	-0.510165	0	0.108	2.85548e-53
FRMD3	1.6254e-57	-1.05164	0.318	0.547	4.54623e-53
RPL35	1.87518e-57	-0.581021	0.031	0.193	5.24489e-53
TFPI2	2.44373e-57	0.942897	0.222	0.007	6.8351e-53
SLC22A11	4.11921e-57	-0.80262	0.03	0.186	1.15214e-52
VAV3	4.60146e-57	-1.16522	0.25	0.477	1.28703e-52
LINC02336	4.61503e-57	-0.977891	0.014	0.151	1.29082e-52
MEG3	4.76622e-57	-1.27626	0.059	0.245	1.33311e-52
HDAC7	4.80754e-57	0.711405	0.373	0.1	1.34467e-52
RPL5	5.66472e-57	-0.617812	0.027	0.182	1.58442e-52
RPS9	8.07167e-57	-0.509992	0.017	0.16	2.25765e-52
SERPINF2	1.04114e-56	-0.771777	0.028	0.183	2.91207e-52
CA10	1.10318e-56	-0.679126	0.027	0.181	3.0856e-52
PELI1	1.3334e-56	0.947571	0.471	0.173	3.72952e-52
PTPN1	1.4165e-56	1.11405	0.61	0.292	3.96194e-52
HS3ST1	1.76118e-56	0.919421	0.287	0.045	4.92603e-52
PXDN	1.78137e-56	0.788674	0.375	0.099	4.98248e-52
FGFR3	2.86726e-56	-0.97492	0.067	0.253	8.01972e-52
SYT16	5.37347e-56	0.785651	0.214	0.007	1.50296e-51
GPC5	5.75051e-56	-1.77784	0.19	0.401	1.60842e-51
RASA2	6.35878e-56	0.649027	0.63	0.291	1.77855e-51
ZEB2	8.20548e-56	0.705185	0.637	0.291	2.29507e-51
TTC38	8.38357e-56	-0.921305	0.086	0.281	2.34488e-51
RPL13A	9.29663e-56	-0.630031	0.035	0.199	2.60027e-51
PON2	1.03877e-55	0.700904	0.514	0.202	2.90544e-51
SYNPO2	1.05054e-55	0.686582	0.232	0.014	2.93837e-51
RPS14	1.138e-55	-0.610017	0.024	0.174	3.18298e-51
CNNM2	1.25252e-55	-1.07324	0.228	0.466	3.5033e-51
KCNJ1	1.87499e-55	-0.525223	0.01	0.135	5.24435e-51
RUSC2	2.65604e-55	0.927215	0.555	0.263	7.42894e-51
PACS1	2.72787e-55	0.743366	0.726	0.408	7.62986e-51
RPL36	4.0088e-55	-0.537001	0.033	0.192	1.12126e-50
LINC01788	4.90122e-55	-0.668448	0.019	0.159	1.37087e-50
CLIC4	5.69603e-55	0.741838	0.783	0.456	1.59318e-50
ZYG11A	7.39284e-55	-0.711087	0.029	0.182	2.06778e-50
RBMS2	8.65846e-55	0.758584	0.487	0.19	2.42177e-50
ADAMTS3	8.88424e-55	0.929601	0.348	0.085	2.48492e-50
NAMPT	2.00401e-54	1.32384	0.475	0.189	5.60523e-50
MFSD4B	2.05663e-54	-0.962657	0.545	0.705	5.75239e-50
NKAIN4	2.5779e-54	0.81246	0.27	0.039	7.2104e-50
RAI14	2.62633e-54	0.746503	0.706	0.404	7.34584e-50
IQGAP1	2.98431e-54	0.692151	0.627	0.298	8.34711e-50
RPS18	3.10007e-54	-0.537593	0.02	0.161	8.67088e-50
STK39	4.56073e-54	0.825235	0.525	0.238	1.27564e-49
FER1L6	7.95481e-54	-0.59565	0.002	0.107	2.22496e-49
NNMT	1.41444e-53	0.870793	0.344	0.084	3.9562e-49
BHMT2	1.41504e-53	-1.04759	0.218	0.436	3.95788e-49
ATP6V0B	1.46664e-53	-0.455088	0.01	0.133	4.1022e-49
MGAM	1.47979e-53	-0.716457	0.018	0.153	4.13898e-49
CXCL1	2.07765e-53	0.715267	0.224	0.015	5.81119e-49
RPL8	2.11217e-53	-0.585747	0.028	0.178	5.90774e-49
CLSTN2	4.59478e-53	0.794012	0.566	0.258	1.28516e-48
PGGHG	6.76654e-53	0.585451	0.332	0.074	1.8926e-48
ADAM10	7.50237e-53	0.80647	0.747	0.44	2.09841e-48
FLNB	8.57713e-53	0.957654	0.737	0.444	2.39902e-48
CSMD1	9.5393e-53	-0.769124	0.017	0.148	2.66814e-48
SNTB2	9.88426e-53	0.87889	0.439	0.166	2.76463e-48
RCAN1	1.15326e-52	1.09534	0.421	0.151	3.22568e-48
SAMD12	1.17172e-52	0.742604	0.789	0.502	3.2773e-48
PARD3	1.9388e-52	0.52465	0.978	0.921	5.42283e-48
LINC01117	2.01582e-52	0.903319	0.371	0.113	5.63823e-48
PTPRK	2.12189e-52	0.65176	0.905	0.694	5.93494e-48
DRAIC	2.15042e-52	-0.745526	0.011	0.132	6.01472e-48
ATP8B1	2.16159e-52	0.801463	0.427	0.152	6.04598e-48
MAP2	2.3038e-52	0.753041	0.314	0.067	6.44373e-48
CHST9	2.49339e-52	0.758448	0.413	0.141	6.97402e-48
ABCC1	3.10173e-52	0.707461	0.463	0.171	8.67553e-48
SUSD6	3.71402e-52	0.794083	0.486	0.197	1.03881e-47
DISC1	3.98672e-52	0.675498	0.329	0.076	1.11509e-47
MCC	4.47388e-52	0.730305	0.419	0.144	1.25134e-47
CLUH	6.00826e-52	-0.916746	0.078	0.257	1.68051e-47
CALCR	6.75922e-52	-0.629684	0.029	0.174	1.89055e-47
RBMS3-AS2	6.83037e-52	0.813249	0.222	0.019	1.91045e-47
CIRBP	9.16227e-52	-1.0379	0.183	0.39	2.56269e-47
APBB1IP	1.36343e-51	0.798562	0.559	0.249	3.81352e-47
LIF	1.47442e-51	0.646207	0.218	0.015	4.12394e-47
ZFP36L2	1.49298e-51	-0.631194	0.03	0.178	4.17586e-47
CDHR5	1.51236e-51	-0.676194	0.017	0.146	4.23008e-47
ATP5F1E	1.57511e-51	-0.450956	0.014	0.14	4.40557e-47
CTSD	1.60791e-51	-0.639746	0.04	0.199	4.49733e-47
CSGALNACT1	1.77697e-51	-0.614546	0.056	0.235	4.97018e-47
PRKAG2	1.84272e-51	-1.02218	0.272	0.482	5.15409e-47
ITGB6	1.91387e-51	0.844127	0.322	0.078	5.35308e-47
PEBP1	1.95053e-51	-0.797799	0.112	0.311	5.45564e-47
DLG1	4.76211e-51	0.764959	0.855	0.613	1.33196e-46
A1CF	6.60148e-51	-0.644716	0.023	0.159	1.84643e-46
RPL28	9.93411e-51	-0.426688	0.017	0.145	2.77857e-46
COL19A1	1.04161e-50	-0.970258	0.024	0.16	2.91338e-46
FAM110B	1.04873e-50	0.846722	0.518	0.228	2.9333e-46
C2orf27A	1.40784e-50	0.850191	0.298	0.062	3.93773e-46
MB21D2	1.43571e-50	0.786488	0.515	0.225	4.01568e-46
MAML2	1.48874e-50	0.6009	0.943	0.877	4.16402e-46
TNFAIP2	2.41473e-50	0.756592	0.51	0.201	6.754e-46
RUNX2	2.49877e-50	0.752559	0.264	0.044	6.98907e-46
RPS29	2.55853e-50	-0.522271	0.028	0.171	7.15622e-46
RPS2	3.24246e-50	-0.547692	0.017	0.146	9.06916e-46
ACE	3.26613e-50	-0.562926	0.003	0.106	9.13538e-46
NEDD9	4.30234e-50	0.704123	0.704	0.397	1.20336e-45
RPS7	5.04398e-50	-0.428256	0.01	0.126	1.4108e-45
MID1	5.35732e-50	0.862106	0.481	0.197	1.49844e-45
SLC24A3	6.21008e-50	0.959319	0.28	0.056	1.73696e-45
PPP4R1	7.452e-50	0.725717	0.491	0.205	2.08432e-45
COL4A1	7.52664e-50	1.00561	0.697	0.397	2.1052e-45
RBFOX1	7.53539e-50	1.76783	0.547	0.324	2.10765e-45
AC138305.1	1.11373e-49	-0.935348	0.217	0.443	3.1151e-45
RPS28	1.13931e-49	-0.425523	0.012	0.131	3.18664e-45
SLC22A8	1.16535e-49	-0.50691	0.006	0.114	3.25949e-45
RPL37A	1.16796e-49	-0.633638	0.034	0.183	3.26677e-45
UBAP1	1.2559e-49	0.64961	0.605	0.297	3.51276e-45
RPL6	1.31618e-49	-0.504931	0.017	0.144	3.68137e-45
EFHD1	1.47873e-49	-0.758188	0.106	0.296	4.13601e-45
ANXA2	1.77479e-49	0.779972	0.478	0.19	4.96408e-45
ADAM9	2.11956e-49	0.699175	0.467	0.182	5.92841e-45
AC025280.3	3.65249e-49	0.999933	0.204	0.013	1.0216e-44
STS	6.18729e-49	0.760963	0.361	0.104	1.73058e-44
ZNF83	6.53469e-49	0.59098	0.755	0.437	1.82775e-44
SSH2	7.20554e-49	0.699081	0.832	0.582	2.01539e-44
SGO1-AS1	7.84992e-49	-0.987742	0.309	0.537	2.19562e-44
NOTCH2	8.6043e-49	0.726379	0.452	0.181	2.40662e-44
VPS41	9.84147e-49	0.700466	0.585	0.294	2.75266e-44
LTBP3	1.11695e-48	0.559812	0.395	0.125	3.12411e-44
ZFP36	1.34382e-48	-0.847365	0.076	0.25	3.75866e-44
CFH	1.59032e-48	0.88006	0.286	0.06	4.44812e-44
SGK2	1.87078e-48	-0.754135	0.072	0.246	5.23257e-44
TENM4	2.097e-48	0.917691	0.563	0.297	5.86531e-44
ST3GAL3	5.72074e-48	0.708358	0.499	0.218	1.60009e-43
CCDC144A	5.90351e-48	-1.00329	0.099	0.281	1.65121e-43
ZSWIM6	6.04186e-48	0.888146	0.812	0.647	1.68991e-43
WWC2	7.48159e-48	0.726115	0.798	0.553	2.0926e-43
ATP6V0C	8.68324e-48	-0.66953	0.055	0.217	2.4287e-43
SLC35F5	8.92226e-48	0.680343	0.65	0.353	2.49556e-43
EPHA7	1.06258e-47	0.799516	0.605	0.31	2.97204e-43
OSMR-AS1	1.59566e-47	0.689829	0.313	0.079	4.46307e-43
RP1	2.13106e-47	-0.593059	0.055	0.222	5.96057e-43
ETV6	2.26487e-47	0.777613	0.663	0.354	6.33484e-43
FOS	3.42654e-47	-0.860674	0.054	0.214	9.58402e-43
BX890604.2	4.83337e-47	0.642863	0.253	0.044	1.35189e-42
PDE1A	7.57191e-47	1.38266	0.715	0.53	2.11786e-42
C6orf132	8.42879e-47	0.738274	0.205	0.017	2.35753e-42
ATXN10	9.32101e-47	0.657875	0.658	0.362	2.60709e-42
PLCE1	9.88052e-47	0.871906	0.418	0.161	2.76358e-42
IFNAR2	1.03726e-46	0.732438	0.46	0.185	2.90121e-42
TUSC3	1.15334e-46	0.681168	0.49	0.214	3.2259e-42
CASK	1.23166e-46	0.740098	0.667	0.373	3.44495e-42
CMBL	1.95364e-46	-0.687245	0.04	0.185	5.46432e-42
AC027288.3	1.9598e-46	-1.02033	0.214	0.422	5.48155e-42
AC004485.1	2.14638e-46	-0.68101	0.031	0.168	6.00342e-42
ALDH6A1	2.68029e-46	-0.68549	0.043	0.19	7.49677e-42
TACC1	2.93794e-46	-0.99731	0.488	0.633	8.21743e-42
AASS	3.48084e-46	-0.986159	0.284	0.484	9.7359e-42
KRT80	3.63779e-46	0.684334	0.195	0.013	1.01749e-41
RPL3	4.96503e-46	-0.617028	0.031	0.167	1.38872e-41
GNAQ	5.00312e-46	0.641396	0.861	0.64	1.39937e-41
NACA	5.2044e-46	-0.405022	0.007	0.111	1.45567e-41
KIF26B-AS1	5.29992e-46	0.735607	0.199	0.016	1.48239e-41
SLC26A7	6.3342e-46	-0.711231	0.062	0.226	1.77168e-41
RPL32	7.52698e-46	-0.450426	0.015	0.132	2.1053e-41
SAFB2	8.8719e-46	-1.05038	0.212	0.405	2.48147e-41
AC113414.1	9.91946e-46	-0.960194	0.109	0.291	2.77447e-41
AC020916.1	9.98386e-46	0.91002	0.311	0.08	2.79248e-41
MAP3K1	1.08706e-45	0.688174	0.7	0.396	3.04052e-41
TEX41	1.13542e-45	-0.834998	0.217	0.437	3.17578e-41
PTK2	1.1985e-45	0.56252	0.898	0.729	3.35221e-41
PNRC1	1.33839e-45	-0.448369	0.008	0.111	3.74349e-41
SMURF2	1.34353e-45	0.779364	0.633	0.349	3.75786e-41
TP53BP2	1.4339e-45	0.758911	0.387	0.134	4.01061e-41
MTCL1	2.49833e-45	0.70758	0.356	0.116	6.98783e-41
TMCC1	2.5684e-45	0.674871	0.76	0.499	7.18381e-41
FER	3.42358e-45	0.637843	0.803	0.532	9.57575e-41
CLU	3.49379e-45	1.0156	0.332	0.106	9.77213e-41
CD2AP	3.89313e-45	0.655147	0.806	0.555	1.08891e-40
TMEM246-AS1	4.00437e-45	-0.615471	0.017	0.136	1.12002e-40
HGD	4.03546e-45	-0.891139	0.122	0.305	1.12872e-40
MSN	4.06157e-45	0.721663	0.529	0.243	1.13602e-40
ZBTB20-AS5	4.48916e-45	0.762281	0.364	0.126	1.25562e-40
ALOX5	5.78141e-45	0.513786	0.211	0.022	1.61706e-40
NEDD4L	6.12525e-45	-0.777947	0.712	0.817	1.71323e-40
CEBPD	1.10674e-44	-0.397695	0.009	0.112	3.09555e-40
CAMK2D	1.2552e-44	0.62346	0.693	0.391	3.5108e-40
SLC26A6	1.26798e-44	-0.565379	0.011	0.118	3.54655e-40
GNB1	1.39321e-44	0.647875	0.741	0.456	3.89682e-40
TRABD2B	1.93702e-44	0.913457	0.825	0.623	5.41784e-40
ST6GAL1	2.34588e-44	0.782806	0.455	0.2	6.56142e-40
CDHR3	2.47973e-44	-0.976705	0.238	0.438	6.93582e-40
CARD11	3.00737e-44	0.639796	0.168	0.003	8.4116e-40
ZNF532	3.42871e-44	0.675447	0.413	0.161	9.5901e-40
EEF1G	3.82746e-44	-0.479826	0.028	0.158	1.07054e-39
MST1	3.88149e-44	-0.964399	0.119	0.295	1.08565e-39
ZBTB7C	4.76417e-44	0.764947	0.203	0.021	1.33254e-39
COL6A2	4.81047e-44	0.699743	0.224	0.032	1.34549e-39
TJP1	5.53387e-44	0.670948	0.742	0.467	1.54782e-39
LAMA4	5.63303e-44	0.665116	0.181	0.009	1.57556e-39
SRGAP1	6.47949e-44	0.683985	0.683	0.383	1.81231e-39
ZFY	7.10223e-44	-0.426813	0.007	0.107	1.98649e-39
LPGAT1	7.38295e-44	0.61776	0.577	0.286	2.06501e-39
TGFBR1	8.11205e-44	0.845981	0.467	0.203	2.26894e-39
LINC02343	8.21752e-44	-0.375059	0.012	0.12	2.29844e-39
EEF1D	8.84056e-44	-0.66083	0.069	0.23	2.4727e-39
AC009060.1	9.73664e-44	-0.806515	0.066	0.227	2.72334e-39
NFIX	9.99034e-44	0.621191	0.265	0.056	2.7943e-39
ATP6V0A4	1.00453e-43	-0.608044	0.034	0.169	2.80967e-39
Z82215.1	1.12474e-43	0.689321	0.204	0.024	3.14589e-39
RASA1	1.5839e-43	0.773024	0.658	0.389	4.43018e-39
XPNPEP2	1.77362e-43	-0.566558	0.006	0.101	4.96081e-39
EEF2	1.99878e-43	-0.522841	0.054	0.207	5.59058e-39
TMEM213	2.83136e-43	-0.440121	0.024	0.145	7.9193e-39
ABCA5	3.28232e-43	-1.04554	0.298	0.494	9.18066e-39
LOXL1	4.48003e-43	0.725193	0.251	0.05	1.25306e-38
AC244502.1	5.23508e-43	-0.554303	0.007	0.103	1.46425e-38
AC079781.5	5.45516e-43	0.566529	0.466	0.197	1.52581e-38
ESRRB	5.58356e-43	-0.453033	0.024	0.147	1.56172e-38
PDGFC	8.56041e-43	0.740625	0.763	0.524	2.39435e-38
TMEM233	1.0593e-42	0.837182	0.196	0.02	2.96285e-38
PIK3C2G	1.46395e-42	-0.897726	0.107	0.279	4.09466e-38
KITLG	1.49472e-42	0.834364	0.414	0.166	4.18072e-38
BMPR2	1.54974e-42	0.624555	0.745	0.454	4.33462e-38
RPS3A	1.63714e-42	-0.427209	0.022	0.141	4.57909e-38
SEL1L3	1.71189e-42	0.59949	0.469	0.197	4.78815e-38
SPON2	1.92797e-42	0.552433	0.303	0.079	5.39253e-38
KCNAB2	2.29844e-42	-0.493201	0.008	0.104	6.42873e-38
STRN3	2.37823e-42	0.652392	0.772	0.505	6.65191e-38
TBL1XR1	2.43671e-42	0.688685	0.798	0.54	6.81547e-38
PHACTR2	2.69995e-42	0.602497	0.579	0.294	7.55177e-38
DCHS2	2.761e-42	0.920662	0.172	0.008	7.72252e-38
HSD11B2	2.81124e-42	-0.494305	0.021	0.138	7.86304e-38
UACA	2.98321e-42	0.655774	0.714	0.434	8.34405e-38
DOCK1	3.54559e-42	0.577275	0.836	0.608	9.91701e-38
MYO5B	3.55015e-42	0.740681	0.613	0.347	9.92978e-38
ATP11A	4.33586e-42	0.664667	0.72	0.437	1.21274e-37
CHDH	4.97994e-42	-0.829787	0.079	0.24	1.39289e-37
SLCO3A1	5.43462e-42	0.486106	0.535	0.238	1.52006e-37
KDM5D	5.75762e-42	-0.442946	0.01	0.109	1.61041e-37
TANC1	6.88047e-42	0.655111	0.658	0.375	1.92447e-37
XKR4	7.13945e-42	0.84838	0.322	0.099	1.9969e-37
ARNT2	7.48738e-42	0.639883	0.49	0.233	2.09422e-37
KIFC3	8.7612e-42	0.752191	0.791	0.573	2.45051e-37
PCSK5	9.15849e-42	-0.959796	0.233	0.418	2.56163e-37
LTBP1	1.06296e-41	0.686271	0.27	0.064	2.9731e-37
GABRP	1.54525e-41	0.710701	0.219	0.034	4.32206e-37
EPB41L3	1.62222e-41	-0.544021	0.394	0.623	4.53736e-37
GALNT18	1.94339e-41	-1.00215	0.325	0.506	5.43565e-37
KHDRBS1	2.64879e-41	0.64477	0.507	0.24	7.40867e-37
ACSL1	2.87646e-41	-0.822991	0.13	0.304	8.04546e-37
SNTG1	3.11662e-41	-0.585369	0.018	0.128	8.71718e-37
GRM8	3.2239e-41	0.648594	0.267	0.064	9.01724e-37
FGF2	3.849e-41	0.685198	0.243	0.049	1.07657e-36
AL078590.2	3.95276e-41	-0.636927	0.011	0.111	1.10559e-36
TANK	4.51599e-41	0.697399	0.586	0.314	1.26312e-36
LPAR1	4.75418e-41	0.542209	0.212	0.031	1.32975e-36
RPL17	5.60535e-41	-0.468332	0.028	0.152	1.56782e-36
GULP1	5.93186e-41	0.605245	0.788	0.52	1.65914e-36
AC107072.2	6.13062e-41	0.683156	0.194	0.023	1.71473e-36
C11orf49	6.13638e-41	0.556174	0.703	0.413	1.71635e-36
SCNN1A	6.63768e-41	-0.595023	0.075	0.237	1.85656e-36
GBP1	6.74125e-41	0.692332	0.186	0.018	1.88553e-36
RPL7A	6.87149e-41	-0.398453	0.022	0.138	1.92196e-36
AC025810.1	7.32821e-41	-0.876383	0.015	0.121	2.0497e-36
TXNIP	7.34929e-41	-0.788585	0.214	0.424	2.0556e-36
DUSP1	8.65303e-41	-0.801597	0.13	0.316	2.42025e-36
F11-AS1	9.59624e-41	-0.672595	0.02	0.131	2.68407e-36
LIN52	9.83468e-41	-0.875589	0.199	0.391	2.75076e-36
LRRN2	1.00766e-40	0.679592	0.213	0.034	2.81843e-36
KLKB1	1.35136e-40	-0.731317	0.048	0.185	3.77976e-36
TBC1D22B	1.53329e-40	0.661656	0.373	0.141	4.28861e-36
DYNC2LI1	1.57965e-40	0.580663	0.515	0.244	4.41828e-36
TCF12	1.59377e-40	0.557397	0.909	0.785	4.45778e-36
PLCB4	1.85998e-40	0.78261	0.542	0.274	5.20238e-36
EPHX2	2.11883e-40	-0.809566	0.086	0.245	5.92636e-36
FBLIM1	2.81077e-40	0.579984	0.242	0.049	7.86174e-36
PANK1	3.09187e-40	-0.554581	0.038	0.169	8.64795e-36
SAMD5	3.11103e-40	-0.842789	0.339	0.531	8.70154e-36
FCHSD2	3.26609e-40	0.537114	0.733	0.419	9.13524e-36
COBL	3.26721e-40	-0.89616	0.352	0.524	9.1384e-36
NR4A1	3.47975e-40	-0.666877	0.019	0.13	9.73286e-36
PAK3	5.32334e-40	0.742007	0.243	0.05	1.48894e-35
SLC5A2	6.08647e-40	-0.669724	0.029	0.148	1.70239e-35
TMEM163	6.45587e-40	0.692339	0.287	0.078	1.80571e-35
DENND5A	6.83332e-40	0.576509	0.5	0.228	1.91128e-35
PROS1	6.95553e-40	0.724909	0.367	0.137	1.94546e-35
PFKL	7.60217e-40	-0.728016	0.059	0.201	2.12633e-35
RETREG1	8.62249e-40	0.668389	0.744	0.463	2.41171e-35
PARVA	9.01542e-40	0.626014	0.494	0.239	2.52161e-35
PDZD3	9.28862e-40	-0.604747	0.022	0.134	2.59803e-35
ITM2B	9.50825e-40	-0.804195	0.277	0.478	2.65946e-35
TOB1	1.06313e-39	-0.538763	0.038	0.167	2.97358e-35
SLC25A48	1.06917e-39	-0.831825	0.089	0.252	2.99048e-35
TNFRSF19	1.27162e-39	0.655436	0.418	0.178	3.55672e-35
COL1A2	1.27386e-39	0.493728	0.164	0.008	3.56299e-35
AC107021.1	1.29872e-39	0.747259	0.19	0.023	3.63252e-35
ERRFI1	1.31921e-39	-1.11298	0.449	0.607	3.68984e-35
DPF3	1.42197e-39	-0.683659	0.036	0.162	3.97724e-35
SIGIRR	1.55454e-39	-0.59787	0.026	0.143	4.34806e-35
NUTM2A-AS1	1.57556e-39	0.588587	0.507	0.24	4.40685e-35
AMOTL1	1.72347e-39	0.592427	0.328	0.108	4.82055e-35
NECTIN3	1.92611e-39	0.710068	0.468	0.223	5.38732e-35
FRMD4B	2.30752e-39	-1.01447	0.384	0.536	6.45413e-35
C5orf67	2.3628e-39	-1.01518	0.034	0.159	6.60876e-35
PFDN5	2.8061e-39	-0.49476	0.03	0.15	7.84867e-35
MAGI2	3.07796e-39	-0.730664	0.653	0.793	8.60906e-35
SLC25A44	3.14671e-39	-0.621261	0.037	0.162	8.80134e-35
AP002762.2	3.16075e-39	0.66916	0.151	0.003	8.84062e-35
RASGRP1	3.85281e-39	0.585233	0.263	0.065	1.07763e-34
AF117829.1	4.74451e-39	0.54856	0.726	0.439	1.32704e-34
PHLDB1	4.92346e-39	0.484736	0.445	0.182	1.37709e-34
SLC17A3	5.09419e-39	-0.756311	0.065	0.214	1.42484e-34
ITGA6	5.92218e-39	-0.882592	0.201	0.378	1.65643e-34
GAPDH	6.82986e-39	-0.363306	0.01	0.104	1.91031e-34
MEF2A	6.87171e-39	0.720027	0.805	0.59	1.92202e-34
ARID5B	6.92345e-39	0.848532	0.732	0.519	1.93649e-34
AC104041.1	1.34716e-38	1.05025	0.211	0.037	3.768e-34
ANKRD26	1.46653e-38	-0.969681	0.355	0.521	4.10189e-34
PTBP2	1.50866e-38	0.568327	0.712	0.44	4.21972e-34
BEAN1	1.5368e-38	0.693873	0.184	0.022	4.29844e-34
IL17RB	2.03689e-38	-0.703286	0.029	0.146	5.69719e-34
PARP10	2.26278e-38	-0.75118	0.05	0.183	6.32899e-34
RPL18	2.28457e-38	-0.349539	0.01	0.103	6.38993e-34
CNTN6	2.98213e-38	0.70059	0.189	0.024	8.34101e-34
ZNF609	3.0007e-38	0.591903	0.764	0.5	8.39297e-34
ENOX1	3.19624e-38	-0.820621	0.113	0.278	8.93988e-34
PTPRJ	3.33499e-38	0.62779	0.862	0.668	9.32796e-34
RBMS1	3.67462e-38	0.58867	0.779	0.528	1.02779e-33
LRRC75B	4.1661e-38	-0.640507	0.031	0.147	1.16526e-33
TMEM72	4.20519e-38	-0.369023	0.01	0.103	1.17619e-33
CRY1	4.3509e-38	0.700678	0.425	0.183	1.21695e-33
LINC01428	4.35456e-38	-0.932502	0.061	0.203	1.21797e-33
OSBPL10	4.5654e-38	0.631058	0.82	0.618	1.27694e-33
COL1A1	4.84967e-38	0.429606	0.161	0.009	1.35645e-33
AP002518.2	5.78372e-38	0.926825	0.25	0.066	1.61771e-33
P4HA2	6.26931e-38	-0.80557	0.062	0.202	1.75353e-33
KHDRBS2	6.57196e-38	-0.953209	0.089	0.242	1.83818e-33
SLC12A6	6.80366e-38	-0.877905	0.191	0.369	1.90298e-33
CYB5A	9.46379e-38	-0.81548	0.182	0.358	2.64702e-33
AL079338.1	1.02751e-37	0.784622	0.226	0.047	2.87395e-33
RPS27A	1.07847e-37	-0.335211	0.013	0.109	3.01648e-33
RPS19	1.17551e-37	-0.377929	0.017	0.12	3.28791e-33
RPL21	1.21759e-37	-0.601349	0.059	0.201	3.40559e-33
ARL4C	1.2212e-37	0.444357	0.151	0.006	3.41571e-33
SEMA6D	1.30559e-37	-0.535832	0.027	0.142	3.65173e-33
PXDC1	1.41762e-37	0.579844	0.259	0.066	3.96508e-33
ADGRF5	1.62788e-37	-0.728034	0.043	0.169	4.55317e-33
IFT43	2.17039e-37	0.577024	0.503	0.253	6.07059e-33
PKD2	2.26846e-37	0.591016	0.68	0.42	6.34487e-33
GPR155	2.3498e-37	-0.781744	0.086	0.236	6.5724e-33
ADGRV1	2.35647e-37	-0.603872	0.024	0.134	6.59103e-33
XRCC5	2.39023e-37	0.550363	0.613	0.341	6.68547e-33
ACTB	2.41857e-37	-0.503616	0.168	0.379	6.76474e-33
GLYATL1	2.7877e-37	-0.66328	0.031	0.149	7.79721e-33
USP31	2.84888e-37	0.567984	0.457	0.206	7.96831e-33
RHOBTB1	2.89756e-37	-0.93972	0.396	0.561	8.10446e-33
ARHGEF3	2.95008e-37	0.633467	0.555	0.297	8.25137e-33
PTPRF	3.12943e-37	0.585429	0.43	0.187	8.75301e-33
ZYX	3.41618e-37	0.378953	0.228	0.046	9.55506e-33
PNPLA3	3.72672e-37	-0.478336	0.013	0.107	1.04236e-32
PITPNB	5.03103e-37	0.644502	0.55	0.296	1.40718e-32
PTPRO	5.05705e-37	0.950766	0.456	0.226	1.41446e-32
AC019117.1	5.30798e-37	0.693981	0.275	0.079	1.48464e-32
TBC1D4	5.39507e-37	-1.07508	0.389	0.552	1.509e-32
CTTNBP2NL	5.64879e-37	0.559448	0.399	0.163	1.57997e-32
CA12	6.50166e-37	-1.07419	0.237	0.419	1.81851e-32
C12orf75	7.96149e-37	0.65693	0.51	0.257	2.22683e-32
AC019197.1	8.30264e-37	-0.41667	0.371	0.588	2.32225e-32
TTLL5	8.39947e-37	0.566254	0.527	0.275	2.34933e-32
CORO2B	8.51009e-37	0.729267	0.215	0.043	2.38027e-32
TTC39C	8.67545e-37	0.51474	0.28	0.079	2.42652e-32
MCF2L	8.75675e-37	-0.800184	0.331	0.513	2.44926e-32
NFKB1	9.34868e-37	0.666481	0.563	0.295	2.61483e-32
ITSN1	9.45492e-37	0.635355	0.699	0.446	2.64454e-32
CACNB2	9.84675e-37	-0.766331	0.154	0.328	2.75414e-32
AL157938.2	1.04847e-36	0.662259	0.205	0.038	2.93258e-32
RELB	1.11169e-36	0.590809	0.311	0.102	3.10939e-32
MYO7B	1.20399e-36	-0.66871	0.061	0.202	3.36757e-32
STX12	1.60269e-36	0.637029	0.37	0.146	4.48273e-32
IL1RAPL2	2.08903e-36	-0.740621	0.082	0.232	5.84301e-32
CMYA5	2.09606e-36	-1.07252	0.167	0.336	5.86269e-32
TTTY10	2.61587e-36	-0.407953	0.013	0.107	7.3166e-32
AC097518.2	2.90841e-36	1.26169	0.216	0.045	8.13482e-32
HSPD1	3.00085e-36	-0.875459	0.141	0.302	8.39339e-32
MAP3K7CL	3.27884e-36	0.674783	0.227	0.052	9.17092e-32
NFIB	3.74907e-36	0.57047	0.926	0.808	1.04862e-31
COL4A2	3.79858e-36	0.751032	0.741	0.487	1.06246e-31
CARHSP1	4.07168e-36	0.625191	0.301	0.099	1.13885e-31
HNF1A	6.41333e-36	-0.473904	0.019	0.121	1.79381e-31
AP002336.2	6.55668e-36	0.703538	0.281	0.092	1.8339e-31
RPL35A	6.79233e-36	-0.390097	0.017	0.115	1.89982e-31
ROR1	6.97262e-36	0.758221	0.568	0.328	1.95024e-31
KCNJ3	7.90838e-36	-0.836374	0.164	0.341	2.21197e-31
ACSM1	8.17212e-36	0.773831	0.211	0.044	2.28574e-31
PER2	9.49783e-36	0.504364	0.307	0.101	2.65654e-31
RPL4	1.0802e-35	-0.33315	0.019	0.121	3.02133e-31
MPC1	1.18081e-35	-0.782436	0.121	0.278	3.30274e-31
ZNF462	1.4961e-35	0.572843	0.62	0.362	4.1846e-31
CDH4	1.81834e-35	0.964653	0.171	0.02	5.08589e-31
HDAC9	2.25871e-35	0.723473	0.404	0.177	6.31761e-31
LINC02275	2.42929e-35	-0.587162	0.021	0.122	6.79473e-31
IL1RAP	2.67713e-35	0.58814	0.214	0.044	7.48794e-31
NDUFV1	3.02604e-35	-0.655851	0.068	0.203	8.46383e-31
CCDC146	3.18452e-35	0.611602	0.475	0.24	8.90711e-31
SNHG14	3.5056e-35	-0.747498	0.709	0.788	9.80515e-31
ST6GALNAC3	3.62733e-35	-0.623384	0.069	0.209	1.01456e-30
RAPGEF5	3.91304e-35	0.572217	0.276	0.081	1.09448e-30
MCRIP2	4.07029e-35	-0.48821	0.027	0.136	1.13846e-30
KCNS3	4.20766e-35	0.915041	0.202	0.039	1.17688e-30
C1RL	4.31779e-35	0.481869	0.292	0.095	1.20769e-30
GPR173	6.57709e-35	0.554653	0.194	0.034	1.83961e-30
OR2T11	6.71941e-35	-0.532778	0.029	0.14	1.87942e-30
H3F3A	6.76032e-35	-0.398564	0.024	0.129	1.89086e-30
PLIN5	7.18482e-35	-0.804132	0.089	0.235	2.0096e-30
PTPN12	8.57199e-35	0.537873	0.543	0.284	2.39759e-30
CCL2	8.8889e-35	0.369661	0.179	0.024	2.48623e-30
RPL7	1.02588e-34	-0.424606	0.03	0.141	2.86939e-30
ZHX3	1.0328e-34	-0.740362	0.403	0.578	2.88874e-30
ETS1	1.05374e-34	0.580669	0.355	0.136	2.94731e-30
AC008014.1	1.3009e-34	-0.7777	0.543	0.676	3.63862e-30
PFKP	1.50779e-34	0.56521	0.455	0.212	4.21728e-30
BSG	1.88073e-34	-0.562464	0.067	0.205	5.26041e-30
RPS25	1.89222e-34	-0.363822	0.014	0.105	5.29254e-30
CLK1	1.89339e-34	-0.775167	0.12	0.273	5.29581e-30
TMC1	2.86962e-34	-0.573649	0.015	0.109	8.02634e-30
ACADVL	2.88907e-34	-0.807413	0.173	0.335	8.08072e-30
AL109930.1	2.89312e-34	0.65177	0.164	0.018	8.09206e-30
AGMAT	3.01342e-34	-0.504508	0.021	0.121	8.42853e-30
PMM2	3.41401e-34	0.596856	0.391	0.17	9.54897e-30
PKHD1	3.63571e-34	0.356598	0.989	0.985	1.01691e-29
JAZF1	4.31586e-34	0.509223	0.414	0.178	1.20715e-29
AC104035.1	4.43687e-34	0.700493	0.242	0.065	1.24099e-29
AP000331.1	4.4639e-34	0.526764	0.127	0	1.24855e-29
ACAA1	5.22018e-34	-0.502898	0.029	0.137	1.46008e-29
ATP5F1A	5.24155e-34	-0.650405	0.068	0.202	1.46606e-29
ARMC9	5.44163e-34	0.604449	0.371	0.158	1.52202e-29
DEPTOR	5.88606e-34	-0.813228	0.185	0.355	1.64633e-29
PDK2	6.10124e-34	-0.461472	0.017	0.111	1.70652e-29
PTPN11	6.70211e-34	0.520134	0.393	0.168	1.87458e-29
ABCC6	6.76979e-34	-0.759538	0.103	0.254	1.89351e-29
SWAP70	6.88174e-34	0.477407	0.344	0.13	1.92482e-29
PEPD	6.95012e-34	-0.779102	0.097	0.242	1.94395e-29
NR3C2	8.00215e-34	-0.811405	0.51	0.652	2.2382e-29
FBXL2	8.07045e-34	0.578235	0.553	0.3	2.25731e-29
TEAD1	8.46516e-34	0.551434	0.854	0.638	2.3677e-29
MUC20	8.61658e-34	-0.696288	0.064	0.197	2.41006e-29
ANXA1	9.02069e-34	0.605497	0.251	0.068	2.52309e-29
SORD	9.91941e-34	-0.504689	0.027	0.13	2.77446e-29
FN3K	1.25211e-33	-0.609552	0.045	0.165	3.50214e-29
HAVCR1	1.27956e-33	0.618226	0.373	0.158	3.57892e-29
SLC7A9	1.41071e-33	-0.527017	0.024	0.127	3.94576e-29
ATG7	1.54306e-33	0.488961	0.603	0.342	4.31594e-29
PPP2R2B	1.64459e-33	-0.643081	0.066	0.2	4.59991e-29
THSD4	1.66428e-33	0.687302	0.484	0.253	4.65499e-29
LNPEP	1.71464e-33	0.579123	0.535	0.293	4.79585e-29
AL078459.1	1.76286e-33	0.596878	0.204	0.044	4.93071e-29
CD200	2.01851e-33	0.511765	0.278	0.09	5.64576e-29
SLC20A2	2.07056e-33	0.61331	0.572	0.319	5.79136e-29
SRSF2	2.30915e-33	-0.564052	0.087	0.23	6.4587e-29
AC023590.1	2.31589e-33	0.544508	0.208	0.047	6.47755e-29
ATP8A1	2.32595e-33	0.637265	0.425	0.212	6.50569e-29
RASA3	2.55531e-33	0.480414	0.236	0.06	7.14719e-29
EPAS1	2.67135e-33	0.782939	0.407	0.185	7.47176e-29
EML4	3.18661e-33	0.493025	0.758	0.495	8.91294e-29
HKDC1	3.41274e-33	0.511537	0.35	0.136	9.54543e-29
AL513327.1	3.54809e-33	0.552886	0.192	0.038	9.924e-29
TGFBR2	3.89662e-33	0.565809	0.503	0.253	1.08989e-28
BCAR3	4.73902e-33	0.660651	0.363	0.157	1.3255e-28
SLC5A3	5.4894e-33	-0.781921	0.138	0.293	1.53538e-28
PC	5.90001e-33	-0.616544	0.037	0.149	1.65023e-28
PHLDB2	6.03929e-33	0.70995	0.769	0.573	1.68919e-28
ITGA11	6.52074e-33	0.827446	0.128	0.003	1.82385e-28
RHPN2	6.57291e-33	0.653834	0.465	0.236	1.83844e-28
PLXDC2	6.5982e-33	0.66631	0.842	0.774	1.84552e-28
EFEMP1	7.11228e-33	0.438884	0.21	0.046	1.9893e-28
MYO9B	8.04774e-33	0.433063	0.356	0.137	2.25095e-28
AC083855.2	8.59136e-33	0.510929	0.145	0.011	2.403e-28
SLC4A7	9.34468e-33	0.52025	0.648	0.404	2.61371e-28
ADAMTS1	1.00765e-32	0.405383	0.222	0.052	2.81841e-28
VLDLR-AS1	1.02894e-32	0.645936	0.249	0.074	2.87795e-28
AC105916.1	1.08326e-32	0.625635	0.263	0.083	3.02988e-28
EFNB2	1.30091e-32	0.558001	0.198	0.04	3.63865e-28
SNHG25	1.34258e-32	-0.614135	0.068	0.199	3.7552e-28
PODXL	1.56548e-32	-0.663555	0.084	0.222	4.37866e-28
EVA1C	1.70592e-32	0.71075	0.475	0.246	4.77146e-28
MAF	2.16513e-32	-0.919726	0.104	0.244	6.05588e-28
SLFNL1-AS1	2.16818e-32	0.541053	0.199	0.043	6.0644e-28
PNISR	2.22869e-32	-0.700178	0.716	0.755	6.23365e-28
CAP2	2.29076e-32	0.55011	0.405	0.186	6.40725e-28
GABBR1	2.30334e-32	0.372686	0.29	0.094	6.44246e-28
PLCG2	2.41817e-32	-0.739596	0.119	0.268	6.76363e-28
RPS11	2.54746e-32	-0.38051	0.031	0.14	7.12525e-28
RALYL	2.6893e-32	-0.742871	0.474	0.635	7.52197e-28
PLEKHA6	3.22962e-32	-0.837607	0.315	0.471	9.03325e-28
CCN1	3.25286e-32	0.585333	0.281	0.093	9.09826e-28
PLEKHA4	3.584e-32	0.407666	0.199	0.04	1.00245e-27
MAP1B	3.93951e-32	0.574339	0.213	0.05	1.10188e-27
RPL15	3.95323e-32	-0.320423	0.021	0.118	1.10572e-27
ARNTL2	4.00571e-32	0.629994	0.197	0.041	1.1204e-27
DUSP16	4.93153e-32	0.530155	0.445	0.214	1.37935e-27
DIAPH2	5.00149e-32	0.488279	0.667	0.389	1.39892e-27
RPL29	6.72157e-32	-0.455226	0.027	0.13	1.88002e-27
PLK2	8.14002e-32	0.524216	0.178	0.03	2.27676e-27
GPM6A	8.51748e-32	-0.871048	0.034	0.141	2.38234e-27
LINC00511	8.82938e-32	1.07063	0.157	0.02	2.46958e-27
AC233296.1	9.07624e-32	0.68028	0.206	0.047	2.53863e-27
LRRC49	9.86997e-32	0.641459	0.317	0.126	2.76063e-27
ANPEP	1.04245e-31	-0.984809	0.236	0.386	2.91572e-27
SLC47A1	1.10246e-31	-0.741934	0.202	0.365	3.08359e-27
GTF2F2	1.18875e-31	0.562688	0.392	0.179	3.32494e-27
CLIC6	1.22933e-31	0.602049	0.155	0.019	3.43843e-27
WWTR1	1.29675e-31	0.697593	0.723	0.505	3.627e-27
AC007923.4	1.48073e-31	0.550254	0.135	0.008	4.1416e-27
SLC22A5	1.50406e-31	-0.758587	0.203	0.369	4.20686e-27
BMP1	1.52703e-31	0.421144	0.24	0.067	4.27111e-27
AHR	1.55823e-31	0.540287	0.346	0.135	4.35836e-27
SDK1	1.62614e-31	0.321859	0.937	0.748	4.54831e-27
GTDC1	1.69497e-31	0.55989	0.536	0.296	4.74082e-27
GREB1	1.97322e-31	-0.469518	0.017	0.107	5.51911e-27
IVNS1ABP	1.98674e-31	-0.776116	0.21	0.379	5.55691e-27
CGNL1	2.00555e-31	-0.869556	0.53	0.666	5.60953e-27
HIVEP3	2.15192e-31	0.621682	0.339	0.134	6.01893e-27
NRK	2.2769e-31	-0.522856	0.041	0.153	6.36849e-27
CTNNAL1	2.66947e-31	0.57139	0.286	0.101	7.46652e-27
AC138123.1	2.73179e-31	-0.898733	0.114	0.264	7.64081e-27
UBA52	2.81419e-31	-0.408888	0.029	0.132	7.87129e-27
PICALM	3.38293e-31	0.493672	0.89	0.749	9.46207e-27
ARHGEF10	4.04828e-31	0.516986	0.384	0.173	1.1323e-26
TRPC1	4.41926e-31	0.533451	0.431	0.208	1.23607e-26
ADAMTS10	4.42106e-31	0.507648	0.21	0.05	1.23657e-26
LDLRAD3	4.6248e-31	0.49735	0.321	0.122	1.29356e-26
LUC7L3	5.26463e-31	-0.753169	0.678	0.745	1.47252e-26
TBC1D16	5.29413e-31	0.602743	0.424	0.21	1.48077e-26
RHOQ	6.24045e-31	0.462843	0.314	0.119	1.74545e-26
C4orf19	6.60248e-31	0.540733	0.569	0.329	1.84671e-26
TUBB6	6.92004e-31	0.388252	0.17	0.028	1.93554e-26
SLC44A5	7.4841e-31	0.526525	0.264	0.085	2.0933e-26
RAB31	7.55845e-31	0.542513	0.254	0.078	2.1141e-26
WNT2B	8.8434e-31	0.588658	0.238	0.07	2.4735e-26
FAM49B	9.44429e-31	0.597993	0.681	0.438	2.64157e-26
USP32	9.62219e-31	0.446048	0.595	0.341	2.69133e-26
AC007656.2	1.00401e-30	0.514577	0.138	0.011	2.80821e-26
SLC47A2	1.01654e-30	-0.915559	0.097	0.234	2.84325e-26
ADORA2A-AS1	1.03573e-30	-0.489136	0.03	0.132	2.89694e-26
BNIP3L	1.09105e-30	-0.817926	0.184	0.337	3.05168e-26
D2HGDH	1.15011e-30	-0.914772	0.211	0.36	3.21687e-26
BGN	1.27323e-30	0.328059	0.14	0.012	3.56123e-26
SERF2	1.40858e-30	-0.33959	0.018	0.107	3.9398e-26
AC083837.1	1.47772e-30	0.550028	0.431	0.2	4.13318e-26
SEMA6C	1.65582e-30	-0.543552	0.024	0.118	4.63134e-26
ANKRD36C	1.72162e-30	0.58501	0.453	0.225	4.81538e-26
AUTS2	1.74024e-30	0.580932	0.793	0.572	4.86746e-26
GNG12	1.88303e-30	0.54598	0.624	0.39	5.26683e-26
LINC01426	1.96376e-30	0.456537	0.118	0.002	5.49262e-26
AC113386.1	2.16081e-30	0.70588	0.2	0.048	6.0438e-26
SACS	2.2131e-30	0.513116	0.249	0.076	6.19003e-26
ZBED3-AS1	2.39929e-30	-0.731186	0.086	0.219	6.7108e-26
STPG2	2.63495e-30	-0.686487	0.288	0.463	7.36997e-26
DIAPH3	2.68944e-30	0.639496	0.284	0.101	7.52237e-26
DMGDH	2.88401e-30	-0.7687	0.209	0.371	8.06659e-26
TOB2	3.09932e-30	-0.727189	0.064	0.184	8.66879e-26
RPS16	3.49547e-30	-0.339371	0.021	0.112	9.77683e-26
RPL14	3.7056e-30	-0.352034	0.017	0.104	1.03646e-25
IER2	3.89486e-30	-0.46553	0.027	0.125	1.08939e-25
LMCD1-AS1	3.99715e-30	0.679066	0.531	0.31	1.118e-25
RHOBTB3	4.17489e-30	-0.806501	0.208	0.369	1.16772e-25
AL359915.1	5.92366e-30	-0.534441	0.026	0.122	1.65685e-25
AC005062.1	5.97247e-30	0.515326	0.39	0.176	1.6705e-25
RPS3	6.36539e-30	-0.358987	0.021	0.112	1.7804e-25
BX322234.1	6.74624e-30	0.749307	0.158	0.023	1.88692e-25
SIM1	8.98075e-30	-0.61062	0.091	0.227	2.51191e-25
RPLP2	1.00704e-29	-0.383392	0.037	0.144	2.8167e-25
TRAF3	1.06331e-29	0.469802	0.485	0.247	2.97409e-25
KCNIP4	1.17513e-29	1.47825	0.493	0.32	3.28683e-25
PDZRN3	1.29355e-29	-0.832501	0.254	0.405	3.61805e-25
STAT3	1.32585e-29	0.513203	0.609	0.359	3.7084e-25
SRPK2	1.34081e-29	0.505215	0.809	0.616	3.75026e-25
CMSS1	1.40093e-29	0.553548	0.524	0.288	3.91839e-25
SUGCT	1.46128e-29	-0.614643	0.586	0.718	4.0872e-25
DGKB	1.46542e-29	-0.677135	0.045	0.156	4.09879e-25
RIPOR2	1.47114e-29	0.449718	0.34	0.136	4.11477e-25
SMYD2	1.5145e-29	0.547363	0.274	0.098	4.23606e-25
SSBP2	1.54886e-29	0.523767	0.62	0.381	4.33217e-25
ZFAT	1.60516e-29	-0.719286	0.13	0.275	4.48964e-25
FREM1	1.68058e-29	-0.798966	0.173	0.323	4.70059e-25
AC013451.1	1.8239e-29	0.476036	0.112	0.001	5.10146e-25
SDC1	1.89751e-29	-0.37038	0.021	0.112	5.30732e-25
SMURF1	1.96168e-29	0.473911	0.651	0.391	5.48683e-25
KLF6	2.15041e-29	0.50821	0.709	0.476	6.01469e-25
CTTN	2.60551e-29	0.4052	0.456	0.224	7.2876e-25
PPP1R13L	2.63543e-29	0.474335	0.25	0.081	7.3713e-25
LYPLAL1	2.78116e-29	0.620227	0.67	0.467	7.77889e-25
DDX17	2.82394e-29	-0.62083	0.7	0.803	7.89855e-25
PCAT1	2.86765e-29	0.534266	0.781	0.567	8.02082e-25
MITF	3.52358e-29	0.600402	0.767	0.568	9.85545e-25
DPP6	3.56251e-29	0.719659	0.246	0.08	9.96433e-25
JUND	3.80646e-29	-0.541972	0.093	0.228	1.06467e-24
CA8	4.72725e-29	-0.439112	0.02	0.107	1.32221e-24
SGCE	7.00091e-29	0.488111	0.332	0.144	1.95815e-24
CCND2	7.17439e-29	0.380139	0.156	0.024	2.00668e-24
PTPN21	7.26059e-29	0.479481	0.376	0.175	2.03079e-24
GHR	7.915e-29	-0.829771	0.24	0.392	2.21383e-24
LDLR	8.74193e-29	0.617966	0.159	0.027	2.44512e-24
RGN	9.15013e-29	-0.786652	0.115	0.253	2.55929e-24
SUSD1	9.64417e-29	0.446021	0.362	0.161	2.69747e-24
HSD17B14	1.10503e-28	-0.62001	0.057	0.171	3.09076e-24
IQCK	1.12625e-28	0.515752	0.406	0.199	3.15013e-24
DDX10	1.16486e-28	0.484807	0.538	0.299	3.25812e-24
AC008554.1	1.33072e-28	-0.867295	0.29	0.442	3.72202e-24
TMEM130	1.35314e-28	0.417977	0.129	0.01	3.78474e-24
ID2	1.54931e-28	-0.663609	0.074	0.195	4.33342e-24
NMT2	1.58118e-28	0.543207	0.376	0.176	4.42255e-24
MYRF	1.60216e-28	0.472567	0.254	0.085	4.48125e-24
TACC2	1.6211e-28	-0.738522	0.288	0.442	4.53421e-24
AC108519.1	1.77525e-28	-0.912343	0.229	0.38	4.96537e-24
COL18A1	1.84423e-28	-0.803644	0.462	0.58	5.15832e-24
ADAMTS2	1.84605e-28	0.551166	0.149	0.021	5.16342e-24
NRP1	1.90425e-28	0.426421	0.771	0.523	5.32619e-24
SLC37A3	2.09125e-28	0.509834	0.308	0.124	5.84922e-24
NEK11	2.26142e-28	0.513378	0.451	0.239	6.32518e-24
MAPT	2.49465e-28	-0.537092	0.033	0.13	6.97753e-24
ERC2	2.51246e-28	0.540615	0.305	0.123	7.02736e-24
PTBP3	2.52998e-28	0.571939	0.699	0.466	7.07636e-24
SHISA9	2.73177e-28	0.937783	0.359	0.173	7.64076e-24
GNA14	3.29724e-28	0.477397	0.228	0.067	9.22239e-24
PARP8	5.03707e-28	0.415756	0.467	0.237	1.40887e-23
ST3GAL6	5.2128e-28	-0.686828	0.092	0.218	1.45802e-23
ADAM28	5.39127e-28	0.38493	0.195	0.048	1.50794e-23
RBM47	6.27325e-28	-0.624138	0.665	0.746	1.75463e-23
ECHS1	6.61564e-28	-0.533088	0.04	0.142	1.85039e-23
PDE5A	7.95571e-28	0.410167	0.34	0.144	2.22521e-23
AC104365.1	8.12781e-28	0.56173	0.185	0.046	2.27335e-23
FAS	8.92838e-28	0.432655	0.182	0.042	2.49727e-23
STK17A	8.94828e-28	0.391304	0.233	0.072	2.50283e-23
SPAG17	9.11641e-28	0.430574	0.39	0.185	2.54986e-23
AL121827.2	9.49017e-28	0.396895	0.12	0.007	2.6544e-23
PPP1R9A	1.02222e-27	0.507072	0.82	0.606	2.85915e-23
TFDP2	1.1065e-27	-0.719637	0.426	0.56	3.09489e-23
AP001442.1	1.14962e-27	0.517455	0.156	0.028	3.2155e-23
AGBL4	1.3187e-27	0.296472	0.857	0.628	3.68839e-23
ABHD6	1.35055e-27	-0.590455	0.06	0.176	3.7775e-23
VTCN1	1.38867e-27	0.417904	0.133	0.014	3.8841e-23
CCDC14	1.48165e-27	0.407033	0.579	0.332	4.14418e-23
CHN1	1.51898e-27	0.542468	0.243	0.083	4.2486e-23
LRRC1	1.77649e-27	0.466331	0.365	0.167	4.96883e-23
FAAH	1.80201e-27	-0.688418	0.069	0.186	5.04023e-23
CACNB4	1.8969e-27	-0.592935	0.073	0.195	5.30563e-23
LINC02331	1.93946e-27	0.523998	0.136	0.017	5.42468e-23
ACE2	1.95534e-27	-0.469486	0.029	0.122	5.46909e-23
MAMLD1	2.03959e-27	0.506449	0.301	0.117	5.70472e-23
EFHC1	2.15441e-27	0.473089	0.294	0.118	6.02588e-23
NRCAM	2.40184e-27	-0.655913	0.077	0.201	6.71796e-23
ERBB3	2.83672e-27	-0.670875	0.098	0.226	7.9343e-23
ARL17B	2.97027e-27	0.409468	0.376	0.175	8.30784e-23
ACTG1	2.99958e-27	-0.462571	0.135	0.292	8.38983e-23
SCN7A	3.2461e-27	-0.57098	0.055	0.166	9.07933e-23
CD44	3.50246e-27	0.689253	0.128	0.013	9.79638e-23
SULF2	3.51958e-27	0.523375	0.348	0.156	9.84426e-23
NECTIN2	3.73313e-27	0.402467	0.384	0.178	1.04416e-22
NPFFR2	4.3203e-27	0.594289	0.103	0.001	1.20839e-22
KIFC2	4.43276e-27	-0.638388	0.056	0.165	1.23984e-22
ZNF124	4.67477e-27	0.502036	0.311	0.131	1.30753e-22
PHYHIPL	4.87501e-27	-0.846576	0.164	0.309	1.36354e-22
AC099792.1	5.26703e-27	0.447632	0.113	0.006	1.47319e-22
CAST	5.53053e-27	0.42677	0.596	0.354	1.54689e-22
BAZ1A	6.39784e-27	0.368817	0.398	0.185	1.78948e-22
ABAT	6.5636e-27	-0.699283	0.109	0.242	1.83584e-22
STAT1	7.47071e-27	0.539019	0.297	0.12	2.08956e-22
CDH2	8.02481e-27	0.552419	0.635	0.405	2.24454e-22
TSBP1-AS1	8.02941e-27	0.44628	0.17	0.035	2.24582e-22
AC104695.4	8.101e-27	0.491182	0.183	0.046	2.26585e-22
ARSB	8.462e-27	-0.96894	0.205	0.343	2.36682e-22
AC005726.1	8.72284e-27	-0.60157	0.044	0.147	2.43978e-22
KDM6A	9.0425e-27	0.363544	0.695	0.451	2.52919e-22
RSU1	1.01645e-26	0.408648	0.435	0.225	2.843e-22
GLIPR2	1.02222e-26	0.369811	0.112	0.006	2.85915e-22
EYA2	1.10529e-26	-0.694205	0.19	0.34	3.09151e-22
MIR181A2HG	1.26744e-26	0.490825	0.21	0.064	3.54503e-22
AC004870.4	1.27405e-26	-0.605531	0.022	0.106	3.56352e-22
NCL	1.31543e-26	-0.591741	0.043	0.144	3.67925e-22
SMTNL2	1.62305e-26	-0.443182	0.037	0.134	4.53967e-22
AGMO	1.6501e-26	-0.775444	0.229	0.376	4.61534e-22
XKR6	1.65388e-26	0.516117	0.5	0.285	4.62591e-22
PAM	1.74466e-26	0.477611	0.802	0.581	4.8798e-22
CAMTA1	2.13241e-26	0.44568	0.671	0.432	5.96436e-22
ALDH4A1	2.27678e-26	-0.578935	0.093	0.221	6.36816e-22
NPSR1-AS1	2.31232e-26	-0.496143	0.038	0.135	6.46757e-22
UBR1	2.45378e-26	0.372633	0.523	0.287	6.86322e-22
LSM14A	2.51415e-26	0.467634	0.689	0.457	7.03209e-22
DAPK3	2.61572e-26	0.429441	0.192	0.052	7.31616e-22
ADAM17	2.86887e-26	0.379179	0.389	0.182	8.02423e-22
AC002429.2	2.96102e-26	0.529792	0.197	0.058	8.28197e-22
ADAMTS12	3.52807e-26	0.486693	0.17	0.037	9.868e-22
RALY	3.66116e-26	0.367984	0.391	0.185	1.02403e-21
LINC01138	3.6688e-26	0.464922	0.321	0.139	1.02616e-21
ABI2	3.80157e-26	0.443212	0.534	0.308	1.0633e-21
RFX2	3.84437e-26	0.430098	0.331	0.139	1.07527e-21
LINC01876	3.92034e-26	0.688816	0.278	0.11	1.09652e-21
FMNL2	3.96118e-26	0.670841	0.745	0.53	1.10794e-21
AC087477.2	3.98186e-26	0.513131	0.258	0.098	1.11373e-21
ARHGAP29	4.20995e-26	0.568688	0.795	0.596	1.17752e-21
ABCC4	4.47937e-26	0.440888	0.706	0.475	1.25288e-21
LGMN	4.95587e-26	-0.450977	0.022	0.103	1.38616e-21
GPT2	5.43109e-26	-0.501989	0.028	0.116	1.51908e-21
GALNT1	5.46385e-26	0.385362	0.369	0.173	1.52824e-21
LIFR	5.49175e-26	-0.839391	0.347	0.477	1.53604e-21
EEA1	5.85398e-26	0.518747	0.563	0.345	1.63736e-21
RAPH1	6.18922e-26	0.395448	0.351	0.158	1.73112e-21
TMEM241	6.21428e-26	0.489613	0.336	0.155	1.73813e-21
ETNK2	6.2801e-26	-0.44383	0.023	0.105	1.75654e-21
ELF3	6.41366e-26	0.503026	0.369	0.172	1.7939e-21
DAPK2	6.58287e-26	0.480487	0.169	0.038	1.84123e-21
GPD2	6.66215e-26	0.432692	0.386	0.187	1.8634e-21
MYEF2	6.71319e-26	0.397731	0.479	0.263	1.87768e-21
RBFOX2	7.17742e-26	0.380453	0.663	0.417	2.00753e-21
ADGRG1	7.28702e-26	0.393859	0.388	0.186	2.03818e-21
RAP1B	7.30137e-26	0.446478	0.641	0.39	2.04219e-21
PRR13	7.54089e-26	-0.461151	0.04	0.136	2.10919e-21
CRLS1	7.97864e-26	0.41271	0.412	0.211	2.23162e-21
SEC24D	8.19195e-26	0.358275	0.213	0.063	2.29129e-21
ENPEP	8.22656e-26	-0.737403	0.409	0.534	2.30097e-21
PRAG1	8.47092e-26	0.445989	0.244	0.085	2.36932e-21
THADA	9.5683e-26	0.44436	0.672	0.432	2.67625e-21
CHIC2	1.00453e-25	0.464406	0.438	0.23	2.80968e-21
TRPV4	1.0957e-25	-0.735627	0.106	0.231	3.06468e-21
MEGF11	1.0979e-25	0.480118	0.106	0.005	3.07083e-21
ANKHD1	1.25561e-25	-0.724835	0.574	0.64	3.51194e-21
AL139317.5	1.55346e-25	0.474212	0.216	0.071	4.34502e-21
PHF14	1.57362e-25	0.332442	0.66	0.402	4.40142e-21
ZFP36L1	1.62873e-25	0.435411	0.682	0.477	4.55556e-21
DOCK9	1.90112e-25	0.398944	0.451	0.232	5.31744e-21
ARL13B	1.96201e-25	0.383509	0.277	0.109	5.48773e-21
L3MBTL4	1.96254e-25	-0.592496	0.758	0.786	5.48921e-21
SORBS1	2.12273e-25	0.418044	0.42	0.207	5.93729e-21
ABHD15-AS1	2.29559e-25	0.434722	0.195	0.055	6.42076e-21
MYO1B	2.36224e-25	0.403614	0.451	0.24	6.60719e-21
SLC16A12	2.46881e-25	-0.367568	0.599	0.746	6.90527e-21
TMSB4X	2.93628e-25	-0.339612	0.031	0.123	8.21277e-21
RPL27A	2.94459e-25	-0.341897	0.037	0.132	8.23602e-21
GFPT1	3.00221e-25	0.404112	0.325	0.144	8.39718e-21
AC092118.1	3.36039e-25	0.477329	0.154	0.033	9.39902e-21
PRR5	3.62776e-25	-0.729698	0.08	0.192	1.01469e-20
SULT1C4	3.78323e-25	0.504838	0.398	0.203	1.05817e-20
SNHG5	4.21327e-25	-0.682023	0.075	0.187	1.17845e-20
UPK3BL1	5.67264e-25	-0.470321	0.034	0.125	1.58664e-20
KCNJ15	6.42864e-25	-0.795971	0.451	0.586	1.79809e-20
EHD4	7.01688e-25	0.393183	0.202	0.061	1.96262e-20
SON	8.48533e-25	-0.784073	0.497	0.58	2.37335e-20
SELENOO	9.17412e-25	-0.738228	0.124	0.247	2.566e-20
COX7B	9.61845e-25	-0.345201	0.039	0.133	2.69028e-20
ITGB1	9.88687e-25	0.528001	0.51	0.299	2.76536e-20
PIP4K2A	9.96796e-25	0.408306	0.443	0.233	2.78804e-20
MEIS2	1.00606e-24	0.504817	0.342	0.158	2.81396e-20
PSME4	1.05042e-24	0.353609	0.549	0.321	2.93802e-20
PKNOX2	1.16311e-24	0.499444	0.156	0.034	3.25322e-20
FAM13B	1.16705e-24	0.372964	0.572	0.336	3.26424e-20
BHMT	1.17992e-24	-0.791156	0.218	0.363	3.30024e-20
UBE2E3	1.251e-24	0.483759	0.517	0.313	3.49905e-20
FYB2	1.27344e-24	0.422553	0.432	0.231	3.56182e-20
HLA-B	1.38592e-24	-0.531107	0.075	0.19	3.87643e-20
RHEB	1.41869e-24	0.408971	0.449	0.242	3.96806e-20
SHISA5	1.51103e-24	0.291551	0.178	0.046	4.22634e-20
MALT1	1.58427e-24	0.547893	0.589	0.358	4.43119e-20
TENM1	1.72807e-24	-0.700473	0.257	0.393	4.83342e-20
STIM1	1.89493e-24	0.358063	0.389	0.19	5.30011e-20
CCDC50	1.97049e-24	0.445615	0.535	0.327	5.51145e-20
KLF9	2.05028e-24	-0.709382	0.127	0.252	5.73463e-20
PTPN2	2.05556e-24	0.374799	0.401	0.202	5.74941e-20
ATP5MG	2.132e-24	-0.314369	0.024	0.104	5.96321e-20
CASC19	2.32272e-24	0.447561	0.167	0.041	6.49665e-20
DPH6-DT	2.39529e-24	-0.761952	0.197	0.335	6.69963e-20
PPP1R26-AS1	2.70587e-24	-0.729728	0.096	0.218	7.56832e-20
SDC2	2.80154e-24	0.405562	0.404	0.204	7.83591e-20
PTPRD	3.06537e-24	0.489345	0.849	0.675	8.57384e-20
VEZT	3.13321e-24	0.424825	0.571	0.357	8.76359e-20
AC002074.1	3.15117e-24	0.437908	0.114	0.011	8.81383e-20
NFE2L1	3.19078e-24	-0.631822	0.089	0.202	8.92462e-20
STAMBPL1	3.31891e-24	0.439274	0.154	0.033	9.28299e-20
ARSJ	3.41024e-24	0.417616	0.396	0.2	9.53843e-20
AC005699.1	4.20849e-24	0.495154	0.335	0.157	1.17712e-19
ATP9A	4.26604e-24	0.43354	0.269	0.107	1.19321e-19
RYK	4.3652e-24	0.391812	0.471	0.268	1.22095e-19
CUEDC1	5.32557e-24	0.413345	0.334	0.156	1.48956e-19
RTN4	5.38937e-24	0.559958	0.694	0.497	1.50741e-19
SOX9	5.6401e-24	0.267257	0.219	0.071	1.57754e-19
KCNMB2-AS1	5.96101e-24	0.559013	0.235	0.087	1.66729e-19
VDR	6.12199e-24	-0.668768	0.068	0.175	1.71232e-19
TM7SF3	6.13016e-24	-0.798556	0.306	0.432	1.7146e-19
SGPP2	6.15151e-24	0.585307	0.455	0.265	1.72058e-19
GPC4	6.2531e-24	0.482882	0.416	0.22	1.74899e-19
KMT2A	6.4097e-24	0.435565	0.6	0.38	1.79279e-19
KIF2A	6.74001e-24	0.403677	0.311	0.138	1.88518e-19
SCARA3	7.58243e-24	0.358751	0.101	0.006	2.1208e-19
LRRTM4	8.35492e-24	0.74422	0.154	0.034	2.33687e-19
ZMAT1	8.54485e-24	-0.795343	0.326	0.446	2.38999e-19
AL136456.1	1.00615e-23	-0.403123	0.033	0.119	2.81421e-19
ALDH8A1	1.065e-23	-0.468993	0.034	0.121	2.9788e-19
B4GALT5	1.09481e-23	0.40422	0.587	0.353	3.06219e-19
AC012593.1	1.1052e-23	0.480317	0.374	0.185	3.09123e-19
DHTKD1	1.13252e-23	-0.729483	0.164	0.295	3.16766e-19
ATP5MD	1.14122e-23	-0.305996	0.031	0.116	3.19199e-19
PLCH1	1.32361e-23	0.420851	0.39	0.201	3.70215e-19
TRIOBP	1.33439e-23	0.34292	0.233	0.085	3.73228e-19
CAMK2N1	1.40906e-23	-0.614253	0.072	0.178	3.94114e-19
TEAD4	1.41651e-23	0.354351	0.179	0.048	3.96199e-19
MMP24	1.43273e-23	0.461666	0.215	0.075	4.00735e-19
FGF13	1.59993e-23	-0.569248	0.291	0.437	4.475e-19
HGSNAT	1.70571e-23	0.374095	0.407	0.209	4.77086e-19
ZNHIT6	1.95516e-23	0.463239	0.34	0.163	5.46858e-19
NUTM2B-AS1	1.99075e-23	0.444165	0.508	0.305	5.56813e-19
SLC45A4	2.14748e-23	-0.643575	0.082	0.191	6.0065e-19
MIR34AHG	2.15085e-23	0.473494	0.214	0.074	6.01592e-19
LRRK1	2.22169e-23	0.395289	0.161	0.039	6.21407e-19
MAL	2.25081e-23	-0.715984	0.097	0.213	6.29553e-19
RIDA	2.32571e-23	-0.486038	0.042	0.134	6.50501e-19
TASP1	3.11445e-23	0.398314	0.631	0.402	8.71111e-19
PLEKHA7	3.14488e-23	-0.575276	0.657	0.729	8.79622e-19
ARHGAP42	3.32744e-23	0.688477	0.706	0.516	9.30684e-19
AP001831.1	3.38935e-23	0.485665	0.154	0.038	9.48e-19
VGLL4	3.52566e-23	0.423078	0.614	0.402	9.86127e-19
IL17RD	3.58287e-23	0.450051	0.208	0.071	1.00213e-18
TMEM132D	3.7524e-23	0.710905	0.165	0.043	1.04955e-18
FAM155A	3.77004e-23	0.719042	0.254	0.102	1.05448e-18
KCNB1	4.28783e-23	0.441503	0.113	0.013	1.19931e-18
AC027312.1	4.5671e-23	0.379894	0.108	0.01	1.27742e-18
EDN1	4.85684e-23	0.319931	0.246	0.092	1.35846e-18
RNASEK	4.9876e-23	-0.369091	0.035	0.122	1.39503e-18
GTF2IRD1	5.03612e-23	0.526111	0.518	0.32	1.4086e-18
IFI16	5.7798e-23	0.270196	0.178	0.048	1.61661e-18
TPD52	6.08816e-23	-0.649233	0.279	0.414	1.70286e-18
AL136962.1	6.60443e-23	-0.401798	0.048	0.146	1.84726e-18
HEG1	6.68869e-23	0.360041	0.196	0.062	1.87083e-18
PGM2L1	6.84042e-23	0.398011	0.16	0.04	1.91327e-18
SHB	7.73668e-23	0.517915	0.458	0.263	2.16395e-18
HMGA2	8.51096e-23	0.740679	0.119	0.017	2.38051e-18
RND3	9.18885e-23	0.362731	0.189	0.057	2.57012e-18
AC027018.1	1.0357e-22	0.427265	0.17	0.048	2.89685e-18
NBAT1	1.09517e-22	0.346221	0.106	0.01	3.06319e-18
CKB	1.10282e-22	-0.411566	0.039	0.128	3.0846e-18
SPECC1	1.1537e-22	0.259927	0.157	0.037	3.22689e-18
MAP4K5	1.18606e-22	0.363321	0.519	0.304	3.31741e-18
BACE2	1.27476e-22	0.630998	0.441	0.268	3.56552e-18
PPM1L	1.30905e-22	-0.650535	0.202	0.341	3.66141e-18
TTC7B	1.47998e-22	0.382833	0.505	0.298	4.1395e-18
LONRF3	1.5804e-22	-0.679667	0.048	0.141	4.42037e-18
IL6R	1.64823e-22	-0.751282	0.189	0.318	4.6101e-18
SYNDIG1	1.71184e-22	0.467645	0.333	0.162	4.788e-18
SLC2A4RG	1.72703e-22	-0.648994	0.111	0.226	4.8305e-18
TBC1D12	1.88276e-22	0.440196	0.339	0.166	5.26608e-18
RPL22	1.94154e-22	-0.549331	0.059	0.158	5.43048e-18
DACH1	1.96485e-22	-0.763236	0.336	0.458	5.49568e-18
ELMSAN1	2.05728e-22	0.408837	0.297	0.133	5.7542e-18
TSHZ3	2.1798e-22	0.463341	0.129	0.023	6.09691e-18
RAD51B	2.22581e-22	0.440973	0.753	0.542	6.22558e-18
EVL	2.25872e-22	0.31992	0.356	0.17	6.31763e-18
ABL2	2.47452e-22	0.310268	0.493	0.276	6.92123e-18
TIPARP	2.68928e-22	-0.685167	0.077	0.181	7.52191e-18
HNRNPDL	2.81084e-22	-0.8589	0.213	0.331	7.86191e-18
LINC01099	2.96634e-22	-0.433815	0.026	0.103	8.29685e-18
SFXN5	2.99359e-22	-0.620693	0.123	0.243	8.37307e-18
CERK	3.1737e-22	-0.52028	0.045	0.134	8.87684e-18
PFDN1	3.25154e-22	0.428329	0.303	0.141	9.09456e-18
DLGAP4	3.44251e-22	0.409128	0.44	0.24	9.62869e-18
AMOTL2	3.44998e-22	0.289573	0.27	0.11	9.64959e-18
SLC16A1-AS1	3.52325e-22	0.520335	0.293	0.135	9.85452e-18
SPIDR	3.77406e-22	0.389454	0.804	0.576	1.0556e-17
SLIT2	3.88229e-22	-0.637973	0.519	0.61	1.08588e-17
KDM1B	3.95536e-22	0.388128	0.204	0.07	1.10631e-17
UBE2Q2	4.02107e-22	0.350147	0.309	0.14	1.12469e-17
PDE3B	4.51314e-22	-0.693899	0.079	0.185	1.26233e-17
SERPINE1	4.78905e-22	1.83957	0.154	0.04	1.3395e-17
BIN1	4.80944e-22	-0.735873	0.099	0.207	1.3452e-17
RXRA	4.94342e-22	-0.558988	0.062	0.161	1.38267e-17
BOD1L1	5.71406e-22	-0.885669	0.338	0.441	1.59822e-17
AC016821.1	6.10511e-22	0.367996	0.104	0.01	1.7076e-17
CCDC65	6.27994e-22	0.307344	0.127	0.022	1.7565e-17
AC012459.1	6.8224e-22	0.429993	0.137	0.029	1.90823e-17
AC007099.1	6.94958e-22	0.466169	0.162	0.046	1.9438e-17
SMAD2	7.05164e-22	0.389062	0.606	0.386	1.97234e-17
ATP1B3	7.08658e-22	-0.448579	0.093	0.212	1.98212e-17
AC016027.2	7.12541e-22	0.447052	0.123	0.021	1.99298e-17
CFAP54	7.31566e-22	0.413031	0.185	0.057	2.04619e-17
PRELID2	8.59368e-22	0.342159	0.35	0.171	2.40365e-17
SUPT3H	9.59106e-22	0.404348	0.714	0.508	2.68262e-17
UNC5CL	1.00568e-21	0.294149	0.182	0.056	2.81289e-17
MYO1C	1.01071e-21	0.315101	0.315	0.146	2.82694e-17
GAB2	1.08708e-21	0.386956	0.44	0.239	3.04057e-17
SESTD1	1.18333e-21	0.316814	0.509	0.285	3.30976e-17
SLC35F2	1.19356e-21	0.413719	0.188	0.061	3.33837e-17
CXADR	1.25902e-21	0.337717	0.253	0.103	3.52148e-17
LAMA3	1.31585e-21	0.45678	0.242	0.096	3.68044e-17
SPECC1L	1.34174e-21	0.370695	0.531	0.317	3.75284e-17
PML	1.36945e-21	0.313996	0.195	0.063	3.83035e-17
SPARC	1.4637e-21	0.294949	0.219	0.08	4.09396e-17
PUM1	1.62688e-21	0.389023	0.782	0.56	4.55039e-17
SYN3	1.62898e-21	0.475327	0.117	0.019	4.55626e-17
ABLIM1	1.64848e-21	0.421648	0.891	0.763	4.61079e-17
SOGA3	1.77293e-21	0.392684	0.13	0.026	4.95888e-17
PLAU	1.82297e-21	0.418243	0.127	0.023	5.09883e-17
LINC00513	1.87853e-21	0.417054	0.265	0.115	5.25425e-17
NHEJ1	1.94715e-21	-0.620766	0.06	0.158	5.44618e-17
KIAA0556	2.12602e-21	0.381284	0.332	0.163	5.94648e-17
MAT2A	2.16203e-21	-0.620688	0.116	0.226	6.04721e-17
AP001021.3	2.16434e-21	0.37308	0.169	0.049	6.05367e-17
AC009053.3	2.17682e-21	-0.466128	0.038	0.123	6.08857e-17
AP003086.1	2.23316e-21	0.390439	0.173	0.052	6.24615e-17
IFT80	2.35578e-21	0.373928	0.395	0.214	6.58911e-17
CCM2	2.38687e-21	0.322874	0.381	0.198	6.67607e-17
CEP128	2.47173e-21	0.38678	0.3	0.139	6.91342e-17
CELF1	2.59512e-21	0.347985	0.738	0.509	7.25856e-17
ZNF512	2.76938e-21	0.378118	0.252	0.105	7.74595e-17
SPTAN1	2.78797e-21	0.34045	0.427	0.233	7.79795e-17
MEG8	2.83023e-21	-0.939433	0.087	0.194	7.91615e-17
AC044810.2	2.87081e-21	0.447289	0.11	0.015	8.02965e-17
ZNF43	2.88579e-21	0.389855	0.331	0.163	8.07157e-17
AL358232.2	3.16316e-21	-0.663634	0.202	0.336	8.84737e-17
MPZL1	3.2793e-21	0.399548	0.305	0.144	9.17221e-17
MARC2	3.36703e-21	-0.579258	0.164	0.292	9.41758e-17
AC012409.2	3.55225e-21	0.396067	0.218	0.084	9.93564e-17
NIN	3.58158e-21	0.306702	0.279	0.122	1.00177e-16
STC1	3.77532e-21	-0.372574	0.031	0.109	1.05596e-16
GPR176	3.95052e-21	0.485436	0.217	0.082	1.10496e-16
UGT8	4.17337e-21	-0.530667	0.071	0.172	1.16729e-16
AC068282.1	4.19477e-21	0.377111	0.164	0.048	1.17328e-16
ACACA	4.21392e-21	0.443637	0.474	0.292	1.17863e-16
NR2F1-AS1	4.5669e-21	0.441141	0.29	0.133	1.27736e-16
LATS2	4.65973e-21	0.491767	0.415	0.236	1.30333e-16
KCNMB2	4.69977e-21	0.841378	0.467	0.296	1.31453e-16
JMJD1C	4.76245e-21	0.421003	0.895	0.797	1.33206e-16
LINC00472	5.06294e-21	-0.442566	0.844	0.895	1.41611e-16
ZFAND3	5.14244e-21	0.40892	0.893	0.826	1.43834e-16
JPX	5.21901e-21	0.303191	0.692	0.461	1.45976e-16
FGD4	5.42775e-21	-0.532062	0.743	0.775	1.51814e-16
LIMK2	5.82257e-21	0.36316	0.278	0.126	1.62857e-16
CERS3-AS1	5.86764e-21	0.464795	0.132	0.028	1.64118e-16
HBEGF	5.94976e-21	0.306744	0.139	0.031	1.66415e-16
HHAT	6.21901e-21	0.367525	0.313	0.151	1.73946e-16
AC087564.1	6.30994e-21	-0.746213	0.223	0.35	1.76489e-16
RBM20	6.43055e-21	-0.461767	0.027	0.103	1.79863e-16
DOK5	6.49333e-21	0.364239	0.159	0.044	1.81618e-16
DDX60L	6.50983e-21	0.273176	0.203	0.069	1.8208e-16
NEAT1	6.5693e-21	-0.318014	0.894	0.947	1.83743e-16
ALDH3A2	6.57016e-21	-0.631812	0.119	0.234	1.83767e-16
AC019068.1	6.92568e-21	0.500817	0.131	0.027	1.93711e-16
DPYD	7.3306e-21	0.433194	0.64	0.42	2.05037e-16
C11orf54	7.90024e-21	-0.69053	0.288	0.409	2.2097e-16
SFXN2	8.53203e-21	-0.488707	0.048	0.137	2.38641e-16
KIF13A	8.60605e-21	0.467865	0.587	0.384	2.40711e-16
BBOX1	8.6484e-21	-0.82128	0.196	0.31	2.41896e-16
RAB11FIP1	8.86228e-21	0.47402	0.26	0.112	2.47878e-16
SCRN1	9.16134e-21	0.372119	0.228	0.091	2.56243e-16
ITGB4	9.62511e-21	0.264345	0.102	0.011	2.69214e-16
SEPTIN9	1.05274e-20	0.556057	0.536	0.336	2.94451e-16
HNRNPH1	1.12209e-20	-0.619115	0.399	0.51	3.1385e-16
GPATCH8	1.13534e-20	0.360486	0.709	0.5	3.17555e-16
SCFD1	1.21434e-20	0.29636	0.536	0.323	3.3965e-16
WDR43	1.25306e-20	0.38318	0.386	0.207	3.50481e-16
FRY	1.36705e-20	0.39375	0.531	0.322	3.82364e-16
SPATA5	1.46918e-20	0.347071	0.508	0.303	4.10928e-16
DTD1	1.48642e-20	0.385965	0.269	0.12	4.15752e-16
ADGRG6	1.50481e-20	0.379056	0.419	0.232	4.20897e-16
AATF	1.76255e-20	0.388349	0.344	0.178	4.92985e-16
KLC1	1.83801e-20	0.270357	0.48	0.274	5.14091e-16
ASPHD1	1.9385e-20	0.385877	0.146	0.038	5.42199e-16
TFEC	1.96267e-20	-0.670048	0.071	0.166	5.48958e-16
USP54	1.98018e-20	0.370866	0.4	0.219	5.53857e-16
KCNH8	2.19267e-20	0.41976	0.134	0.03	6.13291e-16
GPX4	2.19356e-20	-0.508977	0.086	0.189	6.13539e-16
PEAK1	2.23111e-20	0.38434	0.496	0.287	6.24042e-16
PAQR5	2.35752e-20	-0.587657	0.223	0.352	6.59398e-16
PALM2-AKAP2	2.37088e-20	0.507273	0.524	0.329	6.63136e-16
ASCC3	2.3823e-20	0.279212	0.542	0.329	6.66329e-16
MED13L	2.41857e-20	0.378746	0.895	0.804	6.76473e-16
SEC22A	2.59495e-20	0.356706	0.347	0.18	7.25809e-16
MT2A	2.69354e-20	-0.494117	0.063	0.16	7.53382e-16
CDYL	2.74929e-20	0.323548	0.417	0.23	7.68975e-16
KRT86	2.80921e-20	0.346721	0.103	0.013	7.85737e-16
HM13	2.90626e-20	0.320584	0.294	0.136	8.12881e-16
PLS3	2.97524e-20	0.653755	0.397	0.237	8.32174e-16
TPK1	3.03046e-20	0.383216	0.454	0.261	8.47619e-16
SLMAP	3.05032e-20	0.371177	0.689	0.476	8.53174e-16
NDUFA4	3.29636e-20	-0.366514	0.034	0.112	9.21991e-16
HSPG2	3.3954e-20	0.361341	0.257	0.113	9.49694e-16
AZIN1	3.49163e-20	0.399075	0.259	0.115	9.76608e-16
IGFBP5	3.62348e-20	-0.504234	0.072	0.169	1.01349e-15
RABGEF1	3.64302e-20	0.255219	0.591	0.357	1.01895e-15
ASAH1	3.89755e-20	-0.459649	0.057	0.148	1.09014e-15
RAB17	3.91536e-20	-0.389775	0.045	0.131	1.09513e-15
SOD1	3.95821e-20	-0.334966	0.027	0.101	1.10711e-15
AL138828.1	4.05349e-20	0.537075	0.214	0.086	1.13376e-15
WDR60	4.20662e-20	-0.69634	0.49	0.579	1.17659e-15
SAMD12-AS1	4.22835e-20	0.435751	0.182	0.062	1.18267e-15
MTMR3	4.24586e-20	0.376666	0.545	0.338	1.18757e-15
MAP7D3	4.36772e-20	0.370615	0.174	0.055	1.22165e-15
NF1	4.47617e-20	0.339604	0.818	0.624	1.25199e-15
KLHL3	4.99577e-20	-0.390015	0.043	0.127	1.39732e-15
UGGT2	5.4885e-20	0.362306	0.654	0.439	1.53513e-15
BAIAP2L1	5.56223e-20	0.421646	0.241	0.103	1.55576e-15
IRAK2	5.56299e-20	0.606908	0.192	0.069	1.55597e-15
CASR	5.60371e-20	-0.80983	0.15	0.27	1.56736e-15
PIM3	6.41445e-20	-0.409667	0.057	0.149	1.79412e-15
AC005480.1	6.72428e-20	0.334864	0.146	0.039	1.88078e-15
CFAP221	6.99321e-20	0.419624	0.342	0.184	1.956e-15
TAPT1-AS1	7.14537e-20	-0.640097	0.377	0.494	1.99856e-15
DDAH1	7.96378e-20	0.462536	0.698	0.504	2.22747e-15
AC117383.1	8.02434e-20	0.414363	0.114	0.021	2.24441e-15
ATP6V1D	8.31825e-20	0.302071	0.216	0.084	2.32661e-15
CDCP1	8.3261e-20	0.313112	0.105	0.015	2.32881e-15
MRPL33	8.56692e-20	0.388073	0.291	0.139	2.39617e-15
AC008649.2	8.74715e-20	0.313002	0.103	0.014	2.44658e-15
MYO3B	8.90223e-20	-0.346033	0.072	0.172	2.48995e-15
GNGT1	9.65472e-20	-0.623264	0.24	0.37	2.70043e-15
ANKLE2	9.96164e-20	0.311853	0.322	0.159	2.78627e-15
MFSD14C	1.07534e-19	0.312309	0.438	0.25	3.00773e-15
ARIH1	1.07603e-19	0.342874	0.719	0.492	3.00965e-15
GTF2IRD2	1.1662e-19	0.281754	0.229	0.092	3.26186e-15
SYNPO	1.2e-19	0.317128	0.145	0.039	3.3564e-15
LINC02334	1.25842e-19	-0.441746	0.039	0.12	3.5198e-15
SINHCAF	1.35074e-19	0.405174	0.33	0.171	3.77802e-15
BAIAP2L2	1.39641e-19	-0.627235	0.083	0.184	3.90577e-15
IPO9	1.46593e-19	0.361015	0.32	0.162	4.1002e-15
FAM107B	1.49496e-19	0.510206	0.534	0.351	4.18139e-15
AC211433.1	1.50122e-19	0.40912	0.175	0.061	4.19892e-15
PHF20	1.52486e-19	0.314149	0.5	0.295	4.26503e-15
TRIM56	1.58759e-19	0.332921	0.299	0.145	4.44049e-15
BICDL1	1.60642e-19	-0.68279	0.411	0.531	4.49315e-15
SULT1C2	1.63632e-19	-0.593671	0.233	0.362	4.57679e-15
SPATS2L	1.68973e-19	0.38862	0.694	0.47	4.72618e-15
RECK	1.71953e-19	0.379274	0.211	0.084	4.80951e-15
LOXL2	1.72269e-19	0.487185	0.135	0.034	4.81837e-15
CD24	1.74103e-19	-0.400794	0.212	0.363	4.86967e-15
ZRANB3	1.74546e-19	0.357815	0.328	0.166	4.88204e-15
CTNNA1	1.84919e-19	0.409533	0.768	0.555	5.17219e-15
ZC3H7B	1.89245e-19	0.363506	0.28	0.131	5.29319e-15
PRMT3	2.00593e-19	0.328628	0.301	0.146	5.61059e-15
NUP107	2.07337e-19	0.312607	0.244	0.103	5.79922e-15
FLT1	2.08542e-19	-0.364262	0.034	0.11	5.83293e-15
CCDC130	2.14686e-19	0.356635	0.309	0.153	6.00477e-15
LRRFIP1	2.1674e-19	0.515101	0.635	0.453	6.06222e-15
PTCHD4	2.25979e-19	0.545524	0.155	0.046	6.32064e-15
WTIP	2.34511e-19	0.350822	0.151	0.044	6.55927e-15
CPEB3	2.36684e-19	-0.589357	0.289	0.418	6.62005e-15
SPSB1	2.66604e-19	0.515273	0.292	0.143	7.45691e-15
MTMR12	2.97214e-19	0.399236	0.43	0.247	8.31309e-15
AC015923.1	3.03581e-19	0.293002	0.112	0.021	8.49116e-15
PTGFRN	3.13098e-19	0.342588	0.145	0.04	8.75735e-15
OSBPL9	3.14663e-19	0.375363	0.646	0.438	8.80113e-15
KCNMA1	3.17074e-19	0.988627	0.185	0.07	8.86857e-15
CYFIP2	3.21695e-19	-0.668796	0.341	0.462	8.99781e-15
KANK1	3.30654e-19	0.419567	0.879	0.774	9.24838e-15
CFLAR-AS1	3.34407e-19	0.334559	0.121	0.026	9.35336e-15
LINC01091	3.38139e-19	0.34397	0.289	0.137	9.45774e-15
LINC01482	3.62794e-19	0.420875	0.164	0.052	1.01473e-14
PHACTR4	3.80613e-19	0.369299	0.695	0.487	1.06457e-14
SLC7A1	4.61835e-19	0.34906	0.179	0.062	1.29175e-14
AL355612.1	4.73435e-19	-0.606372	0.134	0.251	1.3242e-14
DNMT3B	5.34317e-19	0.306793	0.119	0.024	1.49448e-14
TPCN1	5.77678e-19	-0.756576	0.349	0.459	1.61577e-14
DAB1	5.81637e-19	0.464848	0.404	0.236	1.62684e-14
INSYN2A	5.89339e-19	0.365504	0.127	0.031	1.64838e-14
TLCD4	6.20835e-19	0.354016	0.166	0.055	1.73648e-14
TOPORS	6.29413e-19	-0.433735	0.034	0.109	1.76047e-14
CCNL1	6.34832e-19	-0.672356	0.41	0.503	1.77562e-14
SLC6A20	6.64126e-19	0.339943	0.111	0.021	1.85756e-14
AC023509.6	6.77981e-19	0.369745	0.172	0.06	1.89631e-14
LRAT	6.84202e-19	0.408618	0.157	0.048	1.91371e-14
N4BP2L2	7.00965e-19	-0.517628	0.745	0.774	1.9606e-14
SYNC	7.09591e-19	0.308132	0.116	0.024	1.98473e-14
KLHL4	7.1466e-19	0.406125	0.147	0.042	1.9989e-14
TSPAN15	7.1875e-19	0.363661	0.117	0.024	2.01034e-14
RAPGEF3	7.27525e-19	-0.65193	0.099	0.199	2.03489e-14
RAB11A	7.48598e-19	0.332074	0.302	0.149	2.09383e-14
CCDC6	7.52716e-19	0.434127	0.406	0.235	2.10535e-14
RYR3	7.96701e-19	0.315611	0.159	0.048	2.22837e-14
KCTD1	8.07562e-19	0.401012	0.465	0.295	2.25875e-14
ARMH3	8.41047e-19	0.328497	0.508	0.312	2.35241e-14
THSD7A	8.59246e-19	-0.535236	0.692	0.75	2.40331e-14
MTHFR	8.65167e-19	-0.64217	0.086	0.181	2.41987e-14
TES	8.7798e-19	0.252904	0.241	0.102	2.45571e-14
EPN2	9.09944e-19	0.318785	0.465	0.275	2.54511e-14
CASC9	9.42994e-19	0.544071	0.213	0.088	2.63755e-14
AC002463.1	9.51294e-19	0.321793	0.12	0.027	2.66077e-14
EPB41L4A	9.67119e-19	0.346247	0.76	0.533	2.70503e-14
WRN	1.02702e-18	0.319544	0.409	0.231	2.87258e-14
AL117381.1	1.0692e-18	0.430942	0.189	0.074	2.99055e-14
NBPF15	1.14082e-18	0.351825	0.161	0.052	3.19086e-14
UNC5D	1.19705e-18	0.280486	0.413	0.233	3.34816e-14
AC012085.2	1.29091e-18	0.360565	0.13	0.034	3.61068e-14
MAP3K5	1.39891e-18	0.422813	0.637	0.435	3.91276e-14
VPS37B	1.41649e-18	0.256237	0.342	0.175	3.96192e-14
RNF217	1.41654e-18	0.385415	0.384	0.218	3.96207e-14
CACNA2D3	1.47881e-18	-0.625289	0.323	0.462	4.13624e-14
CAPZB	1.53385e-18	0.326042	0.513	0.317	4.29016e-14
CLEC16A	1.54846e-18	0.301263	0.439	0.256	4.33105e-14
SNAP25	1.56555e-18	0.298637	0.142	0.038	4.37885e-14
SRSF3	1.61235e-18	-0.545935	0.1	0.201	4.50975e-14
HSP90B1	1.69672e-18	-0.814228	0.219	0.328	4.74574e-14
CTIF	1.72368e-18	0.336661	0.298	0.15	4.82113e-14
SF3B1	1.73968e-18	-0.718367	0.326	0.426	4.86588e-14
MRPS6	1.86283e-18	-0.592763	0.12	0.224	5.21033e-14
SLC22A23	1.88566e-18	-0.637185	0.127	0.231	5.27418e-14
FANK1	1.91288e-18	0.293426	0.302	0.148	5.35033e-14
RAB6A	2.04983e-18	0.326349	0.527	0.325	5.73337e-14
SND1	2.11998e-18	0.295002	0.611	0.397	5.92958e-14
PUM3	2.12745e-18	0.417992	0.615	0.428	5.95049e-14
AC079760.2	2.29636e-18	0.398071	0.227	0.096	6.42291e-14
SLC38A11	2.72594e-18	-0.403386	0.038	0.114	7.62445e-14
ABLIM3	3.01503e-18	-0.569283	0.11	0.215	8.43303e-14
SH3BP4	3.02347e-18	0.384349	0.253	0.122	8.45664e-14
CRLF3	3.34297e-18	0.288177	0.242	0.106	9.35028e-14
MAP3K9	3.42108e-18	0.388351	0.213	0.089	9.56875e-14
NUP160	3.45428e-18	0.328002	0.371	0.208	9.66163e-14
DAAM1	3.69575e-18	0.356177	0.471	0.288	1.0337e-13
SCIN	4.05164e-18	0.505575	0.441	0.266	1.13324e-13
HIST1H2AC	4.07752e-18	-0.729664	0.033	0.104	1.14048e-13
KLHL2	4.0894e-18	0.356124	0.297	0.149	1.1438e-13
ZBTB20-AS1	4.19736e-18	0.352034	0.132	0.036	1.174e-13
MTA3	4.2249e-18	0.324524	0.451	0.269	1.18171e-13
DBN1	4.5741e-18	0.253256	0.14	0.039	1.27938e-13
NR6A1	4.93871e-18	0.404077	0.719	0.529	1.38136e-13
AC040174.1	5.09397e-18	-0.387331	0.063	0.154	1.42478e-13
LRCH3	5.18002e-18	0.294372	0.49	0.29	1.44885e-13
LINC02027	5.23356e-18	-0.560067	0.146	0.26	1.46383e-13
UTRN	5.29874e-18	0.298512	0.648	0.446	1.48206e-13
SNCA	5.40346e-18	0.397213	0.126	0.031	1.51135e-13
FAM20A	5.44681e-18	0.277763	0.156	0.048	1.52347e-13
SRSF11	5.55494e-18	-0.660514	0.651	0.682	1.55372e-13
AC007098.1	5.87509e-18	0.307826	0.142	0.041	1.64326e-13
ST13	5.93564e-18	-0.556416	0.114	0.214	1.6602e-13
SPATA6	6.20715e-18	0.312821	0.455	0.273	1.73614e-13
NLN	6.23686e-18	0.389917	0.199	0.08	1.74445e-13
ZNF75D	6.28355e-18	-0.644633	0.133	0.238	1.75751e-13
MIR29B2CHG	6.52257e-18	-0.619021	0.192	0.302	1.82436e-13
CYP3A5	6.56683e-18	-1.15637	0.25	0.361	1.83674e-13
MAP3K20	6.59443e-18	0.270994	0.171	0.058	1.84446e-13
AKAP12	6.71069e-18	0.433315	0.6	0.387	1.87698e-13
EPB41	7.04388e-18	0.378878	0.514	0.329	1.97017e-13
CRYAB	7.18928e-18	-1.10987	0.175	0.272	2.01084e-13
AVEN	7.33286e-18	0.423738	0.341	0.185	2.051e-13
ACAT1	7.4679e-18	-0.562671	0.146	0.253	2.08877e-13
CYP4V2	7.7717e-18	-0.593453	0.102	0.2	2.17374e-13
KIAA1549	7.84672e-18	-0.630444	0.261	0.373	2.19473e-13
HMBOX1	8.31266e-18	0.29329	0.518	0.321	2.32505e-13
OGFRL1	9.21397e-18	0.293633	0.194	0.075	2.57715e-13
DIS3L2	9.34624e-18	0.257241	0.584	0.381	2.61414e-13
IRS1	1.09177e-17	0.401273	0.223	0.099	3.05369e-13
NKAIN3	1.15627e-17	0.340966	0.138	0.038	3.23408e-13
SERPING1	1.16101e-17	0.253179	0.136	0.038	3.24735e-13
TIMD4	1.28641e-17	0.403173	0.206	0.088	3.59809e-13
RPL23	1.28666e-17	-0.358761	0.048	0.129	3.59878e-13
PIGU	1.31144e-17	0.322504	0.256	0.119	3.6681e-13
AK3	1.32617e-17	-0.63063	0.319	0.437	3.7093e-13
MGLL	1.37181e-17	0.337912	0.276	0.132	3.83696e-13
CDR2	1.47678e-17	0.347883	0.678	0.474	4.13057e-13
GABARAPL1	1.54513e-17	-0.421348	0.079	0.172	4.32174e-13
PPARGC1A	1.55325e-17	-0.534976	0.504	0.616	4.34445e-13
SLC2A11	1.5728e-17	-0.535223	0.086	0.181	4.39912e-13
GXYLT2	1.69934e-17	0.351194	0.122	0.03	4.75305e-13
TENM3	1.71016e-17	0.502424	0.39	0.23	4.78331e-13
TMEM184B	1.74128e-17	0.372418	0.191	0.076	4.87035e-13
NHS	1.86323e-17	0.502708	0.906	0.819	5.21145e-13
TMEM44	1.86679e-17	0.278142	0.112	0.024	5.22141e-13
CERS5	1.87535e-17	0.301727	0.272	0.133	5.24535e-13
ACER3	1.88503e-17	0.278142	0.416	0.24	5.27244e-13
TTC27	1.94889e-17	0.321818	0.347	0.189	5.45103e-13
COP1	2.02179e-17	0.321851	0.729	0.513	5.65494e-13
SHMT1	2.17828e-17	-0.637502	0.219	0.331	6.09265e-13
AC008514.1	2.22167e-17	0.324094	0.113	0.025	6.214e-13
ANKRD33B	2.31179e-17	0.439525	0.501	0.322	6.46607e-13
C15orf41	2.35241e-17	0.298269	0.266	0.128	6.57969e-13
GLIS1	2.49997e-17	-0.617606	0.271	0.383	6.99242e-13
FEZ2	2.60173e-17	0.30551	0.384	0.221	7.27704e-13
MTCH1	2.72928e-17	-0.585188	0.146	0.247	7.63379e-13
ZNF486	2.76443e-17	0.417093	0.17	0.062	7.73212e-13
AC079804.3	2.77378e-17	0.38685	0.14	0.044	7.75827e-13
YAP1	2.83869e-17	0.302667	0.673	0.465	7.93983e-13
ARHGEF12	2.88093e-17	0.320576	0.771	0.573	8.05795e-13
NABP1	2.97535e-17	0.34143	0.311	0.163	8.32205e-13
GK5	3.04539e-17	0.320145	0.316	0.17	8.51796e-13
ZNF565	3.08606e-17	0.315845	0.179	0.068	8.63172e-13
SPATS2	3.51189e-17	0.304989	0.443	0.264	9.82276e-13
DCDC1	3.82075e-17	0.319636	0.451	0.28	1.06866e-12
B4GALT1	3.93498e-17	0.322422	0.322	0.165	1.10061e-12
LINC01515	3.96477e-17	-0.609878	0.4	0.503	1.10895e-12
ANXA11	3.97213e-17	0.361437	0.376	0.213	1.11101e-12
CDH22	4.05853e-17	0.301702	0.121	0.03	1.13517e-12
NIBAN1	4.1444e-17	0.258551	0.103	0.02	1.15919e-12
WDR35	4.2029e-17	0.305667	0.333	0.181	1.17555e-12
C19orf12	4.33747e-17	-0.502065	0.072	0.158	1.21319e-12
RNF182	4.36059e-17	0.358042	0.129	0.035	1.21966e-12
AC018467.1	4.49795e-17	-0.795554	0.329	0.437	1.25808e-12
AC090825.1	4.51714e-17	0.346951	0.27	0.133	1.26344e-12
NOL10	4.56902e-17	0.27826	0.373	0.207	1.27795e-12
CEMIP2	4.76032e-17	0.254932	0.401	0.225	1.33146e-12
AL357873.1	4.9337e-17	0.421256	0.158	0.056	1.37996e-12
FAM184A	4.97546e-17	-0.507483	0.115	0.215	1.39164e-12
BDH1	5.14053e-17	-0.502835	0.045	0.12	1.43781e-12
AL157938.3	5.15278e-17	0.319246	0.106	0.023	1.44123e-12
PDXDC1	5.17958e-17	0.298049	0.456	0.28	1.44873e-12
ARNT	5.61183e-17	0.291394	0.34	0.186	1.56963e-12
KLRG2	5.72533e-17	0.439379	0.13	0.036	1.60137e-12
TMEM267	5.82956e-17	0.323737	0.2	0.083	1.63053e-12
IQCN	5.83009e-17	0.25986	0.133	0.037	1.63068e-12
SH3D19	6.01395e-17	0.394481	0.718	0.527	1.6821e-12
AL353138.1	6.01994e-17	0.428724	0.119	0.03	1.68378e-12
ITGA5	6.22107e-17	0.33604	0.11	0.024	1.74003e-12
PEMT	6.32527e-17	-0.557322	0.081	0.171	1.76918e-12
TRAF3IP2-AS1	6.53471e-17	0.29733	0.365	0.205	1.82776e-12
ANKUB1	6.71597e-17	0.360101	0.255	0.125	1.87846e-12
NARS2	6.83156e-17	0.325327	0.359	0.199	1.91079e-12
AC068888.1	7.05062e-17	0.3471	0.153	0.053	1.97206e-12
PCA3	7.49349e-17	0.476057	0.241	0.117	2.09593e-12
EMCN	7.59167e-17	-0.409173	0.046	0.122	2.12339e-12
YEATS2	8.09553e-17	0.272681	0.304	0.155	2.26432e-12
SSPN	8.24659e-17	0.350403	0.106	0.022	2.30657e-12
COL23A1	8.45873e-17	0.329702	0.424	0.247	2.36591e-12
PLEKHG1	8.46031e-17	0.323639	0.408	0.235	2.36635e-12
CCDC40	8.57702e-17	0.27675	0.231	0.102	2.39899e-12
AC068587.4	8.76706e-17	0.344914	0.349	0.198	2.45215e-12
TRIM44	8.9675e-17	0.256009	0.623	0.408	2.50821e-12
SCRN2	9.01245e-17	-0.433828	0.042	0.116	2.52078e-12
SH3PXD2B	9.6113e-17	0.300675	0.13	0.036	2.68828e-12
C10orf67	9.70426e-17	-0.39518	0.038	0.111	2.71428e-12
NUP93	1.00985e-16	0.272513	0.188	0.075	2.82455e-12
NFIA	1.07427e-16	0.294325	0.859	0.674	3.00472e-12
BBS9	1.07479e-16	0.329841	0.758	0.568	3.0062e-12
SHTN1	1.08474e-16	0.338104	0.553	0.357	3.03402e-12
KCNQ1	1.11181e-16	-0.418361	0.063	0.147	3.10974e-12
AC243964.3	1.13315e-16	0.406411	0.165	0.062	3.16943e-12
PDE4DIP	1.1905e-16	-0.617538	0.1	0.191	3.32983e-12
BACH1	1.20873e-16	0.357207	0.561	0.367	3.3808e-12
TRAM1	1.21323e-16	0.256291	0.288	0.144	3.39341e-12
NTM	1.28037e-16	0.755077	0.113	0.028	3.58118e-12
PRMT2	1.2926e-16	0.276738	0.37	0.205	3.6154e-12
INO80	1.33187e-16	0.319248	0.456	0.281	3.72523e-12
CAMSAP2	1.35564e-16	0.279202	0.463	0.281	3.79173e-12
ATP5ME	1.36855e-16	-0.367045	0.038	0.109	3.82784e-12
CBFB	1.40199e-16	0.353101	0.402	0.236	3.92137e-12
ANO6	1.47e-16	0.297943	0.448	0.268	4.1116e-12
MATN2	1.47441e-16	0.266169	0.135	0.04	4.12393e-12
GAK	1.55835e-16	-0.651964	0.224	0.323	4.35871e-12
RNPC3	1.56235e-16	-0.700437	0.361	0.473	4.3699e-12
LAMB1	1.58354e-16	0.26989	0.599	0.41	4.42916e-12
ARHGAP31	1.66461e-16	0.334385	0.257	0.124	4.65592e-12
ESR2	1.67498e-16	0.370121	0.213	0.096	4.68493e-12
AC098829.1	1.68316e-16	-1.08203	0.178	0.281	4.70779e-12
GSK3B	1.69552e-16	0.294934	0.719	0.514	4.74238e-12
LINC01572	1.70457e-16	0.328925	0.375	0.215	4.76769e-12
AC003681.1	1.76267e-16	0.341461	0.118	0.032	4.93019e-12
EXOC6	1.83154e-16	0.276919	0.367	0.207	5.12282e-12
RNF24	1.83831e-16	0.307942	0.222	0.098	5.14174e-12
PLEKHH1	1.97369e-16	0.388365	0.232	0.112	5.52041e-12
AC087854.1	1.97518e-16	0.301665	0.134	0.041	5.52457e-12
VAMP2	1.9899e-16	-0.596034	0.116	0.212	5.56576e-12
SBF2	2.09183e-16	0.313266	0.846	0.692	5.85084e-12
PPFIA2	2.26145e-16	-0.458158	0.056	0.135	6.32528e-12
GRHL2	2.52882e-16	-0.459046	0.065	0.149	7.07311e-12
TAOK1	2.55006e-16	0.290816	0.662	0.459	7.13252e-12
MIATNB	2.57514e-16	0.305882	0.192	0.079	7.20267e-12
CLCF1	2.61323e-16	0.271917	0.206	0.088	7.30922e-12
GPS1	2.69107e-16	-0.431301	0.036	0.103	7.52691e-12
KCNJ16	2.76492e-16	-0.459069	0.655	0.729	7.73349e-12
NDST1	2.86587e-16	0.321103	0.238	0.112	8.01583e-12
KATNBL1	2.87973e-16	0.298694	0.428	0.258	8.0546e-12
DNM3	3.04619e-16	0.349754	0.361	0.208	8.52019e-12
HSPH1	3.05275e-16	-0.385235	0.045	0.119	8.53853e-12
MICALL1	3.08741e-16	0.270938	0.113	0.027	8.63548e-12
PRKCA	3.12076e-16	0.376027	0.819	0.655	8.72877e-12
MIF	3.21249e-16	-0.307133	0.037	0.106	8.98534e-12
WNK1	3.21975e-16	-0.699939	0.527	0.606	9.00563e-12
ANK2	3.2419e-16	-0.682186	0.399	0.487	9.0676e-12
SYT14	3.31643e-16	0.356437	0.12	0.032	9.27604e-12
CCNL2	3.37732e-16	-0.749945	0.271	0.363	9.44636e-12
SH3BP2	3.37976e-16	-0.578692	0.105	0.196	9.45319e-12
FOCAD	3.47154e-16	0.360973	0.537	0.355	9.70989e-12
ZNF69	3.59501e-16	-0.735979	0.276	0.375	1.00552e-11
Z94721.1	3.67317e-16	-0.449646	0.05	0.127	1.02739e-11
ECI2	3.68132e-16	-0.453647	0.059	0.138	1.02967e-11
MOB3B	3.83651e-16	-0.633381	0.224	0.327	1.07307e-11
ABHD17B	3.83755e-16	-0.458201	0.062	0.144	1.07336e-11
SLC16A10	4.00478e-16	-0.588424	0.182	0.284	1.12014e-11
DCAKD	4.25314e-16	0.320248	0.226	0.104	1.1896e-11
MSR1	4.27483e-16	-0.449649	0.053	0.13	1.19567e-11
CTPS1	4.49856e-16	0.308113	0.184	0.075	1.25825e-11
LAMB2	4.97517e-16	-0.473714	0.058	0.135	1.39156e-11
KATNAL2	5.18551e-16	-0.445495	0.083	0.173	1.45039e-11
CALCRL	5.25036e-16	0.282234	0.246	0.116	1.46853e-11
PPP1R12A	5.4668e-16	0.31287	0.69	0.479	1.52906e-11
MYRIP	5.55355e-16	-0.77293	0.105	0.198	1.55333e-11
CTSB	5.59911e-16	-0.496553	0.081	0.167	1.56607e-11
NFE2L2	5.64706e-16	0.275603	0.605	0.404	1.57948e-11
PISD	5.97963e-16	0.282485	0.499	0.312	1.6725e-11
HMGN2	6.11994e-16	-0.373071	0.049	0.125	1.71175e-11
DENND5B	6.15779e-16	-0.613129	0.474	0.536	1.72233e-11
SLC8A1-AS1	6.28519e-16	0.286859	0.117	0.032	1.75797e-11
AC004160.1	6.76651e-16	-0.44302	0.052	0.129	1.89259e-11
ACO1	6.98112e-16	-0.512787	0.172	0.278	1.95262e-11
PRPF40B	7.13796e-16	0.291691	0.285	0.149	1.99649e-11
CHPT1	7.23059e-16	-0.591658	0.175	0.278	2.02239e-11
NEXN	7.39302e-16	0.293406	0.148	0.05	2.06783e-11
PTGR1	7.46945e-16	-0.586572	0.215	0.32	2.0892e-11
GRTP1	7.71033e-16	-0.465694	0.083	0.173	2.15658e-11
RNF121	7.98114e-16	0.307121	0.303	0.162	2.23232e-11
FOXP1	8.07775e-16	0.350724	0.839	0.736	2.25935e-11
PCGF3	8.29154e-16	0.253509	0.276	0.142	2.31914e-11
CACUL1	8.39997e-16	0.302551	0.393	0.232	2.34947e-11
MFSD6	8.55947e-16	0.26258	0.18	0.072	2.39408e-11
AC092902.4	8.75378e-16	0.260401	0.106	0.024	2.44843e-11
AC012404.1	8.9779e-16	0.346004	0.161	0.062	2.51112e-11
ZNF254	1.01341e-15	0.252188	0.417	0.248	2.8345e-11
NSMF	1.01886e-15	-0.64489	0.117	0.207	2.84974e-11
CRYBG1	1.07516e-15	-0.604792	0.148	0.245	3.00724e-11
RPRD1A	1.09462e-15	0.250631	0.403	0.239	3.06164e-11
WDFY2	1.10465e-15	-0.612208	0.229	0.336	3.08972e-11
RHBDF2	1.11091e-15	0.280793	0.163	0.062	3.10723e-11
TARID	1.12426e-15	0.331444	0.108	0.026	3.14455e-11
SIPA1L1	1.17131e-15	0.320385	0.81	0.618	3.27616e-11
CRTC3	1.22164e-15	0.2964	0.372	0.212	3.41692e-11
UBA6	1.27115e-15	0.308209	0.436	0.266	3.5554e-11
AHDC1	1.28829e-15	0.319523	0.191	0.081	3.60335e-11
SRRM2	1.34775e-15	-0.68582	0.537	0.583	3.76967e-11
SH3TC1	1.37358e-15	-0.46961	0.063	0.142	3.8419e-11
MEF2C	1.45854e-15	-0.405388	0.048	0.122	4.07954e-11
HINT1	1.46005e-15	-0.404597	0.052	0.127	4.08376e-11
SYNJ2	1.49647e-15	0.267802	0.153	0.054	4.18563e-11
SLC2A2	1.53374e-15	-0.376584	0.034	0.101	4.28986e-11
ARL15	1.5631e-15	-0.452842	0.752	0.815	4.37199e-11
NEK7	1.58383e-15	0.281392	0.59	0.382	4.42999e-11
MLXIP	1.59633e-15	0.250695	0.372	0.209	4.46495e-11
TAF15	1.61242e-15	0.268147	0.506	0.322	4.50994e-11
DCTN4	1.65082e-15	0.252734	0.283	0.145	4.61734e-11
UBAP2	1.69199e-15	0.329739	0.515	0.339	4.73249e-11
MLLT3	1.77572e-15	0.312387	0.598	0.408	4.96668e-11
MAK	1.81166e-15	0.350288	0.159	0.062	5.06723e-11
METTL7A	1.86219e-15	-0.493514	0.074	0.157	5.20854e-11
IL15RA	1.88929e-15	0.322701	0.11	0.028	5.28434e-11
MTSS1	1.94893e-15	-0.636271	0.336	0.428	5.45115e-11
DMKN	1.96891e-15	0.261179	0.189	0.079	5.50705e-11
INPP4B	1.98674e-15	0.461126	0.457	0.303	5.55691e-11
AK9	2.0259e-15	-0.633021	0.197	0.298	5.66646e-11
CAMK1D	2.10987e-15	0.293571	0.253	0.12	5.90132e-11
SMC5	2.13225e-15	0.259174	0.527	0.336	5.96389e-11
SORT1	2.18292e-15	0.267263	0.283	0.146	6.10564e-11
MTURN	2.4179e-15	-0.394949	0.058	0.136	6.76287e-11
FAM222B	2.48547e-15	0.339059	0.505	0.332	6.95187e-11
EAF2	2.56244e-15	-0.405249	0.046	0.117	7.16716e-11
PTPRQ	2.64615e-15	-0.461547	0.052	0.125	7.40127e-11
FMO4	3.03076e-15	-0.568106	0.132	0.23	8.47703e-11
PRKAB1	3.16447e-15	-0.427135	0.058	0.134	8.85101e-11
SAT2	3.23533e-15	-0.437451	0.055	0.13	9.04921e-11
LENG8	3.30071e-15	-0.577407	0.225	0.329	9.23209e-11
EXT2	3.44052e-15	0.262677	0.278	0.144	9.62312e-11
H3F3B	3.50486e-15	-0.415816	0.08	0.168	9.80309e-11
TLE4	3.53198e-15	0.274559	0.391	0.23	9.87895e-11
ENTPD5	3.57389e-15	-0.545845	0.123	0.218	9.99617e-11
SOD2	3.70873e-15	0.715714	0.483	0.336	1.03733e-10
HNRNPK	3.84155e-15	-0.558144	0.148	0.243	1.07448e-10
AC092153.1	3.88031e-15	0.36043	0.117	0.034	1.08532e-10
NR2C2	3.89395e-15	0.280168	0.353	0.203	1.08914e-10
PBLD	4.07913e-15	-0.484957	0.13	0.227	1.14093e-10
TRPS1	4.11e-15	-0.441408	0.644	0.718	1.14957e-10
MAX	4.41424e-15	0.260109	0.253	0.126	1.23466e-10
ZBTB44	4.66091e-15	0.265996	0.408	0.247	1.30366e-10
MAGI1	4.75369e-15	-0.338147	0.828	0.867	1.32961e-10
AC011092.2	5.02264e-15	0.314282	0.129	0.042	1.40483e-10
NAA15	5.02975e-15	0.271141	0.404	0.242	1.40682e-10
DPY19L1	5.24488e-15	0.283297	0.195	0.086	1.46699e-10
WASHC1	5.52297e-15	-0.657252	0.156	0.248	1.54477e-10
MIB1	5.5366e-15	0.287778	0.453	0.287	1.54859e-10
HAGH	5.57737e-15	-0.701232	0.118	0.207	1.55999e-10
PIP5K1A	6.04358e-15	0.311004	0.554	0.374	1.69039e-10
STXBP6	6.08439e-15	0.322102	0.196	0.085	1.7018e-10
DIAPH1	6.08673e-15	0.283447	0.563	0.378	1.70246e-10
PRKACB	6.15536e-15	0.259493	0.396	0.238	1.72166e-10
CA2	6.19472e-15	-0.329332	0.053	0.128	1.73266e-10
HDGFL3	6.53159e-15	0.349872	0.168	0.068	1.82689e-10
FSTL4	6.60422e-15	-0.365983	0.042	0.112	1.8472e-10
BRD2	7.04019e-15	-0.64021	0.126	0.214	1.96914e-10
FRMD6	7.04218e-15	0.413558	0.151	0.056	1.9697e-10
MIPEP	7.07438e-15	0.279928	0.33	0.188	1.9787e-10
NDUFB1	7.17965e-15	-0.28981	0.04	0.107	2.00815e-10
LIMD1	7.22356e-15	0.271013	0.2	0.09	2.02043e-10
RIPK2	7.31149e-15	0.28638	0.119	0.034	2.04502e-10
NBEA	7.80109e-15	0.329952	0.777	0.582	2.18196e-10
AC138627.1	7.95476e-15	-0.382877	0.041	0.109	2.22495e-10
RAB3GAP1	8.43342e-15	0.266192	0.534	0.352	2.35883e-10
RIC1	8.60059e-15	0.309687	0.475	0.307	2.40559e-10
DENND6A-AS1	8.631e-15	0.284007	0.105	0.027	2.41409e-10
SLC38A1	9.20292e-15	0.322611	0.351	0.21	2.57406e-10
GBF1	9.63495e-15	0.255264	0.557	0.378	2.69489e-10
AC119674.1	9.69344e-15	-0.474482	0.045	0.115	2.71125e-10
TNFRSF10B	9.81537e-15	0.262345	0.378	0.222	2.74536e-10
TRAM2	1.00868e-14	0.254068	0.118	0.034	2.82127e-10
SETD5	1.08507e-14	0.260256	0.668	0.469	3.03494e-10
MIR222HG	1.08972e-14	0.297961	0.209	0.094	3.04795e-10
BMPR1B	1.10745e-14	-0.558712	0.123	0.214	3.09754e-10
HLCS	1.13177e-14	0.319601	0.437	0.282	3.16557e-10
RANBP17	1.16155e-14	0.253215	0.496	0.314	3.24884e-10
BTBD10	1.19653e-14	0.266577	0.298	0.16	3.34669e-10
PDE7B	1.26154e-14	0.381719	0.735	0.574	3.52853e-10
PRKCI	1.2896e-14	0.258585	0.384	0.232	3.60701e-10
CCDC85A	1.37435e-14	0.490444	0.16	0.064	3.84407e-10
CLCN7	1.37491e-14	-0.496802	0.065	0.141	3.84562e-10
SETBP1	1.39555e-14	-0.501069	0.691	0.711	3.90336e-10
TPST1	1.52658e-14	0.310045	0.489	0.319	4.26984e-10
MARCH1	1.53938e-14	0.303374	0.16	0.062	4.30565e-10
SGCD	1.5821e-14	-0.689993	0.101	0.185	4.42514e-10
ITSN2	1.58829e-14	0.345423	0.639	0.441	4.44246e-10
EPS8L2	1.62967e-14	-0.608206	0.411	0.485	4.55817e-10
MIR100HG	1.66007e-14	-0.567059	0.381	0.475	4.64322e-10
ENOX2	1.6966e-14	0.277676	0.332	0.191	4.74539e-10
PLEKHA5	1.83027e-14	-0.41391	0.849	0.874	5.11928e-10
PDZK1	1.8904e-14	-0.710845	0.299	0.386	5.28745e-10
GALNT13	1.89504e-14	0.434567	0.138	0.049	5.30042e-10
SKIL	2.0208e-14	0.303825	0.433	0.267	5.65217e-10
SEMA3B	2.09149e-14	-0.573544	0.1	0.184	5.8499e-10
RBBP8	2.14933e-14	0.255689	0.56	0.368	6.01166e-10
RNF213	2.1832e-14	0.357084	0.633	0.445	6.1064e-10
CAT	2.20412e-14	-0.416201	0.095	0.179	6.16492e-10
CIT	2.22297e-14	-0.457934	0.055	0.127	6.21765e-10
SDC4	2.26475e-14	0.327183	0.364	0.216	6.33451e-10
KPNA4	2.2682e-14	0.273979	0.39	0.229	6.34415e-10
NDUFA13	2.38273e-14	-0.280793	0.039	0.104	6.6645e-10
RAD9A	2.39536e-14	0.299966	0.466	0.302	6.69983e-10
TNNI3K	2.41178e-14	-0.530949	0.062	0.138	6.74575e-10
MINDY2	2.43432e-14	0.270979	0.413	0.254	6.80881e-10
RREB1	2.69292e-14	-0.588915	0.464	0.518	7.53211e-10
CDON	2.74923e-14	0.281337	0.128	0.042	7.68961e-10
AFF2	2.82169e-14	0.349629	0.236	0.12	7.89228e-10
EPB41L5	2.88134e-14	-0.5012	0.545	0.599	8.05911e-10
AC083843.3	2.93653e-14	-0.330201	0.039	0.103	8.21347e-10
RANBP2	2.9376e-14	-0.668861	0.264	0.346	8.21646e-10
STK3	2.98185e-14	0.275931	0.776	0.596	8.34024e-10
AC009271.1	3.08502e-14	0.432592	0.104	0.028	8.6288e-10
NSD2	3.22619e-14	0.25406	0.406	0.249	9.02365e-10
AGK	3.44059e-14	0.288496	0.242	0.123	9.62334e-10
AC079142.1	3.54802e-14	0.366169	0.504	0.349	9.92381e-10
SLC9C1	3.86092e-14	0.35259	0.194	0.092	1.0799e-09
RFX3	3.86273e-14	0.252362	0.607	0.418	1.08041e-09
CHCHD6	4.31371e-14	0.262965	0.151	0.058	1.20654e-09
TMEM72-AS1	4.3299e-14	-0.485339	0.117	0.209	1.21107e-09
FREM2	4.51591e-14	-0.61434	0.228	0.322	1.2631e-09
PRDM5	4.53349e-14	0.281781	0.189	0.085	1.26802e-09
AIG1	4.5889e-14	-0.605305	0.479	0.535	1.28352e-09
MAOA	4.82482e-14	-0.416365	0.12	0.217	1.3495e-09
UNC5C	4.85013e-14	-0.384718	0.048	0.115	1.35658e-09
AQP4-AS1	5.00577e-14	0.455503	0.303	0.175	1.40011e-09
OLA1	5.02114e-14	0.268106	0.528	0.352	1.40441e-09
IFT81	5.02192e-14	0.309942	0.27	0.147	1.40463e-09
AC023424.3	5.26882e-14	0.28185	0.134	0.048	1.47369e-09
USP10	5.29288e-14	0.260129	0.342	0.199	1.48042e-09
CCDC57	5.39392e-14	0.272309	0.479	0.308	1.50868e-09
EXOC6B	6.02013e-14	0.267139	0.8	0.619	1.68383e-09
AP1S3	6.1282e-14	0.296878	0.249	0.127	1.71406e-09
SYN2	6.49299e-14	-0.318989	0.042	0.109	1.81609e-09
NR1H4	6.63073e-14	0.302362	0.363	0.224	1.85462e-09
NCMAP	7.39593e-14	0.306972	0.123	0.04	2.06864e-09
EXOC4	7.66203e-14	0.289088	0.897	0.778	2.14307e-09
SLC3A1	7.93786e-14	-0.720159	0.366	0.434	2.22022e-09
PRPF4B	7.99148e-14	-0.737055	0.278	0.355	2.23522e-09
AC116362.1	8.11093e-14	-0.401972	0.04	0.105	2.26863e-09
LINC00342	8.30692e-14	0.288115	0.374	0.223	2.32345e-09
TBL1X	8.59883e-14	0.260156	0.708	0.543	2.40509e-09
IPO7	8.60657e-14	0.265064	0.321	0.185	2.40726e-09
ZNF529-AS1	9.40679e-14	0.26632	0.141	0.053	2.63108e-09
EIF1AX	9.49616e-14	-0.626145	0.152	0.238	2.65607e-09
AGPAT3	9.88813e-14	-0.609178	0.352	0.431	2.76571e-09
ADRA1B	9.95034e-14	-0.389596	0.047	0.115	2.78311e-09
TAF1B	1.00936e-13	0.283054	0.332	0.197	2.82317e-09
ZNF644	1.01554e-13	0.269513	0.647	0.464	2.84046e-09
BTBD11	1.08228e-13	-0.316864	0.043	0.11	3.02715e-09
HMGB1	1.08705e-13	-0.608749	0.483	0.54	3.04048e-09
MAST3	1.10137e-13	-0.43888	0.049	0.116	3.08053e-09
DYNC2H1	1.15938e-13	0.337119	0.705	0.531	3.24278e-09
ZNF697	1.16732e-13	-0.366818	0.057	0.13	3.265e-09
CLIC5	1.27159e-13	-0.49783	0.078	0.155	3.55663e-09
ACADM	1.3247e-13	-0.485204	0.15	0.243	3.70519e-09
WDR13	1.3613e-13	-0.60056	0.154	0.241	3.80756e-09
EIF5	1.36413e-13	-0.591794	0.121	0.204	3.81547e-09
CBFA2T2	1.44485e-13	0.276919	0.629	0.453	4.04125e-09
OSBPL6	1.46219e-13	-0.400396	0.04	0.103	4.08975e-09
ACAD11	1.5103e-13	-0.574045	0.254	0.349	4.22431e-09
PDE8A	1.6077e-13	-0.517059	0.634	0.656	4.49675e-09
TWSG1	1.62038e-13	0.25505	0.238	0.12	4.53221e-09
RTTN	1.78482e-13	-0.660911	0.242	0.327	4.99214e-09
MICU1	1.82848e-13	0.268934	0.581	0.403	5.11426e-09
ADCY6	1.95171e-13	0.252665	0.197	0.093	5.45892e-09
CYP1B1-AS1	2.14544e-13	0.339626	0.174	0.076	6.0008e-09
LARGE1	2.26112e-13	0.330091	0.638	0.456	6.32436e-09
CPT1A	2.27424e-13	-0.504182	0.163	0.254	6.36106e-09
LINC00621	2.33452e-13	0.285403	0.33	0.194	6.52965e-09
TIMP3	2.42323e-13	1.12062	0.383	0.263	6.77778e-09
COX6C	2.45535e-13	-0.308916	0.04	0.103	6.8676e-09
MPP6	2.4737e-13	0.266961	0.441	0.287	6.91894e-09
BCAS3	2.60484e-13	0.31304	0.836	0.699	7.28574e-09
DUXAP8	2.65645e-13	0.358373	0.115	0.037	7.43009e-09
LINC02351	2.78142e-13	0.355899	0.127	0.045	7.77962e-09
XRN2	2.97054e-13	0.270082	0.432	0.272	8.30859e-09
CHRM3	2.98434e-13	-0.471926	0.079	0.156	8.34721e-09
NFX1	3.06109e-13	0.280986	0.445	0.287	8.56187e-09
GIPC2	3.2068e-13	-0.563164	0.219	0.311	8.96941e-09
AC018742.1	3.22219e-13	0.312949	0.108	0.033	9.01247e-09
NTN4	3.44073e-13	0.447348	0.571	0.399	9.62373e-09
GUCY1A1	3.58281e-13	0.345935	0.27	0.156	1.00211e-08
DHX32	3.80754e-13	0.263347	0.284	0.161	1.06497e-08
CMTM7	3.83707e-13	0.256069	0.207	0.099	1.07323e-08
TENT4B	4.08231e-13	0.312827	0.366	0.226	1.14182e-08
PPP1R16A	4.44496e-13	-0.512393	0.097	0.175	1.24326e-08
CSDC2	4.54303e-13	-0.381722	0.045	0.109	1.27069e-08
EGLN1	5.10755e-13	0.336651	0.399	0.255	1.42858e-08
DGKG	5.12174e-13	-0.370533	0.061	0.13	1.43255e-08
LINC01422	5.30386e-13	0.284232	0.126	0.046	1.48349e-08
NEK6	5.54536e-13	0.296188	0.244	0.131	1.55104e-08
TNFRSF21	5.71926e-13	-0.515463	0.204	0.299	1.59968e-08
SLC25A33	5.72858e-13	-0.429118	0.129	0.218	1.60228e-08
AKAP9	5.83319e-13	-0.556347	0.681	0.69	1.63154e-08
AXIN1	6.34122e-13	0.261476	0.161	0.069	1.77364e-08
UTP20	6.69804e-13	0.288636	0.206	0.103	1.87344e-08
EPHA6	6.75332e-13	0.362763	0.121	0.043	1.8889e-08
AC011586.2	6.75561e-13	-0.352936	0.062	0.133	1.88954e-08
FBXW8	6.85268e-13	0.250189	0.3	0.171	1.91669e-08
[truncated: 948 more rows]

## Sheet: PEC
	p_val	avg_log2FC	pct.1	pct.2	p_val_adj
SLC5A12	3.56573e-201	-1.74917	0.037	0.577	9.97334e-197
SLC16A9	1.36311e-161	-1.52974	0.062	0.548	3.81263e-157
DUSP1	2.50595e-161	-1.54441	0.211	0.763	7.00915e-157
TSC22D3	1.96174e-160	-1.78483	0.03	0.467	5.48698e-156
KCNIP4	1.07619e-158	3.14272	0.684	0.139	3.0101e-154
UTY	4.3776e-146	-1.50889	0.106	0.617	1.22441e-141
FKBP5	6.00913e-137	-2.43586	0.286	0.734	1.68075e-132
GRAMD1B	3.4254e-135	-1.20264	0.021	0.397	9.58083e-131
LINC00278	2.69094e-132	-1.43688	0.083	0.544	7.52657e-128
USP9Y	5.63543e-129	-1.189	0.077	0.533	1.57623e-124
CUBN	3.34555e-127	-1.52761	0.193	0.682	9.35751e-123
ARHGAP10	2.08443e-125	-1.51962	0.403	0.833	5.83015e-121
ALDOB	9.05673e-122	-0.964565	0.011	0.338	2.53317e-117
ERRFI1	1.16011e-121	-2.20366	0.359	0.777	3.24481e-117
AC098588.3	2.06807e-117	-1.1701	0.089	0.516	5.78438e-113
ZBTB16	1.3704e-112	-1.32646	0.492	0.857	3.83302e-108
MYRIP	7.17297e-112	-1.52926	0.187	0.64	2.00628e-107
SORCS1	1.07817e-106	-1.05186	0.109	0.536	3.01563e-102
CYP3A5	3.75542e-105	-1.6377	0.145	0.558	1.05039e-100
AC096577.1	8.61348e-103	-1.57092	0.032	0.353	2.40919e-98
XIST	1.86308e-101	1.57885	0.708	0.235	5.21103e-97
GPAT3	1.74517e-100	-1.68695	0.149	0.565	4.88124e-96
FTL	3.69044e-95	-0.768101	0.002	0.249	1.03222e-90
RNF152	8.93475e-95	-1.06012	0.127	0.527	2.49905e-90
AC003044.1	1.45663e-94	-0.928543	0.032	0.335	4.07419e-90
PCDH15	5.53049e-92	-0.805501	0.02	0.296	1.54688e-87
AL110292.1	6.61674e-89	-0.81307	0.031	0.32	1.8507e-84
PLG	3.05338e-88	-0.815778	0.002	0.231	8.5403e-84
SLC36A2	1.12926e-86	-0.649085	0.004	0.234	3.15853e-82
MT-ND5	4.37217e-86	-0.767897	0.006	0.238	1.2229e-81
SLC13A3	6.13798e-86	-0.984019	0.065	0.39	1.71679e-81
ACSM2B	9.68917e-85	-1.36066	0.15	0.517	2.71006e-80
CALD1	1.14096e-84	2.00231	0.799	0.557	3.19127e-80
ACMSD	6.81568e-84	-0.976104	0.047	0.341	1.90634e-79
MME	1.2904e-83	-0.913938	0.097	0.442	3.60926e-79
PAH	2.1803e-83	-0.836007	0.039	0.32	6.09831e-79
FBXO21	6.10009e-82	-1.1336	0.176	0.557	1.70619e-77
PRLR	3.22389e-81	-0.900705	0.051	0.345	9.01722e-77
ZFAND5	1.32868e-80	-1.08722	0.161	0.528	3.71632e-76
BICD1	1.6635e-80	-1.30192	0.511	0.804	4.65282e-76
CLU	6.55093e-78	1.78966	0.416	0.067	1.8323e-73
AGXT2	3.42733e-76	-0.761052	0.027	0.275	9.58624e-72
LINC00671	1.32187e-75	-0.711998	0.008	0.22	3.69726e-71
EGF	1.74366e-75	-1.2906	0.039	0.299	4.87702e-71
NELL1	3.32123e-75	-0.773982	0.037	0.3	9.28948e-71
DSCAML1	6.20389e-75	-1.08795	0.174	0.536	1.73523e-70
TTTY14	1.35473e-73	-0.94264	0.18	0.549	3.78917e-69
RERG	1.67023e-73	-0.883071	0.599	0.88	4.67164e-69
LINC01435	2.00003e-73	-0.931493	0.493	0.865	5.59409e-69
MGAT4C	6.1143e-73	-1.14343	0.097	0.412	1.71017e-68
SPP1	2.08523e-72	1.91933	0.541	0.2	5.8324e-68
ROBO2	7.30123e-72	1.6471	0.55	0.185	2.04215e-67
HSP90AA1	9.12641e-72	-0.676735	0.111	0.44	2.55266e-67
FTH1	1.19131e-70	-0.694871	0.015	0.23	3.33209e-66
NEDD9	1.76185e-70	-1.03582	0.491	0.8	4.92788e-66
CEBPD	3.9265e-70	-0.864368	0.052	0.311	1.09824e-65
AC004053.1	4.9898e-69	-0.820867	0.024	0.252	1.39565e-64
EPB41L5	1.67933e-68	-0.845686	0.484	0.832	4.69709e-64
NLGN4Y	3.92895e-68	-0.692715	0.068	0.359	1.09893e-63
KNG1	4.37024e-68	-0.762899	0.028	0.253	1.22236e-63
MIOX	4.98103e-68	-0.682225	0	0.175	1.39319e-63
UMOD	2.10092e-67	-1.21597	0.012	0.211	5.87627e-63
CRYAB	2.59805e-66	-1.38697	0.133	0.42	7.26674e-62
ZNF804B	5.86984e-66	-0.727603	0.053	0.312	1.64179e-61
SLC22A6	1.81251e-65	-0.632447	0.011	0.205	5.06958e-61
C11orf54	3.06818e-65	-0.904751	0.207	0.568	8.5817e-61
PDZD2	1.42533e-64	-0.936329	0.208	0.567	3.98664e-60
RPL41	1.46306e-64	-0.736353	0.065	0.329	4.09219e-60
TXNIP	4.6935e-64	-1.53573	0.239	0.563	1.31277e-59
LRP2	6.31218e-64	-0.922964	0.48	0.833	1.76552e-59
AK4	1.64705e-63	-0.61749	0.062	0.328	4.60681e-59
SLC4A4	9.88095e-63	-0.859101	0.196	0.549	2.7637e-58
SMIM2-AS1	1.19048e-62	-0.689263	0.039	0.268	3.32977e-58
MOB3B	1.73797e-62	-1.05305	0.204	0.536	4.8611e-58
HPD	2.23782e-62	-0.476549	0.003	0.171	6.25918e-58
MMP7	2.60575e-62	1.40974	0.344	0.045	7.28829e-58
SLC2A9	5.69242e-62	-0.913824	0.166	0.491	1.59217e-57
GPC6	2.1829e-61	1.74851	0.621	0.386	6.10558e-57
ACSF2	1.16554e-59	-0.641929	0.076	0.342	3.26e-55
TGFBR3	1.44506e-59	-0.928693	0.214	0.547	4.04184e-55
MDGA2	1.5554e-59	-1.44472	0.061	0.303	4.35045e-55
ADRA1B	2.07368e-59	-0.729331	0.045	0.28	5.80009e-55
CTTNBP2	2.68183e-59	-0.870578	0.379	0.726	7.50107e-55
USP2	3.60428e-59	-0.416005	0.004	0.166	1.00812e-54
PDK4	1.01235e-58	-1.31505	0.242	0.573	2.83154e-54
GPHN	4.08497e-58	-0.798954	0.771	0.945	1.14257e-53
RPL10	1.01929e-57	-0.563866	0.032	0.238	2.85096e-53
EIF1	1.26011e-57	-0.624381	0.043	0.26	3.52453e-53
AC003984.1	1.66168e-57	-0.809439	0.248	0.612	4.64771e-53
TRPM3	6.23076e-57	-0.832996	0.259	0.604	1.74274e-52
PRUNE2	1.32253e-56	-0.866414	0.384	0.719	3.6991e-52
CYP4A22-AS1	1.32368e-56	-0.553302	0.017	0.199	3.70232e-52
ZFPM2	2.46035e-56	-0.817024	0.554	0.829	6.88159e-52
AFM	6.53186e-56	-0.661939	0.01	0.176	1.82696e-51
PRODH2	2.42893e-55	-0.577614	0.007	0.167	6.79373e-51
KCNMB2	8.65312e-55	-0.809472	0.402	0.745	2.42028e-50
SLC6A13	1.7196e-54	-0.607615	0.026	0.214	4.80973e-50
TPT1	4.77788e-54	-0.580541	0.089	0.342	1.33637e-49
WWOX	5.46461e-54	-0.71396	0.841	0.957	1.52845e-49
MAML3	9.71336e-54	-0.818467	0.584	0.832	2.71683e-49
PLPPR1	1.43551e-53	-0.606531	0.029	0.223	4.01513e-49
G6PC	1.65816e-53	-0.467984	0.002	0.145	4.63788e-49
CPM	3.44318e-53	-0.829706	0.425	0.749	9.63057e-49
MECOM	4.15325e-53	1.3685	0.732	0.471	1.16166e-48
FOS	4.62078e-53	-0.821456	0.188	0.487	1.29243e-48
THRB	5.1659e-53	-0.814702	0.507	0.823	1.4449e-48
COBL	6.33565e-53	-0.775887	0.204	0.521	1.77208e-48
PCK1	1.00036e-52	-0.457149	0.023	0.206	2.79802e-48
AL162725.2	1.47113e-52	-0.421253	0.002	0.145	4.11475e-48
MTRNR2L12	2.89836e-52	-0.445564	0.008	0.162	8.1067e-48
ALDH1L1	2.92814e-52	-0.556686	0.031	0.221	8.19001e-48
BHMT2	5.17067e-52	-0.643088	0.112	0.38	1.44624e-47
DEFB1	6.08012e-52	-0.800649	0.042	0.244	1.70061e-47
KCNK5	8.51415e-52	-0.469229	0.024	0.205	2.38141e-47
DDX3Y	1.12624e-51	-0.551043	0.027	0.214	3.1501e-47
VCL	1.36432e-51	1.39053	0.613	0.368	3.81601e-47
GLYAT	3.92218e-51	-0.69896	0.091	0.341	1.09703e-46
TBC1D4	6.84507e-51	-0.940967	0.36	0.674	1.91457e-46
TACC2	1.23828e-50	-0.790261	0.239	0.556	3.46347e-46
LINC00871	1.29244e-50	-0.49317	0.064	0.296	3.61497e-46
NCKAP5	1.36762e-50	-0.852077	0.325	0.663	3.82524e-46
SAMD4A	6.39908e-50	1.22489	0.774	0.542	1.78982e-45
CACNA1E	7.11741e-50	-0.385403	0.006	0.148	1.99074e-45
EPB41L3	8.00219e-50	-0.653024	0.222	0.551	2.23821e-45
MT-ND4L	2.26241e-49	-0.364875	0.004	0.143	6.32796e-45
UBC	2.50306e-49	-0.68187	0.069	0.287	7.00105e-45
MACC1	8.91677e-49	1.25088	0.542	0.261	2.49402e-44
SLC13A1	1.03927e-48	-0.632811	0.078	0.31	2.90684e-44
LINC01558	1.77252e-48	-0.53077	0.015	0.175	4.95774e-44
PTH1R	2.33563e-48	-0.864539	0.062	0.275	6.53275e-44
AC105094.2	3.13786e-48	-0.473791	0.006	0.144	8.77659e-44
WT1	3.45386e-48	-0.773432	0.17	0.458	9.66045e-44
HECW1	8.29962e-48	-0.457125	0.012	0.161	2.3214e-43
FRMD3	1.40349e-47	-0.675581	0.254	0.585	3.92555e-43
PDE10A	1.64437e-47	-1.0306	0.424	0.72	4.5993e-43
RPS4Y1	1.69741e-47	-0.438727	0.022	0.191	4.74767e-43
NUDT4	1.86698e-47	-0.882669	0.105	0.346	5.22195e-43
FRAS1	1.88897e-47	-0.773405	0.593	0.838	5.28344e-43
ZNF385B	1.95715e-47	-0.63466	0.112	0.375	5.47414e-43
CRYL1	2.24294e-47	-0.556001	0.111	0.369	6.27351e-43
COL8A1	3.7061e-47	1.5098	0.547	0.314	1.0366e-42
PPP1R16B	3.93844e-47	-0.385403	0.014	0.167	1.10158e-42
TINAG	4.30089e-47	-0.816626	0.073	0.296	1.20296e-42
RPL11	4.31045e-47	-0.446501	0.023	0.189	1.20563e-42
ALDH4A1	4.49414e-47	-0.379634	0.011	0.158	1.25701e-42
HGD	5.01199e-47	-0.474382	0.022	0.188	1.40185e-42
RPL37A	1.83751e-46	-0.593308	0.058	0.262	5.13952e-42
ACSM2A	1.90155e-46	-1.05837	0.265	0.548	5.31864e-42
CFH	3.16503e-46	-0.706729	0.488	0.812	8.85259e-42
CNTN4	3.49423e-46	-0.760276	0.578	0.843	9.77335e-42
GNGT1	6.70286e-46	-0.892508	0.1	0.33	1.87479e-41
CDHR3	6.9951e-46	-0.697754	0.089	0.32	1.95653e-41
SLC17A1	1.27737e-45	-0.626101	0.141	0.407	3.57282e-41
RAB11FIP3	1.43124e-45	-0.75909	0.318	0.626	4.00319e-41
EHHADH	1.8058e-45	-0.570472	0.085	0.315	5.05081e-41
SLC34A1	5.46707e-45	-0.465988	0.001	0.121	1.52914e-40
WDR72	1.17479e-44	-0.80197	0.379	0.69	3.28588e-40
PRICKLE1	1.68792e-44	1.33995	0.453	0.191	4.72112e-40
CALB1	2.50833e-44	-0.582442	0.042	0.226	7.0158e-40
AC087564.1	1.20671e-43	-0.777995	0.173	0.45	3.37517e-39
ZFY	1.58151e-43	-0.449725	0.017	0.166	4.42349e-39
CDH9	1.68659e-43	-0.477426	0.054	0.251	4.7174e-39
MYO9A	2.16308e-43	-0.57565	0.671	0.914	6.05015e-39
CHN1	3.00326e-43	-0.733705	0.12	0.362	8.40011e-39
KLF6	6.69563e-43	-0.779503	0.541	0.755	1.87277e-38
AZIN1-AS1	8.16531e-43	-0.780441	0.178	0.441	2.28384e-38
IER2	8.84983e-43	-0.670819	0.049	0.228	2.4753e-38
IQGAP2	8.91266e-43	-0.715987	0.148	0.394	2.49287e-38
LINC00970	1.72837e-42	-0.503039	0.031	0.196	4.83426e-38
MAOA	2.03973e-42	-0.544135	0.082	0.301	5.70512e-38
SLC27A2	2.63534e-42	-0.588456	0.019	0.166	7.37105e-38
TBC1D8B	2.80388e-42	-0.483638	0.05	0.241	7.84246e-38
AL139807.1	3.08347e-42	-0.902473	0.176	0.423	8.62445e-38
MLXIPL	4.67665e-42	-0.474218	0.033	0.199	1.30806e-37
MT-ND6	4.70489e-42	-0.514509	0.025	0.178	1.31596e-37
AL391117.1	7.21536e-42	-0.436904	0.083	0.304	2.01814e-37
RPL34	1.11814e-41	-0.656403	0.06	0.246	3.12745e-37
MFSD4B	1.20188e-41	-0.588608	0.306	0.629	3.36167e-37
PSD3	1.69008e-41	1.31274	0.485	0.244	4.72715e-37
DPYS	2.58677e-41	-0.446738	0.04	0.215	7.2352e-37
EPHX2	3.38767e-41	-0.453303	0.031	0.192	9.47531e-37
SERPINE1	6.6291e-41	3.17615	0.228	0.026	1.85416e-36
TSPAN5	9.69549e-41	-0.731124	0.4	0.682	2.71183e-36
EBNA1BP2	9.98225e-41	-0.568656	0.081	0.292	2.79204e-36
ENPEP	1.29345e-40	-0.756526	0.205	0.478	3.61777e-36
SLC28A1	1.37052e-40	-0.428813	0.037	0.205	3.83335e-36
SRSF2	1.52758e-40	-0.488711	0.065	0.254	4.27264e-36
DPEP1	1.63575e-40	-0.290551	0.007	0.128	4.57519e-36
RHOBTB1	1.88485e-40	-0.554246	0.145	0.399	5.27193e-36
UPB1	1.98138e-40	-0.364696	0.004	0.117	5.54192e-36
SUCLG1	2.36645e-40	-0.435042	0.078	0.288	6.61896e-36
HNF4A-AS1	3.66017e-40	-0.35712	0.003	0.115	1.02375e-35
COL1A2	4.12122e-40	1.45586	0.19	0.006	1.15271e-35
CALM1	4.76256e-40	-0.511676	0.062	0.252	1.33209e-35
UQCRH	5.51303e-40	-0.520869	0.024	0.173	1.54199e-35
EFHD1	5.9936e-40	-0.472365	0.131	0.38	1.67641e-35
AC087482.1	7.57157e-40	-0.411436	0.009	0.131	2.11777e-35
PIK3R1	8.45582e-40	-0.854603	0.24	0.507	2.36509e-35
DIXDC1	9.99758e-40	-0.662003	0.178	0.446	2.79632e-35
SLC7A7	1.19189e-39	-0.371169	0.017	0.153	3.33373e-35
SLC8A1	1.25817e-39	1.02059	0.657	0.406	3.5191e-35
TSPAN12	1.29478e-39	-0.824221	0.18	0.429	3.62149e-35
IL1R1	1.2949e-39	-0.73972	0.216	0.487	3.62184e-35
ALDH6A1	1.57266e-39	-0.414004	0.032	0.192	4.39873e-35
HSP90AB1	2.00298e-39	-0.392555	0.078	0.276	5.60235e-35
AC007364.1	2.13438e-39	-0.715118	0.122	0.352	5.96987e-35
RPS9	2.49271e-39	-0.390867	0.027	0.176	6.97212e-35
MTR	3.07711e-39	-0.607278	0.397	0.72	8.60667e-35
THBS1	4.48491e-39	0.973349	0.491	0.217	1.25443e-34
SLC16A12	5.00611e-39	-0.636331	0.359	0.658	1.40021e-34
LIN52	7.58374e-39	-0.505617	0.13	0.372	2.12117e-34
RPS6	1.35087e-38	-0.399605	0.081	0.284	3.77837e-34
CACNA1C	1.67662e-38	1.61678	0.285	0.074	4.68952e-34
SEMA6D	3.06197e-38	-0.576747	0.084	0.289	8.56433e-34
JUND	3.71281e-38	-0.525416	0.127	0.357	1.03847e-33
CLDN10	4.8557e-38	-0.592764	0.106	0.326	1.35814e-33
PLCL1	8.93045e-38	-0.868934	0.512	0.779	2.49785e-33
ITGB6	1.25127e-37	1.10307	0.234	0.037	3.4998e-33
LGR4	1.44552e-37	-0.661769	0.439	0.739	4.04311e-33
SLC2A3	1.46838e-37	1.63984	0.233	0.036	4.10705e-33
LINC01020	1.70137e-37	-0.505611	0.016	0.145	4.75873e-33
LONRF2	1.94521e-37	-0.945818	0.1	0.303	5.44075e-33
FTCD	1.96201e-37	-0.45855	0.032	0.182	5.48774e-33
LINC01060	2.33776e-37	-0.486929	0.111	0.333	6.53871e-33
AC092078.2	2.43366e-37	-0.399911	0.02	0.155	6.80694e-33
KDM5D	2.61986e-37	-0.324726	0.024	0.167	7.32774e-33
CGNL1	3.00112e-37	-0.715994	0.351	0.648	8.39412e-33
GABPB1-AS1	3.02633e-37	-0.560964	0.188	0.449	8.46465e-33
AC087762.1	3.58416e-37	-0.389943	0.018	0.151	1.00249e-32
ADAMTSL3	4.96474e-37	1.23069	0.28	0.075	1.38864e-32
BAIAP2	5.1935e-37	-0.52912	0.09	0.295	1.45262e-32
RPS15	5.41549e-37	-0.346427	0.006	0.116	1.51471e-32
RPS27	6.08134e-37	-0.445356	0.032	0.18	1.70095e-32
OR2T11	6.22804e-37	-0.403341	0.006	0.114	1.74198e-32
RPL32	7.18032e-37	-0.424923	0.032	0.181	2.00834e-32
ZDHHC14	7.21129e-37	-0.61793	0.362	0.662	2.017e-32
RPL24	1.25849e-36	-0.415988	0.022	0.157	3.52e-32
CCDC198	1.6e-36	-0.507896	0.556	0.829	4.4752e-32
IL6R	1.9246e-36	-0.53531	0.135	0.366	5.38312e-32
LINC02147	2.39038e-36	-0.544156	0.039	0.193	6.68589e-32
NFKBIA	2.60033e-36	-0.599616	0.075	0.258	7.27313e-32
ZFP36L2	3.97726e-36	-0.974941	0.114	0.315	1.11244e-31
GABARAPL1	4.5e-36	-0.507515	0.084	0.277	1.25865e-31
AC005208.1	4.81925e-36	-0.496491	0.119	0.336	1.34794e-31
TMEM52B	4.82861e-36	-0.436463	0.052	0.22	1.35056e-31
PFKFB2	9.99098e-36	-0.32018	0.021	0.153	2.79448e-31
SNHG5	1.14837e-35	-0.480486	0.035	0.184	3.212e-31
CYP4F3	1.16416e-35	-0.286213	0.01	0.125	3.25615e-31
RPS12	1.29467e-35	-0.308671	0.02	0.151	3.62119e-31
HMGCS1	1.4135e-35	-1.32883	0.1	0.291	3.95357e-31
FBP1	2.4216e-35	-0.288245	0.028	0.17	6.77322e-31
COX6C	2.55212e-35	-0.318858	0.025	0.161	7.13828e-31
TTC38	2.79903e-35	-0.350089	0.029	0.171	7.82888e-31
TTTY10	2.85977e-35	-0.333716	0.029	0.175	7.99879e-31
RNF212B	3.16859e-35	-0.719648	0.029	0.169	8.86255e-31
RPL3	3.69255e-35	-0.451268	0.05	0.212	1.03281e-30
CD44	4.73374e-35	1.16755	0.188	0.016	1.32403e-30
HNF4A	4.75669e-35	-0.35542	0.02	0.15	1.33045e-30
CMBL	5.28162e-35	-0.373421	0.03	0.173	1.47727e-30
MT-ATP8	6.46995e-35	-0.273824	0.003	0.101	1.80964e-30
ST13	1.00475e-34	-0.437058	0.062	0.236	2.8103e-30
BTG1	1.26595e-34	-0.429319	0.021	0.148	3.54087e-30
TPCN1	1.29865e-34	-0.414413	0.218	0.487	3.63234e-30
IMPA2	1.36643e-34	-0.455697	0.048	0.209	3.82191e-30
TRHDE	1.47433e-34	-0.560242	0.326	0.611	4.12371e-30
TPM1	1.83835e-34	0.89895	0.859	0.785	5.14187e-30
RPL6	2.2582e-34	-0.448176	0.039	0.185	6.31617e-30
RPL30	2.27134e-34	-0.281128	0.004	0.101	6.35295e-30
ZYG11A	3.15927e-34	-0.311276	0.007	0.11	8.83648e-30
ZBTB20	3.81e-34	-0.433703	0.94	0.988	1.06566e-29
MTMR12	4.32541e-34	-0.597706	0.211	0.463	1.20982e-29
RPS24	7.48384e-34	-0.389667	0.08	0.264	2.09323e-29
RPL37	1.40438e-33	-0.339253	0.064	0.235	3.92805e-29
L3MBTL4	1.94044e-33	-0.529101	0.447	0.732	5.4274e-29
LINC01622	2.00214e-33	-0.429097	0.031	0.17	5.59999e-29
SLC5A3	2.07398e-33	-0.398719	0.133	0.359	5.80092e-29
LINC01924	2.0962e-33	0.757733	0.156	0.002	5.86307e-29
TUB	2.18221e-33	-0.470257	0.034	0.175	6.10364e-29
TBL1Y	2.51729e-33	-0.396464	0.009	0.114	7.04086e-29
HOOK1	2.61296e-33	-0.556546	0.158	0.388	7.30845e-29
MSRA	3.34605e-33	-0.471353	0.188	0.442	9.3589e-29
ATP1A1	3.47631e-33	-0.548085	0.226	0.48	9.72325e-29
GOT1	4.5446e-33	-0.470041	0.061	0.224	1.27112e-28
AASS	4.72791e-33	-0.491429	0.272	0.557	1.3224e-28
PANK1	5.57634e-33	-0.353157	0.02	0.143	1.5597e-28
EPHA3	6.70609e-33	-0.800689	0.067	0.236	1.87569e-28
C3	7.0214e-33	1.38012	0.191	0.022	1.96389e-28
DDX5	1.60707e-32	-0.393074	0.301	0.565	4.49498e-28
ZFAT	2.65335e-32	-0.479884	0.059	0.221	7.42143e-28
AL359232.1	3.15457e-32	-0.645199	0.169	0.398	8.82333e-28
RASSF4	3.36335e-32	-0.516075	0.106	0.298	9.4073e-28
RPS28	3.55132e-32	-0.368569	0.037	0.176	9.93305e-28
EGFR	3.79316e-32	-0.598804	0.346	0.597	1.06095e-27
LHFPL6	6.07734e-32	1.19152	0.293	0.097	1.69983e-27
DMGDH	6.28166e-32	-0.435676	0.108	0.31	1.75698e-27
LIFR	7.26184e-32	-0.538876	0.317	0.595	2.03114e-27
ALDH1A2	7.71724e-32	-0.322012	0.716	0.945	2.15851e-27
RPL5	8.26351e-32	-0.33146	0.071	0.242	2.3113e-27
KITLG	8.95298e-32	1.12204	0.349	0.148	2.50415e-27
ITGA11	9.02762e-32	1.35311	0.176	0.017	2.52502e-27
ACTN1	9.19475e-32	1.07736	0.51	0.312	2.57177e-27
CYB5A	1.19439e-31	-0.439966	0.105	0.299	3.34071e-27
BICDL1	1.59729e-31	-0.400707	0.169	0.4	4.46761e-27
ARHGAP28	1.89019e-31	-0.523086	0.103	0.297	5.28687e-27
HS6ST2	1.90431e-31	-0.269522	0.032	0.169	5.32636e-27
BMP7	2.15418e-31	-0.514936	0.108	0.311	6.02524e-27
CACNB2	2.32959e-31	-0.391299	0.129	0.344	6.51586e-27
TM7SF3	2.6432e-31	-0.547385	0.141	0.349	7.39304e-27
FN1	3.48635e-31	1.96112	0.185	0.024	9.75132e-27
FAT3	4.1025e-31	1.05487	0.168	0.014	1.14747e-26
HIST1H2AC	4.29216e-31	-0.680479	0.017	0.13	1.20052e-26
OSBPL10	5.27892e-31	-0.539115	0.673	0.877	1.47651e-26
KCNIP1	5.38225e-31	1.22316	0.228	0.053	1.50541e-26
DDX17	6.22951e-31	-0.410205	0.719	0.91	1.74239e-26
SLC22A5	6.27075e-31	-0.359745	0.059	0.22	1.75393e-26
ZHX3	6.59412e-31	-0.457098	0.291	0.571	1.84437e-26
CCDC68	7.03099e-31	-0.370961	0.012	0.117	1.96657e-26
CLK1	7.21067e-31	-0.474549	0.141	0.341	2.01682e-26
RPS3A	7.68126e-31	-0.318211	0.035	0.169	2.14845e-26
AFMID	8.69683e-31	-0.323243	0.037	0.174	2.4325e-26
PHACTR3	8.95414e-31	-0.596166	0.093	0.276	2.50447e-26
GLUL	9.66801e-31	-0.643755	0.053	0.199	2.70414e-26
ACY1	1.245e-30	-0.306168	0.017	0.128	3.48227e-26
RPL26	1.4571e-30	-0.425935	0.028	0.152	4.0755e-26
PPARA	1.63588e-30	-0.4117	0.166	0.397	4.57556e-26
NPR3	1.86415e-30	-0.548043	0.223	0.473	5.21403e-26
RIC8B	1.88164e-30	-0.550876	0.244	0.499	5.26294e-26
RPL35A	2.10024e-30	-0.29963	0.035	0.169	5.87438e-26
HNF1A-AS1	2.21183e-30	-0.529568	0.131	0.335	6.18648e-26
RPL17	2.25087e-30	-0.414381	0.065	0.223	6.2957e-26
NDUFB1	2.7866e-30	-0.350783	0.017	0.128	7.79412e-26
JUN	2.81895e-30	-0.7432	0.123	0.306	7.88459e-26
AL358232.2	2.93123e-30	-0.369146	0.031	0.161	8.19864e-26
PWWP3B	4.63531e-30	-0.364487	0.013	0.119	1.2965e-25
MARC2	4.66704e-30	-0.34966	0.08	0.255	1.30537e-25
ACO1	4.71754e-30	-0.363496	0.081	0.258	1.3195e-25
PDLIM7	5.7763e-30	0.857413	0.22	0.048	1.61563e-25
PDE8A	5.82346e-30	-0.479861	0.378	0.646	1.62882e-25
TRPM6	6.65488e-30	-0.273574	0.026	0.15	1.86137e-25
AL355612.1	7.07144e-30	-0.260535	0.075	0.25	1.97788e-25
AL159156.1	7.21961e-30	-0.327137	0.012	0.113	2.01932e-25
TACC1	7.71653e-30	-0.887432	0.458	0.692	2.15831e-25
ATL2	8.45683e-30	-0.457692	0.184	0.413	2.36538e-25
COL1A1	8.64489e-30	1.03536	0.157	0.01	2.41798e-25
AC004485.1	8.69975e-30	-0.40023	0.012	0.114	2.43332e-25
ANK3	9.2e-30	-0.549012	0.781	0.913	2.57324e-25
FBXL7	1.56503e-29	-0.731709	0.622	0.799	4.37739e-25
MAGI2	1.57963e-29	-0.429698	0.806	0.957	4.41823e-25
LINC02672	2.09033e-29	-0.396788	0.015	0.12	5.84665e-25
NFYC	2.11557e-29	-0.470964	0.135	0.341	5.91725e-25
PPP2CB	2.22874e-29	-0.470203	0.238	0.482	6.23379e-25
PTPRJ	2.54605e-29	-0.546951	0.563	0.789	7.12129e-25
COL16A1	3.25299e-29	1.00314	0.179	0.024	9.0986e-25
NRK	3.34112e-29	-0.402626	0.059	0.215	9.34512e-25
SLC39A14	3.65676e-29	-0.575864	0.168	0.388	1.0228e-24
RPLP1	3.94321e-29	-0.386969	0.078	0.243	1.10291e-24
AFDN	4.39549e-29	-0.45667	0.602	0.831	1.22942e-24
OSMR	4.45365e-29	1.12593	0.435	0.25	1.24569e-24
TFCP2L1	4.77046e-29	-0.557551	0.179	0.396	1.3343e-24
HPN	4.83657e-29	-0.441676	0.103	0.285	1.35279e-24
RAD23B	4.95106e-29	-0.509179	0.205	0.435	1.38481e-24
MRPS6	5.24896e-29	-0.437289	0.122	0.315	1.46813e-24
ATP8B4	5.32249e-29	-0.285982	0.035	0.166	1.4887e-24
LMCD1	6.83947e-29	1.23874	0.237	0.067	1.913e-24
HSPB8	7.9941e-29	-0.721797	0.083	0.247	2.23595e-24
TENM1	9.92267e-29	-0.484381	0.092	0.267	2.77537e-24
Z93403.1	1.1581e-28	-0.462817	0.058	0.207	3.2392e-24
CPEB4	1.2016e-28	-0.501623	0.452	0.731	3.36086e-24
RPS3	1.42683e-28	-0.349015	0.051	0.191	3.99086e-24
PLCB1	1.44355e-28	1.17215	0.508	0.32	4.03762e-24
HNRNPH1	1.53599e-28	-0.385126	0.321	0.57	4.29616e-24
NQO2	1.73448e-28	-0.365895	0.039	0.169	4.85135e-24
TPD52	1.76216e-28	-0.476522	0.168	0.382	4.92877e-24
ABCC2	1.86023e-28	-0.300094	0.013	0.114	5.20305e-24
HMGA2-AS1	2.649e-28	-0.491803	0.057	0.207	7.40926e-24
TAF1D	2.92204e-28	-0.501286	0.284	0.535	8.17296e-24
RPS29	2.95044e-28	-0.324191	0.047	0.183	8.25238e-24
DPY19L3	2.95572e-28	-0.464382	0.135	0.336	8.26716e-24
POR	3.60457e-28	-0.435674	0.124	0.318	1.0082e-23
ADAMTS9-AS1	3.89635e-28	-0.520545	0.127	0.316	1.08981e-23
XYLB	4.37286e-28	-0.420569	0.035	0.162	1.22309e-23
GCNT4	4.48394e-28	-0.415462	0.033	0.158	1.25416e-23
CTSH	4.96607e-28	-0.288661	0.042	0.176	1.38901e-23
ITGBL1	5.14386e-28	1.18475	0.158	0.016	1.43874e-23
HSPD1	5.33744e-28	-0.390217	0.108	0.283	1.49288e-23
TIMP3	6.19021e-28	1.83425	0.562	0.407	1.7314e-23
ITIH5	6.55584e-28	-0.531756	0.147	0.351	1.83367e-23
COX7B	1.31525e-27	-0.256368	0.023	0.135	3.67875e-23
MTHFD1L	1.37707e-27	1.05754	0.446	0.257	3.85165e-23
MSMO1	1.486e-27	-0.690592	0.047	0.18	4.15635e-23
P3H2	1.61844e-27	-0.687362	0.627	0.838	4.52676e-23
PDE1A	1.77445e-27	-0.5634	0.802	0.937	4.96315e-23
ELMO1	1.88402e-27	-0.739096	0.184	0.372	5.2696e-23
SLC66A2	2.17582e-27	-0.303736	0.07	0.226	6.08576e-23
NR4A1	2.2243e-27	-0.465528	0.165	0.367	6.22137e-23
ASPA	2.31108e-27	-0.315946	0.037	0.163	6.46409e-23
FGFR3	2.43042e-27	-0.311567	0.017	0.117	6.7979e-23
CASC15	2.54371e-27	0.843467	0.689	0.549	7.11477e-23
FRMD4B	2.55084e-27	-0.538052	0.354	0.614	7.1347e-23
RPS19	2.58749e-27	-0.381428	0.04	0.166	7.23721e-23
ASS1	3.16061e-27	-0.320738	0.162	0.384	8.84023e-23
LINC01428	3.76624e-27	-0.659504	0.015	0.113	1.05342e-22
RASGEF1B	3.89888e-27	-0.391018	0.101	0.277	1.09052e-22
BHMT	4.20667e-27	-0.405758	0.111	0.295	1.1766e-22
AEBP1	4.71387e-27	1.10688	0.289	0.11	1.31847e-22
AL357873.1	4.83951e-27	-0.604839	0.112	0.293	1.35361e-22
F5	5.34936e-27	-0.496586	0.064	0.215	1.49622e-22
TEX41	5.3788e-27	-0.32935	0.244	0.505	1.50445e-22
SLC7A6	7.14186e-27	-0.481454	0.105	0.278	1.99758e-22
MAD1L1	7.30486e-27	-0.449075	0.108	0.287	2.04317e-22
ATP1B1	7.95737e-27	-0.589533	0.327	0.562	2.22568e-22
PARD6B	8.85017e-27	-0.488853	0.269	0.512	2.47539e-22
CYFIP2	9.68091e-27	-0.366894	0.145	0.345	2.70775e-22
RPL31	9.83078e-27	-0.390164	0.045	0.175	2.74967e-22
ENPP1	1.57485e-26	-0.483793	0.099	0.27	4.40486e-22
LIMA1	1.62856e-26	1.14056	0.413	0.241	4.55508e-22
CALM2	1.77723e-26	-0.454629	0.192	0.397	4.97093e-22
MID1	1.81396e-26	1.01804	0.406	0.22	5.07364e-22
ERP27	1.81802e-26	-0.441658	0.024	0.132	5.08499e-22
RASD1	1.9098e-26	-0.549372	0.035	0.154	5.3417e-22
PTGES3	2.29563e-26	-0.422796	0.145	0.338	6.42089e-22
FXYD2	2.31375e-26	-0.554672	0.141	0.325	6.47155e-22
RALYL	2.7024e-26	-0.527067	0.261	0.496	7.55862e-22
IGFBP2	2.85102e-26	-0.354874	0.136	0.33	7.97429e-22
KL	3.28194e-26	-0.335188	0.078	0.238	9.17957e-22
SCN9A	3.34346e-26	-0.478618	0.072	0.224	9.35166e-22
PCLO	3.71042e-26	-0.453461	0.264	0.517	1.0378e-21
NEDD4L	3.80659e-26	-0.408655	0.529	0.779	1.0647e-21
PHYHIPL	4.19458e-26	-0.636803	0.074	0.224	1.17322e-21
ADCY8	4.23406e-26	-0.622081	0.031	0.147	1.18427e-21
BTG2	4.45984e-26	-0.509512	0.056	0.194	1.24742e-21
TFDP2	4.64156e-26	-0.441264	0.297	0.543	1.29824e-21
RPL14	4.96833e-26	-0.305032	0.028	0.138	1.38964e-21
FN3K	5.50697e-26	-0.301272	0.025	0.133	1.5403e-21
SIPA1L2	6.32964e-26	-0.520648	0.364	0.628	1.7704e-21
NID2	9.05031e-26	-0.446626	0.155	0.361	2.53137e-21
FAM199X	9.07348e-26	-0.467692	0.098	0.26	2.53785e-21
MGST3	1.00327e-25	-0.365036	0.081	0.238	2.80615e-21
YPEL2	1.05333e-25	-0.661528	0.212	0.421	2.94617e-21
RACK1	1.31692e-25	-0.320777	0.056	0.191	3.68342e-21
SLC25A42	1.34268e-25	-0.316487	0.045	0.175	3.75547e-21
ESRRB	1.63987e-25	-0.351166	0.022	0.125	4.58671e-21
MSI2	1.88167e-25	-0.432043	0.594	0.826	5.26304e-21
INPP4B	1.91983e-25	1.19468	0.374	0.204	5.36976e-21
COL3A1	2.08836e-25	1.2092	0.195	0.046	5.84115e-21
HULC	2.13675e-25	-0.561032	0.223	0.442	5.9765e-21
PDLIM5	2.33118e-25	0.992496	0.758	0.679	6.52031e-21
GPR155	2.46638e-25	-0.304652	0.047	0.176	6.89848e-21
ENY2	3.15249e-25	-0.31413	0.019	0.117	8.81751e-21
ATF7IP2	3.27057e-25	-0.315295	0.132	0.326	9.1478e-21
DPH6-DT	3.70566e-25	-0.394703	0.156	0.358	1.03647e-20
IDH2	3.76824e-25	-0.285669	0.023	0.127	1.05398e-20
HNRNPDL	3.88533e-25	-0.485083	0.195	0.392	1.08673e-20
RPS26	3.9857e-25	-0.315636	0.024	0.128	1.1148e-20
FHL2	4.11297e-25	1.01117	0.353	0.181	1.1504e-20
SLC47A1	4.27859e-25	-0.299164	0.053	0.188	1.19672e-20
KIAA1549	4.34763e-25	-0.453205	0.101	0.265	1.21603e-20
TGFBR2	4.74105e-25	-0.743716	0.442	0.651	1.32607e-20
XPO1	4.91293e-25	-0.452008	0.277	0.505	1.37415e-20
HERPUD1	5.12002e-25	-0.311338	0.032	0.145	1.43207e-20
AC008014.1	5.38948e-25	-0.420433	0.382	0.646	1.50744e-20
IGF1R	5.46413e-25	-0.438176	0.624	0.845	1.52832e-20
SRSF5	5.62864e-25	-0.376991	0.313	0.554	1.57433e-20
RBBP8	6.31346e-25	-0.702753	0.395	0.609	1.76587e-20
ITGA6	6.70149e-25	-0.294994	0.153	0.35	1.87441e-20
LTF	7.06242e-25	0.659023	0.128	0.007	1.97536e-20
CECR2	7.83549e-25	-0.339378	0.112	0.291	2.19159e-20
MTSS1	7.87749e-25	-0.440138	0.269	0.506	2.20333e-20
MAOB	9.24651e-25	-0.415746	0.141	0.33	2.58625e-20
ATP5F1A	9.30483e-25	-0.285489	0.076	0.226	2.60256e-20
LINC01697	1.0024e-24	-0.540227	0.045	0.169	2.80371e-20
HIF1A	1.01255e-24	0.931349	0.638	0.48	2.83211e-20
LAMA4	1.12481e-24	0.865242	0.198	0.047	3.14608e-20
KLF9	1.40006e-24	-0.362335	0.13	0.313	3.91598e-20
LRFN5	1.58832e-24	-0.494728	0.207	0.421	4.44253e-20
STX2	1.74112e-24	-0.349317	0.103	0.273	4.86993e-20
IRF2BP2	1.84269e-24	-0.519071	0.086	0.232	5.15399e-20
NALCN	1.9022e-24	1.22229	0.233	0.078	5.32046e-20
RPS8	1.95622e-24	-0.26839	0.037	0.153	5.47154e-20
SLC43A2	2.0683e-24	-0.32161	0.066	0.206	5.78504e-20
TMEM163	2.3381e-24	-0.594948	0.213	0.418	6.53966e-20
ADGRV1	2.49424e-24	-0.383592	0.118	0.293	6.9764e-20
TPM4	3.03599e-24	0.989384	0.452	0.284	8.49167e-20
RPS16	3.10194e-24	-0.423353	0.048	0.17	8.67612e-20
RGN	3.2745e-24	-0.271484	0.043	0.167	9.15877e-20
RPS2	3.51274e-24	-0.291896	0.053	0.182	9.82513e-20
LSAMP	3.78971e-24	1.01331	0.295	0.125	1.05998e-19
RORA	4.09496e-24	-0.405308	0.906	0.974	1.14536e-19
ATP5IF1	4.32582e-24	-0.29378	0.021	0.119	1.20993e-19
TRHDE-AS1	4.62342e-24	-0.371682	0.062	0.199	1.29317e-19
SH3YL1	5.0828e-24	-0.372963	0.182	0.39	1.42166e-19
ANPEP	5.10909e-24	-0.267027	0.054	0.185	1.42901e-19
RASSF8-AS1	5.20606e-24	-0.340455	0.083	0.238	1.45614e-19
HMGCR	5.9917e-24	-0.405035	0.051	0.177	1.67588e-19
RPL12	6.09483e-24	-0.332501	0.026	0.129	1.70472e-19
C10orf67	6.24362e-24	-0.365707	0.029	0.137	1.74634e-19
VAMP2	6.47891e-24	-0.425403	0.127	0.295	1.81215e-19
IDI1	6.60106e-24	-0.492428	0.023	0.122	1.84632e-19
MDH1	6.74506e-24	-0.254554	0.033	0.144	1.88659e-19
ANAPC16	7.82908e-24	-0.371499	0.122	0.295	2.18979e-19
NAMPT	8.23199e-24	0.934601	0.531	0.325	2.30249e-19
TRA2B	8.43278e-24	-0.363398	0.236	0.457	2.35865e-19
RPS27A	1.1144e-23	-0.383328	0.043	0.159	3.11698e-19
PPM1L	1.13451e-23	-0.381723	0.136	0.32	3.17323e-19
AK3	1.18755e-23	-0.315011	0.224	0.45	3.32157e-19
MED17	1.48557e-23	-0.331699	0.04	0.155	4.15515e-19
HNRNPK	1.63652e-23	-0.332018	0.152	0.334	4.57733e-19
AC092894.1	2.30366e-23	-0.429477	0.131	0.312	6.44332e-19
PAPLN	2.41394e-23	-0.458896	0.244	0.459	6.75179e-19
PAPPA	2.5482e-23	1.02123	0.392	0.227	7.12733e-19
PRKG1	2.61859e-23	0.801841	0.785	0.692	7.32419e-19
PHACTR1	2.64077e-23	-0.517972	0.272	0.49	7.38624e-19
GPC4	2.68312e-23	-0.584394	0.272	0.486	7.50468e-19
PURG	2.91203e-23	-0.365701	0.031	0.138	8.14494e-19
MCF2L	3.196e-23	-0.348354	0.194	0.398	8.93921e-19
HINT1	3.23609e-23	-0.352113	0.038	0.15	9.05135e-19
FGGY	3.23853e-23	-0.414947	0.285	0.539	9.05817e-19
RAI2	3.33002e-23	-0.506147	0.065	0.199	9.31405e-19
AC008554.1	3.48618e-23	-0.451119	0.125	0.296	9.75085e-19
MROH7	3.85427e-23	-0.342773	0.136	0.321	1.07804e-18
SQSTM1	4.1574e-23	-0.460432	0.102	0.257	1.16282e-18
UNC5C	5.22649e-23	-0.475924	0.294	0.52	1.46185e-18
EIF1B-AS1	5.32031e-23	-0.354376	0.113	0.284	1.48809e-18
MIR29B2CHG	5.66558e-23	-0.334746	0.166	0.358	1.58466e-18
XYLT1	7.25626e-23	-0.561001	0.232	0.429	2.02958e-18
ZBED3-AS1	7.76057e-23	-0.252397	0.067	0.207	2.17063e-18
FAT1	7.99651e-23	-0.553022	0.507	0.716	2.23663e-18
AUTS2	8.94715e-23	-0.39071	0.665	0.848	2.50252e-18
TNFRSF21	9.89742e-23	-0.398408	0.08	0.226	2.76831e-18
ALDH3A2	1.00651e-22	-0.289842	0.059	0.19	2.8152e-18
ELN	1.01238e-22	1.2921	0.144	0.022	2.83163e-18
PLEKHA7	1.023e-22	-0.449054	0.434	0.693	2.86132e-18
ZNF846	1.03042e-22	-0.411422	0.201	0.412	2.88207e-18
GSAP	1.10309e-22	-0.348945	0.212	0.428	3.08535e-18
AC079298.3	1.25143e-22	1.37896	0.349	0.182	3.50025e-18
RTTN	1.45265e-22	-0.308504	0.16	0.356	4.06306e-18
AC019197.1	2.09226e-22	0.919167	0.762	0.701	5.85205e-18
OGA	2.32245e-22	-0.363043	0.382	0.619	6.49589e-18
EMP1	2.44111e-22	1.24128	0.219	0.069	6.82778e-18
ABCD3	2.56877e-22	-0.378893	0.255	0.481	7.18485e-18
CYP51A1	2.63202e-22	-0.471593	0.053	0.173	7.36175e-18
TAGLN	2.80285e-22	0.959948	0.203	0.061	7.83958e-18
ZNF69	3.24568e-22	-0.312748	0.136	0.314	9.07816e-18
NDUFV1	3.42413e-22	-0.284865	0.054	0.178	9.5773e-18
NHEJ1	3.52e-22	-0.287362	0.026	0.124	9.84545e-18
USH1C	3.52879e-22	-0.298068	0.033	0.138	9.87003e-18
PAPPA2	3.62376e-22	0.959826	0.211	0.067	1.01357e-17
NAP1L4	4.61718e-22	-0.365514	0.194	0.388	1.29142e-17
GPX3	4.78905e-22	-0.630745	0.148	0.316	1.3395e-17
ZRANB2	5.96394e-22	-0.361125	0.443	0.693	1.66811e-17
STX7	6.05282e-22	-0.382902	0.244	0.46	1.69298e-17
CPSF6	6.65178e-22	-0.350855	0.298	0.536	1.8605e-17
TAPT1-AS1	6.85646e-22	-0.331648	0.288	0.535	1.91775e-17
SLC35F3	6.88981e-22	0.786051	0.14	0.021	1.92708e-17
PBLD	7.12321e-22	-0.296542	0.061	0.189	1.99236e-17
AL136962.1	7.14398e-22	-0.32278	0.041	0.153	1.99817e-17
ATP5F1E	7.74633e-22	-0.320052	0.032	0.135	2.16665e-17
FAM189A1	8.2857e-22	-0.47148	0.431	0.666	2.31751e-17
OCA2	8.42828e-22	-0.372655	0.111	0.276	2.35739e-17
CIRBP	8.63138e-22	-0.283779	0.231	0.433	2.4142e-17
SORT1	9.08609e-22	-0.498684	0.231	0.435	2.54138e-17
BNIP3L	1.13133e-21	-0.328595	0.207	0.419	3.16432e-17
GLG1	1.14693e-21	-0.352067	0.338	0.586	3.20797e-17
TTC39B	1.19172e-21	-0.38542	0.217	0.427	3.33324e-17
RPS18	1.53864e-21	-0.256096	0.054	0.175	4.30359e-17
ADAM12	1.71999e-21	0.861478	0.128	0.015	4.81081e-17
TOGARAM1	1.76389e-21	-0.341209	0.181	0.377	4.9336e-17
MAF	1.85059e-21	-0.382182	0.12	0.283	5.17609e-17
PMEPA1	2.03352e-21	1.13031	0.193	0.058	5.68775e-17
TUBGCP3	2.28855e-21	-0.326889	0.119	0.284	6.40107e-17
PSMB1	2.34521e-21	-0.297862	0.026	0.121	6.55957e-17
FMO4	2.52973e-21	-0.362146	0.056	0.177	7.07567e-17
KCNJ15	2.57592e-21	-0.456206	0.185	0.368	7.20485e-17
PAWR	3.29568e-21	-0.588556	0.6	0.786	9.21801e-17
GRM5	3.66937e-21	-0.424467	0.064	0.191	1.02632e-16
VCAN	3.74176e-21	1.06021	0.379	0.209	1.04657e-16
ARHGEF38	3.88726e-21	0.920945	0.267	0.12	1.08727e-16
KLKB1	4.33372e-21	-0.377843	0.064	0.191	1.21214e-16
MYLK	4.91869e-21	0.99435	0.452	0.328	1.37576e-16
TMEM232	5.8387e-21	-0.336297	0.244	0.468	1.63308e-16
RASSF8	6.25453e-21	-0.300628	0.3	0.539	1.74939e-16
SNAPC3	6.26424e-21	-0.406696	0.072	0.2	1.75211e-16
ABCG1	6.27541e-21	-0.493378	0.092	0.235	1.75523e-16
MPP7	6.74e-21	-0.375799	0.11	0.261	1.88518e-16
OSBPL1A	6.76755e-21	-0.255446	0.149	0.333	1.89288e-16
KMO	9.16922e-21	-0.444572	0.067	0.196	2.56463e-16
AL353740.1	9.97134e-21	-0.398348	0.061	0.184	2.78898e-16
TMEM213	1.04061e-20	-0.253985	0.054	0.173	2.91058e-16
AC083843.3	1.058e-20	-0.268719	0.029	0.124	2.95923e-16
GIPC2	1.28501e-20	-0.293082	0.072	0.204	3.59418e-16
SGO1-AS1	1.2974e-20	-0.333658	0.24	0.458	3.62883e-16
ZNF536	1.45833e-20	-0.396529	0.126	0.291	4.07894e-16
ATP5MG	1.47616e-20	-0.252901	0.032	0.131	4.12881e-16
KCNJ16	1.50536e-20	-0.360313	0.535	0.765	4.2105e-16
AGPAT5	1.52671e-20	-0.390692	0.119	0.276	4.2702e-16
AL589935.1	1.60576e-20	-0.435928	0.233	0.437	4.4913e-16
SLC12A6	1.81311e-20	-0.309214	0.129	0.295	5.07127e-16
VEPH1	1.85408e-20	-0.374634	0.174	0.364	5.18586e-16
PIGR	2.00218e-20	0.7857	0.193	0.06	5.6001e-16
KCTD3	2.11682e-20	-0.289494	0.178	0.371	5.92074e-16
RHEX	2.58522e-20	-0.63903	0.611	0.777	7.23085e-16
PPP2R2D	2.75335e-20	-0.294951	0.151	0.328	7.70111e-16
RPL22	2.83375e-20	-0.264691	0.051	0.165	7.92601e-16
ABCA5	3.21177e-20	-0.263454	0.247	0.468	8.98333e-16
XPR1	3.28332e-20	-0.402549	0.346	0.574	9.18344e-16
RNF157	3.70337e-20	-0.3812	0.046	0.155	1.03583e-15
KANK1	3.79238e-20	-0.387596	0.593	0.819	1.06073e-15
MARCH1	4.37703e-20	0.78536	0.15	0.032	1.22425e-15
RPL21	4.54134e-20	-0.276219	0.088	0.226	1.27021e-15
CCDC148	4.60778e-20	-0.374508	0.291	0.519	1.2888e-15
CACNB4	4.65284e-20	-0.266699	0.069	0.198	1.3014e-15
WT1-AS	4.71354e-20	-0.333887	0.047	0.159	1.31838e-15
LRFN2	4.76671e-20	-0.316404	0.023	0.112	1.33325e-15
CNBP	4.76773e-20	-0.254103	0.061	0.181	1.33353e-15
RHOBTB3	4.83659e-20	-0.274793	0.292	0.529	1.35279e-15
ZMYND8	5.80458e-20	-0.398857	0.305	0.52	1.62354e-15
ARHGAP15	6.03203e-20	0.704536	0.131	0.021	1.68716e-15
SYNE2	8.4476e-20	-0.439687	0.732	0.893	2.36279e-15
SOX4	9.13145e-20	0.739667	0.218	0.079	2.55407e-15
SPEF2	9.28985e-20	-0.359583	0.18	0.366	2.59837e-15
GNAS	9.37841e-20	-0.258781	0.282	0.495	2.62314e-15
COL19A1	1.11581e-19	-0.31582	0.032	0.128	3.12091e-15
AC113414.1	1.22663e-19	-0.310929	0.072	0.198	3.4309e-15
NDUFA13	1.31904e-19	-0.25376	0.027	0.116	3.68935e-15
PTH2R	1.33019e-19	-0.543513	0.595	0.754	3.72055e-15
FGFR1OP2	1.35287e-19	-0.35491	0.094	0.231	3.78399e-15
PNRC1	1.55849e-19	-0.276284	0.024	0.11	4.35911e-15
AC011586.2	1.63543e-19	-0.484594	0.081	0.209	4.5743e-15
ADD3	2.33214e-19	-0.274628	0.28	0.501	6.523e-15
SAFB2	2.59165e-19	-0.322328	0.149	0.319	7.24885e-15
RAC1	2.60737e-19	-0.296366	0.094	0.23	7.29282e-15
SNX29	2.79074e-19	-0.314507	0.528	0.769	7.80571e-15
PRKCI	2.87565e-19	-0.370837	0.375	0.589	8.0432e-15
YWHAE	2.94591e-19	-0.340813	0.311	0.52	8.23971e-15
RAD21	2.94619e-19	-0.313812	0.059	0.174	8.2405e-15
MYO1E	3.38634e-19	0.787372	0.637	0.54	9.47159e-15
ACACB	3.40438e-19	-0.255295	0.17	0.349	9.52204e-15
PDE9A	3.4482e-19	-0.38787	0.232	0.425	9.64463e-15
THSD7A	3.47592e-19	-0.374646	0.539	0.768	9.72216e-15
GKAP1	3.48321e-19	-0.297178	0.119	0.274	9.74255e-15
NFATC3	3.83433e-19	-0.284345	0.23	0.437	1.07246e-14
PTPN13	4.02266e-19	-0.417584	0.578	0.776	1.12514e-14
RPS20	4.08428e-19	-0.269475	0.034	0.129	1.14237e-14
LTBP2	4.54448e-19	0.869862	0.137	0.028	1.27109e-14
AC053527.2	4.58802e-19	-0.299026	0.147	0.314	1.28327e-14
RPS21	4.86856e-19	-0.302052	0.032	0.124	1.36174e-14
LINC02532	5.39177e-19	-0.370968	0.443	0.652	1.50808e-14
ATP5F1C	5.62904e-19	-0.317347	0.1	0.237	1.57444e-14
RPLP2	5.67115e-19	-0.254314	0.089	0.221	1.58622e-14
SNX8	6.0437e-19	-0.26608	0.119	0.274	1.69042e-14
CAT	6.10678e-19	-0.256103	0.079	0.207	1.70807e-14
CA12	6.13483e-19	-0.465843	0.177	0.348	1.71591e-14
NET1	6.23429e-19	-0.322633	0.042	0.144	1.74373e-14
SH3TC1	6.31296e-19	-0.318965	0.037	0.133	1.76573e-14
TANC2	6.64702e-19	0.926432	0.477	0.35	1.85917e-14
EPHB2	7.0741e-19	0.863097	0.162	0.044	1.97863e-14
NDUFV2	8.13991e-19	-0.257811	0.069	0.191	2.27673e-14
ROR2	8.88125e-19	0.714136	0.114	0.015	2.48409e-14
PCDH7	9.20299e-19	0.880977	0.191	0.063	2.57408e-14
ANKRD6	1.0324e-18	-0.438201	0.204	0.383	2.88762e-14
WIPF3	1.0355e-18	-0.326304	0.052	0.161	2.89628e-14
PDLIM3	1.06221e-18	-0.788065	0.146	0.298	2.971e-14
EAF2	1.13827e-18	-0.313517	0.025	0.109	3.18374e-14
AC004889.1	1.22595e-18	-0.27079	0.117	0.267	3.42897e-14
RUNX1	1.25042e-18	1.19545	0.38	0.249	3.49743e-14
GADD45A	1.33552e-18	-0.283544	0.082	0.211	3.73545e-14
PAG1	1.40132e-18	-0.454206	0.227	0.407	3.9195e-14
LINC01197	1.41122e-18	-0.30514	0.211	0.409	3.94717e-14
ACSL3	1.53224e-18	-0.372098	0.143	0.298	4.28567e-14
LARGE1	1.54744e-18	-0.378035	0.509	0.72	4.32818e-14
CHPT1	1.55921e-18	-0.29617	0.11	0.253	4.36111e-14
AC104695.4	1.66488e-18	-0.348545	0.089	0.223	4.65668e-14
ADGRG6	2.03498e-18	-0.380349	0.299	0.501	5.69183e-14
ANTXR1	2.04443e-18	0.961783	0.276	0.139	5.71828e-14
SNX30	2.11487e-18	-0.289644	0.173	0.349	5.91529e-14
TPT1-AS1	2.23452e-18	-0.326178	0.356	0.581	6.24996e-14
CDH2	2.27192e-18	-0.375811	0.327	0.545	6.35456e-14
ITGA1	2.50283e-18	-0.364399	0.391	0.601	7.00041e-14
SASH1	2.58563e-18	-0.498121	0.431	0.629	7.232e-14
ATP10A	3.18143e-18	1.09517	0.359	0.223	8.89845e-14
SLC25A33	3.36179e-18	-0.269464	0.084	0.215	9.40293e-14
SRSF10	3.56061e-18	-0.294782	0.275	0.481	9.95902e-14
GFRA1	3.8611e-18	0.803495	0.181	0.059	1.07995e-13
NRG3	3.94789e-18	-0.460986	0.655	0.789	1.10422e-13
SVEP1	4.67133e-18	0.768184	0.113	0.016	1.30657e-13
C21orf62	4.77828e-18	-0.388883	0.1	0.237	1.33649e-13
AGMO	5.2222e-18	-0.340381	0.073	0.193	1.46065e-13
ZNF618	5.4143e-18	-0.257803	0.234	0.435	1.51438e-13
ITM2B	5.46074e-18	-0.316196	0.414	0.626	1.52737e-13
ARL17A	5.51839e-18	-0.301482	0.045	0.146	1.54349e-13
TGFBR1	5.67909e-18	0.901401	0.294	0.157	1.58844e-13
FASTKD1	5.95493e-18	-0.303537	0.07	0.189	1.66559e-13
IL15	6.5192e-18	-0.401064	0.208	0.388	1.82342e-13
SQLE	6.92454e-18	-0.397335	0.05	0.152	1.93679e-13
SSBP1	7.35072e-18	-0.277833	0.09	0.22	2.056e-13
PDZRN4	7.48438e-18	0.884512	0.121	0.021	2.09338e-13
ZNF44	7.72773e-18	-0.303797	0.188	0.362	2.16145e-13
TFPI2	8.28233e-18	0.503384	0.116	0.017	2.31657e-13
TGFB2	8.31376e-18	0.948396	0.248	0.112	2.32536e-13
ORC4	8.8177e-18	-0.261115	0.219	0.41	2.46631e-13
SETD2	9.34063e-18	-0.264849	0.422	0.665	2.61257e-13
ABCC3	9.3916e-18	0.980389	0.357	0.224	2.62683e-13
MROH1	1.02318e-17	-0.396804	0.177	0.346	2.86183e-13
ACOX1	1.03017e-17	-0.273041	0.062	0.173	2.88138e-13
PRR5	1.20096e-17	-0.276062	0.043	0.14	3.35909e-13
ATF3	1.26764e-17	-0.901358	0.274	0.413	3.5456e-13
LIPA	1.35251e-17	-0.276658	0.14	0.298	3.78296e-13
ID2	1.40367e-17	-0.359202	0.075	0.192	3.92606e-13
ZNF608	1.5555e-17	-0.420601	0.37	0.572	4.35072e-13
NHSL2	1.55739e-17	-0.419826	0.104	0.239	4.35602e-13
TIPARP	1.57024e-17	-0.271228	0.064	0.178	4.39195e-13
CERK	1.61318e-17	-0.256526	0.037	0.13	4.51205e-13
C7	1.64842e-17	0.568106	0.101	0.01	4.61062e-13
LINC01277	1.68099e-17	-0.280573	0.036	0.128	4.70173e-13
RCAN2	1.68953e-17	-0.328933	0.195	0.369	4.72561e-13
ADD1	1.77489e-17	-0.259204	0.273	0.479	4.96436e-13
AASDH	1.83315e-17	-0.31449	0.081	0.204	5.12732e-13
PCA3	1.84372e-17	-0.288593	0.046	0.145	5.15687e-13
SOX13	1.97464e-17	-0.305282	0.05	0.152	5.52308e-13
AC119674.1	2.03182e-17	-0.369576	0.062	0.174	5.68299e-13
EVC	2.10502e-17	-0.261476	0.179	0.356	5.88775e-13
SYK	2.14297e-17	-0.466818	0.131	0.27	5.99389e-13
PIAS1	2.22349e-17	-0.347683	0.425	0.638	6.2191e-13
GATAD1	2.68803e-17	-0.294608	0.129	0.277	7.51842e-13
PLEKHA6	2.69967e-17	-0.298779	0.174	0.342	7.55099e-13
RARRES1	3.07214e-17	0.748335	0.112	0.017	8.59277e-13
AC005699.1	3.71795e-17	0.584227	0.118	0.021	1.03991e-12
CADM2	3.80719e-17	-0.613352	0.171	0.322	1.06487e-12
NNMT	3.84944e-17	0.771801	0.213	0.086	1.07669e-12
RDX	3.86768e-17	-0.276147	0.296	0.512	1.08179e-12
GLS	4.49023e-17	0.599467	0.821	0.816	1.25592e-12
PDLIM1	4.83321e-17	0.67652	0.159	0.047	1.35185e-12
DENR	5.09416e-17	-0.308544	0.121	0.261	1.42484e-12
LPIN1	5.43723e-17	-0.254348	0.129	0.278	1.52079e-12
BMPR1B	5.45198e-17	-0.37676	0.396	0.61	1.52492e-12
CHST11	5.67802e-17	0.911776	0.124	0.025	1.58814e-12
RNF19B	5.94503e-17	-0.281661	0.048	0.147	1.66283e-12
SFXN2	6.02048e-17	-0.268075	0.038	0.129	1.68393e-12
PRMT9	6.28423e-17	-0.525782	0.058	0.161	1.7577e-12
UQCRC2	6.3425e-17	-0.296279	0.097	0.224	1.774e-12
GPBP1	6.51117e-17	-0.29765	0.463	0.684	1.82118e-12
ZNF148	7.16224e-17	-0.334597	0.501	0.727	2.00328e-12
ABHD17B	7.34124e-17	-0.28665	0.035	0.124	2.05335e-12
LINC00472	7.66056e-17	-0.357714	0.793	0.913	2.14266e-12
AC016705.2	8.14705e-17	-0.278442	0.131	0.282	2.27873e-12
DENND1A	8.15802e-17	-0.28058	0.427	0.669	2.2818e-12
PRKN	8.79129e-17	-0.327347	0.614	0.809	2.45892e-12
THUMPD3-AS1	9.65414e-17	-0.302929	0.084	0.205	2.70026e-12
TMEM131L	1.08615e-16	-0.38186	0.122	0.259	3.03795e-12
HOGA1	1.2142e-16	-0.256189	0.059	0.165	3.39611e-12
HPCAL1	1.21529e-16	-0.297043	0.168	0.33	3.39917e-12
ZCCHC14	1.30973e-16	-0.287388	0.181	0.348	3.66331e-12
SGCD	1.45872e-16	-0.549961	0.245	0.422	4.08003e-12
ZNF706	1.57865e-16	-0.275071	0.064	0.171	4.41549e-12
SOS2	1.61473e-16	-0.287789	0.405	0.628	4.5164e-12
CREBRF	1.67272e-16	-0.300962	0.185	0.348	4.67861e-12
P4HA2	1.68775e-16	-0.2507	0.036	0.124	4.72065e-12
SLC25A16	2.00274e-16	-0.274424	0.168	0.328	5.60167e-12
N4BP2L1	2.20488e-16	-0.281116	0.11	0.243	6.16705e-12
NR1H2	2.21572e-16	-0.37508	0.073	0.183	6.19736e-12
COL5A2	2.24595e-16	1.13406	0.198	0.082	6.28192e-12
LINC00886	2.45312e-16	-0.259518	0.075	0.191	6.86138e-12
DAPL1	2.50221e-16	-0.29013	0.058	0.163	6.99869e-12
KLHL24	2.59718e-16	-0.306866	0.165	0.32	7.2643e-12
MED13L	2.79329e-16	-0.271091	0.805	0.925	7.81283e-12
NSD1	2.90682e-16	-0.263268	0.368	0.6	8.13037e-12
C20orf194	3.19835e-16	-0.358664	0.506	0.735	8.94578e-12
ZBTB20-AS5	3.33893e-16	-0.280763	0.089	0.209	9.33899e-12
PRKAA2	3.69889e-16	-0.27484	0.308	0.519	1.03458e-11
HFM1	3.82471e-16	-0.387525	0.086	0.206	1.06977e-11
SLC44A5	4.33387e-16	-0.583805	0.136	0.273	1.21218e-11
TEC	4.3891e-16	-0.314976	0.095	0.217	1.22763e-11
CDS1	4.39097e-16	-0.256029	0.163	0.323	1.22816e-11
SLC3A1	5.07156e-16	-0.257997	0.159	0.312	1.41852e-11
RCOR3	5.21863e-16	-0.254887	0.286	0.482	1.45965e-11
WDR59	5.79419e-16	-0.250175	0.198	0.371	1.62063e-11
BGN	6.17532e-16	0.61341	0.17	0.059	1.72724e-11
NAA16	6.18775e-16	-0.296151	0.12	0.257	1.73071e-11
TACSTD2	6.75816e-16	0.547991	0.116	0.023	1.89026e-11
LINC01762	6.88185e-16	-0.288769	0.056	0.157	1.92485e-11
PPP2CA	7.22768e-16	-0.321844	0.099	0.22	2.02158e-11
LTBP1	9.04138e-16	0.945118	0.179	0.068	2.52887e-11
PLXDC2	1.11309e-15	0.606337	0.831	0.811	3.11331e-11
SARAF	1.19616e-15	-0.252533	0.063	0.166	3.34567e-11
TMEM116	1.62077e-15	-0.267749	0.062	0.165	4.53329e-11
EIF4G2	1.87403e-15	-0.262429	0.111	0.237	5.24165e-11
PUS10	1.91334e-15	-0.253407	0.04	0.127	5.35162e-11
CD9	1.94393e-15	-0.251099	0.129	0.266	5.43717e-11
EIF5	2.00194e-15	-0.265404	0.104	0.228	5.59943e-11
CCDC85A	2.33513e-15	-0.412974	0.278	0.465	6.53135e-11
EDA	2.46662e-15	-0.344396	0.133	0.272	6.89913e-11
PPARGC1A	2.53103e-15	-0.257819	0.345	0.551	7.0793e-11
CCNH	2.59335e-15	-0.348221	0.421	0.611	7.25361e-11
UGT2B7	2.74508e-15	-0.482418	0.528	0.705	7.678e-11
PSMA3	2.91543e-15	-0.28148	0.07	0.175	8.15446e-11
TRA2A	3.06144e-15	-0.262987	0.366	0.565	8.56285e-11
HMGN3	3.39227e-15	-0.263147	0.209	0.373	9.48817e-11
SUCLG2-AS1	3.4903e-15	-0.303361	0.178	0.338	9.76237e-11
MAP3K13	3.71581e-15	-0.275306	0.291	0.482	1.03931e-10
CDKN1C	4.01508e-15	-0.362359	0.07	0.173	1.12302e-10
SERP1	4.11096e-15	-0.285671	0.05	0.14	1.14984e-10
PRKX	4.14431e-15	-0.34997	0.178	0.329	1.15916e-10
IGFBP7	4.52266e-15	0.642275	0.838	0.839	1.26499e-10
CSPP1	4.55226e-15	-0.318944	0.305	0.496	1.27327e-10
ZNF189	4.72363e-15	-0.286654	0.041	0.127	1.3212e-10
DHRS7B	4.77808e-15	-0.273983	0.131	0.268	1.33643e-10
PLPP1	5.21614e-15	1.21192	0.436	0.328	1.45895e-10
DCUN1D1	5.34512e-15	-0.270623	0.147	0.292	1.49503e-10
KIRREL3	5.50692e-15	-0.307845	0.346	0.536	1.54029e-10
TNIP1	5.64348e-15	-0.271314	0.068	0.169	1.57848e-10
PCMTD2	5.7282e-15	-0.282209	0.132	0.267	1.60218e-10
POU5F1	5.92633e-15	-0.279472	0.103	0.226	1.65759e-10
MTCH1	6.44033e-15	-0.261915	0.124	0.252	1.80136e-10
AC073569.2	7.0201e-15	-0.269964	0.128	0.265	1.96352e-10
PAX8	7.4817e-15	-0.298065	0.56	0.745	2.09263e-10
SOCS3	7.76823e-15	0.565451	0.141	0.041	2.17277e-10
WNK1	8.40271e-15	-0.250558	0.436	0.659	2.35024e-10
NFATC2	9.12452e-15	1.2287	0.156	0.053	2.55213e-10
MAP4K3-DT	1.06264e-14	-0.257173	0.245	0.426	2.97219e-10
IGFBP5	1.06896e-14	-0.350173	0.129	0.261	2.98989e-10
FARP1	1.15963e-14	-0.288908	0.704	0.872	3.24349e-10
ZBTB46	1.2458e-14	-0.251397	0.146	0.288	3.4845e-10
ATP2B1	1.28145e-14	-0.338386	0.362	0.532	3.58422e-10
ACTA2	1.2841e-14	0.615294	0.136	0.039	3.59162e-10
LINC02149	1.29723e-14	-0.326903	0.029	0.104	3.62835e-10
ENAH	1.35702e-14	0.902552	0.353	0.236	3.79558e-10
CCDC18-AS1	1.3887e-14	-0.29821	0.366	0.571	3.88419e-10
CACNA2D1	1.39331e-14	-0.280685	0.307	0.503	3.89709e-10
SEMA4D	1.48178e-14	-0.351147	0.237	0.402	4.14455e-10
GOLPH3	1.50414e-14	-0.274315	0.248	0.419	4.20707e-10
BEX3	1.51238e-14	-0.251138	0.052	0.143	4.23014e-10
RNPS1	1.53868e-14	-0.270898	0.053	0.144	4.30369e-10
ADAMTS1	1.5559e-14	0.522467	0.188	0.074	4.35186e-10
WFDC2	1.69562e-14	0.524857	0.123	0.032	4.74266e-10
FAM81A	1.89063e-14	-0.339745	0.098	0.215	5.2881e-10
SLC14A2	1.93078e-14	0.625475	0.133	0.038	5.40038e-10
SFXN5	1.95362e-14	-0.250747	0.073	0.177	5.46428e-10
FILIP1L	1.96523e-14	0.822476	0.247	0.132	5.49674e-10
KLHL29	2.15978e-14	0.983219	0.395	0.289	6.04091e-10
PWRN1	2.16959e-14	0.659094	0.192	0.081	6.06836e-10
KLHDC2	2.20241e-14	-0.252881	0.069	0.17	6.16015e-10
EEF1E1	2.21876e-14	-0.281654	0.059	0.153	6.20586e-10
SKAP2	2.25451e-14	-0.274795	0.309	0.497	6.30585e-10
FBXO9	2.27128e-14	-0.317585	0.108	0.228	6.35277e-10
PAIP2	2.27904e-14	-0.274249	0.083	0.19	6.37448e-10
CYTOR	2.33774e-14	0.940501	0.207	0.096	6.53865e-10
MBTD1	2.36967e-14	-0.263839	0.159	0.301	6.62795e-10
CREB5	2.39556e-14	0.503893	0.496	0.351	6.70039e-10
CYP1B1-AS1	2.65013e-14	-0.319642	0.146	0.284	7.4124e-10
ATF2	2.69986e-14	-0.256628	0.21	0.374	7.55152e-10
SYNE1	2.88964e-14	-0.308614	0.849	0.955	8.08232e-10
PPP3CA	3.07286e-14	-0.311577	0.447	0.647	8.59478e-10
H3F3B	3.09863e-14	-0.310637	0.082	0.189	8.66686e-10
COL12A1	3.7262e-14	0.988444	0.244	0.13	1.04222e-09
HIPK3	3.93254e-14	-0.268337	0.391	0.594	1.09993e-09
ACTN4	4.17022e-14	0.722603	0.652	0.58	1.16641e-09
PLCB4	4.2173e-14	-0.304907	0.309	0.481	1.17958e-09
TPRG1	4.32561e-14	-0.312701	0.143	0.277	1.20987e-09
GPR132	4.37112e-14	0.503277	0.114	0.026	1.2226e-09
LRIG3	4.48971e-14	-0.295511	0.11	0.232	1.25577e-09
NEGR1	4.90183e-14	0.961021	0.307	0.198	1.37104e-09
LBR	5.1427e-14	-0.292786	0.14	0.27	1.43841e-09
PRDX6	5.59521e-14	-0.27906	0.073	0.173	1.56498e-09
AC012593.1	5.93514e-14	-0.574302	0.103	0.208	1.66006e-09
SNTB1	6.51174e-14	-0.335976	0.233	0.392	1.82133e-09
DACH1	6.81759e-14	0.850395	0.449	0.351	1.90688e-09
ERBB4	7.15598e-14	0.549941	0.86	0.835	2.00153e-09
ZNF195	7.31055e-14	-0.304077	0.047	0.13	2.04476e-09
ANKRD33B	7.91827e-14	-0.25492	0.241	0.411	2.21474e-09
TLE4	8.07215e-14	-0.271857	0.299	0.478	2.25778e-09
DNAJB6	8.11256e-14	-0.290022	0.136	0.262	2.26908e-09
MAN2A1	8.26927e-14	-0.307962	0.33	0.512	2.31291e-09
PIP5K1B	8.30942e-14	-0.401252	0.111	0.228	2.32414e-09
YTHDC1	9.77418e-14	-0.292118	0.274	0.45	2.73384e-09
FGFR2	1.05887e-13	-0.255519	0.258	0.427	2.96165e-09
MB21D2	1.08846e-13	-0.426322	0.201	0.351	3.04443e-09
AC098617.1	1.18893e-13	-0.415002	0.174	0.315	3.32543e-09
UACA	1.25041e-13	0.687585	0.611	0.572	3.49739e-09
DLGAP1	1.29267e-13	0.569172	0.448	0.293	3.61559e-09
LRAT	1.60101e-13	-0.30447	0.054	0.143	4.47801e-09
CASTOR2	1.69843e-13	-0.256997	0.061	0.154	4.75052e-09
ARHGAP6	1.99585e-13	-0.392357	0.62	0.773	5.5824e-09
DYRK1A	2.01508e-13	-0.27219	0.528	0.719	5.63617e-09
NPM1	2.09172e-13	-0.258121	0.08	0.181	5.85054e-09
SBSPON	2.11955e-13	0.632611	0.17	0.07	5.92838e-09
ZNF24	2.3545e-13	-0.260052	0.056	0.144	6.58555e-09
COL5A1	2.39405e-13	0.608155	0.106	0.025	6.69617e-09
SDHB	2.62186e-13	-0.259927	0.056	0.144	7.33335e-09
ALDH2	3.13215e-13	-0.314606	0.086	0.189	8.76063e-09
HMGN1	3.16166e-13	-0.250547	0.102	0.212	8.84317e-09
SORBS1	3.97401e-13	1.25793	0.282	0.174	1.11153e-08
ABCC6	4.01331e-13	-0.284863	0.033	0.105	1.12252e-08
KIAA1217	4.09726e-13	0.651506	0.696	0.705	1.146e-08
KLF7	4.33302e-13	0.796995	0.501	0.422	1.21195e-08
DST	4.83141e-13	0.59794	0.74	0.724	1.35134e-08
CLN5	5.16701e-13	-0.290768	0.043	0.12	1.44521e-08
AC079352.1	5.451e-13	-0.518406	0.455	0.627	1.52464e-08
PLA2G4C	5.65621e-13	-0.379024	0.094	0.199	1.58204e-08
KCNMA1	5.68649e-13	0.869386	0.136	0.047	1.59051e-08
STS	6.06198e-13	0.646818	0.188	0.084	1.69554e-08
ALCAM	6.15643e-13	-0.447945	0.335	0.495	1.72195e-08
SEMA3C	6.28888e-13	0.973821	0.33	0.235	1.759e-08
RETREG1	6.87918e-13	-0.438304	0.384	0.547	1.92411e-08
IFFO2	7.03437e-13	0.563982	0.104	0.025	1.96751e-08
LAMA3	7.23474e-13	-0.262601	0.197	0.346	2.02356e-08
SLC26A7	7.79311e-13	0.697709	0.187	0.085	2.17973e-08
BMPR2	8.41987e-13	0.669915	0.576	0.509	2.35504e-08
RAPGEF5	8.79182e-13	0.697808	0.2	0.097	2.45907e-08
PLEKHA5	9.05291e-13	-0.293583	0.669	0.848	2.5321e-08
CPAMD8	1.00943e-12	0.645145	0.122	0.038	2.82338e-08
LINC01320	1.0466e-12	-0.334243	0.616	0.759	2.92733e-08
MLF1	1.08061e-12	-0.464776	0.1	0.205	3.02247e-08
SUB1	1.12581e-12	-0.260778	0.118	0.23	3.14889e-08
PCDH9	1.32722e-12	-0.449094	0.428	0.595	3.71225e-08
CREBZF	1.40943e-12	-0.269193	0.11	0.22	3.94217e-08
SERPING1	1.62393e-12	0.511491	0.124	0.039	4.54212e-08
ZC3H6	1.6602e-12	-0.271123	0.179	0.322	4.64358e-08
FNDC3B	1.7228e-12	0.68413	0.799	0.818	4.81867e-08
GRIA4	2.02515e-12	0.922233	0.101	0.025	5.66433e-08
TTC33	2.04483e-12	-0.257857	0.045	0.122	5.71939e-08
FAM149A	2.17607e-12	-0.276542	0.094	0.198	6.08648e-08
EPHA6	2.29722e-12	-0.454907	0.075	0.168	6.42533e-08
XAF1	2.55564e-12	-0.38	0.066	0.154	7.14813e-08
MAP2	2.63711e-12	-0.265069	0.309	0.481	7.37599e-08
TSTD3	2.78814e-12	-0.251816	0.133	0.254	7.79842e-08
LAMC2	3.07159e-12	0.573891	0.153	0.059	8.59123e-08
PLAG1	3.12566e-12	-0.252872	0.057	0.142	8.74248e-08
PTPN9	3.3698e-12	-0.307648	0.199	0.339	9.42532e-08
IFT57	3.59983e-12	-0.324814	0.151	0.278	1.00687e-07
MORF4L1	3.70501e-12	-0.264604	0.217	0.354	1.03629e-07
AFF1	3.73202e-12	-0.26805	0.654	0.811	1.04385e-07
MAP1B	3.78498e-12	0.685067	0.135	0.049	1.05866e-07
NXN	4.12105e-12	0.720048	0.387	0.283	1.15266e-07
KCNMB2-AS1	4.2896e-12	-0.272003	0.144	0.268	1.1998e-07
DIAPH3	4.4466e-12	0.689812	0.192	0.093	1.24371e-07
AC034195.1	4.74656e-12	-0.328845	0.195	0.334	1.32761e-07
CDH6	4.92776e-12	0.920164	0.452	0.366	1.37829e-07
PRKCB	5.49024e-12	-0.401832	0.037	0.107	1.53562e-07
SLC25A21	6.26702e-12	-0.308684	0.079	0.174	1.75289e-07
LDLRAD4	6.34123e-12	0.704017	0.548	0.453	1.77364e-07
KIAA1211	7.64308e-12	-0.345533	0.091	0.189	2.13777e-07
NT5C3A	8.13319e-12	-0.262765	0.089	0.186	2.27485e-07
RSRP1	8.13632e-12	-0.250411	0.267	0.405	2.27573e-07
ASIC2	1.02984e-11	0.646271	0.141	0.054	2.88047e-07
IRS2	1.14803e-11	-0.257034	0.061	0.144	3.21105e-07
FRY	1.16336e-11	-0.294708	0.612	0.774	3.25391e-07
PDE7B	1.35239e-11	-0.292964	0.622	0.791	3.78262e-07
PROSER2	1.42961e-11	0.752377	0.221	0.123	3.99861e-07
FOXO3	1.67957e-11	-0.263659	0.509	0.67	4.69774e-07
AC005062.1	1.70992e-11	0.614398	0.166	0.075	4.78265e-07
GUCY1A2	1.73744e-11	0.694343	0.116	0.038	4.85961e-07
CDC14A	1.83876e-11	-0.310841	0.215	0.354	5.143e-07
SULT1C4	2.22786e-11	-0.360612	0.13	0.239	6.23132e-07
ARL8B	2.35277e-11	-0.260672	0.182	0.312	6.58069e-07
GPC3	2.79092e-11	-0.317739	0.075	0.165	7.80621e-07
MIR4435-2HG	2.8582e-11	0.75395	0.284	0.185	7.99438e-07
EMX2OS	3.06226e-11	-0.283662	0.136	0.251	8.56514e-07
SCAF8	3.1516e-11	-0.251412	0.388	0.567	8.81501e-07
LINC01508	3.29091e-11	-0.331641	0.086	0.178	9.20469e-07
EGOT	3.32425e-11	-0.358275	0.051	0.128	9.29793e-07
PTPRE	3.64811e-11	0.568925	0.118	0.04	1.02038e-06
DYNC1LI1	3.95883e-11	-0.269599	0.067	0.15	1.10728e-06
EIF3K	4.07055e-11	-0.27132	0.058	0.136	1.13853e-06
AC024901.1	4.76205e-11	-0.327238	0.086	0.177	1.33195e-06
C2orf27A	4.79539e-11	0.730104	0.151	0.067	1.34127e-06
SOX5	5.01383e-11	0.924053	0.39	0.313	1.40237e-06
ADAMTSL4-AS1	5.08578e-11	0.741595	0.288	0.191	1.42249e-06
EXT1	6.91791e-11	0.489827	0.831	0.809	1.93494e-06
NCEH1	7.25776e-11	0.541943	0.397	0.287	2.02999e-06
NT5DC3	7.33007e-11	0.600677	0.173	0.084	2.05022e-06
COL6A2	7.92382e-11	0.710609	0.22	0.125	2.21629e-06
HSPG2	8.21387e-11	0.57584	0.253	0.152	2.29742e-06
MUC1	8.73834e-11	0.742689	0.133	0.053	2.44411e-06
EGR1	9.31327e-11	-0.415907	0.37	0.475	2.60492e-06
KCTD12	9.35666e-11	0.44074	0.124	0.046	2.61706e-06
LBH	9.72746e-11	-0.47248	0.109	0.204	2.72077e-06
DLG2	9.79751e-11	-0.295528	0.77	0.875	2.74036e-06
UBASH3B	1.1028e-10	0.628473	0.202	0.105	3.08453e-06
PON2	1.18917e-10	-0.284621	0.294	0.445	3.32611e-06
BCL2	2.22665e-10	-0.276177	0.667	0.806	6.22795e-06
NASP	2.74001e-10	-0.274317	0.133	0.235	7.6638e-06
EHBP1L1	2.99655e-10	0.390789	0.149	0.064	8.38135e-06
ARIH1	3.20558e-10	-0.299036	0.526	0.697	8.966e-06
FHIT	3.45178e-10	-0.285277	0.78	0.857	9.65463e-06
IQCJ-SCHIP1	3.91917e-10	0.611028	0.501	0.421	1.09619e-05
ACLY	5.45804e-10	-0.271875	0.096	0.186	1.52661e-05
KRT7	5.6471e-10	0.458059	0.136	0.059	1.57949e-05
DEK	6.36092e-10	-0.316898	0.123	0.22	1.77915e-05
TJP2	6.99714e-10	-0.253777	0.35	0.509	1.9571e-05
NOS1AP	7.81892e-10	0.800931	0.349	0.267	2.18695e-05
AC068051.1	8.21979e-10	-0.361169	0.143	0.246	2.29907e-05
TNIK	8.49299e-10	-0.317181	0.436	0.578	2.37549e-05
PUDP	8.90526e-10	0.61858	0.239	0.15	2.4908e-05
HES1	9.20966e-10	-0.441466	0.104	0.191	2.57594e-05
ZYX	9.82993e-10	0.442883	0.177	0.09	2.74943e-05
SCN2A	1.18684e-09	0.716216	0.42	0.334	3.31959e-05
ACSL4	1.24622e-09	0.803942	0.517	0.466	3.48568e-05
SEPTIN9	1.26748e-09	0.690715	0.447	0.376	3.54514e-05
COL4A1	1.27963e-09	0.760852	0.583	0.528	3.57912e-05
FGD6	1.43518e-09	0.699473	0.257	0.17	4.0142e-05
KALRN	1.50871e-09	0.769797	0.367	0.276	4.21987e-05
RFX3	1.53831e-09	-0.324243	0.45	0.602	4.30265e-05
CHSY3	1.60052e-09	0.547593	0.118	0.046	4.47664e-05
IFI44	1.65492e-09	-0.261193	0.045	0.108	4.62881e-05
STK38L	1.89563e-09	0.764317	0.23	0.145	5.30209e-05
NFIB	1.94001e-09	0.678001	0.608	0.598	5.42621e-05
PVT1	1.9892e-09	0.795063	0.364	0.284	5.56379e-05
CTSZ	2.01178e-09	0.504364	0.152	0.072	5.62694e-05
CCSER1	2.22137e-09	0.483541	0.684	0.587	6.21319e-05
DMD	2.24821e-09	0.748087	0.4	0.313	6.28824e-05
ITGAV	2.38323e-09	0.55405	0.668	0.639	6.66589e-05
NRG1	2.49551e-09	-0.256855	0.316	0.471	6.97995e-05
NFKBIZ	2.99326e-09	0.255945	0.462	0.333	8.37214e-05
LTBP3	3.16585e-09	0.55388	0.283	0.192	8.8549e-05
COL11A1	3.17996e-09	1.09025	0.233	0.154	8.89435e-05
SPON2	3.2056e-09	0.556678	0.183	0.1	8.96605e-05
SULF1	3.55088e-09	0.983618	0.318	0.234	9.93181e-05
COL14A1	4.01386e-09	0.577941	0.116	0.047	0.000112268
AUXG01000058.1	4.17354e-09	0.623995	0.14	0.066	0.000116734
PCAT1	4.88184e-09	0.642497	0.474	0.417	0.000136545
CCL2	5.50828e-09	0.320935	0.146	0.066	0.000154067
SCIN	5.51712e-09	0.64599	0.357	0.272	0.000154314
MOXD1	5.84805e-09	0.518721	0.102	0.038	0.00016357
LPAR1	6.50857e-09	0.583599	0.159	0.082	0.000182045
IGF1	7.21996e-09	0.594967	0.112	0.045	0.000201942
RYR3	7.94237e-09	-0.390585	0.151	0.247	0.000222148
SPECC1	8.42835e-09	0.426198	0.116	0.048	0.000235741
CCT2	9.0219e-09	-0.260136	0.054	0.119	0.000252342
GNA14	9.44983e-09	0.527159	0.135	0.064	0.000264312
AC093912.1	9.75132e-09	0.648105	0.103	0.04	0.000272744
SFMBT2	1.10586e-08	-0.265701	0.242	0.362	0.000309308
TNXB	1.32868e-08	0.393793	0.103	0.039	0.000371633
SLC12A1	1.35452e-08	-0.899503	0.124	0.201	0.00037886
HOMER1	1.47006e-08	-0.947529	0.408	0.528	0.000411176
MCTP1	1.69515e-08	0.716334	0.175	0.097	0.000474132
PROM1	1.81344e-08	0.502718	0.491	0.395	0.000507218
CDK6	1.8604e-08	-0.320391	0.409	0.536	0.000520353
DLC1	2.26397e-08	0.654728	0.379	0.299	0.000633232
BHLHE40	2.33632e-08	0.664448	0.303	0.219	0.00065347
RASAL2	2.50118e-08	0.573474	0.635	0.613	0.000699581
LINC02398	2.56662e-08	-0.343671	0.088	0.165	0.000717884
SIK2	2.64419e-08	-0.641706	0.553	0.663	0.00073958
DCDC2	2.7609e-08	-0.250915	0.773	0.865	0.000772224
LRP1	2.9406e-08	0.436242	0.107	0.044	0.000822487
ADGRG1	2.94572e-08	0.657668	0.256	0.178	0.000823918
RUNX2	3.11447e-08	0.448785	0.132	0.062	0.000871117
SEL1L3	3.2044e-08	0.497817	0.156	0.083	0.000896271
SLC6A6	3.30976e-08	0.564592	0.172	0.096	0.000925739
ZSWIM4	3.52678e-08	0.400964	0.116	0.051	0.00098644
ITGA2	4.82505e-08	0.759371	0.395	0.338	0.00134957
TNC	5.88811e-08	0.537326	0.52	0.414	0.00164691
DIPK2A	6.0721e-08	-0.275495	0.053	0.114	0.00169837
FLRT3	7.65502e-08	-0.26964	0.064	0.129	0.00214111
MEG3	1.10225e-07	0.967773	0.122	0.058	0.003083
GLIS3	1.37293e-07	0.370954	0.862	0.895	0.00384009
PLEKHA4	1.42621e-07	0.401992	0.11	0.048	0.00398911
LTBP4	1.51732e-07	0.436445	0.124	0.06	0.00424395
LRRFIP1	1.5294e-07	0.616618	0.581	0.535	0.00427773
CSGALNACT1	1.59879e-07	0.924317	0.267	0.196	0.00447182
TNFSF10	1.61708e-07	0.411477	0.243	0.16	0.00452296
PPP1R12B	1.68369e-07	0.609817	0.52	0.481	0.00470927
GRK5	1.96234e-07	0.530087	0.103	0.045	0.00548865
FLNA	1.9881e-07	0.533226	0.304	0.215	0.00556072
MYO1D	2.05244e-07	0.534556	0.551	0.52	0.00574067
DISC1	2.0739e-07	0.354705	0.207	0.128	0.00580071
CDH11	2.2522e-07	0.701152	0.206	0.133	0.0062994
PALM2-AKAP2	3.14152e-07	0.689906	0.39	0.339	0.00878682
MEGF6	3.78339e-07	0.446563	0.125	0.062	0.0105822
AL591501.1	4.46079e-07	-0.277743	0.074	0.139	0.0124768
KCNT2	4.60666e-07	-0.26194	0.605	0.742	0.0128848
FOSB	4.90806e-07	-0.448996	0.097	0.162	0.0137278
APBB2	5.6444e-07	0.518497	0.669	0.704	0.0157874
RBM25	6.60202e-07	0.591283	0.58	0.588	0.0184659
AC083837.1	6.87749e-07	0.582475	0.206	0.136	0.0192363
TMEM132D	8.27064e-07	-0.481205	0.077	0.138	0.023133
SUSD6	8.39841e-07	0.720508	0.384	0.348	0.0234903
ATRNL1	8.60465e-07	0.581551	0.288	0.216	0.0240672
KCTD16	9.19255e-07	0.376304	0.157	0.09	0.0257116
TUFT1	9.23432e-07	0.44116	0.113	0.056	0.0258284
GABBR1	9.43854e-07	0.539615	0.242	0.173	0.0263996
AC007368.1	9.70769e-07	0.718769	0.116	0.06	0.0271524
RNF144B	9.98237e-07	0.293542	0.371	0.283	0.0279207
DCBLD2	1.07067e-06	0.724685	0.375	0.333	0.0299467
CCN1	1.17264e-06	0.287368	0.3	0.2	0.0327988
LAMC1	1.23663e-06	0.633513	0.347	0.288	0.0345884
LMOD1	1.24505e-06	0.862033	0.182	0.119	0.034824
PTCHD4	1.47914e-06	0.428879	0.128	0.067	0.0413714
CD24	1.48151e-06	0.8561	0.345	0.29	0.0414377
MACF1	1.50777e-06	0.404543	0.817	0.848	0.0421724
FYB2	1.63745e-06	0.500882	0.157	0.096	0.0457994
SAMD12	1.67738e-06	0.586244	0.57	0.558	0.0469162
DDAH1	1.78295e-06	0.689083	0.442	0.419	0.0498691
PLSCR1	2.06899e-06	0.489316	0.289	0.213	0.0578696
TNFAIP2	2.57852e-06	0.388267	0.211	0.137	0.0721212
AC104041.1	2.63232e-06	0.584252	0.11	0.056	0.0736259
TSHZ3	2.97703e-06	0.522309	0.134	0.077	0.0832674
WWTR1	3.14705e-06	0.612789	0.576	0.579	0.0880231
GALNT17	3.15223e-06	0.723581	0.175	0.117	0.0881679
ANXA3	3.25709e-06	0.466432	0.241	0.17	0.0911007
MAMLD1	3.34244e-06	0.694129	0.238	0.174	0.0934882
RAB31	3.40975e-06	0.477284	0.164	0.101	0.0953706
ITGB1	3.60759e-06	0.652301	0.417	0.373	0.100904
A2M	3.7999e-06	0.38155	0.115	0.061	0.106283
TENT5A	4.25298e-06	0.377684	0.122	0.066	0.118956
EIF2AK3	4.81278e-06	-0.320545	0.215	0.301	0.134613
STOM	5.19671e-06	0.296869	0.103	0.051	0.145352
KRT18	6.91591e-06	0.351742	0.141	0.083	0.193438
ASAP1	7.09261e-06	0.622945	0.506	0.487	0.19838
RTN4	8.80258e-06	0.615477	0.586	0.574	0.246208
TMTC2	9.11136e-06	0.604324	0.391	0.337	0.254845
SLCO3A1	9.14845e-06	0.480962	0.388	0.328	0.255882
PTPRK	9.16168e-06	0.537169	0.642	0.663	0.256252
PGGHG	1.02733e-05	0.36612	0.112	0.06	0.287344
FSTL1	1.06932e-05	0.430636	0.229	0.163	0.29909
PARP8	1.0775e-05	0.462235	0.343	0.28	0.301377
RAPH1	1.1175e-05	0.493129	0.248	0.188	0.312565
FBN1	1.16018e-05	0.450712	0.133	0.078	0.324502
TRIO	1.24477e-05	0.482024	0.731	0.749	0.348162
MIR34AHG	1.48649e-05	0.279168	0.106	0.055	0.415773
LOXL2	1.49235e-05	0.56488	0.104	0.056	0.41741
SH3RF3	1.49669e-05	0.53307	0.171	0.114	0.418625
CRIM1	1.76746e-05	0.296026	0.871	0.862	0.494359
LINC01876	1.99777e-05	0.497508	0.167	0.109	0.558777
SNTB2	2.3599e-05	0.555549	0.221	0.167	0.660065
VCAM1	2.53944e-05	-1.00923	0.316	0.382	0.71028
NIBAN2	2.56105e-05	0.479477	0.214	0.158	0.716325
DENND2A	2.58015e-05	0.375254	0.111	0.063	0.721668
LINC01138	2.67932e-05	0.500918	0.228	0.171	0.749406
PIK3R3	2.76855e-05	0.456585	0.108	0.061	0.774363
ADIRF	2.78646e-05	0.31067	0.114	0.064	0.779373
ARHGEF3	2.79469e-05	0.612223	0.315	0.27	0.781675
BX890604.2	2.80459e-05	0.303131	0.103	0.055	0.784443
UNC5D	2.85103e-05	0.375569	0.133	0.081	0.797433
ABCC1	3.4141e-05	0.482888	0.195	0.14	0.954923
CNN2	3.73511e-05	0.337815	0.125	0.075	1
ANKRD44	4.09863e-05	0.436851	0.274	0.215	1
GPR173	4.24015e-05	0.38104	0.126	0.076	1
PELI1	4.32565e-05	0.501513	0.291	0.235	1
PID1	4.46969e-05	0.448735	0.101	0.056	1
MYH9	4.76429e-05	0.604422	0.483	0.464	1
MAGI1	4.79134e-05	0.327954	0.796	0.804	1
C11orf80	4.81773e-05	0.477664	0.335	0.29	1
ZFPM2-AS1	4.98884e-05	0.522211	0.296	0.241	1
TLL1	5.00275e-05	0.446799	0.105	0.06	1
EPAS1	5.05579e-05	0.631102	0.247	0.199	1
AC007906.2	5.07839e-05	-0.312084	0.069	0.117	1
LINC02615	5.09907e-05	0.53025	0.298	0.247	1
PTPN14	5.70613e-05	0.465702	0.584	0.604	1
CLSTN2	5.8321e-05	0.385743	0.337	0.269	1
AC246817.1	5.98926e-05	0.393158	0.101	0.056	1
SWAP70	6.04749e-05	0.438702	0.2	0.145	1
HBEGF	6.23476e-05	0.305704	0.117	0.068	1
COL6A1	6.40257e-05	0.554249	0.241	0.193	1
PXDC1	6.49188e-05	0.564569	0.162	0.113	1
LAPTM4A	6.59121e-05	0.39308	0.183	0.128	1
TIMP2	6.97859e-05	0.431888	0.14	0.09	1
PTPRF	7.59808e-05	0.439159	0.192	0.139	1
DNM3	7.83066e-05	0.604443	0.298	0.259	1
ITGA3	7.95611e-05	0.528528	0.461	0.429	1
TSPAN18	7.99329e-05	0.317858	0.129	0.079	1
CSRP1	8.10202e-05	0.365011	0.141	0.091	1
PROS1	8.71816e-05	0.493106	0.216	0.163	1
TENM2	9.04206e-05	0.611153	0.226	0.176	1
AHNAK	9.14302e-05	0.507636	0.447	0.406	1
MYO9B	9.5051e-05	0.538975	0.258	0.206	1
CLDN1	9.81524e-05	-0.323954	0.362	0.452	1
ITPR2	0.00010084	0.478471	0.534	0.53	1
PGM2L1	0.000100982	0.359124	0.106	0.062	1
TCF4	0.000107206	0.650217	0.328	0.274	1
FMN1	0.000111757	0.716812	0.195	0.15	1
NTNG1	0.000115012	0.428657	0.18	0.128	1
PER3	0.000119645	0.571669	0.253	0.208	1
PRAG1	0.000138379	0.337167	0.114	0.069	1
PLEKHG1	0.000138867	0.520801	0.249	0.199	1
RNF24	0.000145136	0.439533	0.169	0.12	1
PLS3	0.000152179	0.65359	0.242	0.204	1
VOPP1	0.000175477	0.446922	0.212	0.162	1
UBE2H	0.00017797	0.487816	0.635	0.651	1
ZSWIM6	0.000211207	0.405262	0.729	0.731	1
LMNA	0.000216519	-0.480536	0.262	0.321	1
LINC02649	0.000216603	0.251023	0.106	0.062	1
TNFRSF11B	0.000232725	0.330508	0.254	0.198	1
GBP1	0.000234574	0.426888	0.113	0.07	1
TMTC1	0.000246777	0.665272	0.229	0.185	1
WWC1	0.000247822	0.493742	0.562	0.562	1
CD55	0.000254985	0.446205	0.157	0.109	1
TES	0.000258045	0.425572	0.161	0.114	1
COTL1	0.000309697	0.333135	0.124	0.079	1
HIVEP3	0.000326036	0.428177	0.222	0.174	1
EFNA5	0.000369087	-0.276944	0.72	0.792	1
RASA3	0.000369141	0.439992	0.167	0.12	1
ATP8B1	0.000401645	0.513763	0.233	0.19	1
CRISPLD2	0.000404021	0.481216	0.337	0.281	1
HMCN1	0.000431089	0.496236	0.118	0.077	1
THSD4	0.000466105	0.62706	0.303	0.273	1
PER2	0.00047687	0.426905	0.181	0.135	1
GOLGA8B	0.000484389	0.566633	0.429	0.437	1
LEF1	0.000501928	0.413721	0.127	0.085	1
NFIX	0.000556262	0.311571	0.109	0.069	1
AFF3	0.00056444	0.397489	0.356	0.311	1
PHLDB1	0.000573239	0.434075	0.315	0.276	1
MCC	0.000584317	0.467859	0.25	0.208	1
FOXP2	0.000610664	0.493685	0.36	0.328	1
LINC01266	0.000618146	0.521582	0.192	0.147	1
ARID5B	0.000643051	0.365124	0.641	0.633	1
XKR4	0.000670519	0.390295	0.239	0.188	1
ZNF331	0.000676043	-0.855231	0.17	0.222	1
SRGAP3	0.000676253	0.602014	0.237	0.203	1
LAMA2	0.000696046	0.472492	0.108	0.07	1
MYH14	0.000711133	0.307549	0.11	0.071	1
TSPAN4	0.000824061	0.379148	0.178	0.136	1
ZFHX3	0.00090816	0.45027	0.327	0.295	1
ST5	0.000919841	0.522976	0.25	0.211	1
PPFIBP1	0.000925434	0.448053	0.684	0.722	1
SHISA5	0.000928023	0.282486	0.11	0.071	1
TANK	0.000938779	0.391299	0.403	0.377	1
AXL	0.00102148	0.392067	0.168	0.125	1
PHLDB2	0.00104149	0.484938	0.545	0.575	1
SPAG17	0.00113417	0.42316	0.182	0.142	1
GLI2	0.00114369	0.427541	0.136	0.098	1
ZBTB7A	0.00115403	0.486906	0.193	0.155	1
RAP1GAP2	0.00118574	0.594265	0.271	0.238	1
SYT1	0.00126525	0.423568	0.104	0.068	1
PRRC2C	0.00126996	0.553369	0.535	0.559	1
NDST3	0.00129475	0.464746	0.121	0.084	1
SLIT3	0.00132714	0.424858	0.641	0.681	1
DOK6	0.00133705	0.573898	0.171	0.135	1
SLC38A1	0.00139332	0.397003	0.27	0.23	1
IL18	0.00142005	0.466571	0.209	0.17	1
ASAP2	0.00159102	0.636992	0.321	0.306	1
CADPS2	0.0016178	0.512655	0.551	0.577	1
TRABD2B	0.00166675	0.625253	0.567	0.618	1
GAREM1	0.00183691	0.410229	0.595	0.612	1
ALPK2	0.00199909	0.536502	0.367	0.353	1
TNKS1BP1	0.00201305	0.381907	0.119	0.084	1
ESR1	0.00210165	0.529694	0.146	0.11	1
SAMD12-AS1	0.00210623	0.319901	0.11	0.075	1
MIR99AHG	0.0022071	0.455904	0.635	0.677	1
RAD51B	0.00229008	0.326352	0.625	0.625	1
LRRK2	0.00240279	0.450678	0.378	0.357	1
ABCB1	0.00246871	0.359524	0.298	0.258	1
SSH2	0.00247783	0.431539	0.57	0.575	1
C4orf19	0.00258183	0.551755	0.271	0.239	1
MYL9	0.00268753	0.574799	0.238	0.201	1
KLHL13	0.00301297	0.554284	0.477	0.481	1
CTSD	0.00320707	0.476964	0.181	0.143	1
AC097518.2	0.00324931	0.292503	0.104	0.07	1
PDE5A	0.00337281	0.434394	0.225	0.193	1
EPB41L2	0.00349521	0.378448	0.349	0.323	1
AC044810.2	0.00350297	0.497262	0.143	0.108	1
RCAN1	0.003508	0.378644	0.176	0.138	1
ACSM3	0.00361677	0.258068	0.274	0.23	1
HDAC4	0.00377541	0.472652	0.29	0.261	1
TUBB6	0.00403416	0.399135	0.134	0.101	1
KDM6B	0.00420511	0.267559	0.102	0.069	1
CELF2	0.00474795	0.496556	0.227	0.196	1
RAB27A	0.00510265	0.382179	0.155	0.121	1
NAALADL2	0.00535829	0.288581	0.745	0.789	1
VLDLR-AS1	0.00536215	0.366183	0.105	0.075	1
MEG8	0.00541772	0.505438	0.111	0.081	1
PKD1	0.00554982	0.378763	0.148	0.115	1
SBNO2	0.00646764	0.323176	0.143	0.108	1
PLEC	0.00661581	0.371431	0.195	0.16	1
ZMAT3	0.00668903	0.345279	0.127	0.096	1
NEBL	0.00678445	0.263003	0.489	0.644	1
ABI3BP	0.00692394	0.458642	0.434	0.435	1
SESTD1	0.00710017	0.431401	0.332	0.315	1
SYNPO2	0.00736373	0.408569	0.237	0.204	1
MTCL1	0.00742052	0.295424	0.131	0.099	1
KCNQ3	0.00749628	0.314137	0.131	0.097	1
LINC01091	0.00792129	0.303189	0.174	0.14	1
PKHD1	0.00792618	0.323909	0.784	0.865	1
MYH10	0.00793725	0.715294	0.303	0.292	1
AL050309.1	0.00868551	0.35202	0.528	0.551	1
LDLRAD3	0.00898606	0.308813	0.114	0.084	1
GREB1L	0.00900212	0.385162	0.111	0.082	1
GAS6	0.00906344	0.351923	0.127	0.098	1
CCDC7	0.00944784	0.490164	0.297	0.285	1
RASGRF2	0.00965485	0.323971	0.13	0.101	1
BANK1	0.00977683	0.2548	0.138	0.106	1
LINC01811	0.00990208	0.256101	0.149	0.114	1
IQGAP1	0.0104724	0.333628	0.471	0.475	1
DOCK11	0.0104955	0.400414	0.354	0.338	1
SKI	0.0108471	0.490483	0.281	0.269	1
MAP4K4	0.0109365	0.375697	0.438	0.43	1
C12orf75	0.0111058	0.290778	0.173	0.14	1
SYTL2	0.011209	0.329842	0.493	0.486	1
NHS	0.0113672	0.374659	0.633	0.67	1
MSRB3	0.0115842	0.449941	0.362	0.357	1
KIF26B	0.0120443	0.451012	0.553	0.556	1
MAPKBP1	0.0120966	0.380911	0.149	0.121	1
LINC00621	0.0120976	-0.27159	0.081	0.113	1
AMOTL1	0.0121783	0.392804	0.196	0.17	1
ETS1	0.012283	0.263009	0.201	0.166	1
ADAM10	0.0126155	0.301125	0.594	0.616	1
ANXA5	0.0130952	0.391602	0.239	0.213	1
LIMCH1	0.0138056	0.459593	0.407	0.419	1
DPYSL3	0.0147347	0.56738	0.272	0.253	1
NR2F1-AS1	0.0148331	0.435196	0.188	0.161	1
STAT3	0.0157473	0.29874	0.592	0.59	1
JMJD1C	0.0158716	0.273914	0.799	0.829	1
SLC23A2	0.0168707	0.318826	0.164	0.137	1
ST6GAL1	0.0171012	0.532035	0.349	0.33	1
MIR222HG	0.017975	0.450275	0.182	0.157	1
HS6ST1	0.0183085	0.318971	0.146	0.119	1
SLC20A2	0.0191183	0.537625	0.468	0.494	1
WNT5B	0.0200969	0.339028	0.116	0.091	1
IQCA1	0.0205576	0.278522	0.114	0.089	1
SKAP1	0.0208564	0.405583	0.356	0.35	1
TTLL3	0.0209252	0.362753	0.179	0.153	1
NF2	0.0209349	0.335117	0.161	0.135	1
SEC24D	0.0217049	0.446586	0.176	0.153	1
EIF4G3	0.0218594	0.283604	0.663	0.702	1
XRCC4	0.0223467	0.361701	0.153	0.128	1
SVIL	0.023321	0.449403	0.553	0.608	1
RNF19A	0.0234519	0.389284	0.461	0.468	1
RNF213	0.0235093	0.409798	0.424	0.419	1
B4GALT5	0.02365	0.494306	0.342	0.343	1
RAI1	0.024006	0.438788	0.201	0.182	1
ABCA1	0.02516	0.363153	0.144	0.119	1
DOCK9	0.0252029	0.434869	0.356	0.353	1
MCU	0.0260809	0.326756	0.458	0.458	1
CPLANE1	0.0265191	0.502024	0.467	0.519	1
SEMA4B	0.026947	0.297503	0.143	0.116	1
ATP11A	0.027044	0.405777	0.34	0.329	1
SOD2	0.0273908	0.346268	0.364	0.345	1
MEF2A	0.0278063	0.331086	0.624	0.675	1
FNIP2	0.0279946	0.268732	0.353	0.445	1
MET	0.0301696	0.41488	0.492	0.504	1
INTS1	0.0303851	0.297374	0.133	0.108	1
STX12	0.0306124	0.477509	0.23	0.214	1
NR2F1	0.0309715	0.288103	0.107	0.084	1
COL4A2	0.0311593	0.419976	0.585	0.64	1
ANO6	0.0320847	0.510397	0.318	0.314	1
CLNK	0.0327527	0.251509	0.103	0.081	1
ZNF83	0.0329836	0.357222	0.516	0.547	1
TBC1D22A	0.0335408	0.387467	0.462	0.491	1
LOXL1	0.0336434	0.317098	0.11	0.087	1
ANXA4	0.0340381	0.405428	0.386	0.395	1
ROR1	0.0344426	0.406	0.327	0.32	1
CORO2B	0.0368702	0.38178	0.113	0.092	1
CYTH3	0.0371665	0.432193	0.157	0.137	1
CLIP2	0.0374833	0.328872	0.148	0.125	1
VPS13B	0.0392494	0.331486	0.62	0.685	1
ARHGDIA	0.0395664	0.26415	0.103	0.082	1
GOLGA8A	0.0399483	0.435935	0.31	0.307	1
IL13RA1	0.0401728	0.266628	0.136	0.114	1
FAM110B	0.0403363	0.36633	0.33	0.323	1
ATP13A3	0.0433024	0.374512	0.521	0.548	1
BBOX1	0.043416	0.28782	0.149	0.193	1
AC083870.1	0.0438291	0.329879	0.135	0.113	1
ITFG1	0.0450258	0.306474	0.561	0.611	1
CLIC4	0.0465244	0.28794	0.527	0.528	1
TSBP1-AS1	0.0475787	0.269492	0.116	0.094	1
PIK3C2G	0.0479207	0.441777	0.204	0.185	1
PCSK7	0.0484407	0.288166	0.142	0.121	1
TP53BP2	0.0490655	0.260662	0.211	0.189	1
MGLL	0.0504488	0.372783	0.149	0.129	1
NPNT	0.051212	0.392599	0.253	0.243	1
ACTR3	0.0513504	0.309037	0.498	0.509	1
SPARC	0.053179	0.417906	0.2	0.181	1
SDC4	0.0536661	0.353214	0.285	0.267	1
SLC16A7	0.0540511	0.266792	0.23	0.299	1
SLC22A2	0.0548733	0.392517	0.195	0.181	1
AL365295.1	0.0561616	0.317544	0.144	0.122	1
AC079142.1	0.0571967	0.343843	0.304	0.3	1
COBLL1	0.0575292	0.336099	0.667	0.717	1
RARB	0.0579426	0.34252	0.104	0.085	1
STK17A	0.0583926	0.26607	0.104	0.084	1
ABLIM2	0.0606318	0.287914	0.179	0.234	1
GMDS	0.0610069	0.282583	0.59	0.618	1
EMC10	0.0631524	0.264646	0.113	0.092	1
EFEMP1	0.0633192	0.29517	0.124	0.105	1
ABCC4	0.0658421	0.382986	0.356	0.361	1
ARHGAP23	0.0697064	0.329257	0.127	0.109	1
WTIP	0.0706825	0.324778	0.119	0.101	1
SCMH1	0.0714201	0.339558	0.543	0.589	1
SSBP3	0.0717572	0.515841	0.306	0.311	1
DOK5	0.0719694	0.338459	0.143	0.125	1
AL022068.1	0.0735412	0.278738	0.188	0.241	1
ZNF521	0.0736871	0.272483	0.109	0.091	1
CTIF	0.075519	0.526672	0.34	0.371	1
ZC4H2	0.0767437	0.400373	0.137	0.121	1
AMOTL2	0.0768212	0.358424	0.185	0.17	1
ANXA11	0.0787179	0.322305	0.274	0.267	1
NCOR2	0.0791666	0.431623	0.305	0.31	1
SKIL	0.0806917	0.383265	0.315	0.311	1
NECTIN2	0.0846643	0.32233	0.308	0.3	1
RABGEF1	0.0852595	0.359841	0.414	0.429	1
CAP2	0.086322	0.341464	0.188	0.174	1
GALNT10	0.0865139	0.397396	0.287	0.278	1
TMEM87B	0.0866445	0.383381	0.146	0.131	1
ELMSAN1	0.0866783	0.336115	0.15	0.133	1
GPRIN3	0.0875117	0.370506	0.144	0.128	1
PTPRG	0.0919121	0.276277	0.731	0.761	1
LRRC49	0.0923375	0.3076	0.155	0.139	1
AC107223.1	0.0923967	0.381117	0.171	0.157	1
LAMA5	0.0927787	0.45538	0.268	0.265	1
AC119673.2	0.093155	0.406171	0.174	0.16	1
AC109466.1	0.0941461	0.460789	0.219	0.2	1
MYO1B	0.0954036	0.346044	0.345	0.348	1
ATN1	0.0960767	0.25322	0.146	0.128	1
GALNT1	0.0967867	0.351351	0.205	0.192	1
HDAC7	0.0994837	0.349869	0.219	0.209	1
CTNND1	0.104858	0.318112	0.667	0.745	1
SLC7A1	0.106472	0.327631	0.149	0.132	1
MITF	0.107352	0.384718	0.488	0.539	1
PAPSS2	0.108862	0.461183	0.137	0.124	1
BACH1	0.111194	0.335252	0.378	0.391	1
NF1	0.111442	0.260102	0.676	0.743	1
COL7A1	0.111783	0.328469	0.101	0.084	1
UST	0.113923	0.366522	0.159	0.146	1
MAP3K14	0.118529	0.334708	0.16	0.147	1
CCM2	0.120495	0.299256	0.206	0.193	1
ST6GALNAC3	0.121591	0.254471	0.19	0.231	1
SPSB1	0.122111	0.665454	0.268	0.276	1
SOGA1	0.122526	0.299533	0.103	0.089	1
DDX21	0.123782	0.265246	0.125	0.108	1
MYO1C	0.124088	0.305448	0.201	0.19	1
HSPA12A	0.125742	0.271491	0.322	0.412	1
NABP1	0.130947	0.359298	0.136	0.123	1
CORO1C	0.131908	0.416944	0.25	0.25	1
USP53	0.138717	0.55644	0.433	0.482	1
ANKLE2	0.140765	0.330885	0.19	0.181	1
TMEM51	0.142603	0.401641	0.213	0.206	1
RELB	0.143414	0.264094	0.185	0.173	1
AC245060.5	0.146769	0.38602	0.236	0.232	1
RRAS2	0.151239	0.33408	0.362	0.377	1
ALPK1	0.153059	0.37844	0.226	0.223	1
HRH1	0.156577	0.328447	0.372	0.386	1
PPP2R3A	0.159379	0.348116	0.479	0.517	1
MYO6	0.160761	0.34551	0.599	0.669	1
CD2AP	0.161441	0.34965	0.525	0.587	1
FAM133B	0.162035	0.416933	0.41	0.45	1
RBMS2	0.162926	0.332071	0.289	0.291	1
CTTNBP2NL	0.163066	0.263492	0.174	0.161	1
AL008633.1	0.163276	0.25865	0.251	0.239	1
ZEB1	0.163288	0.273407	0.457	0.465	1
TRAM1	0.163425	0.278591	0.178	0.168	1
PRKCH	0.166212	0.285609	0.116	0.102	1
DSE	0.172321	0.301249	0.27	0.268	1
DOCK1	0.174479	0.338488	0.572	0.665	1
COL26A1	0.178949	0.493194	0.179	0.175	1
ABR	0.185822	0.278672	0.22	0.212	1
VPS13C	0.18584	0.331738	0.507	0.559	1
SOAT1	0.186624	0.30207	0.107	0.096	1
EIF4G1	0.188031	0.256872	0.154	0.143	1
SGMS2	0.189298	0.25007	0.204	0.245	1
CALCRL	0.19059	0.272252	0.145	0.133	1
CPEB2	0.192399	0.473227	0.316	0.338	1
CCDC57	0.192723	0.293478	0.282	0.288	1
ADAMTS2	0.193434	0.267953	0.102	0.09	1
HSPB1	0.196276	0.37504	0.109	0.098	1
LRRC7	0.202688	0.417481	0.125	0.114	1
AC113383.1	0.203741	0.31898	0.2	0.191	1
GNG12	0.203805	0.260146	0.307	0.392	1
RASA2	0.204	0.346679	0.421	0.457	1
MAP4	0.209514	0.341741	0.536	0.591	1
C1QTNF7	0.210775	0.252312	0.098	0.121	1
PKNOX2	0.212775	0.336125	0.134	0.124	1
MBNL1	0.217763	0.460827	0.664	0.728	1
JPH2	0.218665	0.286037	0.116	0.145	1
SLC4A11	0.226296	0.63405	0.288	0.365	1
ADAM17	0.228369	0.358088	0.241	0.237	1
NTM	0.231537	0.553921	0.34	0.356	1
TRIM2	0.231608	0.273145	0.266	0.327	1
ANXA2	0.231787	0.37416	0.294	0.296	1
MICAL2	0.237465	0.434071	0.237	0.242	1
UAP1	0.237743	0.413323	0.124	0.114	1
TMBIM6	0.238111	0.337946	0.317	0.323	1
ZNF124	0.240884	0.269987	0.15	0.142	1
PXDN	0.242705	0.28639	0.184	0.177	1
JPX	0.245438	0.296814	0.487	0.54	1
NPAS2	0.258006	0.364627	0.157	0.152	1
TMCC3	0.260223	0.250699	0.102	0.092	1
SLC24A3	0.269427	0.443212	0.211	0.209	1
SSH1	0.271688	0.352835	0.188	0.186	1
ARSJ	0.274168	0.282341	0.196	0.193	1
PLSCR4	0.275972	0.291666	0.183	0.177	1
SLC4A7	0.278988	0.414891	0.36	0.39	1
ZNF704	0.282282	0.313052	0.325	0.345	1
NFE2L2	0.283358	0.278787	0.449	0.486	1
STRN3	0.286853	0.28297	0.524	0.575	1
PAK3	0.288963	0.325343	0.216	0.214	1
CEP112	0.29484	0.252198	0.507	0.565	1
SPATA6L	0.29815	0.271882	0.206	0.203	1
NHSL1	0.301467	0.348835	0.172	0.167	1
CNN3	0.303834	0.361599	0.285	0.3	1
RALGAPA2	0.312856	0.357029	0.371	0.397	1
DIRC3	0.314212	0.333299	0.206	0.249	1
PIP4K2A	0.315069	0.360817	0.289	0.304	1
BCAR1	0.317964	0.27537	0.128	0.121	1
ETV6	0.333713	0.352919	0.53	0.544	1
NAV3	0.338431	0.31366	0.327	0.33	1
AFAP1	0.338962	0.266344	0.232	0.232	1
SLC35F4	0.339048	0.30115	0.243	0.285	1
SHB	0.342743	0.342234	0.225	0.229	1
MTAP	0.34477	0.274601	0.252	0.257	1
LINC00893	0.349833	0.272893	0.128	0.122	1
TBC1D9	0.358136	0.289791	0.217	0.217	1
RSU1	0.366884	0.302437	0.241	0.245	1
SGIP1	0.37041	0.413397	0.424	0.482	1
AC005261.1	0.371697	0.286296	0.135	0.131	1
CCNL1	0.384619	0.388167	0.488	0.519	1
ADAM9	0.388133	0.404509	0.231	0.243	1
PLAT	0.388374	0.462957	0.102	0.097	1
TP63	0.389331	0.492839	0.142	0.137	1
SPINT2	0.392688	0.275872	0.155	0.151	1
C1RL	0.394238	0.329367	0.198	0.201	1
AC008415.1	0.397161	0.30891	0.099	0.114	1
PTBP3	0.398879	0.307911	0.569	0.629	1
COL4A3	0.399266	0.262366	0.471	0.542	1
PCNX2	0.402548	0.307714	0.358	0.395	1
GOLGA2	0.403735	0.320916	0.207	0.213	1
TNS3	0.407993	0.279681	0.614	0.696	1
HDAC8	0.411857	0.299047	0.383	0.423	1
POU6F2	0.412478	0.380544	0.197	0.203	1
MLXIP	0.413231	0.423971	0.3	0.33	1
CDK17	0.431547	0.250214	0.252	0.291	1
WSB1	0.434818	0.264157	0.57	0.685	1
ELL	0.43581	0.342917	0.152	0.153	1
LRP1B	0.456817	0.442751	0.346	0.38	1
RUSC2	0.465193	0.350723	0.332	0.369	1
ENO1	0.47092	0.273932	0.179	0.177	1
BMERB1	0.475878	0.418158	0.247	0.267	1
PRKCA	0.476197	0.264679	0.694	0.758	1
SNX9	0.477157	0.437738	0.389	0.435	1
PDXK	0.480003	0.283271	0.328	0.388	1
TRAPPC9	0.480812	0.29063	0.484	0.55	1
USP11	0.485845	0.25303	0.13	0.128	1
ITSN1	0.490118	0.301202	0.401	0.49	1
NAV2	0.493315	0.278095	0.495	0.591	1
PSME4	0.517594	0.379969	0.361	0.399	1
COL27A1	0.525753	0.399205	0.265	0.288	1
PLEKHA1	0.544286	0.351805	0.398	0.444	1
STK38	0.54776	0.266632	0.233	0.242	1
CLPTM1L	0.560738	0.26293	0.124	0.122	1
CRTC3	0.569116	0.273189	0.188	0.216	1
LAMP1	0.570839	0.259591	0.148	0.147	1
FAM49B	0.574824	0.340117	0.429	0.466	1
FOXN3	0.575463	0.258292	0.346	0.39	1
Z93930.2	0.591487	0.280717	0.16	0.182	1
CLIP1	0.598653	0.326782	0.354	0.387	1
VAV2	0.601391	0.301414	0.192	0.197	1
RNF121	0.605593	0.282373	0.17	0.176	1
MAPK8IP3	0.605657	0.255089	0.209	0.236	1
TFRC	0.607263	0.422298	0.099	0.109	1
CCDC88A	0.609738	0.300253	0.214	0.223	1
ZBTB7C	0.621975	0.265502	0.253	0.287	1
NBEA	0.626469	0.270681	0.521	0.601	1
SNED1	0.633177	0.314382	0.224	0.255	1
SMARCA4	0.634105	0.299306	0.242	0.26	1
TRPS1	0.636447	0.266442	0.579	0.663	1
CHSY1	0.64502	0.272614	0.132	0.133	1
FAM20C	0.652089	0.361148	0.16	0.178	1
NFIC	0.663881	0.353522	0.351	0.404	1
ANKRD36	0.66582	0.275511	0.353	0.426	1
RHOB	0.669258	0.254165	0.218	0.237	1
PRPF38B	0.68246	0.286633	0.213	0.227	1
FGF13	0.686684	0.251281	0.288	0.333	1
TNNT2	0.689297	0.469904	0.231	0.273	1
UBR1	0.691737	0.266619	0.323	0.367	1
CCDC14	0.69599	0.308274	0.327	0.368	1
MYO5A	0.69787	0.31345	0.237	0.257	1
NOX4	0.710874	0.301727	0.424	0.475	1
TTC7B	0.714183	0.285158	0.223	0.259	1
ATF6	0.715109	0.275583	0.361	0.396	1
AC011287.1	0.721813	0.490582	0.113	0.115	1
RAPGEF1	0.727805	0.259366	0.258	0.29	1
PPP4R1	0.729693	0.264147	0.286	0.308	1
FHOD3	0.733367	0.35588	0.568	0.696	1
RIMKLB	0.734354	0.272457	0.247	0.265	1
TAF1	0.743018	0.292509	0.253	0.273	1
SERINC5	0.743358	0.325527	0.241	0.253	1
MYO15B	0.745615	0.32841	0.33	0.36	1
CCDC91	0.755785	0.254397	0.479	0.557	1
TANC1	0.759701	0.291458	0.474	0.542	1
PEAK1	0.762195	0.311537	0.352	0.381	1
KHDRBS1	0.763625	0.290132	0.323	0.359	1
LITAF	0.763651	0.373271	0.211	0.227	1
TRIM38	0.76632	0.280689	0.198	0.211	1
GBE1	0.771556	0.31186	0.395	0.459	1
MPDZ	0.776033	0.34829	0.277	0.329	1
TBC1D16	0.7766	0.339177	0.231	0.253	1
GSN	0.78259	0.255084	0.179	0.185	1
STK3	0.786158	0.261756	0.567	0.651	1
ANKRD36C	0.786259	0.284164	0.353	0.409	1
TMEM117	0.79242	0.291565	0.357	0.402	1
LINC00342	0.798042	0.279669	0.285	0.326	1
SH3D19	0.802212	0.309478	0.468	0.539	1
CPQ	0.803044	0.287024	0.471	0.564	1
MPRIP	0.80561	0.252602	0.229	0.259	1
WDR43	0.807151	0.277932	0.187	0.208	1
DNAH5	0.822607	0.265745	0.157	0.163	1
RIC1	0.824331	0.355597	0.359	0.414	1
NR6A1	0.83149	0.272214	0.313	0.345	1
NUTM2A-AS1	0.846418	0.269819	0.264	0.291	1
CHP1	0.853534	0.280185	0.181	0.193	1
ASPH	0.853635	0.327187	0.313	0.348	1
CCDC40	0.863267	0.273282	0.167	0.178	1
ERMP1	0.864064	0.27214	0.146	0.154	1
NTN4	0.867395	0.308518	0.459	0.502	1
ANKRD36B	0.889205	0.27538	0.174	0.188	1
LNPEP	0.893813	0.272138	0.298	0.343	1
SLC20A1	0.899138	0.445985	0.146	0.153	1
BCAR3	0.899686	0.320212	0.222	0.246	1
SACS	0.901392	0.271553	0.176	0.194	1
SH3BP4	0.903883	0.325951	0.206	0.234	1
DGKI	0.907045	0.421035	0.141	0.15	1
FGFR1	0.915177	0.261441	0.227	0.244	1
PDE1C	0.91547	0.300758	0.2	0.22	1
SLC22A3	0.916691	0.274603	0.098	0.105	1
LINC01278	0.92425	0.330423	0.462	0.565	1
ABL2	0.924473	0.297704	0.316	0.353	1
SPRED2	0.94543	0.278292	0.272	0.305	1
UBA6	0.947577	0.283697	0.263	0.29	1
CASK	0.948331	0.280972	0.353	0.394	1
SULF2	0.9533	0.294446	0.176	0.193	1
COL4A4	0.955558	0.320665	0.394	0.452	1
NPEPPS	0.959429	0.275424	0.424	0.487	1
SPRED1	0.960246	0.283616	0.307	0.348	1
KDM6A	0.961052	0.253196	0.475	0.549	1
SCLT1	0.961484	0.286113	0.268	0.297	1
TNS1	0.970025	0.302437	0.478	0.587	1
KMT2B	0.985212	0.275747	0.139	0.15	1
RRBP1	0.988633	0.348155	0.256	0.288	1
RNF145	0.990609	0.282796	0.232	0.252	1
CMIP	0.993856	0.265927	0.361	0.41	1
SPIRE1	0.995616	0.338138	0.312	0.361	1

## Sheet: TAL1
	p_val	avg_log2FC	pct.1	pct.2	p_val_adj
PRDM16-DT	0	-0.930634	0.077	0.387	0
DNAJC11	0	-0.620019	0.186	0.435	0
SLC25A33	0	-1.36416	0.132	0.563	0
CLCNKA	0	-0.964742	0.056	0.401	0
CLCNKB	0	-0.899101	0.109	0.492	0
RAP1GAP	0	-0.498447	0.092	0.305	0
CLIC4	0	1.65011	0.44	0.107	0
NFYC	0	-0.81739	0.234	0.543	0
TSPAN1	0	0.594398	0.184	0.01	0
ACOT11	0	-1.00065	0.244	0.617	0
MROH7	0	-1.09277	0.203	0.572	0
USP24	0	-0.618837	0.498	0.74	0
FYB2	0	0.622367	0.211	0.028	0
TACSTD2	0	0.762502	0.266	0.032	0
AK4	0	-0.426051	0.044	0.244	0
SGIP1	0	-1.68901	0.347	0.837	0
PTGER3	0	-2.21073	0.343	0.873	0
ZRANB2	0	-0.619832	0.521	0.76	0
ST6GALNAC5	0	-0.710657	0.012	0.148	0
LINC01781	0	1.36532	0.417	0.135	0
LINC01725	0	-0.638811	0.421	0.672	0
ARHGAP29	0	1.28071	0.742	0.527	0
RNPC3	0	-0.768841	0.377	0.713	0
AHCYL1	0	-0.738286	0.226	0.499	0
MAGI3	0	0.929733	0.765	0.689	0
ATP1A1	0	-1.2931	0.594	0.916	0
ATP1A1-AS1	0	-0.736041	0.13	0.396	0
LINC01762	0	-2.34056	0.175	0.88	0
TXNIP	0	-0.709691	0.301	0.543	0
LINC01138	0	0.903651	0.379	0.165	0
S100A11	0	0.404653	0.178	0.034	0
S100A6	0	1.22231	0.444	0.145	0
MUC1	0	1.43231	0.666	0.4	0
LMNA	0	1.44863	0.366	0.136	0
PBX1	0	-0.954709	0.609	0.866	0
LINC00970	0	-2.17691	0.089	0.688	0
ATP1B1	0	-2.05957	0.575	0.965	0
FMO4	0	-0.582671	0.073	0.293	0
PAPPA2	0	3.05416	0.725	0.198	0
LAMC1	0	0.883705	0.437	0.237	0
LAMC2	0	1.97492	0.282	0.016	0
ELF3	0	1.21187	0.346	0.026	0
MFSD4A	0	-0.679277	0.151	0.393	0
RHEX	0	2.10245	0.503	0.055	0
PIGR	0	0.542432	0.177	0.021	0
PFKFB2	0	-0.51304	0.041	0.251	0
CD55	0	2.11655	0.49	0.072	0
ESRRG	0	-1.70379	0.943	0.998	0
MARC2	0	-0.682363	0.113	0.379	0
SUSD4	0	-0.675492	0.235	0.528	0
CAPN8	0	1.39297	0.22	0.007	0
ITPKB	0	-0.753856	0.108	0.37	0
MTR	0	-1.08825	0.511	0.851	0
RGS7	0	-1.26192	0.02	0.288	0
KIF26B	0	0.908142	0.324	0.097	0
LPIN1	0	-0.619048	0.127	0.342	0
AC093912.1	0	1.14922	0.309	0.026	0
KLHL29	0	0.748802	0.195	0.025	0
FOSL2	0	0.950162	0.37	0.147	0
LINC01320	0	0.932243	0.843	0.798	0
AC079352.1	0	1.25154	0.659	0.506	0
SLC8A1	0	0.771744	0.406	0.111	0
SLC3A1	0	-0.928832	0.18	0.54	0
XPO1	0	-0.606482	0.366	0.611	0
SUCLG1	0	-0.598131	0.121	0.388	0
MAP4K4	0	1.06696	0.511	0.264	0
FHL2	0	1.28837	0.23	0.018	0
SULT1C2	0	-0.793904	0.367	0.722	0
MIR4435-2HG	0	1.15097	0.415	0.156	0
PAX8-AS1	0	1.46003	0.522	0.196	0
PAX8	0	1.30831	0.723	0.509	0
ACTR3	0	1.02954	0.514	0.308	0
PTPN4	0	-1.42368	0.368	0.796	0
AC011246.1	0	-3.1592	0.06	0.468	0
NCKAP5	0	-0.972127	0.118	0.43	0
MGAT5	0	-1.51772	0.274	0.699	0
THSD7B	0	-0.658663	0.032	0.186	0
LRP1B	0	-1.02387	0.561	0.844	0
TEX41	0	-1.7936	0.126	0.527	0
LYPD6	0	-0.95281	0.028	0.233	0
CACNB4	0	-1.73222	0.087	0.51	0
CCDC148	0	-0.683968	0.616	0.843	0
ITGB6	0	2.10197	0.607	0.159	0
AC019197.1	0	1.61661	0.917	0.804	0
SCN3A	0	1.11042	0.332	0.124	0
SCN2A	0	1.3852	0.702	0.441	0
LRP2	0	-0.718012	0.09	0.311	0
MYO3B	0	-0.786337	0.383	0.666	0
GAD1	0	-0.936062	0.014	0.284	0
SLC25A12	0	-0.734138	0.28	0.575	0
TTN-AS1	0	-0.541214	0.162	0.403	0
SESTD1	0	1.38132	0.685	0.385	0
ZNF385B	0	-1.20061	0.121	0.538	0
PDE1A	0	-1.12923	0.754	0.954	0
GLS	0	1.8669	0.856	0.586	0
PLCL1	0	-2.94909	0.434	0.958	0
RAPH1	0	0.984314	0.412	0.171	0
KLF7	0	1.20232	0.437	0.159	0
MAP2	0	1.28116	0.346	0.035	0
DIRC3	0	-0.717382	0.08	0.296	0
TNS1	0	-0.898662	0.267	0.644	0
AP1S3	0	1.45829	0.45	0.249	0
EFHD1	0	-0.965034	0.363	0.751	0
LRRFIP1	0	0.959487	0.697	0.519	0
ITPR1	0	-0.873624	0.523	0.808	0
AC069277.1	0	-0.870769	0.007	0.141	0
HRH1	0	1.35611	0.277	0.005	0
OXNAD1	0	-0.602487	0.167	0.392	0
SGO1-AS1	0	-1.28482	0.244	0.631	0
ZNF385D	0	-0.928261	0.074	0.329	0
THRB	0	-1.17666	0.496	0.819	0
LINC01811	0	2.39909	0.27	0.021	0
XYLB	0	-0.398162	0.016	0.159	0
CACNA2D3	0	-1.7659	0.593	0.974	0
FHIT	0	-0.552306	0.923	0.965	0
ADAMTS9-AS1	0	-1.06752	0.157	0.526	0
MAGI1	0	-0.635593	0.898	0.977	0
SUCLG2-AS1	0	-0.876033	0.279	0.602	0
PDZRN3	0	-1.03664	0.188	0.516	0
ROBO1	0	0.806708	0.241	0.061	0
MTRNR2L12	0	-0.379115	0.006	0.144	0
NFKBIZ	0	1.70956	0.528	0.101	0
ZPLD1	0	0.697412	0.156	0.004	0
AC078980.1	0	-0.662739	0.003	0.175	0
MYLK	0	-0.866182	0.144	0.42	0
KALRN	0	0.840683	0.276	0.061	0
ALDH1L1	0	-1.37183	0.052	0.531	0
RASA2	0	0.809162	0.563	0.376	0
MME	0	-0.561265	0.035	0.213	0
PLCH1	0	0.89659	0.35	0.146	0
IQCJ-SCHIP1	0	1.32041	0.425	0.192	0
PPM1L	0	-2.10821	0.168	0.722	0
NMD3	0	-0.770679	0.255	0.522	0
SKIL	0	1.17628	0.463	0.179	0
TNIK	0	1.69909	0.503	0.124	0
FNDC3B	0	1.05467	0.912	0.852	0
NCEH1	0	1.85067	0.548	0.214	0
NLGN1	0	1.22663	0.656	0.392	0
TBL1XR1	0	0.934008	0.757	0.592	0
KCNMB2	0	-0.913421	0.167	0.437	0
USP13	0	-0.749862	0.081	0.309	0
DNAJC19	0	-0.602711	0.028	0.216	0
EHHADH	0	-0.422342	0.086	0.287	0
LIPH	0	0.827879	0.324	0.135	0
AC068631.1	0	-1.77906	0.055	0.588	0
KNG1	0	-2.3536	0.037	0.785	0
ST6GAL1	0	1.76849	0.605	0.184	0
CLDN16	0	-1.26122	0.127	0.513	0
TMEM207	0	-1.76283	0.008	0.285	0
BDH1	0	-0.720513	0.068	0.314	0
STK32B	0	-0.949829	0.38	0.778	0
CLNK	0	0.541349	0.195	0.038	0
PROM1	0	2.07779	0.593	0.085	0
TAPT1-AS1	0	-1.03933	0.374	0.747	0
AC097515.1	0	-0.648183	0.022	0.2	0
KCNIP4	0	1.41865	0.957	0.783	0
AC110296.1	0	0.79565	0.263	0.088	0
PPARGC1A	0	-1.62302	0.466	0.911	0
LINC02484	0	-0.803922	0.004	0.148	0
LNX1	0	-0.748506	0.255	0.585	0
AC124017.1	0	-1.21699	0.015	0.294	0
UGT2B7	0	1.75583	0.602	0.302	0
SLC4A4	0	-0.770876	0.192	0.427	0
SEPTIN11	0	0.890856	0.472	0.277	0
ANXA3	0	1.31778	0.35	0.045	0
SCD5	0	-1.3866	0.147	0.586	0
GPAT3	0	-1.0316	0.151	0.448	0
AFF1	0	1.03833	0.823	0.751	0
SPP1	0	1.3459	0.526	0.164	0
PPM1K	0	-0.866598	0.085	0.343	0
FAM13A	0	-0.664758	0.425	0.676	0
CCSER1	0	-0.688375	0.974	0.999	0
PDLIM5	0	1.08571	0.665	0.509	0
STPG2	0	-1.07547	0.258	0.636	0
ARHGEF38	0	1.11619	0.746	0.571	0
RPL34-AS1	0	-0.591253	0.085	0.29	0
COL25A1	0	2.97781	0.383	0.043	0
EGF	0	-4.54211	0.084	0.915	0
ANK2	0	-1.49248	0.165	0.674	0
UGT8	0	-0.84152	0.343	0.666	0
PDE5A	0	1.36026	0.492	0.215	0
LINC02432	0	-0.89808	0.03	0.244	0
INPP4B	0	-1.31017	0.442	0.786	0
AC104596.1	0	-0.704971	0.082	0.29	0
AC098588.3	0	-0.57202	0.094	0.337	0
DCLK2	0	-0.672668	0.059	0.238	0
LRBA	0	-0.566199	0.88	0.968	0
GUCY1A1	0	-0.727332	0.216	0.457	0
PALLD	0	1.25357	0.407	0.124	0
SH3RF1	0	1.0181	0.785	0.676	0
ACSL1	0	-0.837806	0.136	0.462	0
LINC02437	0	-0.663742	0.011	0.193	0
F11	0	-1.08893	0.015	0.357	0
FAT1	0	0.976395	0.498	0.283	0
SLC9A3	0	-0.460878	0.014	0.153	0
ADAMTS16	0	-0.809068	0.084	0.352	0
CMBL	0	-0.419696	0.033	0.208	0
NPR3	0	-0.685362	0.045	0.286	0
PRLR	0	-0.561332	0.042	0.276	0
RANBP3L	0	-1.14196	0.206	0.617	0
LIFR	0	-0.986825	0.36	0.71	0
OSMR	0	1.20081	0.399	0.114	0
FYB1	0	0.812355	0.226	0.023	0
GHR	0	-1.27634	0.106	0.471	0
NNT	0	-0.887727	0.239	0.575	0
PDE4D	0	1.30988	0.958	0.932	0
ZSWIM6	0	1.12049	0.803	0.631	0
MAST4	0	-1.67043	0.437	0.875	0
PIK3R1	0	-1.0623	0.212	0.546	0
AC093523.1	0	-0.772279	0.007	0.167	0
TMEM171	0	-0.460446	0.014	0.156	0
PDE8B	0	-0.95224	0.097	0.352	0
DMGDH	0	-1.1305	0.174	0.567	0
CMYA5	0	-0.979893	0.138	0.44	0
VCAN	0	1.5377	0.362	0.006	0
EDIL3	0	1.26087	0.311	0.018	0
AC113383.1	0	0.853679	0.186	0.005	0
TMEM161B-AS1	0	-1.18979	0.289	0.697	0
ADGRV1	0	-0.667133	0.189	0.461	0
ARRDC3	0	-0.815265	0.175	0.449	0
NR2F1-AS1	0	-0.930976	0.094	0.367	0
RHOBTB3	0	-1.28893	0.505	0.82	0
FER	0	1.03055	0.784	0.583	0
SEMA6A	0	1.02308	0.307	0.07	0
TNFAIP8	0	1.41596	0.431	0.14	0
CDC42SE2	0	1.31165	0.661	0.406	0
SLC25A48	0	-0.557229	0.044	0.236	0
SIL1	0	-0.615525	0.348	0.598	0
PPP2R2B	0	-1.47016	0.056	0.454	0
CYFIP2	0	-1.7341	0.32	0.837	0
GABRP	0	0.901489	0.219	0.004	0
RANBP17	0	1.33794	0.496	0.192	0
CPEB4	0	-0.61419	0.489	0.747	0
NQO2	0	-0.476874	0.041	0.23	0
AL355499.1	0	-0.616594	0.025	0.173	0
GCNT2	0	-0.730181	0.328	0.632	0
RNF144B	0	1.00394	0.419	0.207	0
MBOAT1	0	0.776822	0.215	0.049	0
DCDC2	0	1.22156	0.755	0.614	0
GABBR1	0	0.520203	0.164	0.024	0
FKBP5	0	-2.67495	0.237	0.705	0
VEGFA	0	-0.575616	0.062	0.313	0
ADGRF1	0	0.873275	0.35	0.1	0
TFAP2B	0	-0.584151	0.209	0.456	0
PKHD1	0	0.665298	0.981	0.988	0
TINAG	0	-0.485998	0.078	0.301	0
DST	0	1.3836	0.789	0.528	0
RRAGD	0	-0.96922	0.029	0.335	0
FBXL4	0	-0.593167	0.377	0.624	0
CD24	0	1.00021	0.557	0.352	0
FAM184A	0	-1.34551	0.18	0.667	0
PTPRK	0	1.2715	0.832	0.654	0
ADGRG6	0	0.650484	0.207	0.031	0
EPM2A	0	-0.671848	0.122	0.354	0
GRM1	0	-0.953582	0.006	0.238	0
SASH1	0	1.191	0.673	0.461	0
UST	0	-0.795575	0.139	0.378	0
PPP1R14C	0	1.06682	0.236	0.023	0
PLEKHG1	0	1.17105	0.564	0.317	0
MTHFD1L	0	1.95403	0.594	0.098	0
AKAP12	0	1.77842	0.37	0.033	0
CNKSR3	0	1.04347	0.719	0.607	0
EZR	0	2.13749	0.676	0.311	0
SLC22A3	0	-0.730937	0.054	0.253	0
PRKN	0	-0.609146	0.75	0.91	0
MPC1	0	-1.23348	0.228	0.67	0
PRKAR1B	0	-0.665746	0.077	0.285	0
SDK1	0	0.995478	0.638	0.437	0
ACTB	0	1.12844	0.412	0.122	0
THSD7A	0	-1.45028	0.519	0.863	0
SCIN	0	0.973267	0.555	0.363	0
AC019117.2	0	1.34	0.212	0.002	0
AC019117.1	0	1.10932	0.215	0.009	0
AC005062.1	0	1.39238	0.386	0.064	0
MACC1	0	2.77079	0.822	0.253	0
ITGB8	0	1.76188	0.742	0.431	0
AC003044.1	0	-0.55226	0.017	0.213	0
OSBPL3	0	-1.14007	0.487	0.846	0
SNX10	0	-0.596886	0.179	0.421	0
HIBADH	0	-1.37517	0.37	0.778	0
CREB5	0	2.3175	0.515	0.063	0
PDE1C	0	0.752227	0.279	0.065	0
NPSR1-AS1	0	-1.38801	0.131	0.601	0
SUGCT	0	-0.602639	0.265	0.54	0
AC004870.2	0	0.884893	0.192	0.026	0
GALNT17	0	0.830417	0.196	0.014	0
HIP1	0	-1.57486	0.613	0.945	0
GSAP	0	-0.629683	0.262	0.511	0
GNAI1	0	1.02498	0.632	0.487	0
PCLO	0	-0.768809	0.412	0.7	0
ABCB1	0	0.988862	0.326	0.084	0
ZNF804B	0	-0.493066	0.021	0.217	0
GNGT1	0	-0.915642	0.248	0.5	0
PPP1R9A	0	0.724554	0.736	0.608	0
NRCAM	0	-0.771802	0.156	0.386	0
DOCK4	0	-0.697	0.248	0.496	0
MET	0	2.0842	0.68	0.251	0
CFTR	0	0.469802	0.141	0.012	0
AASS	0	-0.891642	0.188	0.528	0
AC015983.2	0	-0.529067	0.009	0.144	0
KCP	0	0.812622	0.316	0.109	0
CALD1	0	1.1989	0.322	0.087	0
CREB3L2	0	-0.867013	0.314	0.582	0
ATP6V0A4	0	-0.912897	0.288	0.62	0
TMEM213	0	-0.801955	0.167	0.463	0
TMEM178B	0	2.0631	0.562	0.139	0
DEFB1	0	-0.905903	0.236	0.515	0
PRAG1	0	0.89349	0.224	0.04	0
AC022784.1	0	-0.811947	0.007	0.231	0
MTMR7	0	-0.617298	0.022	0.198	0
PSD3	0	2.11267	0.633	0.105	0
CSGALNACT1	0	2.69065	0.805	0.335	0
LPL	0	-0.526864	0.007	0.135	0
EPHX2	0	-0.934638	0.066	0.393	0
CLU	0	1.2945	0.402	0.057	0
RBPMS	0	1.0991	0.862	0.805	0
TACC1	0	-1.21068	0.385	0.765	0
SFRP1	0	-0.583081	0.078	0.278	0
PXDNL	0	-1.12227	0.067	0.321	0
ATP6V1H	0	-0.665867	0.314	0.59	0
RP1	0	-0.987891	0.501	0.889	0
XKR4	0	0.892303	0.155	0.008	0
FAM110B	0	0.979314	0.42	0.186	0
TOX	0	-0.8141	0.343	0.555	0
PDE7A	0	-0.621749	0.228	0.493	0
AC009879.4	0	-1.33941	0.081	0.477	0
ADHFE1	0	-0.811635	0.084	0.367	0
MSC-AS1	0	0.876068	0.273	0.011	0
AC083837.1	0	1.11105	0.387	0.174	0
RALYL	0	-1.44276	0.385	0.804	0
SLC26A7	0	0.802383	0.394	0.185	0
RNF19A	0	1.318	0.606	0.356	0
RIMS2	0	-1.16918	0.112	0.393	0
ZFPM2	0	0.860594	0.261	0.073	0
ZFPM2-AS1	0	0.885221	0.2	0.02	0
SAMD12	0	0.752502	0.839	0.746	0
TNFRSF11B	0	0.734902	0.193	0.024	0
MTSS1	0	-0.766682	0.313	0.592	0
SPATC1	0	-0.503402	0.007	0.156	0
GLIS3	0	1.08607	0.907	0.879	0
AK3	0	-1.24344	0.384	0.807	0
AL353151.2	0	-0.918146	0.037	0.317	0
MPDZ	0	-0.822695	0.234	0.527	0
FREM1	0	-1.32224	0.245	0.596	0
MIR31HG	0	2.11917	0.52	0.017	0
AL391117.1	0	-0.419005	0.033	0.204	0
AQP3	0	0.458866	0.16	0.001	0
PIP5K1B	0	-0.684834	0.127	0.371	0
TJP2	0	0.982247	0.555	0.376	0
KLF9	0	-0.676995	0.137	0.389	0
ZFAND5	0	-1.03672	0.271	0.632	0
ANXA1	0	1.87555	0.333	0.012	0
PCSK5	0	2.14184	0.545	0.136	0
NTRK2	0	-1.15666	0.163	0.528	0
DAPK1	0	1.37415	0.848	0.677	0
AL158071.3	0	-0.823886	0.052	0.303	0
AUH	0	-0.578712	0.459	0.706	0
AOPEP	0	1.03549	0.882	0.815	0
LINC00476	0	-0.748911	0.187	0.47	0
XPA	0	-0.690079	0.122	0.366	0
TGFBR1	0	1.10645	0.415	0.198	0
PLPPR1	0	-1.731	0.025	0.562	0
ALDOB	0	-0.386679	0.001	0.142	0
UGCG	0	1.26723	0.495	0.228	0
SUSD1	0	0.779453	0.302	0.101	0
PTBP3	0	1.48158	0.679	0.353	0
TNC	0	0.859192	0.176	0.014	0
PAPPA	0	1.54117	0.574	0.248	0
ASTN2	0	1.44137	0.673	0.387	0
DENND1A	0	-0.567501	0.502	0.737	0
ABO	0	0.740076	0.256	0.066	0
VAV2	0	0.926072	0.424	0.223	0
KLF6	0	1.29889	0.514	0.264	0
LINC02649	0	0.608809	0.18	0.024	0
ATP5F1C	0	-0.659908	0.134	0.382	0
GATA3	0	0.592843	0.2	0.015	0
CELF2	0	1.129	0.344	0.063	0
CAMK1D	0	1.19862	0.287	0.037	0
FAM171A1	0	-0.936851	0.306	0.637	0
CUBN	0	-1.21978	0.116	0.424	0
CACNB2	0	-2.54671	0.085	0.732	0
MALRD1	0	-1.7181	0.068	0.543	0
PLXDC2	0	-0.632301	0.548	0.8	0
NEBL	0	-0.871453	0.479	0.78	0
ANKRD26	0	-0.720269	0.324	0.613	0
NRP1	0	1.14594	0.345	0.128	0
FXYD4	0	0.565419	0.197	0.001	0
CXCL12	0	-1.21344	0.03	0.377	0
TMEM72-AS1	0	-1.56039	0.069	0.509	0
TMEM72	0	-1.25343	0.109	0.587	0
PCDH15	0	-0.496122	0.008	0.185	0
SLC16A9	0	-0.906474	0.021	0.294	0
CABCOCO1	0	0.613929	0.156	0.019	0
ARID5B	0	1.21257	0.806	0.67	0
MCU	0	1.59608	0.69	0.311	0
CFAP70	0	-0.664254	0.236	0.517	0
VCL	0	1.60854	0.601	0.292	0
PRXL2A	0	-0.520127	0.062	0.248	0
NRG3	0	1.87553	0.721	0.361	0
LIPA	0	-0.930691	0.123	0.401	0
SLC16A12	0	-2.39187	0.294	0.894	0
PANK1	0	-0.793732	0.045	0.313	0
CPEB3	0	-1.72283	0.422	0.887	0
PDLIM1	0	0.71141	0.18	0.015	0
SORBS1	0	-0.77925	0.231	0.457	0
HOGA1	0	-0.678225	0.071	0.311	0
GOT1	0	-0.815041	0.155	0.471	0
CNNM2	0	-0.632399	0.288	0.57	0
SORCS1	0	-0.566111	0.013	0.171	0
RBM20	0	-1.27761	0.042	0.366	0
PLEKHA1	0	1.20029	0.591	0.356	0
CTSD	0	0.670618	0.285	0.071	0
KCNQ1	0	-0.664866	0.214	0.482	0
GALNT18	0	-0.680956	0.474	0.725	0
NAV2	0	-0.529701	0.462	0.711	0
NELL1	0	-3.30786	0.029	0.796	0
SLC5A12	0	-1.00219	0.013	0.28	0
BBOX1	0	2.53841	0.587	0.288	0
CD44	0	1.39487	0.362	0.04	0
SLC43A1	0	-0.468368	0.005	0.147	0
CTNND1	0	0.638448	0.889	0.867	0
ASRGL1	0	-0.555797	0.06	0.242	0
NEAT1	0	1.37614	0.937	0.835	0
C11orf80	0	0.964181	0.512	0.262	0
CHKA	0	-0.723747	0.217	0.492	0
CPT1A	0	-0.581498	0.194	0.432	0
TENM4	0	-1.91333	0.089	0.606	0
ME3	0	-0.970076	0.135	0.477	0
AP001528.1	0	-0.590491	0.071	0.27	0
ARHGAP42	0	1.17871	0.376	0.166	0
BIRC3	0	0.623217	0.162	0.025	0
MMP7	0	1.02713	0.266	0.01	0
AP002989.1	0	1.12079	0.194	0.015	0
SIK2	0	1.08914	0.745	0.614	0
DSCAML1	0	-1.05022	0.307	0.621	0
FXYD2	0	-1.05613	0.347	0.732	0
TMPRSS4	0	2.06822	0.549	0.04	0
USP2	0	-1.05759	0.05	0.441	0
USP2-AS1	0	-0.708087	0.027	0.222	0
PKNOX2	0	-0.594373	0.019	0.164	0
ETS1	0	1.02297	0.214	0.033	0
KCNJ1	0	-0.785596	0.218	0.541	0
BARX2	0	0.773023	0.182	0.018	0
OPCML	0	-1.3686	0.021	0.258	0
WNK1	0	-1.34219	0.53	0.745	0
TSPAN9	0	-0.570083	0.324	0.625	0
CCND2	0	0.756386	0.2	0.004	0
TMEM52B	0	-1.62016	0.055	0.328	0
ETV6	0	1.07972	0.6	0.355	0
LRP6	0	-0.758342	0.309	0.628	0
GPRC5A	0	1.33244	0.26	0.006	0
LINC02398	0	1.14887	0.335	0.128	0
PDE3A	0	1.07957	0.482	0.25	0
RASSF8-AS1	0	-0.626572	0.074	0.294	0
RASSF8	0	-0.719164	0.335	0.607	0
ITPR2	0	-1.10904	0.675	0.931	0
TMTC1	0	0.536865	0.153	0.021	0
BICD1	0	0.929872	0.477	0.27	0
LINC02471	0	1.10119	0.236	0.016	0
LRRK2	0	1.27882	0.674	0.426	0
AQP2	0	0.516263	0.182	0.006	0
LIMA1	0	0.854934	0.424	0.196	0
SLC16A7	0	-1.31451	0.28	0.719	0
GRIP1	0	1.38205	0.555	0.198	0
AC090709.1	0	-0.640488	0.003	0.139	0
ACSS3	0	-0.982933	0.17	0.533	0
KITLG	0	1.16969	0.525	0.252	0
AC138123.1	0	-1.4308	0.094	0.493	0
AC124947.1	0	-0.564316	0.031	0.192	0
NUDT4	0	-1.55835	0.125	0.594	0
C12orf75	0	0.744219	0.232	0.054	0
BTBD11	0	-1.56573	0.03	0.467	0
ACACB	0	-1.49842	0.292	0.774	0
TMEM116	0	-0.621654	0.167	0.414	0
FBXO21	0	-0.730442	0.175	0.47	0
BICDL1	0	-1.28884	0.356	0.735	0
CABP1	0	-1.04836	0.006	0.23	0
TMEM132C	0	-1.1698	0.009	0.174	0
CRYL1	0	-1.02741	0.194	0.6	0
FGF9	0	-0.898246	0.138	0.465	0
MTUS2	0	0.849595	0.166	0.006	0
FRY	0	1.07286	0.507	0.279	0
LINC02343	0	-2.33598	0.13	0.688	0
VWA8	0	-0.615398	0.61	0.838	0
DGKH	0	1.42068	0.756	0.434	0
LINC02341	0	1.02109	0.19	0.005	0
ENOX1	0	-1.35416	0.346	0.769	0
FNDC3A	0	1.40193	0.794	0.582	0
WDFY2	0	-1.5358	0.28	0.736	0
AL159156.1	0	-1.96136	0.089	0.666	0
PCDH9	0	-1.94527	0.41	0.895	0
KLF12	0	-0.720787	0.555	0.788	0
TBC1D4	0	-0.638497	0.668	0.884	0
GPC5	0	-3.41174	0.306	0.895	0
ABCC4	0	1.96041	0.624	0.16	0
CLDN10	0	-0.567522	0.285	0.544	0
CLDN10-AS1	0	-0.876622	0.24	0.566	0
FARP1	0	-0.567492	0.784	0.927	0
SLC15A1	0	1.11727	0.236	0.015	0
PCCA-DT	0	-0.786814	0.025	0.268	0
PCCA	0	-0.474609	0.801	0.93	0
FAM155A	0	2.93109	0.741	0.114	0
ATP11A	0	1.61719	0.619	0.257	0
AL132780.1	0	-0.934985	0.064	0.357	0
SLC7A8	0	-0.556833	0.05	0.279	0
LINC00645	0	-1.19293	0.069	0.474	0
PRKD1	0	-0.850879	0.794	0.923	0
AKAP6	0	-0.909013	0.18	0.498	0
LINC00871	0	-0.521365	0.04	0.234	0
RPS29	0	-0.392223	0.029	0.207	0
SAMD4A	0	1.91829	0.699	0.373	0
RGS6	0	-2.06759	0.028	0.36	0
LIN52	0	-0.495207	0.175	0.414	0
AC016526.1	0	-0.784225	0.009	0.228	0
ESRRB	0	-2.18703	0.096	0.806	0
KCNK13	0	-0.762057	0.032	0.195	0
TRAF3	0	1.02307	0.386	0.136	0
CKB	0	-1.04739	0.111	0.491	0
CRIP1	0	0.488838	0.168	0.005	0
PWRN1	0	1.06932	0.354	0.073	0
RYR3	0	0.942112	0.203	0.023	0
DPH6-DT	0	-0.845783	0.22	0.511	0
AC025580.2	0	0.905111	0.193	0.006	0
SEMA6D	0	-1.58664	0.152	0.649	0
AC092078.2	0	-3.2616	0.029	0.65	0
SLC12A1	0	-2.22864	0.806	0.997	0
GABPB1-AS1	0	-0.704228	0.22	0.454	0
CGNL1	0	-2.18913	0.432	0.961	0
ADAM10	0	0.964596	0.661	0.46	0
MYO1E	0	1.56526	0.728	0.433	0
ANXA2	0	1.43788	0.397	0.073	0
RORA	0	-0.462653	0.936	0.979	0
TPM1	0	1.26193	0.423	0.224	0
CA12	0	-1.11878	0.494	0.875	0
SMAD3	0	1.16664	0.553	0.337	0
UACA	0	0.863228	0.595	0.393	0
THSD4	0	-0.996647	0.479	0.688	0
ABHD17C	0	-0.748177	0.141	0.394	0
AKAP13	0	0.923228	0.83	0.712	0
IDH2	0	-0.957974	0.062	0.395	0
IDH2-DT	0	-0.496804	0.006	0.148	0
IQGAP1	0	1.09348	0.596	0.374	0
MCTP2	0	1.06945	0.341	0.052	0
ADAMTS17	0	-1.20517	0.101	0.463	0
DNASE1	0	-1.07174	0.159	0.55	0
RBFOX1	0	-1.53178	0.319	0.76	0
SHISA9	0	-1.00196	0.065	0.302	0
U91319.1	0	-1.09526	0.043	0.316	0
GP2	0	-2.06974	0.046	0.738	0
UMOD	0	-3.52717	0.067	0.95	0
SCNN1G	0	0.548486	0.182	0.011	0
TNRC6A	0	-0.703871	0.692	0.893	0
AC087564.1	0	-0.903702	0.189	0.505	0
KIFC3	0	-0.857564	0.287	0.637	0
AC040174.1	0	-1.18131	0.156	0.552	0
AC138305.1	0	-1.8622	0.404	0.848	0
CMTM4	0	-0.829271	0.301	0.63	0
HSD11B2	0	-0.874199	0.156	0.481	0
NFAT5	0	0.717727	0.822	0.795	0
AC009060.1	0	-0.66168	0.035	0.266	0
AC138627.1	0	-0.73192	0.072	0.269	0
AC009053.3	0	-0.5465	0.017	0.203	0
WWOX	0	-0.653955	0.873	0.955	0
SLC43A2	0	-0.827971	0.154	0.461	0
SMTNL2	0	-0.460999	0.037	0.201	0
TOM1L2	0	-0.655945	0.283	0.574	0
SLC47A1	0	-0.574913	0.026	0.257	0
ABHD15-AS1	0	0.701063	0.207	0.046	0
SSH2	0	1.52643	0.823	0.564	0
MYO1D	0	1.95365	0.783	0.3	0
KRT19	0	0.761074	0.231	0.005	0
WNK4	0	-0.859279	0.144	0.561	0
LINC00671	0	-0.476465	0.01	0.177	0
ABCC3	0	1.19499	0.315	0.021	0
CA10	0	-1.12805	0.177	0.656	0
STXBP4	0	-0.757021	0.341	0.623	0
MSI2	0	-0.787024	0.789	0.955	0
VMP1	0	2.09675	0.738	0.484	0
TBX2	0	0.380559	0.153	0.017	0
TANC2	0	0.73949	0.799	0.681	0
PRKCA	0	1.6042	0.841	0.612	0
PITPNC1	0	1.082	0.629	0.417	0
FAM20A	0	0.56871	0.169	0.021	0
MAP2K6	0	-0.737954	0.075	0.306	0
LINC00511	0	1.15915	0.186	0.007	0
SLC16A5	0	1.5172	0.472	0.122	0
ACTG1	0	0.844707	0.35	0.091	0
DLGAP1	0	1.06392	0.238	0.04	0
EPB41L3	0	-1.16336	0.199	0.605	0
LAMA1	0	-0.929609	0.079	0.369	0
PTPRM	0	0.847689	0.861	0.785	0
PPP4R1	0	1.06274	0.471	0.225	0
RBBP8	0	0.993941	0.717	0.567	0
CABLES1	0	1.19381	0.325	0.128	0
LAMA3	0	1.42772	0.189	0.02	0
GAREM1	0	1.53705	0.8	0.528	0
FHOD3	0	-0.973216	0.433	0.788	0
SETBP1	0	-0.62824	0.655	0.871	0
SLC14A2	0	0.6241	0.216	0.05	0
PIAS2	0	-0.631472	0.346	0.612	0
KATNAL2	0	-1.06979	0.09	0.439	0
SMAD2	0	0.931268	0.666	0.513	0
CTIF	0	-0.708939	0.154	0.4	0
MAPK4	0	-0.742443	0.103	0.342	0
FECH	0	-0.6042	0.057	0.251	0
RNF152	0	-1.53208	0.218	0.728	0
LINC01924	0	0.486248	0.139	0.004	0
PALM	0	-0.743783	0.055	0.295	0
CIRBP	0	-0.593371	0.272	0.539	0
GNG7	0	-1.33025	0.143	0.524	0
PLIN5	0	-1.12819	0.055	0.438	0
RFX2	0	1.20783	0.36	0.143	0
INSR	0	-1.07347	0.361	0.745	0
AC020916.1	0	1.50723	0.278	0.08	0
TPM4	0	1.04057	0.295	0.05	0
CPAMD8	0	1.0807	0.278	0.011	0
ZNF493	0	-0.654524	0.159	0.408	0
ZNF98	0	-0.762383	0.195	0.423	0
GPI	0	-0.715793	0.243	0.538	0
HPN	0	-0.668832	0.254	0.564	0
ACTN4	0	1.55654	0.699	0.434	0
SLC6A16	0	-0.788532	0.076	0.333	0
MYH14	0	1.07864	0.339	0.097	0
SNAP25	0	0.601633	0.155	0.007	0
ACSS1	0	-1.14219	0.087	0.473	0
NINL	0	-0.600006	0.357	0.639	0
SGK2	0	-1.15392	0.165	0.623	0
WFDC2	0	1.02271	0.343	0.045	0
BCAS1	0	0.715747	0.178	0.025	0
PCK1	0	-0.826166	0.04	0.243	0
PHACTR3	0	1.09035	0.198	0.022	0
ADAMTS1	0	0.744124	0.153	0.015	0
LINC00113	0	-0.770011	0.019	0.2	0
AP000282.1	0	-0.841254	0.026	0.234	0
MRPS6	0	-1.29146	0.293	0.689	0
SLC5A3	0	-1.34105	0.302	0.722	0
RCAN1	0	1.47867	0.342	0.119	0
TMPRSS2	0	-0.487272	0.085	0.289	0
COL6A1	0	-0.606619	0.119	0.357	0
CECR2	0	-1.23214	0.107	0.556	0
DDX17	0	-0.610153	0.785	0.94	0
PHF21B	0	-1.20408	0.04	0.403	0
PPARA	0	-1.07757	0.209	0.63	0
MID1	0	1.80479	0.544	0.129	0
ARHGAP6	0	-1.63661	0.769	0.976	0
Z93403.1	0	-0.949465	0.025	0.271	0
CLCN5	0	-1.26329	0.522	0.921	0
MAGED1	0	-0.72812	0.328	0.586	0
GPR173	0	0.515714	0.139	0.007	0
AL050309.1	0	0.837351	0.608	0.411	0
STARD8	0	-0.592958	0.018	0.208	0
RPS6KA6	0	-0.666368	0.216	0.461	0
POF1B	0	0.746019	0.204	0.032	0
NRK	0	-1.78507	0.091	0.653	0
TSC22D3	0	-0.602941	0.086	0.318	0
ACSL4	0	1.44103	0.746	0.521	0
DANT2	0	-0.502235	0.727	0.902	0
KLHL13	0	0.77538	0.884	0.856	0
RAP2C	0	-0.84073	0.053	0.316	0
HS6ST2	0	-2.58742	0.068	0.772	0
AL031073.2	0	-1.08514	0.036	0.198	0
DUSP9	0	-0.601365	0.015	0.239	0
ID2	0	-0.58735	0.029	0.219	0
GABRB1	0	-0.846968	0.037	0.251	0
MT-ND5	0	-0.469842	0.006	0.166	0
RPS27	0	-0.327164	0.002	0.15	0
MYO1B	9.65174e-307	0.794609	0.409	0.218	2.69959e-302
SLPI	1.15398e-306	0.334217	0.11	0.003	3.22768e-302
NOX4	1.77271e-306	-0.53793	0.194	0.429	4.95827e-302
TCF7L1	2.02291e-306	0.581341	0.152	0.022	5.65809e-302
SLC17A1	2.37959e-306	-0.447386	0.043	0.207	6.65571e-302
SPATA6L	7.60101e-306	0.78357	0.379	0.183	2.126e-301
AC012593.1	1.26751e-305	0.999777	0.397	0.208	3.54523e-301
LPP	1.89591e-305	0.662381	0.886	0.865	5.30286e-301
ESYT2	2.38445e-305	0.897209	0.601	0.422	6.66929e-301
SYT10	1.22921e-304	-0.549658	0.015	0.151	3.43809e-300
SERPINA5	1.86852e-304	-0.326368	0.014	0.15	5.22626e-300
PCDH7	2.71572e-304	0.53972	0.318	0.118	7.59587e-300
ZBTB16	4.81232e-304	-0.787576	0.48	0.681	1.34601e-299
WWTR1	5.56473e-303	1.11158	0.662	0.52	1.55646e-298
CYTOR	1.05528e-302	0.735554	0.215	0.057	2.95161e-298
MIR503HG	3.03325e-301	-0.531271	0.088	0.28	8.484e-297
CD2AP	3.96841e-301	0.770642	0.682	0.549	1.10996e-296
IL4R	7.37428e-301	0.473475	0.135	0.014	2.06259e-296
NDRG2	1.07438e-300	-0.412563	0.025	0.17	3.00503e-296
PNISR	1.65145e-300	-0.484639	0.714	0.885	4.61912e-296
STEAP2-AS1	1.69465e-300	-0.638817	0.051	0.219	4.73994e-296
CADM1	2.627e-300	-0.625457	0.395	0.623	7.34773e-296
NTN1	1.51912e-299	0.450728	0.128	0.011	4.24898e-295
SAMD12-AS1	3.91542e-299	0.769289	0.254	0.083	1.09514e-294
TGFBR2	1.36737e-298	0.992414	0.618	0.471	3.82453e-294
CLASP1	2.01759e-298	-0.541831	0.624	0.809	5.64319e-294
C11orf54	2.9244e-298	-0.503024	0.231	0.48	8.17955e-294
SOX2-OT	9.15155e-298	-0.869322	0.121	0.315	2.55969e-293
CYB5A	3.79589e-297	-0.578257	0.224	0.456	1.06171e-292
RALGPS1	1.43479e-296	-0.578913	0.422	0.654	4.0131e-292
SH3BP4	8.48853e-296	-0.564931	0.138	0.348	2.37424e-291
FBXL2	6.94858e-295	0.825866	0.482	0.296	1.94352e-290
TSPAN5	5.27379e-294	0.7325	0.252	0.086	1.47508e-289
ADIRF	6.53396e-294	0.545318	0.216	0.061	1.82755e-289
VEPH1	1.48242e-293	-0.62477	0.194	0.415	4.14633e-289
IL18	1.70483e-293	0.501559	0.158	0.027	4.76841e-289
PANTR1	2.42293e-292	-0.600184	0.35	0.591	6.77692e-288
PRICKLE1	2.75901e-291	0.632952	0.178	0.038	7.71695e-287
FAM160A1	5.67622e-291	-0.543178	0.5	0.736	1.58764e-286
RGN	6.93265e-291	-0.455256	0.055	0.223	1.93906e-286
ZMAT1	7.11208e-291	-0.518104	0.368	0.627	1.98925e-286
YAP1	9.10057e-291	0.743296	0.685	0.548	2.54543e-286
BNC2	1.00194e-290	0.945542	0.436	0.248	2.80241e-286
AMOTL1	1.08758e-290	0.736722	0.269	0.1	3.04197e-286
CLUH	4.22232e-290	-0.435691	0.06	0.229	1.18098e-285
DSCC1	1.16994e-289	0.548063	0.107	0.003	3.27231e-285
HS3ST1	1.42663e-289	0.522623	0.114	0.007	3.99027e-285
STOX2	1.55196e-289	0.869145	0.605	0.433	4.34084e-285
TMSB4X	8.00771e-289	0.391284	0.209	0.054	2.23976e-284
KCNT2	1.19072e-288	0.581417	0.151	0.024	3.33044e-284
NPAS2	6.94979e-288	0.845392	0.265	0.1	1.94386e-283
AC008269.1	1.50477e-287	-0.55096	0.221	0.458	4.20885e-283
CSRP2	1.10218e-286	-0.436179	0.008	0.129	3.0828e-282
RASAL1	1.57429e-286	0.450405	0.138	0.018	4.40329e-282
KAT2B	2.76531e-286	-0.611237	0.125	0.319	7.73456e-282
ARPC1B	3.27789e-286	0.43656	0.157	0.027	9.16827e-282
FA2H	7.10667e-286	-0.461899	0.025	0.166	1.98774e-281
MERTK	1.18201e-285	-0.557274	0.159	0.373	3.3061e-281
LTBP2	1.38934e-285	-0.492193	0.022	0.158	3.88599e-281
SLC2A12	3.10989e-285	-0.424646	0.01	0.134	8.69837e-281
MCTP1	7.06341e-285	0.65262	0.14	0.019	1.97564e-280
KRBA2	8.91652e-285	-0.493612	0.054	0.218	2.49395e-280
KCNN3	1.28275e-284	-0.500154	0.03	0.176	3.58787e-280
AFAP1	1.79039e-284	0.530923	0.175	0.037	5.00773e-280
FAM20C	1.06564e-283	0.414748	0.165	0.031	2.98059e-279
GCGR	1.20738e-283	-0.466888	0.062	0.232	3.37705e-279
LYPLAL1	1.62438e-283	-0.578655	0.444	0.674	4.54338e-279
KLF15	2.25319e-283	-0.329104	0.006	0.123	6.30216e-279
TAGLN2	3.30117e-283	0.34174	0.13	0.014	9.23336e-279
BHLHE40	3.58824e-283	0.950595	0.325	0.148	1.00363e-278
BRINP3	3.7334e-283	-0.593132	0.124	0.329	1.04423e-278
NAAA	5.4915e-283	-0.549334	0.08	0.257	1.53597e-278
RTN4	6.36746e-283	0.976171	0.686	0.559	1.78098e-278
PARP4	7.8348e-283	0.72979	0.305	0.134	2.19139e-278
HNF1A-AS1	1.0565e-282	-0.42736	0.454	0.734	2.95503e-278
UQCRC2	2.41217e-282	-0.53987	0.186	0.401	6.74683e-278
IMPA2	5.98381e-282	-0.545795	0.169	0.383	1.67367e-277
NFKBIA	7.86212e-282	-0.432357	0.045	0.196	2.19903e-277
FBXL7	8.93119e-282	0.717036	0.236	0.078	2.49805e-277
KIRREL1	5.25597e-281	0.810272	0.296	0.119	1.47009e-276
PPFIA2	7.73121e-281	-0.633304	0.291	0.527	2.16242e-276
ACTN1	2.31568e-280	0.863865	0.277	0.105	6.47696e-276
BCKDHB	7.80188e-280	-0.575597	0.471	0.692	2.18219e-275
EBNA1BP2	1.05673e-279	-0.374304	0.05	0.212	2.95566e-275
ATP5F1A	1.85803e-279	-0.457598	0.107	0.298	5.19691e-275
RNF165	4.94747e-279	-0.4586	0.023	0.159	1.38381e-274
TM4SF1	1.07721e-278	0.993488	0.117	0.009	3.01297e-274
AL645568.1	2.25341e-278	-0.590466	0.187	0.402	6.30279e-274
CALCRL	2.67874e-278	0.727121	0.184	0.046	7.49242e-274
LARGE2	4.23051e-278	-0.419327	0.026	0.165	1.18327e-273
RAP2C-AS1	7.55052e-278	-0.678135	0.245	0.468	2.11188e-273
TSPAN7	9.90872e-277	-0.548954	0.039	0.186	2.77147e-272
ARSJ	3.38808e-276	0.75526	0.331	0.155	9.47646e-272
TG	5.94592e-275	-0.521118	0.017	0.144	1.66307e-270
ECI2	7.57693e-275	-0.434491	0.052	0.209	2.11927e-270
SOX5	4.20407e-274	0.730708	0.373	0.19	1.17588e-269
ZNF83	4.61797e-274	0.75448	0.661	0.521	1.29165e-269
EPB41L4B	5.78958e-274	-0.473014	0.062	0.228	1.61934e-269
PROX1	8.80013e-274	-0.483513	0.007	0.122	2.4614e-269
KCNIP3	1.27954e-273	-0.426301	0.02	0.149	3.57886e-269
KANK1	1.62796e-273	-0.668803	0.601	0.781	4.55341e-269
ITGB3	2.97442e-273	0.492611	0.106	0.005	8.31945e-269
PDE4DIP	6.55347e-273	-0.4923	0.144	0.346	1.833e-268
ADAMTSL3	6.66422e-273	0.631602	0.351	0.159	1.86398e-268
LRCH1	3.62305e-272	-0.494842	0.508	0.738	1.01337e-267
ROCK2	6.98099e-272	0.80168	0.567	0.411	1.95258e-267
PGM2L1	1.00167e-271	0.583846	0.149	0.025	2.80168e-267
KIF16B	1.09147e-271	-0.543541	0.355	0.598	3.05284e-267
TBC1D8B	2.16523e-271	-0.463368	0.077	0.253	6.05615e-267
APBB2	1.54461e-270	-0.622714	0.551	0.744	4.32026e-266
CDH9	2.25299e-270	-0.256619	0.033	0.178	6.3016e-266
RNF213	2.8374e-270	0.827709	0.534	0.36	7.9362e-266
RBMS2	3.52283e-270	0.708814	0.348	0.172	9.85335e-266
CTNNA1	4.34915e-270	0.754889	0.734	0.628	1.21646e-265
RNF43	7.19113e-270	-0.545173	0.107	0.293	2.01136e-265
N4BP2L2	8.29333e-270	-0.432087	0.803	0.919	2.31964e-265
RAB11FIP3	1.50536e-269	-0.534622	0.312	0.556	4.21049e-265
SYNE1	2.05618e-269	0.767376	0.764	0.684	5.75114e-265
AC105094.2	2.66016e-269	-0.305218	0.014	0.138	7.44048e-265
ADD3	3.6544e-269	-0.521269	0.291	0.526	1.02214e-264
AC053527.2	7.72463e-269	-0.527284	0.234	0.463	2.16058e-264
PAM	2.59023e-268	0.707741	0.714	0.593	7.24487e-264
SLC19A2	4.31198e-268	-0.495776	0.12	0.309	1.20606e-263
SFXN2	3.68177e-267	-0.352225	0.027	0.163	1.02979e-262
MT-ND4L	3.87835e-267	-0.272484	0.003	0.111	1.08477e-262
LINC00621	5.15768e-267	0.78826	0.224	0.073	1.4426e-262
RAB31	1.01481e-266	0.678803	0.187	0.049	2.83842e-262
OGDH	2.07614e-266	-0.486772	0.299	0.538	5.80697e-262
RAB27A	2.59443e-266	0.736881	0.303	0.132	7.25662e-262
ITM2C	6.77229e-266	0.442778	0.154	0.03	1.89421e-261
FGFR3	7.90187e-266	-0.38905	0.027	0.162	2.21015e-261
RPS12	8.02829e-266	-0.268308	0.01	0.126	2.24551e-261
HERPUD1	2.01228e-265	-0.435214	0.052	0.204	5.62836e-261
AMN	2.31006e-265	0.434185	0.118	0.012	6.46124e-261
ARHGAP18	7.44957e-265	-0.598761	0.407	0.619	2.08364e-260
SLC22A2	5.82737e-264	-0.577616	0.05	0.2	1.62992e-259
CNTN1	6.47356e-264	-0.615681	0.101	0.284	1.81065e-259
WLS	6.81208e-264	-0.518836	0.33	0.566	1.90534e-259
DENND5B	7.05178e-264	0.850274	0.553	0.414	1.97238e-259
RPS28	8.21912e-264	-0.252236	0.008	0.12	2.29889e-259
GPC5-AS2	8.28615e-264	-0.406996	0.012	0.132	2.31764e-259
FOXP2	9.22002e-264	0.835105	0.56	0.386	2.57884e-259
CMC1	1.94819e-263	-0.550781	0.272	0.5	5.44908e-259
AC010280.1	2.26224e-263	-0.416171	0.005	0.113	6.32748e-259
ZDHHC14	7.54397e-263	-0.592064	0.458	0.68	2.11005e-258
STK33	1.1484e-262	0.735084	0.502	0.328	3.21207e-258
AKAP1	4.68473e-262	-0.464023	0.091	0.267	1.31032e-257
PCSK6	1.51874e-261	-0.481225	0.024	0.153	4.24792e-257
FAM189A1	1.9556e-261	0.715905	0.216	0.07	5.4698e-257
ETFDH	4.06642e-261	-0.496724	0.154	0.356	1.13738e-256
AL035530.2	4.72053e-261	-0.518708	0.096	0.274	1.32033e-256
HSDL2	2.06674e-260	-0.516834	0.173	0.381	5.78069e-256
CMTM7	1.21773e-259	0.513225	0.133	0.02	3.40599e-255
WSB1	7.97155e-259	0.631048	0.83	0.768	2.22964e-254
ZNF697	8.38866e-259	-0.380953	0.025	0.155	2.34631e-254
HIF1A	1.34669e-258	1.06268	0.589	0.439	3.7667e-254
RAP1B	2.94047e-258	0.769985	0.544	0.377	8.2245e-254
DPP4	4.91924e-258	0.68006	0.23	0.078	1.37591e-253
ACADM	5.91168e-258	-0.439652	0.129	0.325	1.6535e-253
TES	5.98227e-258	0.750139	0.297	0.13	1.67324e-253
AF233439.1	1.02082e-257	-0.590915	0.092	0.269	2.85524e-253
ITPR3	1.42976e-257	0.687299	0.28	0.117	3.99905e-253
TNFAIP2	1.86006e-257	0.592158	0.136	0.021	5.20259e-253
RETREG1	6.42831e-257	0.990314	0.371	0.211	1.798e-252
AP3B1	1.45702e-256	-0.495951	0.548	0.747	4.07529e-252
WEE1	2.56259e-256	0.806758	0.28	0.117	7.16757e-252
ZNF618	7.50328e-256	-0.501757	0.384	0.622	2.09867e-251
PRKAA2	7.88186e-256	-0.536625	0.422	0.651	2.20455e-251
TNFRSF12A	8.43773e-256	0.38768	0.138	0.023	2.36003e-251
PICALM	1.09806e-255	0.812462	0.774	0.719	3.07129e-251
LINC02336	1.56995e-255	-0.326141	0.006	0.113	4.39116e-251
GPD1L	3.0506e-255	-0.4363	0.05	0.198	8.53252e-251
SRSF2	3.0815e-255	-0.395969	0.123	0.314	8.61894e-251
OIP5-AS1	2.46616e-254	-0.507393	0.249	0.465	6.89784e-250
CCDC178	2.47719e-254	-0.589273	0.316	0.541	6.92871e-250
NLGN4X	2.7874e-254	0.662328	0.139	0.023	7.79635e-250
CFLAR	4.98943e-254	-0.492759	0.47	0.674	1.39554e-249
TLN2	6.75384e-254	-0.507247	0.345	0.58	1.88905e-249
DECR1	8.18356e-254	-0.503428	0.214	0.428	2.28894e-249
ACPP	1.39681e-253	-0.542464	0.311	0.543	3.90688e-249
SYT16	2.21839e-253	0.599485	0.127	0.017	6.20482e-249
DBT	3.16422e-253	-0.496205	0.104	0.282	8.85033e-249
C16orf89	3.94157e-253	-0.377814	0.014	0.131	1.10246e-248
GABRB3	1.28392e-252	-0.501022	0.045	0.191	3.59113e-248
PAQR5	4.40006e-252	-0.41607	0.333	0.583	1.2307e-247
DICER1	6.19469e-252	-0.487879	0.427	0.653	1.73265e-247
LINC02147	9.4373e-252	-0.291415	0.024	0.15	2.63961e-247
HLA-A	7.31303e-251	0.570924	0.261	0.103	2.04545e-246
SMIM2-AS1	8.47123e-251	-0.364573	0.051	0.202	2.3694e-246
COL12A1	1.34771e-250	0.430477	0.114	0.012	3.76956e-246
COX7B	1.83454e-250	-0.3225	0.05	0.197	5.1312e-246
RHOB	9.73886e-250	0.375596	0.127	0.018	2.72396e-245
CAMK2N1	9.99346e-250	0.623076	0.212	0.07	2.79517e-245
ARL4C	1.1383e-249	0.325638	0.102	0.007	3.18383e-245
PRKX	1.37328e-249	-0.475061	0.248	0.466	3.84106e-245
MTURN	2.13767e-249	-0.462302	0.25	0.475	5.97907e-245
ZNF711	3.14994e-249	-0.463479	0.036	0.172	8.81039e-245
SSR3	4.12108e-249	-0.459783	0.067	0.22	1.15267e-244
LGALS3	4.48517e-249	0.609872	0.235	0.087	1.2545e-244
GLYATL1	1.13297e-248	-0.265441	0.006	0.111	3.1689e-244
ALDH6A1	2.44676e-248	-0.284728	0.04	0.183	6.84358e-244
IPCEF1	8.88926e-248	0.856674	0.613	0.492	2.48633e-243
NAIP	1.0294e-247	-0.507489	0.133	0.319	2.87924e-243
AL139383.1	1.05932e-247	-0.533715	0.225	0.441	2.96293e-243
LINC01515	1.07331e-247	-0.565879	0.222	0.439	3.00205e-243
SAFB2	1.5445e-247	-0.460056	0.191	0.401	4.31997e-243
CLDN7	4.37788e-247	0.539349	0.198	0.061	1.22449e-242
BICDL2	6.58077e-247	0.407194	0.101	0.007	1.84064e-242
HSPA4L	7.32108e-247	-0.442541	0.105	0.285	2.04771e-242
AC016705.2	1.02771e-246	-0.571347	0.119	0.297	2.87451e-242
CYTIP	1.14445e-246	-0.539858	0.027	0.152	3.20103e-242
NT5DC1	1.45485e-246	-0.5276	0.345	0.577	4.06921e-242
ACAT1	5.55942e-246	-0.392326	0.1	0.276	1.55497e-241
SCMH1	8.00079e-246	0.69877	0.636	0.492	2.23782e-241
CHST11	8.81858e-246	0.588526	0.142	0.026	2.46656e-241
BICC1	1.19455e-245	0.55055	0.933	0.941	3.34115e-241
AC083843.3	1.28802e-245	-0.413843	0.107	0.288	3.60259e-241
LINGO2	1.5311e-245	-0.800065	0.068	0.225	4.2825e-241
SLC22A15	2.18363e-245	-0.501062	0.194	0.403	6.1076e-241
HKDC1	2.89256e-245	0.824897	0.201	0.064	8.0905e-241
IRS1	3.87754e-245	-0.544912	0.095	0.265	1.08455e-240
STUM	4.61804e-245	-0.444165	0.018	0.135	1.29166e-240
OSBPL1A	1.35577e-244	-0.504794	0.183	0.384	3.79209e-240
AUXG01000058.1	2.65636e-244	0.934767	0.237	0.088	7.42985e-240
IL1RL2	5.84392e-244	-0.447903	0.028	0.155	1.63454e-239
CHP1	6.12283e-244	0.818949	0.414	0.249	1.71256e-239
HSPD1	1.03477e-243	-0.460363	0.119	0.294	2.89425e-239
RNF213-AS1	2.02592e-243	-0.495464	0.339	0.566	5.66651e-239
COX5A	4.64299e-243	-0.350608	0.033	0.162	1.29865e-238
GDA	4.74931e-243	0.839679	0.239	0.094	1.32838e-238
NNMT	8.48605e-243	0.629697	0.171	0.043	2.37355e-238
SLC4A8	8.7202e-243	-0.491351	0.023	0.145	2.43904e-238
GLYAT	1.17644e-242	-0.309707	0.023	0.147	3.2905e-238
AUTS2	1.78346e-242	-0.482872	0.343	0.563	4.98833e-238
GPATCH2L	4.31821e-242	-0.50215	0.354	0.572	1.2078e-237
SLC15A2	4.46836e-242	-0.518152	0.108	0.284	1.2498e-237
CTTNBP2NL	8.35736e-242	0.682345	0.256	0.105	2.33755e-237
PRICKLE2	1.72296e-241	-0.510812	0.576	0.762	4.81912e-237
C21orf62	1.26401e-240	-0.445655	0.041	0.178	3.53543e-236
AC005699.1	1.53639e-240	0.672273	0.196	0.058	4.29727e-236
FAM227B	1.90502e-240	-0.529778	0.204	0.411	5.32835e-236
LINC01550	2.29141e-240	-0.53106	0.073	0.229	6.40907e-236
HIVEP2	6.0672e-240	0.897663	0.587	0.433	1.697e-235
TCAIM	3.66989e-239	-0.590037	0.36	0.581	1.02647e-234
C2CD5	5.01415e-239	-0.495125	0.373	0.592	1.40246e-234
AC015522.1	6.79114e-239	0.347385	0.103	0.009	1.89948e-234
EMP1	2.0601e-238	0.984391	0.231	0.084	5.76211e-234
ZEB1	2.11744e-238	0.792567	0.297	0.139	5.92247e-234
ATF3	3.57191e-238	0.730056	0.158	0.036	9.99063e-234
DSTN	3.92219e-238	0.87437	0.499	0.347	1.09704e-233
FASTKD1	6.73472e-238	-0.442229	0.139	0.329	1.8837e-233
SWAP70	9.44624e-238	0.649862	0.314	0.15	2.64211e-233
CISD1	1.47575e-237	-0.465922	0.106	0.279	4.12767e-233
CD83	2.54913e-237	-0.36826	0.011	0.116	7.12991e-233
GPC3	2.62635e-237	-0.592194	0.058	0.206	7.34589e-233
STK39	6.19237e-237	-0.504525	0.494	0.683	1.73201e-232
LINC01594	6.89235e-237	-0.448341	0.059	0.209	1.92779e-232
SPTLC3	3.42833e-236	0.821288	0.448	0.297	9.58903e-232
PADI2	5.08553e-236	-0.371414	0.008	0.111	1.42242e-231
HUNK	2.51759e-235	0.604351	0.194	0.061	7.04171e-231
ATP6V0D2	2.96777e-235	-0.690455	0.182	0.368	8.30086e-231
HDAC7	3.35578e-235	0.595055	0.235	0.088	9.38612e-231
OXCT1	5.90018e-235	-0.520881	0.134	0.315	1.65028e-230
BMPR1B	7.20876e-235	0.568124	0.274	0.118	2.01629e-230
SLC7A1	8.48755e-235	0.702099	0.227	0.085	2.37397e-230
APOLD1	1.33295e-234	-0.506018	0.019	0.131	3.72825e-230
AHR	2.45982e-234	0.696963	0.214	0.075	6.88012e-230
SESN3	2.96216e-234	0.69979	0.327	0.164	8.28515e-230
MCCC1	6.03809e-234	-0.463787	0.233	0.441	1.68885e-229
KLF2	6.39784e-234	0.328736	0.112	0.013	1.78948e-229
DCDC1	8.85443e-234	0.680754	0.424	0.253	2.47659e-229
RAI14	1.19082e-233	0.736986	0.509	0.35	3.33071e-229
DISC1	2.12639e-233	0.475561	0.156	0.036	5.94751e-229
NAPB	2.20979e-233	-0.464579	0.12	0.296	6.18078e-229
KRT7	2.7534e-233	0.635953	0.229	0.086	7.70125e-229
COL4A3	6.21896e-233	0.743331	0.768	0.755	1.73944e-228
PAH	1.00592e-232	-0.312232	0.011	0.117	2.81357e-228
AC004053.1	1.24019e-232	-0.360967	0.017	0.13	3.46881e-228
SLC35B4	2.00829e-232	-0.403812	0.073	0.228	5.61718e-228
ZBED3-AS1	4.75701e-232	-0.402043	0.114	0.296	1.33053e-227
CTDSPL	9.89416e-232	-0.498455	0.432	0.659	2.7674e-227
INPP5J	1.02773e-231	-0.275288	0.014	0.123	2.87455e-227
LINC02275	2.3843e-231	-0.363623	0.013	0.121	6.66889e-227
AL022068.1	2.47827e-231	-0.643743	0.097	0.26	6.93171e-227
LDHB	2.85932e-231	-0.392909	0.222	0.439	7.99753e-227
RASD1	3.94529e-231	0.34324	0.129	0.022	1.1035e-226
AC092535.4	9.60482e-231	-0.593463	0.135	0.311	2.68647e-226
PHLDB2	1.09027e-230	-0.465831	0.578	0.77	3.04947e-226
SLC25A4	1.9024e-230	-0.313914	0.028	0.151	5.32102e-226
AC007364.1	1.94743e-230	-0.380641	0.078	0.238	5.44696e-226
CLMN	2.19146e-230	-0.448866	0.562	0.77	6.1295e-226
CEP152	4.18012e-230	-0.446087	0.08	0.238	1.16918e-225
ZNF680	4.20592e-230	-0.454047	0.123	0.3	1.1764e-225
PIK3C2G	5.72864e-230	0.490509	0.211	0.072	1.6023e-225
ESR2	6.58369e-230	0.703084	0.276	0.125	1.84146e-225
PGM1	1.12823e-229	-0.450142	0.068	0.217	3.15566e-225
COL4A4	1.36351e-229	0.740616	0.694	0.631	3.81373e-225
NR4A3	1.76521e-229	0.470594	0.124	0.02	4.9373e-225
MEF2C-AS1	2.01103e-229	-0.647078	0.092	0.249	5.62485e-225
MPP7	1.54306e-228	-0.541953	0.199	0.391	4.31595e-224
TIPARP	1.54829e-228	-0.508017	0.087	0.243	4.33056e-224
VLDLR-AS1	3.9533e-228	-0.66029	0.082	0.233	1.10574e-223
KLF5	4.8015e-228	0.682388	0.179	0.052	1.34298e-223
CLDN14	8.28539e-228	-0.484837	0.073	0.225	2.31742e-223
ERBB4	1.44107e-227	0.405729	0.998	0.999	4.03066e-223
AL359915.1	1.62838e-227	-0.393594	0.017	0.127	4.55458e-223
SLC38A11	2.14073e-227	-0.661053	0.126	0.294	5.98763e-223
NHS	3.60143e-227	-0.42897	0.785	0.892	1.00732e-222
COL4A2	1.12864e-226	-0.400689	0.342	0.552	3.15681e-222
CPXM2	1.16709e-226	-0.385655	0.042	0.175	3.26434e-222
PDE3B	1.42585e-226	0.461177	0.19	0.059	3.98811e-222
COX10	3.53967e-226	-0.459693	0.15	0.337	9.90045e-222
RELB	9.66691e-226	0.506594	0.128	0.023	2.70383e-221
OGDHL	1.93536e-225	-0.334481	0.188	0.394	5.4132e-221
ITGB5	8.66887e-225	-0.477657	0.227	0.432	2.42468e-220
LDHA	1.17261e-224	0.417531	0.158	0.04	3.2798e-220
ARHGAP15	1.818e-224	0.38006	0.128	0.022	5.08495e-220
KIAA1958	1.94233e-224	-0.497811	0.445	0.662	5.4327e-220
MAP3K1	2.55544e-224	0.689474	0.564	0.418	7.14756e-220
MAN1A1	4.28067e-224	-0.557076	0.481	0.678	1.1973e-219
TGFB2	1.04822e-223	0.419159	0.103	0.011	2.93187e-219
GPR155	3.47955e-223	-0.323133	0.047	0.182	9.73229e-219
PLG	5.79625e-223	-0.256566	0.007	0.104	1.62121e-218
SHANK2	7.44077e-223	-0.441993	0.58	0.79	2.08118e-218
KLHL24	9.02514e-223	-0.492775	0.266	0.47	2.52433e-218
MCF2L	1.75289e-222	-0.40573	0.207	0.416	4.90284e-218
PBLD	2.07622e-222	-0.358683	0.086	0.246	5.80718e-218
DHTKD1	3.52223e-222	-0.368958	0.091	0.253	9.85167e-218
THBS1	3.78171e-222	0.676362	0.176	0.052	1.05774e-217
HIVEP3	6.14809e-222	0.878522	0.315	0.162	1.71962e-217
ABR	6.88726e-222	0.493619	0.151	0.036	1.92637e-217
HMGB1	9.85186e-222	-0.492887	0.481	0.672	2.75557e-217
TIMP3	1.02176e-221	0.871449	0.326	0.167	2.85786e-217
AC002451.1	1.13765e-221	-0.477814	0.085	0.241	3.18201e-217
DZIP1	6.89821e-221	-0.472315	0.258	0.47	1.92943e-216
MACROD2	1.94607e-220	0.536493	0.846	0.761	5.44316e-216
MSRB3	2.36078e-220	0.457754	0.136	0.028	6.60311e-216
IGSF3	5.94646e-220	-0.459972	0.093	0.25	1.66322e-215
TENT5A	7.44515e-220	0.541018	0.201	0.067	2.08241e-215
PLEKHA6	1.06302e-219	-0.412906	0.221	0.429	2.97328e-215
TLE2	1.50143e-219	0.438538	0.152	0.037	4.19949e-215
ABCC6	1.69232e-219	-0.300043	0.016	0.123	4.73342e-215
EEF1A1	2.50177e-219	0.77522	0.406	0.239	6.99745e-215
IDH1	2.54034e-219	-0.337281	0.029	0.148	7.10533e-215
GMDS	3.82978e-219	0.670998	0.617	0.465	1.07119e-214
ALDH1A1	5.58607e-219	-0.436645	0.088	0.243	1.56242e-214
ATP5PF	1.1099e-218	-0.329916	0.041	0.167	3.1044e-214
AP005717.1	1.64815e-218	0.429389	0.107	0.014	4.60987e-214
GLRX	1.91104e-218	-0.473739	0.132	0.302	5.34517e-214
MDH1	3.11244e-218	-0.353522	0.066	0.21	8.70549e-214
NPC1	1.13538e-217	0.843691	0.368	0.213	3.17565e-213
DNMT3A	3.35364e-217	-0.45467	0.2	0.393	9.38014e-213
IL1RAPL1	4.28557e-217	0.309916	0.183	0.053	1.19867e-212
AC092078.3	4.52231e-217	-0.347948	0.008	0.103	1.26489e-212
STOX1	7.44861e-217	-0.371563	0.037	0.162	2.08338e-212
GADD45A	1.26462e-216	-0.284074	0.05	0.186	3.53713e-212
PRKCQ	1.4717e-216	-0.527747	0.25	0.447	4.11634e-212
FRMD4A	1.68316e-216	-0.473782	0.281	0.489	4.70781e-212
AL356737.2	2.05448e-216	-0.464022	0.057	0.195	5.74639e-212
AC008014.1	2.19175e-216	-0.528814	0.516	0.726	6.13033e-212
PON2	2.38868e-216	0.66325	0.438	0.28	6.68114e-212
FGF14	3.28634e-216	-1.21087	0.255	0.426	9.19189e-212
PFKFB3	4.01696e-216	0.517052	0.237	0.094	1.12354e-211
CASR	4.9311e-216	-0.432288	0.765	0.922	1.37923e-211
MPHOSPH9	5.09596e-216	-0.452778	0.153	0.333	1.42534e-211
ZNF844	9.66739e-216	-0.374973	0.042	0.17	2.70397e-211
STX18-AS1	2.48427e-215	-0.484925	0.178	0.367	6.94849e-211
BACH2	2.80613e-215	0.639173	0.515	0.338	7.84875e-211
KCNJ3	3.28126e-215	-0.537252	0.275	0.487	9.17768e-211
BHMT2	9.07276e-215	-0.38001	0.111	0.279	2.53765e-210
TMEM38B	1.75476e-214	-0.401577	0.065	0.208	4.90807e-210
MFAP3L	2.78054e-214	-0.447155	0.07	0.214	7.77717e-210
C6orf132	5.10318e-214	0.434971	0.102	0.012	1.42736e-209
LYPLAL1-DT	1.87844e-213	-0.513996	0.08	0.228	5.25399e-209
B3GLCT	2.25471e-213	-0.442427	0.108	0.272	6.30643e-209
DGLUCY	1.26984e-212	-0.442927	0.247	0.45	3.55174e-208
ATP6V0C	1.17165e-211	0.357062	0.188	0.06	3.27711e-207
SMOC1	1.48659e-211	0.626272	0.14	0.031	4.158e-207
TCF4	1.74335e-211	0.645723	0.253	0.108	4.87614e-207
PHACTR2	1.81495e-211	0.719233	0.401	0.247	5.07642e-207
USP53	2.29182e-211	-0.453187	0.655	0.788	6.41022e-207
PLXNA2	6.76654e-211	-0.528955	0.1	0.252	1.8926e-206
NCOA1	9.20231e-211	-0.428426	0.649	0.808	2.57389e-206
AC008892.1	9.75415e-211	-0.433474	0.026	0.139	2.72824e-206
SLC2A3	1.33868e-210	0.758775	0.103	0.013	3.7443e-206
ACSF2	3.25527e-210	-0.303667	0.055	0.191	9.10498e-206
MYO6	3.37377e-210	0.737109	0.81	0.764	9.43645e-206
FGFR2	3.40802e-210	-0.576237	0.22	0.403	9.53223e-206
CDC42BPA	5.36854e-210	0.586157	0.758	0.703	1.50158e-205
MGME1	6.67599e-210	-0.461083	0.146	0.32	1.86727e-205
KLHL32	9.34279e-210	-0.461982	0.1	0.259	2.61318e-205
SIM2	2.16574e-209	-0.401549	0.437	0.667	6.05757e-205
LINC01876	2.40767e-209	0.687214	0.292	0.133	6.73424e-205
STIM1	2.81696e-209	0.597317	0.239	0.101	7.87903e-205
SLC4A7	4.01112e-209	-0.711537	0.442	0.602	1.12191e-204
STRN	4.10363e-209	0.69591	0.536	0.409	1.14779e-204
MTX2	1.99395e-208	-0.44486	0.388	0.597	5.57708e-204
FAXDC2	2.03714e-208	-0.463578	0.073	0.214	5.69789e-204
AC008629.1	3.00076e-208	-0.454125	0.082	0.23	8.39313e-204
CRADD	4.00479e-208	-0.480889	0.504	0.706	1.12014e-203
EVA1C	5.77554e-208	0.673916	0.306	0.155	1.61542e-203
MYOF	6.41196e-208	0.771899	0.533	0.379	1.79343e-203
ROBO2	8.0566e-208	0.820586	0.238	0.096	2.25343e-203
SORL1	9.93529e-208	-0.528332	0.192	0.366	2.7789e-203
KCTD1	1.55629e-207	-0.505899	0.566	0.758	4.35295e-203
CLDN1	2.31671e-207	0.478345	0.117	0.02	6.47983e-203
ASB3	1.52518e-206	-0.504273	0.346	0.54	4.26593e-202
MIR29B2CHG	3.24828e-206	-0.410509	0.341	0.557	9.08544e-202
VAMP2	6.06127e-206	-0.401301	0.15	0.325	1.69534e-201
SLCO4A1	1.85525e-205	0.491226	0.104	0.014	5.18915e-201
GAS6	2.06173e-205	-0.298096	0.033	0.148	5.76665e-201
MSRA	3.51706e-205	-0.379596	0.234	0.446	9.83722e-201
EIF3K	4.09724e-205	-0.41906	0.103	0.255	1.146e-200
SYTL2	7.89312e-205	0.685662	0.592	0.439	2.20771e-200
LRRC8D	8.94761e-205	-0.448623	0.309	0.521	2.50265e-200
CDHR3	9.09497e-205	-0.363746	0.092	0.246	2.54386e-200
BACH1	1.82312e-204	0.69705	0.543	0.404	5.09925e-200
PAPSS2	2.21676e-204	0.613949	0.423	0.251	6.20028e-200
TFEB	2.39215e-204	-0.353051	0.115	0.281	6.69083e-200
IL7	2.87887e-204	0.609678	0.203	0.075	8.05221e-200
ANO10	3.4129e-204	-0.468639	0.341	0.548	9.54589e-200
TNRC6C	4.43453e-204	-0.426586	0.229	0.426	1.24034e-199
STAT3	6.62797e-204	0.723562	0.674	0.545	1.85384e-199
RBBP6	1.95259e-203	-0.454759	0.204	0.387	5.4614e-199
HSPG2	3.96615e-203	0.568882	0.267	0.123	1.10933e-198
SHPRH	4.2343e-203	-0.430077	0.405	0.618	1.18433e-198
SOX4	6.72925e-203	0.520317	0.211	0.079	1.88217e-198
RAB11FIP1	1.71077e-202	0.726861	0.272	0.129	4.78502e-198
PPP1CB	1.82558e-202	0.793098	0.589	0.45	5.10616e-198
ADAL	2.50536e-202	-0.381482	0.062	0.198	7.00749e-198
CORO1C	4.98741e-202	0.563272	0.163	0.049	1.39498e-197
CHPT1	8.18431e-202	-0.475564	0.16	0.33	2.28915e-197
SLC13A1	1.03193e-201	-0.28383	0.035	0.153	2.8863e-197
AGAP1	1.30411e-201	-0.404608	0.724	0.874	3.6476e-197
SPRY4-AS1	1.52137e-201	0.439187	0.118	0.022	4.25528e-197
LHFPL3-AS2	3.23436e-201	0.666463	0.319	0.166	9.04651e-197
EIF4G3	3.71454e-201	0.607785	0.762	0.668	1.03896e-196
TNIP1	4.10852e-201	-0.417891	0.097	0.246	1.14915e-196
EBF1	5.71766e-201	0.468146	0.139	0.034	1.59923e-196
S100A2	7.20016e-201	0.688162	0.152	0.042	2.01388e-196
DOCK9	1.14296e-200	0.662111	0.454	0.302	3.19686e-196
CLYBL	1.66029e-200	-0.479586	0.29	0.49	4.64383e-196
ITFG2	5.49352e-200	-0.41681	0.166	0.345	1.53654e-195
LINC01606	1.16169e-199	-0.373011	0.658	0.841	3.24925e-195
GCNT4	1.49248e-199	-0.390037	0.035	0.149	4.17446e-195
ATF7IP2	2.31162e-199	-0.480794	0.174	0.348	6.4656e-195
SRSF1	2.83924e-199	-0.402697	0.14	0.305	7.94136e-195
PCAT1	3.129e-199	0.704485	0.67	0.559	8.75181e-195
VSIG10	5.54574e-199	-0.431914	0.108	0.264	1.55114e-194
LINC01266	8.79222e-199	-0.556073	0.175	0.347	2.45918e-194
NNT-AS1	9.26621e-199	-0.422791	0.098	0.248	2.59176e-194
TMEM232	1.13745e-198	-0.467954	0.398	0.608	3.18144e-194
ZNF518A	1.33315e-198	-0.428569	0.484	0.686	3.72882e-194
CCDC144A	2.8181e-198	-0.386518	0.072	0.213	7.88223e-194
ADAMTS9	6.76298e-198	0.85045	0.521	0.383	1.8916e-193
MIR646HG	9.42301e-198	-0.9213	0.205	0.369	2.63562e-193
PTMS	1.48068e-197	0.35115	0.14	0.035	4.14146e-193
MGAM	2.7294e-197	-0.33127	0.043	0.165	7.63413e-193
MRPS25	3.9376e-197	-0.374669	0.097	0.247	1.10135e-192
B4GALT6	4.95868e-197	-0.381176	0.045	0.167	1.38694e-192
SLC2A9	5.72805e-197	-0.400707	0.077	0.218	1.60214e-192
CCNB1IP1	8.02879e-197	-0.366243	0.066	0.2	2.24565e-192
OBSL1	1.31366e-196	-0.417912	0.107	0.258	3.67432e-192
SEPTIN6	1.43769e-196	-0.480741	0.156	0.32	4.02122e-192
CAB39	2.76267e-196	0.768909	0.526	0.408	7.7272e-192
EEA1	3.31357e-196	-0.467671	0.341	0.535	9.26806e-192
TEAD1	3.94619e-196	0.645386	0.734	0.662	1.10375e-191
KCTD12	5.64315e-196	0.36734	0.138	0.035	1.57839e-191
GPM6B	6.3456e-196	0.5236	0.176	0.058	1.77486e-191
TRPC6	7.27764e-196	-0.369781	0.011	0.103	2.03556e-191
ZNF655	1.53387e-195	-0.421239	0.243	0.435	4.29023e-191
TMEM150C	2.34501e-195	-0.3878	0.038	0.152	6.55898e-191
IMMT	2.52841e-195	-0.419709	0.197	0.378	7.07195e-191
PLEKHA4	3.11432e-194	0.338268	0.102	0.015	8.71076e-190
BBOX1-AS1	9.13591e-194	1.01623	0.298	0.16	2.55531e-189
IFNAR2	2.08052e-193	0.572087	0.214	0.085	5.8192e-189
ZNF676	3.26058e-193	-0.458152	0.063	0.192	9.11983e-189
MSN	4.85654e-193	0.76695	0.314	0.174	1.35837e-188
HNF1B	6.00642e-193	0.693009	0.507	0.375	1.67999e-188
MGST1	6.18535e-193	-0.319459	0.034	0.146	1.73004e-188
FRAS1	1.03497e-192	0.464911	0.771	0.651	2.89482e-188
TNRC6B	1.72562e-192	-0.352849	0.779	0.903	4.82655e-188
GIGYF2	5.07324e-192	-0.405842	0.55	0.735	1.41899e-187
MBOAT2	7.02285e-192	-0.583154	0.298	0.477	1.96429e-187
VPS13C	1.45147e-191	0.625814	0.623	0.511	4.05975e-187
TTC14	2.22933e-191	-0.413342	0.379	0.58	6.23542e-187
SEPTIN10	5.4106e-191	0.722055	0.371	0.228	1.51334e-186
KCNMA1	6.08092e-191	-0.488121	0.059	0.183	1.70083e-186
TNFRSF21	8.24262e-191	-0.389309	0.086	0.228	2.30546e-186
NPY1R	9.5397e-191	-0.697734	0.121	0.267	2.66825e-186
TFRC	1.33073e-190	-0.273901	0.105	0.252	3.72206e-186
TUBB6	1.76108e-190	0.346718	0.109	0.019	4.92574e-186
SALL1	1.64553e-189	-0.302598	0.04	0.156	4.60254e-185
FSTL4	1.65133e-189	-0.328198	0.028	0.134	4.61878e-185
AL157911.1	2.31715e-189	-0.458164	0.056	0.181	6.48107e-185
TENM1	2.55481e-189	0.913474	0.42	0.295	7.14579e-185
CHCHD3	7.26472e-189	-0.425131	0.499	0.686	2.03194e-184
MEF2C	2.53939e-188	-0.545859	0.208	0.374	7.10268e-184
ZNF808	3.06686e-188	-0.383529	0.09	0.234	8.57802e-184
PDPR	3.89452e-188	-0.315545	0.095	0.244	1.0893e-183
YBX3	5.84598e-188	0.750791	0.445	0.307	1.63512e-183
LARP4	7.44812e-188	-0.403563	0.309	0.514	2.08324e-183
LINC02331	7.62147e-188	-0.416759	0.012	0.101	2.13173e-183
SEPTIN9	2.18174e-187	0.821256	0.538	0.412	6.10233e-183
BCL2L1	2.39802e-187	-0.367071	0.226	0.416	6.70726e-183
LTBP1	2.98721e-187	0.46834	0.147	0.042	8.35523e-183
PRDM16	3.61554e-187	-0.382563	0.356	0.561	1.01127e-182
IVNS1ABP	4.29458e-187	0.676048	0.735	0.682	1.20119e-182
CHD9	7.62615e-187	-0.369288	0.773	0.9	2.13303e-182
FN3K	7.68596e-187	-0.30488	0.064	0.195	2.14976e-182
PPARG	8.57113e-187	0.57994	0.288	0.148	2.39735e-182
HSPB1	9.31494e-187	0.398886	0.152	0.045	2.60539e-182
FCHO2	1.01798e-186	0.67751	0.513	0.38	2.84729e-182
CHCHD10	1.07471e-186	-0.310969	0.08	0.218	3.00597e-182
NDUFV3	2.74082e-186	-0.397465	0.113	0.264	7.66608e-182
FAM49B	3.16953e-186	0.637875	0.666	0.559	8.86516e-182
MAMDC2-AS1	4.36776e-186	-0.402165	0.168	0.345	1.22166e-181
UTRN	5.44148e-186	0.554605	0.802	0.736	1.52198e-181
INTS6-AS1	6.21001e-186	-0.358623	0.03	0.135	1.73694e-181
EIF1B-AS1	8.6035e-186	-0.406359	0.177	0.356	2.4064e-181
MCRIP2	1.06214e-185	-0.255488	0.032	0.14	2.97081e-181
ANO5	1.61258e-185	-0.379164	0.068	0.199	4.51039e-181
SYNJ2	1.87199e-185	0.519048	0.152	0.046	5.23596e-181
KHDRBS3	2.43963e-185	-0.398075	0.211	0.395	6.82366e-181
PLPP1	3.52792e-185	0.862875	0.43	0.295	9.86759e-181
ELOVL6	4.13811e-185	-0.495621	0.121	0.271	1.15743e-180
RIN2	5.07049e-185	0.669752	0.549	0.438	1.41822e-180
LHFPL6	5.93161e-185	0.454071	0.138	0.036	1.65907e-180
HNRNPA2B1	1.25171e-184	-0.339076	0.584	0.755	3.50104e-180
ENTPD3-AS1	7.41401e-184	-0.401881	0.067	0.196	2.0737e-179
TPD52	1.67291e-183	-0.444026	0.303	0.5	4.67913e-179
ADAMTSL4-AS1	1.82164e-183	0.62149	0.236	0.104	5.09512e-179
COLEC10	2.10608e-183	0.46146	0.105	0.018	5.8907e-179
KRT18	2.4902e-183	0.337723	0.151	0.045	6.96509e-179
AC011346.1	3.75348e-183	-0.495498	0.131	0.287	1.04985e-178
IGF1R	4.69019e-183	-0.413676	0.755	0.888	1.31185e-178
WDFY3	9.35607e-183	0.6067	0.755	0.744	2.61689e-178
DNAJC6	1.18039e-182	-0.673331	0.112	0.254	3.30154e-178
AC007262.2	1.71053e-182	-0.422423	0.042	0.156	4.78436e-178
ST3GAL6	2.7231e-182	-0.442308	0.252	0.435	7.6165e-178
PRELID2	1.17695e-181	0.592492	0.36	0.205	3.29194e-177
LINC00310	1.91682e-181	-0.390766	0.05	0.169	5.36134e-177
EFEMP1	2.84372e-181	0.655533	0.22	0.095	7.95388e-177
AC139887.2	4.63312e-181	-0.395151	0.172	0.345	1.29588e-176
LYN	1.15843e-180	0.47378	0.184	0.067	3.24013e-176
GRIK2	1.21551e-180	-0.529995	0.074	0.203	3.39977e-176
PLSCR1	1.35854e-180	0.618075	0.341	0.195	3.79983e-176
FXR1	1.68053e-180	-0.412242	0.329	0.516	4.70044e-176
SGMS2	4.46437e-180	1.25527	0.381	0.251	1.24868e-175
ZFAT	8.09207e-180	-0.369283	0.118	0.272	2.26335e-175
SGCD	8.36273e-180	0.379081	0.154	0.048	2.33906e-175
SLC41A2	2.49283e-179	0.574451	0.248	0.116	6.97245e-175
AL078600.1	2.83462e-179	-0.437847	0.17	0.337	7.92842e-175
SGSM1	2.9767e-179	-0.422682	0.152	0.316	8.32582e-175
SCGB2B2	3.20181e-179	-0.430737	0.138	0.298	8.95547e-175
LINC02672	5.75501e-179	-0.327592	0.032	0.138	1.60968e-174
CEP70	6.13982e-179	-0.427616	0.333	0.522	1.71731e-174
ADGRL3	1.14194e-178	-0.438355	0.047	0.16	3.19401e-174
FGD4	1.48549e-178	-0.32195	0.864	0.938	4.15493e-174
AGPAT4	2.38969e-178	-0.542642	0.2	0.361	6.68396e-174
DLC1	2.89956e-178	0.442754	0.172	0.059	8.11007e-174
RBMS3	5.37278e-178	0.910368	0.374	0.236	1.50277e-173
CYP7B1	1.1685e-177	-0.468117	0.196	0.367	3.26831e-173
TCEA3	1.35757e-177	-0.386848	0.082	0.216	3.79712e-173
MEI4	1.48746e-177	-0.367041	0.04	0.151	4.16043e-173
AC007906.2	1.74133e-177	0.443273	0.108	0.021	4.87051e-173
ATP5MD	1.89504e-177	-0.287031	0.058	0.178	5.30044e-173
LINC02208	2.96897e-177	-0.485101	0.019	0.112	8.3042e-173
SLC25A29	8.5218e-177	0.677126	0.433	0.292	2.38355e-172
PXN	8.9044e-177	-0.373222	0.137	0.293	2.49056e-172
MBNL2	9.15998e-177	-0.378234	0.542	0.723	2.56205e-172
UQCRH	2.84802e-176	-0.337959	0.09	0.226	7.96591e-172
LMO7	3.56202e-176	-0.584074	0.733	0.831	9.96296e-172
NDUFV1	7.09876e-176	-0.27421	0.081	0.218	1.98552e-171
CFAP54	1.13532e-175	0.489852	0.141	0.041	3.17548e-171
ESRRA	1.33255e-175	-0.323362	0.094	0.235	3.72715e-171
NTM	3.48771e-175	0.426548	0.106	0.02	9.75512e-171
TSC22D1	4.26129e-175	-0.58459	0.476	0.64	1.19188e-170
ISYNA1	4.54629e-175	-0.281869	0.021	0.113	1.2716e-170
RNF150	5.3484e-175	-0.396547	0.465	0.667	1.49595e-170
TMEM120B	5.93291e-175	-0.337009	0.139	0.3	1.65944e-170
A4GALT	8.34332e-175	0.36776	0.113	0.025	2.33363e-170
KIDINS220	1.02862e-174	-0.394684	0.409	0.606	2.87706e-170
GALNT13	1.10038e-174	-0.541941	0.047	0.16	3.07775e-170
TMTC2	1.24693e-174	0.67329	0.584	0.447	3.48767e-170
KANSL1L	1.82566e-174	0.584854	0.732	0.71	5.10638e-170
CS	2.02751e-174	-0.35957	0.105	0.247	5.67094e-170
PRKCA-AS1	5.27689e-174	0.36326	0.115	0.026	1.47595e-169
UBA6-AS1	6.18298e-174	-0.475861	0.422	0.612	1.72938e-169
RBM12B	7.00671e-174	-0.369423	0.12	0.27	1.95978e-169
MTFR1L	8.76369e-174	-0.268388	0.046	0.16	2.4512e-169
SYNE2	9.05419e-174	0.388651	0.924	0.922	2.53246e-169
ANK3	1.33492e-173	-0.321339	0.867	0.939	3.73377e-169
HIBCH	1.5951e-173	-0.353513	0.451	0.659	4.46148e-169
AC024901.1	1.64489e-173	0.703844	0.321	0.18	4.60076e-169
SLC2A11	1.81047e-173	-0.296919	0.106	0.255	5.06387e-169
ARID1B	6.04182e-173	-0.334404	0.855	0.93	1.6899e-168
SCML1	8.99346e-173	-0.346396	0.13	0.282	2.51547e-168
GIPC2	2.13222e-172	-0.275349	0.056	0.175	5.96382e-168
PLS1	3.55025e-172	0.539135	0.191	0.076	9.93006e-168
DPYD	4.3148e-172	0.686366	0.637	0.511	1.20685e-167
CFAP47	5.05507e-172	0.522838	0.187	0.071	1.4139e-167
HPRT1	9.81591e-172	-0.391976	0.189	0.359	2.74551e-167
C1orf21	1.00761e-171	0.469878	0.169	0.06	2.8183e-167
UNC5C	1.21261e-171	0.784155	0.17	0.063	3.39167e-167
AC026704.1	2.43708e-171	0.377651	0.103	0.02	6.81651e-167
PRCP	3.39639e-171	-0.392291	0.083	0.212	9.49969e-167
SLC16A12-AS1	3.62337e-171	-0.290002	0.017	0.105	1.01346e-166
ZHX3	6.56277e-171	-0.350734	0.506	0.716	1.83561e-166
SLC16A4	8.38213e-171	0.533642	0.218	0.1	2.34448e-166
SREBF2	1.22414e-170	-0.391112	0.312	0.503	3.42391e-166
MAP4K3-DT	2.08602e-170	-0.421646	0.3	0.491	5.83459e-166
AC015923.1	2.13788e-170	0.482612	0.185	0.071	5.97964e-166
AC034268.2	2.27445e-170	-0.548331	0.035	0.137	6.36164e-166
KIF9-AS1	2.69949e-170	-0.364978	0.157	0.321	7.55046e-166
NRSN2-AS1	7.08178e-170	-0.356917	0.192	0.366	1.98077e-165
TMEM163	7.15782e-170	0.397954	0.116	0.027	2.00204e-165
ZMYND8	8.46286e-170	-0.397225	0.373	0.564	2.36706e-165
AGL	1.283e-169	-0.395607	0.168	0.331	3.58856e-165
DOCK10	1.49175e-169	0.448443	0.146	0.045	4.17242e-165
AC023590.1	2.53588e-169	0.54743	0.235	0.111	7.09286e-165
ABCA5	8.1013e-169	-0.343074	0.389	0.614	2.26593e-164
AF165147.1	1.89361e-168	-0.449634	0.045	0.153	5.29641e-164
RNF212	2.05176e-168	-0.39476	0.037	0.138	5.73878e-164
STAT5B	2.105e-168	-0.395561	0.244	0.42	5.8877e-164
CRMP1	2.86315e-168	0.517547	0.178	0.068	8.00823e-164
MGP	3.1067e-167	0.315734	0.108	0.023	8.68945e-163
TRIM24	3.20333e-167	-0.392756	0.157	0.312	8.95971e-163
AC092422.1	3.90123e-167	0.441437	0.108	0.023	1.09117e-162
ZNF559	4.06327e-167	-0.39351	0.146	0.299	1.1365e-162
AMMECR1	4.07785e-167	-0.436982	0.237	0.409	1.14058e-162
LHFPL3	5.37161e-167	0.666974	0.273	0.142	1.50244e-162
TMEM8A	7.23534e-167	-0.326589	0.092	0.224	2.02373e-162
QRSL1	2.72523e-166	-0.36864	0.097	0.232	7.62247e-162
KAT2A	5.0658e-166	-0.34177	0.063	0.18	1.4169e-161
KAZN	5.69437e-166	-0.447638	0.855	0.916	1.59272e-161
OSBP2	8.09065e-166	-0.403412	0.119	0.264	2.26295e-161
MEIS2	8.95879e-166	0.439169	0.152	0.05	2.50577e-161
LARP1	1.35735e-165	-0.368717	0.285	0.473	3.79652e-161
RIC8B	1.64526e-165	-0.378194	0.216	0.39	4.60179e-161
LINC01612	2.4163e-165	-0.27193	0.018	0.106	6.75839e-161
SLC35D1	3.14595e-165	-0.36868	0.123	0.271	8.79922e-161
MNS1	3.72479e-165	0.381982	0.144	0.044	1.04182e-160
SLC2A13	6.07011e-165	-0.425402	0.334	0.517	1.69781e-160
AC092894.1	9.37876e-165	0.368605	0.101	0.02	2.62324e-160
AP000317.1	9.46047e-165	-0.397404	0.06	0.177	2.64609e-160
AIF1L	1.46254e-164	0.595608	0.339	0.206	4.09072e-160
COQ9	2.59747e-164	-0.299259	0.08	0.209	7.26513e-160
RAPGEF5	2.81606e-164	0.52543	0.17	0.063	7.87653e-160
AVIL	6.20506e-164	-0.333072	0.075	0.201	1.73556e-159
BMPR2	9.96771e-164	0.58798	0.614	0.497	2.78797e-159
EPHA4	1.25822e-163	-0.485321	0.168	0.321	3.51923e-159
LETMD1	1.78385e-163	-0.363282	0.148	0.302	4.98943e-159
SH3YL1	2.28609e-163	-0.327481	0.222	0.405	6.39419e-159
CTNNA3	3.56139e-163	-0.574903	0.052	0.161	9.96122e-159
L2HGDH	8.23051e-163	-0.325576	0.151	0.31	2.30207e-158
ABAT	8.82496e-163	-0.262117	0.053	0.167	2.46834e-158
MICAL3	1.83917e-162	-0.292541	0.331	0.525	5.14416e-158
ITGAV	1.85749e-162	0.909645	0.491	0.379	5.19539e-158
ALDH3A2	1.97658e-162	-0.276159	0.076	0.203	5.5285e-158
DRAM1	2.89811e-162	0.436402	0.145	0.047	8.10602e-158
SPRED1	6.24549e-162	0.631132	0.439	0.303	1.74686e-157
LINC01482	6.76976e-162	0.591213	0.184	0.073	1.8935e-157
HADH	1.93797e-161	-0.269256	0.06	0.177	5.4205e-157
PGAP1	2.5327e-161	0.520501	0.267	0.138	7.08396e-157
PARP14	6.37714e-161	0.56523	0.328	0.192	1.78369e-156
CTBS	9.85243e-161	-0.36121	0.072	0.192	2.75573e-156
RIPOR1	1.14078e-160	-0.303526	0.071	0.192	3.19076e-156
THEM4	1.2984e-160	-0.428077	0.098	0.23	3.63163e-156
DDAH1	2.98589e-160	0.673501	0.594	0.496	8.35154e-156
TMEM45B	4.37347e-160	-0.372262	0.08	0.204	1.22326e-155
DOP1B	5.35304e-160	0.47253	0.177	0.07	1.49724e-155
KIZ	1.48661e-159	0.718892	0.445	0.33	4.15804e-155
MIR100HG	1.73155e-159	-0.3127	0.088	0.218	4.84314e-155
EAF2	2.04713e-159	-0.31129	0.039	0.141	5.72582e-155
STS	3.53375e-159	0.528518	0.211	0.092	9.8839e-155
SLC39A8	4.78255e-159	-0.306986	0.024	0.114	1.33768e-154
FLACC1	9.15177e-159	-0.331892	0.034	0.132	2.55975e-154
AGPAT3	1.25058e-158	-0.3267	0.222	0.4	3.49786e-154
EPM2AIP1	1.34534e-158	-0.327035	0.115	0.255	3.7629e-154
RAPGEF3	1.39189e-158	0.781979	0.279	0.155	3.8931e-154
SLC18B1	1.73255e-158	-0.349848	0.08	0.203	4.84595e-154
TMEM252-DT	3.89473e-158	0.538043	0.108	0.026	1.08936e-153
RHPN2	1.18782e-157	0.631066	0.235	0.116	3.32233e-153
UBR3	1.27811e-157	-0.368222	0.523	0.706	3.57487e-153
TOB1	2.09531e-157	-0.345524	0.108	0.243	5.86057e-153
ITGB1	2.24573e-157	0.780391	0.424	0.293	6.28131e-153
ARMCX4	2.84477e-157	-0.410287	0.318	0.496	7.95683e-153
CRYBG1	4.13263e-157	0.645474	0.411	0.29	1.1559e-152
PARP8	4.40285e-157	0.513023	0.357	0.212	1.23148e-152
FOXO3	4.54689e-157	-0.445335	0.575	0.711	1.27177e-152
AHI1	6.37786e-157	0.509439	0.676	0.583	1.78389e-152
HLTF	7.67823e-157	-0.366536	0.092	0.22	2.1476e-152
RBMX	9.86852e-157	-0.387258	0.368	0.542	2.76022e-152
SDHB	1.10999e-156	-0.326867	0.112	0.252	3.10463e-152
PDE8A	1.23207e-156	-0.412743	0.461	0.635	3.44611e-152
TSHZ2	1.27176e-156	0.462864	0.13	0.039	3.55713e-152
EPS8	1.42933e-156	0.63677	0.465	0.341	3.99783e-152
SLC35F5	5.23445e-156	0.645282	0.558	0.455	1.46408e-151
HNRNPDL	7.86418e-156	-0.401771	0.271	0.44	2.19961e-151
C11orf49	8.50164e-156	0.556497	0.606	0.508	2.37791e-151
ACSM2A	9.27765e-156	-0.575206	0.049	0.152	2.59496e-151
HULC	1.35837e-155	-0.487875	0.254	0.421	3.79936e-151
PREPL	1.58372e-155	-0.348987	0.285	0.47	4.42965e-151
SPATS2L	4.07256e-155	0.667579	0.353	0.228	1.1391e-150
AC007405.1	9.96715e-155	-0.348251	0.035	0.131	2.78781e-150
GPR137B	1.59714e-154	-0.354119	0.069	0.185	4.46719e-150
TRIO	2.43638e-154	0.651488	0.757	0.686	6.81454e-150
ZNF780B	2.93488e-154	-0.352702	0.23	0.404	8.20886e-150
FSIP2-AS1	3.18025e-154	-0.39436	0.164	0.317	8.89516e-150
KAZN-AS1	3.64846e-154	-0.322379	0.029	0.121	1.02047e-149
CDC42BPB	3.74545e-154	0.628881	0.485	0.37	1.0476e-149
SCN7A	3.81446e-154	-0.451999	0.243	0.421	1.0669e-149
APOO	1.16936e-153	-0.322053	0.071	0.19	3.2707e-149
ASAP3	1.26259e-153	-0.329768	0.078	0.199	3.53147e-149
HYDIN	2.10642e-153	0.539287	0.279	0.152	5.89165e-149
ZNF737	2.38843e-153	-0.348706	0.13	0.273	6.68044e-149
COX6C	2.45517e-153	-0.294029	0.089	0.214	6.8671e-149
CPNE4	4.12126e-153	-0.586357	0.038	0.134	1.15272e-148
SELENOO	4.62796e-153	-0.325651	0.137	0.282	1.29444e-148
RASGRP1	6.17372e-153	0.339771	0.117	0.032	1.72679e-148
MLLT10	7.65089e-153	-0.348705	0.54	0.713	2.13995e-148
ATXN1	2.74485e-152	-0.340703	0.72	0.844	7.67735e-148
CLIP1	3.6601e-152	0.728637	0.553	0.455	1.02373e-147
PCMTD1	4.19633e-152	-0.377377	0.448	0.62	1.17371e-147
LINC01504	5.40753e-152	0.393754	0.146	0.049	1.51249e-147
THBS4	5.41387e-152	-0.359615	0.063	0.175	1.51426e-147
HS6ST1	7.3394e-152	0.510308	0.187	0.08	2.05283e-147
AL357873.1	7.60725e-152	-0.327975	0.036	0.132	2.12775e-147
USP25	1.23884e-151	-0.342221	0.608	0.772	3.46505e-147
TSPAN33	1.51165e-151	-0.25129	0.036	0.132	4.22807e-147
NDUFS1	1.87919e-151	-0.337708	0.233	0.404	5.25609e-147
LRRIQ1	2.44333e-151	0.550924	0.334	0.199	6.83399e-147
PCDH1	2.54712e-151	-0.271819	0.036	0.133	7.1243e-147
MPPED2	3.50274e-151	-0.601157	0.346	0.498	9.79717e-147
DUSP6	4.35266e-151	0.492312	0.184	0.078	1.21744e-146
SIM1	4.54242e-151	-0.402051	0.41	0.594	1.27052e-146
TMEM241	5.70125e-151	0.545847	0.203	0.091	1.59464e-146
INTS6	1.04148e-150	-0.426259	0.366	0.531	2.91303e-146
TRMT11	1.65041e-150	-0.397955	0.475	0.656	4.61618e-146
PDE10A	2.15409e-150	1.03565	0.675	0.699	6.025e-146
PGM5	7.87005e-150	0.351086	0.113	0.03	2.20125e-145
SLIT3	1.07385e-149	0.414252	0.124	0.036	3.00354e-145
STRBP	1.33416e-149	-0.400513	0.452	0.624	3.73163e-145
ANTXR1	1.88063e-149	0.379239	0.127	0.038	5.26013e-145
CRB1	2.09088e-149	-0.364751	0.042	0.141	5.8482e-145
LINC00472	2.46881e-149	0.387892	0.934	0.968	6.90526e-145
FUT8	5.8536e-149	0.609075	0.322	0.195	1.63725e-144
RPH3AL	6.52806e-149	0.623838	0.253	0.135	1.8259e-144
GPR132	1.24356e-148	0.949628	0.296	0.175	3.47825e-144
MCEE	1.80159e-148	-0.309099	0.062	0.173	5.03906e-144
ARFGEF1	2.24185e-148	0.527955	0.719	0.665	6.27045e-144
TLE1	3.06557e-148	-0.347872	0.235	0.396	8.57441e-144
STK32A	4.2755e-148	-0.418535	0.125	0.261	1.19586e-143
AC107223.1	4.89451e-148	-0.372393	0.084	0.205	1.36899e-143
PTAR1	6.1962e-148	-0.35787	0.267	0.437	1.73308e-143
EHBP1	8.12202e-148	-0.400552	0.494	0.665	2.27173e-143
ZFP36L1	1.16073e-147	0.671634	0.543	0.429	3.24657e-143
FAM126B	2.26119e-147	-0.383903	0.262	0.43	6.32456e-143
ATP5MG	2.49081e-147	-0.278248	0.083	0.203	6.96679e-143
OPRM1	4.33983e-147	0.466718	0.153	0.057	1.21385e-142
CKMT2	5.32729e-147	-0.279467	0.03	0.119	1.49004e-142
TNFRSF19	6.06019e-147	0.415227	0.167	0.066	1.69503e-142
C11orf65	6.77922e-147	-0.384666	0.12	0.254	1.89615e-142
NR4A2	8.67592e-147	0.3079	0.106	0.026	2.42666e-142
CNIH3	8.92157e-147	-0.412652	0.131	0.267	2.49536e-142
LINC02568	1.82466e-146	-0.333472	0.028	0.117	5.10358e-142
RADX	2.42159e-146	-0.267908	0.039	0.136	6.77318e-142
NR4A1	2.48003e-146	0.394286	0.166	0.063	6.93665e-142
RAP1GAP2	3.77363e-146	-0.34341	0.311	0.49	1.05548e-141
LINC00278	5.04208e-146	0.984893	0.428	0.344	1.41027e-141
AL137009.1	8.22185e-146	-0.321955	0.094	0.221	2.29965e-141
ZNF138	8.33551e-146	-0.372228	0.129	0.265	2.33144e-141
CACNA1D	9.05536e-146	-0.315169	0.377	0.562	2.53278e-141
ZKSCAN7-AS1	1.72692e-145	-0.375973	0.126	0.262	4.83019e-141
AL591043.2	2.11193e-145	-0.327072	0.033	0.124	5.90708e-141
TMEM164	3.36966e-145	-0.363197	0.256	0.427	9.42494e-141
FAM228B	4.47926e-145	-0.37065	0.121	0.253	1.25285e-140
SIRT5	4.93546e-145	-0.318559	0.098	0.224	1.38045e-140
RDH10	5.31175e-145	0.427809	0.18	0.077	1.4857e-140
SLC7A6	5.44639e-145	-0.36025	0.098	0.221	1.52335e-140
TBC1D24	5.49907e-145	-0.297417	0.145	0.293	1.53809e-140
ZRANB2-AS2	5.54769e-145	-0.429358	0.266	0.432	1.55169e-140
SMIM8	7.47929e-145	-0.37178	0.212	0.371	2.09196e-140
TRPS1	9.64727e-145	0.540583	0.778	0.754	2.69834e-140
ACAD11	2.31874e-144	-0.301582	0.203	0.369	6.4855e-140
LINC00467	2.89341e-144	-0.350894	0.123	0.259	8.09287e-140
FAM92A	3.70584e-144	-0.289721	0.054	0.158	1.03652e-139
MADD	9.17448e-144	-0.315013	0.054	0.156	2.5661e-139
URGCP	9.85184e-144	-0.283096	0.252	0.432	2.75556e-139
SH3D19	1.13301e-143	0.608573	0.536	0.438	3.16904e-139
CADPS2	1.28221e-143	-0.398773	0.675	0.812	3.58634e-139
PTPN14	1.368e-143	0.581471	0.698	0.627	3.82629e-139
STAT6	1.63716e-143	0.48186	0.235	0.12	4.57914e-139
AEBP2	3.96483e-143	-0.457546	0.483	0.653	1.10896e-138
GBA2	4.53878e-143	-0.295343	0.102	0.227	1.2695e-138
RERG	5.64482e-143	0.698203	0.37	0.254	1.57886e-138
IFRD1	9.70884e-143	-0.279612	0.206	0.366	2.71556e-138
DLG2	1.31675e-142	0.496821	0.677	0.569	3.68295e-138
RCAN3	1.66768e-142	0.310544	0.107	0.028	4.6645e-138
PROSER2	2.19811e-142	0.494417	0.189	0.083	6.14812e-138
AHDC1	4.43404e-142	-0.332598	0.098	0.222	1.2402e-137
MOB3B	6.32722e-142	-0.44941	0.352	0.51	1.76972e-137
MARVELD2	7.32595e-142	-0.308322	0.077	0.193	2.04907e-137
TSHZ1	1.09767e-141	-0.328416	0.111	0.242	3.07019e-137
ATP6AP1L	1.55734e-141	-0.358767	0.154	0.298	4.35587e-137
PPDPF	2.00014e-141	0.406927	0.201	0.095	5.59439e-137
SETD3	2.00961e-141	-0.327445	0.228	0.392	5.62087e-137
AL160314.2	2.33407e-141	-0.292694	0.025	0.108	6.52838e-137
ARHGAP8	3.18664e-141	-0.309384	0.371	0.556	8.91304e-137
Z93930.2	7.74093e-141	-0.347281	0.203	0.359	2.16514e-136
BRWD1	1.5093e-140	-0.338997	0.57	0.738	4.22152e-136
ARMH1	1.88861e-140	-0.322968	0.052	0.153	5.28244e-136
SEMA3C	1.96104e-140	0.595035	0.356	0.226	5.48502e-136
ARHGEF18	2.14888e-140	-0.319216	0.211	0.369	6.01042e-136
RAD51B	2.17449e-140	0.462301	0.757	0.664	6.08206e-136
TBRG1	2.23344e-140	-0.357416	0.153	0.29	6.24694e-136
CLDN4	2.39731e-140	0.371538	0.143	0.051	6.70529e-136
FLG-AS1	2.49467e-140	-0.282221	0.148	0.297	6.9776e-136
CREBZF	2.68811e-140	-0.336353	0.141	0.277	7.51864e-136
ACER3	7.76661e-140	0.641024	0.413	0.295	2.17232e-135
LBR	1.53866e-139	-0.372004	0.124	0.251	4.30364e-135
EYA3	1.63693e-139	0.586608	0.488	0.388	4.57848e-135
AC064807.1	2.30209e-139	-0.318442	0.042	0.137	6.43895e-135
ARFGEF3	2.68703e-139	-0.412738	0.133	0.264	7.51563e-135
AZIN1-AS1	3.58768e-139	-0.324553	0.338	0.518	1.00347e-134
CPS1	4.31859e-139	0.814059	0.184	0.081	1.20791e-134
ANKRD44	8.81145e-139	0.508829	0.306	0.181	2.46456e-134
ZNF528-AS1	1.17578e-138	-0.32487	0.11	0.238	3.28866e-134
TAF1D	1.85215e-138	-0.349415	0.343	0.511	5.18046e-134
AASDH	2.38356e-138	-0.325894	0.147	0.288	6.66681e-134
MRS2	2.53951e-138	-0.289521	0.086	0.204	7.10302e-134
SLMAP	2.5778e-138	0.56588	0.655	0.593	7.2101e-134
FAM83B	3.26354e-138	-0.33288	0.161	0.306	9.12812e-134
PARD3B	3.41954e-138	0.377321	0.893	0.896	9.56445e-134
AFG3L2	4.64401e-138	-0.320789	0.172	0.319	1.29893e-133
ANXA4	5.41096e-138	0.606179	0.535	0.432	1.51345e-133
TRMT9B	5.4493e-138	-0.259119	0.248	0.429	1.52417e-133
ZMYM6	5.703e-138	-0.341154	0.185	0.334	1.59513e-133
TEX2	6.57468e-138	-0.306785	0.103	0.229	1.83894e-133
IFT88	1.02101e-137	-0.335599	0.414	0.6	2.85576e-133
SLC25A27	1.04027e-137	-0.312898	0.205	0.364	2.90963e-133
AFG1L	1.15993e-137	-0.357693	0.196	0.349	3.24433e-133
PRKG1	2.00376e-137	-0.391215	0.8	0.856	5.60453e-133
ULK4	2.44179e-137	0.612416	0.535	0.452	6.8297e-133
CLK1	4.41143e-137	-0.285103	0.185	0.334	1.23388e-132
GOLGA4	5.97849e-137	-0.344103	0.678	0.836	1.67218e-132
HIP1R	8.78023e-137	-0.290359	0.144	0.283	2.45583e-132
VDAC2	1.12517e-136	-0.264936	0.052	0.151	3.1471e-132
GSTP1	1.16944e-136	0.342743	0.177	0.077	3.27094e-132
MARCH1	1.26309e-136	0.302983	0.101	0.026	3.53286e-132
LPXN	1.28301e-136	-0.352154	0.111	0.234	3.58857e-132
GLCE	2.27644e-136	-0.31543	0.14	0.279	6.36721e-132
ZSWIM4	2.43832e-136	0.37646	0.11	0.031	6.81997e-132
NRXN3	6.27592e-136	0.434964	0.178	0.077	1.75537e-131
ZNF682	6.64773e-136	-0.338969	0.089	0.204	1.85937e-131
KIAA1211L	7.7395e-136	0.50889	0.211	0.101	2.16474e-131
JAK1	1.04962e-135	0.534308	0.719	0.662	2.9358e-131
AAK1	1.34909e-135	-0.314723	0.567	0.721	3.77341e-131
DNHD1	2.43916e-135	-0.321728	0.115	0.242	6.82233e-131
ZNF684	6.01149e-135	-0.262664	0.054	0.154	1.68141e-130
TANC1	6.95847e-135	0.540259	0.503	0.388	1.94628e-130
NXN	8.02101e-135	0.492249	0.157	0.062	2.24348e-130
IMMP1L	8.57011e-135	-0.339081	0.287	0.454	2.39706e-130
ITGB1BP1	3.41332e-134	-0.373944	0.116	0.239	9.54706e-130
ATL2	5.13776e-134	-0.294113	0.269	0.437	1.43703e-129
AC012291.3	9.11537e-134	-0.314813	0.073	0.183	2.54957e-129
PELI2	1.61045e-133	0.665344	0.619	0.543	4.50443e-129
RBM14	1.92257e-133	-0.266946	0.095	0.214	5.37742e-129
SP140L	3.62113e-133	0.306429	0.112	0.033	1.01283e-128
MITF	6.001e-133	-0.308736	0.625	0.772	1.67848e-128
OSBPL9	7.1118e-133	-0.334516	0.452	0.621	1.98917e-128
GIPC1	8.89349e-133	0.505166	0.272	0.157	2.48751e-128
SEMA3B	1.95577e-132	0.521033	0.196	0.095	5.4703e-128
ACSM2B	3.31904e-132	-0.431957	0.029	0.11	9.28335e-128
GLG1	4.98358e-132	-0.341213	0.495	0.673	1.39391e-127
SETDB2	7.20733e-132	-0.331751	0.159	0.299	2.01589e-127
ARHGAP26	8.88037e-132	0.591087	0.628	0.517	2.48384e-127
LARGE1	1.08008e-131	0.643132	0.513	0.415	3.02098e-127
ARAP2	1.80981e-131	0.543429	0.481	0.363	5.06203e-127
SLC13A3	1.89058e-131	-0.40382	0.029	0.11	5.28795e-127
RHOA	1.96211e-131	0.645097	0.347	0.231	5.48803e-127
CDCP1	2.3731e-131	0.475624	0.157	0.063	6.63755e-127
CAPS2	2.56942e-131	-0.35492	0.224	0.378	7.18666e-127
DIAPH3	3.05481e-131	0.503047	0.138	0.05	8.54429e-127
SH2D3A	3.3906e-131	0.424304	0.172	0.074	9.48352e-127
KANTR	3.53542e-131	-0.303626	0.218	0.377	9.88857e-127
TAOK3	3.91844e-131	-0.355829	0.553	0.695	1.09599e-126
RCL1	5.44717e-131	-0.299211	0.163	0.307	1.52357e-126
JAZF1	8.53423e-131	0.468804	0.341	0.208	2.38703e-126
MIR3936HG	1.70766e-130	-0.322314	0.46	0.641	4.77634e-126
VDAC1	1.75216e-130	-0.253691	0.087	0.201	4.90078e-126
AC013287.1	2.65834e-130	-0.629975	0.093	0.202	7.43538e-126
AL356124.1	2.80301e-130	-0.424756	0.212	0.356	7.84001e-126
AP5M1	2.82732e-130	-0.289619	0.129	0.26	7.90802e-126
PPP5C	2.85312e-130	-0.306512	0.104	0.222	7.98019e-126
MTIF2	3.86868e-130	-0.292736	0.077	0.187	1.08207e-125
PAG1	4.21838e-130	0.407521	0.228	0.113	1.17988e-125
CELF6	4.36495e-130	-0.279522	0.042	0.132	1.22088e-125
KCTD3	2.21045e-129	-0.33172	0.227	0.382	6.18263e-125
COP1	3.49214e-129	0.505582	0.689	0.627	9.76752e-125
CCDC66	6.69746e-129	-0.349174	0.29	0.452	1.87328e-124
ANKRD17	7.50479e-129	-0.29871	0.743	0.857	2.09909e-124
ARMH4	1.36268e-128	-0.370392	0.2	0.343	3.81143e-124
NKTR	1.62645e-128	-0.317175	0.542	0.711	4.54919e-124
BCL2L11	2.18839e-128	-0.324771	0.08	0.187	6.12092e-124
LRRC2	3.57799e-128	-0.250783	0.024	0.101	1.00076e-123
IQCH-AS1	4.27166e-128	-0.343117	0.179	0.321	1.19478e-123
COL28A1	5.62273e-128	-0.396211	0.225	0.376	1.57268e-123
NR2F2-AS1	6.62946e-128	-0.337526	0.833	0.938	1.85426e-123
RALGPS2	8.88004e-128	0.558865	0.555	0.466	2.48375e-123
NDUFS4	9.89542e-128	-0.299843	0.301	0.469	2.76775e-123
TTC7A	1.24216e-127	-0.336077	0.237	0.389	3.47432e-123
HIF1A-AS3	1.33575e-127	0.476191	0.163	0.069	3.73608e-123
LINC01505	1.5058e-127	-0.428319	0.101	0.218	4.21172e-123
SLC36A4	2.29271e-127	-0.370521	0.199	0.342	6.41272e-123
HNF4G	2.44182e-127	0.492282	0.158	0.068	6.82977e-123
HSD17B4	4.56257e-127	-0.331078	0.239	0.392	1.27615e-122
GSTA4	5.55211e-127	-0.277151	0.062	0.161	1.55292e-122
ZNF277	6.61146e-127	-0.336078	0.254	0.41	1.84922e-122
FSTL1	6.8556e-127	0.332245	0.126	0.044	1.91751e-122
WNK3	7.71543e-127	-0.299169	0.075	0.182	2.15801e-122
MFSD4B	1.90584e-126	-0.317776	0.455	0.65	5.33063e-122
USP31	2.05717e-126	0.507176	0.194	0.094	5.7539e-122
TRPM4	2.82261e-126	-0.276597	0.101	0.219	7.89485e-122
MRTFA	2.86284e-126	0.537419	0.642	0.54	8.00736e-122
NDUFA12	3.51624e-126	-0.275606	0.044	0.133	9.83493e-122
KCTD16	3.98008e-126	-0.544516	0.143	0.265	1.11323e-121
DIAPH2	4.19484e-126	0.518094	0.312	0.192	1.1733e-121
AK2	6.36117e-126	-0.27882	0.123	0.248	1.77922e-121
MED13L	6.83784e-126	0.410264	0.852	0.858	1.91254e-121
ADGRF5	7.97072e-126	0.272893	0.137	0.05	2.22941e-121
CLK4	9.6299e-126	-0.2969	0.147	0.28	2.69348e-121
SFXN4	1.5852e-125	-0.257353	0.054	0.149	4.43381e-121
KIAA0232	2.30569e-125	-0.329388	0.389	0.556	6.44903e-121
FNBP1	2.47063e-125	0.558207	0.416	0.301	6.91034e-121
ERVMER61-1	5.81894e-125	-0.4636	0.17	0.302	1.62756e-120
CHD3	9.91263e-125	0.373364	0.174	0.077	2.77256e-120
MECOM	1.40439e-124	0.261515	0.988	0.993	3.92808e-120
DNAJC27-AS1	1.56787e-124	-0.306709	0.057	0.153	4.38534e-120
GPR157	1.67576e-124	-0.257083	0.038	0.123	4.6871e-120
NMNAT3	1.74347e-124	-0.337279	0.086	0.195	4.8765e-120
TRPM7	2.57818e-124	-0.302711	0.53	0.721	7.21117e-120
LINC00513	2.65474e-124	0.520291	0.283	0.168	7.42532e-120
ZBTB7C	3.00431e-124	0.342847	0.129	0.045	8.40305e-120
CAT	6.61266e-124	-0.272123	0.143	0.275	1.84956e-119
CDKL2	6.65579e-124	0.484138	0.229	0.125	1.86162e-119
SMARCA2	9.42855e-124	-0.325279	0.381	0.541	2.63717e-119
FAM162A	1.53647e-123	-0.264241	0.085	0.194	4.2975e-119
CNN3	1.98208e-123	-0.308742	0.192	0.332	5.54387e-119
LIAS	2.42956e-123	-0.277797	0.064	0.164	6.79548e-119
ZC3H6	2.55381e-123	-0.355721	0.235	0.384	7.14299e-119
ITGA3	3.47818e-123	0.624843	0.331	0.215	9.72847e-119
SCN11A	5.13435e-123	-0.290157	0.031	0.111	1.43608e-118
SSBP2	7.58692e-123	-0.356213	0.614	0.729	2.12206e-118
MYO10	1.21761e-122	-0.310317	0.62	0.767	3.40565e-118
SNX27	1.84345e-122	-0.299444	0.15	0.282	5.15612e-118
SPTLC2	5.22783e-122	0.572199	0.425	0.322	1.46222e-117
ATP9A	6.94161e-122	0.491569	0.282	0.17	1.94157e-117
ARFGEF2	7.68383e-122	-0.29512	0.396	0.57	2.14917e-117
TAX1BP1	1.07038e-121	-0.317264	0.484	0.651	2.99385e-117
AMFR	1.08646e-121	-0.296284	0.18	0.317	3.03882e-117
BTG1	1.12585e-121	-0.296499	0.067	0.164	3.149e-117
MRPS5	1.95565e-121	-0.310475	0.183	0.32	5.46995e-117
MRAP2	2.18413e-121	-0.302947	0.033	0.114	6.109e-117
NDUFB1	2.39437e-121	-0.258273	0.079	0.183	6.69704e-117
CTNNBIP1	2.49304e-121	-0.277828	0.091	0.201	6.97303e-117
ERC1	6.12894e-121	0.45582	0.733	0.687	1.71426e-116
ARL15	6.56899e-121	-0.354212	0.777	0.866	1.83735e-116
AMPD3	9.36816e-121	-0.275244	0.039	0.123	2.62027e-116
AC113414.1	1.2378e-120	-0.302987	0.151	0.284	3.46212e-116
SRGAP2B	2.50736e-120	0.325267	0.102	0.03	7.0131e-116
GNB1	3.66059e-120	0.604224	0.493	0.394	1.02387e-115
CMC2	3.90424e-120	-0.295589	0.172	0.308	1.09202e-115
PTH2R	4.24613e-120	-0.357002	0.873	0.917	1.18764e-115
HCG17	4.30106e-120	-0.326714	0.306	0.47	1.20301e-115
EIF5	7.36613e-120	-0.301714	0.14	0.262	2.06031e-115
TATDN3	1.05367e-119	-0.298711	0.068	0.167	2.94712e-115
TMEM161B	1.33096e-119	-0.277849	0.194	0.338	3.72269e-115
TJP1	1.44367e-119	0.650425	0.523	0.435	4.03794e-115
ZXDC	2.09289e-119	-0.275559	0.268	0.428	5.85381e-115
LUC7L3	2.51769e-119	-0.324263	0.635	0.784	7.04197e-115
RAB30-DT	5.34986e-119	-0.341819	0.218	0.36	1.49635e-114
BTC	6.1832e-119	-0.298563	0.046	0.134	1.72944e-114
FAM149A	7.85403e-119	0.38711	0.193	0.094	2.19677e-114
SCP2	8.70593e-119	-0.287654	0.223	0.371	2.43505e-114
RNF130	1.09749e-118	-0.353275	0.314	0.461	3.06969e-114
MSL2	1.16357e-118	-0.31875	0.154	0.283	3.2545e-114
SRSF10	2.4071e-118	-0.293598	0.321	0.479	6.73267e-114
MAP3K14	1.11739e-117	0.53985	0.19	0.095	3.12533e-113
MTCL1	2.37264e-117	-0.35936	0.108	0.217	6.63627e-113
ZBED5	2.53859e-117	-0.282779	0.129	0.25	7.10043e-113
KIZ-AS1	3.92604e-117	0.342791	0.124	0.044	1.09811e-112
ZNF135	1.16338e-116	-0.270748	0.091	0.2	3.25397e-112
MAEA	1.21631e-116	-0.287449	0.115	0.229	3.40203e-112
AC079630.1	1.44916e-116	0.329541	0.104	0.032	4.05329e-112
AC006230.1	2.37136e-116	0.394782	0.132	0.05	6.6327e-112
ALDH2	2.98021e-116	-0.309129	0.116	0.23	8.33565e-112
AC046134.2	2.98674e-116	-0.310958	0.252	0.404	8.35392e-112
SNTB1	3.86433e-116	0.623009	0.315	0.208	1.08085e-111
TRIB1	4.11862e-116	0.397601	0.11	0.036	1.15198e-111
UPRT	9.03855e-116	-0.31352	0.084	0.189	2.52808e-111
IGF2R	1.17817e-115	-0.284836	0.32	0.483	3.29533e-111
WIPF1	1.22541e-115	0.539503	0.276	0.164	3.42747e-111
RNF10	1.35161e-115	-0.298594	0.289	0.445	3.78045e-111
SRSF6	1.63454e-115	-0.266357	0.143	0.267	4.57181e-111
ABCD3	1.94522e-115	-0.294128	0.342	0.507	5.44077e-111
VEGFB	2.4016e-115	-0.27707	0.045	0.128	6.71729e-111
CTSZ	2.40468e-115	0.310662	0.113	0.038	6.7259e-111
LAMA4	3.02184e-115	0.382018	0.118	0.04	8.45208e-111
SIPA1L2	3.06864e-115	0.325127	0.138	0.055	8.58297e-111
TRIP11	6.72651e-115	-0.297404	0.306	0.47	1.88141e-110
ARHGEF7	7.05526e-115	-0.295781	0.344	0.499	1.97336e-110
CPPED1	7.44584e-115	-0.315099	0.208	0.349	2.0826e-110
CDH20	8.95624e-115	-0.587762	0.028	0.101	2.50506e-110
EPN1	2.09444e-114	-0.337359	0.183	0.313	5.85815e-110
MICU1	4.59272e-114	0.545546	0.48	0.385	1.28458e-109
PTPRG	6.3876e-114	-0.291477	0.88	0.93	1.78661e-109
NHSL1	6.86705e-114	0.517152	0.404	0.288	1.92071e-109
KLF3	8.72813e-114	0.492121	0.253	0.149	2.44126e-109
ADAMTS3	1.41415e-113	0.293676	0.102	0.031	3.95538e-109
ZBTB8A	2.21095e-113	0.381552	0.13	0.05	6.18403e-109
BAG4	2.60186e-113	-0.272124	0.088	0.193	7.27739e-109
PLS3-AS1	2.6852e-113	-0.333823	0.051	0.138	7.51051e-109
MEST	5.90441e-113	0.55063	0.142	0.059	1.65146e-108
RPS6KA3	6.23041e-113	0.588287	0.342	0.234	1.74264e-108
SNX24	1.0259e-112	-0.29902	0.332	0.489	2.86943e-108
EPS15L1	1.08866e-112	-0.262674	0.167	0.301	3.04497e-108
STAT1	1.78931e-112	0.384875	0.213	0.112	5.00469e-108
SH3TC1	1.97803e-112	0.315584	0.113	0.039	5.53254e-108
ADAM9	2.25471e-112	0.651534	0.288	0.185	6.30643e-108
CDYL	2.59504e-112	0.543765	0.448	0.348	7.25832e-108
AL157938.2	3.8854e-112	0.437619	0.174	0.084	1.08675e-107
SLC25A16	4.1949e-112	-0.251024	0.265	0.425	1.17331e-107
FASTKD2	5.66015e-112	-0.261898	0.117	0.233	1.58314e-107
HADHA	1.00116e-111	-0.294853	0.187	0.319	2.80025e-107
MOB1B	1.02466e-111	0.64013	0.475	0.4	2.86598e-107
ARHGEF3	1.14528e-111	0.610824	0.504	0.415	3.20334e-107
TMEM65	1.15166e-111	-0.333456	0.24	0.379	3.22119e-107
SMC5-AS1	1.20571e-111	-0.287811	0.243	0.393	3.37237e-107
CEMIP2	2.0183e-111	0.560176	0.268	0.166	5.6452e-107
PDXK	2.40268e-111	-0.346914	0.248	0.385	6.7203e-107
KCTD8	4.47699e-111	0.494299	0.403	0.284	1.25221e-106
ENAH	4.47724e-111	0.485053	0.193	0.098	1.25228e-106
AC021086.1	4.47926e-111	-0.263422	0.033	0.109	1.25285e-106
PHF8	5.51469e-111	-0.296578	0.168	0.297	1.54246e-106
GALNT14	5.68507e-111	-0.342536	0.412	0.583	1.59011e-106
FRK	1.42764e-110	-0.280005	0.357	0.524	3.9931e-106
EML4	1.74967e-110	0.531228	0.537	0.443	4.89383e-106
PPL	3.29165e-110	0.467637	0.154	0.069	9.20675e-106
FAM214A	4.22683e-110	-0.299602	0.299	0.453	1.18225e-105
GRB14	4.46163e-110	-0.287619	0.387	0.565	1.24792e-105
LEKR1	4.77735e-110	-0.33623	0.145	0.266	1.33623e-105
ZNF433	5.90839e-110	-0.256836	0.07	0.166	1.65258e-105
NEK11	6.82384e-110	0.514716	0.337	0.227	1.90863e-105
ABCC5	7.48228e-110	-0.346563	0.302	0.442	2.09279e-105
TRAK2	8.141e-110	-0.296447	0.163	0.289	2.27704e-105
BBS2	1.13486e-109	-0.268916	0.124	0.24	3.17421e-105
WDR72	1.79344e-109	-0.322372	0.689	0.836	5.01624e-105
FAT4	2.00416e-109	-0.298184	0.05	0.135	5.60564e-105
GNA13	2.46726e-109	-0.270801	0.172	0.296	6.90094e-105
SLC38A1	3.56906e-109	0.486704	0.403	0.295	9.98266e-105
ARHGAP10	4.79874e-109	0.58007	0.245	0.15	1.34221e-104
LUC7L2	5.96881e-109	-0.289574	0.565	0.701	1.66948e-104
JUND	1.04439e-108	0.321003	0.226	0.124	2.92116e-104
NDUFA9	1.14004e-108	-0.26394	0.104	0.212	3.18871e-104
RAVER2	1.36273e-108	-0.304096	0.122	0.235	3.81156e-104
MFHAS1	1.50895e-108	0.48302	0.703	0.655	4.22053e-104
MRRF	2.14135e-108	-0.272088	0.177	0.308	5.98935e-104
GMPR	2.72907e-108	-0.282789	0.112	0.223	7.6332e-104
LPAR1	2.8083e-108	0.424043	0.199	0.102	7.85481e-104
TNFRSF10B	3.65886e-108	0.659985	0.258	0.158	1.02338e-103
NIBAN2	5.14348e-108	0.377955	0.152	0.067	1.43863e-103
PRPSAP1	7.62306e-108	-0.294128	0.056	0.142	2.13217e-103
MIPOL1	8.8847e-108	-0.301111	0.295	0.449	2.48505e-103
KDM2B	1.1897e-107	-0.335909	0.115	0.222	3.32758e-103
SPATS2	2.44473e-107	0.495904	0.326	0.22	6.83792e-103
STIM2	4.64753e-107	0.598688	0.345	0.248	1.29992e-102
URI1	6.87175e-107	-0.291898	0.409	0.562	1.92203e-102
MAP3K7CL	7.18075e-107	-0.288017	0.065	0.155	2.00846e-102
GCFC2	7.7629e-107	-0.276942	0.206	0.344	2.17128e-102
SETD2	8.58337e-107	-0.282875	0.576	0.729	2.40077e-102
UPP2	1.00184e-106	-0.296801	0.256	0.406	2.80214e-102
RMDN1	1.12047e-106	-0.284803	0.188	0.32	3.13395e-102
NDUFAF5	1.14739e-106	-0.266	0.123	0.237	3.20924e-102
PCBP1-AS1	1.41693e-106	-0.30285	0.203	0.337	3.96317e-102
BMP6	1.80585e-106	-0.407582	0.044	0.123	5.05095e-102
DAAM1	2.20037e-106	-0.312402	0.342	0.489	6.15442e-102
PRKCI	2.63072e-106	0.553662	0.456	0.364	7.35812e-102
GNAQ	3.65303e-106	0.451542	0.768	0.726	1.02175e-101
NPAS3	8.43069e-106	0.48902	0.419	0.301	2.35806e-101
ZEB2	1.08724e-105	0.511555	0.145	0.063	3.04101e-101
DDB1	1.41222e-105	-0.326374	0.141	0.255	3.94997e-101
MYL6	1.72684e-105	0.399378	0.262	0.159	4.82998e-101
NIPSNAP2	2.13977e-105	-0.315412	0.195	0.324	5.98493e-101
ANKRD7	2.28673e-105	-0.309844	0.063	0.152	6.396e-101
SMURF1	2.63874e-105	0.534958	0.507	0.412	7.38055e-101
PPM1B	3.04153e-105	-0.288269	0.3	0.447	8.50717e-101
CDR2	3.71604e-105	0.561703	0.503	0.418	1.03938e-100
MESD	4.9092e-105	-0.291198	0.093	0.192	1.3731e-100
AHNAK	7.79354e-105	0.524427	0.335	0.23	2.17985e-100
GGA2	1.79395e-104	-0.277726	0.18	0.307	5.01767e-100
SKAP1	2.31427e-104	-0.287907	0.682	0.803	6.47302e-100
MYO19	2.53066e-104	-0.274208	0.192	0.325	7.07826e-100
TRA2A	3.54009e-104	-0.269218	0.506	0.655	9.90163e-100
CCN2	4.15632e-104	0.446147	0.123	0.048	1.16252e-99
MICU3	4.68286e-104	-0.292357	0.251	0.394	1.3098e-99
VPS37B	5.37875e-104	0.670523	0.421	0.324	1.50444e-99
DISP1	7.24847e-104	0.549433	0.369	0.272	2.0274e-99
SORCS3	1.26603e-103	-0.367137	0.062	0.151	3.54109e-99
PBX4	2.82625e-103	-0.315943	0.073	0.163	7.90501e-99
AKAP9	4.10011e-103	-0.315704	0.685	0.826	1.1468e-98
PKP4	5.60883e-103	-0.255075	0.894	0.961	1.56879e-98
NDUFAF6	8.16258e-103	-0.307654	0.128	0.237	2.28307e-98
EPAS1	9.51585e-103	0.756985	0.231	0.141	2.66158e-98
NCOA7	9.75182e-103	0.633552	0.521	0.443	2.72758e-98
RTN4IP1	9.82261e-103	-0.273156	0.083	0.181	2.74738e-98
ERICH1	1.18707e-102	-0.354412	0.297	0.436	3.32024e-98
NBEA	1.30595e-102	0.479623	0.566	0.482	3.65274e-98
DNAH5	1.48641e-102	0.525599	0.18	0.093	4.15748e-98
KCNMB2-AS1	1.685e-102	-0.323784	0.076	0.168	4.71294e-98
IRS2	2.74524e-102	-0.279836	0.093	0.191	7.67844e-98
LINC02532	3.26402e-102	0.582594	0.758	0.786	9.12947e-98
MTOR	4.66414e-102	-0.270426	0.203	0.335	1.30456e-97
AQP4-AS1	8.64272e-102	-0.309434	0.13	0.243	2.41737e-97
LINC01004	1.00616e-101	-0.26442	0.315	0.468	2.81423e-97
SDHA	1.20738e-101	-0.27353	0.136	0.249	3.37704e-97
ORC4	1.40816e-101	-0.261045	0.304	0.458	3.93862e-97
ELP4	1.42535e-101	-0.294627	0.397	0.554	3.98669e-97
SUCLG2	1.53821e-101	-0.266501	0.507	0.669	4.30237e-97
ADCY9	2.72749e-101	0.508678	0.304	0.206	7.62879e-97
ZNF528	5.17337e-101	-0.26835	0.077	0.17	1.44699e-96
AL078459.1	5.34551e-101	0.375348	0.143	0.063	1.49514e-96
KAT6B	6.67538e-101	-0.288685	0.46	0.617	1.8671e-96
FAM169A	1.21111e-100	-0.308328	0.109	0.212	3.38748e-96
ICE1	1.23012e-100	-0.279826	0.231	0.367	3.44065e-96
FAM53B	1.34327e-100	-0.264678	0.093	0.192	3.75714e-96
GALNT7	3.46829e-100	0.518475	0.393	0.295	9.7008e-96
POT1-AS1	4.48746e-100	-0.349929	0.097	0.195	1.25514e-95
MAST2	4.98047e-100	0.494158	0.205	0.116	1.39304e-95
CTTNBP2	6.47215e-100	0.616785	0.306	0.214	1.81026e-95
GSK3B	1.17953e-99	0.517753	0.647	0.583	3.29915e-95
MVP	1.6506e-99	0.405128	0.199	0.109	4.61673e-95
ACOT9	2.29428e-99	0.35117	0.151	0.07	6.41711e-95
PTCD3	2.59057e-99	-0.2504	0.16	0.28	7.24581e-95
AC010201.3	2.68863e-99	-0.255258	0.127	0.238	7.5201e-95
TFB1M	2.91094e-99	-0.252656	0.188	0.317	8.1419e-95
TET1	3.23074e-99	-0.275959	0.047	0.125	9.03637e-95
SDC2	3.51678e-99	0.478212	0.289	0.187	9.83644e-95
TSPAN14	3.69177e-99	-0.254886	0.182	0.306	1.03259e-94
DMTF1	4.12498e-99	-0.276671	0.381	0.531	1.15376e-94
AL513166.1	4.15403e-99	-0.376576	0.085	0.179	1.16188e-94
FANK1	5.90586e-99	0.425196	0.227	0.131	1.65187e-94
NAMPT	9.36794e-99	0.89387	0.334	0.226	2.62021e-94
SOS2	1.0931e-98	-0.274317	0.475	0.629	3.05741e-94
MAML2	1.37111e-98	-0.288402	0.859	0.923	3.835e-94
RASSF3	2.62216e-98	0.280324	0.107	0.038	7.33418e-94
GNAS	2.86236e-98	-0.256087	0.413	0.56	8.00603e-94
SLCO3A1	3.1979e-98	0.490161	0.479	0.356	8.94454e-94
SCCPDH	3.68687e-98	0.29928	0.117	0.047	1.03122e-93
NAA16	4.67296e-98	-0.26581	0.219	0.353	1.30703e-93
TMX2	6.67395e-98	-0.253903	0.137	0.249	1.8667e-93
TTC21B	8.67192e-98	-0.265775	0.207	0.341	2.42554e-93
UBE3C	1.07173e-97	-0.276117	0.425	0.577	2.99762e-93
FN1	1.16717e-97	0.807531	0.126	0.052	3.26459e-93
VTCN1	1.3523e-97	0.445381	0.155	0.072	3.78237e-93
ALS2CL	1.53203e-97	0.361156	0.116	0.046	4.28508e-93
TRMT13	2.16233e-97	-0.259444	0.153	0.271	6.04805e-93
PPFIBP1	3.63746e-97	0.624062	0.481	0.398	1.0174e-92
DOCK3	3.63814e-97	-0.355978	0.193	0.315	1.01759e-92
TNFSF10	4.34689e-97	0.336622	0.178	0.09	1.21583e-92
GPD2	4.41996e-97	0.462841	0.34	0.233	1.23626e-92
XPR1	5.28184e-97	-0.263152	0.446	0.607	1.47733e-92
HLF	6.57923e-97	-0.256114	0.093	0.19	1.84021e-92
UNC13B	1.26692e-96	-0.262642	0.355	0.511	3.54357e-92
ANAPC16	1.31019e-96	-0.276274	0.279	0.42	3.66461e-92
RAB3IP	1.40689e-96	-0.275228	0.451	0.609	3.93506e-92
NR3C1	1.44064e-96	-0.321533	0.32	0.452	4.02946e-92
PLOD2	1.50295e-96	0.569688	0.452	0.353	4.20374e-92
MAP2K3	1.92962e-96	0.590406	0.227	0.136	5.39714e-92
CEP95	2.37935e-96	-0.279957	0.267	0.406	6.65504e-92
HADHB	4.31322e-96	-0.250329	0.188	0.315	1.20641e-91
CALM2	4.33177e-96	-0.311361	0.284	0.413	1.2116e-91
SATB2	4.75324e-96	0.387361	0.156	0.075	1.32948e-91
NCOR2	8.79611e-96	-0.268518	0.226	0.351	2.46027e-91
IFT80	1.05987e-95	0.479614	0.397	0.302	2.96446e-91
KRIT1	1.29937e-95	-0.254427	0.28	0.426	3.63435e-91
CSRNP3	1.30805e-95	-0.298633	0.213	0.341	3.65861e-91
PFKP	2.10072e-95	0.71564	0.39	0.296	5.8757e-91
AL589935.1	2.93351e-95	0.51868	0.516	0.443	8.20504e-91
TRPM3	3.63099e-95	-0.39289	0.214	0.339	1.01559e-90
MAPK10	5.13025e-95	0.344866	0.858	0.872	1.43493e-90
YWHAZ	6.86021e-95	0.541215	0.531	0.456	1.9188e-90
DAPK1-IT1	8.71816e-95	0.379604	0.135	0.06	2.43847e-90
KLHL5	9.10498e-95	-0.256323	0.187	0.312	2.54666e-90
ASXL3	9.30354e-95	-0.30051	0.286	0.425	2.6022e-90
PITPNB	1.04362e-94	0.524912	0.438	0.345	2.91902e-90
UXS1	1.57771e-94	-0.283773	0.132	0.24	4.41284e-90
ZNF704	2.30364e-94	-0.261414	0.463	0.62	6.44329e-90
WARS2-AS1	2.52268e-94	-0.282612	0.31	0.455	7.05594e-90
DCAF8	2.80867e-94	-0.266096	0.288	0.428	7.85585e-90
GSTO2	4.54066e-94	-0.265393	0.233	0.366	1.27002e-89
SCAP	5.33655e-94	-0.260398	0.139	0.249	1.49263e-89
DENND4C	8.07101e-94	0.48722	0.603	0.548	2.25746e-89
STX6	1.07859e-93	-0.275737	0.095	0.189	3.01681e-89
FILIP1L	1.68997e-93	0.362707	0.18	0.094	4.72684e-89
MFF	3.15683e-93	-0.293513	0.273	0.408	8.82966e-89
DDX39B	9.20774e-93	-0.267852	0.169	0.282	2.5754e-88
SUB1	1.34322e-92	-0.255135	0.128	0.23	3.75699e-88
MPPE1	1.8238e-92	-0.269963	0.128	0.233	5.10117e-88
REXO2	2.07483e-92	-0.266812	0.106	0.203	5.8033e-88
LRRC8C	3.06473e-92	-0.270198	0.036	0.103	8.57204e-88
DTWD1	6.13606e-92	-0.256758	0.167	0.283	1.71626e-87
UBE2H	7.7483e-92	0.508092	0.803	0.771	2.1672e-87
LINC02340	8.77154e-92	-0.252957	0.064	0.146	2.4534e-87
ITGA9-AS1	1.15498e-91	-0.259928	0.114	0.216	3.23049e-87
SMAD7	1.38808e-91	-0.254486	0.058	0.137	3.88245e-87
CFI	3.14925e-91	0.540608	0.291	0.203	8.80846e-87
AC078881.1	8.93292e-91	-0.304113	0.131	0.235	2.49854e-86
SYT17	1.26471e-90	0.302637	0.151	0.072	3.53741e-86
SYNDIG1	3.08703e-90	-0.322055	0.068	0.15	8.63441e-86
FRG1-DT	4.03457e-90	-0.274923	0.088	0.18	1.12847e-85
CUL1	4.33096e-90	-0.27278	0.264	0.392	1.21137e-85
IKZF2	5.19765e-90	0.396	0.22	0.128	1.45378e-85
KCND3	5.64794e-90	-0.287902	0.05	0.124	1.57973e-85
XKR6	3.87197e-89	0.473924	0.549	0.469	1.08299e-84
TRPC1	4.11741e-89	0.431993	0.296	0.201	1.15164e-84
PXK	4.96741e-89	-0.296435	0.148	0.255	1.38938e-84
FIGN	5.87545e-89	0.410312	0.183	0.101	1.64336e-84
AC107072.2	7.5631e-89	0.349039	0.132	0.06	2.1154e-84
TDRD3	8.55283e-89	-0.273464	0.519	0.659	2.39223e-84
AHCYL2	1.24762e-88	-0.264893	0.409	0.56	3.48958e-84
C5AR1	3.53065e-88	-0.27863	0.117	0.214	9.87522e-84
TFPI	4.31458e-88	0.501071	0.36	0.266	1.20679e-83
CSNK2A1	9.7191e-88	-0.254407	0.323	0.464	2.71843e-83
CASC4	1.53771e-87	0.462497	0.525	0.453	4.30096e-83
PDK4	2.66515e-87	-0.447591	0.54	0.691	7.45443e-83
CEP170	2.69206e-87	0.373441	0.264	0.167	7.52971e-83
AC079142.1	2.72479e-87	-0.326305	0.4	0.542	7.62125e-83
ATP1B3	3.5867e-87	0.624946	0.417	0.329	1.0032e-82
ERO1B	3.70952e-87	-0.2818	0.094	0.182	1.03755e-82
ZNRF1	5.43105e-87	0.419087	0.225	0.136	1.51907e-82
RCOR3	6.00745e-87	-0.253234	0.392	0.536	1.68028e-82
PHIP	9.69088e-87	0.421208	0.661	0.604	2.71054e-82
SLC25A37	1.03833e-86	0.461934	0.271	0.184	2.9042e-82
RUSC2	1.43323e-86	-0.275573	0.149	0.254	4.00873e-82
ICA1L	2.29386e-86	0.35757	0.147	0.072	6.41593e-82
IFT172	2.42738e-86	-0.261059	0.144	0.25	6.78938e-82
CTNNAL1	2.92162e-86	-0.271874	0.161	0.27	8.17177e-82
ERC2	3.03372e-86	0.431136	0.249	0.157	8.48532e-82
RB1	4.63263e-86	0.464535	0.473	0.388	1.29575e-81
EPS8L1	9.78586e-86	0.307887	0.135	0.062	2.7371e-81
CEP63	1.82164e-85	-0.265764	0.171	0.283	5.09514e-81
RORA-AS1	2.77728e-85	-0.295711	0.154	0.26	7.76806e-81
STK38	3.20915e-85	0.440212	0.371	0.282	8.976e-81
CASC19	3.99322e-85	0.331209	0.108	0.044	1.1169e-80
AC002429.2	4.43552e-85	0.306218	0.121	0.053	1.24062e-80
CPEB2	6.3153e-85	0.622792	0.54	0.49	1.76639e-80
PNN	8.53794e-85	-0.290691	0.333	0.461	2.38806e-80
ARHGEF12	9.20998e-85	0.420766	0.695	0.661	2.57603e-80
AC025159.1	1.62616e-84	-0.429014	0.215	0.324	4.54838e-80
PDE7B	5.52153e-84	0.374307	0.788	0.771	1.54437e-79
PKD2	1.39779e-83	0.528211	0.63	0.584	3.90961e-79
PISD	1.70232e-83	0.665694	0.367	0.283	4.76139e-79
EPS8L2	7.33196e-83	0.585867	0.382	0.302	2.05075e-78
TTC28-AS1	1.17447e-82	-0.25691	0.194	0.308	3.285e-78
TPK1	1.21547e-82	0.439195	0.263	0.174	3.39967e-78
DAB1	1.71576e-82	-0.371924	0.382	0.503	4.79897e-78
CALCR	2.39e-82	-0.39273	0.327	0.45	6.68484e-78
NUTM2A-AS1	3.03594e-82	0.451196	0.421	0.335	8.49152e-78
PRMT2	4.10399e-82	0.388785	0.296	0.201	1.14789e-77
SNX9	5.6101e-82	0.676655	0.54	0.471	1.56914e-77
PHC2	5.81311e-82	-0.26482	0.175	0.282	1.62593e-77
RPL13	8.20928e-82	0.313759	0.299	0.195	2.29614e-77
AKAP7	2.15044e-81	-0.271468	0.146	0.248	6.01479e-77
MBD2	3.42211e-81	0.484544	0.387	0.301	9.57164e-77
UBAP1	4.09188e-81	0.528864	0.45	0.371	1.1445e-76
CD9	4.20774e-81	0.500479	0.261	0.179	1.17691e-76
ARRDC1	5.65485e-81	0.391883	0.156	0.082	1.58166e-76
TSPAN8	6.0201e-81	0.446345	0.22	0.134	1.68382e-76
LINC01376	9.4829e-81	-0.27508	0.188	0.301	2.65237e-76
MYO5B	9.6664e-81	0.597852	0.364	0.282	2.70369e-76
PELI1	1.07468e-80	0.477553	0.31	0.214	3.00588e-76
SMYD3	1.82374e-80	0.33233	0.811	0.765	5.10099e-76
SNHG5	1.89655e-80	-0.261451	0.097	0.181	5.30466e-76
HDAC4	2.11715e-80	0.45765	0.4	0.304	5.92167e-76
KIF13B	3.16645e-80	0.473769	0.595	0.557	8.85655e-76
MAGI2	3.19968e-80	-0.287071	0.676	0.77	8.9495e-76
ARMC7	3.62851e-80	0.383032	0.128	0.061	1.01489e-75
LINC00662	3.99254e-80	-0.269193	0.15	0.254	1.11671e-75
CNTN4	7.46025e-80	0.437835	0.522	0.45	2.08663e-75
YLPM1	1.08112e-79	-0.25396	0.303	0.435	3.02388e-75
SEL1L3	2.75268e-79	0.290865	0.101	0.041	7.69926e-75
SORBS2	3.20016e-79	0.430566	0.68	0.658	8.95086e-75
LINC00271	4.28122e-79	0.500755	0.526	0.467	1.19746e-74
AL049828.1	3.09655e-78	-0.274186	0.449	0.59	8.66104e-74
ZNF420	6.15804e-78	-0.254952	0.14	0.238	1.7224e-73
CAPZA2	6.6458e-78	0.473864	0.351	0.269	1.85883e-73
CDH3	9.2338e-78	0.365896	0.158	0.083	2.58269e-73
TOX3	1.23337e-77	0.409444	0.439	0.359	3.44974e-73
AGO2	1.24862e-77	0.489385	0.345	0.259	3.49239e-73
DMKN	1.50897e-77	0.271351	0.164	0.087	4.22059e-73
AL139807.1	2.01222e-77	0.46685	0.205	0.125	5.62819e-73
KRAS	2.4047e-77	0.411496	0.268	0.183	6.72595e-73
EVC	3.3178e-77	0.555418	0.324	0.247	9.2799e-73
ARPC2	7.93546e-77	0.420557	0.26	0.174	2.21955e-72
GALNT3	9.82049e-77	0.354354	0.153	0.081	2.74679e-72
TAPBP	1.03275e-76	0.316908	0.18	0.104	2.88861e-72
MACF1	1.31621e-76	0.384306	0.839	0.83	3.68143e-72
GOLGA8A	2.27617e-76	0.463656	0.396	0.309	6.36645e-72
TOP1	3.13917e-76	0.582735	0.522	0.459	8.78027e-72
ITPRID2	3.66743e-76	0.500463	0.375	0.297	1.02578e-71
TMEM43	6.10551e-76	0.304283	0.132	0.065	1.70771e-71
NFATC2	7.81296e-76	0.431366	0.18	0.101	2.18528e-71
AC021231.1	8.41239e-76	-0.255952	0.301	0.429	2.35295e-71
CASC15	9.69545e-76	0.476724	0.401	0.293	2.71182e-71
HLA-B	1.296e-75	0.301437	0.178	0.101	3.62492e-71
ST5	2.32182e-75	0.437297	0.268	0.179	6.49414e-71
LINC00882	3.83716e-75	0.727098	0.401	0.326	1.07325e-70
CRY1	5.70093e-75	0.654699	0.273	0.194	1.59455e-70
LPGAT1	1.87397e-74	0.435519	0.311	0.227	5.24149e-70
TCIM	2.27454e-74	-0.313069	0.176	0.273	6.36188e-70
ITSN2	2.47007e-74	0.470731	0.526	0.468	6.90879e-70
SBNO2	5.03831e-74	0.338526	0.159	0.087	1.40921e-69
MPZL3	5.73016e-74	0.312181	0.114	0.052	1.60273e-69
ATP13A3	1.25391e-72	0.563512	0.34	0.26	3.50718e-68
SYTL4	1.50252e-72	-0.29061	0.234	0.345	4.20255e-68
CCNH	2.30561e-72	-0.256371	0.591	0.698	6.44879e-68
ETV5	4.76009e-72	0.337868	0.119	0.057	1.3314e-67
DDX60L	5.38825e-72	0.285036	0.128	0.063	1.50709e-67
DENND3	5.39205e-72	0.350999	0.196	0.119	1.50816e-67
CDK6	1.29431e-71	-0.377552	0.324	0.427	3.62019e-67
CYTH3	1.41768e-71	-0.266907	0.146	0.239	3.96525e-67
[truncated: 447 more rows]

## Sheet: TAL2
	p_val	avg_log2FC	pct.1	pct.2	p_val_adj
UMOD	5.89262e-259	-3.81247	0.007	0.708	1.64817e-254
EGF	8.32279e-229	-3.70564	0.034	0.683	2.32788e-224
SLC12A1	5.17909e-201	-3.71339	0.274	0.818	1.44859e-196
CUBN	1.83886e-194	-3.05354	0.155	0.751	5.14329e-190
FKBP5	1.11839e-184	-3.20254	0.108	0.68	3.12813e-180
GPC5	2.64151e-184	-3.63005	0.219	0.771	7.38831e-180
SLC5A12	6.81452e-183	-2.64954	0.014	0.555	1.90602e-178
PLCL1	4.65004e-175	-2.55244	0.363	0.847	1.30062e-170
CGNL1	3.86578e-173	-2.25539	0.296	0.82	1.08126e-168
MACC1	9.16485e-167	2.31129	0.832	0.266	2.56341e-162
SLC16A9	9.33629e-162	-2.44372	0.034	0.543	2.61136e-157
RNF152	3.29328e-148	-2.28163	0.107	0.62	9.21129e-144
ACSM2B	3.53444e-144	-2.80455	0.085	0.581	9.88583e-140
NELL1	2.23058e-142	-2.48505	0.031	0.492	6.23893e-138
SLC13A3	6.12983e-138	-2.44623	0.031	0.479	1.71451e-133
PSD3	3.79285e-136	2.23728	0.696	0.16	1.06086e-131
AC096577.1	4.29906e-126	-3.15151	0.024	0.437	1.20245e-121
KNG1	3.76498e-125	-1.88056	0.017	0.423	1.05306e-120
ESRRG	1.79186e-124	-1.46212	0.837	0.96	5.01184e-120
PROM1	2.21939e-121	1.99034	0.651	0.133	6.20765e-117
PCDH9	6.76562e-119	-1.92751	0.2	0.664	1.89234e-114
PTH1R	6.99981e-116	-2.02926	0.208	0.668	1.95785e-111
AC092078.2	7.02252e-115	-2.19265	0.005	0.366	1.9642e-110
ESRRB	3.91958e-113	-1.79203	0.023	0.404	1.09631e-108
GP2	4.26017e-113	-1.94614	0.007	0.366	1.19157e-108
ITGB8	1.2044e-112	1.91352	0.806	0.364	3.36869e-108
HS6ST2	4.11017e-112	-1.72803	0.026	0.41	1.14961e-107
NFKBIZ	3.10912e-111	1.78507	0.657	0.154	8.6962e-107
DLGAP1	4.30105e-111	2.64342	0.527	0.055	1.203e-106
LINC01762	6.69013e-111	-1.97204	0.103	0.54	1.87123e-106
PCDH15	2.79678e-109	-1.8825	0.007	0.357	7.8226e-105
PTGER3	4.90543e-109	-1.99866	0.183	0.619	1.37205e-104
PAH	7.84406e-108	-1.8336	0.019	0.379	2.19398e-103
AC098588.3	3.34426e-106	-1.86266	0.089	0.502	9.35389e-102
GRAMD1B	1.16749e-105	-1.89516	0.009	0.35	3.26546e-101
MIOX	7.17042e-104	-2.27281	0.013	0.356	2.00557e-99
KIF26B	2.97873e-102	2.1725	0.577	0.119	8.3315e-98
CASC15	6.51007e-101	2.17639	0.643	0.201	1.82087e-96
ATP1B1	1.3103e-99	-1.71374	0.435	0.781	3.66491e-95
SORCS1	1.73901e-99	-1.70651	0.021	0.363	4.86401e-95
ACSM2A	3.25811e-98	-2.29578	0.198	0.612	9.11292e-94
CACNA2D3	1.75551e-97	-1.67773	0.4	0.758	4.91015e-93
MIR31HG	2.30211e-95	1.58057	0.474	0.047	6.439e-91
SLC4A4	6.28575e-95	-1.93229	0.227	0.636	1.75812e-90
ATP1A1	1.55626e-91	-1.69729	0.429	0.761	4.35286e-87
TPM1	2.60817e-91	2.12584	0.666	0.249	7.29506e-87
PTH2R	3.37838e-91	-1.24273	0.734	0.939	9.44933e-87
ALDH1L1	9.60214e-90	-1.61831	0.045	0.384	2.68572e-85
PLPPR1	2.13926e-89	-1.69235	0.026	0.346	5.98352e-85
SLC6A13	3.01858e-89	-1.69195	0.016	0.322	8.44298e-85
VCAN	8.27642e-89	1.89797	0.398	0.014	2.31491e-84
MME	1.13729e-88	-1.8445	0.064	0.407	3.18101e-84
CREB5	6.67959e-88	1.75857	0.619	0.182	1.86828e-83
AC003044.1	1.63732e-87	-1.64927	0.039	0.37	4.57958e-83
AGXT2	2.56235e-87	-1.75318	0.011	0.305	7.1669e-83
ALDOB	6.78963e-87	-1.53871	0.002	0.282	1.89906e-82
SLC16A12	1.25388e-86	-1.6093	0.255	0.644	3.50711e-82
LINC00511	2.74238e-85	2.57315	0.41	0.031	7.67045e-81
MTHFD1L	7.84233e-85	1.59602	0.549	0.135	2.1935e-80
ARHGAP29	1.00052e-84	1.43398	0.825	0.462	2.79846e-80
CLU	1.42236e-84	1.55141	0.459	0.065	3.97834e-80
SAMD4A	2.06939e-84	1.55079	0.758	0.333	5.7881e-80
LINC00970	6.27038e-84	-1.59856	0.046	0.37	1.75383e-79
PRICKLE1	1.25443e-82	2.08295	0.467	0.077	3.50864e-78
MYO1D	2.34354e-82	1.40757	0.681	0.261	6.55488e-78
FNDC3B	4.4372e-82	1.18445	0.904	0.665	1.24109e-77
TNIK	6.09656e-82	1.60774	0.608	0.204	1.70521e-77
MSC-AS1	6.43511e-82	1.61004	0.414	0.038	1.7999e-77
CA12	2.72345e-81	-1.64525	0.277	0.643	7.61748e-77
MYO1E	1.17348e-80	1.4565	0.771	0.371	3.28222e-76
MMP7	9.05463e-80	1.60757	0.372	0.018	2.53258e-75
LRP2	3.14199e-79	-1.76002	0.249	0.622	8.78814e-75
NRG3	2.07715e-78	1.68445	0.673	0.27	5.80979e-74
RHEX	6.19937e-78	1.60795	0.572	0.157	1.73396e-73
PCK1	1.09304e-77	-1.43568	0.013	0.282	3.05723e-73
PRODH2	3.64248e-77	-1.67406	0.002	0.251	1.0188e-72
SLC17A1	4.89356e-77	-1.7557	0.123	0.474	1.36873e-72
AC138305.1	2.9076e-76	-1.48102	0.25	0.615	8.13255e-72
TNFAIP2	3.05458e-76	2.28603	0.441	0.073	8.54366e-72
PLG	1.21459e-75	-1.61806	0.002	0.249	3.3972e-71
CLCNKB	2.38189e-75	-1.3742	0.028	0.31	6.66216e-71
MAST4	6.91389e-75	-1.30376	0.503	0.791	1.93381e-70
AL110292.1	3.49686e-74	-1.35098	0.035	0.325	9.78072e-70
SLC22A6	8.32385e-74	-1.48612	0	0.237	2.32818e-69
HRH1	5.01792e-73	1.72986	0.375	0.034	1.40351e-68
STOX2	1.07796e-72	1.26717	0.723	0.318	3.01505e-68
VCL	4.91497e-72	1.31832	0.651	0.257	1.37472e-67
CLCN5	5.35432e-72	-1.41708	0.225	0.576	1.4976e-67
HIP1	7.30421e-72	-1.65695	0.399	0.714	2.04299e-67
PALLD	1.41981e-71	1.51918	0.534	0.149	3.97122e-67
WDR72	1.81686e-71	-1.34004	0.447	0.758	5.08176e-67
TMEM72	6.17059e-71	-1.27657	0.028	0.296	1.72591e-66
LINC00871	8.60043e-71	-1.57903	0.05	0.337	2.40554e-66
FTL	1.29365e-70	-1.18768	0.004	0.238	3.61834e-66
GLS	2.89045e-70	1.21059	0.86	0.619	8.08458e-66
ACSF2	3.10915e-70	-1.47805	0.06	0.356	8.69629e-66
CASR	8.16082e-70	-1.39004	0.311	0.673	2.28258e-65
MID1	1.63171e-69	1.52183	0.501	0.138	4.56388e-65
AL391117.1	2.22049e-69	-1.42507	0.061	0.356	6.21071e-65
TNC	3.68421e-69	2.09462	0.362	0.035	1.03047e-64
RAB11FIP3	4.20941e-69	-1.44825	0.305	0.648	1.17737e-64
EFHD1	1.16528e-68	-1.37124	0.096	0.408	3.25928e-64
AC019197.1	1.18202e-68	1.96738	0.82	0.655	3.30611e-64
PMEPA1	1.26379e-68	2.07886	0.381	0.05	3.53483e-64
PDZD2	3.07669e-68	-1.52315	0.191	0.533	8.6055e-64
MET	3.65424e-68	1.318	0.692	0.3	1.02209e-63
VMP1	4.3035e-68	1.11863	0.827	0.505	1.20369e-63
SLC36A2	8.06599e-68	-1.26873	0.003	0.228	2.25606e-63
TINAG	1.00993e-67	-1.6669	0.089	0.394	2.82477e-63
CLCNKA	1.71817e-67	-1.31495	0.022	0.272	4.80571e-63
CYFIP2	3.95609e-67	-1.46093	0.206	0.536	1.10652e-62
ACACB	1.20953e-66	-1.42194	0.187	0.511	3.38307e-62
FXYD2	1.41957e-66	-1.35242	0.255	0.59	3.97055e-62
RGS6	1.82626e-66	-1.54493	0.016	0.256	5.10806e-62
ELF3	4.28206e-66	1.64422	0.47	0.109	1.19769e-61
KCNIP4	9.67838e-66	1.08554	0.862	0.654	2.70704e-61
ZNF804B	2.31433e-65	-1.35338	0.038	0.3	6.47319e-61
NPSR1-AS1	2.70816e-65	-1.42483	0.065	0.352	7.57471e-61
DEFB1	1.38744e-64	-1.40958	0.115	0.421	3.88068e-60
NCEH1	2.20104e-64	1.52154	0.549	0.187	6.1563e-60
NRK	5.04415e-64	-1.23399	0.035	0.292	1.41085e-59
ZFPM2-AS1	8.27975e-64	1.50945	0.322	0.02	2.31585e-59
RALYL	1.00284e-63	-1.37042	0.307	0.617	2.80494e-59
FAM184A	1.34135e-62	-1.2698	0.051	0.316	3.75174e-58
EPB41L3	1.3643e-62	-1.19596	0.197	0.526	3.81596e-58
AL159156.1	1.76862e-62	-1.27651	0.016	0.244	4.94683e-58
ZBTB16	5.22935e-62	-1.33831	0.292	0.601	1.46265e-57
RP1	2.76559e-61	-0.850115	0.225	0.606	7.73537e-57
DCDC2	3.17876e-61	1.31904	0.809	0.507	8.891e-57
PPARGC1A	3.33131e-61	-1.14928	0.398	0.722	9.31768e-57
CACNB2	3.70203e-61	-1.43731	0.104	0.398	1.03546e-56
SLC13A1	5.45547e-61	-1.6001	0.059	0.323	1.5259e-56
TRPM3	6.34139e-61	-1.46464	0.228	0.545	1.77369e-56
LINC00671	8.80472e-61	-1.28359	0.02	0.246	2.46268e-56
EBNA1BP2	9.06155e-61	-1.45784	0.043	0.295	2.53452e-56
TMEM178B	1.78921e-60	1.5604	0.519	0.175	5.00443e-56
DGKH	2.48641e-60	0.885707	0.729	0.331	6.95448e-56
RNF212B	5.93492e-60	-1.64476	0.013	0.23	1.66e-55
CA10	6.55836e-60	-1.33879	0.088	0.372	1.83437e-55
LINC02343	1.48718e-59	-1.58497	0.1	0.385	4.15964e-55
USP2	1.61385e-59	-1.2073	0.025	0.255	4.51394e-55
ABCC3	1.98199e-59	1.52238	0.43	0.109	5.54362e-55
ARHGAP6	2.02432e-59	-1.1174	0.694	0.879	5.66203e-55
GRIP1	3.97448e-59	1.17001	0.64	0.291	1.11166e-54
PTBP3	4.2217e-59	1.22336	0.68	0.345	1.18081e-54
AFM	5.95261e-59	-1.47814	0.005	0.205	1.66494e-54
Z93403.1	8.1084e-59	-1.53635	0.049	0.299	2.26792e-54
PTPRK	8.70851e-59	1.04474	0.825	0.539	2.43577e-54
PPM1L	2.02751e-58	-1.37287	0.162	0.458	5.67094e-54
ANK2	3.75917e-58	-1.39172	0.187	0.488	1.05144e-53
CAMK1D	6.56569e-58	1.3374	0.339	0.045	1.83642e-53
AC004053.1	8.15457e-58	-1.50414	0.032	0.264	2.28083e-53
RNF213	1.29586e-57	1.38273	0.643	0.303	3.62453e-53
CALB1	3.09928e-57	-1.01572	0.019	0.237	8.66869e-53
ETV6	3.29191e-57	1.35495	0.651	0.311	9.20748e-53
CKB	3.97192e-57	-1.1967	0.071	0.33	1.11095e-52
OSMR	1.7148e-56	1.21765	0.437	0.117	4.79629e-52
NXN	2.55227e-56	1.59627	0.373	0.074	7.1387e-52
CRYL1	5.78359e-56	-1.27722	0.126	0.412	1.61767e-51
RNF144B	1.29353e-55	1.40227	0.43	0.11	3.61799e-51
FAM155A	1.59731e-55	1.42306	0.509	0.18	4.46768e-51
MT-ND5	1.67911e-55	-0.841015	0.006	0.198	4.69646e-51
TPM4	2.78757e-55	1.25617	0.349	0.055	7.79684e-51
GLIS3	7.23436e-55	0.951184	0.904	0.745	2.02345e-50
CCSER1	9.84265e-55	-0.7597	0.858	0.951	2.75299e-50
SMIM2-AS1	1.22497e-54	-1.27318	0.047	0.285	3.42625e-50
ST6GAL1	1.89606e-54	1.29305	0.551	0.225	5.30327e-50
KALRN	1.89662e-54	1.21881	0.406	0.101	5.30484e-50
SLC5A3	2.07855e-54	-1.31996	0.163	0.455	5.81372e-50
AK4	5.47603e-54	-1.1195	0.055	0.3	1.53165e-49
RHOBTB3	5.94247e-54	-1.36376	0.259	0.55	1.66211e-49
ASS1	1.77205e-53	-1.3482	0.08	0.336	4.95643e-49
ANXA2	1.82143e-53	1.23771	0.45	0.143	5.09454e-49
SYTL2	1.82212e-53	1.14992	0.626	0.29	5.09646e-49
PAX8-AS1	3.08158e-53	1.38501	0.482	0.163	8.61917e-49
PPARA	4.45824e-53	-1.2685	0.206	0.496	1.24697e-48
DPYS	6.86922e-53	-1.20684	0.037	0.262	1.92132e-48
PPFIBP1	7.28434e-53	1.35363	0.726	0.423	2.03743e-48
UGCG	1.06299e-52	0.718663	0.677	0.289	2.97317e-48
LINC02147	1.06961e-52	-1.09749	0.013	0.207	2.9917e-48
AKAP12	1.16995e-52	1.58359	0.458	0.142	3.27236e-48
TNFAIP8	1.32343e-52	1.29651	0.428	0.123	3.70163e-48
CRIM1	2.04379e-52	1.20382	0.719	0.41	5.71649e-48
MCU	3.69924e-52	1.11728	0.617	0.3	1.03468e-47
SSH2	8.21484e-52	1.00709	0.754	0.458	2.29769e-47
ATP11A	1.07993e-51	1.21713	0.588	0.276	3.02057e-47
KCNT2	2.04235e-51	1.55407	0.304	0.04	5.71244e-47
AC068631.1	2.42687e-51	-1.06716	0.014	0.207	6.78795e-47
PPP2R2B	3.71229e-51	-1.14127	0.049	0.277	1.03833e-46
ENOX1	4.84682e-51	-1.22146	0.173	0.461	1.35565e-46
WNK4	6.64227e-51	-1.22625	0.045	0.27	1.85784e-46
AC007364.1	1.2761e-50	-1.3154	0.086	0.338	3.56925e-46
CACNA1E	1.80212e-50	-0.953453	0.005	0.178	5.04054e-46
PLIN5	3.92919e-50	-1.20604	0.074	0.315	1.09899e-45
RBMS3	2.16635e-49	1.52427	0.553	0.256	6.05929e-45
FTCD	3.33726e-49	-1.5361	0.051	0.275	9.33431e-45
ROBO2	3.35708e-49	1.73201	0.414	0.121	9.38974e-45
GPRC5A	3.40577e-49	1.44654	0.246	0.012	9.52594e-45
GLYAT	3.44032e-49	-1.09861	0.061	0.299	9.62258e-45
LAMC2	4.13764e-49	1.54029	0.285	0.033	1.1573e-44
GADD45A	4.3351e-49	-1.11543	0.041	0.257	1.21253e-44
ITGB6	5.63387e-49	1.14915	0.503	0.178	1.57579e-44
FHL2	6.68699e-49	1.48935	0.324	0.061	1.87035e-44
AC087762.1	6.96858e-49	-1.06435	0.018	0.208	1.94911e-44
LPP	9.90923e-49	0.86783	0.899	0.734	2.77161e-44
TMEM52B	1.44921e-48	-1.01542	0.044	0.264	4.05345e-44
LINC01622	2.48025e-48	-1.24775	0.021	0.212	6.93726e-44
WWC1	2.9951e-48	1.15028	0.753	0.45	8.3773e-44
AC009060.1	3.2849e-48	-1.17316	0.023	0.216	9.18787e-44
MCTP2	8.22635e-48	1.2487	0.343	0.073	2.30091e-43
PCLO	8.6293e-48	-1.13595	0.313	0.596	2.41362e-43
SLC34A1	2.37555e-47	-1.11464	0.002	0.162	6.6444e-43
ACTN1	5.99726e-47	1.41323	0.397	0.117	1.67743e-42
CLIC4	6.35521e-47	1.17703	0.519	0.212	1.77755e-42
XIST	6.55876e-47	0.909204	0.628	0.271	1.83449e-42
RASSF4	8.66944e-47	-1.45934	0.064	0.288	2.42484e-42
SCN2A	8.74579e-47	1.35563	0.572	0.277	2.4462e-42
LINC01924	1.50854e-46	1.44995	0.228	0.008	4.2194e-42
ANXA3	1.54765e-46	1.11	0.326	0.066	4.32877e-42
EHHADH	1.8012e-46	-1.27296	0.081	0.315	5.03796e-42
PRLR	1.92856e-46	-1.00865	0.043	0.254	5.39417e-42
ADAMTS9-AS1	2.03962e-46	-1.29262	0.126	0.379	5.70483e-42
GPX3	2.90357e-46	-1.27496	0.122	0.374	8.1213e-42
ZFP36L1	7.53237e-46	1.05073	0.651	0.331	2.1068e-41
LINC01606	9.97329e-46	-1.22695	0.236	0.514	2.78953e-41
RANBP3L	1.04112e-45	-1.08355	0.031	0.225	2.91201e-41
MAP3K1	1.07275e-45	1.08122	0.535	0.237	3.00049e-41
GMDS	1.2369e-45	0.983767	0.636	0.336	3.4596e-41
TFCP2L1	3.63384e-45	-0.995783	0.443	0.688	1.01639e-40
ZNF385B	3.83252e-45	-1.14875	0.085	0.323	1.07196e-40
C3	3.94702e-45	1.2559	0.225	0.009	1.10398e-40
HPN	4.45574e-45	-1.21063	0.208	0.469	1.24627e-40
KLF7	1.50843e-44	1.15748	0.443	0.157	4.21907e-40
FOSL2	1.62621e-44	0.932046	0.451	0.147	4.5485e-40
AC011246.1	1.9728e-44	-1.4551	0.056	0.268	5.51791e-40
TEX41	1.98797e-44	-1.03121	0.14	0.394	5.56036e-40
AC005062.1	3.02773e-44	1.1525	0.361	0.095	8.46857e-40
EPHX2	3.57413e-44	-1.06575	0.048	0.251	9.99684e-40
KITLG	4.11148e-44	1.18772	0.479	0.195	1.14998e-39
SAMD12	4.9502e-44	0.925988	0.772	0.533	1.38457e-39
CDH9	7.29702e-44	-0.965551	0.043	0.246	2.04098e-39
PAPPA	8.55094e-44	1.23565	0.479	0.204	2.3917e-39
KCNK5	9.05604e-44	-1.00766	0.037	0.234	2.53297e-39
FAM189A1	9.38072e-44	1.18287	0.391	0.124	2.62379e-39
SGK2	1.22601e-43	-0.987835	0.087	0.318	3.42916e-39
DPEP1	1.48943e-43	-0.999586	0.014	0.182	4.16594e-39
HECW1	1.51203e-43	-0.974536	0.009	0.169	4.22915e-39
PTPN4	1.75024e-43	-1.16016	0.3	0.559	4.89542e-39
LIMA1	1.85556e-43	0.999798	0.474	0.181	5.19001e-39
PDLIM5	1.87459e-43	1.00144	0.699	0.396	5.24323e-39
BICD1	3.49202e-43	1.30881	0.547	0.269	9.76718e-39
SLC2A9	5.57399e-43	-1.28286	0.158	0.405	1.55905e-38
SLC7A8	6.35475e-43	-0.952552	0.028	0.21	1.77742e-38
CPAMD8	9.09846e-43	1.11362	0.218	0.011	2.54484e-38
AC105094.2	1.0224e-42	-0.817736	0.006	0.158	2.85966e-38
TRIO	1.05863e-42	0.875732	0.813	0.545	2.96099e-38
RBPMS	1.39803e-42	0.764835	0.904	0.737	3.91029e-38
KRT19	1.55382e-42	1.25532	0.258	0.033	4.34602e-38
PKHD1	1.81527e-42	0.653097	0.974	0.965	5.0773e-38
BTBD11	1.98442e-42	-1.04992	0.026	0.204	5.55042e-38
ANKRD26	2.49561e-42	-1.12674	0.274	0.527	6.98021e-38
SEMA6D	2.84607e-42	-0.97494	0.066	0.281	7.96046e-38
SLC43A2	3.34134e-42	-1.08255	0.101	0.33	9.34574e-38
ACSL1	3.8879e-42	-1.05402	0.109	0.337	1.08744e-37
CFTR	4.5815e-42	1.34402	0.218	0.012	1.28144e-37
TNFRSF11B	5.20513e-42	1.07123	0.243	0.026	1.45588e-37
CECR2	7.87098e-42	-0.981014	0.106	0.346	2.20151e-37
PRKCA	8.64989e-42	0.977515	0.76	0.538	2.41937e-37
ITGAV	1.67968e-41	1.26697	0.639	0.363	4.69805e-37
HNF4A-AS1	1.88419e-41	-0.774737	0.002	0.143	5.27008e-37
ABCC4	3.4569e-41	1.01032	0.551	0.277	9.66895e-37
TACC1	4.42162e-41	-1.13424	0.342	0.569	1.23673e-36
SDK1	5.4382e-41	0.891598	0.779	0.516	1.52106e-36
GOLGB1	8.27829e-41	-1.24997	0.391	0.619	2.31544e-36
HPD	1.07498e-40	-0.755906	0.004	0.146	3.00673e-36
ACTN4	1.08441e-40	0.95418	0.725	0.458	3.03308e-36
ACMSD	1.0977e-40	-0.906109	0.052	0.252	3.07027e-36
FRY	1.90539e-40	1.11206	0.527	0.252	5.32938e-36
SUCLG1	3.07799e-40	-0.997512	0.078	0.29	8.60914e-36
SGO1-AS1	5.63636e-40	-1.14606	0.244	0.501	1.57649e-35
ADAM10	8.65577e-40	0.915772	0.653	0.365	2.42102e-35
AC138123.1	1.48842e-39	-1.13597	0.085	0.3	4.16311e-35
LAMC1	1.49552e-39	1.08646	0.434	0.173	4.18296e-35
RBFOX1	1.6839e-39	-1.23947	0.286	0.531	4.70986e-35
APOE	2.6713e-39	-0.616497	0	0.129	7.47163e-35
WNK1	2.93472e-39	-1.015	0.426	0.66	8.20842e-35
KCNJ1	3.02797e-39	-0.9293	0.08	0.291	8.46924e-35
KHK	4.50175e-39	-0.749618	0.006	0.147	1.25914e-34
EDIL3	9.22551e-39	1.13869	0.247	0.035	2.58037e-34
AC027288.3	9.9798e-39	-1.18358	0.09	0.303	2.79135e-34
CYP4A22-AS1	1.11935e-38	-0.998909	0.02	0.18	3.13081e-34
SUGCT	1.51198e-38	-1.01145	0.279	0.539	4.22901e-34
PGGHG	1.7424e-38	1.04164	0.272	0.049	4.87349e-34
AC025580.2	3.05835e-38	1.14426	0.189	0.006	8.55421e-34
ITGA3	3.39692e-38	1.11311	0.496	0.224	9.50119e-34
THBS1	4.1037e-38	1.21065	0.282	0.058	1.1478e-33
RANBP17	4.72625e-38	1.07418	0.425	0.167	1.32193e-33
CPEB3	6.19265e-38	-1.02598	0.273	0.519	1.73209e-33
TBL1XR1	7.50217e-38	0.934611	0.719	0.46	2.09836e-33
ATP6V0A4	1.25064e-37	-1.02374	0.121	0.342	3.49803e-33
HSD11B2	1.42615e-37	-0.917125	0.078	0.282	3.98893e-33
AC079298.3	1.55667e-37	1.65919	0.191	0.008	4.35399e-33
SLC25A48	1.73649e-37	-1.00612	0.04	0.216	4.85698e-33
ZFAND5	2.44899e-37	-0.920822	0.201	0.441	6.84982e-33
ADAMTSL3	2.96669e-37	1.05458	0.354	0.109	8.29782e-33
FGD6	3.37561e-37	1.10956	0.372	0.124	9.44159e-33
PDK4	3.41689e-37	-1.08911	0.274	0.511	9.55704e-33
CMBL	3.8659e-37	-0.877931	0.024	0.182	1.08129e-32
MIR4435-2HG	4.1316e-37	1.03702	0.409	0.151	1.15561e-32
INSR	4.26686e-37	-0.940041	0.385	0.626	1.19344e-32
GOLGA4	5.07962e-37	-0.974261	0.628	0.784	1.42077e-32
BACH2	7.27138e-37	0.956984	0.517	0.232	2.03381e-32
AC087482.1	1.05142e-36	-0.744767	0.006	0.137	2.94082e-32
MAP4K4	1.24592e-36	0.801992	0.521	0.241	3.48484e-32
STPG2	1.71181e-36	-0.989086	0.207	0.452	4.78794e-32
HNF4A	1.82272e-36	-0.773441	0.006	0.136	5.09815e-32
ADGRG6	1.84635e-36	0.957566	0.271	0.054	5.16424e-32
AL162725.2	2.33064e-36	-0.681044	0.002	0.124	6.5188e-32
GHR	3.13928e-36	-1.12626	0.103	0.306	8.78056e-32
CD2AP	4.27911e-36	0.810188	0.682	0.415	1.19687e-31
SLC28A1	5.45165e-36	-0.94862	0.045	0.222	1.52483e-31
PROSER2	5.54328e-36	1.11348	0.31	0.083	1.55045e-31
TGFB2	7.27302e-36	1.41503	0.205	0.019	2.03426e-31
ABCC2	1.30956e-35	-0.875111	0.015	0.157	3.66283e-31
RPS27	1.53271e-35	-0.568946	0.01	0.147	4.287e-31
CLDN1	1.54544e-35	0.969837	0.25	0.046	4.32259e-31
RASA2	1.57813e-35	0.907825	0.542	0.277	4.41402e-31
CMYA5	1.93299e-35	-1.06181	0.153	0.374	5.40658e-31
G6PC	2.35525e-35	-0.732008	0.001	0.119	6.58762e-31
TSHZ2	2.37012e-35	1.06399	0.237	0.036	6.62923e-31
UPB1	2.39582e-35	-0.686665	0.001	0.119	6.7011e-31
GPAT3	2.81453e-35	-0.939677	0.111	0.329	7.87224e-31
NUDT4	3.24393e-35	-1.00244	0.095	0.296	9.07328e-31
CACNB4	3.2944e-35	-0.975215	0.072	0.263	9.21443e-31
PARP8	3.52149e-35	0.890026	0.377	0.134	9.8496e-31
TRAF3	3.60802e-35	0.905843	0.402	0.147	1.00916e-30
KCNQ1OT1	6.11658e-35	-1.1904	0.425	0.657	1.71081e-30
GPR132	6.50092e-35	1.08599	0.283	0.069	1.81831e-30
BICC1	6.96678e-35	0.826939	0.928	0.919	1.94861e-30
WFDC2	9.43388e-35	0.860803	0.284	0.067	2.63866e-30
BHMT2	1.03896e-34	-0.931208	0.102	0.308	2.90596e-30
PFKFB2	1.16635e-34	-0.768186	0.037	0.201	3.26228e-30
ANXA1	1.29251e-34	0.807573	0.247	0.043	3.61516e-30
TRPM6	1.33165e-34	-0.618265	0.019	0.164	3.72462e-30
FBP1	1.5761e-34	-0.859441	0.026	0.177	4.40834e-30
DAPK1	1.61515e-34	0.935501	0.684	0.431	4.51757e-30
UBE2H	1.90773e-34	0.744963	0.786	0.542	5.33593e-30
CD55	2.7956e-34	1.18115	0.286	0.073	7.81931e-30
PDLIM1	2.79912e-34	0.786976	0.219	0.029	7.82915e-30
EVA1C	3.07569e-34	1.01609	0.334	0.109	8.60271e-30
LINC02336	3.4926e-34	-0.773501	0.004	0.124	9.7688e-30
ALDH4A1	3.82808e-34	-0.808429	0.022	0.168	1.07071e-29
HNF1A-AS1	4.01324e-34	-0.999576	0.255	0.492	1.1225e-29
ENPEP	4.43677e-34	-1.0248	0.133	0.347	1.24097e-29
HSP90AA1	4.74232e-34	-1.01495	0.186	0.408	1.32643e-29
ST5	5.09831e-34	1.03691	0.358	0.126	1.426e-29
RAPGEF5	7.00311e-34	0.980829	0.287	0.074	1.95877e-29
C11orf80	7.13956e-34	0.924082	0.462	0.215	1.99693e-29
RNPC3	8.13968e-34	-1.06152	0.296	0.526	2.27667e-29
THSD7A	8.52839e-34	-0.917358	0.511	0.694	2.38539e-29
PHF21B	8.53767e-34	-0.889605	0.033	0.191	2.38799e-29
HS3ST1	8.65595e-34	0.958956	0.215	0.029	2.42107e-29
PFKFB3	9.53783e-34	0.8507	0.339	0.102	2.66773e-29
NIBAN2	1.1139e-33	1.03373	0.281	0.072	3.11558e-29
LINC01020	1.16102e-33	-1.00918	0.009	0.135	3.24738e-29
GAREM1	1.16159e-33	0.819443	0.715	0.479	3.24897e-29
AC078980.1	1.56657e-33	-0.699934	0.002	0.115	4.3817e-29
FHIT	1.61925e-33	-0.596179	0.885	0.941	4.52903e-29
GPHN	1.86791e-33	-0.761211	0.779	0.86	5.22456e-29
GCGR	2.30837e-33	-0.786705	0.013	0.144	6.45651e-29
SGIP1	2.43598e-33	-0.903634	0.3	0.528	6.81343e-29
LINC01781	2.56556e-33	1.0598	0.406	0.168	7.17587e-29
ITGB3	3.10962e-33	1.19749	0.301	0.089	8.69761e-29
OGDHL	3.15693e-33	-0.950619	0.095	0.288	8.82994e-29
CIRBP	4.89381e-33	-1.08109	0.205	0.415	1.3688e-28
XYLB	5.48747e-33	-1.0167	0.034	0.187	1.53485e-28
PIGR	7.06302e-33	0.758083	0.241	0.045	1.97553e-28
LINC01138	7.49899e-33	0.963977	0.31	0.095	2.09747e-28
AC040174.1	8.12499e-33	-0.798495	0.089	0.284	2.27256e-28
ZSWIM6	9.80762e-33	0.894336	0.786	0.562	2.74319e-28
RGN	1.13447e-32	-0.899339	0.046	0.211	3.17311e-28
RBM20	1.14447e-32	-0.771424	0.017	0.154	3.20109e-28
PLSCR1	1.16761e-32	0.805701	0.408	0.162	3.26581e-28
CLDN10-AS1	1.27232e-32	-1.00287	0.126	0.34	3.55869e-28
MPC1	1.37382e-32	-0.970209	0.157	0.37	3.84257e-28
CD44	1.39374e-32	0.799551	0.32	0.093	3.89828e-28
SLC35F3	2.24695e-32	1.12259	0.232	0.045	6.28473e-28
ASAP1	2.89978e-32	0.902366	0.508	0.249	8.11069e-28
NFAT5	3.10095e-32	0.869735	0.799	0.593	8.67337e-28
ADGRV1	3.14781e-32	-0.845471	0.062	0.238	8.80442e-28
LTF	3.17538e-32	0.626743	0.184	0.015	8.88153e-28
TMEM207	3.93553e-32	-0.68043	0.001	0.108	1.10077e-27
PAX8	3.94699e-32	0.897602	0.757	0.513	1.10397e-27
TMTC2	4.55174e-32	0.900531	0.618	0.354	1.27312e-27
FBXO21	4.82097e-32	-0.983409	0.142	0.35	1.34843e-27
TNFSF10	5.8737e-32	0.85329	0.333	0.103	1.64287e-27
SULT1C2	6.43373e-32	-0.827148	0.197	0.43	1.79952e-27
MAP2	6.52715e-32	0.885591	0.247	0.053	1.82564e-27
IQGAP1	7.5105e-32	0.819956	0.526	0.273	2.10069e-27
AC124017.1	1.02292e-31	-0.780747	0.002	0.112	2.8611e-27
DTNA	1.09182e-31	0.889388	0.295	0.085	3.05382e-27
PVT1	1.28442e-31	0.937671	0.225	0.041	3.59251e-27
FGFR3	1.32845e-31	-0.996109	0.046	0.204	3.71568e-27
EXT1	1.38018e-31	0.885031	0.771	0.57	3.86036e-27
MTRNR2L12	1.40503e-31	-0.679805	0.012	0.136	3.92986e-27
EZR	1.50071e-31	1.10347	0.546	0.308	4.19748e-27
ENAH	1.84124e-31	0.90401	0.339	0.119	5.14994e-27
PPP4R1	1.88021e-31	0.936681	0.43	0.196	5.25894e-27
NQO2	2.30998e-31	-0.845905	0.03	0.174	6.461e-27
IFNAR2	2.70688e-31	1.07596	0.314	0.104	7.57113e-27
CYP4F3	2.7611e-31	-0.620571	0.004	0.115	7.72279e-27
ETS1	3.47323e-31	1.03539	0.271	0.073	9.71464e-27
ADGRF1	4.17372e-31	1.01716	0.292	0.087	1.16739e-26
TFAP2B	4.29535e-31	-0.824715	0.062	0.234	1.20141e-26
CLDN10	4.68275e-31	-0.889481	0.167	0.384	1.30976e-26
ABCA13	5.55519e-31	0.939928	0.164	0.009	1.55379e-26
LINC01060	7.7859e-31	-0.968977	0.107	0.303	2.17772e-26
SLC7A7	7.79872e-31	-0.747021	0.013	0.137	2.1813e-26
FNDC3A	8.19138e-31	0.781007	0.75	0.514	2.29113e-26
FAM49B	9.18766e-31	0.805717	0.618	0.363	2.56979e-26
AC020916.1	1.08218e-30	1.09197	0.328	0.104	3.02687e-26
ADAMTS17	1.11254e-30	-0.899774	0.063	0.236	3.11179e-26
HIF1A	1.25322e-30	0.545493	0.664	0.369	3.50525e-26
CCND2	1.5196e-30	0.599988	0.148	0.002	4.25032e-26
LINC02649	1.63533e-30	0.878308	0.203	0.029	4.57403e-26
FER	1.88102e-30	0.783333	0.704	0.466	5.26121e-26
ARNTL2	2.10137e-30	0.818861	0.16	0.008	5.87753e-26
KCNJ3	2.21804e-30	-0.929561	0.134	0.333	6.20386e-26
LIN52	2.22327e-30	-0.869985	0.13	0.333	6.21849e-26
SLC14A2	2.33296e-30	0.891502	0.194	0.026	6.52528e-26
POR	2.66577e-30	-0.963446	0.109	0.295	7.45616e-26
CCDC144A	2.87438e-30	-0.971489	0.065	0.232	8.03965e-26
ALOX5	2.93766e-30	0.789501	0.156	0.007	8.21663e-26
PTPRE	5.25992e-30	0.766021	0.176	0.016	1.4712e-25
ZSWIM4	5.51715e-30	0.847495	0.207	0.035	1.54315e-25
AFAP1	5.80811e-30	0.751234	0.231	0.046	1.62453e-25
BIRC3	6.6616e-30	0.672268	0.22	0.04	1.86325e-25
WDFY2	6.76738e-30	-0.868891	0.196	0.408	1.89284e-25
AC083837.1	7.54133e-30	1.0094	0.383	0.155	2.10931e-25
PICALM	7.54962e-30	0.6982	0.809	0.62	2.11163e-25
ATP13A3	7.63459e-30	0.878491	0.477	0.234	2.13539e-25
MALRD1	7.82857e-30	-0.860038	0.057	0.221	2.18965e-25
AK3	8.9322e-30	-0.981515	0.286	0.495	2.49834e-25
RFX2	9.09011e-30	1.00144	0.338	0.123	2.5425e-25
FAM20A	9.99626e-30	0.895775	0.22	0.04	2.79595e-25
LRRFIP1	1.2229e-29	0.719169	0.69	0.43	3.42046e-25
MICAL2	1.245e-29	0.887107	0.2	0.033	3.48226e-25
NAMPT	1.29978e-29	1.26478	0.417	0.185	3.6355e-25
ZPLD1	1.37149e-29	1.53548	0.151	0.006	3.83606e-25
DOCK11	1.41813e-29	0.845223	0.227	0.045	3.96651e-25
XKR4	1.90934e-29	1.06595	0.232	0.05	5.34042e-25
SLC5A10	1.97723e-29	-0.750171	0.009	0.123	5.5303e-25
PLEKHH2	3.10502e-29	1.0072	0.503	0.266	8.68473e-25
ANTXR1	3.75864e-29	0.836522	0.191	0.028	1.05129e-24
PTPN14	4.59127e-29	0.89943	0.653	0.433	1.28418e-24
IQCJ-SCHIP1	4.62797e-29	0.900074	0.444	0.212	1.29444e-24
SLC47A1	5.00447e-29	-0.88861	0.054	0.21	1.39975e-24
FAT3	5.17637e-29	0.950056	0.166	0.014	1.44783e-24
TACSTD2	5.48538e-29	0.596747	0.205	0.035	1.53426e-24
USP9Y	5.96831e-29	-0.870825	0.168	0.376	1.66934e-24
RAB11FIP1	7.09811e-29	1.04953	0.331	0.122	1.98534e-24
NRP1	1.22939e-28	0.824592	0.557	0.308	3.4386e-24
EFCAB13	1.25032e-28	1.21982	0.402	0.19	3.49714e-24
KIRREL1	1.27295e-28	0.934589	0.307	0.107	3.56043e-24
LAMA3	1.34535e-28	1.05949	0.189	0.027	3.76294e-24
TMEM213	1.45325e-28	-0.923511	0.074	0.239	4.06474e-24
SAFB2	1.80863e-28	-1.03548	0.168	0.357	5.05874e-24
AOPEP	2.41116e-28	0.757847	0.819	0.644	6.74401e-24
AL132780.1	2.643e-28	-0.682781	0.018	0.14	7.39248e-24
SIM2	2.81092e-28	-0.747024	0.177	0.4	7.86213e-24
DRAIC	2.85232e-28	-0.757777	0.004	0.104	7.97793e-24
SLC22A12	3.03843e-28	-0.632626	0.004	0.104	8.4985e-24
ANXA4	3.13263e-28	0.77609	0.545	0.296	8.76197e-24
CDH6	3.49362e-28	1.25402	0.332	0.124	9.77164e-24
ARHGAP26	3.78142e-28	0.844939	0.655	0.413	1.05766e-23
PRDM16-DT	4.42378e-28	-0.746089	0.024	0.15	1.23733e-23
OPCML	4.54331e-28	-0.796868	0.016	0.134	1.27076e-23
SLC12A3	5.24823e-28	-0.948683	0.041	0.185	1.46793e-23
SLC27A2	5.70762e-28	-1.02682	0.036	0.174	1.59642e-23
RHPN2	5.7959e-28	0.926593	0.313	0.114	1.62111e-23
MYO5B	6.23739e-28	0.933986	0.428	0.209	1.7446e-23
DUSP9	7.15738e-28	-0.541967	0.003	0.101	2.00192e-23
MYH14	1.08579e-27	0.915012	0.297	0.102	3.03694e-23
SLC22A8	1.36995e-27	-0.699913	0.004	0.102	3.83176e-23
GNB1	1.43521e-27	0.806216	0.547	0.317	4.0143e-23
RUNX1	1.62551e-27	0.840486	0.514	0.278	4.54655e-23
SCIN	1.76297e-27	0.838742	0.497	0.265	4.93103e-23
SIPA1L2	1.88779e-27	0.832412	0.232	0.056	5.28014e-23
PCED1B	1.89657e-27	0.874058	0.263	0.076	5.30472e-23
ESPN	1.95908e-27	-0.680366	0.013	0.124	5.47956e-23
PARD3	3.08935e-27	0.66322	0.906	0.786	8.64091e-23
KATNAL2	3.37876e-27	-0.85587	0.069	0.228	9.4504e-23
SLC17A3	3.61948e-27	-0.805435	0.019	0.137	1.01237e-22
NCMAP	3.87733e-27	0.892685	0.144	0.008	1.08449e-22
FUT8	4.02293e-27	0.93733	0.409	0.194	1.12521e-22
MLXIPL	4.3144e-27	-0.934418	0.04	0.178	1.20674e-22
TAPT1-AS1	4.43219e-27	-0.79751	0.297	0.501	1.23968e-22
RPS12	5.20129e-27	-0.532846	0.017	0.134	1.4548e-22
SERPINF2	7.37377e-27	-0.616683	0.009	0.115	2.06244e-22
COL8A1	7.47521e-27	1.07429	0.325	0.123	2.09082e-22
TGFBR1	8.93241e-27	0.905081	0.35	0.142	2.49839e-22
KRT7	9.33992e-27	0.753364	0.258	0.074	2.61238e-22
AC113383.1	1.24209e-26	0.879491	0.15	0.012	3.47411e-22
PANK1	1.33614e-26	-0.619555	0.029	0.158	3.73719e-22
MYOF	1.35309e-26	0.722966	0.483	0.248	3.78461e-22
AL355612.1	1.44219e-26	-0.62849	0.062	0.222	4.03381e-22
CARD11	1.46328e-26	0.700572	0.13	0.002	4.09281e-22
SEPTIN9	1.96514e-26	0.832244	0.53	0.302	5.49649e-22
SLC5A2	2.3484e-26	-0.799709	0.009	0.11	6.56847e-22
TGFBR2	2.44945e-26	1.09868	0.5	0.275	6.85111e-22
AC009053.3	2.475e-26	-0.606759	0.009	0.112	6.92256e-22
LUC7L3	2.5047e-26	-0.812784	0.604	0.729	7.00563e-22
SUSD4	2.73528e-26	-0.93336	0.106	0.277	7.65057e-22
PLEKHG1	3.79499e-26	0.807066	0.429	0.215	1.06146e-21
PDE5A	3.81563e-26	0.79709	0.308	0.113	1.06723e-21
TANC2	3.90129e-26	0.6312	0.721	0.464	1.09119e-21
SLC44A5	4.59557e-26	1.30687	0.177	0.028	1.28538e-21
ARHGAP42	5.55398e-26	1.02393	0.432	0.228	1.55345e-21
PDE4DIP	5.6504e-26	-0.799321	0.077	0.232	1.58042e-21
HSPD1	5.85972e-26	-0.981819	0.13	0.297	1.63896e-21
SCMH1	6.1231e-26	0.729592	0.681	0.445	1.71263e-21
MYH9	6.78501e-26	0.73646	0.511	0.263	1.89777e-21
ZHX3	7.25237e-26	-0.702183	0.329	0.543	2.02849e-21
HSPG2	7.62594e-26	0.701008	0.292	0.099	2.13298e-21
MSRA	7.65651e-26	-0.914727	0.244	0.438	2.14153e-21
SLC25A33	8.07182e-26	-0.79646	0.098	0.269	2.25769e-21
ACTR3	1.18048e-25	0.723363	0.5	0.261	3.30181e-21
PPP1R16B	1.36874e-25	-0.648725	0.015	0.123	3.82838e-21
C12orf75	1.52276e-25	0.824534	0.313	0.122	4.25916e-21
SLC25A42	1.8605e-25	-0.767729	0.039	0.17	5.20382e-21
TEAD1	1.96454e-25	0.643902	0.74	0.521	5.49482e-21
RBMS2	2.09889e-25	0.750537	0.334	0.138	5.8706e-21
VEGFA	2.10127e-25	-0.622225	0.113	0.288	5.87726e-21
CSGALNACT1	2.43777e-25	1.31287	0.458	0.263	6.81844e-21
STS	2.44483e-25	0.754762	0.248	0.072	6.8382e-21
KLHL29	2.52435e-25	0.960529	0.3	0.113	7.0606e-21
NCKAP5	2.8128e-25	-0.823837	0.3	0.493	7.86739e-21
SOX9	3.05639e-25	0.609902	0.144	0.012	8.54871e-21
CTTNBP2NL	3.32737e-25	0.739302	0.282	0.097	9.30667e-21
DISC1	3.36808e-25	0.575383	0.206	0.043	9.42053e-21
BICDL2	3.39721e-25	0.692588	0.129	0.005	9.502e-21
MIR100HG	3.5379e-25	-0.886886	0.137	0.311	9.89551e-21
LINC02615	3.7546e-25	0.965013	0.387	0.181	1.05016e-20
BRINP3	3.78906e-25	-0.65805	0.031	0.156	1.0598e-20
LARGE1	3.97187e-25	0.80061	0.554	0.344	1.11093e-20
RRAGD	4.56277e-25	-0.533644	0.017	0.126	1.27621e-20
BHMT	4.63596e-25	-0.975517	0.095	0.257	1.29668e-20
ZYX	4.64969e-25	0.491996	0.151	0.015	1.30052e-20
AL050309.1	4.6824e-25	0.703824	0.613	0.388	1.30967e-20
LINC02471	5.44639e-25	0.874784	0.149	0.015	1.52336e-20
MTR	5.68524e-25	-0.835307	0.422	0.594	1.59016e-20
SLCO3A1	7.70044e-25	0.746525	0.452	0.229	2.15381e-20
RIDA	9.9499e-25	-0.488506	0.011	0.112	2.78299e-20
FSTL1	1.00171e-24	0.541666	0.198	0.042	2.80178e-20
PXDN	1.13636e-24	0.685757	0.154	0.019	3.17841e-20
LINC02220	1.59028e-24	-0.602527	0.009	0.104	4.44801e-20
PDE1A	1.64924e-24	-0.825873	0.614	0.727	4.61292e-20
ATP8B1	1.8615e-24	0.789853	0.347	0.151	5.20662e-20
TTC38	1.97183e-24	-0.764736	0.043	0.173	5.51522e-20
RAB31	2.04106e-24	0.872884	0.245	0.074	5.70885e-20
SKIL	2.14347e-24	0.670232	0.399	0.182	5.9953e-20
RELB	2.15293e-24	0.775832	0.221	0.059	6.02173e-20
PAM	2.31816e-24	0.608611	0.684	0.451	6.48389e-20
TMPRSS4	2.35519e-24	0.842452	0.203	0.049	6.58746e-20
COL25A1	2.54141e-24	0.91568	0.168	0.026	7.10833e-20
ZYG11A	2.73626e-24	-0.619523	0.013	0.114	7.65331e-20
AC005699.1	2.83934e-24	0.872319	0.225	0.061	7.94162e-20
UBASH3B	3.05213e-24	0.984587	0.211	0.055	8.53681e-20
CDC42SE2	3.1453e-24	0.751005	0.527	0.304	8.7974e-20
TNS1	3.22431e-24	-0.861375	0.275	0.467	9.0184e-20
FAM110B	3.40928e-24	0.754057	0.403	0.196	9.53575e-20
AC004485.1	3.47294e-24	-0.666335	0.015	0.119	9.71381e-20
ESYT2	4.02417e-24	0.804497	0.544	0.313	1.12556e-19
GNAQ	4.6008e-24	0.63177	0.767	0.545	1.28684e-19
LINC00645	5.06145e-24	-0.652777	0.031	0.151	1.41569e-19
BMPR2	5.26792e-24	0.674794	0.593	0.37	1.47344e-19
AL358232.2	5.28463e-24	-0.70904	0.033	0.156	1.47811e-19
RNF19A	5.77342e-24	0.646427	0.595	0.358	1.61482e-19
RGS7	5.83963e-24	-0.692272	0.012	0.11	1.63335e-19
RHOBTB1	6.63929e-24	-0.84443	0.176	0.359	1.85701e-19
LHFPL6	7.16396e-24	0.599814	0.203	0.047	2.00376e-19
CCN1	7.43649e-24	0.495259	0.173	0.029	2.07999e-19
MGAM	7.51539e-24	-0.615308	0.02	0.128	2.10206e-19
TMEM72-AS1	9.08394e-24	-0.858996	0.058	0.195	2.54078e-19
AC009879.4	1.0271e-23	-0.714141	0.065	0.21	2.8728e-19
MROH7	1.09073e-23	-0.843366	0.16	0.33	3.05078e-19
MRPS6	1.57022e-23	-0.811326	0.178	0.359	4.39191e-19
AASS	1.5746e-23	-0.792194	0.205	0.393	4.40416e-19
GNGT1	1.58266e-23	-0.80002	0.149	0.329	4.4267e-19
HIVEP2	1.67074e-23	0.692199	0.587	0.364	4.67306e-19
ANKRD44	1.78165e-23	0.605257	0.319	0.127	4.98328e-19
PTBP2	1.79718e-23	0.63537	0.543	0.324	5.02672e-19
DMGDH	1.82422e-23	-0.786265	0.157	0.339	5.10234e-19
CLUH	1.99251e-23	-0.823725	0.07	0.211	5.57304e-19
STAT1	2.09586e-23	0.653894	0.252	0.079	5.86212e-19
CDHR3	2.55186e-23	-0.751174	0.077	0.227	7.13755e-19
ZMAT1	2.58398e-23	-0.874523	0.285	0.465	7.22738e-19
RASSF8-AS1	2.81162e-23	-0.719223	0.064	0.205	7.86411e-19
ZNF83	3.32682e-23	0.636611	0.592	0.367	9.30511e-19
LDHB	3.44573e-23	-0.79675	0.126	0.292	9.6377e-19
UACA	3.58109e-23	0.625472	0.526	0.298	1.00163e-18
RMST	3.75468e-23	-0.782642	0.126	0.293	1.05018e-18
KCNQ3	3.80696e-23	1.14129	0.211	0.055	1.06481e-18
ID2	4.19559e-23	-0.691952	0.039	0.161	1.17351e-18
UGT8	4.50983e-23	-0.799139	0.124	0.292	1.2614e-18
CTNNA1	4.66642e-23	0.593742	0.69	0.462	1.3052e-18
GPD2	5.26592e-23	0.67803	0.326	0.138	1.47288e-18
ALDH6A1	6.13339e-23	-0.579099	0.03	0.146	1.71551e-18
DOCK9	6.79491e-23	0.756229	0.417	0.217	1.90054e-18
GRM8	6.80592e-23	0.700479	0.221	0.06	1.90362e-18
LINC01277	7.27229e-23	-0.718443	0.047	0.177	2.03406e-18
ADAMTSL4-AS1	8.3655e-23	0.666057	0.254	0.083	2.33983e-18
DUSP1	8.43926e-23	-0.692299	0.119	0.283	2.36046e-18
TENM4	8.70897e-23	-0.723029	0.217	0.4	2.4359e-18
DDX17	9.12985e-23	-0.632188	0.7	0.785	2.55362e-18
ATP6V0D2	9.43103e-23	-0.767212	0.081	0.228	2.63786e-18
SAT2	9.4982e-23	-0.769212	0.026	0.135	2.65665e-18
RETREG1	1.08583e-22	0.731532	0.446	0.237	3.03706e-18
ERRFI1	1.33792e-22	-0.765565	0.312	0.512	3.74215e-18
ROBO1	1.44509e-22	0.761831	0.254	0.086	4.04191e-18
CYTOR	1.45182e-22	0.682847	0.262	0.094	4.06073e-18
PHACTR2	1.56299e-22	0.696352	0.432	0.234	4.3717e-18
MYO1B	1.62896e-22	0.665242	0.413	0.214	4.55621e-18
RARRES1	1.66094e-22	1.05385	0.126	0.009	4.64564e-18
MCRIP2	1.92868e-22	-0.647426	0.019	0.12	5.39452e-18
IL18	1.97901e-22	0.543071	0.171	0.033	5.5353e-18
HS6ST1	2.72155e-22	0.629919	0.196	0.048	7.61217e-18
SMAD2	3.14588e-22	0.692641	0.537	0.325	8.79903e-18
CNNM2	3.17192e-22	-0.75683	0.211	0.394	8.87187e-18
SLC16A5	3.19813e-22	0.781146	0.264	0.095	8.94517e-18
MARC2	3.78002e-22	-0.777342	0.089	0.235	1.05727e-17
PCAT1	3.96626e-22	0.733192	0.658	0.453	1.10936e-17
CALM1	4.9736e-22	-0.883658	0.089	0.234	1.39112e-17
GALNT18	5.0189e-22	-0.746697	0.329	0.515	1.40379e-17
TSPYL2	5.17098e-22	-0.487395	0.015	0.11	1.44632e-17
MALT1	5.20564e-22	1.06246	0.388	0.197	1.45602e-17
LIFR	5.70283e-22	-0.813826	0.289	0.465	1.59508e-17
ITPR2	5.90964e-22	-0.69649	0.643	0.738	1.65293e-17
LINC01788	6.17956e-22	-0.644288	0.025	0.131	1.72842e-17
ASPA	6.60113e-22	-0.715298	0.019	0.119	1.84633e-17
ADAMTS3	7.17163e-22	0.722493	0.176	0.038	2.0059e-17
SGK1	7.48182e-22	-0.555547	0.032	0.144	2.09266e-17
SLC66A2	7.66391e-22	-0.776828	0.062	0.191	2.1436e-17
PCDH7	7.75333e-22	0.644067	0.246	0.076	2.16861e-17
MT-CO1	8.02235e-22	-0.718952	0.051	0.181	2.24385e-17
SLC22A5	8.96358e-22	-0.615963	0.069	0.21	2.50711e-17
PAWR	1.03393e-21	0.746773	0.545	0.344	2.8919e-17
KCNIP1	1.04922e-21	1.01215	0.197	0.053	2.93468e-17
LIPA	1.08316e-21	-0.68511	0.096	0.245	3.02958e-17
MARCH1	1.15917e-21	0.665349	0.134	0.015	3.2422e-17
MFSD4B	1.25544e-21	-0.746164	0.366	0.543	3.51147e-17
RAD51B	1.53533e-21	0.643967	0.681	0.488	4.29432e-17
AL353151.2	1.74388e-21	-0.561378	0.021	0.121	4.87763e-17
FGGY	1.82129e-21	-0.840444	0.368	0.553	5.09414e-17
SPATS2L	1.96e-21	0.61267	0.497	0.289	5.48212e-17
KLF9	1.97899e-21	-0.678272	0.091	0.237	5.53522e-17
TNRC6A	1.98913e-21	-0.692975	0.603	0.727	5.5636e-17
CPEB4	1.99879e-21	-0.76415	0.428	0.588	5.59061e-17
NEK11	1.99899e-21	0.770975	0.323	0.149	5.59118e-17
NOX4	2.05421e-21	-0.715393	0.337	0.516	5.74564e-17
SNAP25	2.13026e-21	0.678617	0.159	0.031	5.95835e-17
CCDC148	2.21079e-21	-0.670756	0.373	0.56	6.18359e-17
IDH2	2.32947e-21	-0.668693	0.058	0.187	6.51552e-17
LCN2	2.3557e-21	0.848452	0.108	0.004	6.58889e-17
NPAS3	2.45474e-21	0.730633	0.525	0.316	6.86592e-17
CMTM7	2.86654e-21	0.698739	0.175	0.04	8.01771e-17
SAMD12-AS1	3.0734e-21	0.754511	0.221	0.07	8.59631e-17
LMCD1	3.15319e-21	0.759863	0.164	0.032	8.81948e-17
RASAL1	3.3883e-21	0.568938	0.169	0.036	9.47707e-17
BICDL1	3.66435e-21	-0.829204	0.321	0.501	1.02492e-16
RAP1GAP	5.01463e-21	-0.656968	0.05	0.173	1.40259e-16
BACH1	5.10564e-21	0.649301	0.512	0.308	1.42805e-16
TJP1	5.68988e-21	0.691347	0.549	0.351	1.59146e-16
[truncated: 2,015 more rows]

## Sheet: DCT
	p_val	avg_log2FC	pct.1	pct.2	p_val_adj
[truncated: 2,084 more rows]

[truncated: 9 more sheets: CNT_PC, ICA, ICB, PODO, ENDO, FIB, LEUK, URO1, URO2]
