# Supplementary material for: Defining cellular complexity in human autosomal dominant polycystic kidney disease by multimodal single cell analysis
Source: Nat Commun. 2022 Oct 30;13:6497. doi: 10.1038/s41467-022-34255-z (PMC9618568; doi:10.1038/s41467-022-34255-z)
Supplement: Supplementary file 7 — Supplementary Data 4 [file 41467_2022_34255_MOESM7_ESM.xlsx]

## Sheet: PT1
	p_val	avg_log2FC	pct.1	pct.2	p_val_adj	gene	distance
chr1-1155707-1172166	0	-0.532542	0.302	0.464	0	RP11-465B22.8	0
chr1-2091569-2096026	0	1.27528	0.31	0.063	0	PRKCZ	0
chr1-3060270-3076713	0	-1.36959	0.053	0.491	0	PRDM16	0
chr1-3168628-3175588	0	-1.17314	0.035	0.22	0	PRDM16	0
chr1-3205828-3209768	0	-1.46691	0.018	0.211	0	PRDM16	0
chr1-3218629-3223004	0	-1.34279	0.023	0.232	0	PRDM16	0
chr1-6443224-6452087	0	0.913055	0.511	0.16	0	ESPN	0
chr1-8000167-8007828	0	1.07526	0.468	0.12	0	ERRFI1	0
chr1-10662696-10678372	0	-0.581356	0.344	0.484	0	CASZ1	0
chr1-10685422-10690537	0	-1.19928	0.031	0.237	0	CASZ1	0
chr1-10735217-10740199	0	-0.941608	0.07	0.211	0	CASZ1	0
chr1-16011941-16024228	0	-1.1862	0.1	0.449	0	HSPB7	0
chr1-16043150-16049398	0	-1.25492	0.048	0.287	0	CLCNKB	0
chr1-16060648-16070384	0	-0.945247	0.121	0.34	0	FAM131C	0
chr1-19812568-19816748	0	1.01001	0.4	0.109	0	RNF186	0
chr1-19823866-19825769	0	1.47176	0.292	0.047	0	RNF186	8587
chr1-24105325-24109417	0	1.09287	0.356	0.083	0	MYOM3	0
chr1-26044974-26047342	0	1.26483	0.279	0.055	0	SLC30A2	0
chr1-41492235-41504820	0	-0.991209	0.08	0.392	0	HIVEP3	1544
chr1-41514284-41518125	0	-0.870705	0.079	0.224	0	HIVEP3	0
chr1-46939788-46942599	0	1.2332	0.317	0.07	0	CYP4A11	0
chr1-47177806-47193543	0	1.09093	0.915	0.299	0	PDZK1IP1	0
chr1-53734996-53741262	0	0.825968	0.431	0.149	0	GLIS1	0
chr1-53893878-53897554	0	1.13478	0.304	0.071	0	DIO1	0
chr1-54621533-54624223	0	1.44203	0.279	0.045	0	FAM151A	0
chr1-54998411-55001543	0	-1.44387	0.026	0.237	0	BSND	0
chr1-65146794-65152055	0	0.842075	0.399	0.131	0	AK4	0
chr1-65157508-65160924	0	1.16156	0.319	0.078	0	AK4	0
chr1-91826949-91831536	0	0.861377	0.426	0.131	0	TGFBR3	0
chr1-110209244-110213652	0	-0.903753	0.067	0.217	0	KCNC4	0
chr1-153532306-153541290	0	-0.982076	0.054	0.302	0	S100A6	0
chr1-153563377-153569201	0	-0.786589	0.079	0.256	0	S100A2	0
chr1-155191917-155198288	0	-0.928868	0.091	0.344	0	MUC1	0
chr1-156101897-156107894	0	-0.767057	0.094	0.248	0	LMNA	0
chr1-165910563-165911662	0	1.2207	0.255	0.055	0	UCK2	0
chr1-168755395-168756980	0	-1.25594	0.045	0.202	0	RP1-10C16.1	6384
chr1-183859515-183861897	0	1.25855	0.296	0.063	0	RGL1	0
chr1-204146595-204153241	0	0.76611	0.641	0.272	0	ETNK2	0
chr1-204376549-204379509	0	0.864838	0.39	0.129	0	PLEKHA6	0
chr1-205581591-205586577	0	-1.29794	0.03	0.228	0	MFSD4A	0
chr1-208057970-208059907	0	1.13989	0.345	0.086	0	PLXNA2	0
chr1-212409008-212411521	0	1.25448	0.249	0.051	0	TMEM206	0
chr1-212605391-212610084	0	-0.703366	0.156	0.339	0	ATF3	0
chr1-217133857-217140912	0	-1.00902	0.098	0.297	0	ESRRG	0
chr1-226732793-226740007	0	-1.13835	0.058	0.269	0	ITPKB	0
chr2-8573066-8576210	0	-1.24231	0.031	0.206	0	AC011747.4	0
chr2-15874416-15875923	0	1.29034	0.251	0.049	0	MYCNUT	44475
chr2-20204956-20226492	0	0.667083	0.802	0.424	0	SDC1	0
chr2-20536554-20541174	0	1.03631	0.474	0.131	0	HS1BP3	19273
chr2-27091683-27096848	0	1.09275	0.552	0.153	0	KHK	0
chr2-47028112-47036072	0	-1.05272	0.033	0.219	0	TTC7A	0
chr2-85306256-85310456	0	0.833377	0.405	0.134	0	TCF7L1	0
chr2-88178816-88181024	0	1.35732	0.289	0.053	0	THNSL2	0
chr2-95003670-95011521	0	-0.945755	0.117	0.333	0	MAL	14155
chr2-95018704-95027989	0	-1.05007	0.113	0.406	0	MAL	0
chr2-95273816-95278603	0	-1.28745	0.032	0.269	0	PROM2	0
chr2-95294686-95302364	0	-1.22274	0.047	0.265	0	KCNIP3	0
chr2-104841349-104858106	0	-0.62494	0.36	0.632	0	POU3F3	0
chr2-104861453-104874760	0	-0.723812	0.293	0.535	0	LINC01159	0
chr2-109516200-109517954	0	1.21298	0.266	0.058	0	SH3RF3	11567
chr2-127049602-127056963	0	0.969012	0.421	0.117	0	BIN1	0
chr2-127083721-127090831	0	0.877289	0.324	0.087	0	BIN1	0
chr2-127099844-127108601	0	0.617722	0.574	0.254	0	BIN1	0
chr2-127137172-127138836	0	1.20647	0.308	0.068	0	BIN1	29816
chr2-169361067-169365184	0	0.908434	0.425	0.132	0	LRP2	0
chr2-212536001-212539786	0	-0.993512	0.066	0.215	0	ERBB4	0
chr2-222423572-222428485	0	-1.10411	0.039	0.225	0	SGPP2	0
chr2-233671049-233672627	0	1.62801	0.217	0.029	0	UGT1A9	0
chr2-234950466-234956203	0	-1.00226	0.082	0.285	0	SH3BP4	0
chr3-14801741-14805313	0	0.967662	0.322	0.086	0	RP11-95M5.1	0
chr3-42871585-42877828	0	0.937878	0.453	0.138	0	CYP8B1	0
chr3-126293551-126296165	0	1.32681	0.339	0.067	0	RP11-71E19.2	0
chr3-155079107-155081145	0	1.14392	0.357	0.088	0	MME	0
chr3-169657391-169669725	0	-1.13466	0.124	0.471	0	MECOM	0
chr3-171675855-171678201	0	1.24698	0.24	0.05	0	PLD1	0
chr3-194269415-194272004	0	0.685248	0.394	0.128	0	RP11-513G11.2	4677
chr4-2760512-2764728	0	0.87226	0.361	0.114	0	TNIP2	4135
chr4-2790292-2802174	0	0.61977	0.664	0.268	0	SH3BP2	0
chr4-53590583-53593674	0	-0.9073	0.093	0.264	0	LNX1	0
chr4-71338447-71339684	0	1.314	0.276	0.053	0	SLC4A4	0
chr4-128776565-128778801	0	1.21921	0.241	0.046	0	JADRR	6616
chr4-140755499-140757732	0	-1.06185	0.041	0.211	0	TBC1D9	0
chr4-183330321-183332993	0	1.45021	0.329	0.053	0	CLDN24	7894
chr5-1098667-1113717	0	0.541472	0.741	0.382	0	SLC12A7	0
chr5-1181256-1183879	0	1.18785	0.278	0.063	0	SLC6A19	17715
chr5-1199832-1205354	0	1.1967	0.357	0.081	0	SLC6A19	0
chr5-1208280-1210329	0	1.05546	0.332	0.086	0	SLC6A19	0
chr5-1336648-1339309	0	1.21787	0.249	0.051	0	CLPTM1L	0
chr5-10513221-10514963	0	1.12252	0.279	0.057	0	RP11-1C1.5	0
chr5-16930114-16937824	0	-0.989471	0.113	0.377	0	MYO10	0
chr5-31711264-31713191	0	1.39699	0.235	0.04	0	PDZD2	0
chr5-35045722-35049421	0	1.27036	0.403	0.085	0	AGXT2	0
chr5-35989760-35992249	0	1.52088	0.271	0.034	0	UGT3A1	0
chr5-39399232-39401846	0	1.04421	0.268	0.064	0	DAB2	0
chr5-80667581-80669168	0	1.25966	0.27	0.052	0	MSH3	0
chr5-107668782-107674111	0	-0.988274	0.104	0.337	0	EFNA5	0
chr5-112338404-112340446	0	1.25657	0.214	0.037	0	EPB41L4A	0
chr5-132276969-132278950	0	1.22958	0.313	0.069	0	P4HA2	0
chr5-136227744-136229824	0	1.40725	0.25	0.042	0	TRPC7	0
chr5-136628923-136629958	0	1.35215	0.22	0.039	0	CTB-1I21.1	104968
chr5-139695674-139701739	0	-0.808917	0.102	0.271	0	CTB-35F21.1	0
chr5-149160181-149161852	0	1.22727	0.295	0.063	0	ABLIM3	0
chr5-151002228-151007044	0	1.01609	0.42	0.113	0	AC008641.1	9873
chr5-151014628-151031776	0	1.09158	0.887	0.349	0	AC008641.1	0
chr5-177375992-177379787	0	1.04124	0.414	0.112	0	SLC34A1	0
chr6-818190-819672	0	1.6028	0.212	0.024	0	RP11-532F6.5	37541
chr6-1613831-1626280	0	-1.01054	0.075	0.278	0	GMDS	0
chr6-25830376-25833658	0	1.24355	0.312	0.066	0	SLC17A1	0
chr6-30880693-30886898	0	-0.888563	0.104	0.326	0	DDR1	0
chr6-33854338-33858119	0	1.14531	0.334	0.081	0	LINC01016	9386
chr6-37764450-37766233	0	1.34986	0.207	0.037	0	ZFAND3	53265
chr6-39180362-39194718	0	0.896452	0.489	0.172	0	KCNK5	0
chr6-39198534-39211635	0	0.659846	0.528	0.236	0	KCNK5	0
chr6-39222176-39230297	0	0.784413	0.514	0.189	0	KCNK5	0
chr6-39260894-39262316	0	1.76395	0.22	0.023	0	KCNK5	31443
chr6-39279099-39283159	0	1.10519	0.522	0.13	0	KCNK17	15841
chr6-41036174-41041392	0	0.861423	0.474	0.147	0	UNC5CL	0
chr6-43274685-43279178	0	0.924691	0.415	0.12	0	TTBK1	0
chr6-43912386-43918267	0	0.754175	0.455	0.174	0	RP11-344J7.2	60052
chr6-50442257-50443217	0	1.44381	0.216	0.035	0	RP11-524K22.1	70817
chr6-50818687-50824796	0	-1.14665	0.052	0.204	0	TFAP2B	0
chr6-100453010-100459142	0	-1.04071	0.101	0.402	0	SIM1	0
chr6-100462901-100468358	0	-1.11375	0.074	0.361	0	SIM1	0
chr6-110564607-110567234	0	1.07509	0.369	0.096	0	CDK19	42743
chr6-113854604-113860660	0	-0.762662	0.132	0.3	0	MARCKS	0
chr6-150175074-150178486	0	1.0657	0.316	0.08	0	PPP1R14C	0
chr6-168086611-168089156	0	1.09051	0.333	0.079	0	FRMD1	5053
chr7-1529429-1549713	0	-0.560104	0.353	0.531	0	MAFK	0
chr7-2620991-2625106	0	1.04265	0.384	0.095	0	IQCE	6256
chr7-2629560-2642550	0	0.424939	0.76	0.435	0	TTYH3	0
chr7-2657765-2668769	0	0.878835	0.494	0.137	0	TTYH3	0
chr7-24978449-24982289	0	-0.679287	0.195	0.35	0	OSBPL3	0
chr7-30905951-30917609	0	0.907082	0.591	0.174	0	RP5-877J2.1	0
chr7-30930657-30934942	0	0.954964	0.363	0.099	0	GHRHR	3726
chr7-36794783-36797458	0	1.15526	0.287	0.069	0	AC007349.5	11993
chr7-41942235-41944249	0	0.950595	0.328	0.09	0	GLI3	16700
chr7-50558381-50561500	0	1.19146	0.366	0.083	0	DDC	0
chr7-50676021-50677988	0	1.45494	0.309	0.048	0	GRB10	0
chr7-73826442-73835053	0	-0.856907	0.116	0.37	0	CLDN4	0
chr7-75965772-75970605	0	0.97505	0.396	0.099	0	POR	0
chr7-117771375-117772904	0	1.16592	0.26	0.057	0	CTTNBP2	0
chr7-131688172-131689585	0	1.39432	0.219	0.035	0	PODXL	129954
chr7-132275805-132278873	0	1.24096	0.24	0.048	0	PLXNA4	0
chr7-138795589-138800358	0	-1.25704	0.045	0.286	0	TMEM213	0
chr7-151801332-151802950	0	1.37315	0.229	0.043	0	PRKAG2	0
chr8-1631377-1633668	0	1.45836	0.233	0.035	0	DLGAP2	0
chr8-1929193-1932807	0	1.1507	0.48	0.116	0	ARHGEF10	0
chr8-6862748-6879934	0	-0.943565	0.278	0.558	0	DEFB1	0
chr8-11463267-11468249	0	-1.13218	0.037	0.241	0	FAM167A	0
chr8-26438760-26442495	0	1.17461	0.365	0.081	0	BNIP3L	0
chr8-26447176-26451974	0	0.668305	0.462	0.171	0	BNIP3L	0
chr8-94638610-94642975	0	-1.12442	0.046	0.274	0	ESRP1	0
chr8-101491562-101495178	0	-1.27721	0.023	0.241	0	GRHL2	0
chr8-104463769-104467385	0	1.30897	0.254	0.047	0	DPYS	0
chr8-133487797-133493475	0	1.17076	0.43	0.101	0	ST3GAL1	0
chr8-139970027-139971654	0	1.38497	0.246	0.045	0	TRAPPC9	0
chr8-143935501-143957563	0	-0.536255	0.39	0.578	0	PLEC	0
chr9-32426030-32427448	0	1.34861	0.244	0.044	0	ACO1	0
chr9-34996624-34998225	0	1.12377	0.284	0.066	0	DNAJB5	0
chr9-38358055-38359696	0	1.23588	0.288	0.062	0	RP11-113O24.3	730
chr9-81686233-81690991	0	-0.693151	0.195	0.374	0	TLE1	0
chr9-92242008-92243078	0	1.52562	0.226	0.031	0	IARS	0
chr9-101416980-101420179	0	1.57585	0.272	0.04	0	ALDOB	398
chr9-101427998-101436192	0	1.29951	0.435	0.09	0	ALDOB	0
chr9-101437157-101438451	0	1.31971	0.235	0.045	0	ALDOB	1333
chr9-101442170-101443865	0	1.36447	0.23	0.042	0	ALDOB	6346
chr9-110281917-110284864	0	1.18092	0.305	0.07	0	TXNDC8	18656
chr9-121734944-121745617	0	-0.620766	0.277	0.428	0	DAB2IP	0
chr9-126721178-126725030	0	-1.25778	0.03	0.295	0	LMX1B	20145
chr9-127566139-127571384	0	-0.746843	0.105	0.254	0	FAM129B	0
chr9-129332056-129338109	0	-0.753285	0.09	0.25	0	LINC01503	0
chr9-130436672-130439140	0	1.57578	0.364	0.052	0	HMCN2	2548
chr9-130443021-130454756	0	0.602425	0.724	0.362	0	ASS1	0
chr9-131094457-131103304	0	-0.904011	0.102	0.321	0	AIF1L	0
chr9-133737151-133741451	0	0.998287	0.449	0.129	0	SARDH	0
chr9-134320383-134337215	0	0.546949	0.76	0.421	0	RXRA	0
chr9-137024567-137030959	0	-0.80032	0.114	0.271	0	ABCA2	0
chr10-3868240-3869835	0	1.40101	0.212	0.035	0	RP11-464C19.2	33511
chr10-5372119-5374793	0	1.21853	0.304	0.069	0	UCN3	0
chr10-5573253-5576045	0	1.31164	0.296	0.056	0	RP13-463N16.6	18945
chr10-21171590-21175497	0	-0.962577	0.06	0.243	0	NEBL	0
chr10-30817602-30819674	0	1.3338	0.322	0.055	0	ZNF438	532
chr10-34694525-34699395	0	0.871156	0.338	0.101	0	PARD3	0
chr10-52964276-52966289	0	1.54329	0.317	0.047	0	RP11-319F12.2	7198
chr10-55319450-55320748	0	1.96645	0.213	0.015	0	PCDH15	0
chr10-59711708-59714358	0	1.24783	0.253	0.054	0	SLC16A9	0
chr10-69317360-69320389	0	-0.990641	0.043	0.203	0	HK1	0
chr10-69683991-69686887	0	0.885474	0.369	0.109	0	RP11-242G20.1	0
chr10-71919541-71924347	0	1.21932	0.292	0.057	0	CHST3	40017
chr10-72953663-72955410	0	1.4411	0.229	0.039	0	PLA2G12B	0
chr10-86162657-86164919	0	1.30775	0.361	0.07	0	GRID1	0
chr10-106957869-106959332	0	1.69069	0.267	0.029	0	SORCS1	0
chr10-132406983-132414171	0	-1.2056	0.031	0.278	0	PWWP2B	0
chr10-132515104-132520942	0	-0.98154	0.1	0.333	0	RP11-432J24.5	0
chr11-404423-410590	0	0.786598	0.478	0.157	0	SIGIRR	0
chr11-1545919-1550100	0	-1.08917	0.039	0.248	0	DUSP8	3943
chr11-1557083-1562041	0	-0.777191	0.065	0.226	0	DUSP8	0
chr11-1566814-1575125	0	-0.748372	0.096	0.264	0	DUSP8	0
chr11-1755162-1764808	0	-0.606061	0.224	0.378	0	CTSD	0
chr11-2459125-2464227	0	-1.38062	0.027	0.256	0	KCNQ1	0
chr11-17540887-17544761	0	0.91695	0.38	0.116	0	USH1C	0
chr11-26717594-26718746	0	1.52006	0.212	0.033	0	SLC5A12	0
chr11-61551361-61556234	0	-1.27989	0.027	0.215	0	SYT7	0
chr11-62540693-62549284	0	-0.723556	0.17	0.369	0	AHNAK	0
chr11-62974658-62977565	0	1.46467	0.234	0.037	0	SLC22A6	0
chr11-62982822-62985781	0	1.47779	0.301	0.048	0	SLC22A6	0
chr11-62999504-63001309	0	1.46553	0.319	0.05	0	SLC22A8	0
chr11-63015195-63016440	0	1.86774	0.238	0.019	0	SLC22A8	0
chr11-64553406-64560171	0	0.865906	0.416	0.124	0	SLC22A11	0
chr11-64619380-64621376	0	1.14827	0.323	0.074	0	NRXN2	0
chr11-66369897-66372868	0	-1.15302	0.037	0.219	0	SLC29A2	0
chr11-69007162-69014599	0	0.762811	0.378	0.115	0	MRGPRF	0
chr11-76767148-76773268	0	1.07706	0.525	0.133	0	TSKU	8982
chr11-76780857-76789732	0	0.7067	0.52	0.203	0	TSKU	0
chr11-76791172-76801817	0	1.0902	0.56	0.155	0	TSKU	0
chr11-110157075-110159955	0	1.59721	0.234	0.028	0	ZC3H12C	0
chr11-117814095-117842858	0	-0.543551	0.718	0.76	0	FXYD6-FXYD2	0
chr11-118090484-118093673	0	1.35647	0.253	0.044	0	TMPRSS4	0
chr11-128851950-128857734	0	-1.02624	0.062	0.231	0	KCNJ1	0
chr11-128859329-128867775	0	-1.13122	0.085	0.344	0	KCNJ1	0
chr12-235879-239532	0	1.21884	0.335	0.075	0	SLC6A13	0
chr12-6367611-6378926	0	-0.5282	0.36	0.51	0	SCNN1A	0
chr12-47810444-47821780	0	-0.813131	0.121	0.366	0	HDAC7	0
chr12-50101536-50106372	0	0.803231	0.434	0.156	0	GPD1	0
chr12-51845372-51851962	0	0.73901	0.499	0.18	0	RP11-923I11.5	0
chr12-51862965-51865831	0	0.873594	0.365	0.114	0	RP11-923I11.5	10235
chr12-52049125-52063500	0	-0.819654	0.239	0.4	0	NR4A1	0
chr12-57764429-57767574	0	0.971032	0.332	0.089	0	CYP27B1	0
chr12-59595477-59597980	0	-0.990027	0.074	0.252	0	SLC16A7	0
chr12-93813575-93814903	0	1.35462	0.252	0.042	0	CRADD	0
chr12-102916860-102918521	0	1.20621	0.258	0.053	0	PAH	0
chr12-121857185-121860677	0	1.05913	0.393	0.103	0	HPD	0
chr12-122992216-122996887	0	1.24006	0.4	0.087	0	PITPNM2	0
chr12-125982824-125984708	0	1.07246	0.33	0.081	0	LINC00939	0
chr13-24083124-24088087	0	-1.10227	0.044	0.212	0	SPATA13	0
chr13-38897301-38900515	0	1.22745	0.292	0.063	0	FREM2	10169
chr13-44106163-44108875	0	1.07992	0.267	0.061	0	LINC00390	0
chr13-72850934-72852717	0	1.16086	0.396	0.091	0	PIBF1	0
chr13-112562252-112563449	0	1.38977	0.251	0.046	0	TUBGCP3	0
chr14-22780068-22781981	0	1.68464	0.245	0.026	0	SLC7A7	0
chr14-22795893-22799026	0	1.53029	0.333	0.047	0	SLC7A7	0
chr14-22814532-22816130	0	1.61104	0.238	0.027	0	SLC7A7	0
chr14-23931775-23933926	0	1.43246	0.21	0.034	0	LINC00596	0
chr14-54775338-54779127	0	1.35727	0.207	0.033	0	SAMD4A	0
chr14-94597765-94601182	0	1.12038	0.353	0.064	0	SERPINA3	0
chr14-100664775-100666872	0	1.34371	0.213	0.035	0	LINC00523	0
chr14-100679416-100680888	0	1.25717	0.255	0.049	0	RP11-566J3.2	0
chr14-105084807-105094687	0	-0.74608	0.147	0.362	0	RP11-44N21.1	0
chr14-105466725-105478477	0	-0.825521	0.139	0.387	0	CRIP2	0
chr15-20338657-20359188	0	1.04295	0.618	0.173	0	RP11-509A17.3	0
chr15-22227525-22228825	0	1.39427	0.201	0.035	0	RP11-2F9.4	79298
chr15-31381856-31383643	0	1.15925	0.301	0.074	0	KLF13	0
chr15-40238349-40241330	0	-1.23272	0.024	0.207	0	BUB1B-PAK6	0
chr15-42153906-42156980	0	-1.18346	0.034	0.225	0	PLA2G4F	0
chr15-50181354-50185924	0	0.944351	0.361	0.105	0	SLC27A2	0
chr15-57322117-57327533	0	0.989943	0.471	0.124	0	LINC01413	0
chr15-57351694-57355602	0	-1.05895	0.069	0.22	0	CGNL1	20364
chr15-74866087-74868802	0	1.04303	0.358	0.093	0	SCAMP2	0
chr15-80401183-80406135	0	-1.08179	0.062	0.285	0	ARNT2	0
chr15-84883495-84887086	0	1.01739	0.373	0.097	0	SLC28A1	0
chr15-85578851-85584545	0	0.806544	0.438	0.132	0	AKAP13	0
chr15-89801349-89807367	0	0.999444	0.506	0.145	0	ANPEP	0
chr15-89811928-89815440	0	1.07747	0.389	0.099	0	ANPEP	0
chr15-98906423-98908623	0	1.17865	0.275	0.061	0	IGF1R	0
chr15-100713314-100717028	0	1.13442	0.306	0.063	0	RP11-66B24.5	0
chr16-378597-385275	0	-0.68805	0.227	0.403	0	TMEM8A	0
chr16-495067-503883	0	1.10831	0.568	0.151	0	RAB11FIP3	0
chr16-518673-531058	0	0.540166	0.747	0.416	0	RAB11FIP3	0
chr16-1830066-1831863	0	1.3378	0.222	0.042	0	FAHD1	0
chr16-3653988-3657850	0	-1.21788	0.048	0.217	0	DNASE1	0
chr16-31483941-31490995	0	0.881252	0.487	0.153	0	C16orf58	0
chr16-51095159-51096862	0	1.21298	0.259	0.059	0	RP11-883G14.4	38759
chr16-66960917-66965401	0	1.16677	0.37	0.084	0	CES3	0
chr16-79897090-79898309	0	1.49193	0.231	0.034	0	LINC01228	69939
chr16-85605626-85618932	0	-0.597631	0.33	0.512	0	GSE1	0
chr16-88451333-88457214	0	-0.720752	0.139	0.301	0	ZFPM1	0
chr16-89629836-89631768	0	1.53874	0.28	0.041	0	DPEP1	0
chr17-17575295-17578191	0	1.48221	0.208	0.025	0	PEMT	0
chr17-17780606-17785741	0	-1.13689	0.058	0.269	0	RAI1	0
chr17-18978487-18982677	0	1.06445	0.32	0.079	0	FAM83G	0
chr17-19536597-19541858	0	0.9462	0.475	0.148	0	SLC47A1	0
chr17-19713605-19721589	0	0.793957	0.661	0.265	0	SLC47A2	0
chr17-28991608-28994258	0	1.2743	0.276	0.057	0	SEZ6	0
chr17-37788976-37792088	0	-0.890368	0.079	0.222	0	AC091199.1	6805
chr17-39670664-39678824	0	-0.988441	0.082	0.287	0	PGAP3	0
chr17-41653687-41656772	0	-1.08595	0.04	0.215	0	KRT17	28844
chr17-42779274-42785680	0	-1.16494	0.055	0.239	0	WNK4	0
chr17-43215977-43217842	0	1.25639	0.282	0.059	0	TMEM106A	0
chr17-45934364-45937116	0	1.39252	0.294	0.054	0	MAPT	0
chr17-48549304-48565544	0	-1.1978	0.073	0.407	0	HOXB3	0
chr17-48575402-48627847	0	-0.995299	0.406	0.789	0	HOXB8	0
chr17-50054839-50065250	0	-0.83661	0.13	0.381	0	ITGA3	0
chr17-56833020-56835320	0	-0.961758	0.048	0.202	0	DGKE	0
chr17-61393424-61414846	0	0.520832	0.742	0.348	0	TBX2	0
chr17-75086592-75096755	0	-0.682916	0.141	0.296	0	SLC16A5	0
chr17-75631597-75644014	0	-0.566824	0.352	0.48	0	RECQL5	0
chr17-75891061-75893330	0	1.44162	0.235	0.036	0	TRIM65	0
chr17-78351309-78361827	0	-0.663463	0.123	0.297	0	SOCS3	0
chr17-81042040-81053324	0	0.524731	0.576	0.265	0	BAIAP2	0
chr17-81063475-81073299	0	0.926528	0.535	0.167	0	BAIAP2	0
chr17-81814130-81816462	0	-1.3414	0.024	0.242	0	GCGR	116
chr18-28175009-28178873	0	0.836177	0.419	0.135	0	CDH2	0
chr18-57801393-57804264	0	-0.995229	0.054	0.217	0	ATP8B1	0
chr18-58193763-58198747	0	-0.936879	0.131	0.324	0	NEDD4L	0
chr18-63305964-63307991	0	1.20234	0.241	0.049	0	BCL2	0
chr19-5837619-5842051	0	1.07085	0.375	0.097	0	FUT6	0
chr19-13090673-13096960	0	0.868998	0.357	0.097	0	NFIX	0
chr19-13838703-13845207	0	-0.885309	0.065	0.244	0	MIR24-2	2343
chr19-15640202-15642369	0	1.17288	0.266	0.059	0	CYP4F3	0
chr19-16456679-16459229	0	0.894656	0.358	0.108	0	EPS15L1	0
chr19-18425244-18442517	0	-0.720111	0.174	0.358	0	SSBP4	0
chr19-19094384-19097779	0	1.22643	0.331	0.07	0	SLC25A42	0
chr19-19098847-19102090	0	1.2411	0.324	0.068	0	SLC25A42	0
chr19-19109597-19112640	0	1.11238	0.283	0.07	0	SLC25A42	0
chr19-32867970-32871449	0	1.08784	0.314	0.077	0	SLC7A9	0
chr19-33388139-33398378	0	0.903534	0.413	0.117	0	PEPD	0
chr19-33437694-33438980	0	1.29338	0.264	0.055	0	PEPD	0
chr19-35811633-35813280	0	1.47366	0.211	0.032	0	PRODH2	0
chr19-44902770-44906892	0	1.00714	0.408	0.116	0	APOE	0
chr19-48489679-48494950	0	-0.956487	0.057	0.268	0	LMTK3	0
chr19-49337943-49341064	0	-1.14045	0.041	0.251	0	CD37	0
chr20-17957390-17963114	0	0.925397	0.422	0.127	0	SNX5	0
chr20-32181863-32182800	0	1.50213	0.203	0.03	0	PLAGL2	9702
chr20-34309158-34313313	0	0.821312	0.411	0.145	0	AHCY	0
chr20-38354964-38356664	0	1.22974	0.254	0.056	0	LBP	0
chr20-38805059-38808262	0	1.18227	0.329	0.069	0	PPP1R16B	0
chr20-38870503-38873510	0	1.31712	0.386	0.075	0	PPP1R16B	0
chr20-44392790-44396589	0	1.28619	0.429	0.088	0	HNF4A	0
chr20-44400778-44404259	0	1.14945	0.31	0.072	0	HNF4A	0
chr20-44409398-44411788	0	1.39978	0.203	0.034	0	HNF4A	0
chr20-44412453-44416554	0	1.32466	0.36	0.073	0	HNF4A	0
chr20-44429593-44432577	0	1.33621	0.227	0.043	0	HNF4A	0
chr20-44447624-44449621	0	1.53758	0.274	0.041	0	LINC01620	0
chr20-46634232-46636013	0	1.32686	0.249	0.048	0	SLC13A3	0
chr20-46640105-46641739	0	1.50806	0.264	0.04	0	SLC13A3	0
chr20-57558619-57571275	0	0.57558	0.703	0.344	0	PCK1	0
chr20-58888186-58893019	0	-0.841591	0.101	0.261	0	GNAS	0
chr21-17511440-17514452	0	-0.912612	0.053	0.213	0	CXADR	0
chr21-36691501-36699703	0	-1.30463	0.031	0.225	0	SIM2	0
chr21-41166871-41172743	0	-1.16352	0.031	0.265	0	BACE2	0
chr21-46151784-46156632	0	0.949481	0.364	0.106	0	FTCD	0
chr22-24494212-24496295	0	1.18566	0.313	0.071	0	UPB1	0
chr22-24539816-24548092	0	1.00129	0.498	0.148	0	GUCD1	0
chr22-36321824-36338337	0	-0.824616	0.206	0.503	0	MYH9	0
chr22-37330370-37333381	0	1.68462	0.299	0.028	0	CYTH4	15024
chr22-37376655-37382049	0	1.4908	0.458	0.072	0	ELFN2	0
chr22-39468466-39472999	0	1.02763	0.292	0.063	0	MGAT3	0
chr22-43295302-43298755	0	1.39822	0.28	0.039	0	SCUBE1	0
chr22-46290469-46294235	0	1.28073	0.293	0.059	0	TTC38	0
chr22-49932950-49939023	0	-0.938699	0.047	0.219	0	CITF22-49E9.3	0
chr22-50480436-50488419	0	0.864402	0.611	0.201	0	MIOX	0
chr22-50696579-50701541	0	1.11775	0.419	0.096	0	SHANK3	0
chr21-43907988-43913083	0	0.928093	0.339	0.1	0	AGPAT3	0
chr1-154426770-154433747	0	0.729521	0.431	0.158	0	IL6R	0
chr5-136190149-136195155	0	0.976177	0.319	0.086	0	AC009014.3	0
chr5-159910250-159913614	0	0.767004	0.42	0.156	0	ADRA1B	3168
chr8-98112213-98115526	0	1.09446	0.295	0.077	0	RIDA	0
chr14-24092119-24096172	0	0.645653	0.514	0.221	0	PCK2	0
chr16-72042074-72043576	0	1.3041	0.23	0.045	0	TXNL4B	712
chr2-231610803-231615902	0	-0.673876	0.169	0.323	0	C2orf57	16519
chr16-12109580-12112453	0	1.22115	0.249	0.055	0	SNX29	0
chr5-136079190-136081754	0	0.911512	0.345	0.105	0	TGFBI	15371
chr9-33442219-33448535	0	0.684514	0.416	0.146	0	AQP3	0
chr2-8658961-8660546	0	1.19908	0.244	0.051	0	ID2	18298
chr15-42392250-42393094	0	1.36821	0.213	0.038	0	CAPN3	0
chr12-6197856-6203751	0	-0.850572	0.093	0.242	0	CD9	0
chr4-153204090-153208187	0	-0.87945	0.073	0.206	0	TRIM2	0
chr22-44676332-44679130	0	1.13254	0.276	0.066	0	PRR5	0
chr17-4479122-4484126	0	0.677489	0.469	0.185	0	SPNS3	0
chr6-14559609-14560846	0	1.24166	0.229	0.046	0	RP11-330A16.1	36667
chr3-46888055-46910709	0	0.446216	0.714	0.42	0	PTH1R	0
chr1-6884501-6886206	0	1.12505	0.281	0.072	0	CAMTA1	0
chr13-100560400-100563283	0	1.16431	0.266	0.064	0	GGACT	0
chr5-132263463-132276121	0	0.573052	0.502	0.212	0	PDLIM4	0
chr5-16538407-16540987	0	0.78573	0.375	0.121	0	FAM134B	0
chr3-196214696-196217108	0	1.2204	0.237	0.05	0	SLC51A	0
chr14-35384093-35387124	0	0.781215	0.387	0.131	0	NFKBIA	14386
chr11-65495939-65512573	0	-0.460702	0.543	0.625	0	AP000769.1	0
chr2-117917070-117918096	0	1.35677	0.211	0.039	1.15997e-307	CCDC93	0
chr14-102922108-102924429	0	1.05744	0.281	0.07	1.18631e-307	AMN	0
chr1-27525335-27529863	0	-0.837253	0.088	0.225	2.62116e-307	AHDC1	4171
chr10-371363-374032	0	1.06887	0.272	0.068	7.38193e-307	DIP2C	0
chr2-95055622-95060933	0	-0.721229	0.134	0.277	8.39021e-307	MAL	1625
chr6-165834401-165835982	0	1.18694	0.245	0.052	2.87143e-306	PDE10A	0
chr10-79099873-79106994	0	-0.839499	0.09	0.229	6.14609e-306	ZMIZ1	0
chr17-41906648-41909646	0	0.97983	0.291	0.076	1.26089e-305	ACLY	0
chr22-24498608-24500901	0	1.27737	0.212	0.039	1.80949e-305	UPB1	0
chr2-74446362-74448145	0	1.31605	0.216	0.042	2.15607e-304	RTKN	3939
chr18-48452165-48456675	0	0.672419	0.444	0.177	6.23455e-304	RNA5SP456	18811
chr11-66906187-66908581	0	1.11127	0.277	0.069	1.16416e-303	PC	0
chr1-27007553-27013590	4.9038e-308	-0.715786	0.15	0.296	6.27725e-303	FAM46B	0
chr1-236063654-236065946	2.77765e-307	0.842448	0.308	0.088	3.55561e-302	NID1	0
chr2-42786583-42790223	1.33963e-306	1.08348	0.279	0.071	1.71483e-301	HAAO	0
chr20-19884166-19891161	5.61962e-306	0.623947	0.451	0.183	7.19357e-301	RIN2	0
chr16-46883404-46886684	3.15963e-305	0.669864	0.455	0.184	4.04458e-300	GPT2	0
chr2-74429436-74430795	3.44106e-305	1.30176	0.211	0.041	4.40483e-300	RTKN	0
chr16-54928264-54931560	4.12189e-305	-0.731085	0.114	0.255	5.27635e-300	IRX5	0
chr9-33170426-33173436	1.24665e-304	0.866032	0.336	0.103	1.59581e-299	B4GALT1	3069
chr17-38896356-38899398	2.62368e-304	1.11388	0.235	0.051	3.35851e-299	LASP1	0
chr1-65152619-65154608	1.2136e-303	1.35009	0.205	0.038	1.55351e-298	AK4	0
chr11-9753774-9760692	2.42212e-303	-0.659984	0.133	0.277	3.1005e-298	RP11-540A21.2	0
chr14-24365521-24369595	4.25338e-303	-0.738614	0.119	0.263	5.44466e-298	NFATC4	0
chr2-3522830-3525648	3.00316e-302	1.03281	0.262	0.066	3.84429e-297	ADI1	3093
chr9-37429048-37431591	5.41423e-302	1.0453	0.295	0.078	6.93064e-297	GRHPR	0
chr13-51134600-51135443	8.3454e-302	1.35287	0.219	0.042	1.06828e-296	LINC00371	0
chr10-13703397-13709310	9.6598e-302	-0.821367	0.108	0.25	1.23653e-296	FRMD4A	0
chr7-190197-198330	7.78078e-301	0.556421	0.563	0.256	9.96002e-296	FAM20C	0
chr2-150484264-150488113	6.5757e-300	-0.670129	0.156	0.298	8.41742e-295	RND3	0
chr7-85184958-85187413	1.91243e-299	0.914957	0.301	0.085	2.44806e-294	SEMA3D	0
chr19-33399467-33401577	2.88658e-299	1.20579	0.242	0.055	3.69506e-294	PEPD	0
chr8-141225496-141231897	3.64574e-299	-0.820264	0.073	0.206	4.66684e-294	SLC45A4	0
chr20-44388403-44389539	4.99719e-299	1.07497	0.282	0.073	6.3968e-294	HNF4A	0
chr5-149471160-149472341	3.10344e-298	1.1281	0.232	0.049	3.97266e-293	CSNK1A1	19855
chr1-206968651-206970967	1.61473e-297	1.13249	0.25	0.058	2.06698e-292	FCAMR	0
chr17-63519600-63521098	4.40242e-297	1.1966	0.249	0.057	5.63545e-292	CTD-2501B8.1	0
chr17-45404946-45407484	3.87807e-295	0.957487	0.316	0.089	4.96425e-290	ARHGAP27	0
chr2-127160652-127162428	1.11868e-294	1.21131	0.221	0.046	1.432e-289	CYP27C1	21691
chr2-10277390-10279291	1.21368e-294	0.874715	0.317	0.091	1.5536e-289	HPCAL1	23597
chr7-123198351-123200432	3.24918e-294	1.22846	0.225	0.048	4.15921e-289	SLC13A1	0
chr4-7030875-7033053	3.50295e-294	1.15419	0.231	0.05	4.48405e-289	TBC1D14	0
chr10-59732479-59733913	1.05875e-293	1.34262	0.21	0.041	1.35528e-288	SLC16A9	0
chr12-80218743-80220019	1.65466e-293	1.26901	0.219	0.046	2.1181e-288	OTOGL	0
chr17-74762834-74765063	1.93472e-293	1.0263	0.275	0.07	2.47659e-288	SLC9A3R1	0
chr15-57536653-57542843	2.1768e-293	-0.806287	0.148	0.292	2.78647e-288	CGNL1	0
chr14-91331525-91333167	4.10212e-293	1.16478	0.238	0.053	5.25104e-288	CCDC88C	0
chr2-144512152-144521385	3.79305e-292	0.639782	0.378	0.132	4.85541e-287	ZEB2	0
chr12-261245-264008	9.76208e-292	0.950721	0.32	0.096	1.24962e-286	SLC6A13	0
chr8-72007297-72010244	2.01608e-291	0.940563	0.288	0.081	2.58074e-286	TRPA1	9672
chrX-154368266-154375363	2.5373e-291	-0.699574	0.109	0.248	3.24795e-286	FLNA	0
chr1-67815354-67817691	7.61537e-291	1.13927	0.239	0.053	9.74829e-286	GNG12	0
chr8-11896776-11898857	2.9826e-290	1.17695	0.209	0.041	3.81797e-285	CTSB	27327
chr1-52842444-52844489	1.8145e-289	1.09918	0.249	0.061	2.3227e-284	ZYG11A	0
chr8-138340349-138341650	5.18902e-289	1.10925	0.25	0.057	6.64236e-284	FAM135B	0
chr21-43919899-43926594	6.60495e-289	0.649952	0.501	0.22	8.45487e-284	AGPAT3	0
chr10-71638037-71639812	1.53573e-288	1.037	0.282	0.075	1.96586e-283	CDH23	0
chr8-134638630-134641428	3.02703e-288	1.15475	0.252	0.06	3.87484e-283	ZFAT	0
chr17-7035001-7039981	3.12494e-288	0.594579	0.505	0.22	4.00018e-283	SLC16A13	0
chr13-22112742-22113818	3.69312e-288	1.24594	0.218	0.046	4.72749e-283	LINC00540	0
chr9-34341799-34344171	6.16523e-288	0.980407	0.294	0.085	7.89199e-283	NUDT2	0
chr2-15939486-15944317	9.89593e-288	0.794547	0.364	0.124	1.26676e-282	MYCN	0
chr11-65485254-65495437	1.70099e-287	-0.517412	0.342	0.474	2.1774e-282	CMB9-22P13.2	0
chr16-78505348-78506965	3.07142e-287	1.04125	0.265	0.066	3.93167e-282	WWOX	0
chr17-60149593-60152703	7.76775e-287	0.951892	0.267	0.073	9.94334e-282	CA4	0
chr2-439232-440649	8.06451e-287	1.23617	0.217	0.044	1.03232e-281	AC105393.2	16928
chr9-130458166-130462121	1.21558e-286	1.09326	0.23	0.055	1.55604e-281	ASS1	0
chr6-43267524-43271630	2.39401e-286	0.760955	0.389	0.134	3.06452e-281	TTBK1	0
chr9-16867782-16872229	6.44874e-286	0.865797	0.287	0.08	8.2549e-281	BNC2	0
chr11-66970549-66971637	6.17804e-285	1.17575	0.209	0.042	7.90838e-280	C11orf86	3639
chr16-57469859-57473361	7.23335e-285	0.902831	0.314	0.096	9.25926e-280	POLR2C	0
chr1-32757975-32762145	2.65705e-284	-0.774828	0.078	0.204	3.40123e-279	KIAA1522	0
chr17-14300397-14304298	5.82564e-284	-0.757855	0.088	0.219	7.45729e-279	HS3ST3B1	0
chr14-73236980-73243059	1.05782e-283	0.657429	0.438	0.176	1.3541e-278	PAPLN	0
chr5-75049501-75054810	1.13576e-283	-0.781298	0.11	0.241	1.45386e-278	LINC01336	0
chr17-1482943-1493865	2.55033e-282	-0.562667	0.239	0.375	3.26462e-277	MYO1C	0
chr3-194395445-194397476	4.22508e-282	1.10358	0.235	0.054	5.40845e-277	GP5	0
chr17-73164275-73167706	7.32527e-282	1.15224	0.209	0.043	9.37694e-277	SSTR2	0
chr16-66515281-66518189	8.26331e-282	0.639667	0.383	0.136	1.05777e-276	TK2	0
chr1-151836178-151840705	1.38239e-281	-0.662884	0.167	0.301	1.76957e-276	C2CD4D	0
chr2-236336945-236339272	2.47625e-281	1.23958	0.201	0.04	3.1698e-276	IQCA1	0
chr5-173319565-173320826	3.54326e-281	1.24365	0.214	0.043	4.53565e-276	STC2	0
chr18-74265534-74269937	6.50398e-281	0.87963	0.336	0.109	8.32561e-276	CYB5A	0
chr9-99356324-99357984	8.30588e-281	1.24229	0.213	0.043	1.06322e-275	NAMA	0
chr13-20502707-20504310	2.65769e-280	1.13727	0.24	0.057	3.40206e-275	CRYL1	0
chr7-5690334-5696823	5.9697e-280	-0.813844	0.104	0.237	7.6417e-275	RNF216	0
chr7-99975309-99976558	1.26839e-279	1.15674	0.249	0.061	1.62365e-274	AZGP1	0
chr11-62907456-62909775	2.10161e-279	1.05959	0.209	0.045	2.69022e-274	CHRM1	0
chr9-94665621-94667439	3.58547e-279	1.19826	0.215	0.047	4.58969e-274	FBP1	25371
chr7-89779890-89780941	4.07444e-279	1.06033	0.261	0.066	5.21561e-274	STEAP2-AS1	101411
chr1-937954-946262	7.0371e-279	-0.723057	0.089	0.218	9.00805e-274	SAMD11	0
chr16-30603881-30606111	6.43258e-278	1.18625	0.224	0.05	8.23421e-273	ZNF689	0
chr19-5879984-5881161	1.43734e-277	1.10799	0.25	0.06	1.83992e-272	AC024592.12	0
chr1-40986094-40989432	2.03825e-277	1.06093	0.23	0.054	2.60912e-272	CTPS1	0
chr10-44910475-44915090	5.35244e-277	-0.716385	0.167	0.305	6.85155e-272	TMEM72	0
chr11-63998084-64002886	8.29477e-277	-0.868158	0.08	0.205	1.0618e-271	OTUB1	0
chr20-38913380-38914205	1.70078e-276	1.30488	0.202	0.04	2.17713e-271	PPP1R16B	0
chr6-33744059-33748222	2.48467e-276	0.769946	0.397	0.149	3.18057e-271	IP6K3	0
chr4-108003729-108004908	2.90593e-276	1.26083	0.21	0.044	3.71983e-271	HADH	0
chr9-112787858-112790766	4.5708e-276	1.0303	0.242	0.06	5.85099e-271	SNX30	0
chr22-38107581-38112715	3.6685e-274	0.793521	0.361	0.12	4.69598e-269	PLA2G6	0
chr10-119665486-119666849	8.20688e-274	1.1553	0.229	0.053	1.05055e-268	BAG3	0
chr15-27324456-27325710	2.14101e-273	1.17044	0.204	0.042	2.74066e-268	GABRG3	0
chr4-185003848-185005679	2.37697e-273	-0.880237	0.099	0.228	3.04272e-268	RP11-386B13.4	0
chr19-1825844-1829221	3.52756e-273	0.892225	0.307	0.092	4.51556e-268	REXO1	0
chr6-39213600-39221599	1.35244e-272	0.641	0.483	0.209	1.73123e-267	KCNK5	0
chr5-172763684-172774456	1.35283e-272	-0.472363	0.5	0.592	1.73173e-267	DUSP1	0
chr16-10920648-10924722	2.62207e-272	0.840891	0.317	0.099	3.35646e-267	CIITA	0
chr19-19119267-19121134	4.04329e-272	1.0364	0.252	0.062	5.17573e-267	TMEM161A	0
chr5-31193157-31195612	5.48126e-272	1.04168	0.244	0.06	7.01645e-267	CDH6	0
chr2-217908338-217924422	6.03651e-272	0.427478	0.66	0.383	7.72721e-267	TNS1	0
chr17-50464800-50473183	9.3781e-272	0.796223	0.348	0.116	1.20047e-266	ACSF2	0
chr22-42680452-42690110	1.06054e-271	0.507467	0.565	0.275	1.35758e-266	A4GALT	2010
chr14-64736063-64739065	1.53994e-271	0.781537	0.347	0.116	1.97125e-266	PLEKHG3	0
chr2-42791429-42794919	1.90401e-271	0.792124	0.338	0.112	2.43728e-266	HAAO	0
chr11-44833744-44836652	5.54977e-271	0.983772	0.262	0.068	7.10415e-266	TSPAN18	0
chr21-45524885-45529754	1.18241e-270	0.813523	0.374	0.135	1.51358e-265	SLC19A1	0
chr16-27482323-27483909	3.90971e-270	1.17219	0.22	0.05	5.00474e-265	GTF3C1	0
chr4-184232022-184233379	8.05097e-270	1.21865	0.224	0.049	1.03059e-264	ENPP6	10791
chr16-89632461-89633795	1.05095e-269	1.21629	0.213	0.044	1.3453e-264	DPEP1	0
chr2-219269234-219271200	1.76728e-269	1.02561	0.245	0.062	2.26226e-264	TUBA4B	0
chr1-183804396-183807871	3.30071e-269	0.868007	0.281	0.08	4.22518e-264	RGL1	0
chr9-121638417-121641208	6.40204e-269	1.04407	0.23	0.056	8.19513e-264	DAB2IP	0
chr11-68008082-68015414	1.32838e-268	0.576189	0.446	0.176	1.70044e-263	ALDH3B1	0
chr19-29708355-29709518	1.47749e-268	1.19944	0.224	0.048	1.8913e-263	C19orf12	0
chr9-88531884-88536399	1.62971e-268	0.66086	0.414	0.155	2.08616e-263	NXNL2	0
chr22-24548714-24551757	1.69114e-268	0.838765	0.32	0.101	2.16479e-263	GUCD1	0
chr17-77284965-77289327	1.88666e-268	-0.612319	0.126	0.247	2.41508e-263	SEPT9	0
chr12-117161172-117163168	4.4778e-268	1.0865	0.224	0.053	5.73194e-263	FBXO21	0
chr5-149729809-149733728	1.07844e-267	0.660486	0.446	0.184	1.38049e-262	PPARGC1B	0
chr2-19801053-19803166	2.70481e-267	0.899127	0.261	0.069	3.46237e-262	LINC00954	65693
chr17-48539110-48548663	4.45062e-267	-0.672938	0.175	0.315	5.69715e-262	HOXB2	0
chr3-38120159-38122555	4.77222e-267	1.0325	0.26	0.067	6.10882e-262	DLEC1	0
chr9-93056993-93063062	9.04126e-267	0.595108	0.491	0.215	1.15735e-261	SUSD3	0
chr17-83095958-83106518	1.17896e-266	-0.641748	0.145	0.269	1.50916e-261	AC144831.1	0
chr19-11417936-11422968	2.77575e-266	-0.791202	0.099	0.222	3.55319e-261	CCDC151	0
chr10-11874197-11877893	3.7552e-266	-0.705589	0.098	0.219	4.80696e-261	PROSER2	1919
chr3-128604120-128605828	5.85192e-266	1.20022	0.209	0.045	7.49093e-261	RPN1	14141
chr1-202860583-202863401	9.7828e-266	0.706795	0.405	0.158	1.25228e-260	RABIF	15555
chr6-30162421-30164685	1.07091e-265	1.08377	0.244	0.059	1.37085e-260	TRIM15	0
chr6-107538741-107540680	1.53079e-265	1.25437	0.201	0.041	1.95953e-260	SOBP	0
chr1-67225500-67226601	2.51046e-265	1.22019	0.206	0.043	3.21358e-260	IL23R	0
chr16-56666980-56670848	2.92634e-265	0.749541	0.409	0.156	3.74595e-260	MT1G	0
chr12-57778621-57780602	3.70473e-265	1.03004	0.27	0.075	4.74235e-260	METTL21B	0
chr20-63345379-63346939	5.60953e-265	1.25208	0.211	0.044	7.18064e-260	CHRNA4	0
chr17-50431150-50432964	1.64551e-264	1.21722	0.21	0.046	2.10638e-259	ACSF2	0
chr9-87769645-87772005	3.63723e-264	1.17796	0.221	0.049	4.65595e-259	CTSL	38251
chr15-50190088-50191741	4.06837e-264	1.04886	0.251	0.065	5.20784e-259	SLC27A2	0
chr2-10883510-10885984	4.09008e-264	1.17308	0.221	0.049	5.23563e-259	RP11-245G13.2	0
chr3-14201183-14204135	2.79005e-263	0.856794	0.312	0.099	3.57148e-258	LSM3	63
chr16-4010128-4013808	5.07638e-263	0.958341	0.247	0.065	6.49818e-258	ADCY9	0
chr2-176156301-176165867	1.06e-262	-0.705002	0.172	0.306	1.35688e-257	HOXD3	0
chr22-43923249-43926452	7.58393e-262	0.814855	0.348	0.119	9.70804e-257	PNPLA3	0
chr1-10793425-10797048	1.40569e-261	-0.829303	0.08	0.201	1.7994e-256	CASZ1	0
chr2-176120002-176126078	2.98258e-261	-0.806001	0.099	0.228	3.81794e-256	HOXD9	0
chr2-42052963-42056482	1.53618e-260	0.925399	0.226	0.052	1.96644e-255	PKDCC	0
chr3-53841283-53847448	2.02178e-260	0.56917	0.517	0.238	2.58804e-255	IL17RB	0
chr22-46170486-46173324	2.88156e-260	1.04753	0.25	0.066	3.68863e-255	PPARA	0
chr14-24816016-24818765	2.90663e-260	0.972185	0.252	0.066	3.72072e-255	STXBP6	0
chr8-2004213-2007909	4.38915e-260	0.852218	0.3	0.096	5.61847e-255	KBTBD11	0
chr11-69054521-69056594	5.92562e-260	1.05112	0.244	0.06	7.58527e-255	TPCN2	0
chr5-521531-525758	1.38852e-259	0.773497	0.369	0.136	1.77741e-254	SLC9A3	0
chr20-17873261-17876557	7.87622e-259	0.72212	0.357	0.126	1.00822e-253	RP5-905G11.3	10805
chr17-50423807-50430283	2.38334e-258	0.6613	0.417	0.167	3.05086e-253	ACSF2	0
chr1-239950393-239953442	2.68789e-258	0.903473	0.301	0.093	3.44071e-253	RP11-35L17.3	33437
chr10-96636311-96638271	3.67491e-258	1.07368	0.25	0.064	4.70417e-253	PIK3AP1	0
chr2-73076972-73081966	4.67625e-258	0.83071	0.328	0.109	5.98597e-253	RAB11FIP5	0
chr1-21638070-21643018	1.70427e-257	-0.683278	0.161	0.285	2.1816e-252	RAP1GAP	0
chr18-79946947-79948588	2.32654e-257	1.2124	0.203	0.044	2.97815e-252	PQLC1	0
chr1-216902699-216905809	1.23112e-256	1.05351	0.249	0.066	1.57593e-251	ESRRG	0
chr7-151243603-151253440	3.35e-255	-0.687138	0.127	0.252	4.28826e-250	SMARCD3	0
chr7-138962338-138964375	5.37859e-255	1.02338	0.247	0.065	6.88502e-250	KIAA1549	0
chr20-34945553-34947200	5.72321e-255	1.14822	0.213	0.048	7.32617e-250	GSS	0
chr20-46631218-46632614	5.95757e-255	1.2382	0.201	0.042	7.62616e-250	SLC13A3	0
chr17-40442596-40450625	4.24828e-254	0.520834	0.497	0.22	5.43813e-249	IGFBP4	0
chr8-95169123-95170488	4.8504e-254	1.15432	0.216	0.049	6.2089e-249	PLEKHF2	12438
chr7-55395585-55396856	5.91346e-254	1.23744	0.203	0.043	7.5697e-249	LANCL2	0
chr12-53100727-53104571	1.32156e-253	1.00772	0.223	0.053	1.6917e-248	SOAT2	0
chr14-99943787-99944942	1.34759e-253	1.1326	0.215	0.048	1.72502e-248	EML1	1726
chr4-42396379-42401700	1.80156e-253	-0.760584	0.115	0.238	2.30614e-248	SHISA3	0
chr16-57475753-57481567	1.87103e-253	0.754927	0.328	0.111	2.39507e-248	DOK4	0
chr12-173842-180988	2.09932e-252	0.682117	0.408	0.16	2.6873e-247	IQSEC3	0
chr22-25182698-25184569	2.86779e-252	1.1224	0.224	0.052	3.671e-247	KIAA1671	0
chr5-157300274-157301218	7.3887e-252	1.21605	0.208	0.046	9.45813e-247	CYFIP2	0
chr9-101468090-101469997	1.68987e-251	1.14585	0.213	0.048	2.16317e-246	TMEM246	3173
chr18-3720737-3724181	4.01197e-251	1.04009	0.217	0.053	5.13565e-246	DLGAP1	0
chr16-89613066-89614415	4.46266e-251	1.19206	0.213	0.046	5.71257e-246	DPEP1	0
chr16-90043929-90049141	5.49329e-251	0.739088	0.334	0.116	7.03185e-246	GAS8	0
chr11-77126286-77132083	6.48459e-251	0.668401	0.426	0.173	8.3008e-246	MYO7A	0
chr7-44562003-44563889	5.25157e-250	1.02291	0.247	0.063	6.72243e-245	DDX56	1527
chr13-21668686-21677690	5.65824e-249	-0.563248	0.288	0.407	7.243e-244	FGF9	0
chr11-126146108-126148791	2.1999e-248	0.881584	0.262	0.074	2.81605e-243	RP11-50B3.2	11922
chr14-73251076-73255127	7.21859e-247	0.965195	0.26	0.073	9.24037e-242	PAPLN	0
chr16-564863-571698	9.17563e-247	-0.706238	0.111	0.231	1.17455e-241	NHLRC4	0
chr3-46873031-46887349	1.08215e-246	0.369956	0.774	0.487	1.38523e-241	PTH1R	0
chr8-28347258-28352734	3.34107e-246	0.669221	0.298	0.093	4.27684e-241	ZNF395	0
chr19-6402653-6403693	8.2758e-246	1.22492	0.201	0.043	1.05937e-240	GTF2F1	8671
chr20-63246396-63249841	1.03086e-245	0.860099	0.227	0.058	1.31959e-240	NKAIN4	0
chr17-1735613-1738380	2.5655e-245	0.861213	0.309	0.099	3.28405e-240	WDR81	0
chr13-44103394-44105447	3.37614e-245	1.14392	0.201	0.046	4.32173e-240	LINC00390	930
chr3-123129691-123130893	3.90414e-245	1.19704	0.206	0.045	4.99761e-240	PDIA5	0
chr2-208529188-208530679	1.3621e-244	0.954684	0.277	0.083	1.7436e-239	PTH2R	0
chr9-129478949-129502443	1.71334e-244	-0.384458	0.59	0.646	2.19321e-239	LINC00963	0
chr1-156122392-156131050	1.97093e-244	-0.57183	0.174	0.299	2.52295e-239	LMNA	0
chr11-119024277-119031455	5.26725e-244	0.513202	0.559	0.281	6.7425e-239	SLC37A4	0
chr1-116397181-116413725	1.61685e-243	-0.623187	0.31	0.424	2.0697e-238	ATP1A1	0
chr20-31603861-31609285	2.18052e-243	-0.605676	0.234	0.356	2.79124e-238	ID1	0
chr16-87506219-87508961	9.80678e-243	0.968282	0.231	0.059	1.25535e-237	RP11-482M8.1	0
chr3-141235481-141236347	1.85978e-242	1.10898	0.226	0.055	2.38067e-237	PXYLP1	0
chr20-6043966-6044801	2.50976e-242	1.19798	0.208	0.048	3.21269e-237	LRRN4	0
chr8-65788766-65790448	1.06136e-241	0.998012	0.254	0.073	1.35863e-236	PDE7A	0
chr19-18414158-18423939	1.11287e-241	-0.69149	0.114	0.245	1.42456e-236	SSBP4	0
chr2-174011792-174014831	2.47448e-241	0.814695	0.284	0.089	3.16753e-236	RP11-394I13.3	0
chr1-230708244-230709480	1.55605e-240	1.14013	0.222	0.054	1.99186e-235	AGT	0
chr19-19103459-19106571	2.1026e-240	0.910571	0.276	0.082	2.69149e-235	SLC25A42	0
chr7-155618548-155620010	5.93146e-240	0.841379	0.295	0.092	7.59274e-235	RP5-912I13.2	0
chr3-194034290-194036164	1.09546e-239	1.03253	0.232	0.058	1.40228e-234	RP11-407B7.1	0
chr14-73260631-73262724	4.15665e-239	0.984937	0.228	0.059	5.32084e-234	PAPLN	0
chr16-11667178-11678749	1.29742e-238	-0.601766	0.203	0.324	1.6608e-233	SNN	0
chr4-110475708-110477138	1.73204e-238	1.07286	0.205	0.048	2.21714e-233	ENPEP	0
chr1-180269749-180271505	4.30651e-238	1.09603	0.221	0.053	5.51268e-233	LHX4	0
chr16-66976157-66978152	3.76208e-237	0.894256	0.273	0.084	4.81577e-232	CES3	1008
chr14-100324998-100326469	9.02706e-237	1.08814	0.22	0.053	1.15554e-231	SLC25A47	0
chr6-158751308-158753110	2.30108e-236	0.951954	0.262	0.076	2.94556e-231	SYTL3	0
chr17-83074893-83092415	3.98674e-236	-0.464902	0.338	0.432	5.10335e-231	METRNL	0
chr11-2759375-2762051	9.99664e-236	0.80922	0.304	0.098	1.27965e-230	KCNQ1	0
chr22-28930398-28932787	3.83737e-235	0.924749	0.263	0.078	4.91215e-230	ZNRF3	0
chr1-24119615-24121129	9.96174e-235	1.04734	0.212	0.05	1.27518e-229	IL22RA1	0
chr4-139554853-139557912	1.62266e-234	-0.746775	0.084	0.201	2.07713e-229	SETD7	0
chr3-126290858-126292921	1.8329e-234	1.01433	0.244	0.069	2.34626e-229	RP11-71E19.2	0
chr3-58518156-58523462	3.1551e-234	0.714716	0.358	0.134	4.03878e-229	ACOX2	0
chr10-92121645-92126674	5.61812e-234	-0.738813	0.145	0.266	7.19164e-229	CPEB3	0
chr14-104721767-104728927	5.90763e-234	0.572055	0.419	0.177	7.56224e-229	ADSSL1	0
chr5-173327193-173331048	2.19829e-233	0.914058	0.251	0.072	2.81399e-228	STC2	0
chr22-50489300-50492565	2.19874e-232	1.09038	0.221	0.056	2.81456e-227	MIOX	0
chr19-8525057-8527598	2.32625e-231	-0.60019	0.144	0.262	2.97779e-226	MYO1F	0
chr22-46814146-46816797	2.44866e-231	0.951394	0.25	0.072	3.13448e-226	TBC1D22A	0
chr4-2867165-2870578	5.20314e-231	0.904469	0.242	0.067	6.66044e-226	ADD1	0
chr9-69130429-69132845	7.04379e-231	0.830183	0.283	0.088	9.01662e-226	TJP2	0
chr8-95174383-95175918	1.04783e-230	1.06546	0.226	0.058	1.34131e-225	PLEKHF2	17698
chr16-57303726-57305998	1.99063e-230	0.784765	0.288	0.09	2.54817e-225	PLLP	19038
chr17-28473213-28475721	3.60593e-230	0.999068	0.236	0.065	4.61589e-225	SLC13A2	0
chr5-151062435-151064968	4.11422e-230	0.980734	0.206	0.049	5.26653e-225	TNIP1	0
chr19-11088331-11093500	3.24595e-229	-0.698562	0.126	0.245	4.15507e-224	LDLR	0
chr14-64947651-64948989	6.52578e-229	1.10551	0.213	0.052	8.35352e-224	RAB15	0
chr22-36451324-36456235	9.84361e-229	-0.648201	0.132	0.248	1.26006e-223	RP5-1119A7.14	0
chr1-11796136-11798162	1.40981e-228	0.937004	0.212	0.052	1.80467e-223	MTHFR	0
chr19-5801910-5809894	1.89995e-228	0.606906	0.46	0.215	2.43209e-223	DUS3L	10671
chr18-23356279-23359903	2.23351e-228	0.876798	0.24	0.066	2.85907e-223	TMEM241	0
chr10-133356814-133360526	2.41296e-228	0.894418	0.25	0.071	3.08878e-223	FUOM	0
chr1-117632486-117634349	2.73606e-228	1.07685	0.208	0.052	3.50238e-223	FAM46C	4113
chr1-203303504-203312312	3.71302e-228	-0.592633	0.237	0.341	4.75297e-223	BTG2	0
chr22-21673502-21675421	4.86762e-228	1.12406	0.207	0.05	6.23095e-223	PPIL2	0
chr3-123084077-123086187	7.29691e-228	1.02483	0.214	0.054	9.34062e-223	PDIA5	0
chr19-3396231-3405514	8.83349e-228	-0.509995	0.296	0.41	1.13076e-222	NFIC	0
chr11-33694331-33697546	2.23008e-227	-0.670602	0.116	0.227	2.85469e-222	CD59	714
chr2-46329052-46336920	2.93143e-227	0.570815	0.358	0.137	3.75247e-222	EPAS1	0
chr6-25981004-25982550	5.14667e-227	1.0967	0.217	0.054	6.58815e-222	TRIM38	0
chr1-230713800-230714843	5.33437e-227	1.11901	0.205	0.048	6.82841e-222	AGT	0
chr13-100523447-100524597	1.34074e-226	1.15282	0.206	0.049	1.71626e-221	PCCA	0
chr5-134505811-134507186	5.16316e-226	0.798489	0.283	0.089	6.60926e-221	AC005355.2	0
chr10-71765033-71768184	8.32698e-226	0.733675	0.23	0.064	1.06592e-220	CDH23	0
chr12-98498747-98501362	9.49293e-226	0.947278	0.233	0.064	1.21517e-220	RP11-181C3.1	0
chr5-145061893-145063039	1.44263e-225	1.14127	0.206	0.049	1.84668e-220	CTC-367F4.1	159570
chr3-194069993-194072446	1.72442e-225	-0.664114	0.116	0.229	2.2074e-220	RP11-407B7.3	0
chr17-82055583-82058608	2.25767e-225	0.973917	0.244	0.069	2.89e-220	GPS1	0
chr2-217819412-217832708	7.76661e-225	0.544805	0.421	0.189	9.94188e-220	TNS1	0
chr1-222794556-222795855	1.27449e-224	1.09912	0.212	0.052	1.63145e-219	RP11-452F19.3	19166
chr17-2377626-2381626	4.01482e-224	0.894989	0.23	0.063	5.1393e-219	SGSM2	0
chr16-79767561-79771176	1.44322e-223	0.612175	0.378	0.156	1.84744e-218	LINC01229	0
chr4-5750813-5754589	1.63265e-223	0.744967	0.316	0.108	2.08992e-218	EVC	0
chr2-109725920-109727934	2.37874e-223	0.942217	0.227	0.062	3.04498e-218	RP11-506F3.1	30864
chr6-30746768-30753178	2.48988e-223	-0.657493	0.101	0.214	3.18725e-218	IER3	2213
chr18-61648757-61649575	5.28524e-223	1.12712	0.206	0.05	6.76553e-218	RP11-879F14.1	0
chr22-32617173-32620179	6.00605e-223	0.861416	0.215	0.057	7.68822e-218	SYN3	0
chr16-89640193-89646543	3.02761e-222	0.871071	0.241	0.071	3.87558e-217	CHMP1A	0
chr1-15798846-15801568	4.37376e-222	0.597275	0.393	0.157	5.59876e-217	UQCRHL	5600
chr13-98232818-98234441	6.17818e-222	0.960011	0.244	0.07	7.90857e-217	FARP1	0
chr17-75498031-75505202	8.59257e-222	-0.859064	0.088	0.206	1.09992e-216	TMEM94	0
chr9-94553020-94555259	1.06178e-221	0.907119	0.273	0.084	1.35916e-216	FBP2	3460
chr7-44629908-44635573	1.06995e-221	0.689122	0.358	0.137	1.36962e-216	OGDH	0
chr7-101933770-101937289	2.82113e-221	0.766612	0.3	0.101	3.61128e-216	CUX1	0
chr7-159015106-159016349	7.8543e-221	0.857228	0.269	0.082	1.00541e-215	LINC00689	0
chr15-78992504-78994932	1.43668e-220	1.03658	0.207	0.049	1.83906e-215	RASGRF1	0
chr16-83992318-83994303	1.47564e-220	0.936555	0.236	0.066	1.88894e-215	NECAB2	0
chr2-85502862-85505789	1.79383e-220	0.82657	0.261	0.078	2.29625e-215	MAT2A	33375
chr2-28397764-28416137	2.07715e-220	-0.64464	0.11	0.224	2.65891e-215	FOSL2	0
chr9-88705991-88707166	2.16619e-220	0.962001	0.249	0.072	2.77289e-215	RP13-60M5.2	53830
chr6-14476605-14477830	2.16971e-220	0.904522	0.23	0.062	2.7774e-215	RP3-448I9.1	72315
chr22-46452012-46454339	3.06089e-220	1.09299	0.201	0.046	3.91818e-215	CELSR1	0
chr16-532770-536432	5.38403e-220	0.819595	0.3	0.099	6.89199e-215	CAPN15	0
chr11-114152780-114156875	8.50095e-220	0.82173	0.247	0.076	1.08819e-214	ZBTB16	0
chr1-32753455-32757444	1.17816e-219	-0.68077	0.113	0.222	1.50814e-214	KIAA1522	0
chr15-70060623-70065688	1.20199e-219	0.720654	0.333	0.121	1.53865e-214	TLE3	0
chr7-30936643-30939202	2.68903e-219	0.950462	0.238	0.066	3.44217e-214	GHRHR	0
chr9-75889669-75893265	6.59193e-219	0.586144	0.391	0.163	8.43819e-214	PCSK5	0
chr1-8169269-8170955	7.72283e-219	0.814922	0.278	0.091	9.88584e-214	RP11-431K24.3	31473
chr11-75158889-75160780	3.09044e-218	1.05691	0.207	0.05	3.95602e-213	SLCO2B1	0
chr1-18887901-18892889	3.16345e-218	0.690095	0.366	0.144	4.04947e-213	ALDH4A1	0
chr11-278210-281480	3.21188e-218	0.968708	0.219	0.057	4.11146e-213	NLRP6	0
chr9-137788515-137790014	5.09969e-218	1.0201	0.226	0.059	6.52801e-213	EHMT1	0
chr20-21564041-21565118	6.26526e-218	1.03591	0.23	0.062	8.02004e-213	RP1-167O22.1	4857
chr22-37496323-37504299	9.88753e-218	0.510327	0.468	0.217	1.26568e-212	CARD10	0
chr2-126995404-126997653	1.68948e-217	0.832054	0.29	0.096	2.16267e-212	RP11-521O16.1	26598
chr7-151867629-151872280	2.47156e-217	0.700789	0.374	0.15	3.16379e-212	PRKAG2	0
chr11-64580396-64581647	4.00198e-217	1.10457	0.217	0.056	5.12285e-212	SLC22A11	7520
chr13-95470157-95471480	5.9776e-217	1.10152	0.205	0.049	7.6518e-212	CLDN10	0
chr11-8059197-8061116	6.94518e-216	1.03479	0.213	0.054	8.89039e-211	TUB	0
chr2-36379305-36382100	9.57672e-216	0.709599	0.332	0.125	1.2259e-210	CRIM1	0
chr17-40456356-40464805	3.15027e-215	0.574508	0.362	0.138	4.0326e-210	IGFBP4	0
chr10-116719781-116724263	1.76786e-214	0.67061	0.356	0.141	2.26301e-209	HSPA12A	0
chr9-16624282-16628355	4.36682e-214	0.82977	0.233	0.067	5.58988e-209	BNC2	0
chr8-97848983-97850654	1.0082e-213	0.768609	0.315	0.11	1.29058e-208	LAPTM4B	0
chr1-4563666-4566582	1.21826e-213	0.931374	0.244	0.073	1.55946e-208	RP1-37J18.2	4898
chrX-2170351-2172860	1.2272e-213	1.04274	0.216	0.057	1.57091e-208	DHRSX	46655
chr5-149747089-149748340	1.55999e-213	0.891102	0.264	0.08	1.99691e-208	PPARGC1B	0
chr1-21617710-21625290	1.73008e-213	-0.691884	0.109	0.214	2.21464e-208	RAP1GAP	0
chr12-120959130-120968094	4.20436e-213	0.62979	0.402	0.17	5.38191e-208	HNF1A-AS1	0
chr20-57589149-57596141	1.13208e-212	0.496404	0.54	0.274	1.44915e-207	RP4-718J7.4	3553
chr17-64918752-64921370	2.00805e-212	0.604214	0.387	0.167	2.57047e-207	LRRC37A3	0
chr10-62147351-62149100	2.0354e-212	1.07554	0.211	0.054	2.60547e-207	RTKN2	33934
chr19-48806530-48813973	5.20581e-212	0.480875	0.55	0.287	6.66386e-207	BCAT2	0
chr1-16909794-16916911	5.73716e-212	0.450839	0.543	0.287	7.34403e-207	CROCC	0
chr22-37745425-37754105	7.02477e-212	-0.561789	0.17	0.276	8.99227e-207	TRIOBP	0
chr6-130365195-130367262	7.83562e-212	0.910708	0.217	0.057	1.00302e-206	TMEM200A	0
chr12-56229786-56231703	8.79624e-212	1.0295	0.222	0.059	1.12599e-206	SLC39A5	0
chr17-19546385-19553390	1.39657e-211	0.520828	0.508	0.253	1.78772e-206	SLC47A1	0
chr16-29678742-29680647	1.40268e-211	0.919086	0.246	0.073	1.79555e-206	QPRT	0
chr16-89544846-89546378	1.52069e-211	1.00197	0.23	0.064	1.9466e-206	SPG7	0
chr19-7868397-7872798	8.65192e-211	-0.619314	0.108	0.209	1.10751e-205	PRR36	0
chr2-156331785-156336018	9.31578e-211	-0.626801	0.152	0.268	1.19249e-205	NR4A2	0
chr6-134502551-134503798	1.03706e-210	1.05707	0.206	0.054	1.32752e-205	LINC01010	0
chr5-149449420-149453709	1.14481e-210	0.683761	0.216	0.057	1.46545e-205	CARMN	16584
chr4-174521659-174523686	1.24722e-210	0.794859	0.291	0.101	1.59654e-205	HPGD	0
chr1-205504056-205508637	3.31288e-210	0.583618	0.424	0.188	4.24075e-205	CDK18	0
chr5-38465847-38469351	3.75356e-210	0.608343	0.344	0.132	4.80486e-205	EGFLAM	825
chr9-37417200-37419094	7.24448e-210	0.930362	0.238	0.068	9.27352e-205	GRHPR	3571
chr5-139646058-139672001	8.29985e-210	-0.334352	0.669	0.692	1.06245e-204	CXXC5	0
chr3-12990215-12995746	1.10182e-209	-0.603117	0.152	0.256	1.41041e-204	IQSEC1	0
chr2-14631824-14636001	3.09829e-209	-0.571368	0.166	0.27	3.96606e-204	FAM84A	0
chr22-37021964-37024395	6.11797e-209	0.955967	0.241	0.07	7.83149e-204	MPST	0
chr4-3384426-3386481	7.0592e-209	0.927267	0.202	0.052	9.03634e-204	RGS12	0
chr12-255742-258795	8.85893e-208	0.970357	0.232	0.065	1.13401e-202	SLC6A13	0
chr20-63732982-63743796	9.98357e-208	0.354619	0.722	0.453	1.27798e-202	RP4-583P15.15	0
chr20-4013873-4018836	2.15681e-207	-0.623511	0.151	0.256	2.76089e-202	RNF24	0
chr16-22353124-22354810	8.66974e-207	0.943641	0.233	0.066	1.1098e-201	CDR2	0
chr1-145977337-145983772	1.3646e-206	-0.681222	0.135	0.251	1.74679e-201	CH17-270A2.2	0
chr3-32815793-32820422	4.15285e-206	0.776298	0.282	0.094	5.31598e-201	TRIM71	0
chr2-73685114-73687225	5.0573e-206	0.94391	0.245	0.072	6.47374e-201	TPRKB	41878
chr9-137053458-137056317	5.78272e-206	0.666398	0.357	0.137	7.40234e-201	ENTPD2	0
chr4-144561362-144562888	6.56021e-206	0.92073	0.235	0.069	8.39759e-201	RP11-361D14.2	52360
chr22-41474514-41476834	9.48262e-206	0.963326	0.227	0.065	1.21385e-200	ACO2	0
chr1-37473277-37482125	1.26102e-205	-0.463009	0.244	0.337	1.6142e-200	ZC3H12A	0
chr12-110246803-110248555	5.17745e-205	0.742669	0.325	0.119	6.62755e-200	IFT81	28005
chr2-235510378-235515343	7.02415e-205	0.607049	0.395	0.17	8.99147e-200	AGAP1	0
chr12-251636-254487	1.45278e-204	0.849611	0.269	0.087	1.85968e-199	SLC6A13	0
chr2-119425563-119443301	2.38014e-204	0.316882	0.789	0.537	3.04677e-199	TMEM37	0
chr16-79564315-79565478	2.65667e-204	1.09619	0.204	0.05	3.40075e-199	MAF	20364
chr14-95359768-95362660	5.51904e-204	0.766868	0.3	0.109	7.06481e-199	RP11-725G5.2	24263
chr2-111184779-111186210	6.47937e-204	0.863931	0.268	0.086	8.29412e-199	AC108463.1	9752
chr6-165551711-165553747	1.20754e-203	0.849434	0.289	0.1	1.54574e-198	PDE10A	0
chr2-231050013-231051485	1.65857e-203	0.983415	0.22	0.061	2.1231e-198	C2orf72	293
chr16-81455979-81458628	2.03706e-203	0.863241	0.236	0.069	2.60759e-198	CMIP	0
chr1-225888738-225891686	2.71157e-203	0.986426	0.207	0.053	3.47102e-198	LEFTY1	0
chr4-1791966-1799261	2.81801e-203	0.546812	0.479	0.232	3.60728e-198	FGFR3	0
chr22-46101857-46124299	2.89836e-203	0.293868	0.761	0.493	3.71013e-198	MIRLET7BHG	0
chr6-106971854-106976945	2.98364e-203	-0.558112	0.163	0.267	3.8193e-198	CD24	0
chr22-23713378-23719144	6.08948e-203	0.647591	0.373	0.156	7.79503e-198	GUSBP11	0
chr9-112866722-112868206	8.38734e-203	1.0683	0.21	0.053	1.07365e-197	SNX30	0
chr1-21933258-21940242	2.80619e-202	-0.611063	0.137	0.244	3.59215e-197	HSPG2	0
chr6-89034499-89038072	1.12346e-201	0.563349	0.383	0.163	1.43812e-196	PNRC1	42678
chr4-2809351-2815726	4.27876e-201	0.730716	0.248	0.076	5.47716e-196	SH3BP2	0
chr4-89122227-89124775	4.52711e-201	0.949176	0.22	0.061	5.79506e-196	RP11-84C13.2	2355
chr2-127454729-127456211	4.83285e-201	0.997981	0.205	0.053	6.18644e-196	IWS1	0
chr21-15455472-15456488	7.08515e-201	1.00054	0.208	0.054	9.06955e-196	AJ006998.2	0
chr11-62551543-62557374	1.06966e-200	-0.532593	0.17	0.273	1.36924e-195	AHNAK	0
chr2-219168059-219170508	1.35622e-200	1.05921	0.201	0.052	1.73608e-195	SLC23A3	0
chr8-106269121-106272461	5.86803e-200	-0.633701	0.151	0.262	7.51155e-195	RP11-395G23.3	0
chr3-169146072-169149872	2.29433e-199	-0.733227	0.105	0.209	2.93693e-194	MECOM	0
chr16-70156364-70163214	6.22061e-199	0.726912	0.298	0.112	7.96288e-194	PDPR	0
chr17-28486360-28489590	7.12973e-199	0.984804	0.211	0.058	9.12663e-194	SLC13A2	0
chr1-36319180-36324824	9.92221e-199	-0.618486	0.156	0.264	1.27012e-193	SH3D21	0
chr1-203286074-203291969	1.13783e-198	-0.542082	0.166	0.27	1.45651e-193	LINC01353	0
chr17-1742083-1743517	1.49013e-198	0.895049	0.25	0.077	1.90749e-193	SERPINF2	0
chr1-27566775-27573327	2.25728e-198	-0.575701	0.198	0.302	2.88949e-193	AHDC1	0
chr10-76086483-76087582	1.63915e-197	0.893831	0.224	0.066	2.09824e-192	C10orf11	0
chr16-3019368-3030040	1.76971e-197	-0.376425	0.348	0.429	2.26537e-192	TNFRSF12A	0
chr9-137298370-137308592	2.07948e-197	-0.634183	0.155	0.266	2.66191e-192	NRARP	0
chr10-80193729-80208166	2.93343e-197	-0.375721	0.45	0.516	3.75502e-192	ANXA11	0
chr17-47837296-47841875	8.55021e-197	0.593857	0.4	0.176	1.09449e-191	SCRN2	0
chr11-96097726-96099328	1.17664e-196	0.937378	0.222	0.065	1.50619e-191	MAML2	0
chr2-73640422-73642978	1.65851e-196	0.96362	0.209	0.057	2.12303e-191	NAT8	0
chr12-55680986-55682901	2.31605e-196	0.923988	0.215	0.058	2.96473e-191	METTL7B	0
chr5-56142375-56144002	3.46701e-196	0.841283	0.235	0.072	4.43805e-191	ANKRD55	0
chr1-169100141-169127521	3.50423e-196	-0.312905	0.776	0.765	4.4857e-191	ATP1B1	0
chr12-51855590-51856786	8.2151e-196	0.942416	0.21	0.058	1.0516e-190	RP11-923I11.5	2860
chr12-6265980-6269339	8.58876e-196	-0.719057	0.115	0.219	1.09943e-190	CD9	27708
chr8-22578003-22583225	1.43233e-195	0.64158	0.318	0.117	1.8335e-190	PDLIM2	0
chr11-2374476-2385013	1.65588e-195	-0.542803	0.201	0.313	2.11966e-190	CD81	0
chr14-73995876-73998276	2.12137e-195	0.929391	0.233	0.072	2.71553e-190	ENTPD5	0
chr22-24179810-24183988	3.91584e-195	0.755932	0.285	0.096	5.01259e-190	SUSD2	0
chr2-217926622-217931673	6.74535e-195	0.612377	0.306	0.118	8.63459e-190	TNS1	0
chr10-79066267-79086485	1.35689e-194	-0.325769	0.646	0.676	1.73693e-189	ZMIZ1	0
chr7-149770829-149777698	1.51853e-194	-0.584947	0.213	0.323	1.94383e-189	ZNF467	0
chr17-37824240-37825480	3.42522e-194	0.896817	0.233	0.07	4.38455e-189	AC091199.1	21451
chr1-8012025-8021004	4.87863e-194	0.566795	0.369	0.158	6.24504e-189	ERRFI1	0
chr16-4663440-4665898	9.89024e-194	0.904291	0.208	0.057	1.26603e-188	MGRN1	0
chr9-68546237-68547394	1.16526e-193	0.825753	0.247	0.076	1.49163e-188	LINC01506	0
chr4-114597788-114601006	1.32928e-193	-0.650945	0.119	0.22	1.70158e-188	UGT8	0
chr7-106009163-106010911	6.60453e-193	0.77458	0.271	0.092	8.45432e-188	CDHR3	0
chr1-21667007-21670374	8.74498e-193	0.775697	0.262	0.087	1.11943e-187	RAP1GAP	0
chr5-39420048-39426523	1.38152e-192	0.47726	0.446	0.212	1.76845e-187	DAB2	0
chr18-79924718-79928042	2.021e-192	0.724523	0.301	0.112	2.58704e-187	PQLC1	0
chr18-26543322-26551597	2.58936e-192	-0.545619	0.254	0.357	3.31459e-187	KCTD1	0
chr3-184377650-184381649	3.11242e-192	0.845554	0.218	0.064	3.98415e-187	CHRD	0
chr4-186553727-186555856	5.2063e-192	0.975402	0.212	0.059	6.66447e-187	RP11-215A19.2	0
chr22-46934873-46936863	8.76278e-192	0.96029	0.214	0.059	1.12171e-186	TBC1D22A	0
chr12-26878504-26879285	1.15429e-191	0.972162	0.206	0.055	1.47759e-186	ASUN	25895
chr5-79111295-79113230	1.46352e-191	0.907139	0.227	0.068	1.87342e-186	BHMT	0
chr14-73461631-73463774	2.10857e-191	0.845013	0.234	0.072	2.69914e-186	RP1-240K6.3	0
chr22-32620947-32623173	2.91059e-191	0.623368	0.299	0.11	3.72579e-186	SYN3	0
chr5-135565854-135573994	6.53923e-191	0.583477	0.389	0.168	8.37074e-186	CXCL14	0
chr12-55719650-55722049	7.26065e-191	0.732588	0.254	0.082	9.29421e-186	RDH5	0
chr9-130497868-130500581	9.68255e-191	0.950451	0.225	0.066	1.23944e-185	ASS1	0
chr13-113157303-113159401	1.47909e-190	1.01853	0.205	0.055	1.89335e-185	PROZ	0
chr11-89489952-89491889	2.64311e-190	0.795753	0.255	0.086	3.3834e-185	NOX4	0
chr18-6370240-6371713	7.61393e-190	0.804942	0.261	0.085	9.74643e-185	L3MBTL4	0
chr12-109829683-109833866	1.2436e-189	0.740262	0.312	0.117	1.59191e-184	TRPV4	0
chr7-75979227-75988474	1.39649e-189	0.652617	0.339	0.134	1.78762e-184	TMEM120A	0
chr17-34579008-34582931	2.24671e-189	0.846155	0.22	0.065	2.87597e-184	TMEM132E	0
chr22-20885159-20886131	2.50926e-188	0.90031	0.24	0.073	3.21205e-183	SNAP29	0
chr22-50145608-50147373	3.02748e-188	1.00181	0.212	0.06	3.87542e-183	MOV10L1	0
chr3-126339908-126346488	3.31466e-188	0.749882	0.295	0.109	4.24302e-183	KLF15	0
chr9-8856256-8859732	1.14713e-187	0.846813	0.225	0.068	1.46842e-182	PTPRD	0
chr2-126970510-126972770	4.28564e-187	0.65143	0.351	0.139	5.48596e-182	RP11-521O16.1	51481
chr5-73172641-73175151	4.63396e-187	0.958449	0.218	0.064	5.93184e-182	TMEM174	0
chr6-77649950-77651027	4.86292e-187	0.859616	0.234	0.073	6.22493e-182	MEI4	39630
chr1-156075992-156079100	5.07041e-187	0.767992	0.253	0.085	6.49053e-182	MEX3A	0
chr16-53041103-53046457	7.0241e-187	-0.621042	0.119	0.218	8.99141e-182	RP11-467J12.4	0
chr4-147730895-147734408	8.53081e-187	0.612312	0.319	0.122	1.09201e-181	ARHGAP10	0
chr2-237660402-237664781	9.27793e-187	-0.632199	0.119	0.214	1.18765e-181	LRRFIP1	0
chr3-126523227-126525046	1.37562e-186	0.945026	0.211	0.06	1.7609e-181	CHST13	0
chr8-22219699-22221050	2.11803e-186	0.965502	0.206	0.057	2.71125e-181	PHYHIP	0
chr16-67517887-67520186	6.04068e-186	0.862282	0.213	0.062	7.73256e-181	FAM65A	0
chr15-34317462-34319937	3.7617e-185	0.844339	0.225	0.069	4.81528e-180	SLC12A6	0
chr1-1018402-1028213	5.48751e-185	-0.453367	0.256	0.351	7.02445e-180	AGRN	0
chr20-38925734-38927146	7.89225e-185	0.687202	0.283	0.101	1.01027e-179	FAM83D	0
chr6-37515804-37517457	1.33172e-184	0.92526	0.226	0.067	1.70471e-179	RP1-153P14.8	0
chr20-58569269-58572238	2.10578e-184	0.936186	0.232	0.071	2.69556e-179	APCDD1L-AS1	0
chr5-73946156-73949263	3.2027e-184	0.887986	0.208	0.061	4.09971e-179	RP11-428C6.2	3676
chr12-70365371-70367913	3.26392e-184	0.722739	0.255	0.085	4.17807e-179	KCNMB4	0
chr20-38245610-38247457	3.67896e-184	1.00469	0.204	0.055	4.70937e-179	KIAA1755	0
chr8-63007645-63010447	4.29385e-184	0.727473	0.298	0.113	5.49648e-179	GGH	4631
chr2-75569220-75572004	1.52572e-183	0.662384	0.33	0.132	1.95304e-178	EVA1A	0
chr4-10087143-10097127	6.28237e-183	-0.580599	0.187	0.287	8.04193e-178	WDR1	0
chr1-234954945-234956037	7.00631e-183	0.932984	0.206	0.058	8.96864e-178	RP11-443B7.2	1193
chr14-50044005-50045781	2.28383e-182	0.805719	0.203	0.055	2.92348e-177	LINC01588	0
chr5-139381783-139385735	3.07419e-182	0.81179	0.244	0.079	3.93521e-177	SLC23A1	0
chr6-151667938-151669601	4.86374e-182	0.887037	0.231	0.071	6.22598e-177	ESR1	0
chr6-85448776-85450938	5.09646e-182	0.743053	0.234	0.073	6.52387e-177	NT5E	0
chr3-171457471-171461497	6.1546e-182	0.628336	0.308	0.116	7.87838e-177	TNIK	0
chr13-51997480-52000129	8.65457e-182	0.992363	0.207	0.058	1.10785e-176	ATP7B	0
chr19-14059489-14062781	2.29654e-181	0.644938	0.368	0.157	2.93975e-176	PALM3	329
chr2-126885644-126887268	2.52185e-181	0.931655	0.201	0.057	3.22817e-176	AC114783.1	11613
chr14-75276365-75284639	6.54895e-181	-0.541151	0.258	0.348	8.38319e-176	FOS	0
chr3-69384461-69386819	3.00696e-180	0.893986	0.224	0.068	3.84914e-175	FRMD4B	0
chr10-58754299-58756768	1.27008e-179	0.883783	0.213	0.065	1.6258e-174	BICC1	0
chr12-117154331-117155949	1.9379e-179	0.878476	0.211	0.062	2.48067e-174	FBXO21	0
chr6-36997466-37000021	6.06991e-179	0.620567	0.356	0.151	7.76997e-174	FGD2	5624
chr14-24307127-24308814	4.03225e-178	0.860985	0.211	0.062	5.16161e-173	CIDEB	0
chr6-1123243-1125471	4.39663e-178	0.792537	0.224	0.07	5.62803e-173	RP5-856G1.2	18296
chr16-471213-480082	3.00349e-177	0.474946	0.512	0.266	3.84471e-172	RAB11FIP3	0
chr8-6902316-6904618	4.16375e-177	-0.716388	0.108	0.203	5.32994e-172	GS1-24F4.2	17039
chr1-48066420-48067629	7.38688e-177	0.868514	0.229	0.073	9.4558e-172	RP4-683M8.2	0
chr1-236146983-236151401	1.00484e-176	0.739335	0.277	0.097	1.28628e-171	GPR137B	0
chr2-85431796-85439677	1.07273e-176	0.431571	0.521	0.282	1.37318e-171	SH2D6	0
chr1-109149747-109151745	1.15426e-176	0.934814	0.216	0.065	1.47755e-171	KIAA1324	0
chr6-43999877-44006873	1.20384e-176	-0.56589	0.159	0.253	1.54101e-171	C6orf223	0
chr3-10598991-10601601	1.21293e-176	0.871155	0.213	0.063	1.55265e-171	ATP2B2	0
chr11-64126728-64129943	1.50432e-176	0.941962	0.212	0.063	1.92565e-171	MACROD1	0
chr20-62069147-62070563	3.96063e-176	0.785429	0.261	0.09	5.06992e-171	RP11-11M20.4	709
chr10-132393459-132402211	4.01859e-176	-0.588022	0.133	0.226	5.14411e-171	PWWP2B	0
chr17-81079064-81085928	1.09074e-175	0.612269	0.327	0.129	1.39623e-170	BAIAP2	0
chr5-37836720-37840810	1.14434e-175	0.811398	0.214	0.067	1.46484e-170	GDNF	0
chr12-163736-164917	2.59819e-175	0.929918	0.209	0.06	3.32589e-170	IQSEC3	0
chr4-6891355-6894101	3.04414e-175	0.697434	0.3	0.113	3.89674e-170	KIAA0232	7184
chr15-57508596-57510922	3.52706e-175	0.771196	0.25	0.087	4.51492e-170	CGNL1	0
chr17-28604737-28607054	1.2123e-174	1.02245	0.204	0.058	1.55184e-169	RP11-192H23.4	0
chr10-44878455-44884013	1.8643e-174	-0.651578	0.126	0.218	2.38645e-169	TMEM72	27186
chr1-27598277-27607794	2.23784e-174	-0.554127	0.197	0.292	2.86462e-169	AHDC1	0
chr9-124279601-124287004	2.45576e-174	0.52709	0.294	0.103	3.14357e-169	NEK6	0
chr11-57321321-57326465	3.26757e-174	-0.464793	0.259	0.35	4.18276e-169	TNKS1BP1	0
chr12-185167-191347	4.9438e-174	0.677373	0.318	0.125	6.32846e-169	SLC6A12	0
chr1-225809616-225814842	5.70194e-174	0.4967	0.409	0.195	7.29894e-169	EPHX1	0
chr1-119740698-119745452	1.25808e-173	0.6468	0.315	0.126	1.61044e-168	PHGDH	0
chr9-135490300-135492149	2.35352e-173	0.969557	0.205	0.059	3.01269e-168	PPP1R26	1406
chr6-93416405-93420467	4.27703e-173	0.477369	0.463	0.234	5.47494e-168	EPHA7	0
chr1-119366377-119369467	7.96945e-173	0.887921	0.217	0.068	1.02015e-167	HAO2	0
chr13-20359744-20362013	8.96797e-173	0.806026	0.255	0.089	1.14797e-167	CRYL1	41653
chr21-42495349-42497272	2.17868e-172	-0.509675	0.197	0.294	2.78889e-167	RSPH1	0
chr21-27776909-27778171	4.8935e-172	0.91382	0.222	0.069	6.26407e-167	LINC00113	25675
chr1-156000959-156003849	6.57532e-172	0.843306	0.221	0.07	8.41693e-167	ARHGEF2	0
chr1-16215774-16218560	9.74831e-172	-0.652848	0.106	0.201	1.24786e-166	ARHGEF19	3164
chr14-64538934-64542781	4.44466e-171	-0.450221	0.297	0.381	5.68952e-166	HSPA2	0
chr3-194129477-194142908	4.89292e-171	-0.351185	0.547	0.6	6.26332e-166	HES1	0
chr11-117511386-117514363	5.43669e-171	0.777705	0.229	0.075	6.9594e-166	DSCAML1	0
chr5-151092887-151097263	6.7668e-171	0.626528	0.307	0.122	8.66204e-166	TNIP1	0
chr22-49947827-49973900	9.1211e-171	-0.262875	0.753	0.732	1.16757e-165	PIM3	0
chr22-20551060-20555713	1.91127e-170	0.747689	0.242	0.081	2.44658e-165	MED15	0
chr4-100985918-100987086	2.17844e-170	0.922056	0.214	0.065	2.78858e-165	PPP3CA	36322
chr6-89408727-89413769	4.75102e-170	-0.596308	0.178	0.273	6.08168e-165	RRAGD	0
chr1-151011348-151014081	4.76856e-170	0.87049	0.211	0.063	6.10413e-165	PRUNE1	0
chr5-135603026-135605029	2.1734e-169	0.798543	0.25	0.087	2.78212e-164	CXCL14	23746
chr8-26614363-26616920	4.0353e-169	0.809144	0.222	0.072	5.16551e-164	DPYSL2	0
chr11-62879411-62891556	4.35108e-169	0.334703	0.589	0.35	5.56974e-164	SLC3A2	0
chr17-40315654-40328299	1.14873e-168	-0.469346	0.255	0.345	1.47046e-163	RARA	0
chr4-76305819-76309047	1.52136e-168	0.613556	0.327	0.134	1.94747e-163	STBD1	0
chr20-57388838-57401624	7.88694e-168	0.433741	0.488	0.25	1.00959e-162	RBM38	0
chr10-117804025-117805443	1.31434e-167	0.82759	0.214	0.066	1.68246e-162	RP11-355F22.1	20459
chr19-50324862-50335143	2.19412e-167	0.300423	0.678	0.403	2.80865e-162	KCNC3	0
chr17-63522511-63523650	2.57849e-167	0.925895	0.21	0.063	3.30067e-162	KCNH6	0
chr17-81507067-81520636	2.92402e-167	-0.417663	0.315	0.396	3.74298e-162	ACTG1	0
chr3-32339913-32341343	4.73062e-167	0.93706	0.202	0.06	6.05557e-162	CMTM8	0
chr12-56013312-56015666	8.86027e-167	0.834403	0.219	0.069	1.13419e-161	IKZF4	0
chr22-22691279-22694544	9.8127e-167	0.72805	0.262	0.094	1.2561e-161	LL22NC03-102D1.18	0
chr14-24061059-24062620	1.06417e-166	0.939676	0.206	0.063	1.36223e-161	CARMIL3	0
chr16-67527593-67532416	1.10871e-166	-0.507106	0.166	0.257	1.41924e-161	FAM65A	0
chr8-102600359-102601916	1.35724e-166	0.782852	0.228	0.075	1.73738e-161	ODF1	39341
chr17-42794454-42799239	4.89748e-166	-0.577422	0.211	0.301	6.26917e-161	CNTD1	0
chr2-46939310-46943599	5.05075e-166	-0.515562	0.187	0.28	6.46537e-161	MCFD2	0
chr9-133656472-133659755	5.51108e-166	0.692425	0.309	0.123	7.05462e-161	DBH	0
chr10-681604-684202	5.90359e-166	0.815956	0.219	0.069	7.55706e-161	DIP2C	0
chr17-21282128-21304490	7.2889e-166	-0.303443	0.548	0.583	9.33037e-161	MAP2K3	0
chr2-236567388-236571688	7.82206e-166	0.636805	0.313	0.127	1.00129e-160	ACKR3	0
chr1-7549167-7553609	9.66964e-166	0.654786	0.261	0.09	1.23779e-160	CAMTA1	0
chr11-2900926-2905241	1.70304e-165	0.477064	0.424	0.204	2.18003e-160	SLC22A18	0
chr1-16151064-16157364	2.15857e-165	-0.502199	0.144	0.233	2.76315e-160	EPHA2	0
chr5-76401897-76405127	3.94782e-165	0.551373	0.373	0.163	5.05352e-160	IQGAP2	0
chr6-1606341-1612198	4.55879e-165	-0.539885	0.17	0.26	5.83562e-160	FOXC1	0
chr22-37031682-37034591	4.65658e-165	0.682187	0.287	0.111	5.96079e-160	MPST	1859
chr8-141298217-141301850	1.03491e-164	-0.671554	0.124	0.214	1.32477e-159	SLC45A4	0
chr9-72041343-72044646	1.14441e-164	0.659063	0.283	0.107	1.46494e-159	C9orf57	6729
chr9-38385328-38387390	2.19182e-164	0.850648	0.215	0.066	2.80571e-159	ALDH1B1	5273
chr2-200585631-200587392	4.72043e-164	0.891562	0.203	0.06	6.04253e-159	AOX1	0
chr4-74932687-74935306	6.38433e-164	0.687054	0.266	0.096	8.17246e-159	PARM1	0
chr5-35194152-35196090	1.21842e-163	0.894812	0.206	0.065	1.55968e-158	PRLR	0
chr19-33040743-33044027	1.86628e-163	0.655991	0.301	0.117	2.38899e-158	RHPN2	0
chr2-66432688-66435720	3.40929e-163	0.499103	0.298	0.121	4.36417e-158	MEIS1	0
chr7-75905693-75907821	3.93049e-163	0.871406	0.201	0.057	5.03134e-158	POR	0
chr11-8065789-8069445	4.07947e-163	0.692334	0.265	0.096	5.22204e-158	TUB	0
chr19-50346552-50349909	4.62092e-163	0.842173	0.201	0.06	5.91515e-158	NR1H2	0
chr5-16520651-16522347	6.28864e-163	0.82585	0.203	0.061	8.04996e-158	FAM134B	0
chr2-43157895-43163578	1.82888e-162	0.510889	0.372	0.162	2.34112e-157	AC093609.1	55203
chr22-46083934-46094975	2.6755e-162	-0.477534	0.243	0.334	3.42485e-157	MIRLET7BHG	0
chr11-70206346-70209295	3.47288e-162	0.853387	0.216	0.067	4.44556e-157	FADD	0
chr4-6937504-6945382	4.96544e-162	-0.631878	0.141	0.235	6.35616e-157	TBC1D14	0
chr22-35378479-35382320	8.77574e-162	0.662209	0.282	0.103	1.12337e-156	HMOX1	0
chr18-74274838-74279473	9.56803e-162	0.718924	0.281	0.105	1.22478e-156	CYB5A	0
chr7-131501747-131505241	2.18169e-161	0.745098	0.203	0.063	2.79274e-156	PODXL	0
chr21-29346423-29348921	3.247e-161	0.818048	0.201	0.064	4.15641e-156	BACH1	0
chr1-205782775-205784562	5.68704e-161	0.836274	0.229	0.073	7.27986e-156	SLC41A1	4530
chr16-4596111-4597874	1.02587e-160	0.702221	0.276	0.103	1.31319e-155	C16orf96	0
chr11-58926658-58929184	2.06261e-160	0.632177	0.336	0.143	2.6403e-155	GLYATL1	0
chr11-719203-724346	2.25575e-160	0.70346	0.258	0.093	2.88754e-155	EPS8L2	0
chr3-184560785-184567459	4.76169e-159	-0.472259	0.273	0.354	6.09534e-154	EPHB3	0
chr9-99819114-99825188	5.2604e-159	-0.437279	0.297	0.38	6.73373e-154	NR4A3	0
chr11-33015455-33016721	6.45025e-159	0.800382	0.215	0.068	8.25684e-154	DEPDC7	0
chr12-6276903-6281081	1.34037e-158	-0.575861	0.142	0.232	1.71578e-153	PLEKHG6	29354
chr22-38731268-38737459	4.81795e-158	0.630907	0.299	0.119	6.16736e-153	GTPBP1	0
chr14-90511521-90514216	2.14957e-157	0.680206	0.255	0.091	2.75162e-152	TTC7B	10347
chr7-74475464-74484414	4.11299e-157	-0.458728	0.236	0.313	5.26496e-152	GTF2IRD1	0
chr7-6502775-6505351	4.37487e-157	-0.509311	0.144	0.229	5.60019e-152	GRID2IP	0
chr4-141130879-141134797	7.22859e-157	-0.60493	0.143	0.231	9.25317e-152	RNF150	0
chr1-78044817-78048010	1.02529e-156	0.714796	0.267	0.101	1.31246e-151	GIPC2	0
chr11-59171348-59175677	8.06532e-156	0.478562	0.393	0.185	1.03243e-150	DTX4	0
chr7-47534310-47541090	8.42947e-156	0.49265	0.401	0.196	1.07904e-150	TNS3	0
chr15-65044092-65045725	1.05672e-155	0.619594	0.324	0.137	1.35268e-150	SLC51B	0
chr22-31339245-31348174	1.09656e-155	-0.423289	0.294	0.375	1.40369e-150	PATZ1	0
chr9-4489460-4493314	1.44385e-155	0.51384	0.416	0.203	1.84825e-150	SLC1A1	0
chr6-154439918-154442335	1.78445e-155	0.78388	0.244	0.087	2.28424e-150	CNKSR3	0
chr4-69830243-69833089	2.37177e-155	0.791725	0.212	0.071	3.03605e-150	SULT1E1	0
chr15-85024437-85027469	4.31766e-155	0.742182	0.255	0.095	5.52695e-150	PDE8A	0
chr3-46929229-46937158	6.25631e-155	-0.544171	0.146	0.228	8.00858e-150	CCDC12	0
chr17-81922757-81930742	1.15062e-154	0.407251	0.498	0.267	1.47289e-149	MAFG	0
chr4-53651026-53654946	1.31672e-154	-0.670018	0.115	0.203	1.68551e-149	LNX1	0
chr1-16619710-16627592	1.58049e-154	0.518541	0.298	0.122	2.02316e-149	RP5-1182A14.5	1980
chr1-236140848-236145330	1.62875e-154	0.57456	0.329	0.139	2.08493e-149	GPR137B	0
chr17-50094004-50103940	3.80268e-154	0.350118	0.623	0.39	4.86773e-149	PDK2	0
chr14-71162785-71166919	4.1146e-154	0.704889	0.271	0.102	5.26702e-149	RP6-91H8.2	14536
chr14-64701685-64710200	1.10379e-153	-0.392822	0.339	0.404	1.41294e-148	PLEKHG3	0
chr13-20519835-20527236	1.53507e-153	0.401375	0.544	0.311	1.96502e-148	CRYL1	0
chr3-58535754-58538243	2.06879e-153	0.731491	0.233	0.084	2.64822e-148	ACOX2	0
chr1-145706217-145708546	2.82241e-153	0.676464	0.298	0.12	3.61291e-148	PDZK1	0
chr19-8831799-8833331	4.27415e-153	-0.536352	0.149	0.237	5.47125e-148	ZNF558	0
chr22-20955876-20958385	4.59139e-153	0.775921	0.225	0.078	5.87735e-148	XXbac-B135H6.15	0
chr22-46546625-46550563	7.9436e-153	0.638151	0.252	0.089	1.01684e-147	CELSR1	9454
chr11-64890207-64895395	9.14881e-153	0.645506	0.273	0.105	1.17112e-147	ATG2A	0
chr11-117519025-117521295	3.12943e-152	0.747923	0.24	0.084	4.00592e-147	DSCAML1	0
chr7-73767659-73771646	3.62643e-152	-0.490197	0.129	0.214	4.64212e-147	CLDN3	0
chr1-119326373-119328348	2.20344e-151	0.782083	0.23	0.08	2.82059e-146	RP11-418J17.3	0
chr20-36091483-36095036	2.55475e-151	-0.568618	0.12	0.203	3.27029e-146	EPB41L1	0
chr7-1084772-1088794	3.14469e-151	0.631787	0.291	0.115	4.02546e-146	GPER1	0
chr2-86078733-86080999	3.31694e-151	0.759812	0.223	0.075	4.24595e-146	POLR1A	0
chr22-17938238-17939696	3.55907e-151	0.817595	0.212	0.07	4.55589e-146	MICAL3	0
chr10-44958121-44964938	3.95543e-151	0.388957	0.559	0.318	5.06327e-146	RASSF4	0
chr16-75304430-75306919	1.37097e-150	0.560447	0.311	0.13	1.75495e-145	CFDP1	0
chr3-48738962-48740887	1.62456e-150	0.605952	0.23	0.083	2.07956e-145	IP6K2	0
chr1-8021606-8028488	1.85404e-150	0.402754	0.515	0.288	2.37332e-145	ERRFI1	0
chr19-11141583-11144410	2.15387e-150	-0.56745	0.13	0.211	2.75713e-145	SPC24	0
chr8-143012918-143014569	2.65331e-150	0.780201	0.237	0.083	3.39645e-145	RP11-273G15.2	0
chr16-70681083-70690345	5.00584e-150	-0.604331	0.136	0.227	6.40788e-145	MTSS1L	0
chr17-75511504-75517880	7.33558e-150	-0.455616	0.284	0.361	9.39013e-145	TSEN54	0
chr16-85635131-85644073	8.11283e-150	-0.483662	0.189	0.271	1.03851e-144	GSE1	0
chr19-49148079-49152433	1.04781e-149	-0.590121	0.158	0.246	1.34127e-144	PPFIA3	0
chr22-17949742-17956373	1.2327e-149	0.46395	0.447	0.226	1.57795e-144	MICAL3	0
chr1-112697895-112703268	2.14834e-149	0.434416	0.348	0.157	2.75005e-144	RP11-426L16.10	0
chr19-746259-753712	2.28725e-149	0.497783	0.327	0.141	2.92786e-144	PALM	0
chr1-28296449-28297365	2.58144e-149	0.817443	0.208	0.067	3.30445e-144	SESN2	13957
chr11-114256493-114261477	3.76304e-149	0.542025	0.284	0.117	4.81699e-144	NNMT	0
chr16-85166392-85172994	4.90852e-149	0.550583	0.304	0.127	6.2833e-144	GSE1	0
chr19-18108769-18111336	1.33102e-148	0.715342	0.25	0.089	1.70381e-143	MAST3	0
chr7-74579854-74582507	2.20689e-148	0.810555	0.204	0.066	2.825e-143	GTF2IRD1	0
chr20-49680999-49686195	2.89467e-148	0.641459	0.26	0.099	3.70542e-143	B4GALT5	0
chr14-24178659-24182246	3.58311e-148	0.644811	0.223	0.075	4.58667e-143	REC8	0
chr1-205913122-205915972	4.29825e-148	0.630367	0.319	0.134	5.50211e-143	SLC26A9	0
chr7-105675840-105679563	4.90248e-148	0.669739	0.265	0.099	6.27557e-143	ATXN7L1	0
chr5-135877708-135878831	5.10556e-148	0.883524	0.206	0.064	6.53553e-143	SLC25A48	0
chr22-41573615-41580447	6.26764e-148	0.568764	0.33	0.144	8.02309e-143	CSDC2	0
chr2-231600709-231606291	2.12222e-147	-0.521365	0.227	0.312	2.71661e-142	C2orf57	6425
chr2-217792951-217806882	5.61681e-147	0.430117	0.366	0.178	7.18997e-142	TNS1	0
chr20-25507440-25508987	5.69258e-147	0.806711	0.213	0.07	7.28696e-142	NINL	0
chr2-113244005-113253641	1.37123e-146	0.480689	0.403	0.194	1.75528e-141	PAX8	0
chr2-20127720-20131205	6.76992e-146	0.577967	0.325	0.142	8.66603e-141	AC098828.2	20890
chr14-91897142-91899687	7.11513e-146	0.841874	0.216	0.071	9.10794e-141	FBLN5	0
chr17-4533543-4544282	7.1769e-146	0.467981	0.318	0.135	9.18701e-141	MYBBP1A	0
chr10-6200491-6205186	9.53237e-146	-0.52134	0.135	0.215	1.22022e-140	PFKFB3	0
chr11-57498390-57500748	9.78483e-146	-0.631397	0.161	0.244	1.25254e-140	SLC43A1	0
chr5-10303695-10308288	1.09105e-145	0.574188	0.336	0.15	1.39663e-140	CMBL	0
chr13-93226331-93228890	1.43147e-145	0.595711	0.25	0.095	1.8324e-140	GPC6	0
chr9-112731714-112733494	1.50461e-145	0.749645	0.229	0.082	1.92602e-140	INIP	13477
chr3-51980523-51987613	3.6839e-145	0.408065	0.465	0.239	4.71569e-140	ABHD14A-ACY1	0
chr1-145984475-146000158	4.31941e-145	-0.412752	0.43	0.488	5.52919e-140	TXNIP	0
chr2-55047785-55051791	6.64e-145	-0.409389	0.282	0.351	8.49973e-140	RTN4	0
chr11-68296776-68299442	1.89153e-144	0.72986	0.224	0.076	2.4213e-139	LRP5	13166
chr1-155124346-155132177	2.23495e-144	0.349104	0.568	0.334	2.86092e-139	EFNA1	0
chr3-128094156-128095670	2.64653e-144	0.80464	0.205	0.068	3.38777e-139	RUVBL1	0
chr21-41503321-41509376	3.43689e-144	-0.478118	0.233	0.309	4.3995e-139	TMPRSS2	0
chr6-139027614-139030063	4.68241e-144	0.665316	0.238	0.088	5.99386e-139	ABRACL	0
chr11-111776659-111778767	5.50233e-144	0.735652	0.23	0.083	7.04342e-139	RP11-108O10.2	0
chr9-136685037-136698740	8.67187e-144	-0.324382	0.431	0.476	1.11007e-138	AGPAT2	0
chr21-31900077-31901727	1.26345e-143	0.776451	0.214	0.073	1.61732e-138	HUNK	0
chr13-110519951-110521799	4.67953e-143	0.748952	0.209	0.07	5.99018e-138	RAB20	1266
chr17-29571732-29575727	6.60746e-143	0.648228	0.247	0.093	8.45807e-138	TP53I13	0
chr6-42045275-42051249	9.43447e-143	-0.437387	0.245	0.324	1.20769e-137	TAF8	0
chr20-31572213-31574399	6.61408e-142	-0.55516	0.145	0.23	8.46656e-137	HM13	0
chr8-11863956-11869890	8.85469e-142	0.45791	0.396	0.192	1.13347e-136	CTSB	0
chr1-8416816-8421013	1.60522e-141	0.618959	0.291	0.121	2.05481e-136	RERE	0
chr2-28389170-28397221	4.24697e-141	-0.355124	0.49	0.543	5.43646e-136	FOSL2	0
chr4-40729913-40732744	6.73945e-141	0.777176	0.216	0.073	8.62703e-136	NSUN7	17152
chr6-41730615-41736603	1.12619e-140	-0.403835	0.318	0.388	1.44162e-135	TFEB	0
chr1-234956966-234965576	3.1782e-140	0.417651	0.366	0.176	4.06835e-135	RP11-443B7.1	0
chr21-38291892-38294247	4.90178e-140	0.807895	0.205	0.067	6.27467e-135	KCNJ15	0
chr10-3885564-3888599	6.18094e-140	0.540871	0.304	0.128	7.9121e-135	RP11-464C19.3	45919
chr17-37759084-37759871	6.35021e-140	0.845878	0.201	0.066	8.12878e-135	HNF1B	13836
chr19-735964-739233	6.77008e-140	0.682698	0.252	0.094	8.66624e-135	PALM	0
chr19-7911705-7930326	7.81715e-140	0.279351	0.655	0.416	1.00066e-134	SNAPC2	0
chr20-17568020-17571443	1.30161e-139	-0.460015	0.22	0.299	1.66616e-134	DSTN	0
chr11-107927779-107929486	1.72698e-139	0.657186	0.244	0.091	2.21067e-134	RAB39A	0
chr2-207142382-207144483	1.84215e-139	0.602327	0.231	0.086	2.3581e-134	KLF7	0
chr17-81328344-81332247	2.92085e-139	0.612638	0.213	0.073	3.73892e-134	TMEM105	0
chr1-2543342-2549480	3.44766e-139	-0.397129	0.298	0.366	4.41329e-134	RP3-395M20.12	0
chr3-53477986-53479630	4.93527e-139	0.782585	0.225	0.079	6.31753e-134	CACNA1D	0
chr12-57770371-57773506	1.19618e-138	0.456677	0.408	0.207	1.53121e-133	METTL1	0
chr13-20428570-20431522	1.61754e-138	0.771227	0.23	0.081	2.07057e-133	CRYL1	0
chr8-144498309-144510878	1.97798e-138	0.29418	0.712	0.455	2.53197e-133	GPT	0
chr7-5523018-5534428	2.06271e-138	-0.35815	0.416	0.465	2.64044e-133	ACTB	0
chr22-39288540-39293213	4.5097e-138	0.43362	0.368	0.172	5.77277e-133	RPL3	19668
chr1-233672642-233674431	1.8259e-137	0.678584	0.248	0.094	2.33729e-132	KCNK1	129
chr17-75075918-75080251	5.05093e-137	-0.498295	0.151	0.226	6.46559e-132	SLC16A5	7475
chr16-31128576-31136311	5.07068e-137	-0.413521	0.277	0.347	6.49088e-132	PRSS8	0
chr6-56539795-56543480	6.19355e-137	0.459408	0.339	0.155	7.92824e-132	DST	0
chr2-12714440-12720575	1.03214e-136	-0.492128	0.198	0.281	1.32122e-131	TRIB2	0
chr3-9897063-9899251	1.34561e-136	0.75346	0.225	0.081	1.72248e-131	JAGN1	2713
chr17-81633706-81637554	1.63483e-136	0.58559	0.286	0.12	2.09272e-131	NPLOC4	0
chr1-162069071-162071549	1.64946e-136	-0.556513	0.134	0.211	2.11144e-131	NOS1AP	0
chr12-113258721-113261028	2.47919e-136	0.657194	0.238	0.092	3.17356e-131	TPCN1	0
chr5-173762333-173768587	2.72276e-136	0.422448	0.456	0.238	3.48535e-131	LINC01484	16121
chr10-89473892-89479399	3.76665e-136	0.41205	0.422	0.214	4.82161e-131	SLC16A12	0
chr6-168312329-168316069	4.16492e-136	0.658648	0.239	0.09	5.33143e-131	DACT2	0
chr22-46483558-46486186	5.91438e-136	0.726063	0.214	0.075	7.57087e-131	CELSR1	0
chr22-44751967-44756530	8.84622e-136	-0.520572	0.148	0.222	1.13239e-130	ARHGAP8	0
chr14-103517258-103530814	1.46851e-135	-0.342723	0.433	0.48	1.87981e-130	CKB	0
chr2-218280395-218284864	1.75144e-135	0.578025	0.277	0.113	2.24198e-130	TMBIM1	0
chr16-81530301-81534453	1.78205e-135	0.493692	0.389	0.189	2.28116e-130	CMIP	0
chr6-53614584-53617355	2.49871e-135	0.737776	0.213	0.072	3.19855e-130	GCLC	0
chr17-7883857-7889697	3.26576e-135	-0.529742	0.161	0.238	4.18043e-130	CHD3	0
chr17-4496478-4501782	8.00555e-135	0.417733	0.427	0.22	1.02477e-129	SPNS2	0
chr1-200893321-200899487	9.53518e-135	0.407779	0.461	0.246	1.22058e-129	C1orf106	0
chr10-102665604-102668746	1.65612e-134	0.649364	0.268	0.107	2.11997e-129	ARL3	4984
chr2-205973187-205975932	2.61177e-134	0.688731	0.252	0.099	3.34328e-129	INO80D	17788
chr20-34511838-34513458	2.69298e-134	0.785898	0.203	0.07	3.44723e-129	ITCH	444
chr8-27610190-27615742	3.37923e-134	-0.421441	0.181	0.255	4.32569e-129	CLU	0
chr15-72226196-72232793	5.88763e-134	-0.362949	0.302	0.365	7.53663e-129	PKM	0
chr15-84910710-84913564	9.10098e-134	0.574194	0.268	0.104	1.165e-128	SLC28A1	0
chr1-10691456-10697482	1.18255e-133	-0.484483	0.216	0.29	1.51376e-128	CASZ1	0
chr19-3478016-3482056	1.52102e-133	0.543819	0.338	0.154	1.94703e-128	SMIM24	0
chr20-36099656-36108268	2.31351e-133	-0.356018	0.366	0.417	2.96148e-128	EPB41L1	0
chr5-138952877-138956413	6.10448e-133	0.577132	0.248	0.095	7.81422e-128	SIL1	0
chr6-47206589-47208615	1.25078e-132	0.711651	0.218	0.081	1.6011e-127	TNFRSF21	22916
chr15-31261684-31267226	1.82126e-132	0.552493	0.263	0.106	2.33135e-127	RP11-16E12.2	30845
chr5-59582620-59585805	5.16872e-132	0.725245	0.22	0.08	6.61637e-127	PDE4D	0
chr14-76955420-76959774	1.06731e-131	-0.516973	0.145	0.224	1.36624e-126	LINC01629	0
chr9-104809372-104811570	1.65967e-131	0.556126	0.33	0.148	2.12451e-126	ABCA1	0
chr1-54600968-54602988	1.81885e-131	0.759911	0.211	0.074	2.32827e-126	ACOT11	0
chr2-207765506-207771555	3.60261e-131	0.358187	0.52	0.294	4.61163e-126	FZD5	0
chr2-217963201-217967018	5.28295e-131	0.485214	0.331	0.154	6.76259e-126	TNS1	0
chr16-67244205-67249507	6.25831e-131	-0.423056	0.241	0.31	8.01114e-126	SLC9A5	0
chr15-31371206-31375136	1.24983e-130	0.61235	0.284	0.121	1.59988e-125	KLF13	0
chr5-134465036-134467316	1.59657e-130	0.431233	0.366	0.177	2.04374e-125	AC005355.1	0
chr12-20367841-20370510	2.0593e-130	0.567259	0.233	0.088	2.63606e-125	PDE3A	0
chr7-50564119-50566289	2.41681e-130	0.82644	0.206	0.069	3.09371e-125	DDC	0
chr11-69120345-69124244	3.7344e-130	-0.549407	0.161	0.236	4.78033e-125	TPCN2	0
chr2-109690418-109691722	5.03783e-130	0.73928	0.228	0.085	6.44883e-125	RP11-506F3.1	67076
chr1-46394008-46395834	5.73588e-130	0.63134	0.269	0.109	7.34238e-125	FAAH	0
chr16-66946568-66950066	7.46214e-130	0.568048	0.304	0.132	9.55213e-125	RP11-361L15.4	0
chr10-122348202-122351441	9.38227e-130	0.59503	0.276	0.111	1.20101e-124	BTBD16	10039
chr20-32776685-32778873	1.3634e-129	0.703066	0.229	0.085	1.74526e-124	DNMT3B	0
chr13-111228241-111229370	1.40532e-129	0.695352	0.233	0.084	1.79892e-124	ARHGEF7	0
chr3-109161364-109163123	1.49992e-129	0.746616	0.201	0.071	1.92002e-124	FLJ22763	10849
chr7-117068503-117070790	2.23268e-129	0.753139	0.215	0.077	2.85801e-124	ST7	0
chr7-74586226-74588870	7.29708e-129	0.522587	0.305	0.132	9.34085e-124	GTF2IRD1	0
chr17-45292887-45294998	1.04465e-128	0.724619	0.212	0.075	1.33724e-123	MAP3K14	0
chr6-7214066-7217743	2.22323e-128	0.515494	0.344	0.159	2.84591e-123	RREB1	0
chr1-2250289-2252176	2.59683e-128	0.786113	0.214	0.074	3.32415e-123	SKI	0
chr7-12110420-12112356	6.05599e-128	0.678273	0.247	0.096	7.75215e-123	TMEM106B	98884
chr17-27491508-27500027	6.17341e-128	-0.426836	0.261	0.325	7.90245e-123	KSR1	0
chr14-64679612-64684500	6.43835e-128	-0.441515	0.233	0.296	8.24161e-123	PLEKHG3	19601
chr12-113245501-113248557	1.12581e-127	0.456079	0.364	0.178	1.44113e-122	TPCN1	0
chr22-50182094-50187516	2.03938e-127	-0.475743	0.191	0.262	2.61056e-122	TRABD	0
chr9-214411-216637	2.57481e-127	0.675992	0.229	0.083	3.29596e-122	DOCK8	0
chr4-10018542-10023124	1.44491e-126	0.379661	0.418	0.22	1.8496e-121	SLC2A9	0
chr3-177515884-177517166	1.70289e-126	0.671888	0.225	0.086	2.17983e-121	LINC00578	0
chr5-9408835-9410089	1.8376e-126	0.709094	0.233	0.086	2.35227e-121	SEMA5A	0
chr20-323445-331100	2.32974e-126	-0.328627	0.455	0.491	2.98225e-121	SOX12	0
chr1-225841947-225848064	2.67579e-126	0.606202	0.259	0.104	3.42522e-121	EPHX1	0
chr5-43601821-43604867	2.94251e-126	-0.527038	0.168	0.238	3.76665e-121	NNT	0
chr15-80693906-80697564	4.04777e-126	-0.568863	0.133	0.209	5.18147e-121	ABHD17C	0
chr15-57436941-57441484	4.06993e-126	0.619315	0.228	0.09	5.20983e-121	CGNL1	0
chr1-89841064-89844249	7.19479e-126	0.645297	0.22	0.08	9.20991e-121	RP11-302M6.4	0
chr19-47225430-47233330	9.53886e-126	-0.411334	0.215	0.288	1.22105e-120	BBC3	0
chr6-161433872-161437510	1.82282e-125	0.592489	0.268	0.11	2.33336e-120	PARK2	0
chr6-106510141-106514738	2.06315e-125	0.498967	0.312	0.142	2.64099e-120	AIM1	0
chr19-18760198-18765479	2.1994e-125	-0.479439	0.186	0.255	2.81541e-120	CRTC1	0
chr1-203625537-203631261	2.3547e-125	-0.528664	0.143	0.215	3.0142e-120	ATP2B4	0
chr8-26640618-26642284	3.59462e-125	0.52433	0.251	0.101	4.6014e-120	DPYSL2	0
chr2-54568983-54578505	3.78014e-125	-0.56334	0.168	0.244	4.83888e-120	SPTBN1	0
chr2-286856-290564	7.10269e-125	0.637177	0.24	0.094	9.09201e-120	FAM150B	0
chr6-12538222-12539630	8.75831e-125	0.715329	0.203	0.074	1.12113e-119	RP11-125M16.1	43284
chr2-86034826-86039264	1.62676e-124	-0.477527	0.196	0.266	2.08238e-119	POLR1A	0
chr17-7213314-7227704	1.65684e-124	-0.318632	0.447	0.491	2.12089e-119	ACADVL	0
chr10-59708655-59710964	2.75897e-124	0.541746	0.34	0.157	3.5317e-119	SLC16A9	0
chr5-151097817-151102245	7.05657e-124	0.59199	0.273	0.115	9.03297e-119	ANXA6	0
chr1-111736823-111740778	7.81666e-124	0.432215	0.381	0.193	1.00059e-118	FAM212B	0
chr17-74746941-74752167	9.91543e-124	0.38516	0.487	0.271	1.26925e-118	SLC9A3R1	0
chr1-12485276-12487233	1.22776e-123	0.680522	0.221	0.081	1.57164e-118	VPS13D	0
chr3-48633335-48636219	3.67329e-123	0.464661	0.382	0.193	4.7021e-118	SLC26A6	0
chr5-172890758-172893403	3.77769e-123	0.591264	0.234	0.091	4.83575e-118	ERGIC1	0
chr12-1932112-1934160	1.26421e-122	0.76132	0.205	0.072	1.61829e-117	LINC00940	0
chr15-57548511-57555603	1.99891e-122	-0.442635	0.218	0.293	2.55877e-117	CGNL1	0
chr1-223711841-223714358	2.81346e-122	-0.550259	0.13	0.203	3.60145e-117	CAPN2	0
chr2-42920759-42930648	3.55887e-122	0.300499	0.581	0.363	4.55564e-117	AC016735.1	70706
chr6-30205454-30208162	3.90557e-122	0.550337	0.301	0.137	4.99944e-117	TRIM26	0
chr6-7168028-7174494	5.53547e-122	0.484642	0.338	0.162	7.08584e-117	RREB1	0
chr9-16725939-16728551	6.05938e-122	0.594078	0.209	0.077	7.75649e-117	BNC2	0
chr5-172900063-172907102	6.77562e-122	-0.392885	0.313	0.37	8.67333e-117	ERGIC1	0
chr16-57251918-57254012	9.12347e-122	0.724894	0.206	0.073	1.16788e-116	ARL2BP	0
chr19-1421506-1425872	2.61818e-121	0.637798	0.259	0.105	3.35148e-116	DAZAP1	0
chr17-17834036-17846450	4.27213e-121	-0.320403	0.41	0.452	5.46867e-116	SREBF1	0
chr3-190861555-190863330	5.47265e-121	0.658214	0.225	0.085	7.00543e-116	GMNC	0
chr19-42497522-42498861	5.67165e-121	0.79302	0.205	0.072	7.26016e-116	CEACAM1	8442
chr17-43211278-43213937	5.99352e-121	0.640242	0.227	0.086	7.67219e-116	TMEM106A	0
chr4-20251115-20255616	1.06962e-120	0.414515	0.425	0.225	1.3692e-115	SLIT2	0
chr18-3593236-3597902	1.36428e-120	-0.451089	0.178	0.248	1.74638e-115	DLGAP1	0
chr9-110047675-110050430	2.07444e-120	0.539491	0.223	0.086	2.65544e-115	AKAP2	0
chr8-22382844-22385058	2.10481e-120	0.481466	0.275	0.114	2.69432e-115	SLC39A14	0
chr2-163734938-163737316	2.51695e-120	0.631967	0.226	0.087	3.2219e-115	FIGN	0
chr2-26770923-26773150	4.79674e-120	0.610256	0.208	0.074	6.14021e-115	SLC35F6	0
chr20-25252313-25257164	6.3731e-120	-0.527178	0.133	0.201	8.15807e-115	PYGB	0
chr8-30801297-30805490	1.72939e-119	0.528402	0.284	0.124	2.21375e-114	PPP2CB	0
chr1-151991742-151995472	2.52416e-119	-0.490538	0.149	0.216	3.23113e-114	S100A10	0
chr2-20674912-20677938	4.02891e-119	0.613752	0.212	0.077	5.15733e-114	GDF7	0
chr20-57584861-57588639	4.04215e-119	0.526321	0.322	0.149	5.17428e-114	RP4-718J7.4	11055
chr1-26034592-26037338	4.26315e-119	0.466773	0.355	0.178	5.45717e-114	EXTL1	0
chr1-43446365-43455702	4.65399e-119	0.362303	0.46	0.253	5.95748e-114	SZT2	0
chr3-127784463-127787773	4.82008e-119	0.637826	0.216	0.08	6.17008e-114	MGLL	0
chr14-36068923-36071179	5.60877e-119	0.617309	0.249	0.102	7.17967e-114	LINC00609	0
chr16-12227757-12230018	6.58226e-119	0.721374	0.231	0.089	8.42582e-114	SNX29	0
chr1-18878899-18886901	8.58166e-119	0.416279	0.43	0.229	1.09852e-113	ALDH4A1	0
chr6-41583251-41585719	1.03771e-118	0.64023	0.256	0.106	1.32835e-113	FOXP4	0
chr12-7118993-7125948	1.39871e-118	0.4253	0.375	0.183	1.79045e-113	RBP5	0
chr1-204125863-204132372	1.71858e-118	0.349935	0.528	0.313	2.19992e-113	SOX13	0
chr2-219057673-219061533	1.23033e-117	0.494588	0.38	0.184	1.57492e-112	IHH	0
chr3-64488871-64492644	1.46918e-117	-0.548891	0.143	0.214	1.88067e-112	ADAMTS9	23009
chr5-177402031-177406170	3.66261e-117	0.536701	0.285	0.13	4.68843e-112	F12	0
chr10-5071138-5072475	6.86273e-117	0.620987	0.234	0.091	8.78485e-112	AKR1C3	0
chr6-79630643-79632083	1.29353e-116	0.632195	0.224	0.089	1.65583e-111	SH3BGRL2	0
chr16-28923906-28926220	1.35395e-116	-0.394191	0.255	0.315	1.73316e-111	RABEP2	0
chr5-172868468-172872280	2.34351e-116	0.43894	0.26	0.109	2.99988e-111	ERGIC1	0
chr5-69491848-69494863	2.52427e-116	-0.479076	0.157	0.223	3.23127e-111	OCLN	0
chr22-23673773-23676370	3.76241e-116	0.656322	0.259	0.104	4.81618e-111	GUSBP11	0
chr14-22820980-22823529	3.78949e-116	0.644676	0.202	0.072	4.85085e-111	SLC7A7	0
chr8-133320251-133322734	6.25147e-116	0.596088	0.242	0.098	8.00238e-111	NDRG1	18228
chr16-75261254-75268497	6.61696e-116	0.397135	0.389	0.197	8.47024e-111	BCAR1	0
chr1-180261187-180263453	8.12111e-116	0.683965	0.216	0.082	1.03957e-110	LHX4	0
chr2-38665586-38667739	8.12222e-116	0.526	0.268	0.118	1.03971e-110	GALM	0
chr11-67581199-67585569	8.61057e-116	-0.469849	0.169	0.24	1.10222e-110	GSTP1	0
chr12-47941427-47944344	1.83238e-115	0.493558	0.343	0.162	2.34559e-110	VDR	0
chr4-3707597-3711841	3.15514e-115	0.485944	0.308	0.144	4.03884e-110	RP3-513G18.2	29741
chr15-78949923-78952414	3.45625e-115	0.606812	0.255	0.107	4.42427e-110	CTSH	348
chr15-45375637-45379307	5.25219e-115	0.547317	0.274	0.118	6.72323e-110	GATM	0
chr6-43297035-43298703	5.68567e-115	0.694681	0.237	0.094	7.27811e-110	SLC22A7	0
chr8-125641033-125643351	7.33961e-115	0.562375	0.289	0.127	9.39529e-110	RP11-136O12.2	99659
chrX-17580349-17581966	7.48855e-115	0.649622	0.22	0.086	9.58595e-110	NHS	0
chr7-75992048-75995514	7.6556e-115	0.399434	0.423	0.225	9.79978e-110	TMEM120A	0
chr20-47337966-47341706	8.31227e-115	0.69232	0.211	0.078	1.06404e-109	ZMYND8	0
chr9-38390609-38393868	8.34477e-115	0.514638	0.293	0.133	1.0682e-109	ALDH1B1	0
chr19-18337149-18343741	8.45561e-115	0.433146	0.371	0.182	1.08239e-109	PGPEP1	0
chr9-114174597-114178006	1.09402e-114	0.618947	0.238	0.094	1.40044e-109	COL27A1	0
chr12-6359724-6364455	1.78766e-114	0.419753	0.378	0.189	2.28835e-109	SCNN1A	0
chr1-204078053-204082318	1.85798e-114	-0.518772	0.157	0.223	2.37837e-109	SOX13	0
chr13-100543769-100545896	2.48604e-114	0.620922	0.247	0.1	3.18233e-109	GGACT	0
chr11-67557837-67560248	2.55882e-114	0.644719	0.212	0.082	3.27549e-109	GSTP1	23346
chr5-16486487-16489866	2.91316e-114	0.650449	0.211	0.079	3.72908e-109	FAM134B	0
chr14-104731296-104736808	3.44931e-114	0.459326	0.27	0.115	4.41539e-109	ADSSL1	0
chr21-45328496-45331950	4.77874e-114	0.497323	0.255	0.105	6.11716e-109	BX322557.13	4756
chr13-95641082-95642586	4.94531e-114	0.670236	0.235	0.093	6.33039e-109	DZIP1	0
chr22-24601254-24604697	5.69642e-114	0.522452	0.331	0.152	7.29187e-109	GGT1	0
chr10-33333621-33337970	7.04773e-114	0.359799	0.449	0.242	9.02165e-109	NRP1	0
chr5-159915704-159918521	2.38943e-113	0.57776	0.24	0.099	3.05866e-108	ADRA1B	0
chr16-68078620-68087162	3.17179e-113	0.319816	0.519	0.313	4.06014e-108	NFATC3	0
chr12-113295665-113300765	3.87483e-113	0.478424	0.323	0.153	4.96009e-108	SLC8B1	0
chr2-113238935-113243343	6.64637e-113	0.431192	0.314	0.149	8.50789e-108	PAX8	0
chr14-102507768-102512409	1.59639e-112	-0.442116	0.217	0.282	2.0435e-107	ANKRD9	0
chr3-44065186-44067507	1.60874e-112	0.69233	0.211	0.079	2.05932e-107	RP4-555D20.2	49791
chr17-45134999-45139291	2.53335e-112	0.407155	0.369	0.191	3.24289e-107	ACBD4	0
chr12-52924955-52927997	5.03899e-112	0.580783	0.239	0.096	6.45031e-107	KRT8	0
chr2-24075729-24078037	5.93856e-112	-0.350774	0.32	0.373	7.60183e-107	TP53I3	0
chr8-144310801-144322153	6.01159e-112	-0.524193	0.146	0.222	7.69532e-107	HSF1	0
chr1-58779582-58786222	7.19119e-112	-0.326292	0.465	0.501	9.2053e-107	JUN	0
chr3-14470902-14475027	1.00417e-111	0.47629	0.311	0.143	1.28542e-106	SLC6A6	0
chr1-67521183-67525443	1.11343e-111	0.528416	0.31	0.144	1.42528e-106	RP11-393N21.2	0
chr17-40351385-40359066	4.00216e-111	0.423168	0.308	0.144	5.12309e-106	RARA	0
chr10-86399661-86403594	4.35746e-111	0.399901	0.353	0.171	5.5779e-106	WAPL	31661
chr19-3551742-3558553	5.8613e-111	0.363802	0.446	0.245	7.50294e-106	MFSD12	0
chr10-63628434-63631833	9.54119e-111	-0.4092	0.308	0.367	1.22135e-105	REEP3	3310
chr10-100968845-100971935	9.6469e-111	0.595821	0.254	0.105	1.23488e-105	MRPL43	0
chr4-87116466-87123572	1.15799e-110	0.339001	0.479	0.275	1.48233e-105	AFF1	0
chr12-122062572-122065670	1.96231e-110	0.45366	0.272	0.12	2.51191e-105	AC156455.1	0
chr20-35283518-35288629	2.57931e-110	0.450277	0.35	0.175	3.30172e-105	EIF6	0
chr20-53621096-53624406	3.08961e-110	0.450249	0.314	0.15	3.95495e-105	AC005808.3	0
chr19-48960606-48970087	3.35706e-110	0.302855	0.551	0.335	4.2973e-105	BAX	0
chr3-4976046-4987609	6.68259e-110	-0.25902	0.62	0.617	8.55425e-105	BHLHE40	0
chr14-69635376-69639181	9.31598e-110	0.588147	0.232	0.094	1.19252e-104	SUSD6	0
chr16-69325780-69331504	1.05286e-109	0.376792	0.445	0.244	1.34775e-104	COG8	0
chr14-75577513-75580382	1.1068e-109	0.504432	0.304	0.139	1.41679e-104	FLVCR2	0
chr3-37859348-37864442	1.19899e-109	-0.393398	0.29	0.351	1.53481e-104	CTDSPL	0
chr12-6923996-6930287	1.43554e-109	-0.41595	0.214	0.274	1.83761e-104	ATN1	0
chr2-73983293-73986512	1.52458e-109	-0.432863	0.176	0.237	1.95158e-104	TET3	0
chr9-91191162-91194645	2.50116e-109	-0.483208	0.169	0.235	3.20168e-104	LINC00484	8399
chr1-4652504-4656883	2.95947e-109	0.501876	0.265	0.115	3.78836e-104	AJAP1	0
chr9-37421932-37425864	3.32803e-109	0.438473	0.38	0.193	4.26015e-104	GRHPR	0
chr5-150355154-150359205	6.52128e-109	0.444323	0.342	0.17	8.34776e-104	TCOF1	0
chr14-91415855-91419237	1.30676e-108	0.485081	0.282	0.124	1.67276e-103	CCDC88C	0
chr14-105479361-105492927	1.69256e-108	-0.282665	0.487	0.516	2.16662e-103	AL928654.7	0
chr14-77037963-77046217	4.2367e-108	-0.458798	0.199	0.268	5.42332e-103	RP11-7F17.5	0
chr19-29843079-29845986	4.34442e-108	-0.460274	0.173	0.239	5.56121e-103	CCNE1	18770
chr9-136622981-136626476	6.03585e-108	0.545557	0.234	0.098	7.72637e-103	LINC01451	5799
chr1-155172478-155180051	7.23885e-108	-0.46294	0.144	0.207	9.26631e-103	TRIM46	0
chr4-17510094-17512751	8.12676e-108	0.518111	0.302	0.14	1.04029e-102	QDPR	0
chr7-151710087-151713916	8.12996e-108	0.607241	0.228	0.092	1.0407e-102	PRKAG2	0
chr1-145710946-145712491	1.04393e-107	0.571916	0.273	0.123	1.33631e-102	PDZK1	2797
chr10-89591355-89592942	1.2654e-107	0.6198	0.247	0.103	1.61982e-102	PANK1	0
chr7-87627448-87629503	1.46567e-107	0.50253	0.334	0.163	1.87618e-102	RUNDC3B	0
chr10-125144009-125162706	1.5177e-107	-0.284571	0.508	0.523	1.94277e-102	CTBP2	0
chr11-13007860-13011471	1.97211e-107	-0.439205	0.201	0.263	2.52446e-102	RASSF10	0
chr17-74767198-74773006	3.26608e-107	0.494111	0.32	0.149	4.18085e-102	NAT9	0
chr1-8200394-8203828	4.01021e-107	0.446751	0.349	0.174	5.13339e-102	RP11-431K24.3	0
chr16-2085721-2093149	4.74447e-107	-0.372647	0.241	0.294	6.0733e-102	TSC2	0
chr6-73565417-73567683	6.94868e-107	0.610073	0.205	0.08	8.89487e-102	SLC17A5	25695
chr3-15291997-15293785	7.85632e-107	0.563965	0.201	0.075	1.00567e-101	SH3BP5	0
chr14-58395070-58396846	7.90332e-107	0.565575	0.26	0.113	1.01169e-101	TOMM20L	0
chr1-161117289-161120963	9.09882e-107	0.42718	0.351	0.177	1.16472e-101	NIT1	0
chr22-46195561-46196951	9.34414e-107	0.719583	0.202	0.076	1.19612e-101	PPARA	0
chr5-7849613-7851932	1.00183e-106	0.620903	0.202	0.076	1.28242e-101	C5orf49	0
chr18-7754428-7756170	1.32999e-106	0.693913	0.201	0.074	1.7025e-101	PTPRM	0
chr21-34201438-34205538	1.54867e-106	-0.520799	0.151	0.215	1.98242e-101	AP000318.2	0
chr19-47270339-47276708	5.3567e-106	-0.379275	0.266	0.328	6.85701e-101	INAFM1	0
chr1-204806726-204808611	8.11136e-106	0.592477	0.241	0.103	1.03832e-100	NFASC	20039
chr20-50672110-50674530	1.72525e-105	0.533642	0.29	0.134	2.20845e-100	FAM65C	0
chr1-164587671-164593131	1.87479e-105	0.456374	0.348	0.174	2.39988e-100	PBX1	0
chr8-22586754-22589657	2.0392e-105	0.593377	0.214	0.086	2.61034e-100	PDLIM2	0
chr19-38646494-38672355	2.15953e-105	-0.273529	0.622	0.625	2.76437e-100	ACTN4	0
chr1-116372020-116383739	3.51128e-105	-0.32383	0.478	0.511	4.49472e-100	ATP1A1	0
chr1-1777475-1783716	5.79925e-105	-0.445955	0.159	0.22	7.4235e-100	NADK	0
chr9-129606274-129615251	6.37978e-105	-0.411882	0.224	0.284	8.16663e-100	C9orf50	0
chr1-27365170-27367514	7.98047e-105	-0.536795	0.141	0.207	1.02156e-99	MAP3K6	0
chr16-67426834-67448040	2.19847e-104	-0.28187	0.707	0.662	2.81422e-99	ATP6V0D1	0
chr16-56847581-56851405	2.40901e-104	0.463476	0.335	0.168	3.08373e-99	NUP93	0
chr19-33519310-33522517	3.03249e-104	0.504022	0.3	0.141	3.88183e-99	PEPD	0
chr15-78928071-78935001	3.28934e-104	0.414144	0.384	0.196	4.21061e-99	CTSH	0
chr6-52723717-52726175	6.90312e-104	0.62303	0.24	0.101	8.83655e-99	GSTA2	23913
chr11-77588612-77590991	7.66903e-104	0.464257	0.326	0.155	9.81697e-99	AQP11	0
chr11-61814459-61817367	1.14443e-103	-0.506693	0.141	0.203	1.46496e-98	FADS2	0
chr7-104883385-104884614	1.73102e-103	0.633421	0.215	0.086	2.21584e-98	LHFPL3	0
chr15-80151039-80156370	2.28515e-103	0.390877	0.42	0.229	2.92517e-98	FAH	0
chr1-156497732-156506086	3.18422e-103	-0.309944	0.431	0.467	4.07606e-98	MEF2D	0
chr4-23930525-23932149	4.6743e-103	-0.483803	0.162	0.22	5.98348e-98	PPARGC1A	26435
chr10-75591857-75594215	7.03207e-103	0.649752	0.209	0.081	9.00161e-98	C10orf11	0
chr5-67267518-67269289	7.08468e-103	0.507681	0.282	0.131	9.06896e-98	CTD-2187J20.1	0
chr5-138463079-138471282	7.9361e-103	-0.340973	0.431	0.451	1.01588e-97	EGR1	0
chr6-111691340-111693473	8.11548e-103	0.618426	0.242	0.1	1.03885e-97	FYN	0
chr18-5626846-5631384	8.52336e-103	0.354216	0.483	0.279	1.09106e-97	EPB41L3	0
chr9-137067617-137071749	9.77305e-103	-0.492779	0.149	0.215	1.25103e-97	SAPCD2	0
chr3-38114329-38119436	1.35096e-102	0.563144	0.269	0.118	1.72934e-97	DLEC1	0
chr17-50132578-50136956	1.89577e-102	0.561104	0.229	0.095	2.42673e-97	PPP1R9B	0
chr16-1825248-1829485	2.51063e-102	0.40357	0.363	0.185	3.21381e-97	FAHD1	0
chr17-40092900-40102086	2.98298e-102	-0.295314	0.427	0.452	3.81845e-97	THRA	0
chr3-185253087-185254576	3.06375e-102	0.593576	0.221	0.091	3.92184e-97	EHHADH	0
chr7-100672808-100682626	3.40786e-102	-0.35694	0.325	0.376	4.36233e-97	GNB2	0
chr11-64887503-64889533	4.97995e-102	0.637843	0.224	0.091	6.37473e-97	EHD1	0
chr5-141524486-141526363	7.27081e-102	0.536549	0.25	0.109	9.30722e-97	DIAPH1	0
chr16-67392831-67400206	7.46886e-102	-0.488701	0.136	0.201	9.56074e-97	ZDHHC1	0
chr17-57255298-57260446	1.18681e-101	-0.493799	0.17	0.233	1.51921e-96	MSI2	0
chr6-139530369-139534942	1.89005e-101	0.559069	0.262	0.118	2.41941e-96	LINC01625	55772
chr17-48023053-48027199	2.45695e-101	-0.352209	0.312	0.36	3.14509e-96	COPZ2	0
chr7-50781303-50784634	3.33445e-101	0.580002	0.211	0.086	4.26836e-96	GRB10	0
chr10-102116953-102122829	3.69654e-101	-0.355505	0.313	0.365	4.73187e-96	LDB1	0
chr5-157263445-157272442	5.80635e-101	-0.382034	0.337	0.381	7.43259e-96	CYFIP2	0
chr19-20431237-20433649	6.72951e-101	0.583652	0.218	0.092	8.61431e-96	CTC-513N18.6	0
chr1-46179080-46190029	6.99236e-101	0.300442	0.513	0.301	8.95078e-96	TSPAN1	0
chr9-133256702-133258780	9.02986e-101	0.618221	0.202	0.078	1.15589e-95	ABO	0
chr15-45521614-45523451	1.27033e-100	0.513997	0.26	0.117	1.62612e-95	SLC30A4	0
chr6-11605644-11607969	4.68834e-100	0.509569	0.274	0.126	6.00145e-95	RP11-679B17.2	0
chr6-31727251-31731090	1.75276e-99	-0.442322	0.191	0.251	2.24368e-94	CLIC1	0
chr1-19287184-19289596	1.78321e-99	0.602634	0.242	0.105	2.28266e-94	AKR7A3	0
chr17-45893899-45896445	2.85295e-99	0.540533	0.243	0.106	3.652e-94	MAPT	0
chr17-1569033-1578125	5.0962e-99	0.381999	0.288	0.143	6.52354e-94	SLC43A2	0
chr8-100490152-100495505	6.10004e-99	0.502391	0.232	0.098	7.80854e-94	ANKRD46	14246
chr1-31714268-31716135	1.12409e-98	0.492372	0.226	0.094	1.43893e-93	COL16A1	9948
chr16-626780-631675	4.81121e-98	0.470789	0.262	0.119	6.15874e-93	RAB40C	0
chr3-123652262-123654154	6.27388e-98	0.494569	0.236	0.1	8.03107e-93	MYLK	0
chr10-78971679-78975332	8.77213e-98	-0.441744	0.146	0.207	1.1229e-92	RP11-481G8.2	25151
chr7-106046843-106049575	9.02492e-98	0.599601	0.238	0.102	1.15526e-92	CDHR3	13069
chr15-62757629-62762421	1.13272e-97	0.445285	0.304	0.15	1.44997e-92	TLN2	0
chr22-46415736-46418103	1.18956e-97	0.587664	0.236	0.098	1.52273e-92	CELSR1	0
chr21-43731230-43742001	1.31252e-97	0.336405	0.444	0.251	1.68013e-92	PDXK	0
chr17-18950724-18954859	1.84964e-97	0.461167	0.358	0.183	2.36769e-92	SLC5A10	0
chr12-131892989-131898286	1.90014e-97	-0.365824	0.301	0.349	2.43234e-92	ULK1	0
chr6-35919558-35922750	1.91736e-97	0.525364	0.28	0.13	2.45437e-92	SRPK1	0
chr1-48069498-48074955	2.08449e-97	0.442517	0.309	0.156	2.66831e-92	RP4-683M8.2	0
chr19-6475365-6477150	2.09763e-97	0.613645	0.246	0.102	2.68513e-92	DENND1C	0
chr19-37979561-37981249	2.91436e-97	0.619236	0.204	0.08	3.73061e-92	SIPA1L3	0
chr15-98774789-98777965	4.31839e-97	0.470807	0.309	0.149	5.52788e-92	IGF1R	0
chr10-121595317-121599074	8.39176e-97	-0.412344	0.215	0.269	1.07421e-91	FGFR2	0
chr1-112955193-112957845	1.37915e-96	0.474792	0.228	0.097	1.76542e-91	SLC16A1	0
chr3-9768342-9771108	2.7415e-96	0.513304	0.244	0.108	3.50933e-91	CAMK1	0
chr2-157837676-157842793	4.40252e-96	0.41977	0.36	0.186	5.63557e-91	ACVR1	0
chr11-65353644-65358712	5.94115e-96	0.373773	0.437	0.249	7.60514e-91	TIGD3	0
chr2-166375148-166376700	1.20668e-95	0.558927	0.221	0.096	1.54464e-90	SCN9A	0
chr19-17468385-17471846	1.70776e-95	-0.350127	0.307	0.351	2.18606e-90	SLC27A1	0
chr22-40651367-40655535	1.9977e-95	-0.395842	0.184	0.237	2.55721e-90	MKL1	14664
chr3-49681519-49684922	2.16661e-95	0.613058	0.211	0.084	2.77344e-90	MST1	0
chr12-3083413-3089020	2.17263e-95	0.422168	0.311	0.154	2.78114e-90	TSPAN9	0
chr5-95856408-95859751	3.68808e-95	0.404815	0.326	0.164	4.72103e-90	LINC01554	0
chr7-4133508-4135249	4.68639e-95	0.639458	0.213	0.087	5.99896e-90	SDK1	0
chr17-81721754-81724000	4.97911e-95	0.596003	0.228	0.096	6.37365e-90	SLC25A10	737
chr1-116471353-116479373	5.63435e-95	-0.34536	0.409	0.434	7.21242e-90	RP4-655J12.4	0
chr8-133349778-133352134	6.82909e-95	0.551695	0.254	0.113	8.74178e-90	NDRG1	47755
chr12-16347043-16349560	7.55107e-95	0.570586	0.225	0.096	9.66597e-90	MGST1	0
chr12-124515669-124521228	9.88989e-95	-0.393336	0.247	0.299	1.26598e-89	NCOR2	0
chr16-57822867-57828717	1.05344e-94	0.408651	0.34	0.172	1.34849e-89	KIFC3	0
chr2-178072154-178073602	1.13827e-94	0.63567	0.207	0.084	1.45707e-89	PDE11A	0
chr2-219122395-219126043	2.70438e-94	0.553873	0.243	0.109	3.46182e-89	RP11-33O4.2	0
chr9-76904666-76906961	3.02034e-94	0.528334	0.253	0.11	3.86627e-89	PRUNE2	0
chr10-21499332-21503374	3.42419e-94	0.56898	0.235	0.099	4.38323e-89	CASC10	2069
chr2-156341157-156343518	5.5096e-94	-0.465811	0.139	0.201	7.05273e-89	NR4A2	0
chr15-45022410-45024393	6.30847e-94	0.547284	0.255	0.113	8.07535e-89	SORD	0
chr13-75480524-75482907	1.29937e-93	-0.366671	0.25	0.301	1.6633e-88	TBC1D4	0
chr8-27583123-27585681	1.76548e-93	0.500283	0.303	0.147	2.25995e-88	CLU	11235
chr14-103893866-103898202	1.79147e-93	0.46102	0.295	0.138	2.29322e-88	CTD-2134A5.4	13754
chr10-102834859-102838309	2.34198e-93	0.564356	0.258	0.114	2.99792e-88	CYP17A1	0
chr17-50439952-50441205	2.4755e-93	0.637916	0.219	0.092	3.16884e-88	ACSF2	0
chr12-6611743-6616083	2.88081e-93	-0.442135	0.183	0.244	3.68766e-88	LPAR5	2751
chr3-119293376-119296134	3.01588e-93	0.483045	0.205	0.085	3.86057e-88	ARHGAP31	0
chr22-50620278-50623510	3.83976e-93	0.465825	0.279	0.13	4.9152e-88	ARSA	0
chr14-68788521-68797639	5.40931e-93	-0.287837	0.489	0.506	6.92434e-88	ZFP36L1	0
chr20-50666066-50670984	5.73846e-93	0.501411	0.236	0.104	7.34569e-88	FAM65C	0
chr6-24666138-24668947	3.12304e-92	0.389396	0.321	0.166	3.99774e-87	TDP2	0
chr17-7258565-7263939	3.12449e-92	-0.341464	0.215	0.268	3.9996e-87	RP1-4G17.5	0
chr12-49344729-49348617	3.66792e-92	0.426989	0.331	0.164	4.69523e-87	DNAJC22	0
chr20-35267362-35272170	3.68987e-92	-0.496923	0.148	0.202	4.72333e-87	RP4-614O4.11	0
chr2-46845810-46851368	4.57878e-92	-0.390484	0.205	0.258	5.8612e-87	LINC01119	0
chr1-206690036-206695103	7.44307e-92	0.384494	0.38	0.205	9.52772e-87	MAPKAPK2	0
chr20-4684869-4687651	1.61663e-91	0.472586	0.27	0.125	2.06941e-86	PRNP	0
chr22-50273547-50285134	1.66212e-91	-0.374541	0.19	0.246	2.12765e-86	PLXNB2	0
chr19-40253588-40257660	1.71613e-91	0.525223	0.236	0.101	2.19679e-86	AKT2	0
chr10-78302006-78304083	2.43813e-91	-0.431924	0.173	0.227	3.121e-86	LINC00856	0
chr8-75406575-75409267	3.01725e-91	0.531742	0.234	0.102	3.86232e-86	HNF4G	0
chr15-67132331-67137016	5.36347e-91	0.466816	0.241	0.107	6.86567e-86	SMAD3	0
chr6-110414505-110416099	6.51434e-91	0.54116	0.217	0.091	8.33887e-86	DDO	0
chr16-585286-594341	7.02116e-91	-0.266023	0.454	0.477	8.98765e-86	RAB40C	0
chr17-78183857-78188989	8.48768e-91	0.296723	0.511	0.31	1.08649e-85	AFMID	0
chr19-18635923-18638663	9.74975e-91	-0.382695	0.189	0.239	1.24805e-85	KLHL26	0
chr17-81114622-81122057	1.09666e-90	0.501207	0.257	0.119	1.40381e-85	BAIAP2	0
chr2-176132459-176141361	1.26951e-90	-0.388989	0.298	0.345	1.62507e-85	HOXD3	0
chr19-45097760-45102025	2.54733e-90	0.478588	0.266	0.125	3.26079e-85	MARK4	0
chr17-17493113-17497422	2.7718e-90	-0.419608	0.193	0.246	3.54812e-85	RASD1	0
chr2-241558410-241565571	3.06758e-90	-0.358605	0.168	0.213	3.92674e-85	BOK	0
chr10-79141932-79163873	3.67373e-90	-0.272679	0.51	0.523	4.70267e-85	ZMIZ1	0
chr3-185328389-185331104	4.46703e-90	0.579304	0.207	0.087	5.71816e-85	MAP3K13	0
chr17-83050668-83054413	5.65335e-90	-0.379818	0.214	0.261	7.23675e-85	B3GNTL1	0
chr16-456744-458510	6.90326e-90	0.561936	0.202	0.086	8.83672e-85	RAB11FIP3	0
chr6-111086972-111088909	8.34477e-90	0.484441	0.269	0.127	1.0682e-84	SLC16A10	0
chr15-90097530-90105254	9.05124e-90	-0.333045	0.401	0.429	1.15863e-84	IDH2	0
chr4-2255251-2264822	9.34215e-90	-0.349258	0.375	0.417	1.19587e-84	MXD4	0
chr19-49637757-49643088	9.78538e-90	-0.304937	0.435	0.465	1.25261e-84	RRAS	0
chr22-24591916-24595773	9.87047e-90	0.422555	0.372	0.191	1.2635e-84	LRRC75B	0
chr15-65032792-65034844	1.58801e-89	0.611785	0.222	0.093	2.03279e-84	MTFMT	3152
chr9-32383829-32386275	1.99111e-89	0.416917	0.313	0.156	2.54877e-84	ACO1	0
chr19-989482-997086	2.01635e-89	0.382935	0.385	0.203	2.58109e-84	WDR18	0
chr4-24792541-24796285	3.02876e-89	0.454729	0.306	0.148	3.87706e-84	SOD3	0
chr7-76301784-76307682	3.48055e-89	-0.321561	0.322	0.355	4.45539e-84	HSPB1	0
chr8-144006856-144009340	4.35627e-89	0.572277	0.249	0.111	5.57637e-84	PARP10	0
chr9-4738844-4743964	5.33273e-89	-0.401024	0.245	0.295	6.82632e-84	AK3	0
chr2-27085079-27090927	5.80833e-89	0.344954	0.418	0.238	7.43513e-84	EMILIN1	0
chr8-143551780-143554487	7.60168e-89	0.474537	0.267	0.125	9.73076e-84	GSDMD	0
chr17-41781253-41787429	9.93699e-89	-0.29962	0.38	0.411	1.27201e-83	JUP	0
chr1-156456145-156458570	1.29618e-88	-0.36202	0.242	0.29	1.65922e-83	RP11-98G7.1	0
chr5-69414721-69417062	1.32768e-88	-0.41736	0.158	0.209	1.69953e-83	RAD17	0
chr11-72236960-72241106	1.66173e-88	0.476912	0.258	0.118	2.12715e-83	PHOX2A	0
chr19-13148839-13157228	1.85608e-88	-0.270899	0.504	0.518	2.37593e-83	STX10	0
chr3-53072415-53074730	2.43729e-88	0.571032	0.205	0.086	3.11992e-83	RP11-894J14.5	0
chr14-95339185-95340838	2.60355e-88	0.592917	0.234	0.103	3.33275e-83	RP11-725G5.2	3680
chr12-208907-215859	2.65648e-88	0.348356	0.427	0.238	3.40051e-83	SLC6A12	0
chr8-143988871-143996943	3.37575e-88	0.324147	0.433	0.249	4.32123e-83	GRINA	0
chr7-516130-523650	6.01039e-88	-0.327479	0.289	0.329	7.69378e-83	PDGFA	0
chr17-74442279-74445660	9.56327e-88	0.398346	0.323	0.162	1.22417e-82	GPRC5C	0
chr5-168275801-168279025	1.78629e-87	0.500286	0.259	0.12	2.2866e-82	TENM2	11643
chr20-63694581-63702217	2.14946e-87	0.369011	0.268	0.124	2.75148e-82	ARFRP1	0
chr3-134056607-134061225	2.78296e-87	0.510035	0.211	0.091	3.56241e-82	RP11-202A13.1	0
chr21-41496455-41502716	3.97363e-87	-0.456745	0.182	0.228	5.08657e-82	TMPRSS2	0
chr2-20188903-20193346	6.91438e-87	0.467155	0.26	0.123	8.85095e-82	SDC1	7450
chr9-129431035-129439791	1.27193e-86	-0.348872	0.365	0.396	1.62818e-81	RP11-65J3.2	0
chr12-122858114-122869153	1.37374e-86	0.252786	0.565	0.361	1.7585e-81	VPS37B	0
chr10-102713308-102722193	1.67732e-86	0.255231	0.548	0.352	2.14711e-81	SFXN2	0
chr4-128572795-128575178	1.74587e-86	0.450094	0.29	0.144	2.23486e-81	RP11-184M15.1	2263
chr18-25349087-25352717	2.12887e-86	0.383384	0.285	0.139	2.72513e-81	ZNF521	0
chr10-103240260-103242269	2.2265e-86	0.525612	0.243	0.108	2.85009e-81	RPEL1	3617
chr15-69556289-69558800	3.84458e-86	0.465834	0.275	0.131	4.92137e-81	DRAIC	0
chr11-119419462-119423562	4.48671e-86	0.396912	0.33	0.171	5.74334e-81	THY1	0
chr8-78803961-78806871	6.25307e-86	0.498524	0.24	0.106	8.00443e-81	IL7	0
chr19-47255167-47260872	7.01035e-86	-0.289079	0.415	0.441	8.97381e-81	CCDC9	0
chr4-71229469-71231910	9.49136e-86	0.527383	0.252	0.115	1.21497e-80	SLC4A4	0
chr11-100686715-100688259	1.1167e-85	0.564984	0.205	0.085	1.42947e-80	ARHGAP42	0
chr22-30323759-30328148	1.32905e-85	0.334744	0.448	0.264	1.70129e-80	TBC1D10A	0
chr17-50473773-50480724	2.16219e-85	0.328019	0.446	0.264	2.76777e-80	RSAD1	0
chr7-30252750-30255831	2.77706e-85	0.442211	0.337	0.177	3.55485e-80	ZNRF2	28475
chr10-79174879-79190349	4.99358e-85	-0.286804	0.439	0.456	6.39218e-80	ZMIZ1	0
chr5-54516944-54520995	8.55537e-85	-0.430133	0.167	0.223	1.09516e-79	SNX18	0
chr22-38200862-38204263	8.714e-85	-0.417416	0.169	0.221	1.11546e-79	MAFF	0
chr8-144520767-144530400	1.23564e-84	-0.301471	0.341	0.374	1.58172e-79	C8orf82	0
chr9-134364417-134368619	1.25703e-84	0.417076	0.299	0.151	1.6091e-79	RXRA	0
chr14-68975639-68980692	1.34997e-84	-0.351334	0.192	0.238	1.72807e-79	ACTN1	0
chr2-48111063-48112506	1.56146e-84	0.465607	0.209	0.092	1.99879e-79	AC079807.4	0
chr8-139744298-139746377	1.59586e-84	0.506214	0.264	0.125	2.04282e-79	TRAPPC9	0
chr3-157134491-157138062	1.73255e-84	0.467735	0.272	0.128	2.2178e-79	CCNL1	8445
chr8-125428941-125436614	2.3932e-84	-0.263571	0.497	0.509	3.06349e-79	TRIB1	0
chr6-43804003-43807792	2.80557e-84	0.48436	0.265	0.124	3.59136e-79	RP11-344J7.3	0
chr5-72451669-72453748	2.98588e-84	0.417178	0.208	0.09	3.82217e-79	ZNF366	0
chr17-82266945-82270216	5.1407e-84	0.507234	0.208	0.085	6.58051e-79	CSNK1D	0
chr7-30133981-30137405	6.37032e-84	-0.390985	0.239	0.286	8.15452e-79	MTURN	0
chr14-95225140-95228942	6.71784e-84	-0.427818	0.165	0.213	8.59938e-79	CLMN	0
chr8-38465156-38469107	1.06222e-83	-0.475676	0.144	0.202	1.35973e-78	FGFR1	0
chr1-11784391-11792127	1.87693e-83	0.283081	0.341	0.177	2.40262e-78	C1orf167	0
chr13-95296462-95302359	1.94352e-83	0.408583	0.298	0.144	2.48786e-78	ABCC4	0
chr3-128607333-128608944	2.87523e-83	0.533154	0.202	0.088	3.68052e-78	RPN1	11025
chr15-40763042-40770858	3.72514e-83	0.317344	0.39	0.214	4.76848e-78	GCHFR	0
chrX-17594668-17598492	3.78783e-83	0.487547	0.247	0.114	4.84873e-78	NHS	0
chr7-138979668-138982641	4.11288e-83	0.408972	0.323	0.165	5.26482e-78	KIAA1549	0
chr15-40080775-40083803	8.04469e-83	0.432484	0.224	0.103	1.02978e-77	RP11-521C20.5	1427
chr9-78296041-78298453	9.03177e-83	0.403342	0.3	0.15	1.15614e-77	PSAT1	0
chr1-18900300-18903594	1.02886e-82	0.35967	0.388	0.22	1.31702e-77	ALDH4A1	0
chr4-48904803-48907400	1.0854e-82	0.502813	0.234	0.106	1.3894e-77	OCIAD2	0
chr2-233690412-233695299	3.32951e-82	0.497091	0.258	0.118	4.26204e-77	UGT1A7	0
chr1-234996962-234998915	5.0097e-82	0.346439	0.261	0.124	6.41282e-77	RP11-443B7.3	16157
chr17-19532040-19536017	1.20288e-81	0.480827	0.263	0.126	1.53979e-76	SLC47A1	0
chr19-19061256-19067812	1.454e-81	0.269534	0.512	0.322	1.86124e-76	SLC25A42	0
chr1-28258610-28264001	1.92411e-81	0.316485	0.385	0.218	2.46301e-76	SESN2	0
chr3-58007894-58014890	2.17642e-81	-0.387364	0.196	0.239	2.78599e-76	FLNB	0
chr12-124384317-124393817	2.28009e-81	-0.304739	0.351	0.381	2.91869e-76	NCOR2	0
chr16-85550553-85560042	2.84855e-81	-0.351728	0.282	0.321	3.64637e-76	GSE1	0
chr1-19009680-19012865	3.11145e-81	0.501102	0.202	0.086	3.98291e-76	IFFO2	52993
chr11-68310962-68315799	4.31948e-81	0.372935	0.331	0.175	5.52928e-76	LRP5	0
chr22-37801555-37809225	4.55661e-81	-0.302368	0.329	0.36	5.83283e-76	GCAT	0
chr20-346324-349636	4.71747e-81	-0.39468	0.202	0.252	6.03874e-76	NRSN2	0
chr6-35687464-35689659	5.00853e-81	0.319647	0.338	0.181	6.41132e-76	FKBP5	0
chr12-3116199-3124156	5.30583e-81	-0.355132	0.315	0.353	6.79189e-76	TSPAN9	0
chr1-150970612-150975805	6.69967e-81	0.325213	0.427	0.246	8.57611e-76	CERS2	0
chr5-79030419-79032890	8.50748e-81	0.444081	0.317	0.163	1.08902e-75	DMGDH	0
chr3-184333949-184339899	9.10295e-81	-0.391588	0.202	0.252	1.16525e-75	EIF4G1	0
chr17-72222285-72224542	1.07331e-80	0.6049	0.201	0.084	1.37392e-75	SOX9-AS1	0
chr17-55750567-55751968	1.25462e-80	0.43987	0.258	0.122	1.60602e-75	PCTP	0
chr4-119627014-119629527	2.00106e-80	-0.386653	0.164	0.21	2.56152e-75	PDE5A	0
chr17-59422985-59426262	2.97135e-80	0.494411	0.206	0.09	3.80357e-75	LINC01476	4606
chr1-154403685-154408947	3.48551e-80	0.343881	0.352	0.187	4.46174e-75	IL6R	0
chr16-2500094-2503388	3.79704e-80	0.377081	0.302	0.153	4.86052e-75	TBC1D24	0
chr11-61488245-61490820	4.95259e-80	0.414559	0.344	0.182	6.33971e-75	PPP1R32	0
chr9-129026115-129029746	5.95234e-80	-0.398591	0.171	0.22	7.61947e-75	SH3GLB2	0
chr12-51216680-51219571	6.82995e-80	-0.413804	0.16	0.209	8.74288e-75	POU6F1	0
chr9-70600309-70603037	1.08533e-79	0.281992	0.236	0.112	1.38931e-74	TRPM3	0
chr5-150506846-150512741	1.12604e-79	0.478217	0.243	0.112	1.44143e-74	NDST1	0
chr2-70140067-70144063	1.46527e-79	-0.305199	0.335	0.373	1.87567e-74	C2orf42	5816
chr17-77139240-77142995	1.51674e-79	-0.457082	0.202	0.256	1.94155e-74	SEC14L1	0
chr2-218321995-218325328	1.80469e-79	0.341617	0.401	0.224	2.31015e-74	PNKD	0
chr17-76497717-76502253	1.90971e-79	-0.372362	0.16	0.204	2.44458e-74	RHBDF2	0
chr11-12853466-12855576	7.46013e-79	0.494252	0.227	0.102	9.54956e-74	TEAD1	0
chr13-109783383-109788034	1.4658e-78	-0.334442	0.289	0.328	1.87635e-73	IRS2	0
chr17-81254757-81257060	1.53798e-78	0.488634	0.235	0.107	1.96874e-73	SLC38A10	0
chr2-69581670-69586840	2.76006e-78	0.404609	0.341	0.184	3.5331e-73	AAK1	0
chr20-25048320-25059646	5.637e-78	-0.331629	0.384	0.407	7.21581e-73	ACSS1	0
chr17-4002450-4005586	7.42647e-78	0.522723	0.219	0.099	9.50648e-73	ZZEF1	0
chr6-147506556-147511441	7.74379e-78	0.374358	0.376	0.204	9.91267e-73	SAMD5	0
chr5-135834091-135835677	2.29021e-77	0.503229	0.25	0.116	2.93165e-72	SLC25A48	0
chr16-30063469-30067791	3.26275e-77	-0.298912	0.315	0.35	4.17658e-72	ALDOA	0
chr6-54307255-54309270	3.35866e-77	0.521506	0.228	0.104	4.29936e-72	TINAG	0
chr17-28724247-28729766	3.65516e-77	-0.257952	0.425	0.442	4.6789e-72	TLCD1	0
chr15-31341374-31348134	4.75765e-77	0.372436	0.33	0.175	6.09017e-72	KLF13	0
chr7-150404188-150407930	6.1029e-77	-0.442741	0.179	0.228	7.8122e-72	ZNF775	0
chr11-63536581-63538407	6.2348e-77	0.476787	0.235	0.108	7.98104e-72	RARRES3	0
chr11-47996461-48002953	6.33902e-77	0.375519	0.334	0.175	8.11445e-72	PTPRJ	0
chr18-3455760-3457863	6.78301e-77	0.560659	0.201	0.088	8.6828e-72	TGIF1	0
chr9-19125304-19129246	7.58844e-77	0.372828	0.287	0.149	9.71381e-72	PLIN2	0
chr1-71044927-71048714	7.98042e-77	-0.465363	0.192	0.243	1.02156e-71	PTGER3	0
chr5-177085356-177090664	1.13807e-76	0.355149	0.378	0.205	1.45682e-71	FGFR4	0
chr16-21260699-21262427	4.93238e-76	0.568115	0.208	0.092	6.31384e-71	CRYM	0
chr22-29300742-29313670	6.25591e-76	-0.348544	0.264	0.306	8.00807e-71	GAS2L1	0
chr1-225440035-225443736	1.00509e-75	0.502733	0.213	0.097	1.28659e-70	LBR	11109
chr3-39146013-39155151	1.44861e-75	-0.259135	0.448	0.46	1.85434e-70	CSRNP1	0
chr19-58554010-58564076	1.54083e-75	-0.268262	0.411	0.434	1.97238e-70	CHMP2A	0
chr14-75257056-75259916	2.0672e-75	-0.397119	0.205	0.249	2.64618e-70	RP11-293M10.1	0
chr2-176128074-176131133	2.70165e-75	-0.429144	0.209	0.259	3.45832e-70	HOXD8	0
chr11-120182747-120187803	2.74393e-75	0.344847	0.359	0.197	3.51245e-70	TRIM29	0
chr10-3171583-3174834	2.76056e-75	-0.290918	0.318	0.349	3.53374e-70	PITRM1	0
chr17-59370454-59372957	2.78125e-75	0.432496	0.231	0.108	3.56022e-70	YPEL2	0
chr12-132282379-132289863	3.9887e-75	-0.299925	0.301	0.336	5.10585e-70	GALNT9	0
chr7-150799484-150802655	7.4478e-75	0.470479	0.233	0.107	9.53378e-70	TMEM176A	0
chrX-1390086-1395606	9.26772e-75	-0.315615	0.316	0.35	1.18634e-69	SLC25A6	0
chr5-135575935-135579953	1.24266e-74	0.410744	0.285	0.142	1.59071e-69	CXCL14	0
chr22-43017414-43020014	1.38504e-74	0.513888	0.224	0.104	1.77296e-69	PACSIN2	2268
chr7-92133340-92136044	1.43235e-74	-0.375222	0.222	0.265	1.83352e-69	CYP51A1	0
chr12-120977422-120982170	1.57387e-74	0.392323	0.379	0.21	2.01468e-69	HNF1A	0
chr7-27121908-27126414	2.61363e-74	0.390489	0.29	0.148	3.34566e-69	HOXA3	0
chr3-126364624-126367962	2.78743e-74	0.455649	0.267	0.132	3.56813e-69	KLF15	7181
chr1-205300311-205305501	3.2677e-74	-0.33268	0.241	0.279	4.18292e-69	NUAK2	0
chr1-225877375-225884232	4.57628e-74	0.336684	0.396	0.226	5.85801e-69	TMEM63A	0
chr16-89685754-89688208	5.319e-74	0.394902	0.316	0.163	6.80874e-69	CDK10	0
chr1-21333956-21340837	6.14451e-74	0.302585	0.346	0.185	7.86546e-69	ECE1	0
chr5-126593662-126595842	1.0504e-73	0.39385	0.277	0.141	1.3446e-68	ALDH7A1	0
chr9-129440311-129443610	2.02108e-73	0.493242	0.227	0.106	2.58715e-68	RP11-65J3.3	0
chr22-17840551-17843044	2.99134e-73	0.504429	0.216	0.097	3.82915e-68	MICAL3	0
chr11-48100889-48104858	3.28084e-73	0.484723	0.239	0.112	4.19973e-68	PTPRJ	0
chr21-45465887-45473558	3.47777e-73	0.400904	0.276	0.137	4.45182e-68	COL18A1	0
chr19-1903017-1906235	4.71577e-73	-0.389857	0.163	0.207	6.03657e-68	SCAMP4	0
chr17-50143656-50153038	5.22161e-73	0.264401	0.474	0.298	6.68407e-68	PPP1R9B	0
chr1-25769134-25776007	5.51181e-73	-0.409054	0.218	0.258	7.05556e-68	MAN1C1	0
chr11-69048485-69052087	6.15537e-73	0.431927	0.261	0.129	7.87937e-68	TPCN2	0
chr16-16146124-16151042	1.51126e-72	0.366406	0.372	0.201	1.93454e-67	ABCC6	0
chr7-100583174-100587431	2.00247e-72	-0.296213	0.327	0.358	2.56332e-67	FBXO24	0
chrX-2498005-2503101	2.1101e-72	0.385383	0.301	0.159	2.7011e-67	DHRSX	0
chr6-149453628-149455694	2.87789e-72	0.409724	0.219	0.1	3.68393e-67	ZC3H12D	0
chr5-73150342-73153094	6.04974e-72	0.515254	0.224	0.104	7.74415e-67	TMEM171	18524
chr17-75555403-75560421	7.16053e-72	-0.34105	0.25	0.284	9.16605e-67	LLGL2	0
chr5-157284955-157287542	1.47555e-71	-0.42279	0.171	0.213	1.88883e-66	CYFIP2	0
chr19-2474425-2480493	1.79818e-71	-0.31659	0.353	0.377	2.30181e-66	GADD45B	0
chr1-47992413-47998106	1.89543e-71	0.300569	0.479	0.293	2.42631e-66	TRABD2B	0
chr17-17680829-17684146	2.32456e-71	-0.409024	0.162	0.205	2.97562e-66	RAI1	0
chr5-66689239-66692691	2.66609e-71	0.476535	0.254	0.124	3.4128e-66	MAST4	0
chr4-7101821-7104698	3.60026e-71	0.384176	0.314	0.163	4.60862e-66	RP11-367J11.3	0
chr5-179816364-179824294	4.04129e-71	-0.256779	0.408	0.429	5.17317e-66	SQSTM1	0
chr16-31138399-31143789	4.055e-71	-0.29894	0.286	0.317	5.19072e-66	PRSS36	0
chr15-90072816-90077188	5.76192e-71	0.364082	0.286	0.146	7.37571e-66	ZNF710	0
chr3-50225737-50229429	1.26557e-70	-0.358806	0.206	0.248	1.62003e-65	GNAI2	0
chr7-74451276-74456392	2.97243e-70	-0.327482	0.212	0.245	3.80495e-65	GTF2IRD1	0
chr2-178193588-178195624	3.82732e-70	0.391342	0.307	0.16	4.89927e-65	OSBPL6	0
chr12-110542403-110544202	4.75514e-70	0.498532	0.209	0.098	6.08696e-65	PPTC7	0
chr12-120533882-120539937	7.37655e-70	-0.373833	0.227	0.262	9.44257e-65	RNF10	0
chr20-57577397-57583768	4.6877e-69	0.283825	0.44	0.268	6.00064e-64	PCK1	9284
chr20-40687278-40690849	4.721e-69	-0.327879	0.268	0.301	6.04326e-64	MAFB	0
chr19-56836991-56841040	7.32785e-69	-0.26421	0.423	0.44	9.38023e-64	ZIM2	0
chr10-46538792-46559557	7.43889e-69	-0.276667	0.21	0.24	9.52238e-64	GPRIN2	0
chr22-20020331-20022694	8.03365e-69	-0.373004	0.186	0.225	1.02837e-63	TANGO2	0
chr4-10031511-10035821	9.95545e-69	0.393662	0.202	0.092	1.27438e-63	SLC2A9	0
chr19-12774403-12776812	1.18334e-68	-0.386298	0.179	0.22	1.51477e-63	HOOK2	0
chr21-15139775-15142296	1.25496e-68	0.457293	0.269	0.135	1.60645e-63	AF127577.12	71937
chr3-119034071-119035402	1.32353e-68	0.43125	0.254	0.124	1.69422e-63	IGSF11	0
chr2-10039641-10047325	1.49475e-68	-0.255915	0.447	0.456	1.91339e-63	KLF11	0
chr10-89424064-89429257	2.39337e-68	0.412602	0.226	0.111	3.0637e-63	SLC16A12	1041
chr10-30432595-30435554	2.56824e-68	-0.34195	0.199	0.238	3.28755e-63	MAP3K8	0
chr1-12593601-12604830	3.18013e-68	-0.285053	0.331	0.355	4.07082e-63	DHRS3	0
chr12-109713125-109717738	3.37814e-68	-0.35088	0.267	0.302	4.32429e-63	FAM222A	0
chr19-35037917-35044783	3.61263e-68	0.256481	0.516	0.325	4.62445e-63	HPN	0
chr15-78987603-78990176	3.70344e-68	0.443261	0.243	0.118	4.74069e-63	RASGRF1	0
chr9-107486802-107492075	3.88246e-68	-0.376171	0.214	0.256	4.96986e-63	KLF4	0
chr16-56363317-56365974	4.07487e-68	0.436133	0.21	0.098	5.21616e-63	AMFR	0
chr17-3657718-3662687	1.18402e-67	0.445277	0.214	0.101	1.51563e-62	CTNS	0
chr3-177299775-177301336	1.48873e-67	0.443886	0.256	0.125	1.90569e-62	LINC00501	0
chr1-234968178-234974378	1.74392e-67	0.27328	0.36	0.206	2.23235e-62	RP11-443B7.1	0
chr11-130448147-130452061	4.1151e-67	-0.387423	0.197	0.235	5.26765e-62	ADAMTS15	0
chr17-7280379-7282799	4.39782e-67	-0.385614	0.163	0.204	5.62956e-62	SLC2A4	0
chr12-52903126-52908762	4.4782e-67	-0.250931	0.323	0.338	5.73246e-62	KRT8	0
chr9-125745728-125749083	4.53482e-67	-0.397685	0.193	0.235	5.80493e-62	PBX3	0
chr22-41560062-41563845	5.2472e-67	0.36995	0.265	0.133	6.71683e-62	CSDC2	0
chr11-124758145-124764173	6.56395e-67	-0.389406	0.245	0.282	8.40239e-62	ESAM	0
chr10-124703443-124707498	9.22193e-67	0.404743	0.208	0.098	1.18048e-61	FAM53B	0
chr5-141873978-141879803	1.9198e-66	-0.310081	0.338	0.362	2.45749e-61	PCDH1	0
chr19-18202555-18205914	3.37799e-66	-0.296626	0.335	0.362	4.3241e-61	RAB3A	0
chr7-47493611-47499217	4.28707e-66	-0.43576	0.166	0.21	5.4878e-61	TNS3	0
chr16-88758200-88766497	5.67864e-66	0.326096	0.366	0.202	7.26911e-61	PIEZO1	0
chr6-31877101-31880328	5.73549e-66	0.48997	0.21	0.09	7.34189e-61	SLC44A4	0
chr20-36150580-36157075	6.13189e-66	0.324333	0.399	0.233	7.8493e-61	EPB41L1	0
chr12-55726534-55730731	7.04214e-66	-0.323858	0.206	0.243	9.0145e-61	CD63	0
chr4-153465469-153467808	7.47093e-66	-0.3682	0.178	0.214	9.56339e-61	KIAA0922	0
chr10-73997298-73999837	7.53091e-66	-0.286727	0.318	0.339	9.64016e-61	VCL	0
chr11-126354598-126361864	7.9223e-66	-0.403657	0.232	0.266	1.01412e-60	ST3GAL4	0
chr19-674221-683854	1.00828e-65	-0.264163	0.327	0.355	1.29067e-60	FSTL3	0
chr2-210223848-210226564	1.13205e-65	0.423795	0.273	0.137	1.44911e-60	ACADL	0
chr2-190179985-190181681	1.38339e-65	0.428804	0.282	0.148	1.77086e-60	C2orf88	0
chr11-111298403-111300823	1.45563e-65	-0.381477	0.172	0.213	1.86332e-60	COLCA2	0
chr20-6005580-6008664	1.46014e-65	0.369747	0.273	0.143	1.8691e-60	CRLS1	0
chr16-66695053-66697782	1.90774e-65	-0.329904	0.269	0.298	2.44206e-60	CMTM4	0
chr9-136949115-136953982	2.73996e-65	-0.338468	0.211	0.245	3.50736e-60	LCN12	0
chr12-53370151-53372945	2.88705e-65	0.290891	0.361	0.205	3.69565e-60	SP1	7230
chr4-69053347-69059268	4.42029e-65	0.303123	0.376	0.219	5.65833e-60	UGT2B7	0
chr11-11618833-11623158	4.45129e-65	-0.318155	0.273	0.301	5.69801e-60	GALNT18	0
chr12-121535556-121539180	5.75399e-65	-0.317884	0.252	0.281	7.36557e-60	KDM2B	0
chr19-48319922-48322619	6.37396e-65	-0.381363	0.179	0.218	8.15918e-60	EMP3	0
chr10-132536137-132541013	6.63066e-65	-0.295248	0.327	0.349	8.48778e-60	INPP5A	0
chr3-196080903-196083097	7.65975e-65	-0.348602	0.199	0.237	9.80509e-60	TFRC	0
chr1-6422757-6428392	8.14705e-65	0.361974	0.341	0.183	1.04289e-59	ESPN	0
chr4-103096997-103100294	1.116e-64	0.443707	0.229	0.111	1.42857e-59	BDH2	0
chr16-12058641-12064630	1.49622e-64	0.299729	0.398	0.234	1.91528e-59	SNX29	0
chr19-11380600-11384653	1.64354e-64	-0.365156	0.187	0.224	2.10387e-59	EPOR	0
chr11-65569065-65578255	1.67166e-64	-0.295035	0.335	0.361	2.13986e-59	EHBP1L1	0
chr10-102393644-102396769	4.03085e-64	-0.32718	0.191	0.224	5.15981e-59	NFKB2	0
chr1-180630565-180632920	4.20138e-64	0.29315	0.379	0.224	5.3781e-59	XPR1	0
chr2-72914985-72919246	7.37871e-64	0.320858	0.434	0.259	9.44533e-59	EMX1	0
chr17-18360424-18363985	8.76913e-64	0.344325	0.351	0.198	1.12252e-58	SHMT1	0
chr2-45646978-45653108	9.68953e-64	-0.306448	0.326	0.35	1.24034e-58	PRKCE	0
chr11-71205855-71208303	1.20515e-63	0.511953	0.216	0.103	1.54269e-58	SHANK2	0
chr11-2881854-2893396	1.33986e-63	-0.285419	0.378	0.394	1.71513e-58	SLC22A18AS	0
chr19-18381823-18392926	1.49541e-63	-0.303335	0.325	0.332	1.91425e-58	GDF15	0
chr16-11912965-11917042	1.69497e-63	-0.32401	0.242	0.277	2.1697e-58	GSPT1	0
chr1-84689461-84693292	3.62578e-63	0.282885	0.396	0.234	4.64128e-58	SSX2IP	0
chr21-34885884-34891680	3.64077e-63	-0.274588	0.206	0.235	4.66048e-58	RUNX1	0
chr1-151144763-151148126	3.79212e-63	0.334657	0.323	0.178	4.85421e-58	SEMA6C	0
chr1-228162154-228167042	4.88636e-63	-0.302323	0.327	0.353	6.25493e-58	IBA57	0
chr17-29709382-29711424	6.42083e-63	0.479081	0.204	0.097	8.21918e-58	SSH2	0
chr13-94119152-94121251	6.98386e-63	0.462225	0.252	0.128	8.9399e-58	GPC6	0
chr8-144412636-144417128	8.43914e-63	0.384646	0.304	0.161	1.08028e-57	SLC39A4	0
chr15-31364189-31368498	3.52864e-62	0.293709	0.359	0.207	4.51694e-57	KLF13	0
chr22-46052092-46059223	4.79795e-62	-0.334114	0.286	0.318	6.14175e-57	PRR34	0
chr8-134711042-134714639	6.19019e-62	-0.297312	0.31	0.34	7.92394e-57	ZFAT	0
chr2-217845326-217855219	6.28066e-62	0.301071	0.237	0.124	8.03974e-57	TNS1	0
chr18-48538342-48541740	7.72445e-62	-0.372476	0.21	0.248	9.88791e-57	CTIF	0
chr15-63595157-63602970	8.23872e-62	-0.271196	0.331	0.345	1.05462e-56	FBXL22	0
chr14-75448700-75451709	1.38551e-61	0.423171	0.245	0.122	1.77356e-56	JDP2	0
chr20-63946572-63952921	1.7554e-61	-0.342483	0.22	0.251	2.24705e-56	UCKL1	0
chr19-38335004-38337703	2.22849e-61	-0.254615	0.35	0.362	2.85265e-56	CATSPERG	0
chr11-64266571-64272945	2.57508e-61	-0.263506	0.376	0.39	3.29631e-56	GPR137	0
chr5-79512624-79515159	3.14493e-61	-0.322507	0.238	0.27	4.02576e-56	HOMER1	0
chr1-54404857-54408984	3.62353e-61	-0.351151	0.233	0.27	4.6384e-56	SSBP3	0
chr13-110523936-110530200	3.71526e-61	0.285988	0.438	0.269	4.75584e-56	RAB20	0
chr12-42482131-42484728	4.00741e-61	0.330716	0.27	0.144	5.12981e-56	PRICKLE1	0
chr2-46314257-46315977	1.28372e-60	0.277876	0.213	0.105	1.64326e-55	EPAS1	0
chr5-141840272-141846460	2.01179e-60	-0.342656	0.263	0.291	2.57525e-55	PCDH1	6650
chr17-28714423-28721184	2.11854e-60	-0.296526	0.295	0.32	2.7119e-55	RAB34	0
chr10-5446178-5450281	2.83753e-60	0.328816	0.283	0.151	3.63226e-55	NET1	0
chr9-129637012-129642957	7.71674e-60	-0.317652	0.262	0.289	9.87804e-55	ASB6	0
chr12-3101622-3108250	1.05361e-59	0.344161	0.236	0.12	1.3487e-54	TSPAN9	0
chr8-38384844-38387448	1.19819e-59	-0.385516	0.164	0.205	1.53378e-54	LETM2	0
chr5-96660983-96663904	1.6979e-59	-0.291537	0.242	0.271	2.17345e-54	CAST	0
chr6-32194390-32197833	2.37675e-59	-0.311179	0.308	0.335	3.04243e-54	NOTCH4	0
chr19-18191302-18195254	2.47308e-59	-0.292087	0.297	0.319	3.16574e-54	MPV17L2	0
chr3-102179361-102182926	3.23674e-59	0.354595	0.202	0.099	4.14328e-54	ZPLD1	0
chr1-15741010-15743473	4.4471e-59	0.509126	0.209	0.096	5.69265e-54	TMEM82	0
chr16-66898161-66902323	4.76398e-59	-0.382127	0.172	0.208	6.09827e-54	PDP2	2406
chr12-103840214-103842530	5.78902e-59	-0.331313	0.208	0.239	7.41041e-54	NT5DC3	0
chr2-44086623-44088259	6.85741e-59	0.424276	0.21	0.1	8.77804e-54	PPM1B	79709
chr22-46009859-46015367	6.92375e-59	-0.303359	0.243	0.27	8.86295e-54	CITF22-92A6.1	0
chr11-61579197-61581995	7.87463e-59	-0.394387	0.161	0.201	1.00802e-53	SYT7	0
chr14-104686795-104692931	9.16705e-59	0.309444	0.315	0.167	1.17346e-53	INF2	0
chr1-30715962-30720346	9.84828e-59	-0.260248	0.352	0.365	1.26066e-53	MATN1	0
chr7-8133142-8134757	1.24179e-58	0.42837	0.212	0.104	1.5896e-53	ICA1	0
chr1-201404055-201408813	1.47909e-58	0.351887	0.317	0.175	1.89335e-53	TNNI1	0
chr2-119484857-119491244	1.50356e-58	-0.335523	0.242	0.268	1.92468e-53	SCTR	0
chr15-98785372-98787667	1.94111e-58	0.476959	0.216	0.106	2.48477e-53	IGF1R	0
chr17-57106435-57111475	1.97914e-58	0.413178	0.236	0.119	2.53346e-53	AKAP1	0
chr11-34438362-34440412	2.87794e-58	0.292635	0.372	0.22	3.68399e-53	CAT	0
chr16-56657212-56659050	3.05453e-58	0.396604	0.282	0.151	3.91004e-53	MT1F	0
chr1-45550310-45552932	3.20805e-58	0.376919	0.288	0.153	4.10656e-53	AKR1A1	0
chr6-33414875-33419240	3.26376e-58	-0.305409	0.244	0.276	4.17787e-53	CUTA	0
chr8-98116180-98118736	3.31733e-58	0.349855	0.298	0.165	4.24645e-53	RIDA	0
chr11-46345061-46349491	3.61257e-58	0.259043	0.337	0.196	4.62437e-53	DGKZ	0
chr16-66932152-66938054	4.94717e-58	0.295917	0.367	0.213	6.33277e-53	CES2	0
chr19-5823417-5835299	5.65001e-58	0.25238	0.494	0.319	7.23246e-53	FUT6	0
chr2-10053241-10061984	7.43515e-58	-0.390821	0.168	0.205	9.51759e-53	CYS1	0
chr12-56078683-56083372	9.41914e-58	0.283075	0.467	0.294	1.20573e-52	ERBB3	0
chr1-19733959-19738846	9.63627e-58	0.338488	0.344	0.189	1.23352e-52	TMCO4	0
chr3-126287162-126288902	9.9591e-58	0.39157	0.266	0.139	1.27484e-52	RP11-71E19.1	0
chr12-21526770-21530720	1.32186e-57	0.345493	0.298	0.163	1.69209e-52	SPX	0
chr7-73622497-73624964	1.32311e-57	0.435947	0.274	0.144	1.69369e-52	MLXIPL	0
chr16-71625652-71629733	1.39806e-57	0.43543	0.265	0.135	1.78963e-52	MARVELD3	0
chr1-16764140-16767339	3.91551e-57	-0.33248	0.176	0.207	5.01216e-52	CROCC	0
chr21-44869726-44875774	4.71413e-57	-0.277825	0.291	0.309	6.03446e-52	PTTG1IP	0
chrX-49100671-49102698	5.90816e-57	0.391488	0.232	0.119	7.56292e-52	WDR45	0
chr5-73819305-73827187	7.73591e-57	0.319236	0.282	0.156	9.90258e-52	ARHGEF28	0
chr7-87151708-87153646	7.82755e-57	-0.306529	0.273	0.293	1.00199e-51	DMTF1	0
chr6-30100549-30103949	8.76731e-57	0.325167	0.29	0.154	1.12229e-51	TRIM31	0
chr6-166381582-166384391	9.3833e-57	-0.269562	0.328	0.345	1.20114e-51	MPC1	0
chr9-69119723-69123301	9.50383e-57	-0.274452	0.252	0.274	1.21657e-51	TJP2	0
chr11-63836979-63841963	1.04428e-56	-0.286491	0.315	0.339	1.33676e-51	MARK2	0
chr19-42277852-42287877	1.10676e-56	-0.264122	0.376	0.392	1.41674e-51	CIC	0
chr2-31048983-31052179	1.11616e-56	0.416356	0.215	0.108	1.42878e-51	GALNT14	0
chr11-47406867-47410976	1.16223e-56	-0.297942	0.286	0.308	1.48775e-51	SLC39A13	0
chr1-17586119-17588921	1.21631e-56	0.401311	0.268	0.14	1.55697e-51	ARHGEF10L	0
chr6-11620634-11622830	1.81448e-56	0.37111	0.249	0.133	2.32268e-51	RP11-679B17.2	12652
chr18-79949431-79953340	2.39848e-56	0.313468	0.269	0.145	3.07024e-51	PQLC1	0
chr7-25124456-25126089	3.7171e-56	-0.324999	0.213	0.246	4.75819e-51	CYCS	0
chr3-46866159-46869614	5.00732e-56	0.345161	0.248	0.132	6.40976e-51	MYL3	0
chr10-72327786-72337714	6.07607e-56	-0.272314	0.415	0.422	7.77785e-51	DNAJB12	0
chr1-226944661-226946967	7.00846e-56	0.484295	0.213	0.101	8.97139e-51	COQ8A	0
chr4-87010692-87016244	7.07815e-56	0.338892	0.241	0.127	9.0606e-51	AFF1	0
chr10-97332625-97335897	7.94024e-56	-0.342759	0.195	0.229	1.01641e-50	FRAT2	0
chr15-45634264-45636066	8.09928e-56	0.336721	0.273	0.144	1.03677e-50	SQRDL	0
chr6-151044088-151046140	1.01375e-55	0.281726	0.252	0.128	1.29768e-50	MTHFD1L	0
chr1-228139366-228142480	1.02685e-55	-0.295504	0.275	0.297	1.31445e-50	GUK1	0
chr9-89554944-89558090	1.0703e-55	0.332914	0.308	0.17	1.37006e-50	GADD45G	46922
chr22-41412515-41415964	1.23479e-55	0.301482	0.356	0.209	1.58063e-50	TEF	13188
chr5-16507505-16509648	1.32767e-55	0.421443	0.229	0.113	1.69953e-50	FAM134B	0
chr1-42956964-42961707	1.33776e-55	-0.285192	0.242	0.265	1.71244e-50	SLC2A1	0
chr17-45170419-45173502	1.57127e-55	0.333373	0.311	0.172	2.01135e-50	HEXIM2	378
chr6-44245190-44249428	1.64374e-55	-0.308606	0.289	0.313	2.10412e-50	HSP90AB1	0
chr7-100835730-100837850	2.24089e-55	0.281309	0.215	0.111	2.86852e-50	SLC12A9	0
chr19-40278567-40281991	3.87699e-55	0.385378	0.257	0.134	4.96286e-50	AKT2	0
chr1-9716323-9719617	4.43875e-55	0.360737	0.226	0.115	5.68196e-50	PIK3CD	0
chr1-214548936-214553086	4.50029e-55	-0.277848	0.302	0.323	5.76073e-50	PTPN14	0
chr20-50760808-50764941	6.46808e-55	-0.30803	0.172	0.201	8.27966e-50	PARD6B	4012
chr11-93744715-93747554	8.02272e-55	0.448951	0.204	0.101	1.02697e-49	C11orf54	0
chr10-110206788-110212483	8.36496e-55	-0.298133	0.245	0.27	1.07078e-49	MXI1	0
chrX-125202720-125206481	1.00564e-54	0.347486	0.299	0.168	1.2873e-49	TEX13C	113638
chr15-80999454-81003138	2.05582e-54	0.273903	0.246	0.133	2.63162e-49	MESDC1	0
chr19-46782842-46789067	2.07385e-54	-0.257972	0.243	0.274	2.6547e-49	SLC1A5	0
chr11-68353062-68356071	3.60075e-54	0.384059	0.221	0.111	4.60924e-49	LRP5	0
chr13-50080226-50084021	4.65891e-54	0.284053	0.325	0.19	5.96377e-49	DLEU1	0
chr13-51221755-51223809	5.0279e-54	0.431016	0.202	0.099	6.43612e-49	FAM124A	0
chr12-119964721-119968589	5.79481e-54	0.33509	0.292	0.165	7.41782e-49	BICDL1	21279
chr11-15194796-15197150	6.05867e-54	0.441565	0.217	0.109	7.75558e-49	INSC	0
chr9-83536317-83539296	7.87664e-54	0.305073	0.269	0.146	1.00827e-48	FRMD3	0
chr1-2525590-2531421	9.18438e-54	-0.303786	0.208	0.232	1.17567e-48	PANK4	0
chr5-59541941-59544629	9.81034e-54	0.388933	0.24	0.123	1.2558e-48	PDE4D	0
chr2-112644011-112647094	1.05416e-53	-0.267963	0.28	0.301	1.34941e-48	SLC20A1	0
chrX-153925701-153928891	1.30256e-53	-0.362694	0.171	0.207	1.66739e-48	ARHGAP4	0
chr17-77371248-77377726	1.4485e-53	-0.354899	0.212	0.242	1.85419e-48	SEPT9	0
chr18-23114141-23116929	1.70414e-53	0.368126	0.247	0.13	2.18144e-48	CABLES1	17634
chr5-124659172-124663514	2.91529e-53	0.324265	0.272	0.147	3.7318e-48	ZNF608	0
chr6-122788247-122792345	3.74495e-53	0.273474	0.361	0.218	4.79383e-48	SMPDL3A	0
chr5-163436512-163439552	5.48188e-53	0.283896	0.354	0.211	7.01725e-48	CCNG1	0
chr15-54518070-54519224	5.51045e-53	0.431163	0.239	0.123	7.05381e-48	UNC13C	0
chr2-231640305-231645597	6.35055e-53	-0.388645	0.199	0.23	8.12921e-48	C2orf57	46021
chr8-1779339-1781793	6.43079e-53	0.359657	0.266	0.142	8.23192e-48	CLN8	0
chr17-75752022-75756401	7.79842e-53	0.364936	0.235	0.122	9.9826e-48	ITGB4	0
chr7-92832319-92837337	1.32964e-52	-0.338527	0.234	0.259	1.70205e-47	CDK6	0
chr12-6933195-6939776	1.54738e-52	-0.319624	0.252	0.285	1.98077e-47	ATN1	0
chr17-7850750-7859349	1.59427e-52	-0.277868	0.385	0.401	2.04079e-47	NAA38	0
chr13-67228973-67231842	1.60292e-52	-0.309118	0.236	0.264	2.05187e-47	PCDH9	0
chr19-1204971-1210414	1.79362e-52	-0.327606	0.232	0.264	2.29598e-47	STK11	0
chr19-6752132-6754870	1.85339e-52	0.333888	0.338	0.196	2.37249e-47	SH2D3A	0
chr5-132368230-132373084	2.06108e-52	0.26598	0.378	0.229	2.63835e-47	SLC22A5	0
chr1-147538367-147543449	2.19961e-52	-0.293965	0.26	0.282	2.81567e-47	BCL9	0
chr11-65476238-65480193	2.31037e-52	-0.277004	0.304	0.324	2.95746e-47	CMB9-22P13.2	7047
chr1-149935818-149939843	3.58613e-52	0.352925	0.222	0.11	4.59054e-47	MTMR11	0
chr12-47752859-47759847	3.60203e-52	-0.291287	0.323	0.341	4.61089e-47	RAPGEF3	0
chr9-137611156-137620030	3.87627e-52	-0.268857	0.222	0.251	4.96194e-47	EHMT1	0
chr12-108853943-108859709	4.42813e-52	-0.323665	0.22	0.247	5.66836e-47	SSH1	0
chr2-28750290-28754606	4.60332e-52	-0.292937	0.263	0.284	5.89262e-47	PPP1CB	0
chr3-100334089-100335878	5.35065e-52	0.386367	0.25	0.132	6.84925e-47	NIT2	0
chr17-72119682-72124350	5.56291e-52	0.316645	0.294	0.16	7.12097e-47	SOX9	0
chr20-54121569-54124238	6.78368e-52	0.424372	0.202	0.099	8.68365e-47	CYP24A1	29210
chr9-111597703-111600477	9.22869e-52	0.298644	0.318	0.183	1.18135e-46	PTGR1	0
chr17-7625608-7628398	1.04734e-51	0.349988	0.262	0.141	1.34067e-46	SAT2	0
chr2-84904297-84907943	1.32618e-51	-0.380486	0.174	0.208	1.69761e-46	TMSB10	0
chr20-46822999-46824170	1.67145e-51	0.433942	0.234	0.118	2.13958e-46	EYA2	70453
chr3-2097717-2100361	2.33064e-51	0.394827	0.232	0.12	2.98341e-46	CNTN4	0
chr7-2031625-2033298	2.54115e-51	0.461281	0.204	0.1	3.25288e-46	MAD1L1	0
chr11-65887562-65892244	2.84731e-51	-0.311161	0.265	0.289	3.64478e-46	FIBP	0
chr10-71835354-71838897	3.298e-51	-0.309836	0.189	0.214	4.2217e-46	PSAP	0
chr18-3710293-3712557	4.29936e-51	0.384027	0.23	0.122	5.50352e-46	DLGAP1	0
chr8-144093387-144101002	4.81192e-51	-0.321342	0.233	0.26	6.15964e-46	SHARPIN	0
chr10-72297040-72299548	7.61687e-51	-0.340777	0.171	0.201	9.7502e-46	DDIT4	21003
chr7-151085294-151090636	8.13468e-51	-0.3064	0.222	0.242	1.0413e-45	AGAP3	0
chr6-43823425-43826197	8.27734e-51	0.441716	0.205	0.101	1.05957e-45	RP11-344J7.3	0
chr6-35722046-35723041	9.17255e-51	0.407291	0.212	0.109	1.17416e-45	FKBP5	0
chr17-8117432-8127457	9.8294e-51	-0.300992	0.247	0.272	1.25824e-45	HES7	0
chr5-177453418-177459426	1.08447e-50	-0.262447	0.257	0.274	1.38821e-45	DBN1	0
chrX-154377884-154380679	1.2677e-50	-0.274601	0.254	0.279	1.62276e-45	EMD	0
chr9-94638193-94640440	1.34656e-50	0.433415	0.218	0.107	1.7237e-45	FBP1	0
chr12-27012034-27015875	1.44239e-50	0.300724	0.326	0.188	1.84638e-45	TM7SF3	0
chr6-33424873-33429713	2.23577e-50	-0.327557	0.175	0.205	2.86196e-45	SYNGAP1	0
chr22-37606589-37611123	3.24714e-50	-0.284611	0.274	0.295	4.1566e-45	GGA1	0
chr7-105875977-105878122	4.10213e-50	0.316132	0.294	0.168	5.25106e-45	ATXN7L1	0
chr17-77279505-77284387	4.33676e-50	-0.285535	0.181	0.208	5.5514e-45	SEPT9	0
chr1-109983330-109987572	4.76312e-50	-0.297398	0.275	0.301	6.09717e-45	AHCYL1	0
chr17-75523901-75527343	4.76442e-50	-0.262664	0.269	0.289	6.09884e-45	TSEN54	0
chr14-106841591-106846590	5.2472e-50	-0.276932	0.243	0.265	6.71684e-45	RNA5SP389	204804
chr22-31102352-31108339	5.37085e-50	-0.356243	0.203	0.234	6.87512e-45	SMTN	0
chr12-56156757-56162854	6.00213e-50	-0.300404	0.286	0.307	7.68321e-45	MYL6B	0
chr2-84458323-84461657	6.03985e-50	0.286552	0.274	0.156	7.7315e-45	SUCLG1	0
chr11-62705278-62710617	6.7352e-50	-0.260978	0.339	0.356	8.6216e-45	BSCL2	0
chr2-127063426-127070244	8.07134e-50	0.301255	0.207	0.103	1.0332e-44	BIN1	0
chr1-67532149-67535910	8.17158e-50	0.330241	0.277	0.156	1.04603e-44	RP11-393N21.2	0
chr3-14401830-14406882	8.64454e-50	0.276965	0.327	0.188	1.10657e-44	SLC6A6	0
chr12-32895443-32897620	9.48997e-50	0.356317	0.267	0.144	1.21479e-44	PKP2	0
chr9-134065491-134069746	1.01932e-49	-0.301308	0.231	0.253	1.30482e-44	BRD3	0
chr17-44323823-44327413	1.04987e-49	-0.287494	0.249	0.27	1.34391e-44	SLC25A39	0
chr10-44971033-44982863	1.10067e-49	-0.279728	0.369	0.375	1.40894e-44	RASSF4	0
chr2-172554927-172557062	1.15242e-49	-0.347578	0.178	0.207	1.4752e-44	PDK1	0
chr22-36409040-36410875	1.37926e-49	-0.288059	0.206	0.228	1.76556e-44	RP4-633O19__A.1	12522
chr7-944778-947598	1.43956e-49	-0.279718	0.223	0.242	1.84275e-44	ADAP1	0
chr19-43531967-43536034	1.44685e-49	-0.260696	0.3	0.315	1.85209e-44	ZNF575	0
chr8-119873114-119877635	1.48413e-49	-0.301714	0.293	0.311	1.8998e-44	DEPTOR	0
chr14-64501441-64506106	1.74052e-49	-0.253479	0.323	0.334	2.22801e-44	ZBTB25	0
chr9-14026855-14028597	2.0706e-49	0.346495	0.238	0.129	2.65053e-44	RP11-284P20.3	0
chr18-26654457-26658358	2.1948e-49	-0.323873	0.213	0.238	2.80952e-44	KCTD1	0
chr19-11196464-11206422	2.50038e-49	-0.278355	0.294	0.307	3.20069e-44	DOCK6	0
chr11-134331379-134332817	3.36075e-49	0.405425	0.22	0.111	4.30203e-44	GLB1L2	0
chr17-45424165-45426343	3.6206e-49	0.393341	0.237	0.121	4.63466e-44	ARHGAP27	0
chr11-66264357-66269887	3.80085e-49	-0.288164	0.267	0.285	4.86539e-44	RAB1B	0
chr10-117718762-117721961	4.22491e-49	0.337979	0.257	0.139	5.40822e-44	RP11-328K15.1	13351
chr3-38263879-38267951	5.09044e-49	0.353823	0.276	0.153	6.51618e-44	SLC22A13	0
chr18-74280846-74286842	5.24309e-49	0.361712	0.244	0.132	6.71158e-44	CYB5A	0
chr4-40417940-40420779	6.31046e-49	0.389061	0.23	0.123	8.07789e-44	RBM47	2487
chr9-113609269-113610905	8.86545e-49	0.359351	0.24	0.127	1.13485e-43	RP11-168K11.3	8322
chr5-79068672-79071614	9.25452e-49	0.410649	0.214	0.109	1.18465e-43	DMGDH	0
chr1-53145213-53147763	9.4403e-49	0.3595	0.228	0.117	1.20843e-43	SLC1A7	2580
chr22-23837219-23839823	9.95827e-49	-0.308369	0.203	0.227	1.27474e-43	DERL3	0
chr8-66711982-66714233	1.00278e-48	0.362373	0.203	0.103	1.28364e-43	SGK3	0
chr2-25041119-25043530	1.01699e-48	-0.335123	0.182	0.21	1.30183e-43	EFR3B	0
chr17-78838575-78842184	1.16081e-48	-0.283356	0.262	0.282	1.48592e-43	USP36	0
chr19-33301078-33304106	1.57364e-48	0.317531	0.225	0.119	2.01438e-43	CEBPA	0
chr9-121597818-121600647	1.61842e-48	-0.291431	0.206	0.228	2.07171e-43	DAB2IP	0
chr5-140174406-140178940	2.18811e-48	-0.272825	0.315	0.329	2.80096e-43	CYSTM1	0
chr16-4678612-4683526	2.27945e-48	0.350287	0.204	0.102	2.91788e-43	MGRN1	0
chr6-39929790-39934911	2.60482e-48	0.314767	0.275	0.153	3.33437e-43	MOCS1	0
chr4-37685008-37687763	3.62248e-48	-0.264156	0.351	0.361	4.63706e-43	RELL1	0
chr20-50660397-50664818	4.31918e-48	-0.306847	0.239	0.257	5.52889e-43	FAM65C	0
chr1-36148542-36152223	4.76713e-48	-0.268125	0.282	0.298	6.10231e-43	TRAPPC3	0
chr7-140175060-140177977	5.00405e-48	-0.263637	0.302	0.318	6.40558e-43	KDM7A	0
chr17-7434816-7438830	6.06751e-48	-0.273152	0.248	0.265	7.7669e-43	TMEM102	0
chr14-77096570-77100186	6.58022e-48	-0.263733	0.317	0.33	8.42321e-43	RP11-463C8.4	0
chr3-194295901-194299252	1.18248e-47	0.353039	0.212	0.108	1.51366e-42	LINC00887	0
chr1-15151345-15159487	1.22578e-47	-0.255131	0.318	0.326	1.5691e-42	TMEM51	0
chr1-152046977-152049305	1.44301e-47	-0.266712	0.197	0.219	1.84716e-42	S100A11	0
chr10-11741833-11744059	1.56752e-47	0.396581	0.236	0.125	2.00655e-42	ECHDC3	0
chr12-132488450-132496299	1.69094e-47	-0.262528	0.305	0.314	2.16454e-42	FBRSL1	0
chr22-41832139-41834428	1.74155e-47	-0.307025	0.252	0.273	2.22932e-42	SREBF2	0
chr20-47784392-47787161	2.18769e-47	0.294379	0.27	0.151	2.80042e-42	SULF2	0
chr9-70255863-70259831	2.36829e-47	-0.301313	0.206	0.23	3.0316e-42	SMC5	0
chr9-129411853-129417904	3.16854e-47	-0.341547	0.239	0.265	4.05598e-42	RP11-65J3.3	12747
chr8-70666471-70669958	4.54893e-47	0.268378	0.307	0.18	5.823e-42	LACTB2	0
chr13-100532184-100535350	5.39757e-47	0.389451	0.241	0.131	6.90932e-42	GGACT	0
chr8-93698289-93701422	5.73094e-47	0.347722	0.249	0.135	7.33606e-42	FAM92A1	0
chr9-113375459-113378278	6.74351e-47	0.342216	0.278	0.152	8.63223e-42	HDHD3	0
chr2-158130651-158132745	7.26576e-47	0.290719	0.34	0.203	9.30075e-42	UPP2	0
chrX-47216937-47220672	7.74743e-47	-0.271682	0.271	0.291	9.91733e-42	CDK16	0
chr19-20051607-20053027	8.54176e-47	-0.292033	0.21	0.232	1.09341e-41	ZNF682	12100
chr2-73091043-73094528	1.20588e-46	0.387663	0.241	0.129	1.54362e-41	RAB11FIP5	0
chr17-19647013-19650620	1.26015e-46	0.256226	0.367	0.227	1.61309e-41	ALDH3A2	0
chr12-93376226-93384198	1.32358e-46	-0.272873	0.335	0.342	1.69429e-41	NUDT4	0
chr1-1430121-1439026	1.41473e-46	-0.345661	0.179	0.207	1.81097e-41	VWA1	0
chrX-48675963-48678033	1.5768e-46	0.355254	0.237	0.127	2.01843e-41	WAS	0
chr8-143264066-143268682	1.9089e-46	0.302677	0.293	0.168	2.44354e-41	GLI4	0
chr1-25743068-25744837	2.25007e-46	0.328207	0.227	0.121	2.88027e-41	MAN1C1	0
chr8-1762615-1767264	2.25438e-46	-0.257804	0.31	0.321	2.88579e-41	CLN8	0
chr8-65633636-65637036	3.37034e-46	0.267171	0.302	0.176	4.3143e-41	ARMC1	0
chr1-6651000-6654509	3.57447e-46	-0.331293	0.22	0.24	4.5756e-41	DNAJC11	0
chr15-74612964-74617032	5.86653e-46	-0.272274	0.266	0.286	7.50963e-41	CLK3	0
chr7-100825155-100829835	1.00274e-45	-0.405408	0.193	0.222	1.28359e-40	EPHB4	0
chr21-44910283-44914455	1.25748e-45	0.358147	0.259	0.144	1.60968e-40	ITGB2	0
chr7-128937372-128941441	1.52929e-45	0.367963	0.21	0.104	1.95761e-40	IRF5	0
chr17-18259750-18263089	1.88485e-45	-0.27575	0.199	0.222	2.41276e-40	MIEF2	0
chr3-38346128-38348182	2.75611e-45	0.339062	0.251	0.137	3.52804e-40	XYLB	0
chr19-2540357-2548031	3.73141e-45	-0.274922	0.284	0.297	4.7765e-40	GNG7	0
chr3-49468782-49472370	3.85769e-45	-0.259456	0.322	0.331	4.93815e-40	DAG1	0
chr12-50922851-50929298	4.62586e-45	0.263839	0.374	0.229	5.92147e-40	METTL7A	0
chr1-17053035-17056352	4.82693e-45	-0.309188	0.227	0.247	6.17885e-40	SDHB	0
chr1-205270971-205277021	5.12669e-45	-0.296902	0.216	0.239	6.56257e-40	TMCC2	0
chr17-50109550-50116000	5.25057e-45	0.260176	0.31	0.185	6.72115e-40	PDK2	0
chr3-50615454-50618657	5.53785e-45	-0.262782	0.221	0.242	7.08889e-40	MAPKAPK3	0
chr8-13129662-13134225	6.71032e-45	-0.346599	0.201	0.228	8.58975e-40	DLC1	0
chr13-24510868-24513237	6.88644e-45	0.342287	0.203	0.103	8.8152e-40	PARP4	0
chr22-30605460-30608323	7.14346e-45	0.305885	0.265	0.149	9.14421e-40	TCN2	0
chr6-44262293-44266766	7.6403e-45	-0.27769	0.181	0.201	9.7802e-40	NFKBIE	0
chr11-73140518-73144065	9.21731e-45	-0.318261	0.201	0.229	1.17989e-39	FCHSD2	0
chr6-160254465-160257437	1.34936e-44	0.345838	0.248	0.134	1.72729e-39	SLC22A2	0
chr8-141305353-141309308	1.56799e-44	-0.290016	0.218	0.236	2.00715e-39	SLC45A4	0
chr16-68244195-68248527	2.37319e-44	0.271362	0.334	0.199	3.03787e-39	PLA2G15	0
chr11-65915067-65920626	2.54068e-44	-0.268194	0.218	0.235	3.25228e-39	DRAP1	0
chr5-81970964-81972800	2.56776e-44	-0.316063	0.214	0.236	3.28694e-39	ATG10	0
chr9-128066332-128069886	4.18483e-44	-0.257024	0.351	0.357	5.35692e-39	NAIF1	0
chr1-119629395-119632870	4.39582e-44	0.262996	0.37	0.229	5.627e-39	ZNF697	0
chr4-185208858-185211293	4.54083e-44	-0.301456	0.188	0.211	5.81262e-39	CFAP97	0
chr14-68813231-68818049	4.69634e-44	-0.287945	0.205	0.228	6.0117e-39	ZFP36L1	16977
chr13-33541994-33543960	4.95966e-44	-0.276079	0.28	0.296	6.34876e-39	RP11-141M1.3	0
chr17-30335863-30338256	5.10988e-44	0.438012	0.21	0.107	6.54105e-39	TMIGD1	1803
chr19-20422031-20426110	6.48592e-44	0.300369	0.246	0.135	8.3025e-39	CTC-513N18.6	6441
chr20-3041601-3047185	6.86864e-44	-0.260911	0.224	0.243	8.79241e-39	GNRH2	0
chr11-65534899-65542274	9.66536e-44	-0.269138	0.282	0.298	1.23724e-38	SCYL1	0
chr4-76197097-76201428	1.10808e-43	0.360014	0.223	0.116	1.41843e-38	SCARB2	0
chr13-99605452-99607238	1.18785e-43	0.26918	0.323	0.194	1.52054e-38	CLYBL	0
chr5-139414265-139417822	1.41835e-43	0.377504	0.237	0.126	1.8156e-38	DNAJC18	0
chr11-69099292-69103950	1.66107e-43	0.325341	0.236	0.134	2.1263e-38	TPCN2	0
chr11-86923391-86925492	1.86532e-43	0.380268	0.224	0.117	2.38776e-38	PRSS23	0
chr2-216056679-216058439	2.00864e-43	0.369841	0.207	0.107	2.57121e-38	PECR	0
chr9-136790447-136793826	2.224e-43	-0.25222	0.36	0.366	2.8469e-38	RP11-216L13.17	0
chr17-77419485-77430873	2.2701e-43	-0.2648	0.209	0.226	2.90591e-38	SEPT9	0
chr3-12286648-12289259	2.65507e-43	0.322432	0.226	0.119	3.3987e-38	PPARG	0
chr7-43904496-43907160	2.88461e-43	0.326202	0.286	0.162	3.69253e-38	URGCP-MRPS24	0
chr14-103204509-103210201	3.31561e-43	0.265766	0.368	0.224	4.24425e-38	RP11-736N17.10	0
chr7-95544285-95547158	3.4613e-43	0.309393	0.207	0.111	4.43074e-38	ASB4	4052
chr21-42650717-42656747	4.04599e-43	-0.274643	0.241	0.254	5.1792e-38	PDE9A	0
chr7-131933571-131935630	4.09452e-43	0.308477	0.285	0.163	5.24131e-38	AC009518.4	0
chr6-7260442-7262494	4.56519e-43	0.340419	0.255	0.137	5.84381e-38	SSR1	5811
chr8-30725583-30728538	5.2169e-43	0.257576	0.324	0.192	6.67804e-38	GSR	0
chr17-57661141-57666996	1.01974e-42	-0.312493	0.334	0.345	1.30535e-37	MSI2	0
chr17-81294394-81296605	1.18154e-42	0.29662	0.255	0.147	1.51247e-37	SLC38A10	0
chr11-776424-779741	1.4841e-42	0.298962	0.255	0.141	1.89977e-37	PDDC1	0
chr6-3258315-3262234	1.66248e-42	-0.305084	0.189	0.207	2.12811e-37	PSMG4	0
chr6-11366594-11368364	1.72265e-42	0.34941	0.228	0.122	2.20513e-37	NEDD9	0
chr1-55212590-55216500	2.0301e-42	-0.304325	0.196	0.215	2.59869e-37	USP24	0
chr1-232628835-232631128	2.04073e-42	-0.313053	0.183	0.203	2.6123e-37	SIPA1L2	67276
chr3-192914216-192918623	2.08644e-42	0.263046	0.288	0.166	2.67081e-37	MB21D2	0
chr11-61752128-61757907	2.31392e-42	0.273768	0.218	0.116	2.96201e-37	MYRF	0
chr15-60590752-60593459	2.36438e-42	0.254758	0.334	0.198	3.0266e-37	RORA	0
chr8-115648001-115650323	2.55692e-42	0.410297	0.207	0.108	3.27306e-37	TRPS1	0
chr18-44678482-44683550	3.45195e-42	-0.258906	0.296	0.305	4.41878e-37	SETBP1	0
chr13-73058283-73061260	3.81683e-42	-0.251409	0.27	0.283	4.88585e-37	KLF5	0
chr22-23203453-23206168	4.98996e-42	0.361772	0.23	0.123	6.38755e-37	BCR	0
chr11-61890387-61893375	5.97575e-42	0.279304	0.23	0.123	7.64944e-37	FADS3	0
chr19-10652388-10656331	6.71297e-42	-0.291598	0.207	0.231	8.59314e-37	ILF3	0
chr19-7098635-7099967	7.162e-42	-0.297675	0.183	0.202	9.16793e-37	ZNF557	10666
chr5-32223856-32226294	7.28239e-42	0.328589	0.219	0.119	9.32204e-37	MTMR12	699
chr7-50790663-50794142	7.64084e-42	0.295474	0.216	0.117	9.78088e-37	GRB10	0
chr20-36460049-36464013	1.05186e-41	-0.290794	0.236	0.255	1.34647e-36	DLGAP4	0
chr19-48835464-48838130	1.21723e-41	0.310443	0.247	0.136	1.55816e-36	HSD17B14	0
chr9-33390677-33395913	1.34645e-41	0.27216	0.335	0.2	1.72356e-36	AQP7	0
chr6-39922863-39925654	1.37682e-41	0.348147	0.244	0.134	1.76244e-36	MOCS1	0
chr20-34703044-34706198	1.41223e-41	-0.280883	0.242	0.259	1.80777e-36	TP53INP2	0
chr2-127092171-127099236	1.82608e-41	0.304786	0.296	0.171	2.33752e-36	BIN1	0
chr13-24159734-24163034	3.04915e-41	-0.261187	0.282	0.29	3.90315e-36	SPATA13	0
chr3-50165239-50168961	3.24718e-41	0.295835	0.262	0.146	4.15665e-36	SEMA3F	0
chr9-95087527-95094167	4.07553e-41	-0.309009	0.178	0.204	5.217e-36	C9orf3	308
chr16-31475839-31478513	4.59151e-41	0.271576	0.272	0.156	5.8775e-36	TGFB1I1	0
chr3-64558724-64562137	6.32371e-41	0.343805	0.226	0.124	8.09485e-36	ADAMTS9	0
chr16-1939800-1943897	6.68377e-41	0.275338	0.357	0.215	8.55577e-36	MSRB1	0
chr10-70885659-70888943	8.06126e-41	0.312031	0.296	0.173	1.03191e-35	PCBD1	0
chr9-126914306-126917233	8.43896e-41	-0.252181	0.23	0.241	1.08025e-35	RALGPS1	0
chr2-106192638-106195761	9.87443e-41	-0.2891	0.219	0.238	1.26401e-35	UXS1	0
chr16-30773193-30779036	1.15424e-40	-0.278236	0.205	0.224	1.47752e-35	RNF40	0
chr10-59175673-59177937	1.26383e-40	0.314883	0.25	0.136	1.6178e-35	PHYHIPL	0
chr19-1015879-1023334	1.27494e-40	-0.27311	0.254	0.269	1.63203e-35	TMEM259	0
chr1-204274870-204279315	1.48747e-40	0.352751	0.236	0.128	1.90408e-35	PLEKHA6	0
chr12-81076653-81079670	2.73293e-40	0.341707	0.218	0.117	3.49837e-35	ACSS3	0
chr1-244833394-244836673	3.26188e-40	-0.251857	0.291	0.304	4.17546e-35	COX20	0
chr7-29562632-29567686	3.2658e-40	-0.260367	0.28	0.284	4.18049e-35	PRR15	0
chr7-151027651-151029265	3.3387e-40	-0.271967	0.248	0.265	4.27381e-35	ABCB8	0
chr6-37168841-37172900	3.36103e-40	-0.250222	0.353	0.363	4.30238e-35	PIM1	0
chr2-219596464-219598754	4.07528e-40	-0.264446	0.249	0.26	5.21668e-35	STK11IP	0
chr19-48614176-48620861	4.08277e-40	-0.288252	0.246	0.263	5.22627e-35	SPHK2	0
chr15-59371306-59373465	4.99885e-40	-0.264855	0.26	0.275	6.39893e-35	MYO1E	0
chr1-54864429-54867894	6.01749e-40	0.354876	0.224	0.119	7.70286e-35	DHCR24	0
chr17-75587565-75591912	7.11013e-40	-0.309427	0.184	0.204	9.10154e-35	MYO15B	0
chr6-31899851-31903207	7.49512e-40	-0.278543	0.196	0.215	9.59435e-35	C2	0
chr15-40902487-40908233	7.8999e-40	-0.266328	0.228	0.239	1.01125e-34	VPS18	0
chr21-41750071-41752769	8.50131e-40	0.3675	0.204	0.108	1.08824e-34	RIPK4	0
chr1-1344040-1350136	8.88901e-40	-0.274843	0.194	0.214	1.13786e-34	DVL1	0
chr15-43509623-43511970	9.4775e-40	-0.298411	0.203	0.224	1.2132e-34	MAP1A	0
chr11-64184397-64187417	9.82259e-40	-0.253019	0.331	0.34	1.25737e-34	STIP1	0
chr17-81710163-81715205	1.34891e-39	0.277394	0.351	0.214	1.72671e-34	SLC25A10	0
chr5-34655121-34658264	1.42619e-39	-0.284446	0.213	0.231	1.82564e-34	RAI14	0
chr2-160269186-160271927	2.46865e-39	-0.311293	0.186	0.207	3.16007e-34	ITGB6	0
chr1-48061086-48064616	3.09196e-39	0.338314	0.235	0.132	3.95796e-34	RP4-683M8.2	0
chr8-124653731-124656177	5.67188e-39	0.320989	0.209	0.112	7.26046e-34	MTSS1	0
chr17-75773095-75780348	6.26265e-39	-0.271603	0.231	0.243	8.0167e-34	H3F3B	0
chr10-13099001-13101330	8.10494e-39	0.302641	0.225	0.123	1.0375e-33	OPTN	0
chr15-97959826-97961951	8.10787e-39	-0.264219	0.277	0.287	1.03787e-33	ARRDC4	0
chr17-64974101-64976599	9.18965e-39	-0.257828	0.218	0.236	1.17635e-33	RP11-583F2.7	19923
chr4-8227190-8229822	9.86089e-39	0.379574	0.215	0.113	1.26227e-33	SH3TC1	0
chr9-92762754-92766125	1.13641e-38	-0.262873	0.278	0.294	1.4547e-33	BICD2	0
chr1-112712338-112716889	1.19217e-38	-0.263068	0.265	0.274	1.52608e-33	PPM1J	0
chr1-67536643-67538262	1.32914e-38	0.395261	0.205	0.107	1.70141e-33	RP11-393N21.2	4030
chr1-28321813-28324215	1.40295e-38	0.35884	0.232	0.129	1.79588e-33	MED18	4786
chr17-81385525-81406132	1.52429e-38	-0.251832	0.521	0.5	1.95121e-33	BAHCC1	0
chr12-76083556-76085612	1.67362e-38	-0.279515	0.232	0.248	2.14237e-33	NAP1L1	0
chr19-47514011-47516123	2.3146e-38	-0.263564	0.231	0.246	2.96287e-33	NAPA	0
chr10-124739263-124746039	4.83357e-38	-0.285466	0.283	0.293	6.18736e-33	FAM53B	0
chr8-119969278-119972750	6.63158e-38	0.263852	0.289	0.173	8.48895e-33	DEPTOR	0
chr17-49191627-49194466	6.92743e-38	-0.270384	0.266	0.276	8.86766e-33	GNGT2	8324
chr10-73871816-73875437	1.26982e-37	0.291794	0.239	0.134	1.62547e-32	CAMK2G	0
chr2-222670175-222672481	1.48553e-37	0.420701	0.225	0.12	1.9016e-32	MOGAT1	0
chr2-61763600-61764995	1.71476e-37	-0.281433	0.193	0.208	2.19503e-32	FAM161A	59858
chr4-145732205-145737046	2.94817e-37	-0.271528	0.207	0.222	3.77389e-32	C4orf51	0
[truncated: 112 more rows]

## Sheet: PT2
	p_val	avg_log2FC	pct.1	pct.2	p_val_adj	gene	distance
chr1-2474785-2476470	0	1.97445	0.254	0.027	0	PLCH2	0
chr1-2493481-2498267	0	1.57447	0.334	0.064	0	PLCH2	0
chr1-3060270-3076713	0	-1.16491	0.059	0.408	0	PRDM16	0
chr1-47177806-47193543	0	0.651165	0.874	0.419	0	PDZK1IP1	0
chr1-212481918-212483654	0	1.93324	0.246	0.024	0	RP11-61J19.2	14174
chr2-20536554-20541174	0	1.03091	0.532	0.188	0	HS1BP3	19273
chr2-176156301-176165867	0	-1.04587	0.046	0.296	0	HOXD3	0
chr3-169657391-169669725	0	-1.00006	0.109	0.408	0	MECOM	0
chr6-43274685-43279178	0	1.1736	0.523	0.162	0	TTBK1	0
chr6-43305556-43309211	0	1.50841	0.367	0.083	0	CRIP3	0
chr7-30905951-30917609	0	0.865244	0.625	0.248	0	RP5-877J2.1	0
chr8-144498309-144510878	0	0.768965	0.833	0.489	0	GPT	0
chr9-137021688-137023696	0	1.85351	0.313	0.041	0	ABCA2	0
chr10-93600310-93601762	0	2.23118	0.279	0.023	0	RBP4	0
chr11-70159489-70160564	0	2.56953	0.213	0.007	0	ANO1	0
chr14-100643259-100644015	0	2.23701	0.237	0.025	0	LINC00523	13234
chr16-54928264-54931560	0	0.879937	0.552	0.177	0	IRX5	0
chr17-48575402-48627847	0	-0.814576	0.409	0.717	0	HOXB8	0
chr17-57661141-57666996	0	-0.978718	0.097	0.371	0	MSI2	0
chr17-81131684-81133750	0	2.39212	0.236	0.018	0	AATK	0
chr17-81385525-81406132	0	-0.671929	0.245	0.537	0	BAHCC1	0
chr19-989482-997086	0	0.939997	0.555	0.218	0	WDR18	0
chr19-8396520-8398948	0	1.60527	0.344	0.059	0	RAB11B	0
chr20-57558619-57571275	0	0.998953	0.837	0.396	0	PCK1	0
chr20-62955525-62956327	0	2.74736	0.214	0.01	0	SLC17A9	0
chr11-128859329-128867775	0	-1.08958	0.05	0.299	0	KCNJ1	0
chr1-6248898-6250449	0	1.99566	0.205	0.022	0	GPR153	0
chr9-129478949-129502443	0	-0.552427	0.421	0.655	0	LINC00963	0
chr20-63732982-63743796	0	0.596554	0.803	0.494	1.47805e-304	RP4-583P15.15	0
chr13-44872020-44875295	1.43802e-306	1.4136	0.315	0.069	1.84078e-301	LINC00330	62389
chr2-241807938-241811825	1.42682e-300	1.35143	0.338	0.085	1.82644e-295	NEU4	0
chr22-50480436-50488419	3.33702e-297	0.795874	0.631	0.275	4.27165e-292	MIOX	0
chr9-131067485-131069397	1.35853e-293	1.68747	0.272	0.05	1.73903e-288	LAMC3	0
chr7-2657765-2668769	3.18202e-293	0.923233	0.526	0.2	4.07323e-288	TTYH3	0
chr16-56666980-56670848	7.18737e-289	0.986556	0.506	0.191	9.2004e-284	MT1G	0
chr17-61393424-61414846	2.10711e-288	-0.590388	0.287	0.475	2.69727e-283	TBX2	0
chr1-41492235-41504820	4.60531e-284	-0.823437	0.089	0.332	5.89517e-279	HIVEP3	1544
chr2-241558410-241565571	4.11065e-281	0.836301	0.466	0.169	5.26196e-276	BOK	0
chr11-64553406-64560171	8.56791e-281	0.956481	0.479	0.171	1.09676e-275	SLC22A11	0
chr17-81338452-81347703	2.46207e-277	-0.680148	0.19	0.43	3.15165e-272	RP11-1055B8.9	0
chr1-6961978-6963861	4.97593e-276	1.35302	0.304	0.073	6.36959e-271	CAMTA1	0
chr1-16011941-16024228	7.57899e-274	-0.927076	0.133	0.38	9.70171e-269	HSPB7	0
chr20-63363018-63365957	6.16769e-270	1.46658	0.301	0.07	7.89513e-265	CHRNA4	0
chr17-40456356-40464805	1.67416e-269	0.942743	0.463	0.168	2.14306e-264	IGFBP4	0
chr9-126721178-126725030	2.67139e-268	-1.06707	0.034	0.244	3.41959e-263	LMX1B	20145
chr5-139389674-139396296	9.62775e-261	1.03505	0.369	0.113	1.23243e-255	MZB1	0
chr4-2790292-2802174	2.01898e-259	0.611602	0.678	0.34	2.58446e-254	SH3BP2	0
chr16-532770-536432	3.65815e-255	1.09148	0.394	0.126	4.68272e-250	CAPN15	0
chr1-6443224-6452087	9.60311e-254	0.876692	0.532	0.223	1.22927e-248	ESPN	0
chr17-40442596-40450625	1.24396e-252	0.74145	0.577	0.263	1.59237e-247	IGFBP4	0
chr11-2459125-2464227	2.47266e-252	-1.23922	0.023	0.213	3.16521e-247	KCNQ1	0
chr11-404423-410590	1.49879e-251	0.834006	0.524	0.212	1.91858e-246	SIGIRR	0
chr17-45404946-45407484	1.76573e-251	1.13106	0.389	0.123	2.26027e-246	ARHGAP27	0
chr15-89801349-89807367	3.29314e-250	0.88402	0.524	0.21	4.21548e-245	ANPEP	0
chr17-63478701-63481289	9.82633e-250	1.5001	0.252	0.052	1.25785e-244	ACE	0
chr7-2629560-2642550	3.48984e-249	0.515931	0.787	0.493	4.46728e-244	TTYH3	0
chr2-85935834-85937490	1.61892e-248	1.5895	0.208	0.032	2.07235e-243	RP11-548P2.2	31106
chr1-2503104-2508340	1.35219e-247	1.31817	0.267	0.06	1.73091e-242	PLCH2	0
chr19-49337943-49341064	2.41354e-247	-1.08296	0.024	0.214	3.08952e-242	CD37	0
chr17-48549304-48565544	2.82549e-246	-0.91723	0.107	0.34	3.61685e-241	HOXB3	0
chr22-50289675-50312106	8.8301e-246	0.457747	0.82	0.56	1.13032e-240	PLXNB2	0
chr17-82029123-82038196	1.27135e-243	0.639096	0.651	0.37	1.62742e-238	RAC3	0
chr3-51988257-51991392	1.36331e-241	1.56391	0.226	0.042	1.74515e-236	ABHD14A-ACY1	0
chr6-43267524-43271630	3.36453e-239	0.910769	0.459	0.174	4.30687e-234	TTBK1	0
chr16-89256344-89257809	3.86935e-239	1.42379	0.235	0.047	4.95308e-234	ANKRD11	9817
chr15-89811928-89815440	5.03083e-239	0.989849	0.433	0.149	6.43987e-234	ANPEP	0
chr12-185167-191347	1.43555e-237	0.976556	0.42	0.149	1.83761e-232	SLC6A12	0
chr17-81814130-81816462	1.06286e-235	-1.18414	0.021	0.201	1.36054e-230	GCGR	116
chr22-20093254-20094004	5.27591e-234	1.70066	0.224	0.041	6.75359e-229	DGCR8	0
chr21-41166871-41172743	7.75064e-234	-0.995562	0.033	0.221	9.92144e-229	BACE2	0
chr5-93578241-93586347	1.33066e-232	-0.729815	0.185	0.403	1.70335e-227	NR2F1	0
chr4-108762436-108763411	1.67425e-232	1.57291	0.238	0.048	2.14317e-227	ETNPPL	0
chr15-57375739-57384214	1.64407e-231	-0.811557	0.112	0.316	2.10454e-226	CGNL1	0
chr16-495067-503883	2.60522e-229	0.827475	0.543	0.232	3.33489e-224	RAB11FIP3	0
chr14-38207494-38209813	4.1979e-229	1.20669	0.312	0.085	5.37365e-224	SSTR1	0
chr5-139646058-139672001	3.94963e-228	-0.464839	0.557	0.701	5.05584e-223	CXXC5	0
chr2-95273816-95278603	7.55388e-227	-1.08985	0.037	0.224	9.66957e-222	PROM2	0
chr10-132406983-132414171	5.55249e-226	-1.00988	0.04	0.231	7.10763e-221	PWWP2B	0
chr1-6259429-6262052	1.65962e-225	1.24823	0.25	0.056	2.12445e-220	GPR153	0
chr17-31521555-31522874	2.50224e-224	1.52968	0.247	0.053	3.20307e-219	RAB11FIP4	0
chr3-51980523-51987613	1.89948e-223	0.691665	0.564	0.269	2.43148e-218	ABHD14A-ACY1	0
chr20-44392790-44396589	5.26424e-222	0.995828	0.428	0.152	6.73865e-217	HNF4A	0
chr16-1939800-1943897	7.10938e-222	0.762901	0.507	0.224	9.10057e-217	MSRB1	0
chr17-28604737-28607054	7.34126e-221	1.32793	0.293	0.075	9.3974e-216	RP11-192H23.4	0
chr2-176132459-176141361	1.79099e-220	-0.742639	0.142	0.355	2.29261e-215	HOXD3	0
chr22-24179810-24183988	6.61891e-220	1.04331	0.367	0.122	8.47273e-215	SUSD2	0
chr8-22209891-22213155	8.44897e-218	1.0074	0.295	0.081	1.08154e-212	BMP1	0
chr1-211643037-211645048	1.98452e-217	1.09216	0.316	0.093	2.54035e-212	RP11-354K1.1	0
chr22-37816275-37819318	2.08985e-217	1.03937	0.334	0.106	2.67517e-212	GCAT	0
chr1-153532306-153541290	1.63503e-212	-0.794654	0.064	0.254	2.09297e-207	S100A6	0
chr12-235879-239532	6.10702e-212	1.10139	0.367	0.12	7.81748e-207	SLC6A13	0
chr1-46926830-46928956	2.91324e-210	1.44308	0.265	0.065	3.72917e-205	CYP4A11	220
chr18-79714217-79715413	4.60372e-209	1.46472	0.247	0.057	5.89312e-204	CTDP1	0
chr19-33388139-33398378	2.71045e-207	0.843164	0.439	0.17	3.46959e-202	PEPD	0
chr17-50054839-50065250	2.9528e-206	-0.699251	0.127	0.334	3.77982e-201	ITGA3	0
chr2-42786583-42790223	1.52775e-205	1.1485	0.333	0.104	1.95564e-200	HAAO	0
chr11-68008082-68015414	6.78227e-205	0.668883	0.505	0.22	8.68185e-200	ALDH3B1	0
chr6-43999877-44006873	1.83828e-204	-0.842811	0.068	0.246	2.35314e-199	C6orf223	0
chr5-136190149-136195155	2.34443e-202	1.02895	0.364	0.124	3.00105e-197	AC009014.3	0
chr7-30930657-30934942	2.88817e-202	0.935943	0.399	0.144	3.69709e-197	GHRHR	3726
chr8-94638610-94642975	4.19292e-202	-0.933862	0.051	0.23	5.36727e-197	ESRP1	0
chr10-102834859-102838309	9.98178e-202	0.994165	0.368	0.128	1.27775e-196	CYP17A1	0
chr7-151122015-151124574	2.7432e-199	1.16655	0.26	0.071	3.51152e-194	AGAP3	0
chr8-1929193-1932807	2.15952e-198	0.82654	0.467	0.186	2.76436e-193	ARHGEF10	0
chr12-59595477-59597980	2.45951e-198	-0.964528	0.048	0.222	3.14837e-193	SLC16A7	0
chr7-5690334-5696823	2.11963e-197	-0.956211	0.048	0.219	2.71329e-192	RNF216	0
chr11-64601700-64605984	5.73679e-196	1.34328	0.252	0.062	7.34355e-191	SLC22A12	0
chr2-222670175-222672481	1.18541e-195	1.01589	0.357	0.124	1.51743e-190	MOGAT1	0
chr16-1932102-1933874	8.84924e-194	1.52823	0.207	0.043	1.13277e-188	MSRB1	4335
chr2-176146038-176153245	1.53694e-193	-0.727126	0.12	0.307	1.96741e-188	AC009336.19	0
chr19-48627064-48631957	2.77065e-191	0.827272	0.352	0.125	3.54666e-186	SPHK2	0
chr11-117814095-117842858	3.91724e-191	-0.483821	0.692	0.755	5.01438e-186	FXYD6-FXYD2	0
chr4-25809830-25811792	2.17995e-189	1.29034	0.247	0.063	2.79051e-184	SEL1L3	0
chr1-226732793-226740007	5.82708e-189	-0.983424	0.056	0.229	7.45913e-184	ITPKB	0
chr16-30996278-30999558	7.61487e-189	1.02797	0.275	0.078	9.74765e-184	STX1B	0
chr5-107668782-107674111	1.36911e-188	-0.838238	0.105	0.293	1.75257e-183	EFNA5	0
chr17-7035001-7039981	3.27769e-188	0.661101	0.547	0.268	4.19571e-183	SLC16A13	0
chr19-5846332-5849159	4.87813e-188	1.3548	0.244	0.061	6.2444e-183	FUT3	0
chr19-7911705-7930326	2.99424e-187	0.46836	0.721	0.453	3.83287e-182	SNAPC2	0
chr15-57536653-57542843	7.59578e-187	-0.919809	0.09	0.272	9.72321e-182	CGNL1	0
chr19-6475365-6477150	1.73936e-186	1.0113	0.342	0.118	2.22651e-181	DENND1C	0
chr7-75979227-75988474	9.32117e-186	0.807915	0.417	0.163	1.19318e-180	TMEM120A	0
chr1-155191917-155198288	1.30365e-185	-0.743813	0.103	0.295	1.66878e-180	MUC1	0
chr16-16146124-16151042	1.64865e-185	0.728428	0.488	0.22	2.1104e-180	ABCC6	0
chr15-84883495-84887086	1.76519e-185	0.89908	0.393	0.146	2.25958e-180	SLC28A1	0
chr11-118678764-118680088	2.5213e-184	1.26618	0.262	0.07	3.22746e-179	TREH	0
chr10-7541016-7542262	5.1709e-184	1.36538	0.203	0.044	6.61916e-179	ITIH5	17007
chr1-46939788-46942599	5.5704e-183	1.07638	0.339	0.114	7.13056e-178	CYP4A11	0
chr12-93314387-93315188	7.25599e-183	1.32316	0.231	0.057	9.28824e-178	NUDT4	62694
chr13-72850934-72852717	8.12999e-182	0.910214	0.397	0.148	1.0407e-176	PIBF1	0
chr19-1839525-1841155	1.34576e-181	1.41556	0.211	0.047	1.72268e-176	REXO1	0
chr1-225841947-225848064	1.79673e-180	0.945492	0.344	0.123	2.29996e-175	EPHX1	0
chr6-41036174-41041392	1.98596e-180	0.718144	0.478	0.208	2.54219e-175	UNC5CL	0
chr11-128851950-128857734	3.51378e-180	-0.968165	0.043	0.202	4.49792e-175	KCNJ1	0
chr1-6280714-6283067	5.57048e-180	1.40489	0.217	0.051	7.13066e-175	ACOT7	0
chr19-5801910-5809894	8.70457e-180	0.706298	0.52	0.254	1.11425e-174	DUS3L	10671
chr6-110564607-110567234	8.87615e-180	0.917109	0.384	0.145	1.13622e-174	CDK19	42743
chr22-24601254-24604697	9.20855e-180	0.804341	0.426	0.175	1.17877e-174	GGT1	0
chr17-17780606-17785741	1.66408e-179	-0.951811	0.06	0.229	2.13015e-174	RAI1	0
chr6-39222176-39230297	2.39792e-179	0.699876	0.522	0.249	3.06953e-174	KCNK5	0
chr19-1394056-1397592	4.67985e-179	1.24548	0.235	0.06	5.99058e-174	NDUFS7	0
chr16-67426834-67448040	6.55035e-178	-0.451097	0.576	0.686	8.38497e-173	ATP6V0D1	0
chr17-81063475-81073299	1.61026e-177	0.714387	0.517	0.238	2.06127e-172	BAIAP2	0
chr5-35045722-35049421	3.17283e-177	0.933088	0.39	0.146	4.06148e-172	AGXT2	0
chr2-169361067-169365184	5.27394e-177	0.788254	0.442	0.185	6.75106e-172	LRP2	0
chr4-41358598-41364229	5.74819e-177	-0.736955	0.088	0.251	7.35815e-172	LIMCH1	0
chr1-217133857-217140912	6.97843e-177	-0.89939	0.084	0.262	8.93294e-172	ESRRG	0
chr16-50877906-50880477	2.78193e-175	1.19103	0.267	0.078	3.56109e-170	CTD-2034I21.2	0
chr5-1098667-1113717	2.87494e-175	0.475695	0.725	0.451	3.68015e-170	SLC12A7	0
chr9-112866722-112868206	1.85285e-174	1.22447	0.267	0.076	2.3718e-169	SNX30	0
chr17-74767198-74773006	5.35536e-174	0.804179	0.411	0.171	6.85528e-169	NAT9	0
chr17-81114622-81122057	2.18298e-173	0.872633	0.355	0.133	2.7944e-168	BAIAP2	0
chr9-110281917-110284864	1.54381e-171	1.06114	0.325	0.111	1.9762e-166	TXNDC8	18656
chr1-205782775-205784562	2.43647e-170	1.0706	0.295	0.094	3.11887e-165	SLC41A1	4530
chr7-190197-198330	5.00632e-170	0.574147	0.589	0.31	6.40849e-165	FAM20C	0
chr2-95294686-95302364	2.79544e-169	-0.97956	0.06	0.223	3.57839e-164	KCNIP3	0
chr10-28873369-28874193	2.87143e-169	1.30575	0.247	0.068	3.67567e-164	C10orf126	0
chr22-38107581-38112715	2.70533e-168	0.825075	0.397	0.161	3.46303e-163	PLA2G6	0
chr14-104085018-104088553	1.33739e-167	1.20604	0.235	0.063	1.71197e-162	ASPG	0
chr9-133737151-133741451	2.4184e-167	0.787442	0.443	0.19	3.09574e-162	SARDH	0
chr15-74866087-74868802	3.94793e-167	0.89127	0.373	0.141	5.05367e-162	SCAMP2	0
chr2-27091683-27096848	1.20691e-166	0.723559	0.502	0.234	1.54494e-161	KHK	0
chr17-81507067-81520636	1.19945e-165	-0.552795	0.214	0.393	1.5354e-160	ACTG1	0
chr17-50634251-50636868	1.70467e-165	1.07854	0.221	0.058	2.18212e-160	ABCC3	0
chr4-53590583-53593674	1.88483e-165	-0.848639	0.071	0.234	2.41273e-160	LNX1	0
chr2-17538565-17540924	1.09462e-164	1.03723	0.239	0.068	1.4012e-159	VSNL1	0
chr22-46101857-46124299	2.79397e-164	0.37872	0.789	0.54	3.57651e-159	MIRLET7BHG	0
chr12-173842-180988	4.35287e-164	0.738197	0.45	0.202	5.57202e-159	IQSEC3	0
chr5-139695674-139701739	4.64133e-164	-0.752508	0.08	0.242	5.94128e-159	CTB-35F21.1	0
chr10-5372119-5374793	5.39288e-164	1.01418	0.324	0.11	6.90332e-159	UCN3	0
chr9-129332056-129338109	7.03482e-164	-0.72567	0.066	0.223	9.00513e-159	LINC01503	0
chr19-13838703-13845207	3.6433e-163	-0.775097	0.054	0.212	4.66372e-158	MIR24-2	2343
chr17-64776115-64782218	5.29066e-163	0.718859	0.372	0.154	6.77246e-158	RP13-104F24.2	0
chr7-50558381-50561500	8.30126e-163	0.934791	0.364	0.137	1.06263e-157	DDC	0
chr3-50598712-50614721	2.75395e-162	0.341041	0.857	0.664	3.52528e-157	CISH	0
chr5-1208280-1210329	2.92658e-162	0.928176	0.351	0.13	3.74625e-157	SLC6A19	0
chr19-5837619-5842051	5.82493e-162	0.900852	0.377	0.149	7.45638e-157	FUT6	0
chr20-38354964-38356664	8.90542e-162	1.13254	0.284	0.09	1.13996e-156	LBP	0
chr16-21263455-21264633	1.21676e-161	1.26908	0.204	0.051	1.55756e-156	CRYM	0
chr10-379581-380982	1.84088e-161	1.25766	0.248	0.07	2.35648e-156	DIP2C	0
chr20-44388403-44389539	8.73299e-161	1.03327	0.314	0.108	1.11789e-155	HNF4A	0
chr6-39279099-39283159	1.95915e-160	0.694952	0.477	0.209	2.50786e-155	KCNK17	15841
chr17-82055583-82058608	2.82183e-160	1.08769	0.291	0.096	3.61217e-155	GPS1	0
chr5-172900063-172907102	3.57068e-159	-0.597308	0.202	0.372	4.57076e-154	ERGIC1	0
chr16-518673-531058	4.82225e-159	0.445571	0.743	0.478	6.17287e-154	RAB11FIP3	0
chr17-42779274-42785680	1.30929e-158	-1.00668	0.052	0.205	1.676e-153	WNK4	0
chr19-49148079-49152433	2.50392e-158	-0.800353	0.08	0.239	3.20522e-153	PPFIA3	0
chr18-26543322-26551597	4.39077e-158	-0.673423	0.171	0.347	5.62053e-153	KCTD1	0
chr1-230708244-230709480	1.16923e-157	1.1789	0.264	0.081	1.4967e-152	AGT	0
chr17-50464800-50473183	5.01298e-157	0.836618	0.381	0.156	6.41701e-152	ACSF2	0
chr15-64151122-64154917	5.91722e-157	0.798689	0.356	0.142	7.57452e-152	SNX22	0
chr12-255742-258795	6.45541e-157	1.08802	0.28	0.09	8.26344e-152	SLC6A13	0
chr9-88531884-88536399	1.26681e-156	0.689065	0.444	0.2	1.62162e-151	NXNL2	0
chr5-1222665-1223659	4.25652e-156	1.3645	0.208	0.051	5.44869e-151	SLC6A19	0
chr1-145984475-146000158	9.04736e-156	-0.550923	0.322	0.49	1.15813e-150	TXNIP	0
chr11-76791172-76801817	1.2159e-155	0.67772	0.501	0.238	1.55645e-150	TSKU	0
chr22-24539816-24548092	1.88588e-155	0.720809	0.474	0.216	2.41407e-150	GUCD1	0
chr3-188051142-188052963	3.16089e-154	0.84002	0.291	0.101	4.04619e-149	RP11-132N15.1	47151
chr11-126354598-126361864	7.21374e-153	-0.759373	0.114	0.274	9.23416e-148	ST3GAL4	0
chr9-37429048-37431591	1.4202e-152	0.979582	0.322	0.116	1.81796e-147	GRHPR	0
chr1-3869503-3870371	1.96418e-152	1.3632	0.204	0.05	2.5143e-147	DFFB	0
chr2-54568983-54578505	1.68737e-151	-0.790015	0.083	0.24	2.15997e-146	SPTBN1	0
chr9-133656472-133659755	1.76684e-150	0.842788	0.369	0.151	2.26169e-145	DBH	0
chr17-64786288-64788047	1.0398e-149	1.25961	0.217	0.057	1.33103e-144	RP13-104F24.2	4580
chr2-95018704-95027989	1.46051e-149	-0.713599	0.176	0.344	1.86958e-144	MAL	0
chr4-6749207-6750455	1.71916e-149	1.06367	0.212	0.056	2.20066e-144	KIAA0232	30919
chr11-47433074-47434912	3.22844e-149	1.16021	0.237	0.068	4.13266e-144	RAPSN	2844
chr7-55177382-55179479	3.63145e-149	1.14694	0.229	0.066	4.64854e-144	EGFR	0
chr12-47810444-47821780	3.67699e-149	-0.609541	0.148	0.317	4.70685e-144	HDAC7	0
chr19-40241758-40243735	8.38859e-149	1.21084	0.205	0.052	1.07381e-143	AKT2	0
chr16-8862744-8865077	1.76395e-148	0.929599	0.287	0.098	2.258e-143	CARHSP1	0
chr22-24494212-24496295	2.83391e-148	0.966736	0.318	0.116	3.62764e-143	UPB1	0
chr14-91897142-91899687	3.35133e-148	1.03706	0.277	0.091	4.28997e-143	FBLN5	0
chr18-58193763-58198747	9.24398e-148	-0.812574	0.126	0.289	1.1833e-142	NEDD4L	0
chr12-110246803-110248555	1.70232e-147	0.821844	0.369	0.153	2.1791e-142	IFT81	28005
chr7-44562003-44563889	1.0599e-146	1.06689	0.279	0.094	1.35675e-141	DDX56	1527
chr2-73685114-73687225	1.67066e-146	1.004	0.291	0.099	2.13857e-141	TPRKB	41878
chr6-1606341-1612198	1.26397e-145	0.52374	0.439	0.212	1.61798e-140	FOXC1	0
chr7-73826442-73835053	2.16339e-145	-0.622119	0.156	0.318	2.76931e-140	CLDN4	0
chr22-38731268-38737459	6.4316e-145	0.782103	0.36	0.145	8.23296e-140	GTPBP1	0
chr11-64580396-64581647	7.4594e-145	1.10682	0.26	0.081	9.54862e-140	SLC22A11	7520
chr9-133713225-133716856	1.17286e-144	1.05073	0.24	0.071	1.50135e-139	SARDH	0
chr17-74762834-74765063	1.66297e-144	0.953577	0.3	0.106	2.12874e-139	SLC9A3R1	0
chr11-62012598-62014071	1.90054e-144	1.11464	0.209	0.057	2.43285e-139	FTH1	44937
chr8-143012918-143014569	2.86012e-144	0.98077	0.295	0.105	3.66119e-139	RP11-273G15.2	0
chr10-46538792-46559557	3.92694e-144	0.517832	0.438	0.208	5.0268e-139	GPRIN2	0
chr7-75905693-75907821	1.30443e-143	1.05776	0.25	0.078	1.66977e-138	POR	0
chr10-69683991-69686887	5.30758e-143	0.778759	0.376	0.157	6.79412e-138	RP11-242G20.1	0
chr10-71638037-71639812	1.12749e-142	0.969434	0.307	0.111	1.44328e-137	CDH23	0
chr15-65087342-65089926	1.28245e-142	1.06728	0.248	0.077	1.64164e-137	UBAP1L	2843
chr1-153563377-153569201	5.45428e-142	-0.662446	0.078	0.223	6.98192e-137	S100A2	0
chr8-11463267-11468249	7.1769e-142	-0.857571	0.056	0.201	9.18701e-137	FAM167A	0
chr12-125982824-125984708	7.3259e-142	0.866126	0.337	0.127	9.37774e-137	LINC00939	0
chr1-21607391-21608400	1.196e-141	1.00212	0.258	0.085	1.53098e-136	RAP1GAP	0
chr8-22578003-22583225	1.46115e-141	0.730822	0.363	0.15	1.87039e-136	PDLIM2	0
chr3-123421341-123426133	3.01365e-141	-0.725261	0.07	0.202	3.85771e-136	ADCY5	0
chr2-176128074-176131133	6.15465e-141	-0.733038	0.105	0.262	7.87844e-136	HOXD8	0
chr6-25981004-25982550	6.54943e-141	1.10753	0.254	0.08	8.38379e-136	TRIM38	0
chr8-143532049-143536054	1.05377e-140	1.013	0.234	0.071	1.34891e-135	ZC3H3	0
chr7-138795589-138800358	1.24475e-140	-0.893475	0.084	0.236	1.59339e-135	TMEM213	0
chr1-16043150-16049398	1.92706e-140	-0.904639	0.083	0.238	2.46678e-135	CLCNKB	0
chr16-57303726-57305998	4.99606e-140	0.798205	0.327	0.123	6.39535e-135	PLLP	19038
chr6-5084136-5086575	8.37643e-140	0.985905	0.208	0.057	1.07225e-134	PPP1R3G	0
chr19-33437694-33438980	8.53373e-140	1.08165	0.276	0.092	1.09239e-134	PEPD	0
chr12-51845372-51851962	9.40188e-140	0.609721	0.485	0.241	1.20352e-134	RP11-923I11.5	0
chr1-67571982-67573619	1.49016e-139	1.06496	0.207	0.059	1.90752e-134	RP11-393N21.2	39369
chr12-6265980-6269339	5.77874e-139	-0.851882	0.065	0.206	7.39725e-134	CD9	27708
chr14-72714835-72716351	6.58302e-139	1.10558	0.226	0.067	8.4268e-134	DPF3	0
chr17-4533543-4544282	5.96345e-138	0.667501	0.376	0.162	7.63369e-133	MYBBP1A	0
chr11-65485254-65495437	3.48762e-137	-0.52247	0.296	0.454	4.46443e-132	CMB9-22P13.2	0
chr17-31524088-31526641	4.39078e-137	0.933452	0.254	0.086	5.62055e-132	RAB11FIP4	0
chr20-44400778-44404259	5.95479e-137	0.937477	0.312	0.116	7.6226e-132	HNF4A	0
chr17-19713605-19721589	1.13207e-136	0.515716	0.611	0.345	1.44914e-131	SLC47A2	0
chr16-84333166-84334683	1.54434e-136	1.12763	0.24	0.073	1.97688e-131	WFDC1	3314
chr8-22382844-22385058	2.94256e-136	0.73371	0.34	0.136	3.76671e-131	SLC39A14	0
chr14-105466725-105478477	3.82693e-136	-0.602095	0.171	0.337	4.89877e-131	CRIP2	0
chr15-90097530-90105254	3.97496e-136	-0.533737	0.283	0.438	5.08827e-131	IDH2	0
chr20-57589149-57596141	1.05724e-135	0.549654	0.567	0.32	1.35335e-130	RP4-718J7.4	3553
chr7-99975309-99976558	1.21104e-135	1.0344	0.274	0.093	1.55023e-130	AZGP1	0
chr12-120959130-120968094	7.06204e-135	0.679861	0.435	0.21	9.03997e-130	HNF1A-AS1	0
chr12-52049125-52063500	2.04988e-134	-0.698301	0.217	0.373	2.62401e-129	NR4A1	0
chr1-53893878-53897554	4.59326e-134	0.944062	0.306	0.114	5.87975e-129	DIO1	0
chr14-100324998-100326469	8.17784e-134	1.09066	0.249	0.081	1.04683e-128	SLC25A47	0
chr8-22219699-22221050	1.03433e-133	1.05067	0.247	0.08	1.32402e-128	PHYHIP	0
chr1-225877375-225884232	1.15218e-133	0.562002	0.482	0.248	1.47488e-128	TMEM63A	0
chr2-240875523-240877279	1.20537e-133	1.20481	0.223	0.067	1.54298e-128	AGXT	0
chr1-248733168-248734445	2.97661e-133	1.09964	0.234	0.073	3.8103e-128	LYPD8	0
chr22-50489300-50492565	3.29798e-133	1.08031	0.253	0.083	4.22168e-128	MIOX	0
chr2-224038249-224040169	1.24118e-132	0.986673	0.254	0.085	1.5888e-127	SERPINE2	0
chr20-38245610-38247457	4.54051e-132	1.05817	0.245	0.078	5.81222e-127	KIAA1755	0
chr8-26438760-26442495	5.36155e-132	0.830571	0.344	0.137	6.86321e-127	BNIP3L	0
chr7-151867629-151872280	1.38286e-131	0.725788	0.407	0.188	1.77017e-126	PRKAG2	0
chr9-101427998-101436192	1.38603e-131	0.795198	0.379	0.161	1.77424e-126	ALDOB	0
chr2-231610803-231615902	1.46876e-131	-0.627917	0.141	0.298	1.88013e-126	C2orf57	16519
chr9-137053458-137056317	4.70227e-131	0.723207	0.39	0.174	6.01928e-126	ENTPD2	0
chr11-1566814-1575125	6.25687e-131	0.473033	0.415	0.195	8.00929e-126	DUSP8	0
chr15-50181354-50185924	2.26866e-130	0.774592	0.364	0.153	2.90406e-125	SLC27A2	0
chr5-136079190-136081754	3.04486e-130	0.756532	0.36	0.148	3.89767e-125	TGFBI	15371
chr22-44728505-44731942	3.95642e-130	0.955969	0.247	0.081	5.06454e-125	PRR5	0
chr11-64590354-64593625	4.62547e-130	1.07857	0.236	0.075	5.92097e-125	SLC22A12	0
chr12-251636-254487	2.4798e-129	0.873264	0.305	0.117	3.17434e-124	SLC6A13	0
chr18-48920361-48953630	5.78819e-129	-0.338036	0.668	0.742	7.40935e-124	SMAD7	0
chr17-28497059-28501484	9.23829e-129	1.04532	0.231	0.076	1.18258e-123	SLC13A2	0
chr3-14801741-14805313	9.49994e-129	0.817195	0.327	0.129	1.21607e-123	RP11-95M5.1	0
chr9-93056993-93063062	2.20807e-128	0.56224	0.508	0.265	2.82651e-123	SUSD3	0
chr12-6197856-6203751	5.82617e-128	-0.796536	0.076	0.216	7.45796e-123	CD9	0
chr2-176120002-176126078	1.25404e-127	-0.805986	0.068	0.208	1.60527e-122	HOXD9	0
chr2-113244005-113253641	4.39005e-127	0.61142	0.453	0.228	5.61961e-122	PAX8	0
chr7-2620991-2625106	6.9966e-127	0.747418	0.362	0.152	8.9562e-122	IQCE	6256
chr6-31877101-31880328	8.8175e-127	0.814808	0.282	0.104	1.12871e-121	SLC44A4	0
chr13-38897301-38900515	8.96315e-127	0.993431	0.287	0.106	1.14735e-121	FREM2	10169
chr7-117076308-117077135	2.16662e-126	1.21471	0.217	0.066	2.77345e-121	ST7	0
chr1-19271978-19274689	2.95469e-126	0.953671	0.237	0.082	3.78224e-121	AKR7A3	7868
chr3-38114329-38119436	7.69534e-126	0.789061	0.331	0.139	9.85065e-121	DLEC1	0
chr19-38303833-38305655	7.99459e-126	0.899689	0.212	0.065	1.02337e-120	YIF1B	0
chr16-78505348-78506965	1.02566e-125	0.900665	0.284	0.101	1.31293e-120	WWOX	0
chr4-2802955-2808093	2.80454e-125	0.800873	0.256	0.088	3.59003e-120	SH3BP2	0
chr2-127049602-127056963	5.67972e-125	0.69981	0.395	0.177	7.27049e-120	BIN1	0
chr17-81865315-81872952	3.23861e-124	0.486778	0.497	0.271	4.14568e-119	ARHGDIA	0
chr6-39213600-39221599	4.67374e-124	0.576997	0.495	0.259	5.98277e-119	KCNK5	0
chr3-38120159-38122555	4.83452e-124	0.997223	0.276	0.102	6.18858e-119	DLEC1	0
chr20-38870503-38873510	2.0625e-123	0.815797	0.345	0.138	2.64016e-118	PPP1R16B	0
chr5-1199832-1205354	8.74535e-123	0.815732	0.337	0.135	1.11948e-117	SLC6A19	0
chr20-34309158-34313313	1.48683e-122	0.686099	0.413	0.194	1.90326e-117	AHCY	0
chr9-14345623-14350140	2.66272e-122	0.75065	0.303	0.126	3.40849e-117	NFIB	0
chr19-38646494-38672355	2.9204e-122	-0.377936	0.531	0.635	3.73835e-117	ACTN4	0
chr11-64619380-64621376	5.08322e-122	0.828383	0.314	0.122	6.50692e-117	NRXN2	0
chr16-57626003-57633169	5.46211e-122	-0.545203	0.183	0.317	6.99194e-117	ADGRG1	0
chr11-66906187-66908581	7.95142e-122	0.928338	0.287	0.107	1.01785e-116	PC	0
chr2-43157895-43163578	1.05542e-121	0.594509	0.412	0.197	1.35102e-116	AC093609.1	55203
chr11-67646583-67648726	1.0858e-121	1.1091	0.211	0.064	1.38991e-116	ACY3	0
chr12-97385956-97388681	1.47152e-121	1.01635	0.236	0.078	1.88367e-116	RMST	42971
chr10-73816102-73820301	2.93712e-121	0.848752	0.258	0.093	3.75975e-116	CAMK2G	0
chr2-126970510-126972770	5.91736e-121	0.711021	0.382	0.175	7.57469e-116	RP11-521O16.1	51481
chr11-70206346-70209295	7.7111e-121	0.952135	0.257	0.09	9.87082e-116	FADD	0
chr11-719203-724346	8.00361e-121	0.804689	0.299	0.119	1.02453e-115	EPS8L2	0
chr2-127137172-127138836	1.0892e-120	0.892959	0.301	0.114	1.39426e-115	BIN1	29816
chr10-132515104-132520942	1.09514e-120	-0.711051	0.138	0.285	1.40187e-115	RP11-432J24.5	0
chr6-43297035-43298703	1.49401e-120	0.880242	0.293	0.114	1.91245e-115	SLC22A7	0
chr22-42680452-42690110	2.48663e-120	0.457067	0.575	0.328	3.18308e-115	A4GALT	2010
chr17-80023088-80025750	2.97587e-120	0.970778	0.23	0.076	3.80936e-115	TBC1D16	0
chr20-44412453-44416554	6.41234e-120	0.839891	0.329	0.13	8.20831e-115	HNF4A	0
chr3-194034290-194036164	8.8734e-120	0.993431	0.252	0.088	1.13587e-114	RP11-407B7.1	0
chr20-6043966-6044801	9.28352e-120	1.05909	0.233	0.075	1.18836e-114	LRRN4	0
chr16-22353124-22354810	1.05818e-119	0.936721	0.263	0.094	1.35455e-114	CDR2	0
chr16-57617745-57625131	1.78728e-119	-0.449616	0.279	0.412	2.28786e-114	ADGRG1	0
chr1-169100141-169127521	1.81749e-119	-0.341228	0.731	0.772	2.32653e-114	ATP1B1	0
chr19-33399467-33401577	2.4094e-119	0.985583	0.256	0.089	3.08422e-114	PEPD	0
chr9-83629462-83630299	2.79664e-119	1.19241	0.204	0.061	3.57992e-114	IDNK	0
chr17-81079064-81085928	3.37481e-119	0.669344	0.364	0.161	4.32003e-114	BAIAP2	0
chr16-71625652-71629733	6.00469e-119	0.711065	0.346	0.15	7.68649e-114	MARVELD3	0
chr12-7118993-7125948	8.25385e-119	0.604914	0.427	0.213	1.05656e-113	RBP5	0
chr17-40340872-40350722	2.27792e-118	0.410243	0.583	0.35	2.91592e-113	RARA	0
chr6-37243715-37245460	3.12171e-118	0.792594	0.216	0.071	3.99603e-113	TMEM217	0
chr9-88705991-88707166	4.12024e-118	0.9149	0.277	0.102	5.27424e-113	RP13-60M5.2	53830
chr8-26447176-26451974	1.76848e-117	0.564726	0.452	0.227	2.2638e-112	BNIP3L	0
chr2-10277390-10279291	1.79841e-117	0.772198	0.321	0.133	2.30211e-112	HPCAL1	23597
chr5-1181256-1183879	5.46141e-117	0.909484	0.281	0.103	6.99105e-112	SLC6A19	17715
chr8-131581890-131583230	6.45798e-117	1.08843	0.223	0.072	8.26673e-112	CTD-2501M5.1	264257
chr11-119024277-119031455	1.62651e-116	0.481552	0.567	0.333	2.08206e-111	SLC37A4	0
chr22-50696579-50701541	4.01387e-116	0.717237	0.372	0.162	5.13808e-111	SHANK3	0
chr6-134502551-134503798	1.32737e-115	1.03979	0.234	0.079	1.69913e-110	LINC01010	0
chr22-46934873-46936863	1.41601e-115	0.973004	0.245	0.084	1.81261e-110	TBC1D22A	0
chr22-23673773-23676370	2.11629e-115	0.848292	0.308	0.127	2.70903e-110	GUSBP11	0
chr1-71044927-71048714	3.16977e-115	-0.74986	0.108	0.243	4.05755e-110	PTGER3	0
chr2-234950466-234956203	4.00885e-115	-0.735298	0.107	0.244	5.13165e-110	SH3BP4	0
chr10-86162657-86164919	5.14552e-115	0.856323	0.318	0.13	6.58668e-110	GRID1	0
chr5-173327193-173331048	9.33744e-115	0.856073	0.274	0.103	1.19527e-109	STC2	0
chr1-65157508-65160924	1.05636e-114	0.849614	0.311	0.124	1.35222e-109	AK4	0
chr22-24591916-24595773	1.65811e-114	0.606683	0.431	0.218	2.12252e-109	LRRC75B	0
chr13-95470157-95471480	3.59964e-114	1.05648	0.228	0.076	4.60782e-109	CLDN10	0
chr1-91826949-91831536	3.62579e-114	0.629523	0.403	0.189	4.64131e-109	TGFBR3	0
chr11-33061029-33062051	5.84039e-114	1.13515	0.207	0.064	7.47617e-109	TCP11L1	0
chr3-61221533-61222536	6.97736e-114	1.08132	0.217	0.07	8.93158e-109	FHIT	0
chr9-129606274-129615251	9.19053e-114	-0.566604	0.146	0.282	1.17646e-108	C9orf50	0
chr11-8059197-8061116	9.51823e-114	1.02947	0.236	0.081	1.21841e-108	TUB	0
chr1-116397181-116413725	9.73589e-114	-0.614664	0.269	0.407	1.24627e-108	ATP1A1	0
chr17-7321289-7322861	1.19361e-113	1.11832	0.202	0.06	1.52792e-108	NEURL4	0
chr9-137788515-137790014	1.6951e-113	0.997801	0.247	0.088	2.16987e-108	EHMT1	0
chr11-1545919-1550100	2.91615e-113	-0.751249	0.078	0.204	3.73291e-108	DUSP8	3943
chr11-61488245-61490820	1.74969e-112	0.626054	0.41	0.205	2.23974e-107	PPP1R32	0
chr20-62641671-62648803	2.94978e-112	0.555873	0.38	0.179	3.77596e-107	SLCO4A1	0
chr16-79564315-79565478	4.66151e-112	1.04744	0.229	0.076	5.9671e-107	MAF	20364
chr11-77126286-77132083	8.4195e-112	0.590049	0.441	0.219	1.07776e-106	MYO7A	0
chr16-378597-385275	8.96539e-112	-0.574795	0.228	0.369	1.14764e-106	TMEM8A	0
chr1-6343217-6345409	1.00203e-111	0.97546	0.236	0.082	1.28267e-106	ACOT7	0
chr6-30162421-30164685	1.28579e-111	0.930805	0.255	0.092	1.64592e-106	TRIM15	0
chr13-51997480-52000129	1.28972e-111	0.990119	0.239	0.082	1.65095e-106	ATP7B	0
chr20-38925734-38927146	1.32072e-111	0.717146	0.315	0.132	1.69062e-106	FAM83D	0
chr19-5608208-5609703	1.49456e-111	1.0731	0.217	0.07	1.91315e-106	SAFB2	0
chr4-2760512-2764728	2.98325e-111	0.685234	0.361	0.161	3.8188e-106	TNIP2	4135
chr2-219168059-219170508	5.67835e-111	1.01618	0.229	0.077	7.26875e-106	SLC23A3	0
chr1-6422757-6428392	9.32511e-111	0.615935	0.411	0.205	1.19369e-105	ESPN	0
chr17-83095958-83106518	1.17981e-110	-0.596215	0.117	0.249	1.51025e-105	AC144831.1	0
chr11-76767148-76773268	1.342e-110	0.577326	0.446	0.215	1.71787e-105	TSKU	8982
chr9-34996624-34998225	2.18867e-110	0.896782	0.278	0.107	2.80167e-105	DNAJB5	0
chr13-21668686-21677690	5.06332e-110	-0.540738	0.248	0.39	6.48146e-105	FGF9	0
chr6-62285605-62286796	1.13783e-109	0.866589	0.25	0.093	1.45651e-104	KHDRBS2	0
chr8-133487797-133493475	1.24641e-109	0.690079	0.378	0.169	1.5955e-104	ST3GAL1	0
chr16-70156364-70163214	1.3267e-109	0.729765	0.327	0.143	1.69828e-104	PDPR	0
chr12-122992216-122996887	4.36124e-109	0.740668	0.351	0.151	5.58274e-104	PITPNM2	0
chr4-184232022-184233379	4.51323e-109	1.04577	0.234	0.081	5.77729e-104	ENPP6	10791
chr1-239950393-239953442	6.0781e-109	0.785243	0.313	0.13	7.78045e-104	RP11-35L17.3	33437
chr10-86399661-86403594	1.76698e-108	0.545077	0.404	0.199	2.26188e-103	WAPL	31661
chr2-240856612-240858018	3.64171e-108	1.0234	0.228	0.079	4.66168e-103	AGXT	10460
chr11-9753774-9760692	6.57468e-108	-0.584626	0.118	0.252	8.41611e-103	RP11-540A21.2	0
chr1-2380834-2383030	1.1905e-107	0.871483	0.218	0.077	1.52394e-102	MORN1	0
chr19-4267199-4269061	1.96571e-107	1.03008	0.212	0.071	2.51627e-102	CCDC94	0
chr8-6862748-6879934	2.05264e-107	-0.57417	0.392	0.492	2.62754e-102	DEFB1	0
chr6-26215454-26217998	2.79575e-107	0.721033	0.213	0.071	3.57878e-102	HIST1H2BG	0
chr9-135490300-135492149	3.38581e-107	0.984857	0.235	0.083	4.3341e-102	PPP1R26	1406
chr4-176307124-176308057	6.18307e-107	1.1096	0.204	0.064	7.91482e-102	SPCS3	11906
chr17-28890731-28894216	8.59847e-107	0.842402	0.242	0.089	1.10067e-101	FLOT2	0
chr11-69054521-69056594	9.86209e-107	0.931144	0.253	0.094	1.26243e-101	TPCN2	0
chr12-261245-264008	1.44217e-106	0.772587	0.322	0.138	1.84609e-101	SLC6A13	0
chr8-125641033-125643351	3.35635e-106	0.681499	0.337	0.152	4.29639e-101	RP11-136O12.2	99659
chr15-57322117-57327533	3.4295e-106	0.618896	0.405	0.197	4.39004e-101	LINC01413	0
chr19-48907499-48909254	8.54912e-106	1.00982	0.215	0.073	1.09436e-100	NUCB1	0
chr17-41906648-41909646	1.00511e-105	0.779514	0.292	0.117	1.28663e-100	ACLY	0
chr1-16060648-16070384	1.5543e-105	-0.660582	0.157	0.294	1.98963e-100	FAM131C	0
chr17-47837296-47841875	1.8013e-105	0.59085	0.419	0.215	2.30581e-100	SCRN2	0
chr2-85470562-85471768	1.81687e-105	1.01829	0.207	0.069	2.32574e-100	SH2D6	33532
chr5-16538407-16540987	2.30472e-105	0.629425	0.368	0.169	2.95022e-100	FAM134B	0
chr22-44676332-44679130	2.54148e-105	0.884865	0.275	0.106	3.25329e-100	PRR5	0
chr3-69384461-69386819	3.59523e-105	0.881233	0.253	0.094	4.60219e-100	FRMD4B	0
chr1-154426770-154433747	6.30013e-105	0.572628	0.423	0.21	8.06467e-100	IL6R	0
chr9-137445125-137450279	7.49395e-105	0.79329	0.227	0.082	9.59285e-100	NSMF	0
chrX-154368266-154375363	1.29657e-104	-0.623277	0.096	0.223	1.65971e-99	FLNA	0
chr16-66898161-66902323	1.81934e-104	-0.683052	0.091	0.211	2.3289e-99	PDP2	2406
chr4-186765076-186766419	3.00994e-104	1.01862	0.208	0.07	3.85296e-99	FAT1	38353
chr9-94553020-94555259	3.70931e-104	0.810465	0.29	0.117	4.74821e-99	FBP2	3460
chr19-18425244-18442517	4.6066e-104	-0.569065	0.182	0.323	5.89682e-99	SSBP4	0
chr16-51133008-51135736	6.60395e-104	0.852297	0.26	0.104	8.45358e-99	SALL1	238
chr17-50588367-50590336	8.25535e-104	0.772018	0.258	0.1	1.05675e-98	CACNA1G	0
chr2-85306256-85310456	1.29733e-103	0.595713	0.391	0.186	1.66068e-98	TCF7L1	0
chr4-3461047-3465024	1.47079e-103	0.730192	0.226	0.083	1.88272e-98	DOK7	0
chr19-48806530-48813973	1.68982e-103	0.456259	0.562	0.335	2.1631e-98	BCAT2	0
chr8-98112213-98115526	1.72468e-103	0.835243	0.291	0.119	2.20773e-98	RIDA	0
chr17-67489442-67491713	2.07207e-103	0.84348	0.21	0.073	2.65242e-98	PITPNC1	0
chr1-230713800-230714843	4.17579e-103	1.03383	0.22	0.076	5.34535e-98	AGT	0
chr14-102922108-102924429	6.29795e-103	0.833396	0.278	0.11	8.06187e-98	AMN	0
chr20-46631218-46632614	6.45803e-103	1.06005	0.211	0.071	8.2668e-98	SLC13A3	0
chr2-219057673-219061533	1.00812e-102	0.594365	0.422	0.216	1.29048e-97	IHH	0
chr9-33170426-33173436	1.07018e-102	0.693736	0.332	0.148	1.36991e-97	B4GALT1	3069
chr1-7549167-7553609	1.47039e-102	0.698793	0.289	0.118	1.88222e-97	CAMTA1	0
chr2-15939486-15944317	4.92456e-102	0.657391	0.363	0.169	6.30384e-97	MYCN	0
chr17-50473773-50480724	5.8644e-102	0.474708	0.502	0.292	7.5069e-97	RSAD1	0
chr2-46969928-46971439	9.997e-102	0.859745	0.201	0.069	1.2797e-96	TTC7A	0
chr7-41942235-41944249	1.14263e-101	0.768963	0.312	0.137	1.46265e-96	GLI3	16700
chr14-64947651-64948989	1.78772e-101	0.991656	0.227	0.081	2.28843e-96	RAB15	0
chr4-185003848-185005679	1.89818e-101	-0.790103	0.083	0.206	2.42982e-96	RP11-386B13.4	0
chr17-81633706-81637554	5.46129e-101	0.696639	0.322	0.147	6.99088e-96	NPLOC4	0
chr17-75631597-75644014	7.55932e-101	-0.469084	0.34	0.457	9.67654e-96	RECQL5	0
chr13-20428570-20431522	7.59045e-101	0.847811	0.266	0.105	9.71638e-96	CRYL1	0
chr8-144412636-144417128	9.63208e-101	0.605343	0.369	0.18	1.23298e-95	SLC39A4	0
chr19-5879984-5881161	9.91074e-101	0.902885	0.253	0.095	1.26865e-95	AC024592.12	0
chr10-44958121-44964938	1.222e-100	0.412965	0.589	0.36	1.56426e-95	RASSF4	0
chr17-63519600-63521098	1.94065e-100	0.929975	0.25	0.093	2.48419e-95	CTD-2501B8.1	0
chr5-135877708-135878831	2.50771e-100	0.939811	0.237	0.087	3.21007e-95	SLC25A48	0
chr7-92832319-92837337	3.31065e-100	-0.573834	0.14	0.266	4.23789e-95	CDK6	0
chr3-155079107-155081145	7.96984e-100	0.742009	0.327	0.142	1.0202e-94	MME	0
chr11-66606882-66607944	9.19182e-100	0.993016	0.204	0.068	1.17663e-94	CCS	862
chr1-156101897-156107894	1.24233e-99	-0.627174	0.098	0.219	1.59029e-94	LMNA	0
chr20-62069147-62070563	1.47362e-99	0.783318	0.286	0.119	1.88636e-94	RP11-11M20.4	709
chr19-1421506-1425872	1.75746e-99	0.735941	0.301	0.129	2.24969e-94	DAZAP1	0
chr19-5823417-5835299	2.08331e-99	0.43745	0.559	0.344	2.6668e-94	FUT6	0
chr13-100543769-100545896	2.18055e-99	0.758384	0.29	0.123	2.79127e-94	GGACT	0
chr5-157263445-157272442	3.58005e-99	-0.516828	0.259	0.382	4.58275e-94	CYFIP2	0
chr19-11141583-11144410	7.10783e-99	-0.637099	0.086	0.201	9.0986e-94	SPC24	0
chr17-28991608-28994258	2.65793e-98	0.874713	0.26	0.099	3.40236e-93	SEZ6	0
chr12-6359724-6364455	3.31129e-98	0.520537	0.421	0.219	4.23872e-93	SCNN1A	0
chr11-108647352-108648725	3.41586e-98	0.771019	0.276	0.115	4.37257e-93	DDX10	16299
chr17-4479122-4484126	3.9719e-98	0.53076	0.452	0.24	5.08435e-93	SPNS3	0
chr2-10883510-10885984	4.82425e-98	0.998152	0.225	0.081	6.17542e-93	RP11-245G13.2	0
chr9-136617671-136620383	6.08319e-98	0.936117	0.209	0.072	7.78697e-93	LINC01451	489
chr1-15741010-15743473	9.76486e-98	0.787347	0.269	0.11	1.24998e-92	TMEM82	0
chr2-95003670-95011521	1.15133e-97	-0.641575	0.158	0.287	1.4738e-92	MAL	14155
chr11-64890207-64895395	1.67595e-97	0.699454	0.303	0.133	2.14535e-92	ATG2A	0
chr13-110519951-110521799	1.7138e-97	0.785841	0.244	0.092	2.19379e-92	RAB20	1266
chr17-50439952-50441205	4.77064e-97	0.811274	0.268	0.11	6.10681e-92	ACSF2	0
chr9-37421932-37425864	6.37149e-97	0.571866	0.416	0.224	8.15602e-92	GRHPR	0
chr15-57548511-57555603	8.45002e-97	-0.580165	0.162	0.285	1.08167e-91	CGNL1	0
chr10-71962691-71966671	8.5582e-97	-0.631743	0.11	0.226	1.09552e-91	CHST3	0
chr11-65495939-65512573	4.29542e-96	-0.384508	0.53	0.611	5.49848e-91	AP000769.1	0
chr1-183859515-183861897	1.24658e-95	0.842765	0.272	0.109	1.59572e-90	RGL1	0
chr17-19536597-19541858	1.47578e-95	0.587917	0.423	0.215	1.88912e-90	SLC47A1	0
chr3-14201183-14204135	1.82774e-95	0.728872	0.312	0.139	2.33965e-90	LSM3	63
chr9-137452580-137462147	1.89973e-95	0.418363	0.488	0.279	2.4318e-90	NSMF	0
chr5-149729809-149733728	3.63188e-95	0.536552	0.44	0.234	4.6491e-90	PPARGC1B	0
chr8-138340349-138341650	4.607e-95	0.87982	0.247	0.094	5.89733e-90	FAM135B	0
chr17-56592410-56594973	6.80596e-95	0.752711	0.203	0.074	8.71217e-90	NOG	0
chr16-30521777-30523112	1.39984e-94	0.932126	0.211	0.075	1.79191e-89	ITGAL	0
chr19-19109597-19112640	1.43564e-94	0.834028	0.274	0.111	1.83773e-89	SLC25A42	0
chr13-97583592-97584648	2.80683e-94	1.07078	0.201	0.068	3.59297e-89	RP11-120E13.1	90362
chr19-19119267-19121134	3.64533e-94	0.847582	0.251	0.097	4.66631e-89	TMEM161A	0
chr1-205913122-205915972	1.05551e-93	0.654241	0.349	0.165	1.35113e-88	SLC26A9	0
chr21-27776909-27778171	2.36138e-93	0.873593	0.245	0.095	3.02276e-88	LINC00113	25675
chr11-17540887-17544761	2.65508e-93	0.625597	0.362	0.168	3.39871e-88	USH1C	0
chr4-141130879-141134797	5.54144e-93	-0.682553	0.105	0.219	7.09349e-88	RNF150	0
chr12-50101536-50106372	7.23138e-93	0.57883	0.408	0.211	9.25675e-88	GPD1	0
chr13-110523936-110530200	7.92019e-93	0.455794	0.5	0.293	1.01385e-87	RAB20	0
chr9-87769645-87772005	1.11911e-92	0.959456	0.223	0.082	1.43255e-87	CTSL	38251
chr11-75158889-75160780	1.75631e-92	0.931944	0.218	0.078	2.24822e-87	SLCO2B1	0
chr1-204376549-204379509	2.19088e-92	0.599816	0.375	0.18	2.8045e-87	PLEKHA6	0
chr20-58888186-58893019	2.5638e-92	-0.661505	0.111	0.23	3.28186e-87	GNAS	0
chr1-24099083-24101426	4.2932e-92	0.971622	0.204	0.072	5.49563e-87	MYOM3	0
chr19-6402653-6403693	4.39133e-92	1.02183	0.206	0.072	5.62125e-87	GTF2F1	8671
chr17-28473213-28475721	5.0924e-92	0.839355	0.247	0.096	6.51868e-87	SLC13A2	0
chr3-53841283-53847448	7.96297e-92	0.463836	0.509	0.291	1.01932e-86	IL17RB	0
chr21-46151784-46156632	8.18525e-92	0.704685	0.338	0.157	1.04778e-86	FTCD	0
chr9-130443021-130454756	1.18866e-91	0.355979	0.67	0.437	1.52157e-86	ASS1	0
chr16-56657212-56659050	1.22897e-91	0.61813	0.344	0.168	1.57318e-86	MT1F	0
chr5-132263463-132276121	1.32896e-91	0.42885	0.482	0.269	1.70117e-86	PDLIM4	0
chr6-36242314-36244049	1.80773e-91	1.0287	0.201	0.07	2.31404e-86	PNPLA1	0
chr8-144512707-144518758	2.15937e-91	0.54302	0.358	0.185	2.76416e-86	RECQL4	0
chr5-134505811-134507186	3.53164e-91	0.691073	0.291	0.124	4.52079e-86	AC005355.2	0
chr7-95595397-95597606	4.05629e-91	-0.508271	0.226	0.344	5.19237e-86	PDK4	0
chr1-145977337-145983772	4.29119e-91	-0.6561	0.114	0.232	5.49307e-86	CH17-270A2.2	0
chr11-58731683-58733113	7.00459e-91	1.00825	0.205	0.072	8.96643e-86	GLYAT	0
chr17-45934364-45937116	7.07151e-91	0.885367	0.258	0.103	9.05209e-86	MAPT	0
chr9-34341799-34344171	1.12616e-90	0.787714	0.286	0.125	1.44158e-85	NUDT2	0
chr8-27583123-27585681	1.1868e-90	0.622183	0.351	0.171	1.5192e-85	CLU	11235
chr7-151243603-151253440	1.21509e-90	-0.604187	0.114	0.23	1.55541e-85	SMARCD3	0
chr17-39670664-39678824	1.39078e-90	-0.683961	0.125	0.243	1.78031e-85	PGAP3	0
chr22-20885159-20886131	1.47615e-90	0.829459	0.256	0.102	1.88959e-85	SNAP29	0
chr1-2237635-2241019	2.29708e-90	0.739276	0.252	0.104	2.94044e-85	SKI	0
chr5-149747089-149748340	3.11474e-90	0.790746	0.272	0.114	3.98711e-85	PPARGC1B	0
chr1-24105325-24109417	3.39197e-90	0.685101	0.316	0.138	4.342e-85	MYOM3	0
chr11-111976381-111978766	3.78748e-90	0.737124	0.215	0.082	4.84828e-85	DIXDC1	0
chr12-6309906-6313844	4.25925e-90	0.547436	0.316	0.151	5.45218e-85	PLEKHG6	0
chr7-50564119-50566289	4.94515e-90	0.882674	0.236	0.091	6.33019e-85	DDC	0
chr1-1539134-1544297	1.04753e-89	0.560294	0.276	0.125	1.34093e-84	TMEM240	0
chr22-43923249-43926452	1.32722e-89	0.659706	0.341	0.163	1.69894e-84	PNPLA3	0
chr19-2474425-2480493	1.61876e-89	-0.454553	0.27	0.382	2.07214e-84	GADD45B	0
chr19-13090673-13096960	1.94175e-89	0.59849	0.327	0.149	2.48559e-84	NFIX	0
chr9-94638193-94640440	2.26801e-89	0.732169	0.276	0.12	2.90324e-84	FBP1	0
chr7-74475464-74484414	3.18698e-89	-0.480092	0.185	0.305	4.07959e-84	GTF2IRD1	0
chr2-178072154-178073602	3.57787e-89	0.765826	0.249	0.102	4.57995e-84	PDE11A	0
chr2-127080081-127082680	6.04693e-89	0.786524	0.218	0.082	7.74056e-84	BIN1	0
chr5-177375992-177379787	1.28991e-88	0.630825	0.366	0.175	1.65119e-83	SLC34A1	0
chr20-62349877-62371708	1.80319e-88	0.28588	0.733	0.545	2.30822e-83	LAMA5	0
chr16-4663440-4665898	2.01684e-88	0.846981	0.221	0.084	2.58171e-83	MGRN1	0
chr16-89544846-89546378	2.20889e-88	0.885555	0.238	0.094	2.82756e-83	SPG7	0
chr11-69007162-69014599	3.19437e-88	0.540529	0.352	0.167	4.08905e-83	MRGPRF	0
chr3-141235481-141236347	3.20228e-88	0.913382	0.229	0.087	4.09917e-83	PXYLP1	0
chr17-67487261-67488768	3.45978e-88	0.85533	0.221	0.083	4.42879e-83	PITPNC1	0
chr20-31603861-31609285	3.73343e-88	-0.532527	0.213	0.336	4.77908e-83	ID1	0
chr2-127099844-127108601	3.86515e-88	0.421113	0.538	0.318	4.9477e-83	BIN1	0
chr1-53898795-53900225	4.3502e-88	0.958447	0.205	0.072	5.56861e-83	DIO1	0
chr10-44910475-44915090	4.60994e-88	-0.620193	0.162	0.279	5.9011e-83	TMEM72	0
chr12-55719650-55722049	5.38136e-88	0.683061	0.267	0.113	6.88857e-83	RDH5	0
chr16-88649054-88652601	6.55826e-88	0.566905	0.299	0.137	8.3951e-83	CYBA	0
chr4-1329260-1330540	1.74457e-87	0.83309	0.22	0.084	2.23319e-82	MAEA	0
chr8-143561598-143579847	2.63493e-87	0.308073	0.654	0.453	3.37293e-82	MROH6	0
chr9-86945219-86949085	5.24513e-87	-0.536484	0.159	0.277	6.71419e-82	GAS1	0
chr17-18978487-18982677	5.47821e-87	0.713848	0.293	0.127	7.01255e-82	FAM83G	0
chr22-36321824-36338337	6.30252e-87	-0.465084	0.318	0.434	8.06773e-82	MYH9	0
chr17-1735613-1738380	1.15573e-86	0.702222	0.306	0.139	1.47942e-81	WDR81	0
chr1-65146794-65152055	1.34073e-86	0.577105	0.373	0.184	1.71624e-81	AK4	0
chr20-25048320-25059646	1.35661e-86	-0.450472	0.297	0.413	1.73657e-81	ACSS1	0
chr5-149160181-149161852	1.39833e-86	0.786999	0.267	0.11	1.78997e-81	ABLIM3	0
chr17-64773022-64775003	2.63043e-86	0.809767	0.211	0.079	3.36716e-81	RP13-104F24.2	0
chr15-84910710-84913564	3.21798e-86	0.606599	0.295	0.131	4.11928e-81	SLC28A1	0
chr14-24092119-24096172	3.28214e-86	0.476736	0.483	0.279	4.2014e-81	PCK2	0
chr19-14059489-14062781	3.60955e-86	0.579061	0.382	0.195	4.62052e-81	PALM3	329
chr2-199455475-199460361	4.62871e-86	0.477599	0.365	0.188	5.92512e-81	SATB2	0
chr2-219171074-219173527	5.07869e-86	0.799451	0.228	0.089	6.50113e-81	CNPPD1	0
chr3-196214696-196217108	5.86804e-86	0.908194	0.225	0.086	7.51156e-81	SLC51A	0
chr10-72327786-72337714	6.12531e-86	-0.416519	0.324	0.432	7.84088e-81	DNAJB12	0
chr5-135834091-135835677	7.58624e-86	0.717061	0.294	0.136	9.711e-81	SLC25A48	0
chr17-18377012-18378440	9.18641e-86	0.732289	0.256	0.11	1.17593e-80	EVPLL	0
chr6-167963845-167966551	9.98931e-86	0.855645	0.205	0.077	1.27871e-80	AFDN	0
chr14-100330715-100334373	1.2345e-85	0.756296	0.215	0.083	1.58027e-80	WARS	0
chr16-632963-650882	1.32905e-85	0.271657	0.769	0.586	1.70129e-80	MCRIP2	0
chr4-89122227-89124775	1.6323e-85	0.817582	0.231	0.089	2.08948e-80	RP11-84C13.2	2355
chr2-200585631-200587392	1.82305e-85	0.861981	0.221	0.085	2.33366e-80	AOX1	0
chr1-67521183-67525443	2.69846e-85	0.609107	0.346	0.171	3.45425e-80	RP11-393N21.2	0
chr19-48489679-48494950	3.80198e-85	-0.606414	0.103	0.223	4.86684e-80	LMTK3	0
chr19-19098847-19102090	7.82898e-85	0.76918	0.284	0.121	1.00217e-79	SLC25A42	0
chr6-30880693-30886898	1.02513e-84	-0.546007	0.159	0.278	1.31224e-79	DDR1	0
chr1-12527384-12528990	1.25273e-84	0.850516	0.222	0.084	1.60359e-79	RP5-888M10.2	0
chr10-62147351-62149100	1.25442e-84	0.931852	0.217	0.083	1.60575e-79	RTKN2	33934
chr1-204146595-204153241	1.26874e-84	0.411809	0.576	0.349	1.62409e-79	ETNK2	0
chr1-2250289-2252176	1.90996e-84	0.8247	0.24	0.097	2.44491e-79	SKI	0
chr13-22112742-22113818	2.04434e-84	0.964505	0.211	0.079	2.61691e-79	LINC00540	0
chr3-15291997-15293785	2.32128e-84	0.697879	0.236	0.094	2.97142e-79	SH3BP5	0
chr19-703354-704824	3.1732e-84	0.660397	0.227	0.097	4.06195e-79	PALM	4114
chr3-14470902-14475027	5.31782e-84	0.571039	0.342	0.171	6.80723e-79	SLC6A6	0
chr11-33015455-33016721	6.2724e-84	0.790357	0.233	0.093	8.02917e-79	DEPDC7	0
chr3-194269415-194272004	6.37924e-84	0.484879	0.369	0.181	8.16594e-79	RP11-513G11.2	4677
chr1-155124346-155132177	1.56279e-83	0.358091	0.588	0.375	2.00049e-78	EFNA1	0
chr9-37417200-37419094	1.69768e-83	0.83306	0.242	0.1	2.17317e-78	GRHPR	3571
chr9-101478357-101482682	2.2085e-83	0.858899	0.216	0.085	2.82705e-78	TMEM246	0
chr17-40351385-40359066	2.5678e-83	0.513223	0.342	0.17	3.28699e-78	RARA	0
chr22-37021964-37024395	2.90456e-83	0.824907	0.247	0.101	3.71807e-78	MPST	0
chr17-1742083-1743517	3.71195e-83	0.774923	0.258	0.109	4.75159e-78	SERPINF2	0
chr17-42871546-42874055	4.93389e-83	0.907854	0.208	0.079	6.31578e-78	LINC00671	614
chr5-134017965-134020483	5.23176e-83	0.838887	0.219	0.086	6.69707e-78	CTB-113I20.2	12402
chr3-32339913-32341343	5.30583e-83	0.862494	0.22	0.084	6.79188e-78	CMTM8	0
chr17-75086592-75096755	5.99436e-83	-0.529495	0.152	0.266	7.67326e-78	SLC16A5	0
chr3-173394943-173398477	6.60685e-83	0.571634	0.296	0.139	8.4573e-78	NLGN1	0
chr1-8000167-8007828	6.76664e-83	0.570709	0.385	0.195	8.66184e-78	ERRFI1	0
chr22-24431276-24435103	7.14096e-83	0.748111	0.204	0.075	9.141e-78	ADORA2A	0
chr5-132276969-132278950	7.70727e-83	0.773332	0.274	0.119	9.86592e-78	P4HA2	0
chr11-278210-281480	1.1845e-82	0.830622	0.223	0.087	1.51626e-77	NLRP6	0
chr12-3241464-3242965	1.42151e-82	0.841528	0.219	0.086	1.81965e-77	TSPAN9	0
chr5-178212702-178214626	1.66586e-82	0.819415	0.221	0.085	2.13243e-77	PHYKPL	0
chr3-50355033-50360449	1.70516e-82	0.44917	0.448	0.26	2.18274e-77	TMEM115	0
chr7-151085294-151090636	1.76541e-82	0.394566	0.398	0.218	2.25987e-77	AGAP3	0
chr11-47996461-48002953	2.22468e-82	0.515831	0.38	0.199	2.84776e-77	PTPRJ	0
chr12-51862965-51865831	2.35181e-82	0.616629	0.34	0.164	3.0105e-77	RP11-923I11.5	10235
chr6-151667938-151669601	3.35799e-82	0.781958	0.243	0.099	4.29849e-77	ESR1	0
chr4-84681411-84683397	3.87786e-82	0.80088	0.215	0.082	4.96397e-77	WDFY3	0
chr9-101468090-101469997	4.05413e-82	0.931323	0.21	0.08	5.18962e-77	TMEM246	3173
chr19-1097714-1100204	4.54775e-82	0.805447	0.214	0.081	5.82149e-77	POLR2E	2333
chr12-117187128-117191111	6.47018e-82	-0.550117	0.14	0.24	8.28235e-77	FBXO21	0
chr13-100523447-100524597	6.9814e-82	0.922438	0.211	0.078	8.93676e-77	PCCA	0
chr20-23635093-23638541	7.98153e-82	0.547498	0.336	0.168	1.0217e-76	CST3	0
chr19-1825844-1829221	1.13441e-81	0.679654	0.295	0.134	1.45214e-76	REXO1	0
chr1-2525590-2531421	1.58358e-81	0.450011	0.377	0.207	2.0271e-76	PANK4	0
chr9-136839444-136861599	1.84475e-81	0.264476	0.734	0.551	2.36143e-76	RABL6	0
chr1-222794556-222795855	2.38885e-81	0.896751	0.215	0.082	3.05792e-76	RP11-452F19.3	19166
chr13-98309714-98314308	2.55609e-81	0.530619	0.368	0.195	3.272e-76	FARP1	0
chr2-240895443-240898888	3.78461e-81	0.729761	0.208	0.083	4.8446e-76	C2orf54	0
chr4-25861863-25864501	8.05597e-81	0.683003	0.221	0.09	1.03123e-75	SEL1L3	0
chr1-15732205-15740136	1.00305e-80	0.466848	0.46	0.273	1.28398e-75	PLEKHM2	0
chr11-120192247-120193838	1.19886e-80	0.726671	0.24	0.103	1.53463e-75	TRIM29	6717
chr10-102813796-102816727	1.36119e-80	0.679941	0.208	0.082	1.74243e-75	WBP1L	0
chr17-81721754-81724000	2.59759e-80	0.718086	0.264	0.117	3.32512e-75	SLC25A10	737
chr21-43919899-43926594	2.73732e-80	0.459015	0.483	0.275	3.50399e-75	AGPAT3	0
chr1-25769134-25776007	3.42319e-80	-0.571577	0.152	0.258	4.38196e-75	MAN1C1	0
chr14-23153276-23155764	4.52433e-80	-0.613569	0.111	0.211	5.79151e-75	SLC7A8	0
chr1-203625537-203631261	5.45105e-80	-0.588529	0.103	0.206	6.97778e-75	ATP2B4	0
chr7-36794783-36797458	7.4811e-80	0.747548	0.266	0.112	9.57641e-75	AC007349.5	11993
chr10-133356814-133360526	8.20697e-80	0.713856	0.251	0.104	1.05056e-74	FUOM	0
chr7-30936643-30939202	8.82141e-80	0.810652	0.237	0.098	1.12921e-74	GHRHR	0
chr15-50190088-50191741	9.20481e-80	0.805901	0.243	0.101	1.17829e-74	SLC27A2	0
chr7-75965772-75970605	9.5563e-80	0.591569	0.337	0.162	1.22328e-74	POR	0
chr8-72003993-72005849	1.13513e-79	0.722682	0.246	0.107	1.45306e-74	TRPA1	14067
chr7-105675840-105679563	1.29996e-79	0.668501	0.28	0.128	1.66405e-74	ATXN7L1	0
chr17-18950724-18954859	2.26339e-79	0.535427	0.394	0.212	2.89732e-74	SLC5A10	0
chr7-28889813-28892198	2.53389e-79	0.703879	0.242	0.105	3.24358e-74	TRIL	61159
chr2-28397764-28416137	2.56417e-79	-0.566226	0.103	0.203	3.28234e-74	FOSL2	0
chr16-3695434-3697182	7.37935e-79	0.86914	0.204	0.078	9.44615e-74	TRAP1	0
chr19-18108769-18111336	7.93641e-79	0.714562	0.265	0.117	1.01592e-73	MAST3	0
chr6-165834401-165835982	9.64287e-79	0.849731	0.228	0.09	1.23436e-73	PDE10A	0
chr6-150175074-150178486	1.02201e-78	0.665472	0.288	0.128	1.30826e-73	PPP1R14C	0
chr3-51973252-51978452	1.06473e-78	0.421922	0.445	0.261	1.36294e-73	ABHD14A-ACY1	0
chr1-151836178-151840705	1.19136e-78	-0.526966	0.164	0.276	1.52504e-73	C2CD4D	0
chr20-19973575-19978971	1.58893e-78	-0.450717	0.176	0.282	2.03395e-73	RIN2	0
chr16-51095159-51096862	1.74959e-78	0.835606	0.24	0.099	2.23961e-73	RP11-883G14.4	38759
chr19-50324862-50335143	2.68792e-78	0.288252	0.676	0.455	3.44075e-73	KCNC3	0
chr5-139381783-139385735	2.86369e-78	0.707777	0.255	0.109	3.66576e-73	SLC23A1	0
chr17-37824240-37825480	2.89021e-78	0.766483	0.241	0.1	3.6997e-73	AC091199.1	21451
chr1-212409008-212411521	3.39103e-78	0.857872	0.228	0.091	4.34079e-73	TMEM206	0
chr12-89378981-89380554	3.42288e-78	0.85483	0.209	0.082	4.38157e-73	RP11-1109F11.5	6621
chr6-112042935-112045577	4.00382e-78	0.633859	0.247	0.11	5.12521e-73	WISP3	8494
chr3-53477986-53479630	4.60665e-78	0.775935	0.244	0.104	5.89688e-73	CACNA1D	0
chr11-130448147-130452061	4.79743e-78	-0.595227	0.133	0.235	6.1411e-73	ADAMTS15	0
chr3-49681519-49684922	5.77891e-78	0.728234	0.243	0.104	7.39747e-73	MST1	0
chr6-168086611-168089156	6.22545e-78	0.691668	0.292	0.132	7.96908e-73	FRMD1	5053
chr1-109149747-109151745	6.48034e-78	0.816963	0.228	0.092	8.29536e-73	KIAA1324	0
chr20-46634232-46636013	8.79993e-78	0.866572	0.227	0.089	1.12646e-72	SLC13A3	0
chr14-64701685-64710200	9.39356e-78	-0.404261	0.293	0.397	1.20245e-72	PLEKHG3	0
chr16-85212453-85214223	1.02892e-77	0.842559	0.209	0.083	1.3171e-72	GSE1	0
chr22-35378479-35382320	1.45316e-77	0.626612	0.292	0.136	1.86017e-72	HMOX1	0
chr18-28175009-28178873	1.58416e-77	0.55766	0.374	0.194	2.02785e-72	CDH2	0
chr12-26878504-26879285	1.68448e-77	0.830658	0.214	0.083	2.15627e-72	ASUN	25895
chr11-3041597-3044279	1.88863e-77	0.738388	0.23	0.094	2.41759e-72	CARS	0
chr1-156075992-156079100	2.05101e-77	0.66027	0.264	0.116	2.62546e-72	MEX3A	0
chr6-1310703-1314141	2.36574e-77	-0.508747	0.109	0.208	3.02834e-72	FOXQ1	0
chr3-171675855-171678201	6.92161e-77	0.827304	0.223	0.088	8.86022e-72	PLD1	0
chr1-27007553-27013590	3.20862e-76	-0.554086	0.159	0.267	4.10728e-71	FAM46B	0
chr17-77385510-77395128	8.00633e-76	0.379888	0.477	0.283	1.02487e-70	SEPT9	0
chr11-1557083-1562041	1.29128e-75	0.384434	0.325	0.165	1.65294e-70	DUSP8	0
chr18-3593236-3597902	1.60801e-75	-0.500191	0.134	0.24	2.05838e-70	DLGAP1	0
chr1-15798846-15801568	1.80999e-75	0.474534	0.386	0.202	2.31693e-70	UQCRHL	5600
chr19-11088331-11093500	1.82568e-75	-0.601292	0.119	0.224	2.33701e-70	LDLR	0
chr16-81530301-81534453	1.89848e-75	0.486362	0.407	0.224	2.43021e-70	CMIP	0
chr1-27566775-27573327	2.90293e-75	-0.521473	0.177	0.285	3.71598e-70	AHDC1	0
chr1-201702993-201704646	5.82193e-75	0.768368	0.213	0.086	7.45254e-70	NAV1	0
chr7-101933770-101937289	7.06065e-75	0.633826	0.294	0.139	9.0382e-70	CUX1	0
chr16-67527593-67532416	8.40175e-75	-0.516264	0.142	0.243	1.07549e-69	FAM65A	0
chr4-10087143-10097127	9.50728e-75	-0.543552	0.165	0.271	1.21701e-69	WDR1	0
chr11-57321321-57326465	1.85022e-74	-0.439355	0.23	0.336	2.36843e-69	TNKS1BP1	0
chr9-38358055-38359696	1.90541e-74	0.785736	0.252	0.108	2.43908e-69	RP11-113O24.3	730
chr16-72042074-72043576	2.53981e-74	0.880795	0.211	0.082	3.25117e-69	TXNL4B	712
chr9-131109949-131114949	4.20471e-74	0.560361	0.264	0.122	5.38237e-69	AIF1L	0
chr2-113208335-113222721	5.01754e-74	0.3131	0.609	0.42	6.42285e-69	PAX8	0
chr15-78928071-78935001	6.28774e-74	0.46251	0.41	0.228	8.0488e-69	CTSH	0
chr12-57454323-57456732	6.31472e-74	0.797649	0.204	0.08	8.08335e-69	INHBE	0
chr1-6884501-6886206	6.53058e-74	0.75158	0.26	0.114	8.35967e-69	CAMTA1	0
chr4-80071876-80073636	7.97724e-74	0.710126	0.22	0.092	1.02115e-68	ANTXR2	0
chr7-123198351-123200432	8.30359e-74	0.875643	0.21	0.083	1.06293e-68	SLC13A1	0
chr2-15874416-15875923	8.99459e-74	0.834669	0.224	0.09	1.15138e-68	MYCNUT	44475
chr11-67581199-67585569	1.32311e-73	-0.540531	0.128	0.231	1.69368e-68	GSTP1	0
chr15-98953392-98956585	1.54038e-73	0.717017	0.206	0.081	1.97181e-68	IGF1R	0
chr7-155618548-155620010	1.59426e-73	0.663523	0.282	0.132	2.04078e-68	RP5-912I13.2	0
chr16-89685754-89688208	1.65504e-73	0.526072	0.351	0.188	2.11859e-68	CDK10	0
chr3-126293551-126296165	2.28616e-73	0.714533	0.281	0.125	2.92647e-68	RP11-71E19.2	0
chr5-79111295-79113230	2.49655e-73	0.760169	0.231	0.097	3.19578e-68	BHMT	0
chr13-20359744-20362013	2.5492e-73	0.693334	0.263	0.119	3.26318e-68	CRYL1	41653
chr17-7041228-7044333	2.89473e-73	0.708674	0.218	0.093	3.70549e-68	SLC16A11	0
chr1-6272502-6274707	3.53986e-73	0.624638	0.235	0.104	4.53131e-68	ACOT7	0
chr8-143264066-143268682	5.1235e-73	0.495329	0.349	0.185	6.55848e-68	GLI4	0
chr2-27375693-27382020	5.34859e-73	0.385344	0.466	0.286	6.84663e-68	SNX17	0
chr20-34945553-34947200	5.44407e-73	0.862827	0.205	0.08	6.96884e-68	GSS	0
chr7-24978449-24982289	5.54151e-73	-0.503226	0.211	0.319	7.09358e-68	OSBPL3	0
chr20-38805059-38808262	5.94522e-73	0.691077	0.276	0.124	7.61035e-68	PPP1R16B	0
chr20-63345379-63346939	6.45381e-73	0.924928	0.201	0.076	8.26139e-68	CHRNA4	0
chr20-17873261-17876557	8.92983e-73	0.546347	0.338	0.171	1.14309e-67	RP5-905G11.3	10805
chr10-120580467-120581633	9.28485e-73	0.816049	0.201	0.077	1.18853e-67	PLPP4	0
chr12-6332323-6344431	1.03315e-72	0.286474	0.572	0.37	1.32251e-67	TNFRSF1A	0
chr13-27403119-27405186	1.2781e-72	0.81941	0.205	0.081	1.63607e-67	GTF3A	19357
chr8-143551780-143554487	1.50089e-72	0.553909	0.3	0.148	1.92126e-67	GSDMD	0
chr7-43904496-43907160	1.88476e-72	0.526081	0.341	0.179	2.41265e-67	URGCP-MRPS24	0
chr10-125144009-125162706	3.45157e-72	-0.324697	0.449	0.527	4.41828e-67	CTBP2	0
chr11-2374476-2385013	4.06156e-72	-0.493394	0.187	0.293	5.19912e-67	CD81	0
chr16-471213-480082	4.49037e-72	0.401749	0.51	0.312	5.74803e-67	RAB11FIP3	0
chr16-88451333-88457214	5.52849e-72	-0.510588	0.163	0.268	7.07691e-67	ZFPM1	0
chr7-100825155-100829835	7.51687e-72	-0.617737	0.125	0.225	9.62219e-67	EPHB4	0
chr1-2091569-2096026	8.2897e-72	0.736955	0.262	0.115	1.06115e-66	PRKCZ	0
chr3-184377650-184381649	1.04537e-71	0.693835	0.222	0.093	1.33816e-66	CHRD	0
chr16-12109580-12112453	1.37476e-71	0.810088	0.228	0.094	1.7598e-66	SNX29	0
chr7-89779890-89780941	1.92463e-71	0.747522	0.244	0.105	2.46369e-66	STEAP2-AS1	101411
chr8-97848983-97850654	1.99658e-71	0.611013	0.307	0.15	2.55578e-66	LAPTM4B	0
chr7-29562632-29567686	2.39045e-71	-0.483088	0.199	0.293	3.05997e-66	PRR15	0
chr15-57474282-57480020	4.37257e-71	-0.4601	0.21	0.309	5.59724e-66	CTD-2515H24.3	0
chr22-19174012-19180895	6.40985e-71	0.375718	0.501	0.318	8.20512e-66	CLTCL1	0
chr15-100713314-100717028	1.09451e-70	0.682881	0.259	0.114	1.40106e-65	RP11-66B24.5	0
chr9-69130429-69132845	1.74978e-70	0.65175	0.272	0.126	2.23985e-65	TJP2	0
chr4-6937504-6945382	1.98566e-70	-0.606155	0.12	0.22	2.5418e-65	TBC1D14	0
chr10-96636311-96638271	3.4793e-70	0.77256	0.237	0.101	4.45378e-65	PIK3AP1	0
chr13-30802666-30804246	4.11112e-70	0.665605	0.21	0.088	5.26257e-65	LINC00398	0
chr7-138962338-138964375	6.28946e-70	0.766881	0.234	0.101	8.05101e-65	KIAA1549	0
chr22-24548714-24551757	9.02767e-70	0.611186	0.298	0.145	1.15561e-64	GUCD1	0
chr11-72236960-72241106	1.00025e-69	0.563483	0.289	0.141	1.2804e-64	PHOX2A	0
chr9-121734944-121745617	1.07115e-69	-0.436873	0.294	0.398	1.37115e-64	DAB2IP	0
chr1-165910563-165911662	1.09869e-69	0.825996	0.228	0.095	1.40641e-64	UCK2	0
chr6-37515804-37517457	1.31065e-69	0.781592	0.228	0.096	1.67773e-64	RP1-153P14.8	0
chr19-8366033-8368249	1.59539e-69	0.657065	0.219	0.093	2.04223e-64	ANGPTL4	0
chr5-180090126-180092450	2.44627e-69	0.659279	0.234	0.102	3.13142e-64	RASGEF1C	8340
chr12-56229786-56231703	4.19741e-69	0.807421	0.218	0.09	5.37302e-64	SLC39A5	0
chr2-219269234-219271200	4.57411e-69	0.718157	0.231	0.098	5.85523e-64	TUBA4B	0
chr11-11447655-11452075	4.96264e-69	0.743374	0.218	0.091	6.35258e-64	GALNT18	0
chr9-33390677-33395913	7.63546e-69	0.455293	0.387	0.219	9.774e-64	AQP7	0
chr6-25830376-25833658	1.82619e-68	0.705619	0.262	0.118	2.33767e-63	SLC17A1	0
chr16-12227757-12230018	3.24428e-68	0.69247	0.251	0.113	4.15294e-63	SNX29	0
chr5-139414265-139417822	3.88754e-68	0.614195	0.285	0.142	4.97636e-63	DNAJC18	0
chr11-1302059-1310477	4.25027e-68	0.366404	0.498	0.314	5.44068e-63	TOLLIP	0
chr1-32753455-32757444	6.12971e-68	-0.580852	0.108	0.202	7.84652e-63	KIAA1522	0
chr2-126995404-126997653	7.14562e-68	0.652218	0.28	0.134	9.14697e-63	RP11-521O16.1	26598
chr15-57498887-57506863	8.32462e-68	-0.432843	0.219	0.31	1.06562e-62	CGNL1	0
chr17-42794454-42799239	8.63181e-68	-0.538033	0.186	0.287	1.10494e-62	CNTD1	0
chr10-59708655-59710964	9.7643e-68	0.52672	0.355	0.19	1.24991e-62	SLC16A9	0
chr12-52924955-52927997	1.14323e-67	0.592719	0.26	0.121	1.46342e-62	KRT8	0
chr13-98232818-98234441	1.34787e-67	0.723788	0.236	0.104	1.72538e-62	FARP1	0
chr2-28389170-28397221	5.65203e-67	-0.342658	0.456	0.537	7.23505e-62	FOSL2	0
chr18-74265534-74269937	5.97699e-67	0.605121	0.312	0.154	7.65103e-62	CYB5A	0
chr15-94230618-94232567	6.22057e-67	0.676656	0.215	0.092	7.96282e-62	MCTP2	0
chr12-6611743-6616083	8.33617e-67	-0.514036	0.139	0.238	1.0671e-61	LPAR5	2751
chr10-100968845-100971935	8.53163e-67	0.611153	0.274	0.131	1.09212e-61	MRPL43	0
chr4-52051061-52053000	1.10531e-66	0.729563	0.204	0.087	1.41488e-61	SPATA18	0
chr5-76401897-76405127	1.30658e-66	0.485958	0.372	0.203	1.67252e-61	IQGAP2	0
chr14-99943787-99944942	1.40827e-66	0.837668	0.201	0.081	1.8027e-61	EML1	1726
chr19-18414158-18423939	1.44562e-66	-0.547537	0.12	0.219	1.85051e-61	SSBP4	0
chr22-21673502-21675421	1.63643e-66	0.843788	0.201	0.08	2.09476e-61	PPIL2	0
chr22-25182698-25184569	1.95466e-66	0.846418	0.208	0.086	2.50212e-61	KIAA1671	0
chr11-66841981-66846982	2.31298e-66	0.47942	0.347	0.194	2.96079e-61	C11orf80	0
chr15-31381856-31383643	2.75575e-66	0.700948	0.263	0.121	3.52759e-61	KLF13	0
chr19-8361754-8364857	3.84073e-66	0.519597	0.272	0.132	4.91645e-61	ANGPTL4	0
chr2-16093792-16095282	1.36244e-65	0.772642	0.209	0.088	1.74403e-60	AC142119.1	0
chr7-895425-902206	1.54308e-65	0.49363	0.294	0.152	1.97527e-60	ADAP1	0
chr9-129137159-129144301	2.71976e-65	-0.430071	0.219	0.312	3.48151e-60	PTPA	0
chr1-12485276-12487233	2.72093e-65	0.67357	0.237	0.106	3.48301e-60	VPS13D	0
chr17-74757061-74762295	3.5843e-65	0.696756	0.223	0.096	4.5882e-60	SLC9A3R1	0
chr17-44004186-44008814	3.78681e-65	0.403641	0.394	0.222	4.84742e-60	NAGS	0
chr12-6367611-6378926	5.44479e-65	-0.354203	0.388	0.479	6.96977e-60	SCNN1A	0
chr17-50943412-50951268	5.49465e-65	-0.368145	0.267	0.352	7.03359e-60	RP11-700H6.2	0
chr4-54090738-54092564	1.28777e-64	0.653777	0.208	0.092	1.64844e-59	RP11-231C18.3	0
chr12-163736-164917	1.38862e-64	0.784076	0.209	0.088	1.77754e-59	IQSEC3	0
chr17-83074893-83092415	1.40789e-64	-0.371487	0.33	0.415	1.80221e-59	METRNL	0
chr3-134056607-134061225	1.51485e-64	0.60925	0.239	0.11	1.93913e-59	RP11-202A13.1	0
chr11-46378056-46383556	2.17303e-64	0.505893	0.219	0.096	2.78165e-59	MDK	0
chr2-127063426-127070244	2.66883e-64	0.459344	0.252	0.117	3.41632e-59	BIN1	0
chr12-51855590-51856786	2.77043e-64	0.768779	0.206	0.087	3.54637e-59	RP11-923I11.5	2860
chr2-127092171-127099236	3.11968e-64	0.461587	0.35	0.188	3.99344e-59	BIN1	0
chr14-104686795-104692931	3.72505e-64	0.443609	0.349	0.19	4.76837e-59	INF2	0
chr19-15640202-15642369	3.9059e-64	0.769353	0.231	0.102	4.99987e-59	CYP4F3	0
chr9-124279601-124287004	4.12567e-64	0.455622	0.291	0.139	5.28119e-59	NEK6	0
chr19-46782842-46789067	5.13653e-64	0.334916	0.418	0.248	6.57517e-59	SLC1A5	0
chr16-90043929-90049141	7.41201e-64	0.518548	0.315	0.159	9.48797e-59	GAS8	0
chr10-79099873-79106994	7.68674e-64	-0.599348	0.109	0.201	9.83965e-59	ZMIZ1	0
chr12-124421257-124424027	7.85371e-64	0.420503	0.318	0.17	1.00534e-58	NCOR2	0
chr19-29708355-29709518	8.72603e-64	0.833005	0.205	0.084	1.117e-58	C19orf12	0
chr12-57778621-57780602	1.02247e-63	0.684753	0.252	0.113	1.30885e-58	METTL21B	0
chr4-1791966-1799261	1.44539e-63	0.408166	0.466	0.279	1.85021e-58	FGFR3	0
chr22-35384268-35385527	1.62371e-63	0.778646	0.204	0.083	2.07847e-58	HMOX1	0
chr12-107317585-107321639	2.38428e-63	-0.492191	0.181	0.271	3.05207e-58	BTBD11	0
chr3-126523227-126525046	2.61088e-63	0.759214	0.209	0.088	3.34214e-58	CHST13	0
chr19-656988-665515	2.9687e-63	0.350027	0.414	0.248	3.80018e-58	RNF126	0
chr11-2759375-2762051	2.99786e-63	0.602573	0.283	0.139	3.83749e-58	KCNQ1	0
chr15-85785116-85787196	3.94308e-63	0.639073	0.228	0.1	5.04745e-58	KLHL25	0
chr14-73251076-73255127	4.74995e-63	0.683379	0.243	0.11	6.08031e-58	PAPLN	0
chr12-113295665-113300765	4.76509e-63	0.482615	0.338	0.183	6.0997e-58	SLC8B1	0
chr11-2900926-2905241	5.65847e-63	0.433202	0.412	0.246	7.2433e-58	SLC22A18	0
chr2-231600709-231606291	6.32875e-63	-0.497724	0.206	0.299	8.10131e-58	C2orf57	6425
chr17-82836820-82838868	6.74463e-63	0.717366	0.21	0.093	8.63367e-58	ZNF750	0
chr12-2958252-2961197	8.06206e-63	0.397973	0.31	0.163	1.03201e-57	TEAD4	0
chr16-31483941-31490995	1.13043e-62	-0.355446	0.183	0.251	1.44704e-57	C16orf58	0
chr1-2211963-2216785	1.35418e-62	0.353662	0.289	0.15	1.73346e-57	FAAP20	0
chr4-2809351-2815726	1.36536e-62	0.60167	0.239	0.11	1.74777e-57	SH3BP2	0
chr11-68296776-68299442	1.51094e-62	0.686463	0.229	0.103	1.93412e-57	LRP5	13166
chr10-33333621-33337970	1.54676e-62	0.362611	0.461	0.279	1.97997e-57	NRP1	0
chr11-57498390-57500748	1.67812e-62	-0.613038	0.141	0.231	2.14813e-57	SLC43A1	0
chr17-43215977-43217842	2.33264e-62	0.742544	0.239	0.106	2.98597e-57	TMEM106A	0
chr16-75261254-75268497	3.07125e-62	0.399667	0.402	0.232	3.93145e-57	BCAR1	0
chr2-109516200-109517954	3.48451e-62	0.730731	0.231	0.101	4.46046e-57	SH3RF3	11567
chr7-73622497-73624964	3.97594e-62	0.552234	0.312	0.164	5.08952e-57	MLXIPL	0
chr15-65032792-65034844	5.13436e-62	0.670047	0.245	0.114	6.57239e-57	MTFMT	3152
chr19-48960606-48970087	6.78555e-62	0.313769	0.561	0.374	8.68605e-57	BAX	0
chr6-89408727-89413769	8.729e-62	-0.53031	0.164	0.256	1.11738e-56	RRAGD	0
chr11-64887503-64889533	1.02558e-61	0.625092	0.246	0.114	1.31283e-56	EHD1	0
chr19-3406600-3410627	1.61665e-61	0.523129	0.236	0.111	2.06944e-56	NFIC	0
chr22-38753635-38757511	1.80529e-61	0.346413	0.473	0.299	2.31092e-56	SUN2	0
chr22-32073760-32074732	2.10291e-61	0.602824	0.217	0.098	2.69189e-56	SLC5A1	0
chr1-21638070-21643018	2.78219e-61	-0.514507	0.169	0.261	3.56142e-56	RAP1GAP	0
chr8-134638630-134641428	3.65124e-61	0.739554	0.227	0.099	4.67388e-56	ZFAT	0
chr1-25615508-25619663	4.34818e-61	-0.476412	0.156	0.243	5.56602e-56	MAN1C1	0
chr2-54554985-54561455	5.76776e-61	-0.405774	0.238	0.322	7.38319e-56	SPTBN1	0
chr8-143988871-143996943	6.46831e-61	0.374784	0.454	0.281	8.27995e-56	GRINA	0
chr10-133304674-133310773	6.7083e-61	0.364866	0.472	0.301	8.58717e-56	ZNF511-PRAP1	0
chr11-77588612-77590991	7.66326e-61	0.489085	0.341	0.186	9.80959e-56	AQP11	0
chr9-214411-216637	7.90685e-61	0.670361	0.236	0.109	1.01214e-55	DOCK8	0
chr6-1613831-1626280	9.07288e-61	0.251633	0.37	0.206	1.1614e-55	GMDS	0
chr17-74746941-74752167	9.6561e-61	0.357096	0.494	0.31	1.23606e-55	SLC9A3R1	0
chr8-22586754-22589657	9.69221e-61	0.614176	0.234	0.108	1.24068e-55	PDLIM2	0
chr20-21564041-21565118	1.11106e-60	0.761332	0.218	0.095	1.42225e-55	RP1-167O22.1	4857
chr13-113157303-113159401	1.19585e-60	0.772651	0.202	0.084	1.53078e-55	PROZ	0
chr8-144006856-144009340	1.20549e-60	0.599554	0.275	0.134	1.54312e-55	PARP10	0
chr18-6370240-6371713	4.17497e-60	0.650325	0.251	0.119	5.34429e-55	L3MBTL4	0
chr19-1810743-1813525	4.61109e-60	0.496846	0.237	0.114	5.90256e-55	ATP8B3	0
chr18-49628096-49629708	4.91727e-60	0.690781	0.208	0.09	6.2945e-55	LIPG	28913
chr1-56817915-56819915	5.16996e-60	0.64857	0.221	0.1	6.61796e-55	C1orf168	0
chr4-44446710-44449460	8.3159e-60	0.457658	0.304	0.163	1.0645e-54	KCTD8	0
chr16-30603881-30606111	8.43232e-60	0.760066	0.204	0.085	1.0794e-54	ZNF689	0
chr14-91331525-91333167	1.17743e-59	0.752084	0.212	0.091	1.5072e-54	CCDC88C	0
chr12-121857185-121860677	1.19187e-59	0.567973	0.322	0.166	1.52569e-54	HPD	0
chr6-111691340-111693473	1.22347e-59	0.633862	0.257	0.125	1.56614e-54	FYN	0
chr2-9233880-9236252	1.29396e-59	0.520569	0.201	0.088	1.65637e-54	ASAP2	0
chr6-134169751-134177025	1.32705e-59	0.314028	0.522	0.349	1.69874e-54	SGK1	0
chr19-746259-753712	1.73329e-59	0.464807	0.325	0.176	2.21875e-54	PALM	0
chr4-165872291-165875368	1.90971e-59	0.630549	0.219	0.097	2.44459e-54	TLL1	0
chr10-788699-790540	2.50848e-59	0.609222	0.232	0.108	3.21106e-54	LARP4B	16373
chr5-75049501-75054810	2.58141e-59	-0.561683	0.126	0.215	3.30441e-54	LINC01336	0
chr11-702181-711669	2.913e-59	0.270591	0.594	0.411	3.72888e-54	EPS8L2	0
chr3-39808628-39810607	3.87577e-59	0.577115	0.24	0.116	4.96129e-54	MYRIP	0
chr12-120977422-120982170	4.63939e-59	0.435972	0.405	0.238	5.93879e-54	HNF1A	0
chr5-172763684-172774456	5.61725e-59	-0.345093	0.513	0.573	7.19053e-54	DUSP1	0
chr15-20248099-20253474	6.63678e-59	0.6009	0.217	0.098	8.49561e-54	RP11-509A17.3	91261
chr12-53100727-53104571	6.88325e-59	0.666062	0.207	0.087	8.81111e-54	SOAT2	0
chr1-54547007-54549953	1.11687e-58	-0.530396	0.121	0.205	1.42968e-53	ACOT11	0
chr10-6200491-6205186	1.18874e-58	-0.488274	0.118	0.202	1.52168e-53	PFKFB3	0
chr6-162387648-162390113	1.22351e-58	0.687724	0.218	0.101	1.56619e-53	PARK2	0
chr6-134640854-134642808	2.21539e-58	0.70941	0.201	0.087	2.83588e-53	CTA-31J9.2	0
chr4-57077367-57082171	3.33451e-58	-0.492904	0.131	0.218	4.26844e-53	IGFBP7	0
chr4-40729913-40732744	4.28788e-58	0.713962	0.218	0.099	5.48883e-53	NSUN7	17152
chr12-132271005-132275607	4.44825e-58	0.505237	0.234	0.115	5.69411e-53	GALNT9	0
chr18-657124-659371	6.21295e-58	0.646984	0.214	0.095	7.95307e-53	TYMS	0
chr11-58926658-58929184	8.76618e-58	0.521632	0.33	0.18	1.12214e-52	GLYATL1	0
chr1-3453012-3461227	1.01746e-57	0.338613	0.469	0.301	1.30244e-52	ARHGEF16	0
chr2-86078733-86080999	1.07077e-57	0.642258	0.224	0.103	1.37068e-52	POLR1A	0
chr12-208907-215859	1.11366e-57	0.3825	0.444	0.272	1.42558e-52	SLC6A12	0
chr2-98685580-98686899	1.36856e-57	0.615793	0.23	0.11	1.75187e-52	MGAT4A	0
chr4-10031511-10035821	1.70974e-57	0.533328	0.231	0.109	2.18861e-52	SLC2A9	0
chr17-27491508-27500027	1.79935e-57	-0.41356	0.228	0.317	2.30332e-52	KSR1	0
chr8-95174383-95175918	2.22328e-57	0.761891	0.207	0.091	2.84597e-52	PLEKHF2	17698
chr1-159921792-159926444	2.41349e-57	-0.417009	0.132	0.214	3.08946e-52	TAGLN2	0
chr1-54600968-54602988	3.11671e-57	0.648187	0.22	0.099	3.98964e-52	ACOT11	0
chr7-75992048-75995514	4.20978e-57	0.379982	0.431	0.261	5.38885e-52	TMEM120A	0
chr12-47752859-47759847	4.28881e-57	-0.400484	0.26	0.346	5.49002e-52	RAPGEF3	0
chr14-103893866-103898202	4.62844e-57	0.485888	0.311	0.165	5.92477e-52	CTD-2134A5.4	13754
chr16-11667178-11678749	5.86506e-57	-0.459451	0.213	0.3	7.50775e-52	SNN	0
chr16-66695053-66697782	5.92157e-57	-0.424268	0.211	0.299	7.58008e-52	CMTM4	0
chr1-216902699-216905809	6.30136e-57	0.69173	0.226	0.103	8.06624e-52	ESRRG	0
chr16-87506219-87508961	6.97975e-57	0.674769	0.213	0.093	8.93464e-52	RP11-482M8.1	0
chr1-154403685-154408947	8.2625e-57	0.385231	0.374	0.215	1.05767e-51	IL6R	0
chr22-50620278-50623510	8.6085e-57	0.523642	0.294	0.156	1.10196e-51	ARSA	0
chr17-81030008-81041518	8.98004e-57	0.259337	0.631	0.447	1.14952e-51	BAIAP2	0
chr11-71205855-71208303	9.24301e-57	0.586238	0.249	0.12	1.18318e-51	SHANK2	0
chr12-109829683-109833866	9.35985e-57	0.547645	0.3	0.155	1.19814e-51	TRPV4	0
chr5-1336648-1339309	1.22692e-56	0.719204	0.212	0.093	1.57055e-51	CLPTM1L	0
chr20-16283117-16284825	1.84204e-56	0.597361	0.204	0.094	2.35796e-51	KIF16B	0
chr1-204078053-204082318	2.51607e-56	-0.529682	0.129	0.214	3.22077e-51	SOX13	0
chr19-735964-739233	3.0557e-56	0.603965	0.253	0.123	3.91154e-51	PALM	0
chr8-126570244-126572822	3.30979e-56	0.606744	0.222	0.106	4.23679e-51	FAM84B	11850
chr6-39180362-39194718	7.13044e-56	0.44487	0.411	0.241	9.12754e-51	KCNK5	0
chr19-32867970-32871449	1.33847e-55	0.622123	0.264	0.127	1.71335e-50	SLC7A9	0
chr16-66960917-66965401	1.40785e-55	0.581723	0.292	0.147	1.80216e-50	CES3	0
chr16-89693373-89703284	1.6657e-55	0.264996	0.601	0.429	2.13222e-50	CDK10	0
chr19-18337149-18343741	2.19072e-55	0.415696	0.376	0.217	2.8043e-50	PGPEP1	0
chr3-52285088-52291987	2.94076e-55	0.343057	0.452	0.283	3.76441e-50	GLYCTK	0
chr1-119366377-119369467	3.11487e-55	0.698679	0.214	0.097	3.98728e-50	HAO2	0
chr1-10662696-10678372	3.26398e-55	-0.388735	0.385	0.453	4.17815e-50	CASZ1	0
chr4-23885875-23891389	4.04076e-55	-0.412024	0.22	0.306	5.1725e-50	PPARGC1A	0
chr6-165551711-165553747	4.06168e-55	0.620816	0.272	0.137	5.19927e-50	PDE10A	0
chr14-103879157-103883390	4.07747e-55	0.376161	0.416	0.254	5.21948e-50	CTD-2134A5.4	0
chr2-42791429-42794919	5.78131e-55	0.516614	0.303	0.159	7.40054e-50	HAAO	0
chr11-33703038-33705869	6.79306e-55	0.554856	0.217	0.101	8.69566e-50	CD59	0
chr12-7127752-7131978	8.37765e-55	0.32537	0.486	0.315	1.07241e-49	RBP5	0
chr18-61741998-61745391	9.75003e-55	0.582204	0.224	0.107	1.24808e-49	RP11-879F14.1	0
chr15-30038562-30039735	1.0123e-54	0.736289	0.209	0.094	1.29582e-49	RP11-143J24.1	0
chr2-27085079-27090927	1.24818e-54	0.365449	0.437	0.27	1.59777e-49	EMILIN1	0
chr14-75276365-75284639	1.3121e-54	-0.441615	0.252	0.332	1.67959e-49	FOS	0
chr1-202860583-202863401	1.61394e-54	0.471035	0.363	0.209	2.06598e-49	RABIF	15555
chr19-19094384-19097779	2.52428e-54	0.634501	0.264	0.127	3.23128e-49	SLC25A42	0
chr16-57251918-57254012	2.73389e-54	0.624867	0.216	0.097	3.4996e-49	ARL2BP	0
chr14-73461631-73463774	4.37882e-54	0.652195	0.221	0.104	5.60524e-49	RP1-240K6.3	0
chr13-100560400-100563283	4.60706e-54	0.682658	0.23	0.106	5.8974e-49	GGACT	0
chr11-48100889-48104858	6.60362e-54	0.553785	0.261	0.133	8.45317e-49	PTPRJ	0
chr1-156122392-156131050	2.01904e-53	-0.421572	0.188	0.274	2.58453e-48	LMNA	0
chr22-46290469-46294235	2.626e-53	0.633945	0.239	0.11	3.36149e-48	TTC38	0
chr22-41522824-41529811	2.74883e-53	0.446059	0.277	0.147	3.51872e-48	POLR3H	0
chr1-7620905-7622304	3.39241e-53	0.642078	0.201	0.091	4.34256e-48	CAMTA1	0
chr16-1192162-1195422	4.27406e-53	0.493564	0.28	0.149	5.47114e-48	CACNA1H	0
chr6-85448776-85450938	5.84561e-53	0.565531	0.225	0.104	7.48285e-48	NT5E	0
chr7-106009163-106010911	7.35128e-53	0.573461	0.256	0.127	9.41023e-48	CDHR3	0
chr17-63522511-63523650	7.95898e-53	0.711706	0.205	0.091	1.01881e-47	KCNH6	0
chr2-10285108-10287216	8.39209e-53	0.583665	0.209	0.1	1.07426e-47	HPCAL1	15672
chr4-3479586-3489907	9.4683e-53	0.359865	0.27	0.141	1.21202e-47	DOK7	0
chr5-150506846-150512741	9.63572e-53	0.537761	0.261	0.135	1.23345e-47	NDST1	0
chr6-53614584-53617355	1.01163e-52	0.640608	0.213	0.098	1.29497e-47	GCLC	0
chr1-25869455-25876963	1.09277e-52	0.339998	0.482	0.314	1.39883e-47	PAQR7	0
chr14-20680772-20688894	1.15606e-52	0.260895	0.602	0.424	1.47984e-47	RNASE4	0
chr5-16507505-16509648	1.32665e-52	0.556638	0.257	0.132	1.69822e-47	FAM134B	0
chr21-41496455-41502716	1.5794e-52	-0.521331	0.148	0.224	2.02176e-47	TMPRSS2	0
chr22-40651367-40655535	1.8754e-52	-0.43284	0.151	0.231	2.40066e-47	MKL1	14664
chr14-35384093-35387124	2.02543e-52	0.459977	0.338	0.185	2.59272e-47	NFKBIA	14386
chr17-19532040-19536017	2.0402e-52	0.520379	0.28	0.15	2.61161e-47	SLC47A1	0
chr6-44245190-44249428	2.30903e-52	-0.374897	0.227	0.316	2.95574e-47	HSP90AB1	0
chr1-43446365-43455702	2.97656e-52	0.339055	0.46	0.292	3.81023e-47	SZT2	0
chr5-141873978-141879803	2.9848e-52	-0.37407	0.283	0.364	3.82078e-47	PCDH1	0
chr14-73848815-73853152	3.04154e-52	0.369291	0.391	0.236	3.89342e-47	RP5-1021I20.4	0
chr14-95339185-95340838	3.11443e-52	0.592975	0.25	0.126	3.98672e-47	RP11-725G5.2	3680
chr20-323445-331100	3.40059e-52	-0.30253	0.421	0.488	4.35302e-47	SOX12	0
chr8-72007297-72010244	5.23374e-52	0.602306	0.249	0.125	6.69961e-47	TRPA1	9672
chr9-68546237-68547394	5.54452e-52	0.604245	0.232	0.11	7.09743e-47	LINC01506	0
chr15-69311144-69318533	6.69685e-52	-0.413331	0.181	0.258	8.5725e-47	PAQR5	0
chr17-7292168-7295402	6.88495e-52	0.526014	0.217	0.11	8.81328e-47	YBX2	0
chr20-25507440-25508987	7.13809e-52	0.657456	0.211	0.097	9.13733e-47	NINL	0
chr20-57584861-57588639	7.8647e-52	0.482889	0.324	0.181	1.00674e-46	RP4-718J7.4	11055
chr3-127818908-127824632	7.9982e-52	-0.409647	0.153	0.229	1.02383e-46	MGLL	0
chr17-82297171-82299971	9.82303e-52	0.428358	0.229	0.112	1.25743e-46	RP13-516M14.1	2260
chr3-9897063-9899251	1.11634e-51	0.605487	0.228	0.108	1.42901e-46	JAGN1	2713
chr1-37473277-37482125	1.34111e-51	-0.354189	0.245	0.319	1.71672e-46	ZC3H12A	0
chr10-116693999-116695320	1.89532e-51	0.671646	0.202	0.093	2.42616e-46	HSPA12A	0
chr16-70681083-70690345	2.14307e-51	-0.535281	0.13	0.21	2.7433e-46	MTSS1L	0
chr6-130365195-130367262	2.15384e-51	0.625757	0.202	0.089	2.75709e-46	TMEM200A	0
chr22-30255716-30258530	2.21403e-51	0.527041	0.218	0.103	2.83414e-46	OSM	4298
chr8-133283886-133298766	2.61823e-51	-0.281024	0.525	0.56	3.35155e-46	NDRG1	0
chr10-124730620-124737943	2.74084e-51	-0.362177	0.216	0.29	3.5085e-46	RP11-12J10.3	0
chr22-31080368-31086272	3.87805e-51	0.259668	0.59	0.416	4.96422e-46	SMTN	0
chr1-19287184-19289596	4.45544e-51	0.563733	0.255	0.129	5.70332e-46	AKR7A3	0
chr2-109690418-109691722	4.83643e-51	0.626012	0.23	0.111	6.19102e-46	RP11-506F3.1	67076
chr17-82266945-82270216	5.20996e-51	0.551467	0.224	0.106	6.66916e-46	CSNK1D	0
chr2-88178816-88181024	6.90187e-51	0.675875	0.226	0.105	8.83494e-46	THNSL2	0
chr17-78183857-78188989	7.1304e-51	0.297175	0.521	0.346	9.12748e-46	AFMID	0
chr17-1482943-1493865	1.00013e-50	-0.381438	0.266	0.347	1.28025e-45	MYO1C	0
chr11-44833744-44836652	1.39619e-50	0.611051	0.23	0.108	1.78723e-45	TSPAN18	0
chr10-681604-684202	1.94605e-50	0.60588	0.212	0.098	2.4911e-45	DIP2C	0
chr1-3479379-3484552	2.18122e-50	0.495811	0.251	0.127	2.79214e-45	ARHGEF16	0
chr4-71338447-71339684	2.21998e-50	0.713302	0.216	0.102	2.84175e-45	SLC4A4	0
chr1-226944661-226946967	2.59724e-50	0.585237	0.24	0.119	3.32468e-45	COQ8A	0
chr22-17958216-17962654	2.94053e-50	0.475651	0.292	0.161	3.76411e-45	MICAL3	0
chr9-125745728-125749083	3.09986e-50	-0.470657	0.152	0.232	3.96807e-45	PBX3	0
chr10-49757790-49762701	3.62125e-50	-0.378031	0.279	0.354	4.63549e-45	OGDHL	0
chr14-104793985-104802981	4.09601e-50	0.29525	0.44	0.282	5.24322e-45	ZBTB42	0
chr3-126290858-126292921	5.29514e-50	0.661112	0.222	0.105	6.7782e-45	RP11-71E19.2	0
chr17-57255298-57260446	6.16302e-50	-0.515716	0.147	0.224	7.88916e-45	MSI2	0
chr22-46814146-46816797	9.33678e-50	0.602158	0.228	0.108	1.19518e-44	TBC1D22A	0
chr16-53773079-53774104	1.10963e-49	0.514646	0.204	0.096	1.42042e-44	FTO	0
chr22-50145608-50147373	1.29436e-49	0.686614	0.201	0.09	1.65688e-44	MOV10L1	0
chr9-101485807-101487801	1.43228e-49	0.502644	0.25	0.131	1.83343e-44	TMEM246	0
chr10-3773914-3787186	1.8351e-49	-0.275766	0.474	0.526	2.34908e-44	KLF6	0
chr16-66515281-66518189	1.94773e-49	0.368997	0.342	0.187	2.49325e-44	TK2	0
chr20-32776685-32778873	2.01801e-49	0.589765	0.229	0.112	2.58321e-44	DNMT3B	0
chr9-4738844-4743964	3.1848e-49	-0.421562	0.209	0.29	4.0768e-44	AK3	0
chr13-112562252-112563449	3.22265e-49	0.732872	0.202	0.09	4.12525e-44	TUBGCP3	0
chr16-85333680-85336874	3.7785e-49	0.449313	0.265	0.138	4.83678e-44	GSE1	0
chr17-57106435-57111475	5.35722e-49	0.484472	0.264	0.137	6.85767e-44	AKAP1	0
chr9-131094457-131103304	6.87525e-49	-0.460276	0.188	0.27	8.80088e-44	AIF1L	0
chr2-208529188-208530679	7.10068e-49	0.62347	0.245	0.123	9.08943e-44	PTH2R	0
chr17-82095971-82104665	8.0051e-49	0.256714	0.556	0.393	1.02472e-43	FASN	0
chr8-106269121-106272461	1.14769e-48	-0.498577	0.161	0.24	1.46913e-43	RP11-395G23.3	0
chr16-3019368-3030040	1.19919e-48	-0.28257	0.344	0.415	1.53506e-43	TNFRSF12A	0
chr17-37759084-37759871	1.20724e-48	0.656905	0.201	0.092	1.54537e-43	HNF1B	13836
chr12-124537214-124539604	1.24124e-48	0.556943	0.227	0.111	1.58889e-43	NCOR2	0
chr1-115641467-115643201	1.46308e-48	0.589648	0.215	0.106	1.87286e-43	VANGL1	0
chr19-33040743-33044027	1.71728e-48	0.48029	0.288	0.153	2.19826e-43	RHPN2	0
chr12-49344729-49348617	1.73279e-48	0.423088	0.339	0.195	2.21811e-43	DNAJC22	0
chr2-205973187-205975932	1.81066e-48	0.537107	0.252	0.127	2.31778e-43	INO80D	17788
chr17-50423807-50430283	2.202e-48	0.421388	0.373	0.219	2.81874e-43	ACSF2	0
chr15-73925954-73929303	2.714e-48	0.364302	0.255	0.138	3.47413e-43	LOXL1	0
chr17-75075918-75080251	3.54392e-48	-0.445743	0.139	0.214	4.5365e-43	SLC16A5	7475
chr22-37496323-37504299	3.7855e-48	0.344131	0.431	0.268	4.84575e-43	CARD10	0
chr5-891024-893298	3.94343e-48	0.532431	0.241	0.126	5.04791e-43	BRD9	0
chr1-67815354-67817691	4.30221e-48	0.696458	0.202	0.092	5.50717e-43	GNG12	0
chr14-61558182-61565235	5.68903e-48	-0.331958	0.227	0.304	7.28242e-43	RP11-47I22.4	0
chr6-151044088-151046140	5.88799e-48	0.359006	0.282	0.148	7.5371e-43	MTHFD1L	0
chr14-24365521-24369595	1.1472e-47	-0.473247	0.151	0.232	1.46851e-42	NFATC4	0
chr14-95225140-95228942	1.38605e-47	-0.471319	0.134	0.207	1.77426e-42	CLMN	0
chr1-1127560-1131361	1.40207e-47	0.411373	0.331	0.193	1.79476e-42	LINC01342	5655
chr17-17493113-17497422	1.45431e-47	-0.448216	0.166	0.24	1.86163e-42	RASD1	0
chr2-55047785-55051791	1.52598e-47	-0.348399	0.267	0.34	1.95338e-42	RTN4	0
chr1-17586119-17588921	1.87734e-47	0.479012	0.292	0.161	2.40315e-42	ARHGEF10L	0
chr1-145706217-145708546	2.11914e-47	0.512145	0.288	0.154	2.71267e-42	PDZK1	0
chr5-43601821-43604867	2.18378e-47	-0.475711	0.15	0.227	2.79541e-42	NNT	0
chr7-87627448-87629503	2.63879e-47	0.432814	0.338	0.195	3.37786e-42	RUNDC3B	0
chr1-21333956-21340837	3.15096e-47	0.352471	0.36	0.213	4.03348e-42	ECE1	0
chr5-141524486-141526363	3.25907e-47	0.506444	0.256	0.135	4.17187e-42	DIAPH1	0
chr11-126146108-126148791	3.28943e-47	0.56345	0.229	0.113	4.21073e-42	RP11-50B3.2	11922
chr21-43731230-43742001	3.68939e-47	0.318043	0.448	0.286	4.72271e-42	PDXK	0
chr3-48633335-48636219	4.60052e-47	0.386673	0.379	0.229	5.88904e-42	SLC26A6	0
chr10-102665604-102668746	6.16611e-47	0.516832	0.264	0.137	7.89311e-42	ARL3	4984
chr14-71162785-71166919	7.32509e-47	0.548249	0.259	0.135	9.37671e-42	RP6-91H8.2	14536
chr5-141840272-141846460	7.83885e-47	-0.412777	0.214	0.292	1.00344e-41	PCDH1	6650
chr21-45524885-45529754	8.9679e-47	0.459206	0.334	0.184	1.14796e-41	SLC19A1	0
chr11-73140518-73144065	9.18208e-47	-0.435575	0.153	0.229	1.17538e-41	FCHSD2	0
chr22-41474514-41476834	1.15639e-46	0.639302	0.209	0.098	1.48027e-41	ACO2	0
chr8-124725962-124729238	1.35429e-46	-0.417442	0.169	0.244	1.7336e-41	MTSS1	0
chr2-72914985-72919246	1.37076e-46	0.338474	0.455	0.29	1.75468e-41	EMX1	0
chr3-46929229-46937158	1.59541e-46	-0.454752	0.142	0.213	2.04226e-41	CCDC12	0
chr2-20508375-20510801	1.60947e-46	0.542729	0.224	0.113	2.06024e-41	AC012065.4	7063
chr4-100985918-100987086	1.9473e-46	0.664307	0.204	0.094	2.49269e-41	PPP3CA	36322
chr2-207765506-207771555	2.0133e-46	0.31326	0.502	0.339	2.57719e-41	FZD5	0
chr17-78171245-78175782	2.19197e-46	0.447785	0.224	0.114	2.8059e-41	TK1	0
chr20-63829950-63832857	2.19935e-46	0.416487	0.242	0.128	2.81534e-41	ZBTB46	0
chr11-67627605-67633223	2.28366e-46	0.28422	0.485	0.328	2.92327e-41	NUDT8	0
chr10-29734597-29738828	2.39341e-46	0.308589	0.396	0.254	3.06375e-41	SVIL	0
chr5-116571812-116576740	2.55741e-46	0.30352	0.414	0.261	3.27369e-41	SEMA6A	0
chr7-159015106-159016349	3.20382e-46	0.549568	0.245	0.12	4.10115e-41	LINC00689	0
chr1-204274870-204279315	3.2338e-46	0.496745	0.267	0.145	4.13952e-41	PLEKHA6	0
chr17-81710163-81715205	3.62935e-46	0.365567	0.386	0.235	4.64586e-41	SLC25A10	0
chr20-47337966-47341706	3.69213e-46	0.616892	0.213	0.103	4.72623e-41	ZMYND8	0
chr7-129947533-129953618	3.97861e-46	-0.318898	0.31	0.377	5.09294e-41	UBE2H	0
chr6-7214066-7217743	5.03902e-46	0.439763	0.334	0.195	6.45035e-41	RREB1	0
chr1-183804396-183807871	7.67052e-46	0.49946	0.245	0.122	9.81888e-41	RGL1	0
chr2-113197880-113205075	8.07331e-46	0.336839	0.364	0.229	1.03345e-40	PSD4	0
chr12-124479677-124483942	1.33285e-45	0.420588	0.286	0.159	1.70615e-40	NCOR2	0
chr11-18698155-18701880	1.68797e-45	-0.395989	0.17	0.236	2.16074e-40	TMEM86A	0
chr16-66976157-66978152	1.84957e-45	0.560918	0.241	0.123	2.3676e-40	CES3	1008
chr16-4678612-4683526	2.28997e-45	0.486764	0.229	0.118	2.93134e-40	MGRN1	0
chr2-154696031-154700525	2.36678e-45	-0.420699	0.14	0.207	3.02967e-40	KCNJ3	0
chr2-156331785-156336018	2.75414e-45	-0.452242	0.166	0.245	3.52552e-40	NR4A2	0
chr5-9408835-9410089	3.82932e-45	0.605475	0.226	0.114	4.90184e-40	SEMA5A	0
chr1-234968178-234974378	4.05582e-45	-0.372463	0.19	0.255	5.19177e-40	RP11-443B7.1	0
chr12-120533882-120539937	5.2581e-45	-0.425157	0.188	0.26	6.73078e-40	RNF10	0
chr16-81455979-81458628	7.31986e-45	0.571648	0.215	0.103	9.37001e-40	CMIP	0
chr17-48539110-48548663	7.57752e-45	-0.430457	0.202	0.286	9.69983e-40	HOXB2	0
chr17-76137429-76142455	8.57331e-45	0.380769	0.305	0.179	1.09745e-39	FOXJ1	0
chr19-3551742-3558553	1.1378e-44	0.319473	0.44	0.283	1.45648e-39	MFSD12	0
chr7-106046843-106049575	1.31049e-44	0.534081	0.246	0.127	1.67753e-39	CDHR3	13069
chr17-4002450-4005586	1.41753e-44	0.535461	0.232	0.12	1.81456e-39	ZZEF1	0
chr7-150404188-150407930	1.42583e-44	-0.471646	0.148	0.222	1.82518e-39	ZNF775	0
chr22-31969841-31972764	1.44833e-44	0.47134	0.221	0.116	1.85398e-39	CTA-342B11.2	0
chr14-75577513-75580382	3.24916e-44	0.423704	0.305	0.17	4.15918e-39	FLVCR2	0
chr16-1825248-1829485	5.41123e-44	0.391949	0.357	0.219	6.92681e-39	FAHD1	0
chr6-139530369-139534942	5.76867e-44	0.479229	0.268	0.144	7.38436e-39	LINC01625	55772
chr11-63761805-63770270	6.20864e-44	0.289385	0.47	0.312	7.94755e-39	C11orf95	0
chr5-39420048-39426523	6.29737e-44	0.326842	0.414	0.259	8.06114e-39	DAB2	0
chr14-99560716-99567024	6.51381e-44	0.360566	0.357	0.217	8.3382e-39	CCDC85C	0
chr22-37031682-37034591	7.47811e-44	0.49088	0.271	0.146	9.57258e-39	MPST	1859
chr11-66067853-66071868	8.02059e-44	-0.429724	0.134	0.203	1.0267e-38	SF3B2	0
chr22-41412515-41415964	1.02993e-43	0.360669	0.377	0.234	1.3184e-38	TEF	13188
chr1-58779582-58786222	1.32514e-43	-0.289872	0.442	0.497	1.69628e-38	JUN	0
chr5-134465036-134467316	1.33918e-43	0.351553	0.356	0.214	1.71426e-38	AC005355.1	0
chr16-29678742-29680647	1.99454e-43	0.596314	0.221	0.108	2.55317e-38	QPRT	0
chr20-31572213-31574399	2.22365e-43	-0.463344	0.141	0.215	2.84645e-38	HM13	0
chr16-57371857-57374993	2.41048e-43	0.330117	0.368	0.225	3.0856e-38	CX3CL1	0
chr11-111907701-111914717	2.57448e-43	0.294112	0.412	0.257	3.29554e-38	CRYAB	0
chr10-46022315-46023867	2.67537e-43	0.451604	0.273	0.15	3.42468e-38	NCOA4	0
chr17-43211278-43213937	2.91717e-43	0.517199	0.224	0.113	3.73421e-38	TMEM106A	0
chr4-8227190-8229822	3.14096e-43	0.478423	0.246	0.128	4.02067e-38	SH3TC1	0
chr2-219122395-219126043	3.15137e-43	0.501947	0.249	0.134	4.034e-38	RP11-33O4.2	0
chr5-125408410-125414416	3.60749e-43	-0.330295	0.165	0.228	4.61787e-38	RP11-395P13.4	30970
chr2-241733606-241737612	3.62071e-43	0.362689	0.329	0.197	4.6348e-38	D2HGDH	0
chr4-6891355-6894101	3.75539e-43	0.502092	0.276	0.151	4.8072e-38	KIAA0232	7184
chr16-68244195-68248527	3.79667e-43	0.363002	0.36	0.221	4.86004e-38	PLA2G15	0
chr18-25349087-25352717	4.12074e-43	0.403304	0.29	0.166	5.27488e-38	ZNF521	0
chr2-235510378-235515343	4.46519e-43	0.386981	0.361	0.216	5.71579e-38	AGAP1	0
chr17-30335863-30338256	4.91327e-43	0.536332	0.237	0.123	6.28938e-38	TMIGD1	1803
chr16-30946280-30952170	4.92659e-43	0.269731	0.475	0.324	6.30643e-38	FBXL19	0
chr9-76904666-76906961	6.41975e-43	0.47609	0.258	0.136	8.21779e-38	PRUNE2	0
chr16-4652535-4655195	7.70496e-43	0.584967	0.208	0.102	9.86297e-38	MGRN1	0
chr1-16909794-16916911	8.21729e-43	0.280448	0.505	0.34	1.05188e-37	CROCC	0
chr1-236140848-236145330	8.2495e-43	0.410033	0.312	0.177	1.056e-37	GPR137B	0
chr20-19884166-19891161	9.90252e-43	-0.324021	0.206	0.262	1.2676e-37	RIN2	0
chr22-23713378-23719144	1.06629e-42	0.405301	0.343	0.2	1.36493e-37	GUSBP11	0
chr5-73172641-73175151	1.7971e-42	0.614094	0.201	0.095	2.30043e-37	TMEM174	0
chr5-16486487-16489866	2.62504e-42	0.557418	0.208	0.104	3.36027e-37	FAM134B	0
chr20-4013873-4018836	2.81423e-42	-0.434193	0.164	0.235	3.60244e-37	RNF24	0
chr1-24742441-24747153	2.89256e-42	0.29157	0.426	0.279	3.70271e-37	CLIC4	0
chr16-626780-631675	3.14191e-42	0.433021	0.264	0.145	4.02189e-37	RAB40C	0
chr19-33301078-33304106	3.64358e-42	0.415576	0.251	0.136	4.66407e-37	CEBPA	0
chr1-116487880-116496889	3.80834e-42	-0.331742	0.255	0.321	4.87498e-37	RP5-1086K13.1	0
chr19-48713018-48717254	3.82597e-42	-0.345436	0.217	0.29	4.89755e-37	MAMSTR	0
chr17-19546385-19553390	4.05674e-42	0.32891	0.47	0.305	5.19295e-37	SLC47A1	0
chr5-72451669-72453748	5.14968e-42	0.422905	0.22	0.11	6.59201e-37	ZNF366	0
chr5-177085356-177090664	7.7639e-42	0.368767	0.379	0.238	9.93841e-37	FGFR4	0
chr18-74274838-74279473	8.38598e-42	0.502313	0.262	0.14	1.07347e-36	CYB5A	0
chr9-114080255-114083395	9.49864e-42	0.390601	0.345	0.209	1.2159e-36	AMBP	1782
chr19-16456679-16459229	1.21515e-41	0.475329	0.292	0.162	1.55549e-36	EPS15L1	0
chr17-19578273-19580613	1.50435e-41	0.613352	0.201	0.099	1.92569e-36	SLC47A1	0
chr11-65785929-65795344	1.67615e-41	0.278458	0.471	0.313	2.14561e-36	OVOL1	0
chr8-102600359-102601916	2.09929e-41	0.555007	0.21	0.106	2.68726e-36	ODF1	39341
chr6-158751308-158753110	2.8092e-41	0.59031	0.226	0.115	3.596e-36	SYTL3	0
chr15-31214491-31217079	3.85502e-41	0.330894	0.355	0.219	4.93474e-36	RP11-16E12.1	0
chr7-44629908-44635573	4.42645e-41	0.425339	0.319	0.183	5.66621e-36	OGDH	0
chr4-102344022-102346192	4.8742e-41	0.379416	0.287	0.168	6.23936e-36	SLC39A8	0
chr10-89327337-89334472	5.90607e-41	-0.424465	0.176	0.244	7.56024e-36	IFIT3	0
chr6-149453628-149455694	6.38994e-41	0.445401	0.231	0.121	8.17964e-36	ZC3H12D	0
chr13-98265826-98268040	7.05701e-41	0.421114	0.269	0.153	9.03354e-36	FARP1	0
chr13-24159734-24163034	8.20172e-41	-0.342159	0.225	0.295	1.04989e-35	SPATA13	0
chr16-10920648-10924722	1.49458e-40	0.462797	0.271	0.145	1.91318e-35	CIITA	0
chr2-236567388-236571688	1.86638e-40	0.415939	0.295	0.164	2.38912e-35	ACKR3	0
chr1-203303504-203312312	2.14198e-40	-0.409648	0.26	0.319	2.7419e-35	BTG2	0
chr1-161225287-161228386	2.39273e-40	0.321116	0.353	0.219	3.06288e-35	TOMM40L	0
chr7-944778-947598	2.60063e-40	-0.371224	0.18	0.244	3.32901e-35	ADAP1	0
chr16-85166392-85172994	2.69961e-40	0.404019	0.288	0.162	3.45572e-35	GSE1	0
chr6-52076832-52079508	3.52421e-40	0.429753	0.271	0.156	4.51127e-35	PKHD1	0
chr16-69325780-69331504	3.65936e-40	0.300224	0.437	0.282	4.68427e-35	COG8	0
chr10-5071138-5072475	3.85149e-40	0.510406	0.227	0.119	4.93021e-35	AKR1C3	0
chr16-66932152-66938054	4.86581e-40	0.318217	0.385	0.24	6.22862e-35	CES2	0
chr12-6276903-6281081	5.24064e-40	-0.43165	0.143	0.215	6.70844e-35	PLEKHG6	29354
chr1-109927614-109931738	5.24732e-40	0.370059	0.312	0.182	6.71699e-35	CSF1	0
chr19-5891540-5895826	5.38083e-40	0.374423	0.263	0.15	6.88789e-35	NDUFA11	0
chr18-11989125-11997044	5.47463e-40	0.262271	0.54	0.383	7.00796e-35	IMPA2	0
chr7-138979668-138982641	5.73003e-40	0.382508	0.325	0.194	7.3349e-35	KIAA1549	0
chr9-127566139-127571384	5.73689e-40	-0.429539	0.15	0.221	7.34368e-35	FAM129B	0
chr8-139744298-139746377	7.63091e-40	0.44901	0.273	0.15	9.76818e-35	TRAPPC9	0
chr12-57126740-57129749	7.82441e-40	0.38868	0.275	0.159	1.00159e-34	LRP1	0
chr9-70477935-70481321	7.95462e-40	-0.441848	0.168	0.234	1.01825e-34	TRPM3	47741
chr19-3478016-3482056	8.53713e-40	0.405238	0.323	0.19	1.09282e-34	SMIM24	0
chr5-177365802-177372567	9.64171e-40	0.286916	0.448	0.302	1.23422e-34	RGS14	0
chr1-151991742-151995472	9.65341e-40	-0.414292	0.139	0.204	1.23571e-34	S100A10	0
chr2-84904297-84907943	1.31886e-39	-0.440719	0.139	0.206	1.68825e-34	TMSB10	0
chr22-17949742-17956373	1.40803e-39	0.320437	0.425	0.27	1.80239e-34	MICAL3	0
chr12-124367407-124372199	1.56223e-39	0.292235	0.325	0.199	1.99978e-34	NCOR2	0
chr16-564863-571698	1.64718e-39	-0.433852	0.135	0.205	2.10852e-34	NHLRC4	0
chr10-124739263-124746039	2.16534e-39	-0.362549	0.23	0.297	2.77181e-34	FAM53B	0
chr17-74446219-74455413	2.21596e-39	0.275077	0.448	0.298	2.8366e-34	GPRC5C	0
chr11-67557837-67560248	3.06581e-39	0.55046	0.208	0.107	3.92448e-34	GSTP1	23346
chr17-40330068-40333068	3.57092e-39	0.317594	0.394	0.256	4.57107e-34	RARA	0
chr14-24816016-24818765	4.0428e-39	0.566253	0.211	0.106	5.1751e-34	STXBP6	0
chr13-95641082-95642586	4.22546e-39	0.543523	0.229	0.12	5.40893e-34	DZIP1	0
chr10-102116953-102122829	4.68945e-39	-0.329855	0.295	0.357	6.00287e-34	LDB1	0
chr6-154439918-154442335	5.06578e-39	0.549242	0.227	0.119	6.48461e-34	CNKSR3	0
chr15-70060623-70065688	6.70652e-39	0.432421	0.295	0.165	8.58488e-34	TLE3	0
chr1-8021606-8028488	6.86602e-39	0.296506	0.486	0.334	8.78906e-34	ERRFI1	0
chr8-11863956-11869890	7.61375e-39	0.347879	0.372	0.233	9.74621e-34	CTSB	0
chr2-45646978-45653108	8.10281e-39	-0.341538	0.292	0.35	1.03722e-33	PRKCE	0
chr19-7616505-7620561	8.1183e-39	0.325984	0.42	0.277	1.03921e-33	CAMSAP3	0
chr19-47225430-47233330	8.49448e-39	-0.33543	0.208	0.275	1.08736e-33	BBC3	0
chr15-40763042-40770858	9.12779e-39	0.317277	0.387	0.248	1.16843e-33	GCHFR	0
chr12-62933086-62935692	9.29942e-39	-0.378143	0.17	0.233	1.1904e-33	PPM1H	0
chr9-130497868-130500581	1.08559e-38	0.601785	0.201	0.099	1.38964e-33	ASS1	0
chr16-79598137-79603127	1.12649e-38	0.270005	0.459	0.31	1.44199e-33	MAF	0
chr11-1755162-1764808	1.15157e-38	-0.346924	0.281	0.342	1.4741e-33	CTSD	0
chr17-7883857-7889697	1.22901e-38	-0.412418	0.156	0.225	1.57322e-33	CHD3	0
chrX-2689971-2692648	1.48976e-38	0.395178	0.291	0.169	1.90701e-33	CD99	0
chr1-225809616-225814842	1.52999e-38	0.337599	0.38	0.239	1.95851e-33	EPHX1	0
chr2-46540708-46544754	1.80332e-38	-0.334818	0.215	0.276	2.3084e-33	RHOQ	0
chr8-38267117-38269811	1.96717e-38	-0.410672	0.141	0.203	2.51813e-33	PLPP5	0
chr19-2624307-2628334	2.40053e-38	-0.320533	0.233	0.292	3.07287e-33	GNG7	0
chr12-113258721-113261028	2.45707e-38	0.489948	0.227	0.12	3.14525e-33	TPCN1	0
chr1-116471353-116479373	4.2936e-38	-0.318536	0.383	0.432	5.49615e-33	RP4-655J12.4	0
chr5-66689239-66692691	4.48993e-38	0.477088	0.262	0.147	5.74747e-33	MAST4	0
chr17-76026408-76028079	5.22638e-38	0.431891	0.256	0.143	6.69018e-33	EVPL	0
chr12-103840214-103842530	5.31006e-38	-0.390575	0.175	0.237	6.7973e-33	NT5DC3	0
chr6-110414505-110416099	6.24297e-38	0.455743	0.222	0.114	7.9915e-33	DDO	0
chr10-63628434-63631833	6.82865e-38	-0.347921	0.292	0.358	8.74122e-33	REEP3	3310
chr3-157134491-157138062	9.06959e-38	0.434129	0.272	0.155	1.16098e-32	CCNL1	8445
chr7-149770829-149777698	1.17663e-37	-0.401671	0.23	0.301	1.50619e-32	ZNF467	0
chr15-63378684-63383336	1.24837e-37	-0.353017	0.211	0.274	1.59802e-32	CA12	0
chr8-143557892-143559832	1.90279e-37	0.438231	0.223	0.118	2.43573e-32	GSDMD	0
chr11-129372519-129376819	2.81335e-37	0.336639	0.234	0.13	3.60132e-32	BARX2	0
chr7-74586226-74588870	3.29629e-37	0.407473	0.288	0.167	4.21952e-32	GTF2IRD1	0
chr14-73995876-73998276	3.30087e-37	0.586086	0.206	0.106	4.22537e-32	ENTPD5	0
chr16-83992318-83994303	3.54261e-37	0.562375	0.203	0.102	4.53482e-32	NECAB2	0
chr1-11784391-11792127	3.61286e-37	0.278783	0.342	0.208	4.62475e-32	C1orf167	0
chr7-155807223-155812489	4.17933e-37	0.322329	0.355	0.222	5.34988e-32	SHH	0
chr1-21933258-21940242	5.30828e-37	-0.419084	0.157	0.222	6.79503e-32	HSPG2	0
chr17-29571732-29575727	5.72698e-37	0.470569	0.232	0.124	7.33099e-32	TP53I13	0
chr2-95055622-95060933	7.14847e-37	-0.405581	0.18	0.245	9.15061e-32	MAL	1625
chr5-39399232-39401846	7.23758e-37	0.539616	0.211	0.109	9.26468e-32	DAB2	0
chr12-124379737-124382828	8.27412e-37	0.287118	0.219	0.118	1.05915e-31	NCOR2	0
chr22-46170486-46173324	1.04908e-36	0.558892	0.21	0.105	1.34291e-31	PPARA	0
chr13-95296462-95302359	1.07921e-36	0.356098	0.302	0.172	1.38148e-31	ABCC4	0
chr2-121226766-121230137	1.10714e-36	-0.38869	0.171	0.229	1.41723e-31	TFCP2L1	0
chr20-36150580-36157075	1.16138e-36	0.329386	0.403	0.264	1.48666e-31	EPB41L1	0
chr5-135603026-135605029	1.78228e-36	0.539008	0.226	0.121	2.28147e-31	CXCL14	23746
chr3-12990215-12995746	1.81457e-36	-0.399648	0.171	0.235	2.32279e-31	IQSEC1	0
chr7-30133981-30137405	1.95289e-36	-0.372735	0.217	0.28	2.49985e-31	MTURN	0
chr2-73076972-73081966	2.48183e-36	0.475322	0.275	0.156	3.17694e-31	RAB11FIP5	0
chr6-41730615-41736603	3.21036e-36	-0.303447	0.312	0.375	4.10952e-31	TFEB	0
chr9-129431035-129439791	4.28212e-36	-0.323644	0.341	0.393	5.48146e-31	RP11-65J3.2	0
chr14-64679612-64684500	4.33778e-36	-0.349447	0.224	0.285	5.5527e-31	PLEKHG3	19601
chr16-12058641-12064630	4.3797e-36	0.305501	0.403	0.264	5.60636e-31	SNX29	0
chr1-178036965-178038624	5.17509e-36	0.415635	0.252	0.142	6.62453e-31	RP4-798P15.3	0
chr14-77037963-77046217	6.05143e-36	-0.37698	0.188	0.256	7.74632e-31	RP11-7F17.5	0
chr1-45550310-45552932	7.29336e-36	0.410121	0.297	0.177	9.33608e-31	AKR1A1	0
chr13-99605452-99607238	7.84822e-36	0.319428	0.344	0.216	1.00463e-30	CLYBL	0
chr6-52723717-52726175	7.88225e-36	0.496363	0.236	0.128	1.00899e-30	GSTA2	23913
chr15-33194306-33195712	8.81659e-36	0.427691	0.236	0.129	1.12859e-30	FMN1	0
chr19-33519310-33522517	9.52842e-36	0.397406	0.294	0.172	1.21971e-30	PEPD	0
chr3-12286648-12289259	1.07187e-35	0.401239	0.245	0.137	1.37208e-30	PPARG	0
chr6-93416405-93420467	1.15405e-35	0.289817	0.43	0.281	1.47727e-30	EPHA7	0
chr18-36295832-36301080	1.21349e-35	-0.331965	0.209	0.266	1.55336e-30	FHOD3	0
chr19-3374346-3376597	1.26015e-35	0.424213	0.236	0.129	1.6131e-30	NFIC	0
chr3-2097717-2100361	1.29001e-35	0.440717	0.247	0.139	1.65132e-30	CNTN4	0
chr6-33744059-33748222	1.45133e-35	0.389769	0.339	0.202	1.85782e-30	IP6K3	0
chr3-14401830-14406882	1.52516e-35	0.307572	0.345	0.212	1.95233e-30	SLC6A6	0
chr9-135498709-135501597	1.84539e-35	0.347332	0.299	0.182	2.36225e-30	MRPS2	0
chr20-58569269-58572238	1.8552e-35	0.589348	0.206	0.105	2.37481e-30	APCDD1L-AS1	0
chr1-204492842-204495395	2.05379e-35	0.405812	0.221	0.12	2.62901e-30	PIK3C2B	0
chr1-23482735-23485163	2.26691e-35	-0.39318	0.154	0.212	2.90182e-30	ASAP3	0
chr19-40278567-40281991	2.53053e-35	0.419711	0.269	0.156	3.23928e-30	AKT2	0
chr22-44734637-44740878	2.77925e-35	0.356471	0.249	0.143	3.55766e-30	PRR5	0
chr5-139684046-139691634	2.94849e-35	-0.404581	0.142	0.201	3.77431e-30	CTB-35F21.1	0
chr16-85321492-85323669	3.36362e-35	0.350134	0.262	0.15	4.3057e-30	GSE1	0
chr22-46052092-46059223	3.64042e-35	-0.35801	0.259	0.315	4.66002e-30	PRR34	0
chr21-44910283-44914455	4.17688e-35	0.381301	0.279	0.163	5.34675e-30	ITGB2	0
chr9-101448468-101449855	4.33934e-35	0.496488	0.216	0.116	5.5547e-30	ALDOB	12644
chr19-48332140-48334460	6.10925e-35	-0.332793	0.185	0.249	7.82033e-30	TMEM143	0
chr11-13007860-13011471	7.05448e-35	-0.365596	0.19	0.253	9.0303e-30	RASSF10	0
chr16-75304430-75306919	7.11984e-35	0.377637	0.286	0.167	9.11396e-30	CFDP1	0
chr3-57160329-57166195	7.69887e-35	0.340079	0.31	0.19	9.85517e-30	IL17RD	0
chr20-35283518-35288629	1.12925e-34	0.349859	0.338	0.209	1.44553e-29	EIF6	0
chr11-65353644-65358712	1.24752e-34	0.296801	0.43	0.285	1.59693e-29	TIGD3	0
chr18-5626846-5631384	1.32725e-34	0.28238	0.466	0.319	1.69899e-29	EPB41L3	0
chr12-53370151-53372945	1.37125e-34	0.297803	0.366	0.234	1.75531e-29	SP1	7230
chr18-48452165-48456675	1.397e-34	-0.275085	0.211	0.255	1.78828e-29	RNA5SP456	18811
chr19-44902770-44906892	1.48631e-34	0.418124	0.312	0.182	1.9026e-29	APOE	0
chr19-19103459-19106571	1.84337e-34	0.516582	0.233	0.123	2.35966e-29	SLC25A42	0
chr9-75889669-75893265	1.86357e-34	0.32802	0.345	0.211	2.38552e-29	PCSK5	0
chr22-41573615-41580447	2.13215e-34	0.390726	0.303	0.182	2.72932e-29	CSDC2	0
chr6-39198534-39211635	2.37641e-34	0.334726	0.444	0.3	3.04199e-29	KCNK5	0
chr17-1603933-1608457	2.69365e-34	-0.351534	0.234	0.29	3.44809e-29	SLC43A2	0
chr1-116372020-116383739	2.78935e-34	-0.284839	0.473	0.505	3.5706e-29	ATP1A1	0
chr6-3748206-3752975	2.96724e-34	-0.33769	0.159	0.216	3.79831e-29	PXDC1	0
chr10-21493916-21497677	3.02401e-34	0.289672	0.377	0.246	3.87097e-29	CASC10	0
chr5-173823515-173827381	3.51772e-34	-0.341037	0.23	0.287	4.50296e-29	LINC01485	14475
chr2-218321995-218325328	4.78819e-34	0.304163	0.395	0.258	6.12926e-29	PNKD	0
chr8-120808542-120813423	5.00846e-34	0.266004	0.255	0.149	6.41123e-29	SNTB1	0
chr9-137253327-137256157	5.62589e-34	0.388847	0.263	0.155	7.20159e-29	NELFB	0
chr8-78803961-78806871	6.77411e-34	0.428217	0.237	0.131	8.67141e-29	IL7	0
chr1-47992413-47998106	6.98292e-34	0.274258	0.478	0.328	8.9387e-29	TRABD2B	0
chr18-6728376-6730273	7.34469e-34	0.378509	0.278	0.164	9.40179e-29	ARHGAP28	0
chr5-168275801-168279025	7.55606e-34	0.412921	0.258	0.146	9.67236e-29	TENM2	11643
chr7-85184958-85187413	8.47236e-34	0.491935	0.239	0.132	1.08453e-28	SEMA3D	0
chr11-117519025-117521295	1.00186e-33	0.498572	0.219	0.116	1.28246e-28	DSCAML1	0
chr1-151144763-151148126	1.47183e-33	0.327549	0.331	0.204	1.88406e-28	SEMA6C	0
chr11-76780857-76789732	1.53201e-33	0.319714	0.421	0.274	1.9611e-28	TSKU	0
chr15-80401183-80406135	1.64154e-33	-0.446111	0.165	0.231	2.10131e-28	ARNT2	0
chr1-112697895-112703268	1.7166e-33	0.285211	0.323	0.196	2.19738e-28	RP11-426L16.10	0
chr22-28930398-28932787	1.80879e-33	0.508055	0.221	0.117	2.3154e-28	ZNRF3	0
chr11-63612998-63614849	2.15484e-33	0.453923	0.204	0.108	2.75837e-28	PLA2G16	0
chr13-111228241-111229370	2.48525e-33	0.527868	0.214	0.115	3.18132e-28	ARHGEF7	0
chr14-53951679-53957347	2.53276e-33	-0.299479	0.217	0.274	3.24213e-28	BMP4	0
chr22-20551060-20555713	3.31353e-33	0.454005	0.217	0.114	4.24158e-28	MED15	0
chr1-236063654-236065946	4.26414e-33	0.406747	0.247	0.136	5.45844e-28	NID1	0
chr3-9768342-9771108	4.3504e-33	0.411703	0.239	0.134	5.56886e-28	CAMK1	0
chr21-41503321-41509376	4.5515e-33	-0.352744	0.236	0.294	5.82629e-28	TMPRSS2	0
chr6-79630643-79632083	4.77917e-33	0.476637	0.213	0.115	6.11772e-28	SH3BGRL2	0
chr2-108287144-108290195	4.89015e-33	-0.362874	0.167	0.225	6.25978e-28	SULT1C2	0
chr4-23930525-23932149	4.95164e-33	-0.413303	0.154	0.21	6.3385e-28	PPARGC1A	26435
chr2-106192638-106195761	5.74101e-33	-0.35891	0.181	0.238	7.34895e-28	UXS1	0
chr17-19752600-19754264	5.96204e-33	0.479303	0.208	0.114	7.63189e-28	ALDH3A1	3656
chr21-15139775-15142296	6.18502e-33	0.39467	0.277	0.16	7.91732e-28	AF127577.12	71937
chr11-128448115-128449717	7.69195e-33	0.462322	0.204	0.108	9.84631e-28	ETS1	9043
chr19-19486574-19493059	8.0062e-33	0.276772	0.351	0.228	1.02486e-27	GATAD2A	0
chr12-82855895-82858500	8.19092e-33	0.474788	0.216	0.117	1.0485e-27	TMTC2	0
chr16-4596111-4597874	8.84989e-33	0.446111	0.249	0.139	1.13286e-27	C16orf96	0
chr21-41750071-41752769	9.95542e-33	0.442272	0.223	0.124	1.27437e-27	RIPK4	0
chr19-51687647-51692479	1.55803e-32	-0.307388	0.231	0.287	1.9944e-27	SPACA6P-AS	0
chr6-28335011-28337310	1.69659e-32	-0.329324	0.157	0.212	2.17178e-27	ZSCAN31	0
chr17-3657718-3662687	1.70717e-32	0.402887	0.221	0.121	2.18531e-27	CTNS	0
chr6-3258315-3262234	1.71469e-32	-0.372912	0.152	0.208	2.19495e-27	PSMG4	0
chr12-56078683-56083372	1.73292e-32	0.268247	0.471	0.326	2.21828e-27	ERBB3	0
chr14-24178659-24182246	1.90263e-32	0.439438	0.202	0.105	2.43552e-27	REC8	0
chr4-48904803-48907400	1.98655e-32	0.418947	0.235	0.13	2.54294e-27	OCIAD2	0
chr15-45022410-45024393	2.20727e-32	0.428259	0.25	0.141	2.82548e-27	SORD	0
chr15-65044092-65045725	2.50558e-32	0.389894	0.296	0.176	3.20734e-27	SLC51B	0
chr7-150799484-150802655	2.65927e-32	0.428826	0.233	0.131	3.40407e-27	TMEM176A	0
chr22-46415736-46418103	2.92654e-32	0.460164	0.228	0.125	3.74621e-27	CELSR1	0
chr4-5750813-5754589	3.82036e-32	0.411724	0.269	0.152	4.89037e-27	EVC	0
chr2-113225247-113231524	4.34633e-32	0.309762	0.364	0.239	5.56365e-27	PAX8	0
chr1-26275463-26282945	5.21712e-32	0.288456	0.345	0.221	6.67833e-27	CEP85	0
chr19-1400083-1403773	5.50493e-32	0.435556	0.227	0.129	7.04675e-27	GAMT	0
chr16-1983216-1985202	6.34653e-32	0.331675	0.246	0.143	8.12406e-27	GFER	0
chr7-104883385-104884614	6.36867e-32	0.485827	0.207	0.111	8.1524e-27	LHFPL3	0
chr12-52022577-52026345	7.09094e-32	0.283033	0.326	0.208	9.07697e-27	NR4A1	0
chr9-121597818-121600647	7.37647e-32	-0.337421	0.172	0.228	9.44247e-27	DAB2IP	0
chr14-73612029-73613409	8.64081e-32	0.425956	0.239	0.137	1.10609e-26	ACOT6	0
chr16-57469859-57473361	9.60547e-32	0.443318	0.258	0.144	1.22958e-26	POLR2C	0
chr12-6321889-6329983	1.03558e-31	0.251523	0.227	0.129	1.32563e-26	TNFRSF1A	0
chr17-45134999-45139291	1.10257e-31	0.300439	0.355	0.226	1.41138e-26	ACBD4	0
chr7-502400-505006	1.38701e-31	0.458604	0.204	0.11	1.77548e-26	PDGFA	0
chr9-113609269-113610905	1.6583e-31	0.392183	0.252	0.147	2.12276e-26	RP11-168K11.3	8322
chr19-6752132-6754870	1.93368e-31	0.334037	0.345	0.222	2.47526e-26	SH2D3A	0
chr19-7488344-7490147	2.05729e-31	0.425571	0.226	0.127	2.6335e-26	PEX11G	0
chr5-81970964-81972800	2.38656e-31	-0.360075	0.18	0.236	3.05499e-26	ATG10	0
chr11-68353062-68356071	2.51908e-31	0.396598	0.231	0.13	3.22462e-26	LRP5	0
chr10-29946630-29948080	2.52375e-31	0.319674	0.236	0.137	3.2306e-26	KIAA1462	64719
chr6-147506556-147511441	2.56343e-31	0.33687	0.364	0.238	3.2814e-26	SAMD5	0
chr6-16235598-16240098	3.34181e-31	-0.368255	0.167	0.217	4.27778e-26	GMPR	0
chr6-31727251-31731090	3.55627e-31	-0.368448	0.184	0.241	4.55231e-26	CLIC1	0
chr8-144310801-144322153	3.63151e-31	-0.426665	0.149	0.207	4.64862e-26	HSF1	0
chr7-1084772-1088794	4.77771e-31	0.421455	0.262	0.152	6.11585e-26	GPER1	0
chr7-114081876-114088540	5.00529e-31	0.307085	0.349	0.228	6.40717e-26	FOXP2	0
chr11-62982822-62985781	5.24317e-31	0.58078	0.208	0.107	6.71168e-26	SLC22A6	0
chr4-74932687-74935306	5.40375e-31	0.425575	0.236	0.131	6.91723e-26	PARM1	0
chr14-35339057-35342981	5.54298e-31	-0.348587	0.179	0.229	7.09545e-26	RP11-561B11.3	19250
chr18-76490311-76496694	5.76491e-31	-0.280596	0.243	0.298	7.37955e-26	ZNF516	0
chr16-29819546-29822958	7.28814e-31	0.339664	0.265	0.157	9.3294e-26	CTD-2574D22.6	0
chr18-3455760-3457863	8.63894e-31	0.463131	0.202	0.109	1.10585e-25	TGIF1	0
chr8-119873114-119877635	8.74423e-31	-0.324081	0.259	0.312	1.11933e-25	DEPTOR	0
chrX-17580349-17581966	1.33058e-30	0.470853	0.206	0.113	1.70325e-25	NHS	0
chr11-15194796-15197150	1.52781e-30	0.464019	0.224	0.128	1.95572e-25	INSC	0
chr22-46376740-46381725	1.82328e-30	0.288814	0.367	0.244	2.33394e-25	CELSR1	0
chr5-173762333-173768587	1.9053e-30	0.268947	0.426	0.283	2.43894e-25	LINC01484	16121
chr2-64988228-64990132	2.11942e-30	0.367173	0.214	0.12	2.71302e-25	SLC1A4	0
chr16-85649660-85654412	2.2164e-30	0.323405	0.229	0.132	2.83717e-25	GSE1	0
chr5-142322777-142326773	2.23133e-30	0.281281	0.282	0.171	2.85628e-25	SPRY4	0
chr6-89034499-89038072	2.48202e-30	0.313079	0.336	0.21	3.17718e-25	PNRC1	42678
chr2-219159763-219161342	2.62677e-30	0.307761	0.297	0.185	3.36248e-25	NHEJ1	0
chr2-12714440-12720575	2.67381e-30	-0.357381	0.206	0.265	3.42269e-25	TRIB2	0
chr18-36348378-36353122	2.73645e-30	-0.315373	0.175	0.227	3.50287e-25	FHOD3	0
chr6-52503225-52505163	2.92263e-30	0.269393	0.26	0.155	3.7412e-25	TRAM2	0
chr1-8416816-8421013	3.31552e-30	0.411641	0.266	0.156	4.24414e-25	RERE	0
chr16-56681708-56685756	4.21158e-30	0.297583	0.364	0.244	5.39116e-25	MT1X	0
chr14-103102231-103106269	5.24359e-30	0.38339	0.223	0.128	6.71222e-25	EXOC3L4	0
chr16-30063469-30067791	5.42932e-30	-0.270386	0.295	0.346	6.94996e-25	ALDOA	0
chr4-71229469-71231910	6.18047e-30	0.420518	0.246	0.142	7.91149e-25	SLC4A4	0
chr17-32485945-32487902	7.24462e-30	0.38948	0.243	0.143	9.2737e-25	CDK5R1	0
chr11-117094666-117100016	7.33723e-30	-0.305239	0.236	0.289	9.39224e-25	SIK3	0
chr14-64501441-64506106	8.72455e-30	-0.271361	0.285	0.337	1.11681e-24	ZBTB25	0
chr13-44106163-44108875	8.79359e-30	0.470268	0.204	0.107	1.12565e-24	LINC00390	0
chr5-151097817-151102245	9.04528e-30	0.417932	0.252	0.147	1.15787e-24	ANXA6	0
chr3-4824065-4827361	9.17713e-30	0.336377	0.258	0.156	1.17475e-24	ITPR1	0
chr15-31341374-31348134	9.45314e-30	0.306165	0.328	0.204	1.21008e-24	KLF13	0
chr1-8169269-8170955	9.94007e-30	0.437129	0.234	0.131	1.27241e-24	RP11-431K24.3	31473
chr11-111776659-111778767	1.01797e-29	0.491322	0.207	0.113	1.30309e-24	RP11-108O10.2	0
chr3-49428292-49430207	1.08977e-29	0.330485	0.275	0.169	1.395e-24	RP11-949J7.8	0
chr2-144512152-144521385	1.13638e-29	0.282444	0.312	0.186	1.45466e-24	ZEB2	0
chr17-1997029-2000439	1.141e-29	0.378317	0.269	0.162	1.46057e-24	RTN4RL1	0
chr9-91191162-91194645	1.32668e-29	-0.371293	0.167	0.223	1.69826e-24	LINC00484	8399
chr12-132188817-132191284	1.39375e-29	0.319588	0.204	0.114	1.78411e-24	RP13-977J11.2	0
chr1-234535511-234540196	1.49203e-29	0.303322	0.297	0.188	1.90991e-24	LINC01354	3731
chr4-17510094-17512751	1.56841e-29	0.364889	0.288	0.172	2.00769e-24	QDPR	0
chr22-46768213-46770793	1.61508e-29	0.390517	0.218	0.124	2.06743e-24	TBC1D22A	0
chrX-17594668-17598492	1.64784e-29	0.410309	0.24	0.14	2.10936e-24	NHS	0
chr3-48738962-48740887	1.82881e-29	0.372299	0.207	0.113	2.34102e-24	IP6K2	0
chr4-76305819-76309047	1.98246e-29	0.369089	0.29	0.175	2.53771e-24	STBD1	0
chr1-10691456-10697482	2.21525e-29	-0.342277	0.222	0.276	2.83569e-24	CASZ1	0
chr3-42871585-42877828	2.34233e-29	0.347648	0.344	0.21	2.99837e-24	CYP8B1	0
chr5-135565854-135573994	2.37764e-29	0.332398	0.34	0.215	3.04357e-24	CXCL14	0
chr8-143982354-143988312	2.42155e-29	0.317341	0.31	0.199	3.09978e-24	PARP10	0
chr3-184560785-184567459	2.54547e-29	-0.313021	0.287	0.337	3.25841e-24	EPHB3	0
chr2-38665586-38667739	2.57053e-29	0.366746	0.253	0.148	3.29048e-24	GALM	0
chr6-41583251-41585719	3.33821e-29	0.43584	0.238	0.136	4.27318e-24	FOXP4	0
chr5-172890758-172893403	3.4956e-29	0.41054	0.216	0.12	4.47465e-24	ERGIC1	0
chr19-48319922-48322619	3.83606e-29	-0.365902	0.161	0.213	4.91046e-24	EMP3	0
chr3-126287162-126288902	4.03409e-29	0.402372	0.266	0.163	5.16395e-24	RP11-71E19.1	0
chr4-75629200-75631321	4.08543e-29	0.339516	0.258	0.157	5.22967e-24	CDKL2	0
chr11-776424-779741	4.36393e-29	0.348347	0.267	0.161	5.58618e-24	PDDC1	0
chr2-24075729-24078037	4.54907e-29	-0.272007	0.316	0.363	5.82318e-24	TP53I3	0
chr15-50423287-50425068	4.87001e-29	0.317182	0.296	0.185	6.234e-24	USP8	0
chr17-42309044-42314560	5.00294e-29	-0.290897	0.255	0.306	6.40416e-24	STAT5A	0
chr1-154417080-154421703	7.39864e-29	0.294191	0.311	0.196	9.47085e-24	IL6R	0
chr2-160269186-160271927	7.44948e-29	-0.363687	0.155	0.206	9.53593e-24	ITGB6	0
chr7-47405227-47408425	7.67252e-29	0.304283	0.294	0.187	9.82144e-24	TNS3	0
chr2-221569324-221574406	7.86983e-29	-0.270733	0.291	0.335	1.0074e-23	EPHA4	0
chr4-85825704-85831015	9.32299e-29	-0.294827	0.245	0.292	1.19342e-23	ARHGAP24	0
chr16-83952471-83955126	9.83645e-29	0.299643	0.314	0.203	1.25914e-23	OSGIN1	0
chr22-24630777-24634028	1.10672e-28	0.39709	0.219	0.125	1.41669e-23	GGT1	1771
chr6-57171864-57173639	1.13986e-28	0.421723	0.208	0.118	1.45912e-23	BAG2	0
chr10-132393459-132402211	1.16904e-28	-0.380584	0.153	0.206	1.49646e-23	PWWP2B	0
chr1-33255252-33259312	1.42163e-28	0.324024	0.279	0.172	1.81981e-23	ZNF362	0
chr9-137298370-137308592	1.74e-28	-0.410212	0.188	0.241	2.22734e-23	NRARP	0
chr15-45375637-45379307	2.12014e-28	0.379971	0.254	0.15	2.71395e-23	GATM	0
chr11-65476238-65480193	2.3479e-28	-0.297137	0.276	0.323	3.0055e-23	CMB9-22P13.2	7047
chr16-2881771-2884185	2.96086e-28	-0.291173	0.215	0.267	3.79013e-23	FLYWCH2	0
chr11-118869523-118871172	3.09426e-28	0.414763	0.204	0.113	3.96089e-23	CXCR5	12593
chr19-47270339-47276708	3.76193e-28	-0.299437	0.268	0.317	4.81557e-23	INAFM1	0
chr19-18760198-18765479	3.94748e-28	-0.334964	0.188	0.242	5.05309e-23	CRTC1	0
chr9-136117287-136120129	4.13078e-28	0.25503	0.354	0.231	5.28773e-23	C9orf69	0
chr16-14300735-14304094	4.14991e-28	0.380592	0.223	0.129	5.31222e-23	MIR193BHG	0
chr6-156718609-156721879	4.80903e-28	-0.299049	0.197	0.243	6.15594e-23	RP11-230C9.4	52337
chr9-134431366-134439811	4.88574e-28	-0.311075	0.238	0.279	6.25414e-23	RXRA	0
chr1-230066484-230070948	4.94292e-28	0.256908	0.406	0.281	6.32734e-23	GALNT2	0
chr17-50907778-50910818	5.36244e-28	0.307506	0.284	0.178	6.86435e-23	RP11-700H6.4	0
chr17-17203999-17207396	5.36443e-28	0.292009	0.287	0.18	6.8669e-23	PLD6	0
chr7-28955296-28959310	5.76964e-28	0.250179	0.351	0.235	7.3856e-23	TRIL	0
chr16-31128576-31136311	5.8083e-28	-0.295348	0.284	0.333	7.43509e-23	PRSS8	0
chr11-70396574-70400440	5.83905e-28	0.303609	0.294	0.185	7.47446e-23	CTTN	0
chr4-151014233-151017239	6.49646e-28	-0.290944	0.232	0.283	8.31598e-23	LRBA	0
chr7-30252750-30255831	6.63725e-28	0.337263	0.327	0.209	8.49621e-23	ZNRF2	28475
chr11-612238-618403	6.76285e-28	0.256747	0.303	0.2	8.65698e-23	IRF7	0
chr2-210223848-210226564	7.64713e-28	0.371091	0.269	0.163	9.78894e-23	ACADL	0
chr4-184743925-184751603	9.04873e-28	-0.260014	0.236	0.282	1.15831e-22	ACSL1	3991
chr3-38346128-38348182	9.18117e-28	0.370357	0.259	0.158	1.17526e-22	XYLB	0
chr22-23178202-23186145	9.41557e-28	-0.27757	0.291	0.338	1.20527e-22	BCR	0
chr6-53651120-53652627	9.50624e-28	0.400981	0.209	0.119	1.21687e-22	KLHL31	0
chr5-112417762-112420936	1.41072e-27	-0.309953	0.207	0.253	1.80583e-22	EPB41L4A	0
chr8-65788766-65790448	1.70435e-27	0.509831	0.206	0.112	2.18171e-22	PDE7A	0
chr11-119727128-119730405	1.8372e-27	-0.332324	0.154	0.201	2.35176e-22	NECTIN1	0
chr22-46267328-46270188	1.94075e-27	0.31565	0.301	0.188	2.48431e-22	TTC38	0
chr17-18360424-18363985	1.95392e-27	0.299052	0.349	0.227	2.50117e-22	SHMT1	0
chr1-53734996-53741262	2.46005e-27	0.325404	0.341	0.213	3.14906e-22	GLIS1	0
chr21-31656966-31660971	2.64309e-27	0.281689	0.344	0.229	3.38336e-22	SOD1	0
chr9-96565966-96567640	2.82034e-27	0.384006	0.227	0.135	3.61026e-22	CDC14B	0
chr14-64538934-64542781	2.86653e-27	-0.286231	0.32	0.363	3.66938e-22	HSPA2	0
chr4-145732205-145737046	3.56363e-27	-0.309946	0.173	0.223	4.56173e-22	C4orf51	0
chr9-136517431-136522028	4.1552e-27	0.307737	0.303	0.192	5.31899e-22	NOTCH1	0
chr10-371363-374032	4.40297e-27	0.491107	0.208	0.114	5.63616e-22	DIP2C	0
chr19-18381823-18392926	4.51368e-27	-0.285036	0.301	0.334	5.77787e-22	GDF15	0
chr9-34650740-34655249	4.83573e-27	0.304171	0.248	0.15	6.19012e-22	IL11RA	0
chr17-74442279-74445660	7.01386e-27	0.297987	0.309	0.194	8.9783e-22	GPRC5C	0
chr11-96337385-96343867	7.85416e-27	-0.277711	0.274	0.315	1.00539e-21	MAML2	0
chr2-111184779-111186210	8.00314e-27	0.463283	0.224	0.126	1.02447e-21	AC108463.1	9752
chr12-12714045-12719861	8.61953e-27	-0.292208	0.262	0.31	1.10337e-21	CDKN1B	0
chr12-16347043-16349560	8.66037e-27	0.415822	0.214	0.121	1.1086e-21	MGST1	0
chr11-724847-730193	9.13696e-27	0.272908	0.281	0.178	1.1696e-21	EPS8L2	0
chr1-236146983-236151401	9.7438e-27	0.405535	0.24	0.135	1.24728e-21	GPR137B	0
chr15-80999454-81003138	9.74859e-27	0.290087	0.249	0.154	1.2479e-21	MESDC1	0
chr1-161313827-161315277	9.99633e-27	0.363469	0.222	0.131	1.27961e-21	SDHC	0
chr1-27598277-27607794	1.10125e-26	-0.331586	0.217	0.272	1.40968e-21	AHDC1	0
chr13-20566282-20568476	1.21015e-26	0.294455	0.324	0.214	1.54909e-21	IFT88	0
chrX-18885554-18887990	1.37858e-26	0.390227	0.204	0.118	1.76469e-21	PHKA2	4309
chr6-113854604-113860660	1.3922e-26	-0.371751	0.206	0.26	1.78212e-21	MARCKS	0
chr14-75257056-75259916	1.50136e-26	-0.358344	0.197	0.242	1.92186e-21	RP11-293M10.1	0
chr4-7101821-7104698	1.51481e-26	0.330246	0.304	0.192	1.93908e-21	RP11-367J11.3	0
chr6-42045275-42051249	1.68931e-26	-0.305645	0.262	0.307	2.16245e-21	TAF8	0
chr15-75346744-75351343	1.90093e-26	0.317031	0.241	0.146	2.43334e-21	NEIL1	0
chr17-78779720-78784506	2.12489e-26	-0.304398	0.199	0.247	2.72003e-21	CYTH1	0
chr15-80151039-80156370	2.14513e-26	0.278012	0.396	0.267	2.74594e-21	FAH	0
chr20-14984759-14987160	2.74624e-26	0.30396	0.221	0.131	3.5154e-21	MACROD2	0
chr2-119484857-119491244	3.02502e-26	-0.334649	0.223	0.266	3.87227e-21	SCTR	0
chr1-46394008-46395834	3.14638e-26	0.422591	0.24	0.142	4.02762e-21	FAAH	0
chr5-10303695-10308288	3.51948e-26	0.353329	0.298	0.19	4.50522e-21	CMBL	0
chr3-177299775-177301336	5.09074e-26	0.388509	0.248	0.15	6.51655e-21	LINC00501	0
chr5-79030419-79032890	5.346e-26	0.350713	0.303	0.193	6.84331e-21	DMGDH	0
chr10-5573253-5576045	5.8979e-26	0.477241	0.208	0.111	7.54978e-21	RP13-463N16.6	18945
chr4-76197097-76201428	6.27235e-26	0.358431	0.23	0.135	8.02911e-21	SCARB2	0
chr11-69120345-69124244	7.53409e-26	-0.385375	0.172	0.221	9.64423e-21	TPCN2	0
chr7-92133340-92136044	9.06748e-26	-0.319392	0.21	0.259	1.16071e-20	CYP51A1	0
chr2-70107465-70110050	9.6157e-26	0.299522	0.319	0.208	1.23089e-20	PCBP1-AS1	4244
chr11-66854885-66859774	1.14612e-25	0.30779	0.236	0.145	1.46713e-20	LRFN4	0
chr12-120261822-120266411	1.26604e-25	-0.312268	0.241	0.29	1.62063e-20	PXN	0
chr8-47510796-47515313	1.33416e-25	-0.345853	0.178	0.222	1.70783e-20	SPIDR	0
chr22-50215346-50220632	1.42869e-25	0.391255	0.209	0.124	1.82883e-20	SELO	0
chr2-233690412-233695299	1.45781e-25	0.407504	0.244	0.146	1.86611e-20	UGT1A7	0
chr3-149655777-149659493	1.60273e-25	-0.28677	0.265	0.31	2.05162e-20	WWTR1	0
chr2-17877701-17880173	1.65067e-25	0.351075	0.208	0.124	2.11299e-20	KCNS3	0
chr16-1157365-1161064	1.72133e-25	0.257023	0.215	0.13	2.20345e-20	CACNA1H	0
chr7-79451792-79454983	2.54489e-25	-0.268845	0.248	0.291	3.25767e-20	MAGI2	0
chr8-98116180-98118736	3.21131e-25	0.314801	0.297	0.19	4.11073e-20	RIDA	0
chr1-205668173-205673775	4.45402e-25	0.272318	0.299	0.192	5.70151e-20	SLC45A3	0
chr6-30205454-30208162	4.9425e-25	0.352076	0.276	0.17	6.32679e-20	TRIM26	0
chr11-61331997-61336769	5.47415e-25	0.265928	0.343	0.231	7.00734e-20	DDB1	0
chr2-127083721-127090831	5.98759e-25	0.342422	0.248	0.141	7.66459e-20	BIN1	0
chr22-29071192-29074727	8.10607e-25	-0.294078	0.216	0.256	1.03764e-19	KREMEN1	0
chr9-99819114-99825188	8.29789e-25	-0.288425	0.325	0.361	1.0622e-19	NR4A3	0
chr2-163734938-163737316	9.05303e-25	0.406834	0.204	0.116	1.15886e-19	FIGN	0
chr1-31714268-31716135	9.15581e-25	0.350661	0.21	0.12	1.17202e-19	COL16A1	9948
chr18-12035331-12039508	1.01156e-24	0.304822	0.235	0.145	1.29488e-19	IMPA2	4447
chr21-26168896-26172111	1.10127e-24	-0.31753	0.206	0.254	1.40972e-19	APP	0
chr5-133824419-133826246	1.1225e-24	0.383531	0.206	0.119	1.43689e-19	WSPAR	87430
chr17-45424165-45426343	1.29442e-24	0.378395	0.237	0.143	1.65696e-19	ARHGAP27	0
chr11-63536581-63538407	1.31647e-24	0.361471	0.227	0.133	1.68519e-19	RARRES3	0
chr13-97221744-97226399	1.32424e-24	-0.269656	0.225	0.269	1.69513e-19	MBNL2	0
chr11-65520946-65527078	1.44253e-24	0.254286	0.346	0.232	1.84655e-19	SCYL1	0
chr20-63694581-63702217	1.48564e-24	0.288755	0.252	0.153	1.90174e-19	ARFRP1	0
chr6-106510141-106514738	1.81848e-24	0.314871	0.282	0.178	2.32781e-19	AIM1	0
chr4-10006018-10008273	1.89384e-24	0.331338	0.243	0.148	2.42426e-19	SLC2A9	0
chr15-63595157-63602970	1.96645e-24	-0.256732	0.312	0.345	2.51721e-19	FBXL22	0
chr1-15151345-15159487	2.15456e-24	-0.260592	0.289	0.328	2.75801e-19	TMEM51	0
chr18-61635584-61639263	2.26404e-24	0.256199	0.435	0.312	2.89816e-19	RP11-879F14.1	0
chr20-4684869-4687651	2.51304e-24	0.339305	0.253	0.154	3.2169e-19	PRNP	0
chr16-57475753-57481567	2.54658e-24	0.350744	0.263	0.159	3.25983e-19	DOK4	0
chr11-86923391-86925492	2.65156e-24	0.376217	0.23	0.137	3.39421e-19	PRSS23	0
chr22-44751967-44756530	2.83728e-24	-0.347723	0.162	0.207	3.63195e-19	ARHGAP8	0
chr1-55212590-55216500	2.84434e-24	-0.322669	0.17	0.215	3.64098e-19	USP24	0
chr12-106953600-106957387	2.95007e-24	-0.301743	0.237	0.28	3.77632e-19	TMEM263	0
chr6-139027614-139030063	3.03489e-24	0.409086	0.206	0.119	3.8849e-19	ABRACL	0
chr19-37930391-37934574	3.1518e-24	0.277905	0.352	0.236	4.03455e-19	SIPA1L3	0
chr14-106841591-106846590	3.27695e-24	-0.279362	0.219	0.263	4.19476e-19	RNA5SP389	204804
chr14-58395070-58396846	3.31905e-24	0.380152	0.238	0.143	4.24865e-19	TOMM20L	0
chr11-69048485-69052087	3.61158e-24	0.339293	0.253	0.155	4.62311e-19	TPCN2	0
chr15-85024437-85027469	3.62666e-24	0.394399	0.224	0.129	4.64242e-19	PDE8A	0
chr17-41662448-41668562	3.67319e-24	-0.289792	0.211	0.256	4.70198e-19	EIF1	20322
chr3-126339908-126346488	4.78397e-24	0.381943	0.25	0.149	6.12386e-19	KLF15	0
chr12-57770371-57773506	5.3148e-24	0.281244	0.367	0.25	6.80336e-19	METTL1	0
chr1-150970612-150975805	5.44168e-24	0.256676	0.405	0.283	6.96579e-19	CERS2	0
chr2-190179985-190181681	6.07217e-24	0.358054	0.276	0.174	7.77286e-19	C2orf88	0
chr17-42111112-42113217	6.07647e-24	0.314501	0.211	0.125	7.77837e-19	DHX58	0
chr11-73256703-73258822	9.21839e-24	0.287199	0.304	0.195	1.18003e-18	P2RY6	5682
chr1-205270971-205277021	9.93829e-24	-0.31241	0.193	0.237	1.27218e-18	TMCC2	0
chr14-73236980-73243059	1.07342e-23	0.287341	0.359	0.235	1.37406e-18	PAPLN	0
chr15-85578851-85584545	1.33449e-23	0.27865	0.323	0.203	1.70826e-18	AKAP13	0
chr9-129026115-129029746	1.4163e-23	-0.339603	0.169	0.211	1.81297e-18	SH3GLB2	0
chr20-14336513-14338030	1.45309e-23	0.339343	0.245	0.148	1.86007e-18	FLRT3	0
chr3-123652262-123654154	1.56808e-23	0.343074	0.219	0.128	2.00726e-18	MYLK	0
chr16-67244205-67249507	1.66932e-23	-0.276825	0.254	0.295	2.13686e-18	SLC9A5	0
chr1-68228853-68233301	1.73221e-23	-0.310936	0.161	0.202	2.21736e-18	WLS	0
chr12-6382587-6385605	1.74165e-23	0.254637	0.285	0.183	2.22945e-18	LTBR	0
chr8-8383811-8387413	1.90587e-23	0.340317	0.209	0.122	2.43967e-18	SGK223	0
chr3-172039046-172043133	2.1632e-23	-0.264302	0.216	0.256	2.76906e-18	FNDC3B	0
chr7-2168332-2170639	2.18799e-23	0.271354	0.217	0.134	2.80081e-18	MAD1L1	0
chr17-72119682-72124350	3.0857e-23	0.285709	0.291	0.186	3.94995e-18	SOX9	0
chr17-28714423-28721184	3.45354e-23	-0.257145	0.277	0.317	4.4208e-18	RAB34	0
chr8-119969278-119972750	3.50006e-23	-0.258356	0.171	0.209	4.48036e-18	DEPTOR	0
chr19-44740349-44742923	3.52163e-23	0.298285	0.221	0.133	4.50797e-18	BCL3	4781
chr17-40315654-40328299	3.52579e-23	-0.28845	0.285	0.325	4.5133e-18	RARA	0
chr1-205300311-205305501	4.1877e-23	-0.28809	0.235	0.273	5.36059e-18	NUAK2	0
chr3-58535754-58538243	4.29927e-23	0.399072	0.202	0.115	5.50342e-18	ACOX2	0
chr20-346324-349636	4.31379e-23	-0.322053	0.199	0.243	5.522e-18	NRSN2	0
chr22-37745425-37754105	4.53608e-23	-0.316874	0.21	0.251	5.80655e-18	TRIOBP	0
chr8-2000270-2003367	4.5572e-23	0.250489	0.322	0.214	5.83358e-18	KBTBD11	0
chr6-154474449-154480538	4.64658e-23	0.259891	0.284	0.18	5.948e-18	CNKSR3	0
chr2-36379305-36382100	4.68029e-23	0.351828	0.274	0.17	5.99115e-18	CRIM1	0
chr1-67536643-67538262	4.69595e-23	0.421082	0.21	0.124	6.01119e-18	RP11-393N21.2	4030
chr12-131892989-131898286	5.13758e-23	-0.267491	0.3	0.34	6.57652e-18	ULK1	0
chr19-58182140-58184191	6.27912e-23	0.258713	0.215	0.129	8.03777e-18	ZNF274	0
chr5-141848310-141851936	9.50151e-23	-0.31004	0.19	0.234	1.21627e-17	PCDH1	1174
chr1-6436742-6441720	1.07266e-22	0.25054	0.399	0.279	1.37309e-17	ESPN	0
chr14-91415855-91419237	1.4084e-22	0.32728	0.254	0.157	1.80286e-17	CCDC88C	0
chr12-6923996-6930287	1.74931e-22	-0.290026	0.221	0.262	2.23926e-17	ATN1	0
chr14-104721767-104728927	1.79958e-22	0.263621	0.348	0.23	2.3036e-17	ADSSL1	0
chrX-2927514-2929785	1.94782e-22	0.271901	0.3	0.201	2.49337e-17	ARSD	0
chr9-104809372-104811570	2.57611e-22	0.347172	0.29	0.187	3.29763e-17	ABCA1	0
chr8-63007645-63010447	2.72883e-22	0.37667	0.25	0.153	3.49312e-17	GGH	4631
chr2-231640305-231645597	3.06293e-22	-0.345668	0.182	0.226	3.92079e-17	C2orf57	46021
chr15-90901902-90904237	3.74795e-22	0.282494	0.255	0.165	4.79767e-17	MAN2A2	0
chr19-52600526-52602399	4.15395e-22	0.368534	0.202	0.12	5.31738e-17	ZNF83	0
chr1-21667007-21670374	4.52713e-22	0.419486	0.21	0.125	5.79509e-17	RAP1GAP	0
chr1-182389509-182392754	4.60132e-22	-0.293786	0.203	0.247	5.89006e-17	GLUL	0
chr22-29579925-29581914	4.76226e-22	0.356372	0.221	0.135	6.09607e-17	NIPSNAP1	0
chr5-74684451-74687762	5.3991e-22	0.315577	0.208	0.126	6.91128e-17	HEXB	0
chr4-24792541-24796285	5.61897e-22	0.321631	0.282	0.181	7.19273e-17	SOD3	0
chr11-65887562-65892244	6.24482e-22	-0.287103	0.247	0.287	7.99387e-17	FIBP	0
chr5-115168984-115171050	6.45986e-22	0.284319	0.271	0.176	8.26914e-17	TRIM36	0
chr21-33587829-33589436	7.40969e-22	0.294565	0.232	0.142	9.485e-17	DONSON	0
chr16-56847581-56851405	8.71162e-22	0.285883	0.31	0.202	1.11516e-16	NUP93	0
chr3-49685756-49690408	8.72915e-22	0.265246	0.277	0.179	1.1174e-16	MST1	0
chr20-17957390-17963114	9.26746e-22	0.334073	0.307	0.196	1.18631e-16	SNX5	0
chr14-74880522-74883445	9.61628e-22	0.286436	0.267	0.171	1.23096e-16	DLST	0
chr6-35919558-35922750	1.07175e-21	0.341535	0.258	0.161	1.37192e-16	SRPK1	0
chr5-177402031-177406170	1.31893e-21	0.341179	0.255	0.163	1.68833e-16	F12	0
chr5-34655121-34658264	1.32247e-21	-0.285937	0.187	0.231	1.69287e-16	RAI14	0
chr7-128454100-128456497	1.60464e-21	0.289342	0.258	0.163	2.05407e-16	HILPDA	0
chr17-68462420-68464481	1.70207e-21	0.329622	0.236	0.147	2.17878e-16	RP11-120M18.2	0
chr16-67173259-67175391	1.76363e-21	0.299625	0.246	0.154	2.25758e-16	NOL3	0
chr16-10876773-10881467	1.84303e-21	0.310673	0.214	0.13	2.35923e-16	CIITA	0
chr19-11196464-11206422	2.0045e-21	-0.258161	0.272	0.307	2.56593e-16	DOCK6	0
chr5-38465847-38469351	2.43797e-21	0.282382	0.283	0.179	3.12079e-16	EGFLAM	825
chr17-75644822-75647489	2.48415e-21	-0.290852	0.165	0.202	3.17992e-16	SMIM6	0
chr8-115648001-115650323	2.64963e-21	0.386106	0.21	0.126	3.39174e-16	TRPS1	0
chr6-160258034-160261204	2.82414e-21	0.341079	0.226	0.139	3.61512e-16	SLC22A2	0
chr2-10404118-10407179	2.91693e-21	0.320873	0.208	0.123	3.73391e-16	HPCAL1	0
chr10-133371206-133374394	3.0749e-21	0.265245	0.282	0.183	3.93612e-16	ECHS1	0
chr7-75737886-75740234	3.15153e-21	-0.274828	0.26	0.298	4.03421e-16	HIP1	0
chr1-6612388-6616172	3.84561e-21	-0.273763	0.252	0.29	4.92269e-16	PHF13	0
chr13-30445218-30446549	4.24151e-21	0.286388	0.203	0.123	5.42947e-16	HMGB1	10154
chr16-8673891-8676176	4.57528e-21	0.315969	0.228	0.141	5.85673e-16	ABAT	0
chr22-41832139-41834428	4.75166e-21	-0.292471	0.232	0.271	6.08251e-16	SREBF2	0
chr6-106739196-106744395	4.86596e-21	0.303673	0.234	0.144	6.22882e-16	RP1-60O19.1	0
chr17-45170419-45173502	5.77345e-21	0.270113	0.304	0.199	7.39048e-16	HEXIM2	378
chr17-28598325-28600224	7.76076e-21	0.277212	0.205	0.127	9.93439e-16	SPAG5	0
chr5-173718761-173722661	8.31953e-21	0.34079	0.204	0.125	1.06497e-15	LINC01484	0
chr9-38619765-38622799	1.04256e-20	-0.261322	0.198	0.235	1.33457e-15	ANKRD18A	0
chr1-145710946-145712491	1.3312e-20	0.349956	0.247	0.154	1.70405e-15	PDZK1	2797
chr9-32383829-32386275	1.33913e-20	0.288828	0.288	0.188	1.71419e-15	ACO1	0
chr7-47493611-47499217	1.37697e-20	-0.353831	0.161	0.202	1.76264e-15	TNS3	0
chr1-23421923-23425596	1.53195e-20	0.290566	0.302	0.202	1.96102e-15	TCEA3	0
chr4-76896624-76898709	1.74663e-20	0.279543	0.322	0.216	2.23582e-15	SOWAHB	0
chr7-12110420-12112356	1.90011e-20	0.405991	0.214	0.128	2.43229e-15	TMEM106B	98884
chr16-11989393-11991478	1.93773e-20	0.340397	0.223	0.139	2.48045e-15	SNX29	0
chr11-59171348-59175677	2.17898e-20	0.25381	0.341	0.23	2.78927e-15	DTX4	0
chr1-208057970-208059907	2.19659e-20	0.382822	0.246	0.146	2.81181e-15	PLXNA2	0
chr9-89554944-89558090	2.51387e-20	0.298874	0.293	0.197	3.21796e-15	GADD45G	46922
chr22-31247777-31251210	2.76551e-20	0.323466	0.225	0.138	3.54008e-15	LIMK2	0
chr19-29843079-29845986	2.99656e-20	-0.308628	0.185	0.225	3.83583e-15	CCNE1	18770
chr3-126364624-126367962	3.55165e-20	0.325898	0.251	0.159	4.5464e-15	KLF15	7181
chr11-118689356-118691018	3.55479e-20	0.271695	0.273	0.178	4.55041e-15	TREH	9665
chr12-120971522-120973866	4.86834e-20	0.260096	0.29	0.192	6.23186e-15	HNF1A-AS1	0
chr6-30100549-30103949	6.03671e-20	0.265713	0.28	0.181	7.72747e-15	TRIM31	0
chr2-104900631-104902777	6.13745e-20	-0.301126	0.192	0.233	7.85642e-15	LINC01159	28035
chr2-149586975-149588304	6.24905e-20	0.290572	0.241	0.153	7.99929e-15	MMADHC	0
chr1-67532149-67535910	6.79933e-20	0.293358	0.271	0.179	8.70369e-15	RP11-393N21.2	0
chr13-109783383-109788034	7.1148e-20	-0.251788	0.287	0.321	9.10751e-15	IRS2	0
chr19-19662886-19664621	7.7362e-20	-0.286397	0.181	0.218	9.90295e-15	ATP13A1	0
chr9-111597703-111600477	8.29317e-20	0.258657	0.308	0.209	1.06159e-14	PTGR1	0
chr15-64840647-64846315	8.81723e-20	-0.307849	0.182	0.218	1.12868e-14	PLEKHO2	0
chr11-107927779-107929486	1.06581e-19	0.352154	0.209	0.124	1.36432e-14	RAB39A	0
chr22-46294740-46297603	1.29328e-19	0.267828	0.26	0.169	1.6555e-14	GTSE1	0
chr21-34201438-34205538	1.35677e-19	-0.347914	0.163	0.202	1.73677e-14	AP000318.2	0
chr4-57108377-57111592	1.38573e-19	-0.283267	0.179	0.215	1.77385e-14	IGFBP7	0
chr1-54404857-54408984	1.40694e-19	-0.288111	0.224	0.264	1.80099e-14	SSBP3	0
chr6-160254465-160257437	1.61283e-19	0.302104	0.246	0.156	2.06455e-14	SLC22A2	0
chr9-120711840-120717562	1.87235e-19	-0.255107	0.252	0.285	2.39676e-14	MEGF9	0
chr3-100334089-100335878	2.42749e-19	0.321591	0.245	0.155	3.10738e-14	NIT2	0
chr8-93698289-93701422	2.65246e-19	0.300077	0.246	0.157	3.39536e-14	FAM92A1	0
chr15-45634264-45636066	2.67266e-19	0.263429	0.265	0.169	3.42122e-14	SQRDL	0
chr3-184333949-184339899	2.68968e-19	-0.286566	0.205	0.242	3.443e-14	EIF4G1	0
chr6-7260442-7262494	3.1385e-19	0.307947	0.251	0.16	4.01753e-14	SSR1	5811
chr10-92121645-92126674	3.20647e-19	-0.369697	0.198	0.237	4.10454e-14	CPEB3	0
chrX-2498005-2503101	3.47842e-19	0.288856	0.282	0.188	4.45266e-14	DHRSX	0
chr9-99259074-99260226	3.66322e-19	0.341376	0.211	0.128	4.68921e-14	SEC61B	28458
chrX-153622648-153628278	4.62526e-19	0.278314	0.264	0.174	5.92071e-14	RP11-66N11.7	9722
chr16-51136717-51141975	5.25021e-19	0.260029	0.262	0.174	6.72069e-14	SALL1	0
chr9-114174597-114178006	5.35426e-19	0.354561	0.208	0.124	6.85388e-14	COL27A1	0
chr5-69491848-69494863	6.07281e-19	-0.305654	0.173	0.209	7.77368e-14	OCLN	0
chr5-177131330-177135178	6.61216e-19	-0.281871	0.199	0.233	8.4641e-14	NSD1	0
chr22-37606589-37611123	6.69757e-19	-0.258413	0.262	0.292	8.57343e-14	GGA1	0
chr1-203286074-203291969	8.7364e-19	-0.279619	0.208	0.245	1.11833e-13	LINC01353	0
chr1-204806726-204808611	1.00337e-18	0.357676	0.214	0.132	1.2844e-13	NFASC	20039
chr7-27121908-27126414	1.09156e-18	0.273445	0.272	0.177	1.39728e-13	HOXA3	0
chr6-54307255-54309270	1.30468e-18	0.354529	0.211	0.129	1.6701e-13	TINAG	0
chr22-50443113-50448707	1.36377e-18	0.259523	0.272	0.178	1.74574e-13	PPP6R2	0
chr12-6778103-6780180	1.41019e-18	0.278191	0.219	0.137	1.80515e-13	LAG3	0
chr19-45097760-45102025	1.45771e-18	0.307345	0.242	0.154	1.86599e-13	MARK4	0
chr21-43907988-43913083	1.52087e-18	0.351192	0.252	0.155	1.94684e-13	AGPAT3	0
chr12-12723485-12727081	1.66982e-18	-0.273795	0.224	0.258	2.1375e-13	APOLD1	0
chr13-100532184-100535350	1.70779e-18	0.300317	0.239	0.152	2.18611e-13	GGACT	0
chr10-89350467-89353272	2.08839e-18	-0.272504	0.181	0.219	2.67331e-13	LIPA	0
chr1-161117289-161120963	2.24381e-18	0.252759	0.316	0.214	2.87225e-13	NIT1	0
chr18-48538342-48541740	2.3e-18	-0.302178	0.206	0.241	2.94419e-13	CTIF	0
chr4-147730895-147734408	2.75483e-18	0.297926	0.258	0.166	3.5264e-13	ARHGAP10	0
chr3-49357332-49359278	3.00221e-18	0.256933	0.207	0.128	3.84307e-13	GPX1	0
chr15-98850293-98855296	4.02922e-18	-0.269546	0.213	0.245	5.15772e-13	IGF1R	0
chr3-152266521-152270666	4.16591e-18	-0.256373	0.214	0.248	5.3327e-13	MBNL1	0
chr14-95359768-95362660	4.63022e-18	0.348479	0.24	0.152	5.92705e-13	RP11-725G5.2	24263
chr20-13008482-13010816	5.10649e-18	0.282399	0.215	0.137	6.53671e-13	SPTLC3	0
chr4-82042932-82045161	8.388e-18	0.326986	0.208	0.13	1.07373e-12	RASGEF1B	0
chr11-133063884-133065079	9.06791e-18	0.324036	0.201	0.126	1.16076e-12	OPCML	0
chr14-76955420-76959774	9.21173e-18	-0.312677	0.169	0.206	1.17918e-12	LINC01629	0
chr2-38875220-38876582	1.09859e-17	0.304312	0.201	0.124	1.40628e-12	DHX57	0
chr10-59175673-59177937	1.11277e-17	0.33201	0.241	0.158	1.42444e-12	PHYHIPL	0
chr5-521531-525758	1.12312e-17	0.32	0.287	0.189	1.43769e-12	SLC9A3	0
chr11-8065789-8069445	1.29397e-17	0.307708	0.22	0.133	1.65639e-12	TUB	0
chr11-70202022-70205513	1.30638e-17	0.285086	0.204	0.133	1.67227e-12	FADD	0
chr6-43912386-43918267	1.50993e-17	0.264871	0.355	0.239	1.93283e-12	RP11-344J7.2	60052
chr5-157284955-157287542	1.53949e-17	-0.326497	0.172	0.205	1.97067e-12	CYFIP2	0
chr4-110195646-110199358	1.59887e-17	-0.283926	0.17	0.202	2.04668e-12	ELOVL6	0
chr21-45465887-45473558	1.78896e-17	0.267269	0.257	0.165	2.29001e-12	COL18A1	0
chr2-85502862-85505789	1.83315e-17	0.371398	0.202	0.12	2.34658e-12	MAT2A	33375
chr9-109495211-109500339	1.85133e-17	-0.251607	0.183	0.215	2.36985e-12	PTPN3	0
chr14-73783035-73788341	2.14279e-17	-0.302977	0.17	0.203	2.74295e-12	ELMSAN1	0
chr1-94819191-94823470	2.34159e-17	-0.254689	0.17	0.202	2.99742e-12	SLC44A3	0
chr3-50225737-50229429	2.88843e-17	-0.271645	0.208	0.24	3.69742e-12	GNAI2	0
chr17-55750567-55751968	4.59277e-17	0.290045	0.234	0.151	5.87911e-12	PCTP	0
chr5-145217908-145220896	5.08647e-17	0.329298	0.209	0.132	6.51109e-12	CTC-367F4.1	1713
chr6-33424873-33429713	5.566e-17	-0.271417	0.167	0.201	7.12493e-12	SYNGAP1	0
chr17-77139240-77142995	6.42314e-17	-0.326658	0.209	0.245	8.22213e-12	SEC14L1	0
chr9-137024567-137030959	7.05814e-17	-0.313628	0.196	0.232	9.03498e-12	ABCA2	0
chr20-37342835-37347193	8.39195e-17	0.253209	0.23	0.148	1.07424e-11	SRC	0
chr1-63592677-63594925	8.55452e-17	0.260975	0.304	0.21	1.09505e-11	PGM1	0
chr12-51951002-51956093	8.87431e-17	-0.266029	0.222	0.251	1.13598e-11	ACVR1B	0
chr1-230103844-230107199	9.47295e-17	0.290808	0.214	0.135	1.21261e-11	GALNT2	0
chr1-222814048-222815829	1.04074e-16	0.284448	0.236	0.154	1.33222e-11	RP11-455P21.3	0
chr6-31829607-31837354	1.08932e-16	-0.264842	0.234	0.26	1.39441e-11	C6orf48	0
chr3-171457471-171461497	1.48592e-16	0.290604	0.249	0.159	1.9021e-11	TNIK	0
chr15-43509623-43511970	1.56586e-16	-0.274935	0.189	0.222	2.00443e-11	MAP1A	0
chr4-185208858-185211293	1.56932e-16	-0.266903	0.175	0.208	2.00886e-11	CFAP97	0
chr6-111601030-111607167	1.91032e-16	-0.265212	0.175	0.204	2.44536e-11	TRAF3IP2	0
chr9-130436672-130439140	1.95962e-16	0.456566	0.211	0.128	2.50848e-11	HMCN2	2548
chr4-183330321-183332993	2.06298e-16	0.428231	0.204	0.12	2.64078e-11	CLDN24	7894
chr2-172554927-172557062	2.27463e-16	-0.27474	0.168	0.203	2.9117e-11	PDK1	0
chr11-61890387-61893375	2.46506e-16	0.267378	0.222	0.144	3.15547e-11	FADS3	0
chr9-136622981-136626476	3.23274e-16	0.284567	0.206	0.127	4.13816e-11	LINC01451	5799
chr10-73871816-73875437	3.61545e-16	0.268866	0.236	0.154	4.62807e-11	CAMK2G	0
chr2-73983293-73986512	3.73174e-16	-0.277411	0.196	0.223	4.77692e-11	TET3	0
chr10-103240260-103242269	4.27554e-16	0.314889	0.217	0.136	5.47303e-11	RPEL1	3617
chr18-26654457-26658358	5.88301e-16	-0.275893	0.205	0.235	7.53072e-11	KCTD1	0
chr20-46822999-46824170	6.98754e-16	0.333309	0.221	0.141	8.9446e-11	EYA2	70453
chr2-178193588-178195624	7.42827e-16	0.263221	0.282	0.191	9.50878e-11	OSBPL6	0
chr1-207962671-207964854	7.99122e-16	-0.27548	0.181	0.212	1.02294e-10	CD34	51268
chr18-3710293-3712557	8.24648e-16	0.295913	0.22	0.143	1.05562e-10	DLGAP1	0
chr3-64558724-64562137	1.19346e-15	0.294176	0.221	0.144	1.52773e-10	ADAMTS9	0
chr10-623186-626538	1.30294e-15	0.268572	0.212	0.135	1.66787e-10	DIP2C	0
chr5-59541941-59544629	1.47145e-15	0.290165	0.226	0.146	1.88357e-10	PDE4D	0
chr8-26640618-26642284	1.51672e-15	0.270042	0.211	0.134	1.94152e-10	DPYSL2	0
chr9-129411853-129417904	1.54479e-15	-0.276987	0.23	0.261	1.97745e-10	RP11-65J3.3	12747
chr15-78987603-78990176	1.65738e-15	0.279559	0.224	0.144	2.12158e-10	RASGRF1	0
chr6-69795535-69797599	2.20799e-15	-0.261035	0.179	0.207	2.82641e-10	LMBRD1	0
chr3-38263879-38267951	2.58606e-15	0.280327	0.263	0.177	3.31037e-10	SLC22A13	0
chr10-133377609-133380530	2.61841e-15	0.25614	0.205	0.131	3.35177e-10	PAOX	0
chr22-43954878-43956224	2.64146e-15	0.28236	0.212	0.137	3.38128e-10	SAMM50	0
chr12-53218773-53223809	2.65327e-15	-0.256359	0.203	0.232	3.39639e-10	RARG	0
chr17-7625608-7628398	3.06046e-15	0.262234	0.249	0.165	3.91763e-10	SAT2	0
chr2-218280395-218284864	3.48154e-15	0.277713	0.233	0.149	4.45665e-10	TMBIM1	0
chr10-89591355-89592942	4.12067e-15	0.355301	0.21	0.135	5.27479e-10	PANK1	0
chr1-6651000-6654509	4.97459e-15	-0.273729	0.21	0.238	6.36787e-10	DNAJC11	0
chr10-21499332-21503374	5.29629e-15	0.372925	0.201	0.129	6.77968e-10	CASC10	2069
chr12-57764429-57767574	5.52028e-15	0.351403	0.23	0.147	7.0664e-10	CYP27B1	0
chr6-43804003-43807792	7.35159e-15	0.26742	0.239	0.154	9.41062e-10	RP11-344J7.3	0
chr1-109983330-109987572	7.37403e-15	-0.254396	0.275	0.297	9.43935e-10	AHCYL1	0
chr7-130993559-130997255	7.96277e-15	-0.275689	0.205	0.229	1.0193e-09	RP11-138A9.2	53897
chr11-111298403-111300823	1.46218e-14	-0.280162	0.176	0.205	1.87171e-09	COLCA2	0
chr6-33854338-33858119	1.64845e-14	0.359116	0.228	0.141	2.11015e-09	LINC01016	9386
chr1-45338862-45341056	1.89595e-14	0.252607	0.216	0.144	2.42696e-09	MUTYH	0
chr5-73150342-73153094	1.93737e-14	0.332211	0.202	0.129	2.47999e-09	TMEM171	18524
chr9-81686233-81690991	2.50983e-14	-0.260499	0.303	0.328	3.21279e-09	TLE1	0
chr7-149872543-149875162	2.71681e-14	-0.263389	0.193	0.216	3.47773e-09	ATP6V0E2	0
chr17-45893899-45896445	3.33231e-14	0.294426	0.211	0.135	4.26562e-09	MAPT	0
chr11-65545737-65547987	3.45268e-14	0.279264	0.204	0.134	4.4197e-09	LTBP3	0
chr8-143290306-143291859	3.9008e-14	0.271437	0.203	0.13	4.99334e-09	ZNF696	0
chr19-1204971-1210414	4.0966e-14	-0.262717	0.232	0.258	5.24398e-09	STK11	0
chr1-19812568-19816748	4.5566e-14	0.288679	0.274	0.178	5.83282e-09	RNF186	0
chr22-44701333-44703629	5.53776e-14	0.256112	0.228	0.154	7.08877e-09	PRR5	0
chr4-13483489-13485215	7.56972e-14	-0.251713	0.185	0.208	9.68984e-09	RAB28	0
chr10-29757152-29760865	7.62998e-14	0.253682	0.228	0.15	9.76699e-09	SVIL	20370
chr11-86938136-86942540	7.85292e-14	0.273996	0.233	0.161	1.00524e-08	PRSS23	0
chr10-11741833-11744059	9.94942e-14	0.276441	0.224	0.147	1.27361e-08	ECHDC3	0
chr9-113375459-113378278	1.22587e-13	0.270288	0.26	0.178	1.56921e-08	HDHD3	0
chr1-33363429-33368368	1.37536e-13	-0.275259	0.19	0.215	1.76057e-08	PHC2	0
chr8-1779339-1781793	1.41932e-13	0.254316	0.247	0.167	1.81684e-08	CLN8	0
chr5-16930114-16937824	1.45939e-13	-0.296227	0.285	0.308	1.86814e-08	MYO10	0
chr10-13703397-13709310	1.67824e-13	-0.333736	0.186	0.214	2.14828e-08	FRMD4A	0
chr20-50666066-50670984	2.11184e-13	0.275254	0.204	0.132	2.70333e-08	FAM65C	0
chr15-54518070-54519224	2.1517e-13	0.296104	0.223	0.147	2.75435e-08	UNC13C	0
chr13-94119152-94121251	2.84269e-13	0.28111	0.232	0.153	3.63888e-08	GPC6	0
chr2-34677026-34678243	2.92323e-13	0.258353	0.221	0.146	3.74197e-08	LINC01320	0
chr4-151324211-151326164	3.17364e-13	0.270065	0.218	0.146	4.06251e-08	SH3D19	0
chr19-40253588-40257660	5.64804e-13	0.285681	0.203	0.13	7.22994e-08	AKT2	0
chr22-22691279-22694544	9.42119e-13	0.300032	0.207	0.132	1.20599e-07	LL22NC03-102D1.18	0
chr9-567297-572671	1.55057e-12	0.264531	0.233	0.157	1.98486e-07	KANK1	0
chr10-117004208-117006216	1.8646e-12	0.265328	0.212	0.141	2.38684e-07	SHTN1	0
chr12-120437438-120440090	1.89335e-12	0.255922	0.207	0.14	2.42365e-07	AL021546.6	0
chr20-50672110-50674530	3.31723e-12	0.269183	0.247	0.168	4.24632e-07	FAM65C	0
chr10-122348202-122351441	3.63578e-12	0.288443	0.225	0.148	4.65409e-07	BTBD16	10039
chr15-69556289-69558800	6.1577e-12	0.271595	0.236	0.163	7.88235e-07	DRAIC	0
chrX-49100671-49102698	6.43315e-12	0.250276	0.211	0.142	8.23494e-07	WDR45	0
chr20-49680999-49686195	6.98507e-12	0.283079	0.206	0.136	8.94145e-07	B4GALT5	0
chr10-102514470-102515935	2.10566e-11	0.260224	0.206	0.139	2.69541e-06	SUFU	0
chr15-31371206-31375136	4.95425e-10	0.260138	0.231	0.158	6.34184e-05	KLF13	0
chr1-78044817-78048010	2.43669e-09	0.250903	0.209	0.139	0.000311916	GIPC2	0

## Sheet: PT3
	p_val	avg_log2FC	pct.1	pct.2	p_val_adj	gene	distance
chr15-20258257-20263774	1.03139e-197	1.43354	0.376	0.06	1.32027e-192	RP11-509A17.3	80961
chr15-62895794-62897607	1.26304e-153	1.68634	0.233	0.024	1.6168e-148	RP11-1069G10.2	0
chr10-98267176-98270099	2.18555e-151	1.39295	0.289	0.044	2.79768e-146	LOXL4	0
chr1-3060270-3076713	1.3414e-143	-1.0749	0.073	0.382	1.71709e-138	PRDM16	0
chr15-63040550-63045199	2.20656e-136	1.18192	0.319	0.063	2.82457e-131	TPM1	0
chr8-24998415-25001575	1.64743e-130	1.54224	0.246	0.034	2.10885e-125	CTD-2168K21.1	0
chr11-111907701-111914717	5.85726e-129	0.867318	0.602	0.261	7.49776e-124	CRYAB	0
chr8-102727959-102730313	3.28582e-124	1.22236	0.255	0.039	4.20611e-119	KLF10	72056
chr17-2848572-2850074	4.00299e-124	1.43143	0.27	0.05	5.12415e-119	RAP1GAP2	0
chr9-124279601-124287004	9.03268e-113	0.957287	0.444	0.144	1.15625e-107	NEK6	0
chr17-79026385-79028821	7.46196e-109	1.44481	0.203	0.028	9.55191e-104	C1QTNF1	0
chr20-6051034-6054680	1.90367e-107	1.17877	0.309	0.072	2.43685e-102	LRRN4	0
chr21-42473859-42476711	5.41423e-106	1.24663	0.295	0.066	6.93065e-101	RSPH1	0
chr12-52190843-52194437	4.96644e-104	1.09084	0.261	0.051	6.35745e-99	KRT80	0
chr17-77419485-77430873	5.25156e-101	0.695567	0.506	0.211	6.72242e-96	SEPT9	0
chr12-119178351-119181179	7.6392e-101	1.04631	0.326	0.083	9.77878e-96	HSPB8	0
chr4-81631779-81633228	3.5382e-100	1.36106	0.215	0.034	4.52917e-95	RASGEF1B	0
chr8-127733812-127739128	4.18171e-100	0.797853	0.407	0.134	5.35292e-95	MYC	0
chr8-127853801-127855968	2.9171e-97	1.11531	0.23	0.041	3.73412e-92	PVT1	0
chr3-10191205-10194892	6.32895e-94	0.990877	0.32	0.087	8.10156e-89	IRAK2	0
chr5-14035718-14038741	4.1022e-89	1.12675	0.223	0.043	5.25115e-84	DNAH5	91174
chr2-235263502-235264944	1.84658e-86	1.51471	0.21	0.037	2.36377e-81	AC114814.3	84596
chr19-13051213-13056510	1.62799e-85	0.926921	0.257	0.06	2.08396e-80	NFIX	0
chr8-127949255-127950249	3.00748e-83	1.35368	0.205	0.037	3.84982e-78	PVT1	0
chr9-136900905-136903492	7.18637e-82	0.988552	0.27	0.069	9.19913e-77	TRAF2	0
chr16-3064874-3066537	4.702e-80	1.18739	0.251	0.058	6.01894e-75	IL32	0
chr17-50026573-50029404	4.82425e-80	0.960179	0.233	0.052	6.17543e-75	RP11-1094H24.3	9728
chr11-119314959-119317661	3.11531e-78	1.13461	0.224	0.054	3.98784e-73	MCAM	0
chr17-48575402-48627847	5.7374e-78	-0.569233	0.536	0.69	7.34433e-73	HOXB8	0
chr4-183746272-183748672	2.19199e-75	1.04968	0.257	0.067	2.80592e-70	RP11-499F19.3	13442
chr7-73849122-73852500	8.69347e-73	0.93999	0.265	0.072	1.11283e-67	WBSCR27	6586
chr20-10216405-10219941	3.05822e-72	0.897954	0.231	0.056	3.91477e-67	SNAP25	0
chr5-148965454-148966812	5.75153e-71	1.04233	0.211	0.05	7.36241e-66	SH3TC2	0
chr3-169657391-169669725	1.31943e-70	-0.752867	0.174	0.384	1.68898e-65	MECOM	0
chr1-16180941-16184993	1.94333e-70	0.803638	0.238	0.061	2.48761e-65	ARHGEF19	12860
chr7-73822103-73825482	1.21586e-69	0.929597	0.255	0.07	1.5564e-64	CLDN4	0
chr16-54284098-54287380	2.71691e-69	0.922761	0.246	0.07	3.47786e-64	IRX3	0
chr21-45328496-45331950	2.74188e-69	0.847535	0.369	0.138	3.50982e-64	BX322557.13	4756
chr14-103107386-103113020	4.61091e-66	0.842121	0.227	0.059	5.90233e-61	EXOC3L4	0
chr10-102627343-102630511	4.69715e-66	0.938762	0.217	0.055	6.01273e-61	SUFU	0
chr1-116397181-116413725	1.06629e-65	-0.7141	0.206	0.4	1.36493e-60	ATP1A1	0
chr4-182142443-182145199	2.62294e-65	1.05783	0.225	0.057	3.35757e-60	TENM3	0
chr15-20284229-20286597	2.79447e-65	1.2163	0.226	0.058	3.57714e-60	RP11-509A17.3	58138
chr14-103069992-103076704	6.68669e-65	0.587734	0.48	0.225	8.5595e-60	RP11-736N17.11	7505
chr19-1180241-1182839	1.38315e-63	0.810023	0.259	0.077	1.77055e-58	STK11	0
chr22-39288540-39293213	1.4572e-63	0.649621	0.471	0.216	1.86533e-58	RPL3	19668
chr17-78313560-78318546	6.44454e-63	0.658847	0.319	0.118	8.24953e-58	AC061992.2	0
chr4-3479586-3489907	7.0915e-63	0.68277	0.369	0.146	9.07769e-58	DOK7	0
chr12-52242908-52245781	9.47924e-63	0.740695	0.304	0.106	1.21342e-57	KRT7	0
chr10-17227246-17231058	9.91619e-63	0.635034	0.316	0.112	1.26935e-57	VIM	0
chr14-68937670-68940655	3.60587e-62	0.758748	0.298	0.098	4.61581e-57	ACTN1	0
chr11-128859329-128867775	2.12876e-61	-0.844409	0.102	0.279	2.72498e-56	KCNJ1	0
chr7-114081876-114088540	2.73864e-61	0.643523	0.487	0.232	3.50568e-56	FOXP2	0
chr11-1557083-1562041	2.77651e-61	0.606895	0.402	0.174	3.55416e-56	DUSP8	0
chr2-240249823-240252845	7.61248e-61	0.701727	0.295	0.101	9.74458e-56	AC124861.1	0
chr2-176156301-176165867	1.87577e-60	-0.778618	0.105	0.275	2.40114e-55	HOXD3	0
chr16-67426834-67448040	8.23905e-60	-0.429708	0.583	0.678	1.05466e-54	ATP6V0D1	0
chr14-103126038-103131534	4.07665e-59	0.673539	0.354	0.143	5.21844e-54	TNFAIP2	0
chr10-126041538-126042740	4.21344e-59	0.851043	0.218	0.059	5.39355e-54	ADAM12	0
chr5-1117497-1120037	4.48287e-59	1.00442	0.266	0.083	5.73843e-54	SLC12A7	5461
chr9-131109949-131114949	7.97688e-59	0.77558	0.338	0.13	1.0211e-53	AIF1L	0
chr17-59836296-59849351	4.02032e-57	0.425081	0.619	0.38	5.14633e-52	VMP1	0
chr1-218344787-218348461	9.41521e-56	0.753876	0.26	0.085	1.20522e-50	TGFB2	0
chr16-30996278-30999558	7.14365e-54	0.904485	0.275	0.092	9.14444e-49	STX1B	0
chr1-16151064-16157364	1.37013e-53	0.503077	0.425	0.201	1.75388e-48	EPHA2	0
chr10-46538792-46559557	1.71101e-53	0.523366	0.455	0.224	2.19023e-48	GPRIN2	0
chr1-15798846-15801568	1.92546e-53	0.654715	0.454	0.213	2.46474e-48	UQCRHL	5600
chr10-457675-459033	3.93949e-53	1.01994	0.223	0.066	5.04286e-48	DIP2C	0
chr10-4661717-4663831	1.99169e-52	0.897117	0.258	0.085	2.54952e-47	LINC00704	0
chr1-71044927-71048714	2.14174e-52	-0.822008	0.085	0.235	2.74159e-47	PTGER3	0
chr19-28999658-29002776	4.94889e-52	0.99965	0.226	0.068	6.33497e-47	LINC01532	0
chr16-57303726-57305998	8.11464e-52	0.825515	0.344	0.137	1.03874e-46	PLLP	19038
chr7-141071152-141074942	1.29121e-51	0.862575	0.233	0.071	1.65286e-46	TMEM178B	0
chr22-50480436-50488419	3.3404e-51	0.547808	0.583	0.303	4.27598e-46	MIOX	0
chr5-6765572-6767230	1.42514e-49	0.905403	0.204	0.058	1.82429e-44	RP11-332J15.3	0
chr18-28175009-28178873	2.55335e-49	0.651572	0.447	0.204	3.26849e-44	CDH2	0
chr16-1157365-1161064	2.61038e-49	0.684389	0.316	0.132	3.34149e-44	CACNA1H	0
chr18-3621888-3625517	5.88222e-49	0.636412	0.284	0.107	7.52971e-44	DLGAP1	0
chr17-57661141-57666996	7.14295e-49	-0.632666	0.194	0.348	9.14355e-44	MSI2	0
chr15-88638102-88640572	8.53333e-49	0.687774	0.227	0.069	1.09233e-43	ISG20	0
chr17-47278569-47281405	1.70908e-48	0.780243	0.231	0.075	2.18776e-43	ITGB3	0
chr21-45363612-45367846	1.84822e-48	0.600322	0.22	0.069	2.36587e-43	LINC00316	21621
chr21-33203359-33205074	2.05866e-48	0.950864	0.223	0.069	2.63525e-43	IFNAR2	24826
chr17-77318337-77326265	3.5614e-48	0.497633	0.402	0.19	4.55888e-43	SEPT9	0
chr22-20566707-20569912	3.72332e-48	0.898073	0.247	0.083	4.76615e-43	MED15	0
chr19-38300353-38301283	7.11555e-48	1.01402	0.205	0.062	9.10848e-43	CTB-102L5.4	0
chr11-67369623-67376447	8.15084e-48	0.466683	0.519	0.285	1.04337e-42	AP003419.11	0
chr17-1603933-1608457	6.97649e-47	-0.663855	0.154	0.289	8.93046e-42	SLC43A2	0
chr2-95273816-95278603	9.90984e-47	-0.856459	0.069	0.209	1.26854e-41	PROM2	0
chr3-64186809-64188192	3.91946e-46	0.882271	0.219	0.07	5.01722e-41	PRICKLE2	0
chr1-16011941-16024228	1.25724e-45	-0.679701	0.205	0.359	1.60937e-40	HSPB7	0
chr11-44725179-44728351	1.79718e-45	0.761302	0.272	0.098	2.30054e-40	TSPAN18	0
chr7-73767659-73771646	1.99927e-45	0.550215	0.383	0.184	2.55922e-40	CLDN3	0
chr22-36461231-36462778	2.97116e-45	0.833196	0.221	0.073	3.80333e-40	TXN2	4257
chr7-20329156-20332740	6.02742e-45	0.450711	0.528	0.302	7.71557e-40	ITGB8	0
chr1-169100141-169127521	7.94298e-45	-0.335553	0.717	0.77	1.01676e-39	ATP1B1	0
chr4-3387279-3390650	1.38575e-44	0.798597	0.24	0.085	1.77387e-39	RGS12	0
chr14-73227521-73229306	2.27617e-44	0.94854	0.205	0.065	2.91368e-39	PSEN1	3829
chr9-88537006-88539219	2.44644e-44	0.95415	0.203	0.062	3.13164e-39	NXNL2	0
chr1-16143189-16147413	1.00368e-43	0.557429	0.3	0.124	1.2848e-38	EPHA2	0
chr14-103549046-103553060	2.98372e-43	0.628394	0.215	0.072	3.8194e-38	BAG5	3483
chr9-81587459-81589023	2.99703e-43	0.703043	0.23	0.082	3.83644e-38	TLE1	0
chr15-90097530-90105254	3.53031e-43	-0.499652	0.296	0.426	4.51908e-38	IDH2	0
chr15-91852433-91855069	5.57733e-43	0.616918	0.225	0.08	7.13943e-38	SLCO3A1	0
chr10-45418572-45421540	1.72248e-42	0.694616	0.207	0.068	2.20491e-37	ALOX5	0
chr17-48549304-48565544	2.61244e-42	-0.672453	0.166	0.321	3.34414e-37	HOXB3	0
chr3-173394943-173398477	2.8612e-42	0.646692	0.339	0.149	3.66257e-37	NLGN1	0
chr2-20663034-20669047	2.92504e-42	0.575839	0.402	0.201	3.74429e-37	GDF7	0
chr22-50543960-50549176	4.72047e-42	0.732685	0.212	0.068	6.04258e-37	KLHDC7B	0
chr8-138582280-138583093	1.71932e-41	1.01293	0.232	0.078	2.20087e-36	COL22A1	5141
chr7-30930657-30934942	2.15902e-41	0.704613	0.375	0.164	2.76372e-36	GHRHR	3726
chr3-75667725-75672834	3.58156e-41	0.661035	0.231	0.087	4.58468e-36	LINC00960	0
chr5-16538407-16540987	3.73889e-41	0.666892	0.387	0.183	4.78608e-36	FAM134B	0
chr5-138943803-138946574	5.98589e-41	0.823016	0.202	0.068	7.66242e-36	SIL1	145
chr15-84883495-84887086	7.34265e-41	0.712188	0.372	0.165	9.39918e-36	SLC28A1	0
chr5-10562798-10568010	1.72747e-40	0.563501	0.381	0.186	2.21129e-35	ANKRD33B	0
chr2-240232433-240234812	2.22215e-40	0.608886	0.276	0.114	2.84453e-35	AC124861.1	0
chr20-6766552-6770920	2.83745e-40	0.657213	0.291	0.119	3.63216e-35	BMP2	0
chr6-26215454-26217998	8.66128e-40	0.808253	0.22	0.081	1.10871e-34	HIST1H2BG	0
chr7-138795589-138800358	8.96076e-40	-0.795999	0.093	0.225	1.14705e-34	TMEM213	0
chr10-120580467-120581633	9.32935e-40	0.9309	0.24	0.084	1.19423e-34	PLPP4	0
chr14-22656881-22658254	1.03274e-39	1.00741	0.213	0.07	1.32198e-34	AC243945.1	18407
chr1-24105325-24109417	1.09864e-39	0.691515	0.357	0.15	1.40635e-34	MYOM3	0
chr15-28094170-28097510	1.09912e-39	0.673676	0.267	0.11	1.40696e-34	OCA2	0
chr1-202105407-202108867	2.2304e-39	0.528409	0.311	0.135	2.85509e-34	GPR37L1	13990
chr22-30245566-30254797	2.33535e-39	0.490365	0.286	0.122	2.98943e-34	LIF	0
chr6-39180362-39194718	2.98878e-39	-0.48731	0.164	0.262	3.82588e-34	KCNK5	0
chr2-144512152-144521385	4.32598e-39	0.557748	0.392	0.192	5.5376e-34	ZEB2	0
chr9-133713225-133716856	1.0389e-38	0.885189	0.235	0.084	1.32988e-33	SARDH	0
chr6-13873197-13874361	2.40533e-38	0.923276	0.208	0.071	3.07902e-33	RP3-500L14.2	46622
chr21-31872259-31876079	1.38566e-37	0.652615	0.268	0.112	1.77375e-32	HUNK	0
chr15-57536653-57542843	2.73269e-37	-0.698041	0.129	0.257	3.49807e-32	CGNL1	0
chr12-124496825-124502817	7.59072e-37	0.62793	0.235	0.097	9.71673e-32	NCOR2	0
chr15-20248099-20253474	8.28264e-37	0.729107	0.264	0.105	1.06024e-31	RP11-509A17.3	91261
chr1-41484004-41488766	1.31775e-36	0.541321	0.286	0.127	1.68682e-31	EDN2	0
chr16-378597-385275	4.8736e-36	-0.542621	0.231	0.359	6.23859e-31	TMEM8A	0
chr19-13848868-13852521	8.52674e-36	0.495561	0.212	0.08	1.09149e-30	NANOS3	9541
chr7-74586226-74588870	1.04368e-35	0.582441	0.361	0.173	1.336e-30	GTF2IRD1	0
chr1-1079278-1081369	2.77013e-35	0.689355	0.231	0.093	3.54598e-30	C1orf159	448
chr3-53806170-53807838	4.86653e-35	0.79425	0.21	0.075	6.22955e-30	CACNA1D	0
chr2-100783967-100786823	5.20418e-35	0.875121	0.21	0.074	6.66177e-30	NPAS2	33328
chr6-151044088-151046140	9.92029e-35	0.536149	0.334	0.156	1.26988e-29	MTHFD1L	0
chr19-43667471-43670581	1.07984e-34	0.392133	0.25	0.108	1.38228e-29	PLAUR	0
chr10-3773914-3787186	3.42761e-34	0.264709	0.693	0.514	4.38761e-29	KLF6	0
chr7-47493611-47499217	4.02066e-34	-0.658989	0.089	0.202	5.14676e-29	TNS3	0
chr6-142300882-142302882	8.2766e-34	0.809535	0.202	0.072	1.05947e-28	ADGRG6	0
chr7-3194443-3195506	1.02887e-33	0.88067	0.214	0.075	1.31704e-28	AC073316.2	1119
chr13-21668686-21677690	1.05359e-33	-0.481074	0.251	0.379	1.34867e-28	FGF9	0
chr19-35898525-35902641	1.54463e-33	0.650312	0.228	0.095	1.97725e-28	HCST	0
chr21-45322133-45325616	2.64412e-33	0.588456	0.207	0.079	3.38468e-28	BX322557.13	11090
chr4-25861863-25864501	2.73958e-33	0.703396	0.24	0.099	3.50688e-28	SEL1L3	0
chr2-85741029-85744339	3.05277e-33	0.537587	0.291	0.137	3.90779e-28	ATOH8	7004
chr11-58058280-58062284	3.1483e-33	0.751214	0.216	0.079	4.03007e-28	RP11-659P15.1	0
chr21-15455472-15456488	3.82606e-33	0.913691	0.232	0.091	4.89766e-28	AJ006998.2	0
chr22-37559021-37564621	7.87227e-33	0.423529	0.278	0.121	1.00771e-27	CDC42EP1	0
chr12-52246590-52250860	8.17038e-33	0.525267	0.203	0.077	1.04587e-27	KRT7	0
chr8-28347258-28352734	8.19074e-33	0.571876	0.315	0.143	1.04848e-27	ZNF395	0
chr5-173718761-173722661	1.03811e-32	0.64777	0.283	0.128	1.32886e-27	LINC01484	0
chr1-179814415-179816752	1.16278e-32	0.641789	0.212	0.083	1.48846e-27	FAM163A	0
chr6-52503225-52505163	1.20819e-32	0.487421	0.327	0.16	1.54657e-27	TRAM2	0
chr1-47177806-47193543	1.23158e-32	0.305573	0.801	0.455	1.57652e-27	PDZK1IP1	0
chr16-66515281-66518189	1.44882e-32	0.504059	0.39	0.197	1.85461e-27	TK2	0
chr2-96501468-96507074	1.67127e-32	0.527666	0.311	0.15	2.13936e-27	NEURL3	0
chr12-104670970-104673126	1.82301e-32	0.709475	0.222	0.088	2.3336e-27	CHST11	0
chr10-69683991-69686887	2.06045e-32	0.606421	0.366	0.173	2.63754e-27	RP11-242G20.1	0
chr5-160467221-160468493	2.07759e-32	0.874329	0.204	0.075	2.65948e-27	MIR3142HG	0
chr3-58047718-58053223	3.18666e-32	0.451536	0.337	0.166	4.07917e-27	FLNB	0
chr22-50522745-50532809	5.70891e-32	0.282906	0.545	0.347	7.30786e-27	SCO2	0
chr14-90507323-90510893	7.69274e-32	0.827704	0.215	0.083	9.84733e-27	TTC7B	13670
chr5-170744105-170748244	8.67032e-32	0.507732	0.229	0.097	1.10987e-26	KCNIP1	7472
chr8-6862748-6879934	9.66852e-32	-0.51998	0.401	0.485	1.23765e-26	DEFB1	0
chr17-76137429-76142455	1.49349e-31	0.537561	0.35	0.186	1.91179e-26	FOXJ1	0
chr10-3809350-3812492	1.54558e-31	0.454388	0.306	0.147	1.97846e-26	RP11-464C19.2	21457
chr15-57322117-57327533	1.72387e-31	0.513642	0.422	0.211	2.20669e-26	LINC01413	0
chr9-106859842-106865241	2.72561e-31	0.436727	0.418	0.236	3.48899e-26	ZNF462	0
chr7-143379667-143385358	3.45428e-31	0.383835	0.382	0.206	4.42175e-26	ZYX	0
chr17-4479122-4484126	3.68127e-31	0.468172	0.469	0.255	4.71231e-26	SPNS3	0
chr15-84910710-84913564	4.73562e-31	0.580505	0.314	0.143	6.06197e-26	SLC28A1	0
chr11-117583235-117584826	6.99367e-31	0.889117	0.207	0.077	8.95246e-26	DSCAML1	0
chr2-127063426-127070244	9.43658e-31	0.50973	0.281	0.126	1.20796e-25	BIN1	0
chr4-183796857-183799026	1.24887e-30	0.64706	0.218	0.09	1.59866e-25	STOX2	0
chr5-116571812-116576740	1.2998e-30	0.377147	0.471	0.27	1.66385e-25	SEMA6A	0
chr7-73826442-73835053	1.45955e-30	0.263712	0.495	0.294	1.86834e-25	CLDN4	0
chr10-92121645-92126674	1.56336e-30	-0.649711	0.128	0.237	2.00122e-25	CPEB3	0
chr14-103121051-103124961	1.78782e-30	0.511088	0.222	0.092	2.28855e-25	TNFAIP2	0
chr9-127940952-127947057	1.91385e-30	-0.52097	0.154	0.253	2.44988e-25	FAM102A	0
chr4-3384426-3386481	1.96162e-30	0.787325	0.224	0.088	2.51103e-25	RGS12	0
chr10-3885564-3888599	1.99472e-30	0.526575	0.347	0.17	2.55341e-25	RP11-464C19.3	45919
chr6-21044929-21046902	1.99505e-30	0.755162	0.231	0.096	2.55382e-25	CDKAL1	0
chr15-62781928-62784089	2.31175e-30	0.620334	0.229	0.095	2.95922e-25	TLN2	0
chr3-126523227-126525046	2.43843e-30	0.822938	0.238	0.096	3.12139e-25	CHST13	0
chr12-26124415-26126955	2.52923e-30	0.467678	0.304	0.148	3.23761e-25	BHLHE41	0
chr12-111402759-111407775	2.54503e-30	0.38888	0.392	0.221	3.25784e-25	SH2B3	0
chr1-10662696-10678372	2.61443e-30	-0.43733	0.352	0.45	3.34668e-25	CASZ1	0
chr3-194312375-194316339	2.65236e-30	0.531857	0.298	0.143	3.39524e-25	LINC00887	0
chr7-502400-505006	3.17123e-30	0.687686	0.262	0.114	4.05942e-25	PDGFA	0
chr17-28497059-28501484	3.75815e-30	0.786831	0.222	0.087	4.81074e-25	SLC13A2	0
chr10-96719378-96721507	3.85565e-30	0.772456	0.202	0.078	4.93554e-25	PIK3AP1	0
chr6-154474449-154480538	4.84569e-30	0.488626	0.36	0.185	6.20287e-25	CNKSR3	0
chr8-27610190-27615742	6.59177e-30	0.379876	0.407	0.229	8.438e-25	CLU	0
chr5-56479327-56482658	9.6026e-30	0.528336	0.276	0.13	1.22921e-24	CTC-236F12.4	0
chr13-112710985-112712771	1.35025e-29	0.610864	0.229	0.094	1.72843e-24	ATP11A	0
chr2-176146038-176153245	1.71361e-29	-0.492823	0.194	0.291	2.19356e-24	AC009336.19	0
chr9-88531884-88536399	1.88324e-29	0.487601	0.418	0.219	2.4107e-24	NXNL2	0
chr5-141873978-141879803	1.99356e-29	-0.433241	0.25	0.359	2.55192e-24	PCDH1	0
chr15-67105123-67111033	2.21807e-29	0.440413	0.347	0.178	2.83931e-24	SMAD3	0
chr11-111976381-111978766	2.6904e-29	0.72555	0.217	0.091	3.44393e-24	DIXDC1	0
chr4-147730895-147734408	2.7358e-29	0.574714	0.337	0.17	3.50205e-24	ARHGAP10	0
chr1-2211963-2216785	2.83613e-29	0.375077	0.319	0.159	3.63047e-24	FAAP20	0
chr1-64896561-64899051	3.80901e-29	0.611906	0.245	0.108	4.87584e-24	JAK1	0
chr5-107668782-107674111	4.7863e-29	-0.559984	0.159	0.278	6.12685e-24	EFNA5	0
chr15-60396228-60399338	6.62118e-29	0.462582	0.238	0.103	8.47564e-24	ANXA2	0
chr9-83061160-83063581	1.21058e-28	0.51267	0.257	0.116	1.54964e-23	RASEF	0
chr13-112657189-112659261	1.22084e-28	0.755712	0.214	0.088	1.56277e-23	ATP11AUN	0
chr9-116189501-116190998	1.29274e-28	0.813129	0.209	0.078	1.65481e-23	PAPPA	0
chr3-46888055-46910709	1.49384e-28	-0.297142	0.447	0.502	1.91223e-23	PTH1R	0
chr12-109110013-109117149	1.90554e-28	-0.401191	0.332	0.428	2.43924e-23	UNG	0
chr7-155618548-155620010	1.99734e-28	0.647383	0.306	0.142	2.55675e-23	RP5-912I13.2	0
chr2-20204956-20226492	2.3365e-28	-0.256124	0.492	0.528	2.99091e-23	SDC1	0
chr1-116471353-116479373	2.52124e-28	-0.412521	0.334	0.43	3.22739e-23	RP4-655J12.4	0
chr14-38207494-38209813	2.84493e-28	0.730186	0.247	0.103	3.64173e-23	SSTR1	0
chr7-30905951-30917609	3.32382e-28	0.440584	0.507	0.279	4.25475e-23	RP5-877J2.1	0
chr11-111416609-111418289	3.89953e-28	0.677541	0.235	0.1	4.99172e-23	POU2AF1	0
chr18-7038057-7039044	4.24055e-28	0.701418	0.205	0.083	5.42825e-23	LAMA1	0
chr5-157263445-157272442	6.38973e-28	-0.461506	0.275	0.372	8.17936e-23	CYFIP2	0
chr20-62374127-62378628	6.51356e-28	0.587851	0.245	0.109	8.33788e-23	LAMA5	6814
chr16-53041103-53046457	6.52333e-28	0.402134	0.343	0.185	8.35038e-23	RP11-467J12.4	0
chr10-102393644-102396769	7.03426e-28	0.368598	0.375	0.209	9.00441e-23	NFKB2	0
chr3-171457471-171461497	7.27647e-28	0.558772	0.327	0.163	9.31447e-23	TNIK	0
chr2-26770923-26773150	1.12752e-27	0.705462	0.241	0.105	1.44331e-22	SLC35F6	0
chr15-91939318-91943510	1.47635e-27	0.434644	0.221	0.096	1.88984e-22	SLCO3A1	0
chr4-165872291-165875368	1.72114e-27	0.696757	0.241	0.105	2.20319e-22	TLL1	0
chr6-31877101-31880328	1.90747e-27	0.629775	0.265	0.117	2.44171e-22	SLC44A4	0
chr1-109252863-109255937	2.01223e-27	0.589214	0.251	0.115	2.57581e-22	CELSR2	0
chr14-22820980-22823529	2.02288e-27	0.695679	0.24	0.103	2.58945e-22	SLC7A7	0
chr11-68008082-68015414	2.86303e-27	0.413334	0.444	0.242	3.66491e-22	ALDH3B1	0
chr17-17780606-17785741	3.16322e-27	-0.641556	0.107	0.215	4.04917e-22	RAI1	0
chr9-126721178-126725030	5.00629e-27	-0.648441	0.121	0.226	6.40846e-22	LMX1B	20145
chr9-90432947-90434102	5.32161e-27	0.674554	0.224	0.097	6.81209e-22	LINC01508	0
chr7-29805980-29807906	6.23186e-27	0.690946	0.21	0.088	7.97727e-22	WIPF3	0
chr15-94230618-94232567	6.84543e-27	0.670081	0.237	0.1	8.7627e-22	MCTP2	0
chr4-72567690-72570201	1.07345e-26	0.530018	0.226	0.099	1.37411e-21	ADAMTS3	0
chr11-1566814-1575125	1.30414e-26	0.309812	0.386	0.212	1.66941e-21	DUSP8	0
chr11-118617955-118623930	1.31521e-26	0.387026	0.367	0.207	1.68357e-21	PHLDB1	0
chr1-30823351-30825008	2.25773e-26	0.482629	0.22	0.098	2.89007e-21	RP5-1125N11.2	0
chr9-76904666-76906961	2.26147e-26	0.586189	0.296	0.144	2.89486e-21	PRUNE2	0
chr17-50109550-50116000	2.67693e-26	-0.496415	0.139	0.222	3.42668e-21	PDK2	0
chr2-127454729-127456211	3.01386e-26	0.734162	0.226	0.09	3.85798e-21	IWS1	0
chr12-3259718-3260979	3.41646e-26	0.868884	0.202	0.083	4.37334e-21	TSPAN9	0
chr21-42777170-42778643	4.07387e-26	0.692389	0.206	0.087	5.21488e-21	KB-51A8.1	0
chr11-61693667-61697728	4.09532e-26	0.439165	0.296	0.155	5.24233e-21	DAGLA	0
chr7-20217121-20221253	9.9401e-26	0.470486	0.304	0.16	1.27241e-20	MACC1	0
chr5-142362610-142365192	1.24182e-25	0.602762	0.211	0.088	1.58963e-20	SPRY4	36154
chr6-160254465-160257437	1.78316e-25	0.540696	0.315	0.16	2.28258e-20	SLC22A2	0
chr7-28684888-28686850	1.83152e-25	0.476274	0.233	0.105	2.3445e-20	CREB5	0
chr7-155807223-155812489	2.61796e-25	0.436689	0.399	0.23	3.3512e-20	SHH	0
chr1-18878899-18886901	2.70298e-25	-0.384404	0.21	0.287	3.46002e-20	ALDH4A1	0
chr19-44723613-44725921	3.1174e-25	0.612116	0.223	0.096	3.99052e-20	CEACAM16	12898
chr11-47996461-48002953	3.73238e-25	0.453914	0.386	0.212	4.77775e-20	PTPRJ	0
chr2-218321995-218325328	4.08264e-25	0.397517	0.452	0.266	5.2261e-20	PNKD	0
chr10-132546514-132548821	5.38512e-25	0.629913	0.213	0.09	6.89339e-20	INPP5A	0
chr6-3748206-3752975	5.51242e-25	0.331232	0.368	0.204	7.05634e-20	PXDC1	0
chr12-107317585-107321639	5.99796e-25	-0.497595	0.174	0.265	7.67786e-20	BTBD11	0
chr17-50637773-50641621	7.95878e-25	0.533528	0.21	0.09	1.01879e-19	ABCC3	0
chr2-42974475-42975892	8.66229e-25	0.698663	0.204	0.085	1.10884e-19	AC016735.1	25462
chr11-47184045-47189870	1.0909e-24	0.446009	0.349	0.193	1.39644e-19	PACSIN3	0
chr16-4942695-4946223	1.10283e-24	0.349888	0.246	0.115	1.41171e-19	PPL	0
chrX-150361029-150367311	1.19445e-24	0.411916	0.254	0.123	1.52899e-19	MAMLD1	0
chr22-30255716-30258530	1.50548e-24	0.546037	0.246	0.11	1.92713e-19	OSM	4298
chr18-61732952-61736942	1.56728e-24	-0.483305	0.158	0.243	2.00625e-19	RP11-879F14.1	0
chr9-33328236-33330179	1.57279e-24	0.540027	0.26	0.122	2.01329e-19	NFX1	0
chr14-94597765-94601182	1.79849e-24	0.587129	0.29	0.137	2.30221e-19	SERPINA3	0
chr2-85583664-85586131	1.9924e-24	0.526407	0.225	0.098	2.55043e-19	VAMP5	0
chr7-74475464-74484414	2.07103e-24	0.284159	0.457	0.286	2.65108e-19	GTF2IRD1	0
chr4-1191572-1195397	2.31899e-24	0.464499	0.266	0.131	2.96849e-19	SPON2	0
chr1-151367913-151373074	3.0929e-24	-0.434418	0.175	0.254	3.95915e-19	SELENBP1	0
chr4-52051061-52053000	3.35248e-24	0.661814	0.218	0.095	4.29144e-19	SPATA18	0
chr1-53734996-53741262	4.17396e-24	0.475706	0.402	0.22	5.343e-19	GLIS1	0
chr2-9371334-9375433	4.41973e-24	-0.440443	0.179	0.262	5.65761e-19	ASAP2	0
chr4-6937504-6945382	5.53191e-24	-0.582239	0.122	0.213	7.08129e-19	TBC1D14	0
chr14-23153276-23155764	6.35211e-24	-0.546036	0.12	0.203	8.13121e-19	SLC7A8	0
chr12-52924955-52927997	6.65331e-24	0.562682	0.274	0.13	8.51677e-19	KRT8	0
chr1-16043150-16049398	6.95263e-24	-0.659473	0.123	0.225	8.89992e-19	CLCNKB	0
chr7-101911042-101913698	8.10811e-24	0.682847	0.213	0.087	1.0379e-18	CUX1	0
chr17-42421339-42423734	8.49959e-24	0.475218	0.206	0.093	1.08802e-18	PTRF	0
chr17-31558440-31562692	8.69633e-24	0.468749	0.234	0.113	1.1132e-18	RP1-41C23.4	0
chr20-54121569-54124238	9.37857e-24	0.616591	0.25	0.123	1.20053e-18	CYP24A1	29210
chr1-151546914-151548080	9.61551e-24	0.688226	0.201	0.087	1.23086e-18	TUFT1	0
chr10-49757790-49762701	1.31663e-23	-0.420437	0.268	0.349	1.68539e-18	OGDHL	0
chr14-68783744-68787795	1.65164e-23	0.368735	0.417	0.248	2.11423e-18	ZFP36L1	0
chr5-173762333-173768587	2.02919e-23	0.377806	0.476	0.291	2.59753e-18	LINC01484	16121
chr1-226121224-226124215	2.18409e-23	0.468507	0.247	0.117	2.79582e-18	ACBD3	20463
chr8-144310801-144322153	2.43188e-23	-0.556837	0.117	0.204	3.113e-18	HSF1	0
chr1-2554656-2557909	2.66795e-23	0.470414	0.27	0.131	3.41519e-18	TNFRSF14	0
chr16-67456340-67466766	2.89622e-23	-0.414286	0.179	0.265	3.70739e-18	ATP6V0D1	0
chr17-42794454-42799239	2.93057e-23	-0.509234	0.188	0.28	3.75137e-18	CNTD1	0
chr5-141840272-141846460	3.02977e-23	-0.450265	0.194	0.287	3.87835e-18	PCDH1	6650
chr16-4010128-4013808	3.20539e-23	0.631742	0.243	0.11	4.10316e-18	ADCY9	0
chr17-75631597-75644014	3.25696e-23	-0.38538	0.375	0.447	4.16916e-18	RECQL5	0
chr3-194295901-194299252	3.3514e-23	0.509668	0.27	0.132	4.29006e-18	LINC00887	0
chr6-43267524-43271630	4.46029e-23	0.485919	0.372	0.198	5.70952e-18	TTBK1	0
chr12-125982824-125984708	5.04283e-23	0.608292	0.298	0.144	6.45522e-18	LINC00939	0
chr22-38107581-38112715	7.00212e-23	0.515562	0.347	0.18	8.96327e-18	PLA2G6	0
chr18-58193763-58198747	7.33399e-23	-0.554442	0.18	0.275	9.3881e-18	NEDD4L	0
chr7-128909398-128912416	1.18528e-22	0.497176	0.272	0.139	1.51726e-17	KCP	0
chr9-35904845-35911255	1.34616e-22	0.342397	0.317	0.168	1.72319e-17	LINC00961	0
chr8-66521490-66523633	1.39945e-22	0.422974	0.217	0.102	1.79141e-17	C8orf46	2965
chr4-3461047-3465024	1.5979e-22	0.530459	0.208	0.094	2.04545e-17	DOK7	0
chr6-130365195-130367262	1.6167e-22	0.68237	0.222	0.096	2.06951e-17	TMEM200A	0
chr16-81729973-81732088	1.62232e-22	0.458112	0.213	0.099	2.0767e-17	RP11-960L18.1	6159
chr2-127080081-127082680	1.76815e-22	0.62833	0.213	0.092	2.26338e-17	BIN1	0
chr6-14476605-14477830	2.00992e-22	0.651602	0.232	0.103	2.57285e-17	RP3-448I9.1	72315
chr16-3695434-3697182	2.3234e-22	0.677391	0.209	0.087	2.97414e-17	TRAP1	0
chr10-72327786-72337714	2.80693e-22	-0.346848	0.341	0.423	3.5931e-17	DNAJB12	0
chr2-176128074-176131133	3.58779e-22	-0.493494	0.155	0.249	4.59266e-17	HOXD8	0
chr2-219269234-219271200	4.05061e-22	0.68095	0.235	0.107	5.1851e-17	TUBA4B	0
chr15-98953392-98956585	5.89913e-22	0.63577	0.205	0.09	7.55136e-17	IGF1R	0
chr14-24816016-24818765	8.06488e-22	0.629864	0.245	0.112	1.03237e-16	STXBP6	0
chr17-39753179-39756498	9.68384e-22	0.443533	0.272	0.143	1.23961e-16	IKZF3	1216
chr12-4030819-4032260	9.91552e-22	0.522279	0.208	0.094	1.26927e-16	RP11-320N7.2	4160
chr16-564863-571698	1.14354e-21	-0.536002	0.117	0.201	1.46383e-16	NHLRC4	0
chr6-161433872-161437510	1.25209e-21	0.542105	0.291	0.148	1.60278e-16	PARK2	0
chr6-165660003-165665401	1.40966e-21	-0.377617	0.212	0.289	1.80447e-16	PDE10A	0
chr20-63246396-63249841	1.47572e-21	0.570138	0.224	0.1	1.88903e-16	NKAIN4	0
chr11-128448115-128449717	1.70021e-21	0.594161	0.239	0.114	2.1764e-16	ETS1	9043
chr17-40310931-40315132	1.72567e-21	0.438936	0.222	0.107	2.209e-16	RARA	0
chr2-19801053-19803166	1.95069e-21	0.59836	0.248	0.117	2.49704e-16	LINC00954	65693
chr19-6475365-6477150	2.30798e-21	0.592022	0.279	0.136	2.95439e-16	DENND1C	0
chr1-109927614-109931738	2.35856e-21	0.461343	0.339	0.191	3.01914e-16	CSF1	0
chr4-1765531-1772216	2.57883e-21	0.440639	0.319	0.177	3.30111e-16	TACC3	20354
chr12-124542123-124546647	2.91928e-21	0.464149	0.237	0.113	3.73692e-16	NCOR2	0
chr10-86399661-86403594	3.39521e-21	0.377329	0.381	0.215	4.34614e-16	WAPL	31661
chr10-122348202-122351441	3.75151e-21	0.511947	0.297	0.151	4.80223e-16	BTBD16	10039
chr6-17393107-17394642	4.26386e-21	0.50031	0.253	0.124	5.45809e-16	CAP2	0
chr6-160258034-160261204	4.55623e-21	0.512286	0.282	0.143	5.83234e-16	SLC22A2	0
chr9-127960127-127982159	5.76431e-21	-0.256439	0.511	0.55	7.37878e-16	FAM102A	0
chr21-31900077-31901727	6.14593e-21	0.664351	0.228	0.107	7.86729e-16	HUNK	0
chr2-111659065-111660719	6.71304e-21	0.365459	0.262	0.135	8.59323e-16	RP11-68E19.2	21097
chr2-176132459-176141361	7.43852e-21	-0.412687	0.254	0.335	9.5219e-16	HOXD3	0
chr11-126354598-126361864	7.78197e-21	-0.472467	0.177	0.26	9.96155e-16	ST3GAL4	0
chr8-143969511-143978531	8.89691e-21	0.299943	0.463	0.292	1.13888e-15	PLEC	0
chr16-54928264-54931560	9.31198e-21	0.296494	0.347	0.211	1.19201e-15	IRX5	0
chr17-80832250-80834351	1.12554e-20	0.536994	0.209	0.094	1.44078e-15	RPTOR	0
chr16-4596111-4597874	1.99452e-20	0.546334	0.285	0.146	2.55314e-15	C16orf96	0
chr19-13793495-13797270	1.99909e-20	0.277686	0.361	0.209	2.55899e-15	ZSWIM4	0
chr12-120533882-120539937	2.63975e-20	-0.453973	0.177	0.255	3.37909e-15	RNF10	0
chr12-6309906-6313844	2.73108e-20	0.444456	0.293	0.164	3.496e-15	PLEKHG6	0
chr15-31261684-31267226	2.8013e-20	0.480091	0.28	0.144	3.58589e-15	RP11-16E12.2	30845
chr20-63536270-63539265	3.36461e-20	0.493753	0.205	0.096	4.30698e-15	PTK6	0
chr1-153563377-153569201	3.71941e-20	0.256511	0.34	0.203	4.76115e-15	S100A2	0
chr20-62641671-62648803	3.98164e-20	0.381967	0.345	0.195	5.09682e-15	SLCO4A1	0
chr3-188051142-188052963	4.11567e-20	0.493877	0.234	0.117	5.26839e-15	RP11-132N15.1	47151
chr9-135490300-135492149	4.36439e-20	0.729996	0.212	0.095	5.58677e-15	PPP1R26	1406
chr2-20613729-20620116	4.45865e-20	0.331573	0.354	0.201	5.70743e-15	HS1BP3	0
chr8-8383811-8387413	4.9307e-20	0.490129	0.253	0.127	6.31169e-15	SGK223	0
chr19-37979561-37981249	4.95707e-20	0.622996	0.228	0.11	6.34544e-15	SIPA1L3	0
chr22-19957440-19972290	5.22274e-20	-0.312354	0.365	0.425	6.68552e-15	COMT	0
chr19-10352324-10354548	5.45918e-20	-0.405357	0.22	0.289	6.98819e-15	TYK2	0
chr1-228734858-228736634	5.55201e-20	0.457701	0.201	0.095	7.10701e-15	RHOU	0
chr11-61193506-61196435	5.68127e-20	0.495928	0.213	0.102	7.27247e-15	PGA3	6871
chr22-39148468-39153849	6.14448e-20	0.340618	0.325	0.19	7.86543e-15	CBX7	0
chr14-99571356-99576717	6.22981e-20	0.391796	0.332	0.191	7.97466e-15	CCDC85C	0
chr20-1893671-1898164	6.85732e-20	0.482974	0.244	0.121	8.77792e-15	SIRPA	0
chr6-37102007-37105114	7.85134e-20	0.34555	0.321	0.179	1.00503e-14	PIM1	65088
chr8-26447176-26451974	1.05455e-19	0.391356	0.417	0.245	1.3499e-14	BNIP3L	0
chr1-32757975-32762145	1.18411e-19	0.30948	0.292	0.165	1.51576e-14	KIAA1522	0
chr6-106739196-106744395	1.34607e-19	0.484148	0.28	0.149	1.72308e-14	RP1-60O19.1	0
chr10-86966143-86973524	1.73401e-19	0.260375	0.502	0.343	2.21967e-14	ADIRF	0
chr12-119709928-119711813	2.17049e-19	0.457663	0.245	0.134	2.77839e-14	CIT	0
chr9-130190928-130202589	2.21879e-19	-0.279978	0.328	0.384	2.84023e-14	NCS1	0
chr11-117511386-117514363	2.28117e-19	0.612973	0.233	0.112	2.92008e-14	DSCAML1	0
chr6-167546295-167547814	2.39997e-19	0.651685	0.204	0.094	3.07215e-14	RP11-351J23.2	119025
chr9-8856256-8859732	2.83461e-19	0.627689	0.225	0.107	3.62853e-14	PTPRD	0
chr8-102767612-102770991	2.88735e-19	0.414379	0.276	0.152	3.69604e-14	KB-1732A1.1	34525
chr13-95296462-95302359	2.91863e-19	0.406255	0.333	0.181	3.73608e-14	ABCC4	0
chr7-29562632-29567686	3.29788e-19	-0.404583	0.215	0.286	4.22155e-14	PRR15	0
chr21-41496455-41502716	4.62234e-19	-0.516435	0.149	0.218	5.91697e-14	TMPRSS2	0
chr1-25769134-25776007	5.00619e-19	-0.476354	0.177	0.25	6.40832e-14	MAN1C1	0
chr17-40442596-40450625	5.23738e-19	0.312695	0.475	0.289	6.70427e-14	IGFBP4	0
chr9-114174597-114178006	5.99924e-19	0.564737	0.254	0.129	7.6795e-14	COL27A1	0
chr20-57577397-57583768	6.04727e-19	-0.325371	0.251	0.318	7.74099e-14	PCK1	9284
chr15-50181354-50185924	7.05125e-19	0.493427	0.325	0.17	9.02617e-14	SLC27A2	0
chr12-2958252-2961197	7.20737e-19	0.372198	0.301	0.174	9.22601e-14	TEAD4	0
chr11-128451358-128454046	7.6888e-19	0.596013	0.208	0.097	9.84228e-14	ETS1	4714
chr3-194269415-194272004	8.16832e-19	0.374136	0.353	0.195	1.04561e-13	RP11-513G11.2	4677
chr20-57558619-57571275	1.32854e-18	-0.265901	0.438	0.442	1.70064e-13	PCK1	0
chr5-73135262-73138487	1.38199e-18	0.572215	0.212	0.105	1.76906e-13	TMEM171	3444
chr3-32420011-32422705	1.65161e-18	0.451826	0.206	0.102	2.11419e-13	CMTM7	0
chr22-39239236-39246113	1.80074e-18	0.32437	0.447	0.284	2.30509e-13	PDGFB	0
chr14-104686795-104692931	1.86545e-18	0.37219	0.351	0.202	2.38792e-13	INF2	0
chr2-43157895-43163578	1.93102e-18	0.375904	0.376	0.213	2.47186e-13	AC093609.1	55203
chr9-69130429-69132845	2.28334e-18	0.540589	0.27	0.136	2.92285e-13	TJP2	0
chr7-87599355-87601291	2.54069e-18	0.580696	0.22	0.104	3.25228e-13	ABCB1	0
chr1-231192387-231194238	2.95736e-18	0.570018	0.222	0.115	3.78566e-13	TRIM67	0
chr5-134465036-134467316	3.10028e-18	0.343117	0.385	0.223	3.96861e-13	AC005355.1	0
chr10-31602393-31604346	3.12885e-18	0.404247	0.206	0.108	4.00517e-13	RP11-472N13.2	253
chr20-50624198-50626495	3.2699e-18	0.599939	0.219	0.108	4.18573e-13	FAM65C	0
chr15-63046928-63052211	3.411e-18	0.351491	0.381	0.239	4.36635e-13	TPM1	0
chr10-33333621-33337970	3.44568e-18	0.319707	0.462	0.293	4.41075e-13	NRP1	0
chr12-3116199-3124156	3.47848e-18	-0.368333	0.27	0.345	4.45273e-13	TSPAN9	0
chr8-22382844-22385058	3.69228e-18	0.412126	0.293	0.153	4.72641e-13	SLC39A14	0
chr16-85635131-85644073	3.73092e-18	-0.417657	0.179	0.251	4.77588e-13	GSE1	0
chr4-5069266-5071002	3.90126e-18	0.650939	0.201	0.095	4.99393e-13	STK32B	0
chr14-50044005-50045781	3.98734e-18	0.599435	0.203	0.092	5.10411e-13	LINC01588	0
chr1-155191917-155198288	4.18013e-18	-0.436746	0.187	0.278	5.3509e-13	MUC1	0
chr6-12289286-12292979	4.29937e-18	0.375983	0.318	0.173	5.50354e-13	EDN1	0
chr19-33040743-33044027	5.22701e-18	0.47262	0.301	0.163	6.69099e-13	RHPN2	0
chr21-41612070-41614939	5.31342e-18	0.422554	0.21	0.108	6.8016e-13	AP006748.1	30750
chr17-4908202-4910301	5.70323e-18	0.497737	0.223	0.108	7.30059e-13	CHRNE	5127
chr6-93416405-93420467	5.77966e-18	0.328782	0.463	0.291	7.39843e-13	EPHA7	0
chr9-114153670-114157708	6.19359e-18	0.437022	0.275	0.151	7.92829e-13	COL27A1	0
chr6-1123243-1125471	7.03548e-18	0.579478	0.223	0.108	9.00598e-13	RP5-856G1.2	18296
chr17-1642643-1651699	7.04278e-18	-0.311349	0.375	0.432	9.01532e-13	RILP	0
chr4-141130879-141134797	8.0508e-18	-0.486939	0.134	0.209	1.03057e-12	RNF150	0
chr17-7213314-7227704	9.5798e-18	-0.275305	0.415	0.482	1.22629e-12	ACADVL	0
chr2-27723184-27725824	1.00201e-17	0.493571	0.201	0.099	1.28266e-12	LINC01460	7451
chr7-99372052-99376504	1.08343e-17	0.368566	0.27	0.147	1.38687e-12	ARPC1B	0
chr22-46005418-46008814	1.27089e-17	0.325842	0.232	0.12	1.62684e-12	CITF22-92A6.1	4791
chr12-3241464-3242965	1.61002e-17	0.635536	0.206	0.096	2.06095e-12	TSPAN9	0
chr11-63612998-63614849	1.64602e-17	0.492958	0.232	0.114	2.10703e-12	PLA2G16	0
chr1-40860609-40863135	1.67618e-17	0.345235	0.338	0.203	2.14564e-12	CITED4	0
chr19-19119267-19121134	2.20788e-17	0.630572	0.228	0.109	2.82626e-12	TMEM161A	0
chr9-214411-216637	2.50588e-17	0.550967	0.239	0.118	3.20773e-12	DOCK8	0
chr9-16624282-16628355	3.04575e-17	0.538558	0.222	0.108	3.8988e-12	BNC2	0
chr16-57371857-57374993	3.30572e-17	0.341185	0.384	0.235	4.23159e-12	CX3CL1	0
chr16-75261254-75268497	3.5195e-17	0.343527	0.402	0.244	4.50524e-12	BCAR1	0
chr11-64553406-64560171	3.8355e-17	0.400032	0.361	0.198	4.90975e-12	SLC22A11	0
chr2-217963201-217967018	3.96383e-17	0.406304	0.335	0.198	5.07402e-12	TNS1	0
chr17-76497717-76502253	3.98111e-17	0.295088	0.318	0.187	5.09614e-12	RHBDF2	0
chr1-8012025-8021004	5.05268e-17	0.4421	0.344	0.211	6.46783e-12	ERRFI1	0
chr1-202009234-202014280	5.25076e-17	0.294271	0.441	0.284	6.72139e-12	ELF3	0
chr16-87506219-87508961	5.29034e-17	0.590221	0.215	0.102	6.77205e-12	RP11-482M8.1	0
chr9-93056993-93063062	5.38904e-17	0.331887	0.458	0.285	6.8984e-12	SUSD3	0
chr11-117519025-117521295	5.67538e-17	0.551215	0.244	0.123	7.26493e-12	DSCAML1	0
chr17-59365233-59368220	6.02439e-17	0.439399	0.235	0.125	7.7117e-12	YPEL2	0
chr22-37196622-37200225	6.15196e-17	0.300724	0.44	0.286	7.875e-12	C1QTNF6	0
chr19-11141583-11144410	6.58725e-17	0.275661	0.311	0.185	8.4322e-12	SPC24	0
chr21-44297161-44307995	7.87903e-17	-0.286673	0.402	0.454	1.00858e-11	PFKL	0
chr3-53841283-53847448	9.15914e-17	0.318764	0.49	0.308	1.17244e-11	IL17RB	0
chr11-130177796-130182562	1.05984e-16	0.326674	0.372	0.232	1.35668e-11	ST14	0
chr1-204376549-204379509	1.13908e-16	0.436157	0.347	0.195	1.45812e-11	PLEKHA6	0
chr5-16507505-16509648	1.26642e-16	0.461602	0.265	0.14	1.62112e-11	FAM134B	0
chr2-30230413-30234706	1.44238e-16	0.330754	0.325	0.187	1.84637e-11	LBH	0
chr12-55719650-55722049	1.55536e-16	0.48523	0.245	0.125	1.99099e-11	RDH5	0
chr5-16930114-16937824	1.5992e-16	-0.430963	0.232	0.308	2.0471e-11	MYO10	0
chr9-110124419-110129878	1.62397e-16	0.33062	0.336	0.195	2.07881e-11	AKAP2	0
chr9-89465873-89468198	1.63376e-16	0.480703	0.221	0.118	2.09135e-11	SEMA4D	0
chr2-85306256-85310456	1.67724e-16	0.408	0.352	0.202	2.14701e-11	TCF7L1	0
chr19-4367400-4371487	1.79087e-16	0.425546	0.208	0.102	2.29246e-11	SH3GL1	0
chr11-57498390-57500748	2.05739e-16	-0.509556	0.154	0.224	2.63362e-11	SLC43A1	0
chr1-205913122-205915972	2.1763e-16	0.477661	0.32	0.179	2.78584e-11	SLC26A9	0
chr1-85605400-85607865	2.1884e-16	0.552604	0.205	0.097	2.80133e-11	RP11-290M5.2	4665
chr21-43731230-43742001	2.24878e-16	0.280098	0.466	0.297	2.87861e-11	PDXK	0
chr7-101933770-101937289	2.84957e-16	0.506872	0.279	0.151	3.64767e-11	CUX1	0
chr5-138952877-138956413	3.21793e-16	0.458854	0.252	0.132	4.11921e-11	SIL1	0
chr11-126113325-126116506	3.45914e-16	0.400385	0.201	0.103	4.42797e-11	RP11-673E11.2	10911
chr9-121648988-121653039	3.46118e-16	0.3888	0.241	0.127	4.43059e-11	DAB2IP	0
chr12-109718313-109724465	3.63113e-16	-0.386993	0.182	0.242	4.64814e-11	FAM222A	0
chr7-27873583-27874896	3.66985e-16	0.607634	0.201	0.098	4.6977e-11	JAZF1	0
chr3-111858508-111861249	3.68381e-16	0.318083	0.323	0.19	4.71557e-11	PHLDB2	0
chr14-35384093-35387124	4.58711e-16	0.429218	0.341	0.196	5.87187e-11	NFKBIA	14386
chr1-9687027-9690497	5.43934e-16	0.393465	0.275	0.154	6.96279e-11	PIK3CD	0
chr17-82297171-82299971	6.16607e-16	0.357874	0.235	0.12	7.89306e-11	RP13-516M14.1	2260
chr20-25048320-25059646	6.4111e-16	-0.33517	0.348	0.403	8.20672e-11	ACSS1	0
chr4-10087143-10097127	6.87934e-16	-0.42393	0.197	0.262	8.8061e-11	WDR1	0
chr10-11874197-11877893	7.09324e-16	0.304696	0.302	0.181	9.07991e-11	PROSER2	1919
chr6-26195153-26200178	7.31289e-16	0.319198	0.346	0.213	9.36108e-11	RP1-34B20.21	0
chr1-234535511-234540196	7.84622e-16	0.34604	0.325	0.195	1.00438e-10	LINC01354	3731
chr22-23837219-23839823	8.33908e-16	-0.381809	0.155	0.223	1.06747e-10	DERL3	0
chr6-41036174-41041392	1.01204e-15	0.368957	0.401	0.23	1.29549e-10	UNC5CL	0
chr14-64736063-64739065	1.10032e-15	0.447848	0.311	0.174	1.4085e-10	PLEKHG3	0
chr1-210232022-210234727	1.12221e-15	0.329522	0.216	0.121	1.43651e-10	SERTAD4	0
chr17-35241857-35244884	1.1252e-15	0.28338	0.285	0.162	1.44035e-10	SLFN5	0
chr10-132406983-132414171	1.18655e-15	-0.508328	0.134	0.213	1.51888e-10	PWWP2B	0
chr1-116481694-116485869	1.23049e-15	-0.346706	0.235	0.286	1.57512e-10	RP4-655J12.4	2851
chr17-81254757-81257060	1.40513e-15	0.462038	0.259	0.138	1.79868e-10	SLC38A10	0
chr8-22209891-22213155	1.43544e-15	0.446463	0.206	0.1	1.83748e-10	BMP1	0
chr22-50182094-50187516	1.45783e-15	-0.394339	0.179	0.245	1.86613e-10	TRABD	0
chr1-31572832-31581311	1.60074e-15	0.2716	0.411	0.265	2.04908e-10	TINAGL1	0
chr8-125641033-125643351	1.63727e-15	0.421399	0.301	0.166	2.09584e-10	RP11-136O12.2	99659
chr6-26155406-26160338	1.72883e-15	0.260146	0.442	0.31	2.21304e-10	HIST1H2BD	0
chr1-225412372-225414714	1.85841e-15	0.448709	0.203	0.104	2.37892e-10	LBR	0
chr15-39919581-39921552	2.0164e-15	0.406264	0.227	0.119	2.58115e-10	GPR176	0
chr12-251636-254487	2.02381e-15	0.53766	0.253	0.133	2.59064e-10	SLC6A13	0
chr1-173189985-173191425	2.09914e-15	0.439675	0.236	0.132	2.68706e-10	TNFSF4	0
chr10-81873568-81877095	2.31572e-15	0.415887	0.215	0.114	2.96431e-10	NRG3	0
chr7-95595397-95597606	2.38721e-15	-0.335523	0.271	0.334	3.05582e-10	PDK4	0
chr22-37496323-37504299	2.45934e-15	0.293928	0.447	0.28	3.14815e-10	CARD10	0
chr19-18500183-18508834	2.49407e-15	-0.328709	0.295	0.341	3.19261e-10	ELL	0
chr16-4212140-4214951	2.80662e-15	0.442512	0.25	0.138	3.5927e-10	SRL	0
chr6-44262293-44266766	2.82394e-15	0.321417	0.309	0.191	3.61487e-10	NFKBIE	0
chr5-93578241-93586347	2.91233e-15	-0.337755	0.325	0.382	3.72801e-10	NR2F1	0
chr14-22976477-22983746	3.10427e-15	0.258713	0.467	0.309	3.97372e-10	RP11-298I3.5	0
chr13-72850934-72852717	3.12193e-15	0.494354	0.312	0.169	3.99632e-10	PIBF1	0
chr12-101875444-101878973	3.44738e-15	0.321021	0.302	0.173	4.41292e-10	DRAM1	0
chr3-177299775-177301336	3.82492e-15	0.43198	0.281	0.156	4.89621e-10	LINC00501	0
chr19-40253588-40257660	4.08267e-15	0.48072	0.248	0.134	5.22615e-10	AKT2	0
chr17-1742083-1743517	4.47577e-15	0.589557	0.235	0.12	5.72935e-10	SERPINF2	0
chr17-17822072-17828472	5.26453e-15	-0.363422	0.184	0.238	6.73902e-10	SREBF1	0
chr13-110519951-110521799	5.4024e-15	0.504918	0.212	0.104	6.9155e-10	RAB20	1266
chr2-20576404-20581219	5.66222e-15	0.258149	0.24	0.135	7.24809e-10	HS1BP3	0
chr14-67532641-67534139	5.75481e-15	0.493434	0.214	0.113	7.36661e-10	TMEM229B	0
chr14-54772975-54774587	6.0156e-15	0.437184	0.204	0.104	7.70045e-10	SAMD4A	0
chr11-76791172-76801817	6.02319e-15	-0.26638	0.24	0.267	7.71016e-10	TSKU	0
chr1-247110786-247113622	6.10493e-15	0.374591	0.223	0.119	7.8148e-10	C1orf229	0
chr7-1100202-1103001	8.22793e-15	0.547632	0.21	0.106	1.05324e-09	C7orf50	0
chr3-4748732-4756032	8.60303e-15	0.266382	0.411	0.268	1.10126e-09	ITPR1	0
chr5-40678784-40682143	9.5421e-15	0.303559	0.316	0.193	1.22147e-09	PTGER4	0
chr5-521531-525758	9.55744e-15	-0.325049	0.156	0.201	1.22343e-09	SLC9A3	0
chr1-20730781-20733838	9.67586e-15	0.400808	0.219	0.12	1.23859e-09	SH2D5	0
chr2-126995404-126997653	9.77311e-15	0.501438	0.267	0.145	1.25104e-09	RP11-521O16.1	26598
chr7-552461-554339	1.02773e-14	0.533659	0.202	0.106	1.31558e-09	PRKAR1B	0
chr6-21586842-21589714	1.25829e-14	0.295084	0.307	0.184	1.61072e-09	SOX4	3053
chr8-38527210-38531003	1.6485e-14	0.293078	0.302	0.175	2.11021e-09	C8orf86	0
chr9-68546237-68547394	1.69301e-14	0.566694	0.227	0.119	2.16719e-09	LINC01506	0
chr17-3002515-3005512	1.73923e-14	0.279785	0.285	0.169	2.22635e-09	RAP1GAP2	0
chr9-14345623-14350140	1.86555e-14	0.362174	0.257	0.141	2.38805e-09	NFIB	0
chr8-125578394-125580622	2.23861e-14	0.417832	0.23	0.126	2.8656e-09	RP11-136O12.2	37020
chr14-21068379-21072450	2.39462e-14	0.270102	0.283	0.171	3.06531e-09	ARHGEF40	0
chr12-49344729-49348617	2.5348e-14	0.370394	0.339	0.205	3.24474e-09	DNAJC22	0
chr10-73816102-73820301	2.67584e-14	0.483369	0.207	0.107	3.42529e-09	CAMK2G	0
chr12-106137480-106140714	2.68567e-14	0.26617	0.285	0.172	3.43787e-09	NUAK1	0
chr13-32426029-32429130	2.84085e-14	0.356561	0.25	0.145	3.63651e-09	N4BP2L1	0
chr2-174681197-174683880	2.89475e-14	0.456828	0.214	0.11	3.70552e-09	WIPF1	0
chr3-184560785-184567459	2.919e-14	-0.322435	0.27	0.334	3.73656e-09	EPHB3	0
chr7-151459277-151462203	3.10422e-14	0.300913	0.26	0.148	3.97365e-09	RHEB	3808
chr12-104957557-104959492	3.18588e-14	0.395244	0.247	0.135	4.07818e-09	SLC41A2	0
chr11-61752128-61757907	4.52988e-14	0.354404	0.252	0.14	5.79861e-09	MYRF	0
chr5-136190149-136195155	5.73312e-14	0.491139	0.27	0.145	7.33885e-09	AC009014.3	0
chr14-95233439-95239361	5.93677e-14	-0.316202	0.225	0.278	7.59954e-09	CLMN	0
chr15-63378684-63383336	6.4209e-14	-0.364854	0.215	0.27	8.21926e-09	CA12	0
chr5-1208280-1210329	7.28454e-14	0.491677	0.275	0.149	9.32479e-09	SLC6A19	0
chr10-623186-626538	8.28054e-14	0.391144	0.249	0.139	1.05998e-08	DIP2C	0
chr18-48452165-48456675	8.31608e-14	-0.250192	0.206	0.252	1.06453e-08	RNA5SP456	18811
chr10-5631772-5633193	8.47939e-14	0.460907	0.205	0.105	1.08543e-08	ASB13	5673
chr16-1939800-1943897	8.71916e-14	0.309549	0.393	0.248	1.11612e-08	MSRB1	0
chr13-24510868-24513237	8.85884e-14	0.387003	0.237	0.127	1.134e-08	PARP4	0
chr12-208907-215859	9.77312e-14	0.282515	0.439	0.284	1.25104e-08	SLC6A12	0
chr14-24178659-24182246	1.05395e-13	0.452728	0.217	0.112	1.34914e-08	REC8	0
chr7-149770829-149777698	1.09941e-13	-0.400201	0.235	0.295	1.40733e-08	ZNF467	0
chr5-134505811-134507186	1.11235e-13	0.461457	0.256	0.138	1.42389e-08	AC005355.2	0
chr10-44930990-44937976	1.16688e-13	0.270111	0.279	0.167	1.4937e-08	TMEM72	0
chr6-15503902-15505882	1.31058e-13	0.411074	0.221	0.118	1.67765e-08	JARID2	0
chr22-39172499-39178126	1.54676e-13	0.25538	0.263	0.156	1.97998e-08	CBX7	19824
chr19-5879984-5881161	1.61873e-13	0.580314	0.216	0.108	2.0721e-08	AC024592.12	0
chr6-36997466-37000021	1.63828e-13	0.411956	0.331	0.203	2.09713e-08	FGD2	5624
chr1-145710946-145712491	1.74273e-13	0.421315	0.279	0.16	2.23084e-08	PDZK1	2797
chr6-90217797-90220013	1.81338e-13	0.265531	0.248	0.145	2.32127e-08	BACH2	0
chr16-29942834-29945226	1.83301e-13	0.472359	0.201	0.102	2.34639e-08	TMEM219	0
chr12-110246803-110248555	1.96229e-13	0.426134	0.301	0.171	2.51189e-08	IFT81	28005
chr3-55484815-55490237	2.01832e-13	0.345896	0.264	0.153	2.58361e-08	WNT5A	0
chr15-33194306-33195712	2.11084e-13	0.430093	0.245	0.136	2.70205e-08	FMN1	0
chr1-42956964-42961707	2.14783e-13	-0.319782	0.207	0.26	2.7494e-08	SLC2A1	0
chr19-16456679-16459229	2.2926e-13	0.41412	0.302	0.171	2.93471e-08	EPS15L1	0
chr1-48677062-48681918	2.6328e-13	-0.357769	0.167	0.216	3.37019e-08	AGBL4	0
chr7-561251-562743	2.86664e-13	0.469171	0.202	0.108	3.66953e-08	PRKAR1B	0
chr5-173823515-173827381	2.87677e-13	-0.323053	0.229	0.283	3.6825e-08	LINC01485	14475
chr16-16146124-16151042	3.17984e-13	0.329637	0.387	0.243	4.07045e-08	ABCC6	0
chr3-12286648-12289259	3.18984e-13	0.365788	0.259	0.144	4.08326e-08	PPARG	0
chr17-19752600-19754264	3.32895e-13	0.474709	0.221	0.12	4.26133e-08	ALDH3A1	3656
chr8-58066139-58072297	3.45377e-13	0.309757	0.235	0.133	4.4211e-08	FAM110B	0
chr7-2515756-2521074	3.57195e-13	0.334038	0.247	0.146	4.57239e-08	LFNG	0
chr1-243943531-243944968	3.67744e-13	0.478223	0.21	0.112	4.70742e-08	RP11-278H7.1	0
chr15-67132331-67137016	3.73129e-13	0.438275	0.245	0.14	4.77635e-08	SMAD3	0
chr6-157762711-157765178	3.87314e-13	0.269019	0.24	0.142	4.95793e-08	SNX9	0
chr1-2319490-2323692	3.91054e-13	0.254094	0.216	0.122	5.0058e-08	MORN1	0
chr16-29288497-29293869	4.0219e-13	0.283235	0.22	0.125	5.14835e-08	RP11-231C14.7	0
chr17-45170419-45173502	4.04863e-13	0.377294	0.326	0.206	5.18257e-08	HEXIM2	378
chr5-172900063-172907102	4.31295e-13	-0.308961	0.306	0.356	5.52092e-08	ERGIC1	0
chr16-81530301-81534453	5.13166e-13	0.332782	0.381	0.238	6.56893e-08	CMIP	0
chr1-15732205-15740136	5.96431e-13	-0.256373	0.252	0.294	7.63479e-08	PLEKHM2	0
chr12-6359724-6364455	6.0884e-13	0.320839	0.375	0.236	7.79364e-08	SCNN1A	0
chr6-30162421-30164685	7.44702e-13	0.581306	0.208	0.106	9.53278e-08	TRIM15	0
chr2-216056679-216058439	8.5381e-13	0.424829	0.232	0.131	1.09295e-07	PECR	0
chr3-184333949-184339899	8.55247e-13	-0.34919	0.181	0.241	1.09478e-07	EIF4G1	0
chr9-129555791-129560015	8.76792e-13	0.293933	0.294	0.186	1.12236e-07	LINC00963	42104
chr8-143551780-143554487	8.85719e-13	0.402973	0.272	0.16	1.13379e-07	GSDMD	0
chr17-74762834-74765063	9.52372e-13	0.501366	0.235	0.122	1.21911e-07	SLC9A3R1	0
chr15-66841609-66843663	9.94603e-13	0.276286	0.245	0.143	1.27317e-07	RP11-622C24.2	16639
chr9-121734944-121745617	1.21023e-12	-0.329658	0.34	0.388	1.54919e-07	DAB2IP	0
chr10-122018615-122021047	1.22912e-12	0.381264	0.25	0.143	1.57337e-07	TACC2	0
chr3-56799112-56802562	1.30352e-12	-0.360731	0.159	0.21	1.66861e-07	ARHGEF3	0
chr14-73236980-73243059	1.32659e-12	0.341913	0.383	0.243	1.69814e-07	PAPLN	0
chr19-1080448-1084766	1.38528e-12	0.295381	0.245	0.142	1.77327e-07	ARHGAP45	0
chr11-59171348-59175677	1.4234e-12	0.305992	0.373	0.237	1.82206e-07	DTX4	0
chr22-24601254-24604697	1.43572e-12	0.400863	0.323	0.197	1.83784e-07	GGT1	0
chr2-239244860-239248251	1.60032e-12	0.346208	0.206	0.115	2.04853e-07	HDAC4	0
chr22-31969841-31972764	1.67278e-12	0.391971	0.219	0.124	2.14129e-07	CTA-342B11.2	0
chr5-7849613-7851932	1.90995e-12	0.478531	0.205	0.107	2.44489e-07	C5orf49	0
chr16-8862744-8865077	1.94874e-12	0.448525	0.218	0.114	2.49454e-07	CARHSP1	0
chr1-217133857-217140912	2.05475e-12	-0.467991	0.185	0.245	2.63025e-07	ESRRG	0
chr7-5690334-5696823	2.11417e-12	-0.456635	0.143	0.203	2.7063e-07	RNF216	0
chr17-82266945-82270216	2.40163e-12	0.435971	0.216	0.115	3.07428e-07	CSNK1D	0
chr8-23067412-23073008	2.43456e-12	0.294339	0.336	0.213	3.11643e-07	TNFRSF10B	0
chr2-23384116-23387405	2.97772e-12	0.371183	0.23	0.13	3.81172e-07	KLHL29	0
chr1-145706217-145708546	3.04645e-12	0.415155	0.285	0.164	3.8997e-07	PDZK1	0
chr2-20177535-20180992	3.09773e-12	-0.328856	0.178	0.226	3.96534e-07	SDC1	19804
chr1-205782775-205784562	3.18193e-12	0.545099	0.212	0.112	4.07313e-07	SLC41A1	4530
chr15-57474282-57480020	3.21303e-12	-0.298787	0.25	0.3	4.11293e-07	CTD-2515H24.3	0
chr9-137024567-137030959	3.55161e-12	-0.399394	0.171	0.23	4.54635e-07	ABCA2	0
chr16-11667178-11678749	3.58429e-12	-0.366034	0.244	0.292	4.58817e-07	SNN	0
chr1-8000167-8007828	3.85351e-12	-0.273527	0.189	0.216	4.93279e-07	ERRFI1	0
chr1-234996962-234998915	3.90251e-12	0.310763	0.271	0.157	4.99552e-07	RP11-443B7.3	16157
chr2-20674912-20677938	4.18472e-12	0.424735	0.212	0.11	5.35678e-07	GDF7	0
chr17-72119682-72124350	4.28743e-12	0.344707	0.31	0.192	5.48826e-07	SOX9	0
chr9-116153290-116157955	4.442e-12	0.34976	0.262	0.157	5.68611e-07	PAPPA	0
chr9-94553020-94555259	4.45137e-12	0.456393	0.247	0.131	5.69811e-07	FBP2	3460
chr22-20551060-20555713	4.68791e-12	0.460226	0.225	0.121	6.0009e-07	MED15	0
chr20-45469137-45471585	5.33857e-12	0.275813	0.201	0.117	6.8338e-07	WFDC2	0
chr6-1310703-1314141	5.40693e-12	0.285725	0.308	0.193	6.9213e-07	FOXQ1	0
chr4-5750813-5754589	5.55941e-12	0.409278	0.282	0.16	7.11649e-07	EVC	0
chr4-76197097-76201428	5.6166e-12	0.371421	0.25	0.141	7.1897e-07	SCARB2	0
chr17-50943412-50951268	6.40194e-12	-0.256231	0.308	0.345	8.195e-07	RP11-700H6.2	0
chr11-2759375-2762051	6.56224e-12	0.440258	0.266	0.15	8.40019e-07	KCNQ1	0
chr16-87924149-87926888	7.68065e-12	0.280589	0.218	0.124	9.83185e-07	CA5A	0
chr22-23278765-23284776	8.29547e-12	0.30043	0.25	0.152	1.06189e-06	BCR	0
chr2-42100634-42103283	8.31448e-12	0.281473	0.268	0.159	1.06432e-06	PKDCC	42105
chr1-116487880-116496889	9.45215e-12	-0.300452	0.28	0.315	1.20995e-06	RP5-1086K13.1	0
chr4-10018542-10023124	1.13872e-11	0.252009	0.407	0.269	1.45766e-06	SLC2A9	0
chrX-68693207-68699586	1.14313e-11	-0.297895	0.286	0.329	1.46329e-06	STARD8	0
chr22-17840551-17843044	1.22901e-11	0.43507	0.227	0.126	1.57323e-06	MICAL3	0
chr7-27171237-27178064	1.23971e-11	0.275033	0.326	0.205	1.58693e-06	HOXA10	0
chr12-131892989-131898286	1.25422e-11	-0.299782	0.294	0.338	1.6055e-06	ULK1	0
chr5-9408835-9410089	1.25756e-11	0.481501	0.225	0.122	1.60977e-06	SEMA5A	0
chr5-168313875-168318148	1.31537e-11	0.317444	0.26	0.156	1.68377e-06	WWC1	0
chr11-1755162-1764808	1.38005e-11	-0.314246	0.295	0.337	1.76658e-06	CTSD	0
chr17-50588367-50590336	1.43008e-11	0.457576	0.203	0.114	1.83062e-06	CACNA1G	0
chr17-81092799-81103464	1.46675e-11	-0.263133	0.207	0.254	1.87756e-06	BAIAP2	0
chr12-132282379-132289863	1.51912e-11	-0.273902	0.278	0.328	1.94459e-06	GALNT9	0
chr1-109983330-109987572	1.56392e-11	-0.312645	0.245	0.296	2.00194e-06	AHCYL1	0
chr15-85578851-85584545	1.56531e-11	0.306885	0.347	0.21	2.00373e-06	AKAP13	0
chr9-89554944-89558090	1.63535e-11	0.310816	0.326	0.203	2.09338e-06	GADD45G	46922
chr1-156158961-156163047	1.75953e-11	0.388612	0.225	0.132	2.25233e-06	SEMA4A	0
chr9-16867782-16872229	1.97549e-11	0.455407	0.235	0.133	2.52879e-06	BNC2	0
chr19-10746578-10752771	2.01641e-11	-0.282204	0.189	0.232	2.58117e-06	DNM2	0
chr18-36348378-36353122	2.01932e-11	0.297181	0.327	0.218	2.5849e-06	FHOD3	0
chr16-4652535-4655195	2.17073e-11	0.484184	0.202	0.11	2.77871e-06	MGRN1	0
chr6-43804003-43807792	2.46584e-11	0.387061	0.268	0.159	3.15647e-06	RP11-344J7.3	0
chr2-199455475-199460361	2.60781e-11	0.304061	0.31	0.203	3.3382e-06	SATB2	0
chr2-10035368-10038023	2.9785e-11	0.384903	0.216	0.121	3.81272e-06	RP11-254F7.2	1068
chr6-131062201-131064011	3.60641e-11	0.313297	0.227	0.129	4.61649e-06	EPB41L2	0
chr22-25110486-25115537	3.71969e-11	0.263585	0.286	0.183	4.76151e-06	KIAA1671	0
chr17-75539783-75547331	4.10642e-11	-0.296781	0.234	0.267	5.25654e-06	LLGL2	0
chr3-177515884-177517166	4.15158e-11	0.425417	0.218	0.12	5.31435e-06	LINC00578	0
chr14-73848815-73853152	4.25451e-11	0.273736	0.379	0.248	5.44611e-06	RP5-1021I20.4	0
chr5-10303695-10308288	4.28944e-11	-0.279027	0.169	0.202	5.49082e-06	CMBL	0
chr14-102507768-102512409	4.36526e-11	-0.33909	0.216	0.266	5.58788e-06	ANKRD9	0
chr2-54568983-54578505	4.77125e-11	-0.397318	0.173	0.225	6.10758e-06	SPTBN1	0
chr15-70060623-70065688	4.9455e-11	0.382665	0.296	0.175	6.33063e-06	TLE3	0
chr2-217819412-217832708	5.13936e-11	-0.250366	0.219	0.254	6.57879e-06	TNS1	0
chr11-65869763-65874342	5.18053e-11	0.250052	0.225	0.135	6.6315e-06	EFEMP2	0
chr5-10513221-10514963	5.83696e-11	0.470404	0.212	0.114	7.47177e-06	RP11-1C1.5	0
chr18-3710293-3712557	5.89429e-11	0.36024	0.25	0.148	7.54516e-06	DLGAP1	0
chr22-18023202-18025275	6.26479e-11	0.336549	0.212	0.121	8.01943e-06	MICAL3	0
chr16-31128576-31136311	6.54243e-11	-0.279669	0.285	0.329	8.37483e-06	PRSS8	0
chr15-45634264-45636066	6.71606e-11	0.336236	0.282	0.175	8.5971e-06	SQRDL	0
chr1-2250289-2252176	7.0627e-11	0.516975	0.202	0.109	9.04082e-06	SKI	0
chr11-71205855-71208303	7.068e-11	0.424571	0.23	0.13	9.0476e-06	SHANK2	0
chr12-51845372-51851962	7.1215e-11	0.280538	0.416	0.262	9.11609e-06	RP11-923I11.5	0
chr6-168312329-168316069	7.1948e-11	0.427785	0.224	0.127	9.20991e-06	DACT2	0
chr5-73118276-73121357	8.32264e-11	0.310027	0.276	0.174	1.06536e-05	TMEM171	0
chr1-9822710-9826111	8.42204e-11	0.257375	0.241	0.144	1.07809e-05	CLSTN1	0
chr19-3406600-3410627	8.43588e-11	0.349299	0.21	0.121	1.07986e-05	NFIC	0
chr8-1929193-1932807	1.05059e-10	0.369509	0.354	0.21	1.34484e-05	ARHGEF10	0
chr5-56142375-56144002	1.13341e-10	0.478457	0.206	0.113	1.45085e-05	ANKRD55	0
chr5-168275801-168279025	1.14165e-10	0.328063	0.268	0.154	1.4614e-05	TENM2	11643
chr12-52948089-52950377	1.15777e-10	0.275536	0.276	0.171	1.48204e-05	KRT8	0
chr2-23669283-23671629	1.16115e-10	0.409283	0.203	0.115	1.48637e-05	RP11-557N21.1	0
chr8-22390911-22393972	1.17109e-10	0.336506	0.239	0.14	1.49909e-05	SLC39A14	0
chr4-10006018-10008273	1.21546e-10	0.343311	0.26	0.154	1.55588e-05	SLC2A9	0
chr1-29120505-29126050	1.30473e-10	0.287634	0.215	0.121	1.67016e-05	TMEM200B	0
chr18-6412454-6415607	1.31106e-10	0.340235	0.27	0.166	1.67826e-05	L3MBTL4	0
chr8-134638630-134641428	1.33959e-10	0.535266	0.206	0.109	1.71478e-05	ZFAT	0
chr8-124653731-124656177	1.34525e-10	0.373474	0.231	0.135	1.72203e-05	MTSS1	0
chr8-72003993-72005849	1.40711e-10	0.468447	0.207	0.118	1.80121e-05	TRPA1	14067
chr18-6370240-6371713	1.44435e-10	0.474535	0.23	0.129	1.84888e-05	L3MBTL4	0
chr8-38899809-38904731	1.47341e-10	0.267687	0.275	0.172	1.88609e-05	PLEKHA2	0
chr8-118951390-118952967	1.58234e-10	0.39033	0.215	0.121	2.02552e-05	TNFRSF11B	0
chr1-145984475-146000158	1.77029e-10	-0.258417	0.433	0.474	2.26611e-05	TXNIP	0
chr8-75406575-75409267	1.81144e-10	0.398583	0.231	0.134	2.31879e-05	HNF4G	0
chr21-45524885-45529754	1.90126e-10	0.357371	0.326	0.195	2.43377e-05	SLC19A1	0
chr7-102430926-102435345	1.93967e-10	0.253706	0.256	0.159	2.48294e-05	ORAI2	0
chr8-94638610-94642975	2.00381e-10	-0.390999	0.153	0.214	2.56504e-05	ESRP1	0
chrX-23742221-23743892	2.02086e-10	0.32508	0.222	0.13	2.58686e-05	ACOT9	0
chr22-46052092-46059223	2.42586e-10	-0.28071	0.261	0.311	3.1053e-05	PRR34	0
chr15-29673857-29678207	2.67794e-10	0.356755	0.27	0.168	3.42798e-05	TJP1	21159
chr11-68144932-68147574	2.72228e-10	0.306768	0.266	0.162	3.48474e-05	KMT5B	7288
chr22-39468466-39472999	2.86438e-10	0.419428	0.225	0.122	3.66664e-05	MGAT3	0
chr11-108114907-108116376	2.88542e-10	0.412118	0.207	0.118	3.69356e-05	ACAT1	5139
chr2-104900631-104902777	2.95039e-10	-0.341223	0.184	0.231	3.77674e-05	LINC01159	28035
chr18-23356279-23359903	2.97754e-10	0.42575	0.207	0.11	3.8115e-05	TMEM241	0
chr19-33063151-33065712	3.2199e-10	0.347877	0.234	0.137	4.12173e-05	RHPN2	0
chr4-69053347-69059268	3.46002e-10	0.257152	0.381	0.257	4.4291e-05	UGT2B7	0
chr6-85448776-85450938	3.50241e-10	0.411858	0.208	0.114	4.48336e-05	NT5E	0
chr18-31100582-31102750	3.55274e-10	0.329366	0.248	0.152	4.54779e-05	DSC2	0
chr12-109713125-109717738	3.61142e-10	-0.308533	0.25	0.294	4.6229e-05	FAM222A	0
chr22-46546625-46550563	3.88965e-10	0.37649	0.229	0.13	4.97906e-05	CELSR1	9454
chr7-36794783-36797458	4.2047e-10	0.462192	0.227	0.125	5.38235e-05	AC007349.5	11993
chr10-121509718-121512442	4.47115e-10	0.337851	0.274	0.177	5.72343e-05	FGFR2	0
chr14-75577513-75580382	4.49077e-10	0.327772	0.295	0.18	5.74855e-05	FLVCR2	0
chr8-72007297-72010244	4.49481e-10	0.422174	0.235	0.134	5.75372e-05	TRPA1	9672
chr16-81455979-81458628	4.53971e-10	0.451105	0.205	0.111	5.81119e-05	CMIP	0
chr19-570952-578000	4.55739e-10	-0.263456	0.29	0.323	5.83383e-05	BSG	0
chr7-30133981-30137405	4.90672e-10	-0.324491	0.234	0.275	6.281e-05	MTURN	0
chr11-17540887-17544761	4.95154e-10	0.400721	0.305	0.184	6.33837e-05	USH1C	0
chr19-3396231-3405514	5.15511e-10	-0.284931	0.342	0.381	6.59895e-05	NFIC	0
chr1-85576192-85578889	5.31641e-10	0.25646	0.205	0.122	6.80544e-05	DDAH1	0
chr17-45424165-45426343	5.43225e-10	0.371218	0.25	0.149	6.95372e-05	ARHGAP27	0
chr7-1092076-1097269	5.44841e-10	0.283358	0.267	0.17	6.9744e-05	GPER1	0
chrX-1390086-1395606	5.95683e-10	-0.254635	0.299	0.342	7.62522e-05	SLC25A6	0
chr9-38046085-38048700	6.83442e-10	0.311766	0.24	0.148	8.74861e-05	RP11-613M10.9	0
chr2-95294686-95302364	6.85042e-10	-0.469405	0.156	0.207	8.76909e-05	KCNIP3	0
chr10-48655038-48657270	6.99315e-10	0.291783	0.211	0.122	8.95179e-05	ARHGAP22	0
chr1-8169269-8170955	7.2301e-10	0.401989	0.24	0.139	9.2551e-05	RP11-431K24.3	31473
chr6-150175074-150178486	7.36523e-10	0.410182	0.247	0.141	9.42808e-05	PPP1R14C	0
chr7-130993559-130997255	7.86216e-10	-0.322055	0.184	0.228	0.000100642	RP11-138A9.2	53897
chr5-135565854-135573994	8.44157e-10	0.304292	0.352	0.224	0.000108059	CXCL14	0
chr14-103893866-103898202	1.05501e-09	0.31748	0.289	0.176	0.00013505	CTD-2134A5.4	13754
chr7-1043442-1047843	1.09312e-09	-0.252604	0.235	0.273	0.000139929	GPR146	0
chr9-113593457-113597305	1.10566e-09	-0.31228	0.183	0.224	0.000141534	RGS3	0
chr17-41906648-41909646	1.24453e-09	0.400978	0.236	0.131	0.000159309	ACLY	0
chr6-168086611-168089156	1.30354e-09	0.442876	0.253	0.145	0.000166864	FRMD1	5053
chr9-91191162-91194645	1.65365e-09	-0.347498	0.176	0.219	0.00021168	LINC00484	8399
chr16-71625652-71629733	1.66916e-09	0.345057	0.276	0.167	0.000213666	MARVELD3	0
chr2-217792951-217806882	1.78512e-09	-0.262781	0.199	0.23	0.00022851	TNS1	0
chr1-220785334-220788690	1.85907e-09	-0.305482	0.169	0.206	0.000237976	MARC1	0
chr22-41021051-41023135	1.85925e-09	0.273472	0.204	0.12	0.000237998	RBX1	47741
chr15-31341374-31348134	1.86182e-09	-0.269044	0.19	0.218	0.000238328	KLF13	0
chr2-231600709-231606291	1.87174e-09	-0.320234	0.242	0.291	0.000239598	C2orf57	6425
chr12-40223512-40227683	1.88379e-09	0.280381	0.309	0.203	0.00024114	LRRK2	0
chr17-42309044-42314560	1.9191e-09	-0.25826	0.266	0.301	0.00024566	STAT5A	0
chr17-15699239-15700014	1.99939e-09	0.352462	0.217	0.13	0.000255938	ZNF286A	0
chr1-204492842-204495395	2.00192e-09	0.342213	0.215	0.127	0.000256262	PIK3C2B	0
chr16-66695053-66697782	2.04009e-09	-0.283468	0.251	0.291	0.000261148	CMTM4	0
chr14-102774648-102778708	2.0943e-09	0.297534	0.216	0.128	0.000268087	TRAF3	0
chr10-59708655-59710964	2.16857e-09	0.32137	0.321	0.203	0.000277595	SLC16A9	0
chr2-17877701-17880173	2.18142e-09	0.297841	0.219	0.129	0.00027924	KCNS3	0
chr12-59595477-59597980	2.20968e-09	-0.389038	0.153	0.206	0.000282857	SLC16A7	0
chr2-127137172-127138836	2.42376e-09	0.490581	0.23	0.13	0.000310261	BIN1	29816
chr11-68296776-68299442	2.62196e-09	0.449804	0.201	0.113	0.000335632	LRP5	13166
chr1-209673046-209676369	3.13542e-09	-0.28637	0.212	0.245	0.000401359	G0S2	0
chr5-149959298-149961466	3.30786e-09	0.253636	0.291	0.191	0.000423433	SLC26A2	0
chr11-18698155-18701880	3.38201e-09	-0.265026	0.196	0.23	0.000432924	TMEM86A	0
chr7-75965772-75970605	3.39799e-09	0.346391	0.294	0.176	0.00043497	POR	0
chr19-1810743-1813525	3.61011e-09	0.278495	0.209	0.124	0.000462124	ATP8B3	0
chr9-38358055-38359696	3.79516e-09	0.488961	0.219	0.12	0.000485811	RP11-113O24.3	730
chr20-40687278-40690849	3.95389e-09	-0.280529	0.258	0.293	0.000506129	MAFB	0
chr1-222814048-222815829	3.99074e-09	0.316066	0.255	0.159	0.000510847	RP11-455P21.3	0
chrX-37346958-37350403	4.00571e-09	0.283412	0.25	0.157	0.000512763	PRRG1	0
chr7-129824683-129826715	4.15137e-09	0.290411	0.205	0.121	0.000531409	UBE2H	4016
chr1-6204750-6206830	4.22393e-09	0.332182	0.207	0.121	0.000540696	RNF207	0
chr10-124739263-124746039	4.31371e-09	-0.290753	0.255	0.291	0.00055219	FAM53B	0
chr1-19009680-19012865	4.57165e-09	0.336372	0.204	0.114	0.000585207	IFFO2	52993
chr9-137053458-137056317	4.85705e-09	0.368113	0.306	0.193	0.000621742	ENTPD2	0
chr1-61049694-61051518	5.05394e-09	0.292121	0.21	0.131	0.000646945	NFIA	0
chr17-39670664-39678824	5.13499e-09	-0.389334	0.182	0.233	0.000657319	PGAP3	0
chr19-44740349-44742923	5.16844e-09	0.306923	0.229	0.139	0.000661602	BCL3	4781
chr8-37694317-37697547	5.30962e-09	0.267367	0.225	0.143	0.000679673	ZNF703	0
chr15-55992858-55994553	5.63096e-09	0.320616	0.213	0.122	0.000720808	NEDD4	0
chr11-67301586-67304992	6.11496e-09	0.282562	0.265	0.166	0.000782764	SSH3	0
chr2-73685114-73687225	6.63323e-09	0.448592	0.21	0.116	0.000849106	TPRKB	41878
chr12-120261822-120266411	6.87232e-09	-0.305734	0.249	0.286	0.000879712	PXN	0
chr17-64776115-64782218	6.94511e-09	0.270007	0.27	0.173	0.000889029	RP13-104F24.2	0
chr2-10404118-10407179	7.21424e-09	0.333259	0.217	0.129	0.000923481	HPCAL1	0
chr19-18760198-18765479	8.25766e-09	-0.315826	0.201	0.238	0.00105705	CRTC1	0
chr2-42791429-42794919	8.40521e-09	0.361668	0.276	0.17	0.00107593	HAAO	0
chr11-94543432-94545633	8.88041e-09	0.291781	0.25	0.159	0.00113676	FUT4	0
chr5-43601821-43604867	9.10301e-09	-0.334824	0.179	0.22	0.00116526	NNT	0
chr17-48539110-48548663	9.15563e-09	-0.295988	0.225	0.279	0.00117199	HOXB2	0
chr7-159015106-159016349	9.73492e-09	0.406132	0.228	0.13	0.00124615	LINC00689	0
chr3-138914851-138917262	1.04692e-08	0.251137	0.28	0.182	0.00134014	LINC01391	17926
chr2-234950466-234956203	1.12745e-08	-0.370311	0.182	0.232	0.00144322	SH3BP4	0
chr9-129637012-129642957	1.13291e-08	-0.26906	0.246	0.283	0.00145022	ASB6	0
chr10-44994445-44997220	1.17121e-08	0.305587	0.219	0.133	0.00149925	RASSF4	0
chr1-6651000-6654509	1.25985e-08	-0.302538	0.197	0.236	0.00161271	DNAJC11	0
chr7-41942235-41944249	1.26597e-08	0.391704	0.256	0.151	0.00162054	GLI3	16700
chr1-111345981-111347251	1.3253e-08	0.290939	0.226	0.138	0.0016965	PIFO	0
chr15-31338032-31340411	1.3782e-08	0.316738	0.216	0.135	0.00176421	KLF13	0
chr16-88649054-88652601	1.44831e-08	0.279943	0.245	0.151	0.00185395	CYBA	0
chr9-101485807-101487801	1.4525e-08	0.299381	0.23	0.141	0.00185932	TMEM246	0
chr2-10277390-10279291	1.45987e-08	0.372753	0.251	0.149	0.00186875	HPCAL1	23597
chr6-89408727-89413769	1.46546e-08	-0.335491	0.206	0.248	0.0018759	RRAGD	0
chr17-57849212-57852564	1.52856e-08	-0.261756	0.196	0.228	0.00195667	MRPS23	0
chr2-95018704-95027989	1.89815e-08	-0.309782	0.28	0.328	0.00242979	MAL	0
chr8-37896727-37901163	1.92676e-08	-0.261439	0.2	0.233	0.00246641	RAB11FIP1	0
chr10-5071138-5072475	1.97092e-08	0.426142	0.21	0.127	0.00252294	AKR1C3	0
chr2-54601148-54605226	2.03365e-08	0.277378	0.203	0.123	0.00260323	SPTBN1	0
chr6-100453010-100459142	2.04884e-08	-0.296363	0.274	0.322	0.00262268	SIM1	0
chr2-219057673-219061533	2.14502e-08	0.291938	0.355	0.233	0.0027458	IHH	0
chr10-59175673-59177937	2.1968e-08	0.345687	0.255	0.164	0.00281208	PHYHIPL	0
chr7-1084772-1088794	2.19781e-08	0.33776	0.26	0.16	0.00281337	GPER1	0
chr22-46035294-46037686	2.45807e-08	-0.259678	0.256	0.288	0.00314653	LINC00899	2220
chr20-4013873-4018836	2.56551e-08	-0.329208	0.19	0.229	0.00328406	RNF24	0
chr6-3258315-3262234	2.72068e-08	-0.308757	0.171	0.203	0.00348269	PSMG4	0
chr3-2097717-2100361	3.20359e-08	0.340899	0.238	0.147	0.00410086	CNTN4	0
chr1-43283948-43286748	3.31344e-08	0.287719	0.289	0.19	0.00424147	C1orf210	0
chr1-202034209-202036292	3.62739e-08	0.297924	0.22	0.142	0.00464335	ELF3	17020
chr21-41503321-41509376	3.72914e-08	-0.262961	0.255	0.289	0.0047736	TMPRSS2	0
chr8-119873114-119877635	3.82397e-08	-0.255097	0.273	0.308	0.00489499	DEPTOR	0
chr6-12365055-12366263	4.51862e-08	0.331772	0.208	0.124	0.00578419	EDN1	67860
chr1-183804396-183807871	4.85442e-08	0.361282	0.224	0.132	0.00621404	RGL1	0
chr15-45375637-45379307	4.87453e-08	0.340086	0.255	0.157	0.00623979	GATM	0
chr3-192914216-192918623	5.00906e-08	0.271436	0.295	0.195	0.006412	MB21D2	0
chr12-42482131-42484728	5.04856e-08	0.255801	0.27	0.175	0.00646256	PRICKLE1	0
chr10-44910475-44915090	5.31854e-08	-0.325347	0.226	0.268	0.00680816	TMEM72	0
chr1-15186655-15190644	5.52783e-08	0.274881	0.245	0.157	0.00707607	TMEM51	0
chr1-36305277-36308105	5.99376e-08	-0.257601	0.206	0.238	0.00767249	SH3D21	0
chr19-1825844-1829221	6.37889e-08	0.373528	0.247	0.147	0.00816549	REXO1	0
chr1-64744320-64746232	6.57582e-08	0.265915	0.218	0.137	0.00841757	RAVER2	0
chr9-83536317-83539296	7.29544e-08	0.253169	0.274	0.176	0.00933875	FRMD3	0
chr8-144093387-144101002	8.8234e-08	-0.285976	0.223	0.254	0.0112947	SHARPIN	0
chr12-103840214-103842530	9.28734e-08	-0.295294	0.203	0.232	0.0118885	NT5DC3	0
chr7-105675840-105679563	1.02457e-07	0.347494	0.234	0.141	0.0131153	ATXN7L1	0
chr10-34694525-34699395	1.04138e-07	0.330582	0.265	0.162	0.0133305	PARD3	0
chr3-170037400-170039212	1.04645e-07	0.316073	0.221	0.137	0.0133954	GPR160	0
chr3-127818908-127824632	1.07856e-07	-0.250943	0.194	0.222	0.0138065	MGLL	0
chr9-94692181-94693258	1.08602e-07	0.310737	0.23	0.141	0.0139019	C9orf3	33442
chr6-7214066-7217743	1.12344e-07	0.282	0.316	0.206	0.0143809	RREB1	0
chr22-24548714-24551757	1.29319e-07	0.309291	0.261	0.157	0.0165538	GUCD1	0
chr1-236063654-236065946	1.33658e-07	0.323356	0.238	0.145	0.0171093	NID1	0
chr7-151243603-151253440	1.3668e-07	-0.329224	0.185	0.219	0.0174961	SMARCD3	0
chr1-207866300-207869856	1.38054e-07	-0.258409	0.254	0.284	0.017672	C1orf132	0
chr5-59541941-59544629	1.38447e-07	0.318652	0.24	0.151	0.0177224	PDE4D	0
chr3-14470902-14475027	1.40888e-07	0.292392	0.289	0.185	0.0180348	SLC6A6	0
chr3-172594255-172596712	1.50625e-07	0.282394	0.209	0.126	0.0192812	RP11-408H1.3	0
chr7-150799484-150802655	1.68766e-07	0.319976	0.226	0.139	0.0216034	TMEM176A	0
chr1-214280260-214282202	1.72157e-07	0.270753	0.209	0.131	0.0220375	SMYD2	0
chr7-149872543-149875162	1.86663e-07	-0.272854	0.182	0.215	0.0238943	ATP6V0E2	0
chr20-36016980-36018902	2.01217e-07	0.27637	0.229	0.149	0.0257574	CNBD2	0
chr2-126970510-126972770	2.07701e-07	0.328354	0.298	0.193	0.0265873	RP11-521O16.1	51481
chr5-132226732-132229189	2.28378e-07	0.262812	0.229	0.145	0.0292343	P4HA2	0
chr12-47762330-47764677	2.29827e-07	0.294692	0.22	0.14	0.0294197	SLC48A1	0
chr15-38563576-38565466	2.44107e-07	0.30394	0.201	0.125	0.0312477	RASGRP1	0
chr1-63367028-63368304	2.65125e-07	0.254971	0.208	0.13	0.0339381	ALG6	0
chr4-53590583-53593674	2.72013e-07	-0.324505	0.176	0.219	0.0348199	LNX1	0
chr4-76305819-76309047	2.89955e-07	0.306689	0.284	0.183	0.0371165	STBD1	0
chr1-149935818-149939843	3.04233e-07	0.310242	0.217	0.138	0.0389443	MTMR11	0
chr22-36321824-36338337	3.0479e-07	-0.270797	0.399	0.423	0.0390155	MYH9	0
chr2-163734938-163737316	3.21158e-07	0.371536	0.201	0.123	0.0411108	FIGN	0
chr1-65146794-65152055	3.30309e-07	0.296153	0.311	0.2	0.0422822	AK4	0
chr5-157284955-157287542	3.86223e-07	-0.283002	0.166	0.203	0.0494396	CYFIP2	0
chr1-26692062-26694437	4.36346e-07	-0.264152	0.173	0.204	0.0558558	ARID1A	0
chr13-31199089-31201712	4.38433e-07	-0.270429	0.189	0.221	0.0561229	B3GLCT	0
chr2-100818253-100821601	4.77268e-07	0.256924	0.236	0.149	0.0610941	NPAS2	0
chr14-102922108-102924429	4.78294e-07	0.378724	0.216	0.124	0.0612255	AMN	0
chr11-44833744-44836652	5.01693e-07	0.371786	0.207	0.118	0.0642207	TSPAN18	0
chr4-74932687-74935306	5.16421e-07	0.329335	0.23	0.139	0.066106	PARM1	0
chr6-25830376-25833658	5.31476e-07	0.429479	0.219	0.13	0.0680332	SLC17A1	0
chr4-88736331-88738636	5.51373e-07	0.29646	0.227	0.144	0.0705802	FAM13A	0
chr14-90511521-90514216	5.98457e-07	0.329559	0.22	0.133	0.0766073	TTC7B	10347
chrX-118973526-118977233	6.02587e-07	0.251786	0.235	0.153	0.0771359	LONRF3	0
chr15-69311144-69318533	6.76993e-07	-0.255975	0.231	0.251	0.0866606	PAQR5	0
chr1-7549167-7553609	7.81531e-07	0.322461	0.221	0.133	0.100042	CAMTA1	0
chr22-46083934-46094975	7.95696e-07	-0.262798	0.284	0.31	0.101855	MIRLET7BHG	0
chr18-23259175-23261419	9.0752e-07	0.275843	0.208	0.128	0.11617	CABLES1	0
chr16-70681083-70690345	9.73073e-07	-0.333306	0.168	0.203	0.124561	MTSS1L	0
chr2-121226766-121230137	1.07772e-06	-0.260465	0.201	0.224	0.137957	TFCP2L1	0
chr5-74684451-74687762	1.14064e-06	0.258475	0.21	0.132	0.146011	HEXB	0
chr2-210223848-210226564	1.23497e-06	0.308796	0.26	0.171	0.158086	ACADL	0
chr6-154439918-154442335	1.23916e-06	0.34681	0.21	0.127	0.158622	CNKSR3	0
chr17-29571732-29575727	1.33575e-06	0.294126	0.218	0.132	0.170986	TP53I13	0
chr19-5837619-5842051	1.45054e-06	0.341846	0.273	0.169	0.18568	FUT6	0
chr12-21526770-21530720	1.59114e-06	0.259656	0.29	0.197	0.203679	SPX	0
chr1-225440035-225443736	1.6337e-06	0.305187	0.204	0.126	0.209127	LBR	11109
chr3-196080903-196083097	1.66307e-06	-0.262589	0.203	0.227	0.212887	TFRC	0
chr6-100462901-100468358	1.73066e-06	-0.289814	0.243	0.284	0.221538	SIM1	0
chr3-39808628-39810607	1.74288e-06	0.271374	0.203	0.126	0.223103	MYRIP	0
chr2-73091043-73094528	1.75527e-06	0.28132	0.242	0.156	0.224689	RAB11FIP5	0
chr22-46415736-46418103	1.85494e-06	0.358155	0.214	0.133	0.237447	CELSR1	0
chr4-48904803-48907400	3.42828e-06	0.305465	0.217	0.138	0.438847	OCIAD2	0
chr20-17873261-17876557	3.52483e-06	0.26148	0.287	0.185	0.451206	RP5-905G11.3	10805
chr2-169361067-169365184	3.54142e-06	0.276526	0.319	0.208	0.453331	LRP2	0
chr2-95003670-95011521	3.58238e-06	-0.328754	0.252	0.275	0.458573	MAL	14155
chr6-43823425-43826197	3.75418e-06	0.317002	0.204	0.126	0.480565	RP11-344J7.3	0
chr12-113258721-113261028	3.79843e-06	0.343047	0.204	0.129	0.486229	TPCN1	0
chr3-50165239-50168961	3.88399e-06	0.255763	0.26	0.175	0.497182	SEMA3F	0
chr22-46768213-46770793	4.74268e-06	0.299976	0.201	0.132	0.607101	TBC1D22A	0
chr1-236146983-236151401	4.84626e-06	0.335049	0.23	0.143	0.620361	GPR137B	0
chr19-32867970-32871449	4.88881e-06	0.34714	0.23	0.138	0.625807	SLC7A9	0
chr5-149160181-149161852	6.44843e-06	0.367795	0.207	0.123	0.82545	ABLIM3	0
chr8-143012918-143014569	7.40034e-06	0.327462	0.204	0.122	0.947303	RP11-273G15.2	0
chr1-156075992-156079100	8.50463e-06	0.287541	0.208	0.128	1	MEX3A	0
chr17-65099918-65101259	8.6787e-06	0.270768	0.208	0.136	1	RGS9	0
chr1-239950393-239953442	9.36138e-06	0.338646	0.232	0.147	1	RP11-35L17.3	33437
chr1-4652504-4656883	9.59807e-06	0.262661	0.235	0.153	1	AJAP1	0
chr11-107927779-107929486	1.0036e-05	0.28284	0.211	0.13	1	RAB39A	0
chr9-86945219-86949085	1.15742e-05	-0.253916	0.25	0.265	1	GAS1	0
chr22-35378479-35382320	1.18854e-05	0.292844	0.235	0.149	1	HMOX1	0
chr11-9753774-9760692	1.212e-05	-0.270423	0.215	0.239	1	RP11-540A21.2	0
chr17-4002450-4005586	1.23949e-05	0.277819	0.207	0.129	1	ZZEF1	0
chr9-129440311-129443610	1.57961e-05	0.296626	0.21	0.137	1	RP11-65J3.3	0
chr11-69007162-69014599	1.65956e-05	0.251586	0.283	0.183	1	MRGPRF	0
chr11-8065789-8069445	2.22066e-05	0.287834	0.22	0.14	1	TUB	0
chr5-136079190-136081754	2.3584e-05	0.309357	0.258	0.167	1	TGFBI	15371
chr22-46730780-46732425	2.48935e-05	0.267863	0.216	0.145	1	CERK	0
chr19-49148079-49152433	2.57552e-05	-0.289673	0.196	0.223	1	PPFIA3	0
chr9-34996624-34998225	2.6479e-05	0.366614	0.202	0.123	1	DNAJB5	0
chr1-21638070-21643018	3.14853e-05	-0.263215	0.231	0.252	1	RAP1GAP	0
chr2-127083721-127090831	3.27027e-05	0.260435	0.238	0.149	1	BIN1	0
chr9-99259074-99260226	3.30993e-05	0.339279	0.202	0.134	1	SEC61B	28458
chr6-11366594-11368364	3.37359e-05	0.281864	0.218	0.148	1	NEDD9	0
chr4-23930525-23932149	3.63351e-05	-0.257881	0.186	0.205	1	PPARGC1A	26435
chr20-44400778-44404259	3.79233e-05	0.327902	0.22	0.134	1	HNF4A	0
chr11-86923391-86925492	3.83166e-05	0.284978	0.215	0.144	1	PRSS23	0
chr10-117004208-117006216	4.10831e-05	0.259752	0.22	0.146	1	SHTN1	0
chr7-50558381-50561500	5.49618e-05	0.316805	0.25	0.157	1	DDC	0
chr7-106009163-106010911	5.50406e-05	0.303527	0.217	0.138	1	CDHR3	0
chr4-42396379-42401700	6.05897e-05	-0.280754	0.179	0.205	1	SHISA3	0
chr22-50620278-50623510	6.43933e-05	0.255238	0.245	0.168	1	ARSA	0
chr5-135834091-135835677	6.49017e-05	0.280875	0.226	0.15	1	SLC25A48	0
chr11-63536581-63538407	6.55099e-05	0.271036	0.214	0.14	1	RARRES3	0
chr21-46151784-46156632	6.81944e-05	0.281556	0.27	0.173	1	FTCD	0
chr7-2620991-2625106	7.34574e-05	0.285611	0.265	0.171	1	IQCE	6256
chr1-226732793-226740007	9.76286e-05	-0.361625	0.187	0.212	1	ITPKB	0
chr2-233690412-233695299	0.000102012	0.251803	0.234	0.153	1	UGT1A7	0
chr6-111691340-111693473	0.000108122	0.285763	0.212	0.136	1	FYN	0
chr2-111184779-111186210	0.00012553	0.347602	0.205	0.134	1	AC108463.1	9752
chr12-52049125-52063500	0.000152608	-0.320495	0.354	0.356	1	NR4A1	0
chr9-137298370-137308592	0.000196278	-0.280362	0.215	0.236	1	NRARP	0
chr1-36319180-36324824	0.000264329	-0.257115	0.217	0.235	1	SH3D21	0
chr19-18425244-18442517	0.00034747	-0.259136	0.296	0.308	1	SSBP4	0
chr13-100543769-100545896	0.000388073	0.267238	0.208	0.138	1	GGACT	0
chr1-145977337-145983772	0.000441435	-0.287316	0.202	0.22	1	CH17-270A2.2	0
chr17-18978487-18982677	0.000547859	0.310261	0.22	0.142	1	FAM83G	0
chr10-21499332-21503374	0.000637441	0.266113	0.201	0.134	1	CASC10	2069
chr2-205973187-205975932	0.00070539	0.28947	0.203	0.138	1	INO80D	17788
chr17-1735613-1738380	0.00072685	0.291694	0.229	0.154	1	WDR81	0
chr6-41583251-41585719	0.000746994	0.266207	0.214	0.145	1	FOXP4	0
chr21-41166871-41172743	0.00077917	-0.317174	0.188	0.202	1	BACE2	0
chr3-14201183-14204135	0.000873328	0.268314	0.229	0.154	1	LSM3	63
chr15-89811928-89815440	0.00178343	0.268977	0.264	0.175	1	ANPEP	0
chr19-19103459-19106571	0.00185492	0.267054	0.202	0.132	1	SLC25A42	0
chr12-51862965-51865831	0.00226676	0.268975	0.256	0.18	1	RP11-923I11.5	10235
chr19-11088331-11093500	0.00749271	-0.269772	0.21	0.213	1	LDLR	0
chr19-19094384-19097779	0.0110561	0.275265	0.21	0.139	1	SLC25A42	0
chr10-132515104-132520942	0.014465	-0.262167	0.268	0.269	1	RP11-432J24.5	0
chr1-16060648-16070384	0.0327055	-0.255302	0.29	0.28	1	FAM131C	0

## Sheet: PEC_PODO
	p_val	avg_log2FC	pct.1	pct.2	p_val_adj	gene	distance
chr4-8099916-8101739	1.10639e-199	3.2716	0.277	0.012	1.41627e-194	ABLIM2	0
chr6-134908362-134910770	1.49235e-125	2.44107	0.252	0.036	1.91033e-120	ALDH8A1	6619
chr11-32434438-32436092	1.87663e-122	2.66748	0.255	0.037	2.40223e-117	WT1	0
chr5-172763684-172774456	3.56081e-107	0.887912	0.799	0.561	4.55812e-102	DUSP1	0
chr17-79026385-79028821	8.06148e-107	2.19078	0.251	0.029	1.03193e-101	C1QTNF1	0
chr9-112041271-112042330	4.43737e-106	2.19401	0.201	0.021	5.68019e-101	SUSD1	0
chr17-47278569-47281405	8.133e-105	1.69577	0.311	0.076	1.04109e-99	ITGB3	0
chr2-104841349-104858106	4.51329e-100	-0.793051	0.165	0.567	5.77737e-95	POU3F3	0
chr19-53865952-53869950	1.05013e-96	1.36765	0.359	0.073	1.34425e-91	MYADM	0
chr1-8343030-8344166	2.09555e-95	2.06054	0.245	0.043	2.68247e-90	SLC45A1	0
chr9-136326054-136329092	3.36327e-91	2.06236	0.239	0.034	4.30526e-86	GPSM1	0
chr10-122126564-122128464	2.04718e-90	2.24864	0.206	0.033	2.62055e-85	TACC2	0
chr15-69594217-69595947	2.50222e-90	2.37275	0.212	0.029	3.20305e-85	PCAT29	0
chr1-153697126-153698723	3.31748e-89	2.17959	0.252	0.026	4.24664e-84	NPR1	3133
chr2-28397764-28416137	8.94658e-88	1.28092	0.472	0.186	1.14523e-82	FOSL2	0
chr2-119425563-119443301	4.90458e-79	-0.737637	0.224	0.614	6.27825e-74	TMEM37	0
chr20-10216405-10219941	6.57235e-78	1.44245	0.241	0.058	8.41314e-73	SNAP25	0
chr2-104861453-104874760	1.01415e-77	-0.815484	0.135	0.477	1.29819e-72	LINC01159	0
chr16-67426834-67448040	1.19898e-77	-0.650246	0.307	0.683	1.53479e-72	ATP6V0D1	0
chr11-111907701-111914717	1.94805e-77	0.99371	0.48	0.269	2.49366e-72	CRYAB	0
chr2-216535125-216536101	8.30197e-77	1.9955	0.223	0.04	1.06272e-71	RPL37A	0
chr4-182142443-182145199	2.37046e-74	1.63047	0.243	0.059	3.03438e-69	TENM3	0
chr2-240249823-240252845	1.61584e-72	1.31165	0.327	0.103	2.0684e-67	AC124861.1	0
chr5-151684710-151687454	5.18496e-68	1.76424	0.22	0.039	6.63717e-63	SPARC	0
chr19-43667471-43670581	3.4381e-67	1.0931	0.371	0.107	4.40105e-62	PLAUR	0
chr16-79437540-79438915	7.67183e-67	1.89341	0.206	0.046	9.82056e-62	RP11-467I17.1	66687
chr1-47436378-47438765	1.44798e-64	1.28461	0.282	0.095	1.85353e-59	FOXD2	0
chr12-119178351-119181179	1.41131e-63	1.34779	0.279	0.088	1.80659e-58	HSPB8	0
chr5-150137395-150140426	7.2908e-63	1.5398	0.236	0.066	9.33281e-58	PDGFRB	0
chr10-17227246-17231058	3.79991e-62	1.10942	0.33	0.114	4.86419e-57	VIM	0
chr10-457675-459033	6.89057e-62	1.60161	0.213	0.068	8.82048e-57	DIP2C	0
chr20-45910534-45912492	1.72367e-61	1.63941	0.205	0.036	2.20643e-56	PLTP	0
chr11-20110665-20113432	3.24519e-61	1.29249	0.271	0.088	4.1541e-56	NAV2	0
chr2-127080081-127082680	6.3828e-61	1.29387	0.235	0.093	8.17049e-56	BIN1	0
chr21-43331901-43334437	9.47155e-61	1.56557	0.245	0.073	1.21243e-55	LINC00322	0
chr17-50026573-50029404	6.78036e-60	1.35505	0.212	0.055	8.6794e-55	RP11-1094H24.3	9728
chr11-68008082-68015414	7.21775e-60	0.740909	0.414	0.246	9.2393e-55	ALDH3B1	0
chr5-138463079-138471282	9.1541e-60	0.821441	0.603	0.442	1.1718e-54	EGR1	0
chr6-14476605-14477830	1.1631e-59	1.25275	0.255	0.104	1.48886e-54	RP3-448I9.1	72315
chr2-20204956-20226492	2.21155e-59	-0.7156	0.19	0.534	2.83096e-54	SDC1	0
chr2-739782-741115	4.44104e-59	1.27945	0.239	0.092	5.68489e-54	RP13-539J13.1	0
chr1-3060270-3076713	5.39926e-59	-0.835288	0.13	0.377	6.91148e-54	PRDM16	0
chr6-100453010-100459142	2.27149e-58	-0.912475	0.072	0.326	2.90768e-53	SIM1	0
chr1-91730789-91733422	2.21056e-57	1.45519	0.227	0.067	2.8297e-52	TGFBR3	0
chr12-122062572-122065670	5.5565e-57	0.992988	0.335	0.157	7.11277e-52	AC156455.1	0
chr2-27705765-27707031	5.74313e-57	1.60421	0.201	0.045	7.35167e-52	LINC01460	0
chr12-4268825-4275646	3.0482e-56	1.18037	0.243	0.061	3.90194e-51	CCND2	0
chr6-35484628-35488535	1.11475e-55	1.36264	0.273	0.086	1.42697e-50	TEAD3	0
chr16-70749580-70751806	2.75044e-55	1.6603	0.227	0.048	3.52078e-50	VAC14	0
chr4-95547395-95550143	2.83484e-55	1.65279	0.228	0.059	3.62882e-50	UNC5C	0
chr5-150640187-150643212	4.12474e-55	1.31559	0.261	0.072	5.28e-50	SYNPO	0
chr17-78351309-78361827	1.9094e-53	0.789947	0.495	0.244	2.44419e-48	SOCS3	0
chr1-116471353-116479373	3.75603e-53	-0.787797	0.141	0.433	4.80802e-48	RP4-655J12.4	0
chr5-172868468-172872280	7.5591e-53	1.0563	0.304	0.147	9.67625e-48	ERGIC1	0
chr7-74475464-74484414	1.12207e-52	0.864837	0.48	0.288	1.43634e-47	GTF2IRD1	0
chr5-83471210-83474952	1.38369e-52	1.24534	0.232	0.077	1.77123e-47	VCAN	0
chr7-73822103-73825482	1.65583e-50	1.27215	0.223	0.073	2.1196e-45	CLDN4	0
chr3-169657391-169669725	2.5988e-50	-0.753796	0.149	0.382	3.32667e-45	MECOM	0
chr11-117814095-117842858	2.74018e-50	-0.453207	0.461	0.755	3.50765e-45	FXYD6-FXYD2	0
chr3-11600283-11601310	3.28654e-49	1.20651	0.237	0.087	4.20704e-44	VGLL4	0
chr1-116397181-116413725	4.60073e-48	-0.814005	0.143	0.398	5.8893e-43	ATP1A1	0
chrX-68693207-68699586	1.75258e-47	-0.892285	0.079	0.333	2.24344e-42	STARD8	0
chr6-3748206-3752975	2.52749e-47	0.850608	0.398	0.206	3.23539e-42	PXDC1	0
chr2-144512152-144521385	2.5552e-47	0.798139	0.361	0.196	3.27086e-42	ZEB2	0
chr19-39400847-39416879	3.08452e-47	0.521058	0.725	0.607	3.94843e-42	ZFP36	0
chr20-36540700-36545302	4.14205e-47	1.19231	0.245	0.093	5.30216e-42	MYL9	0
chr14-104676693-104683443	1.25582e-46	0.977144	0.282	0.108	1.60755e-41	RP11-982M15.6	0
chr1-16011941-16024228	1.85661e-46	-0.752139	0.129	0.359	2.37661e-41	HSPB7	0
chr4-3461047-3465024	3.00354e-46	1.13215	0.24	0.095	3.84477e-41	DOK7	0
chr2-30230413-30234706	5.14935e-45	0.850623	0.354	0.188	6.59158e-40	LBH	0
chr6-100462901-100468358	6.5419e-45	-0.849597	0.072	0.288	8.37416e-40	SIM1	0
chr8-127733812-127739128	1.35188e-44	0.951313	0.316	0.14	1.73052e-39	MYC	0
chr17-19546385-19553390	3.86568e-44	-0.883173	0.075	0.328	4.94838e-39	SLC47A1	0
chr7-5591367-5596589	3.93637e-44	1.18976	0.239	0.07	5.03887e-39	FSCN1	0
chr8-6862748-6879934	4.04826e-44	-0.636065	0.239	0.487	5.1821e-39	DEFB1	0
chr10-49757790-49762701	6.1055e-44	-0.763813	0.101	0.352	7.81553e-39	OGDHL	0
chr11-128859329-128867775	6.14034e-44	-0.866777	0.074	0.277	7.86013e-39	KCNJ1	0
chr2-45008710-45010584	6.39634e-44	1.33317	0.218	0.073	8.18783e-39	SIX2	0
chr10-3773914-3787186	3.26484e-43	0.599206	0.641	0.518	4.17926e-38	KLF6	0
chr7-138795589-138800358	3.28652e-43	-1.009	0.044	0.224	4.207e-38	TMEM213	0
chr12-26271601-26276242	1.28264e-42	1.23549	0.209	0.068	1.64188e-37	SSPN	0
chr3-48661315-48664914	2.47489e-42	0.963308	0.279	0.107	3.16806e-37	CELSR3	0
chr18-61635584-61639263	5.02446e-42	-0.851382	0.083	0.33	6.43171e-37	RP11-879F14.1	0
chr12-119678459-119687184	4.45795e-41	-0.675851	0.151	0.419	5.70654e-36	PRKAB1	0
chr5-141840272-141846460	7.06912e-41	-0.854192	0.071	0.288	9.04904e-36	PCDH1	6650
chr19-13051213-13056510	2.23105e-40	1.02029	0.204	0.064	2.85592e-35	NFIX	0
chr8-22382844-22385058	2.24661e-40	0.95908	0.292	0.155	2.87584e-35	SLC39A14	0
chr14-64745298-64750178	4.7714e-40	1.05711	0.241	0.114	6.10777e-35	SPTB	0
chr17-48575402-48627847	7.14004e-40	-0.415358	0.554	0.687	9.13982e-35	HOXB8	0
chr3-10191205-10194892	1.04584e-39	0.98733	0.218	0.092	1.33876e-34	IRAK2	0
chr3-123409221-123413713	1.69826e-39	1.06319	0.267	0.135	2.17391e-34	ADCY5	0
chr1-169100141-169127521	6.16328e-39	-0.395481	0.529	0.773	7.88949e-34	ATP1B1	0
chr5-157263445-157272442	1.18183e-38	-0.695275	0.134	0.374	1.51284e-33	CYFIP2	0
chr14-75276365-75284639	4.2199e-38	0.710343	0.501	0.319	5.40181e-33	FOS	0
chr6-1606341-1612198	6.92832e-38	0.803526	0.402	0.232	8.8688e-33	FOXC1	0
chr19-7616505-7620561	1.39315e-37	-0.852372	0.074	0.297	1.78335e-32	CAMSAP3	0
chr11-69007162-69014599	1.42162e-37	0.701781	0.298	0.184	1.81979e-32	MRGPRF	0
chr20-6766552-6770920	1.70798e-37	0.965535	0.253	0.123	2.18635e-32	BMP2	0
chr8-66521490-66523633	1.91089e-37	0.995613	0.248	0.102	2.4461e-32	C8orf46	2965
chr15-63040550-63045199	3.62657e-37	1.049	0.204	0.069	4.6423e-32	TPM1	0
chr1-116487880-116496889	4.2746e-37	-0.782372	0.094	0.319	5.47183e-32	RP5-1086K13.1	0
chr5-498993-502855	5.36566e-37	-0.95846	0.04	0.232	6.86848e-32	SLC9A3	0
chr1-182143086-182144878	1.22216e-36	1.11699	0.259	0.103	1.56446e-31	LINC01344	0
chr1-153607955-153609796	1.3477e-36	1.06033	0.216	0.078	1.72516e-31	S100A16	0
chr1-71044927-71048714	2.94024e-36	-0.921767	0.05	0.233	3.76374e-31	PTGER3	0
chr14-99571356-99576717	3.10864e-36	0.81562	0.323	0.194	3.97931e-31	CCDC85C	0
chr8-22593583-22606000	8.59174e-36	0.536781	0.575	0.43	1.09981e-30	PDLIM2	0
chr1-67607538-67611054	1.47763e-35	-0.871447	0.06	0.262	1.89148e-30	GADD45A	74006
chr8-28347258-28352734	1.48276e-35	0.785987	0.265	0.146	1.89806e-30	ZNF395	0
chr10-122119354-122121928	2.13159e-35	1.11245	0.216	0.108	2.72861e-30	TACC2	0
chr21-41503321-41509376	2.37363e-35	-0.754342	0.083	0.293	3.03844e-30	TMPRSS2	0
chr16-31128576-31136311	2.82569e-35	-0.637271	0.11	0.333	3.61711e-30	PRSS8	0
chr8-37694317-37697547	3.09596e-35	0.852892	0.29	0.142	3.96308e-30	ZNF703	0
chr3-134325453-134328556	3.53247e-35	1.04382	0.204	0.085	4.52184e-30	RP11-200A1.1	4281
chr11-1557083-1562041	3.63506e-35	0.779935	0.323	0.179	4.65316e-30	DUSP8	0
chr11-65485254-65495437	8.65059e-35	0.596659	0.595	0.434	1.10734e-29	CMB9-22P13.2	0
chr5-141873978-141879803	9.05223e-35	-0.644149	0.133	0.361	1.15876e-29	PCDH1	0
chr17-8137739-8165070	1.36032e-34	0.395404	0.823	0.755	1.74132e-29	PER1	0
chr11-65785929-65795344	1.97365e-34	-0.667871	0.099	0.335	2.52643e-29	OVOL1	0
chr1-937954-946262	2.81291e-34	0.834336	0.343	0.179	3.60075e-29	SAMD11	0
chr12-109718313-109724465	2.91564e-34	-0.906152	0.052	0.244	3.73226e-29	FAM222A	0
chr14-64761378-64765572	6.06511e-34	0.869378	0.271	0.13	7.76382e-29	SPTB	0
chr16-49854260-49859599	8.68992e-34	0.928186	0.304	0.132	1.11238e-28	ZNF423	0
chr9-136685037-136698740	1.10745e-33	-0.514538	0.208	0.469	1.41762e-28	AGPAT2	0
chr16-29942834-29945226	1.26368e-33	0.96196	0.206	0.104	1.61761e-28	TMEM219	0
chr15-69296485-69306357	1.62647e-33	-0.571582	0.184	0.444	2.08201e-28	PAQR5	0
chr17-19536597-19541858	3.91492e-33	-0.89964	0.04	0.242	5.01141e-28	SLC47A1	0
chr1-8012025-8021004	5.6118e-33	0.955046	0.307	0.214	7.18355e-28	ERRFI1	0
chr21-41496455-41502716	6.70391e-33	-0.935826	0.046	0.219	8.58154e-28	TMPRSS2	0
chr1-153563377-153569201	8.95531e-33	0.713763	0.375	0.204	1.14635e-27	S100A2	0
chr11-65495939-65512573	1.06593e-32	0.466071	0.713	0.6	1.36448e-27	AP000769.1	0
chr8-26447176-26451974	2.05074e-32	0.570951	0.35	0.248	2.62511e-27	BNIP3L	0
chr19-40600141-40606608	2.45806e-32	0.750784	0.306	0.153	3.14652e-27	LTBP4	0
chr3-46873031-46887349	3.60754e-32	-0.508635	0.287	0.572	4.61794e-27	PTH1R	0
chr9-127903403-127907470	4.03762e-32	1.01555	0.216	0.082	5.16848e-27	ST6GALNAC6	0
chr6-7200777-7205561	5.18533e-32	-0.840707	0.052	0.233	6.63764e-27	RREB1	0
chr22-37545038-37547718	1.12032e-31	1.03954	0.204	0.06	1.43409e-26	CDC42EP1	12728
chr21-39020748-39024160	2.87004e-31	0.837042	0.296	0.181	3.67388e-26	AF064858.10	4375
chr1-15798846-15801568	7.45341e-31	0.651793	0.308	0.219	9.54096e-26	UQCRHL	5600
chr17-48549304-48565544	9.37657e-31	-0.623197	0.149	0.32	1.20028e-25	HOXB3	0
chr17-81042040-81053324	1.09632e-30	0.517881	0.475	0.347	1.40337e-25	BAIAP2	0
chr3-194312375-194316339	1.45573e-30	0.86552	0.26	0.146	1.86345e-25	LINC00887	0
chr4-53590583-53593674	1.5145e-30	-0.782207	0.058	0.221	1.93868e-25	LNX1	0
chr2-9371334-9375433	1.74469e-30	-0.835807	0.074	0.263	2.23334e-25	ASAP2	0
chr6-15503902-15505882	2.04953e-30	1.00475	0.227	0.119	2.62356e-25	JARID2	0
chr8-22390911-22393972	2.82114e-30	0.796531	0.26	0.141	3.61128e-25	SLC39A14	0
chr7-74586226-74588870	3.69802e-30	0.720783	0.272	0.177	4.73376e-25	GTF2IRD1	0
chr4-6937504-6945382	3.90976e-30	-0.812026	0.055	0.213	5.00481e-25	TBC1D14	0
chr17-55283164-55286252	4.44164e-30	-0.838631	0.05	0.235	5.68566e-25	HLF	0
chr18-48160913-48162532	7.381e-30	0.994362	0.227	0.101	9.44827e-25	ZBTB7C	0
chr5-40678784-40682143	1.06874e-29	0.773773	0.316	0.194	1.36808e-24	PTGER4	0
chr2-104900631-104902777	1.43002e-29	-0.866381	0.06	0.233	1.83053e-24	LINC01159	28035
chr1-48677062-48681918	1.79969e-29	-0.88876	0.046	0.218	2.30375e-24	AGBL4	0
chr1-16143189-16147413	2.93559e-29	0.818891	0.264	0.127	3.75779e-24	EPHA2	0
chr2-95273816-95278603	3.25385e-29	-0.78684	0.056	0.208	4.16519e-24	PROM2	0
chr1-16043150-16049398	4.76502e-29	-0.830783	0.076	0.225	6.0996e-24	CLCNKB	0
chr10-102773828-102778548	6.84972e-29	0.668253	0.39	0.25	8.76819e-24	WBP1L	0
chr9-134420909-134423377	1.03198e-28	0.984079	0.227	0.114	1.32101e-23	RXRA	0
chr10-93435875-93439609	1.25726e-28	0.851941	0.269	0.128	1.6094e-23	MYOF	0
chr14-105479361-105492927	1.57905e-28	0.470283	0.619	0.506	2.02131e-23	AL928654.7	0
chr1-25769134-25776007	1.71161e-28	-0.735435	0.076	0.251	2.191e-23	MAN1C1	0
chr18-61732952-61736942	2.16733e-28	-0.856997	0.066	0.244	2.77436e-23	RP11-879F14.1	0
chr17-81092799-81103464	3.76629e-28	0.613658	0.377	0.249	4.82116e-23	BAIAP2	0
chr19-10352324-10354548	3.76926e-28	-0.763584	0.097	0.291	4.82495e-23	TYK2	0
chr3-126178787-126181770	5.89333e-28	-0.694228	0.099	0.306	7.54394e-23	ALDH1L1	0
chr5-157284955-157287542	1.68925e-27	-0.894528	0.05	0.205	2.16238e-22	CYFIP2	0
chr7-117871660-117874085	1.90282e-27	0.895567	0.229	0.123	2.43576e-22	CTTNBP2	0
chr2-121278904-121287622	3.9005e-27	-0.599913	0.135	0.354	4.99296e-22	TFCP2L1	0
chr6-1613831-1626280	4.16776e-27	0.666028	0.383	0.219	5.33507e-22	GMDS	0
chr4-6951978-6958418	4.78757e-27	-0.806004	0.054	0.211	6.12847e-22	TBC1D14	0
chr4-186700503-186703154	5.43427e-27	0.959262	0.208	0.106	6.9563e-22	FAT1	0
chr15-82044531-82048060	6.1876e-27	0.878096	0.261	0.139	7.92063e-22	MEX3B	0
chr22-39288540-39293213	6.67655e-27	0.601721	0.315	0.223	8.54652e-22	RPL3	19668
chr20-62374127-62378628	9.93493e-27	0.885394	0.208	0.112	1.27175e-21	LAMA5	6814
chr5-10288122-10290502	1.00871e-26	-0.775152	0.072	0.254	1.29122e-21	CMBL	0
chr5-10562798-10568010	1.10365e-26	0.695845	0.302	0.191	1.41276e-21	ANKRD33B	0
chr9-124279601-124287004	1.11133e-26	0.62949	0.237	0.153	1.42259e-21	NEK6	0
chr9-94919837-94924284	1.12508e-26	0.924226	0.24	0.115	1.44019e-21	C9orf3	0
chr17-42794454-42799239	1.69232e-26	-0.65031	0.101	0.281	2.16631e-21	CNTD1	0
chr7-26343184-26350078	2.11987e-26	-0.567853	0.158	0.384	2.71361e-21	SNX10	0
chr8-94638610-94642975	2.13134e-26	-0.721513	0.068	0.215	2.72828e-21	ESRP1	0
chr11-47184045-47189870	2.6107e-26	0.691507	0.302	0.196	3.3419e-21	PACSIN3	0
chr17-78313560-78318546	3.9219e-26	0.784507	0.239	0.123	5.02035e-21	AC061992.2	0
chr1-8347640-8354176	4.51155e-26	0.876179	0.241	0.125	5.77514e-21	RERE	0
chr4-3479586-3489907	5.3038e-26	0.703175	0.252	0.152	6.78928e-21	DOK7	0
chr16-67197089-67201659	5.59573e-26	-0.781662	0.074	0.244	7.16298e-21	ELMO3	0
chr17-47948415-47959155	6.67229e-26	-0.479212	0.241	0.473	8.54106e-21	PRR15L	0
chr1-109252863-109255937	1.24902e-25	0.815701	0.217	0.118	1.59884e-20	CELSR2	0
chr19-18414158-18423939	2.13327e-25	0.651325	0.375	0.205	2.73076e-20	SSBP4	0
chr22-24539816-24548092	2.28768e-25	-0.827586	0.06	0.248	2.92841e-20	GUCD1	0
chr8-80577611-80580265	3.05955e-25	0.874231	0.224	0.124	3.91647e-20	RP11-48B3.4	34506
chr12-120977422-120982170	3.72839e-25	-0.800727	0.079	0.26	4.77263e-20	HNF1A	0
chr9-127960127-127982159	4.28271e-25	-0.400882	0.318	0.553	5.48221e-20	FAM102A	0
chr1-16060648-16070384	4.61265e-25	-0.613627	0.118	0.284	5.90456e-20	FAM131C	0
chr15-90097530-90105254	4.79253e-25	-0.473047	0.209	0.426	6.13482e-20	IDH2	0
chr12-124496825-124502817	8.65133e-25	0.924777	0.21	0.1	1.10744e-19	NCOR2	0
chr2-38073691-38077701	9.84579e-25	0.738364	0.286	0.149	1.26034e-19	CYP1B1	0
chr9-127940952-127947057	1.0043e-24	-0.703038	0.08	0.253	1.28559e-19	FAM102A	0
chr1-64896561-64899051	1.04689e-24	0.822385	0.202	0.111	1.3401e-19	JAK1	0
chr15-69311144-69318533	1.12008e-24	-0.690611	0.079	0.254	1.43379e-19	PAQR5	0
chr11-119351831-119379126	1.57186e-24	-0.337467	0.52	0.753	2.01211e-19	USP2	0
chr17-50913310-50921522	1.72007e-24	-0.510502	0.2	0.426	2.20183e-19	RP11-700H6.4	3077
chr1-91736049-91737820	1.86049e-24	0.74392	0.267	0.159	2.38157e-19	TGFBR3	0
chr15-63378684-63383336	1.86051e-24	-0.671448	0.094	0.272	2.3816e-19	CA12	0
chr18-3621888-3625517	2.03155e-24	0.747594	0.217	0.111	2.60055e-19	DLGAP1	0
chr18-58193763-58198747	2.10763e-24	-0.645076	0.115	0.275	2.69794e-19	NEDD4L	0
chr2-10277390-10279291	2.11397e-24	0.715826	0.218	0.151	2.70605e-19	HPCAL1	23597
chrX-107710704-107718570	2.47612e-24	0.693901	0.379	0.267	3.16963e-19	TSC22D3	0
chr1-116481694-116485869	2.48111e-24	-0.708716	0.101	0.288	3.17602e-19	RP4-655J12.4	2851
chr20-62349877-62371708	2.74246e-24	0.35348	0.614	0.563	3.51057e-19	LAMA5	0
chr15-66765541-66766850	3.61249e-24	0.870523	0.212	0.111	4.62428e-19	SMAD6	0
chr16-378597-385275	3.78723e-24	-0.506338	0.169	0.359	4.84796e-19	TMEM8A	0
chr17-4582043-4592044	7.38796e-24	-0.501814	0.189	0.416	9.45718e-19	SMTNL2	0
chr17-77385510-77395128	8.92199e-24	-0.610222	0.113	0.308	1.14209e-18	SEPT9	0
chr12-107317585-107321639	8.93585e-24	-0.711386	0.094	0.265	1.14386e-18	BTBD11	0
chr22-36366086-36371677	9.90025e-24	0.689524	0.302	0.179	1.26731e-18	MYH9	0
chr7-29562632-29567686	1.1421e-23	-0.628732	0.107	0.287	1.46198e-18	PRR15	0
chr22-37559021-37564621	1.93983e-23	0.709073	0.247	0.124	2.48314e-18	CDC42EP1	0
chr2-154696031-154700525	2.65272e-23	-0.815246	0.052	0.203	3.3957e-18	KCNJ3	0
chr2-95003670-95011521	3.44544e-23	-0.584024	0.113	0.277	4.41044e-18	MAL	14155
chr10-44910475-44915090	3.8594e-23	-0.679221	0.114	0.27	4.94034e-18	TMEM72	0
chr17-36931209-36939902	3.95081e-23	-0.61933	0.098	0.294	5.05735e-18	LHX1	0
chr1-15732205-15740136	4.03831e-23	-0.641003	0.103	0.297	5.16936e-18	PLEKHM2	0
chr19-13829983-13838187	5.46876e-23	0.881367	0.259	0.148	7.00044e-18	ZSWIM4	0
chr5-157288297-157291891	6.0594e-23	-0.783778	0.051	0.205	7.75652e-18	CYFIP2	0
chr1-234996962-234998915	6.28724e-23	0.737221	0.255	0.159	8.04817e-18	RP11-443B7.3	16157
chr17-75555403-75560421	7.46941e-23	-0.641769	0.106	0.279	9.56144e-18	LLGL2	0
chr2-231665101-231667732	1.04246e-22	0.922927	0.204	0.094	1.33443e-17	PTMA	39162
chr1-18878899-18886901	1.79483e-22	-0.67744	0.103	0.288	2.29752e-17	ALDH4A1	0
chr4-3707597-3711841	4.36705e-22	0.670558	0.276	0.187	5.59017e-17	RP3-513G18.2	29741
chr22-19957440-19972290	4.72984e-22	-0.442395	0.21	0.428	6.05457e-17	COMT	0
chr4-168831220-168833703	4.87954e-22	0.765923	0.204	0.111	6.2462e-17	PALLD	0
chr1-18887901-18892889	5.02844e-22	-0.784396	0.047	0.208	6.43681e-17	ALDH4A1	0
chr6-168086611-168089156	5.13996e-22	0.600511	0.209	0.147	6.57956e-17	FRMD1	5053
chr17-45129385-45133660	5.62272e-22	0.703859	0.265	0.156	7.19753e-17	PLCD3	0
chr11-353229-356658	8.48173e-22	0.7549	0.263	0.146	1.08573e-16	B4GALNT4	13137
chr6-11212695-11216480	9.05663e-22	0.854353	0.204	0.108	1.15932e-16	NEDD9	0
chr17-75539783-75547331	9.23957e-22	-0.637352	0.09	0.27	1.18274e-16	LLGL2	0
chr2-127083721-127090831	9.45434e-22	0.631018	0.217	0.151	1.21023e-16	BIN1	0
chr1-6443224-6452087	1.35996e-21	-0.750058	0.079	0.259	1.74085e-16	ESPN	0
chr17-42516499-42523147	1.69007e-21	0.686825	0.232	0.134	2.16342e-16	ATP6V0A1	0
chr1-27525335-27529863	1.77628e-21	0.713692	0.307	0.185	2.27378e-16	AHDC1	4171
chr20-57558619-57571275	2.18104e-21	-0.581484	0.227	0.447	2.79191e-16	PCK1	0
chr20-43556297-43561455	2.97426e-21	-0.555051	0.139	0.337	3.8073e-16	SGK2	0
chr19-50324862-50335143	3.25403e-21	0.320943	0.543	0.477	4.16542e-16	KCNC3	0
chrX-154368266-154375363	3.37087e-21	0.663673	0.336	0.207	4.31499e-16	FLNA	0
chr2-20177535-20180992	3.44973e-21	-0.695156	0.075	0.228	4.41593e-16	SDC1	19804
chr8-143525647-143530861	6.69866e-21	-0.727654	0.058	0.207	8.57482e-16	ZC3H3	0
chr15-60396228-60399338	6.80081e-21	0.74638	0.204	0.105	8.70558e-16	ANXA2	0
chr17-1603933-1608457	6.98677e-21	-0.630083	0.119	0.288	8.94363e-16	SLC43A2	0
chr11-8018222-8020655	1.17631e-20	0.82308	0.212	0.13	1.50577e-15	TUB	0
chr10-80405613-80411895	1.70694e-20	-0.55781	0.118	0.299	2.18502e-15	FAM213A	0
chr4-41358598-41364229	1.79175e-20	-0.626194	0.083	0.237	2.29359e-15	LIMCH1	0
chr5-38465847-38469351	2.06011e-20	0.632611	0.265	0.188	2.6371e-15	EGFLAM	825
chr8-143935501-143957563	2.4682e-20	0.375009	0.645	0.524	3.15949e-15	PLEC	0
chr3-127818908-127824632	2.56543e-20	-0.652297	0.072	0.224	3.28396e-15	MGLL	0
chr4-90126861-90129218	2.6826e-20	-0.575464	0.098	0.265	3.43394e-15	CCSER1	0
chr19-43462942-43464644	2.8146e-20	0.749959	0.227	0.119	3.60292e-15	LYPD3	0
chr3-55484815-55490237	2.92942e-20	0.657837	0.243	0.155	3.74989e-15	WNT5A	0
chr2-217932640-217945301	2.96939e-20	-0.363539	0.261	0.49	3.80105e-15	TNS1	0
chr15-28094170-28097510	3.37556e-20	0.796351	0.202	0.113	4.32099e-15	OCA2	0
chr21-45328496-45331950	4.12673e-20	0.591235	0.217	0.144	5.28254e-15	BX322557.13	4756
chr2-113238935-113243343	7.03225e-20	0.532238	0.265	0.192	9.00184e-15	PAX8	0
chr21-43723562-43730094	7.11339e-20	0.510373	0.338	0.258	9.10571e-15	PDXK	0
chr2-42046198-42052070	8.26323e-20	0.602662	0.286	0.185	1.05776e-14	PKDCC	0
chr1-157991875-157995927	8.38541e-20	0.789407	0.22	0.11	1.0734e-14	KIRREL	0
chr7-143379667-143385358	1.03274e-19	0.573719	0.307	0.21	1.32199e-14	ZYX	0
chr11-823889-851858	1.92944e-19	0.334888	0.697	0.629	2.46984e-14	POLR2L	0
chr10-92121645-92126674	2.38552e-19	-0.614749	0.092	0.236	3.05366e-14	CPEB3	0
chr1-44805329-44814274	2.58857e-19	0.475841	0.383	0.283	3.31357e-14	BTBD19	0
chr17-1482943-1493865	2.89137e-19	0.458538	0.471	0.335	3.70118e-14	MYO1C	0
chr1-151367913-151373074	3.43743e-19	-0.641463	0.086	0.255	4.40019e-14	SELENBP1	0
chr18-48408272-48410981	3.66307e-19	0.708065	0.248	0.156	4.68902e-14	ZBTB7C	0
chr1-204146595-204153241	5.226e-19	-0.557083	0.17	0.377	6.6897e-14	ETNK2	0
chr16-495067-503883	5.60273e-19	-0.667694	0.082	0.269	7.17194e-14	RAB11FIP3	0
chr4-11427233-11430062	6.05838e-19	-0.58615	0.062	0.205	7.75521e-14	HS3ST1	0
chr14-68546763-68549354	6.41594e-19	0.726217	0.253	0.126	8.21291e-14	RAD51B	0
chr2-95294686-95302364	7.11808e-19	-0.649516	0.087	0.208	9.11172e-14	KCNIP3	0
chr7-767159-769641	8.85819e-19	0.477591	0.39	0.31	1.13392e-13	DNAAF5	0
chr4-186722971-186729449	9.55261e-19	0.44419	0.405	0.344	1.22281e-13	FAT1	0
chr19-12788168-12797351	1.16866e-18	0.41661	0.576	0.501	1.49597e-13	PRDX2	0
chr17-19316689-19318133	1.21817e-18	0.744251	0.225	0.132	1.55935e-13	EPN2	0
chr14-90804752-90811159	1.30437e-18	-0.673265	0.062	0.202	1.6697e-13	TTC7B	0
chr12-122858114-122869153	1.33436e-18	-0.421634	0.209	0.421	1.70808e-13	VPS37B	0
chr2-20443236-20452995	1.76914e-18	0.415186	0.515	0.452	2.26465e-13	RHOB	0
chr17-59836296-59849351	1.77332e-18	0.386079	0.42	0.388	2.27e-13	VMP1	0
chr14-105466725-105478477	1.87241e-18	0.452187	0.466	0.316	2.39683e-13	CRIP2	0
chr4-10087143-10097127	2.0253e-18	-0.493679	0.115	0.263	2.59255e-13	WDR1	0
chr1-154403685-154408947	2.11802e-18	0.491363	0.298	0.23	2.71124e-13	IL6R	0
chr15-39578870-39584389	2.4415e-18	0.472478	0.366	0.286	3.12531e-13	THBS1	0
chr9-128112755-128121306	2.55495e-18	-0.50304	0.137	0.313	3.27054e-13	PTGES2	0
chr19-15448668-15453604	2.58943e-18	0.682647	0.225	0.131	3.31467e-13	RASAL3	0
chr21-45290855-45295303	2.79714e-18	0.637854	0.272	0.16	3.58056e-13	LINC00205	0
chr15-89801349-89807367	2.94953e-18	-0.732476	0.079	0.247	3.77563e-13	ANPEP	0
chr19-38716506-38737763	3.04006e-18	0.405126	0.441	0.361	3.89152e-13	CAPN12	0
chr2-119484857-119491244	3.08546e-18	-0.561675	0.111	0.265	3.94963e-13	SCTR	0
chr1-217133857-217140912	3.2511e-18	-0.630855	0.118	0.246	4.16166e-13	ESRRG	0
chr9-4489460-4493314	4.06104e-18	-0.606739	0.091	0.265	5.19846e-13	SLC1A1	0
chr3-73621355-73625883	4.61101e-18	-0.625651	0.095	0.251	5.90247e-13	PDZRN3	0
chr7-151867629-151872280	4.6451e-18	-0.743746	0.063	0.214	5.9461e-13	PRKAG2	0
chr17-31558440-31562692	4.77382e-18	0.680444	0.206	0.115	6.11087e-13	RP1-41C23.4	0
chr7-2515756-2521074	4.92003e-18	0.672159	0.232	0.148	6.29803e-13	LFNG	0
chr14-103126038-103131534	5.25127e-18	0.629905	0.236	0.148	6.72204e-13	TNFAIP2	0
chr15-57536653-57542843	5.28235e-18	-0.543929	0.114	0.256	6.76183e-13	CGNL1	0
chr10-7407207-7413230	6.52909e-18	0.742568	0.239	0.133	8.35776e-13	SFMBT2	0
chr16-85561334-85572137	6.9607e-18	-0.369381	0.224	0.435	8.91026e-13	GSE1	0
chr1-46179080-46190029	7.73344e-18	-0.432052	0.164	0.364	9.89942e-13	TSPAN1	0
chr2-27091683-27096848	1.0846e-17	-0.713023	0.091	0.266	1.38837e-12	KHK	0
chr12-52116039-52123364	1.09928e-17	-0.522456	0.141	0.31	1.40717e-12	RP1-288H2.2	11741
chr6-166005252-166009121	1.15171e-17	0.787296	0.206	0.12	1.47428e-12	LINC00602	15636
chr19-18273573-18283758	1.19783e-17	0.383378	0.594	0.539	1.53331e-12	JUND	0
chr2-113208335-113222721	1.20115e-17	0.39081	0.479	0.439	1.53757e-12	PAX8	0
chr9-33442219-33448535	1.34217e-17	0.447243	0.271	0.219	1.71808e-12	AQP3	0
chr20-57589149-57596141	1.52938e-17	-0.536429	0.153	0.351	1.95773e-12	RP4-718J7.4	3553
chr16-70691120-70698282	2.2633e-17	0.687219	0.21	0.107	2.89721e-12	VAC14	0
chr22-30245566-30254797	2.68346e-17	0.559549	0.21	0.126	3.43505e-12	LIF	0
chr11-2881854-2893396	2.71334e-17	0.438212	0.472	0.388	3.47329e-12	SLC22A18AS	0
chr16-85635131-85644073	2.95191e-17	-0.484045	0.097	0.252	3.77868e-12	GSE1	0
chr2-217986614-217990439	3.00341e-17	-0.50476	0.126	0.298	3.84461e-12	TNS1	0
chr17-7346791-7356552	3.43597e-17	0.429798	0.386	0.292	4.39832e-12	TMEM95	0
chr17-11598026-11599449	3.83462e-17	0.71587	0.233	0.14	4.90861e-12	DNAH9	0
chr1-19733959-19738846	4.48441e-17	-0.641896	0.083	0.234	5.74041e-12	TMCO4	0
chr3-141366173-141369087	4.57148e-17	0.716322	0.205	0.103	5.85186e-12	PXYLP1	0
chr5-521531-525758	4.78475e-17	-0.750564	0.06	0.202	6.12486e-12	SLC9A3	0
chr12-55726534-55730731	5.11293e-17	0.527572	0.326	0.231	6.54496e-12	CD63	0
chr2-241558410-241565571	5.28326e-17	0.530604	0.282	0.199	6.763e-12	BOK	0
chr1-16151064-16157364	5.76528e-17	0.519759	0.306	0.207	7.38002e-12	EPHA2	0
chr18-28175009-28178873	5.78879e-17	0.460158	0.253	0.212	7.41012e-12	CDH2	0
chr20-50723920-50735140	6.46209e-17	0.341507	0.55	0.514	8.27199e-12	PARD6B	0
chr18-48452165-48456675	6.71325e-17	-0.584134	0.091	0.254	8.5935e-12	RNA5SP456	18811
chr2-10072475-10087904	6.78313e-17	-0.354563	0.299	0.51	8.68295e-12	CYS1	0
chr22-42959147-42963706	6.89012e-17	-0.672946	0.078	0.215	8.8199e-12	PACSIN2	0
chr11-118605073-118611477	7.62098e-17	0.533173	0.319	0.226	9.75547e-12	PHLDB1	0
chr6-111871926-111873999	9.10511e-17	0.710339	0.223	0.127	1.16553e-11	FYN	0
chr19-18500183-18508834	1.01351e-16	-0.448527	0.169	0.344	1.29737e-11	ELL	0
chr12-7118993-7125948	1.11084e-16	-0.614327	0.084	0.239	1.42197e-11	RBP5	0
chr19-2540357-2548031	1.18689e-16	0.481746	0.385	0.291	1.51932e-11	GNG7	0
chr6-131949333-131951931	1.31665e-16	0.655717	0.269	0.175	1.68541e-11	CTGF	0
chr12-51976201-51981000	1.42515e-16	-0.631691	0.086	0.23	1.82431e-11	ACVR1B	0
chr1-220785334-220788690	1.4566e-16	-0.687138	0.076	0.208	1.86457e-11	MARC1	0
chr10-110495828-110499885	1.46208e-16	0.682088	0.243	0.145	1.87158e-11	DUSP5	0
chr11-118908870-118926655	1.48304e-16	0.280235	0.605	0.576	1.89841e-11	BCL9L	0
chr4-140150050-140154972	1.55192e-16	0.401737	0.471	0.393	1.98658e-11	MAML3	0
chr14-104686795-104692931	1.56402e-16	0.488833	0.261	0.206	2.00207e-11	INF2	0
chr10-89643524-89646656	2.0019e-16	-0.461641	0.166	0.348	2.56259e-11	PANK1	0
chr5-172900063-172907102	2.26299e-16	0.462641	0.433	0.353	2.89681e-11	ERGIC1	0
chr17-7258565-7263939	2.50374e-16	-0.46309	0.103	0.257	3.20499e-11	RP1-4G17.5	0
chr4-986430-998744	2.73511e-16	-0.377627	0.229	0.428	3.50116e-11	SLC26A1	0
chr17-37487929-37491679	2.84999e-16	0.598446	0.267	0.186	3.64822e-11	DUSP14	0
chr12-52049125-52063500	2.89582e-16	0.572268	0.469	0.354	3.70688e-11	NR4A1	0
chr16-4368796-4389352	3.19949e-16	0.287371	0.55	0.503	4.0956e-11	CORO7-PAM16	0
chr6-33744059-33748222	3.2673e-16	0.499508	0.26	0.215	4.18241e-11	IP6K3	0
chr21-34885884-34891680	4.10863e-16	0.457373	0.315	0.225	5.25937e-11	RUNX1	0
chr9-121285673-121290221	4.13043e-16	0.564333	0.271	0.145	5.28728e-11	GSN	0
chr22-23261981-23265755	4.17745e-16	-0.554974	0.07	0.209	5.34747e-11	BCR	0
chr1-212605391-212610084	4.36959e-16	0.494702	0.389	0.287	5.59342e-11	ATF3	0
chr2-86034826-86039264	5.43858e-16	-0.498103	0.109	0.25	6.96182e-11	POLR1A	0
chr11-1755162-1764808	5.70079e-16	-0.376962	0.178	0.339	7.29746e-11	CTSD	0
chr4-42396379-42401700	5.73329e-16	-0.613677	0.086	0.207	7.33907e-11	SHISA3	0
chr10-75398427-75410600	7.03154e-16	0.280351	0.594	0.523	9.00093e-11	ZNF503	0
chr8-133427936-133429883	7.3965e-16	-0.617734	0.08	0.222	9.46812e-11	ST3GAL1	24964
chr19-49637757-49643088	7.49208e-16	0.409123	0.524	0.455	9.59046e-11	RRAS	0
chr19-11141583-11144410	8.80163e-16	0.561047	0.287	0.187	1.12668e-10	SPC24	0
chr17-40456356-40464805	8.95286e-16	0.572201	0.26	0.197	1.14604e-10	IGFBP4	0
chr12-93376226-93384198	9.8712e-16	-0.426864	0.177	0.344	1.26359e-10	NUDT4	0
chr14-95233439-95239361	1.07216e-15	-0.517841	0.122	0.28	1.37244e-10	CLMN	0
chr11-61488245-61490820	1.08846e-15	-0.621528	0.079	0.23	1.39331e-10	PPP1R32	0
chr9-133737151-133741451	1.43387e-15	-0.688456	0.068	0.22	1.83547e-10	SARDH	0
chr1-247330684-247333581	1.47873e-15	0.598606	0.237	0.159	1.89289e-10	ZNF496	0
chr1-6436742-6441720	1.56031e-15	-0.524687	0.125	0.296	1.99732e-10	ESPN	0
chr9-113462962-113466171	1.57923e-15	-0.596951	0.08	0.216	2.02154e-10	RGS3	0
chr7-2657765-2668769	1.768e-15	-0.589628	0.076	0.238	2.26318e-10	TTYH3	0
chr19-5823417-5835299	1.90049e-15	-0.451319	0.184	0.371	2.43278e-10	FUT6	0
chr9-104809372-104811570	2.00964e-15	-0.66442	0.063	0.201	2.57251e-10	ABCA1	0
chr8-17799932-17803799	2.07287e-15	-0.488285	0.117	0.278	2.65344e-10	MTUS1	0
chr10-79141932-79163873	2.14494e-15	0.329863	0.583	0.518	2.7457e-10	ZMIZ1	0
chr14-21068379-21072450	2.61984e-15	0.589199	0.261	0.173	3.35361e-10	ARHGEF40	0
chr16-88758200-88766497	2.65296e-15	0.43188	0.292	0.245	3.396e-10	PIEZO1	0
chr12-47734619-47738499	2.88692e-15	0.825847	0.205	0.12	3.69549e-10	RAPGEF3	0
chr17-18950724-18954859	3.81192e-15	-0.622142	0.083	0.234	4.87956e-10	SLC5A10	0
chr1-15196824-15204476	3.82194e-15	-0.450391	0.154	0.336	4.89239e-10	TMEM51	0
chr1-151509633-151514777	4.05023e-15	-0.425362	0.2	0.374	5.18462e-10	CGN	0
chr19-35037917-35044783	4.09945e-15	-0.417327	0.186	0.381	5.24763e-10	HPN	0
chr10-62045393-62052647	5.38475e-15	0.49157	0.34	0.276	6.89291e-10	ARID5B	0
chr4-40509601-40517355	5.42377e-15	-0.450138	0.146	0.313	6.94286e-10	RBM47	0
chr12-52903126-52908762	6.26842e-15	-0.434298	0.17	0.338	8.02407e-10	KRT8	0
chr2-66432688-66435720	6.8106e-15	0.536751	0.245	0.168	8.71812e-10	MEIS1	0
chr17-76137429-76142455	7.08034e-15	0.530334	0.255	0.191	9.0634e-10	FOXJ1	0
chr1-204125863-204132372	8.19565e-15	-0.428354	0.186	0.376	1.04911e-09	SOX13	0
chr19-10746578-10752771	8.7508e-15	-0.559069	0.095	0.234	1.12017e-09	DNM2	0
chr22-36357875-36365577	9.61176e-15	0.651382	0.239	0.138	1.23038e-09	MYH9	0
chr3-187735927-187747100	1.01137e-14	0.358913	0.542	0.503	1.29464e-09	RP11-211G3.2	0
chr2-172426778-172432010	1.06144e-14	-0.449504	0.157	0.326	1.35873e-09	ITGA6	0
chr19-13845945-13848297	1.15543e-14	0.635773	0.21	0.107	1.47904e-09	MIR24-2	9585
chr12-2958252-2961197	1.35445e-14	0.525856	0.256	0.177	1.7338e-09	TEAD4	0
chr13-38685857-38688324	1.35842e-14	-0.59912	0.074	0.203	1.73888e-09	FREM2	0
chr11-65569065-65578255	1.36449e-14	0.391208	0.441	0.352	1.74666e-09	EHBP1L1	0
chrX-150361029-150367311	1.4793e-14	0.606328	0.213	0.126	1.89363e-09	MAMLD1	0
chr10-122112080-122116838	1.48527e-14	0.475959	0.343	0.276	1.90126e-09	TACC2	0
chr7-151459277-151462203	1.48768e-14	0.612586	0.227	0.151	1.90435e-09	RHEB	3808
chr1-43933053-43937831	1.55929e-14	-0.512141	0.082	0.221	1.99602e-09	ARTN	0
chr1-58779582-58786222	1.58414e-14	0.384664	0.551	0.49	2.02783e-09	JUN	0
chr11-61814459-61817367	1.61562e-14	0.592548	0.273	0.184	2.06813e-09	FADS2	0
chr8-1929193-1932807	1.77119e-14	-0.673906	0.064	0.219	2.26727e-09	ARHGEF10	0
chr9-83536317-83539296	1.78608e-14	0.60819	0.244	0.178	2.28632e-09	FRMD3	0
chr2-121226766-121230137	1.83022e-14	-0.57307	0.094	0.226	2.34283e-09	TFCP2L1	0
chr5-10303695-10308288	2.16579e-14	-0.58046	0.064	0.204	2.77239e-09	CMBL	0
chr3-114623587-114625458	2.26642e-14	0.650612	0.22	0.15	2.9012e-09	ZBTB20	0
chr2-42904049-42907924	3.13346e-14	0.663171	0.22	0.125	4.01107e-09	AC016735.1	93430
chr13-20519835-20527236	3.32705e-14	-0.435209	0.196	0.379	4.2589e-09	CRYL1	0
chr15-31341374-31348134	3.50781e-14	-0.627417	0.084	0.22	4.49028e-09	KLF13	0
chr12-120533882-120539937	3.65454e-14	-0.487887	0.118	0.255	4.67811e-09	RNF10	0
chr6-35725302-35732888	3.88224e-14	0.34058	0.538	0.483	4.96958e-09	FKBP5	0
chr1-205668173-205673775	6.07606e-14	-0.598639	0.078	0.206	7.77785e-09	SLC45A3	0
chr10-125081668-125086202	6.3983e-14	-0.411311	0.147	0.311	8.19034e-09	CTBP2	0
chr2-85306256-85310456	7.39855e-14	0.456154	0.236	0.207	9.47074e-09	TCF7L1	0
chr2-191244926-191248196	7.48983e-14	0.62593	0.212	0.127	9.58758e-09	MYO1B	0
chr2-217908338-217924422	1.00806e-13	-0.35814	0.269	0.463	1.29039e-08	TNS1	0
chr12-26124415-26126955	1.02415e-13	0.574669	0.22	0.152	1.311e-08	BHLHE41	0
chr16-3019368-3030040	1.06505e-13	0.311109	0.484	0.405	1.36335e-08	TNFRSF12A	0
chr6-32187045-32193122	1.11789e-13	0.615277	0.21	0.134	1.43099e-08	GPSM3	0
chr1-54271359-54275850	1.28032e-13	0.469958	0.363	0.302	1.63891e-08	SSBP3	0
chr11-62551543-62557374	1.4437e-13	0.467028	0.327	0.243	1.84805e-08	AHNAK	0
chr9-35725845-35733934	1.5435e-13	0.319766	0.449	0.394	1.97581e-08	CREB3	0
chr18-11989125-11997044	1.6001e-13	-0.385041	0.214	0.404	2.04826e-08	IMPA2	0
chr2-95018704-95027989	1.65763e-13	-0.386767	0.202	0.329	2.12189e-08	MAL	0
chr4-87116466-87123572	1.70384e-13	0.376333	0.366	0.33	2.18105e-08	AFF1	0
chr19-10761693-10770681	1.79454e-13	-0.345004	0.231	0.417	2.29715e-08	DNM2	0
chr22-30571264-30576244	2.00912e-13	-0.536754	0.09	0.228	2.57183e-08	GAL3ST1	0
chr11-73306201-73316080	2.11543e-13	0.302113	0.517	0.493	2.70792e-08	ARHGEF17	0
chr14-22613347-22615021	2.17425e-13	0.644325	0.216	0.14	2.78322e-08	ABHD4	131
chr21-45524885-45529754	2.23504e-13	-0.676619	0.068	0.203	2.86103e-08	SLC19A1	0
chr17-77318337-77326265	3.04603e-13	0.416005	0.268	0.196	3.89916e-08	SEPT9	0
chr3-120678070-120683752	3.26863e-13	-0.450008	0.127	0.287	4.18411e-08	HGD	0
chr16-56666980-56670848	3.40855e-13	-0.629022	0.082	0.228	4.36321e-08	MT1G	0
chr14-35365071-35370282	3.48406e-13	0.621406	0.213	0.133	4.45987e-08	RP11-561B11.3	1442
chr9-99819114-99825188	3.63283e-13	0.391054	0.44	0.355	4.65031e-08	NR4A3	0
chr3-159760920-159767006	3.63677e-13	0.340951	0.39	0.334	4.65536e-08	IQCJ-SCHIP1	0
chr6-37102007-37105114	4.0607e-13	0.4872	0.251	0.183	5.19802e-08	PIM1	65088
chr4-145732205-145737046	4.21914e-13	0.456475	0.296	0.216	5.40083e-08	C4orf51	0
chr14-35335348-35338253	4.68915e-13	0.491522	0.31	0.238	6.00248e-08	PSMA6	17854
chr10-13703397-13709310	5.04977e-13	-0.479586	0.101	0.214	6.46411e-08	FRMD4A	0
chr6-33312124-33319176	5.39636e-13	0.378261	0.45	0.385	6.90777e-08	DAXX	0
chr7-20329156-20332740	5.52279e-13	0.3815	0.358	0.309	7.06961e-08	ITGB8	0
chr1-145977337-145983772	5.67452e-13	0.53004	0.322	0.217	7.26384e-08	CH17-270A2.2	0
chr6-11228392-11234388	5.74115e-13	0.432274	0.375	0.31	7.34913e-08	NEDD9	0
chr1-36148542-36152223	5.86533e-13	0.415998	0.366	0.292	7.50809e-08	TRAPPC3	0
chr5-132494404-132501652	6.0269e-13	0.408182	0.359	0.297	7.71491e-08	IRF1	3605
chr8-144498309-144510878	6.1839e-13	-0.350391	0.332	0.53	7.91589e-08	GPT	0
chr6-10527862-10532921	6.51956e-13	-0.521429	0.086	0.212	8.34556e-08	GCNT2	0
chr12-47810444-47821780	6.73569e-13	0.401397	0.414	0.297	8.62222e-08	HDAC7	0
chr7-151874675-151878587	6.94623e-13	-0.461161	0.142	0.291	8.89172e-08	PRKAG2	0
chr20-36099656-36108268	6.95262e-13	-0.337891	0.232	0.407	8.89991e-08	EPB41L1	0
chr6-39180362-39194718	7.16606e-13	-0.554666	0.11	0.262	9.17313e-08	KCNK5	0
chr6-43912386-43918267	7.51405e-13	-0.545524	0.102	0.254	9.61859e-08	RP11-344J7.2	60052
chr1-1430121-1439026	8.34865e-13	0.491709	0.28	0.198	1.06869e-07	VWA1	0
chr2-219277543-219280531	8.66036e-13	0.477137	0.306	0.242	1.1086e-07	DNAJB2	0
chr19-3968266-3971939	1.05457e-12	0.439648	0.29	0.213	1.34993e-07	DAPK3	0
chr9-137452580-137462147	1.13021e-12	0.384571	0.347	0.3	1.44676e-07	NSMF	0
chr16-1157365-1161064	1.1347e-12	0.627761	0.205	0.137	1.4525e-07	CACNA1H	0
chr11-114157504-114177900	1.28007e-12	0.289409	0.653	0.626	1.63859e-07	ZBTB16	0
chr11-126354598-126361864	1.34589e-12	-0.424096	0.129	0.26	1.72285e-07	ST3GAL4	0
chr4-6907520-6918837	1.41529e-12	-0.334742	0.253	0.425	1.81168e-07	TBC1D14	0
chr17-14300397-14304298	1.47748e-12	0.564997	0.267	0.181	1.89129e-07	HS3ST3B1	0
chr4-8156656-8160716	1.65317e-12	0.45102	0.272	0.193	2.11619e-07	ABLIM2	0
chr14-75257056-75259916	1.68428e-12	0.509056	0.312	0.235	2.15602e-07	RP11-293M10.1	0
chr6-93416405-93420467	1.71552e-12	0.375848	0.331	0.296	2.196e-07	EPHA7	0
chr5-141848310-141851936	1.87974e-12	-0.419194	0.109	0.232	2.40621e-07	PCDH1	1174
chr8-125574280-125577584	2.01418e-12	-0.549376	0.084	0.208	2.57831e-07	RP11-136O12.2	32906
chr13-98443429-98452273	2.08596e-12	0.553541	0.236	0.165	2.6702e-07	FARP1	0
chr9-121619482-121624387	2.20305e-12	-0.506195	0.097	0.22	2.82008e-07	DAB2IP	0
chr4-184801800-184806590	2.28964e-12	-0.470648	0.118	0.254	2.93092e-07	ACSL1	0
chr17-78183857-78188989	2.32625e-12	-0.389378	0.193	0.369	2.97778e-07	AFMID	0
chr22-24601254-24604697	2.37289e-12	-0.602188	0.074	0.204	3.03748e-07	GGT1	0
chr16-75242867-75257432	2.476e-12	0.308851	0.505	0.469	3.16947e-07	BCAR1	0
chr1-42956964-42961707	2.56227e-12	-0.434017	0.13	0.261	3.27991e-07	SLC2A1	0
chr17-57832488-57835214	2.63188e-12	-0.47971	0.103	0.247	3.36902e-07	MRPS23	0
chr21-32411033-32414957	2.6424e-12	0.544673	0.229	0.152	3.38248e-07	EVA1C	0
chr12-120959130-120968094	2.67103e-12	-0.584331	0.095	0.237	3.41914e-07	HNF1A-AS1	0
chr1-156122392-156131050	2.7293e-12	0.437671	0.349	0.263	3.49372e-07	LMNA	0
chr19-48489679-48494950	2.80215e-12	0.439252	0.332	0.208	3.58697e-07	LMTK3	0
chr6-147506556-147511441	2.89559e-12	-0.484819	0.103	0.254	3.70658e-07	SAMD5	0
chr6-144284256-144287495	3.46643e-12	0.584878	0.233	0.144	4.4373e-07	UTRN	0
chr8-144412636-144417128	3.56391e-12	-0.591492	0.078	0.203	4.56209e-07	SLC39A4	0
chr1-154417080-154421703	3.56736e-12	0.411326	0.249	0.207	4.5665e-07	IL6R	0
chr15-99440197-99445628	3.57997e-12	-0.394591	0.154	0.308	4.58265e-07	RP11-20G13.1	9168
chr17-77419485-77430873	3.70621e-12	0.445291	0.29	0.22	4.74425e-07	SEPT9	0
chr9-131094457-131103304	4.33149e-12	0.446976	0.351	0.26	5.54466e-07	AIF1L	0
chr10-116719781-116724263	5.86643e-12	0.417909	0.235	0.199	7.5095e-07	HSPA12A	0
chr21-45415295-45428701	6.1843e-12	-0.263935	0.398	0.612	7.9164e-07	COL18A1	0
chr1-116372020-116383739	6.66647e-12	-0.267589	0.338	0.505	8.53361e-07	ATP1A1	0
chr10-117549807-117554719	6.84302e-12	-0.492354	0.092	0.218	8.75961e-07	EMX2	260
[truncated: 710 more rows]

## Sheet: TAL
	p_val	avg_log2FC	pct.1	pct.2	p_val_adj	gene	distance
[truncated: 1,225 more rows]

[truncated: 6 more sheets: DCT, CNT_PC, IC, ENDO, FIB, LEUK]
