# Supplementary material for: Defining cellular complexity in human autosomal dominant polycystic kidney disease by multimodal single cell analysis
Source: Nat Commun. 2022 Oct 30;13:6497. doi: 10.1038/s41467-022-34255-z (PMC9618568; doi:10.1038/s41467-022-34255-z)
Supplement: Supplementary file 8 — Supplementary Data 5 [file 41467_2022_34255_MOESM8_ESM.xlsx]

## Sheet: PT1
	p_val	avg_log2FC	pct.1	pct.2	p_val_adj	gene	distance
chr1-47177806-47193543	5.52215e-121	0.775993	0.764	0.327	7.0688e-116	PDZK1IP1	0
chr20-57558619-57571275	5.16552e-101	0.769993	0.46	0.119	6.61228e-96	PCK1	0
chr5-35045722-35049421	2.187e-91	1.25404	0.261	0.03	2.79953e-86	AGXT2	0
chr5-151014628-151031776	7.22456e-86	0.634763	0.632	0.265	9.24802e-81	AC008641.1	0
chr17-19536597-19541858	9.08455e-86	1.13788	0.366	0.076	1.1629e-80	SLC47A1	0
chr8-143935501-143957563	5.60857e-76	-0.7125	0.425	0.63	7.17942e-71	PLEC	0
chr20-44392790-44396589	2.12549e-70	1.08427	0.232	0.029	2.7208e-65	HNF4A	0
chr10-86162657-86164919	1.47472e-67	1.26313	0.24	0.035	1.88776e-62	GRID1	0
chr20-38870503-38873510	1.81772e-64	1.10903	0.212	0.029	2.32683e-59	PPP1R16B	0
chr9-101427998-101436192	1.35933e-63	0.997287	0.229	0.034	1.74005e-58	ALDOB	0
chr17-48575402-48627847	3.01302e-63	-0.489945	0.491	0.627	3.85691e-58	HOXB8	0
chr9-38358055-38359696	1.34653e-62	1.33016	0.207	0.029	1.72366e-57	RP11-113O24.3	730
chr7-50558381-50561500	8.2377e-60	1.10523	0.203	0.031	1.05449e-54	DDC	0
chr14-22795893-22799026	6.56299e-59	1.19835	0.216	0.033	8.40116e-54	SLC7A7	0
chr2-20536554-20541174	2.28565e-58	0.906066	0.282	0.06	2.92582e-53	HS1BP3	19273
chr1-3060270-3076713	1.04866e-54	-0.720816	0.074	0.255	1.34236e-49	PRDM16	0
chr5-1199832-1205354	2.41135e-54	1.01076	0.233	0.04	3.08672e-49	SLC6A19	0
chr11-62999504-63001309	2.22481e-52	1.20608	0.205	0.032	2.84793e-47	SLC22A8	0
chr8-1929193-1932807	3.87196e-52	0.966585	0.288	0.068	4.95642e-47	ARHGEF10	0
chr17-19713605-19721589	4.12264e-51	0.700353	0.456	0.165	5.27731e-46	SLC47A2	0
chr15-89801349-89807367	2.87083e-49	0.815979	0.323	0.085	3.67489e-44	ANPEP	0
chr17-19546385-19553390	3.28301e-49	0.72875	0.35	0.107	4.20251e-44	SLC47A1	0
chr1-208057970-208059907	1.14866e-48	1.05727	0.227	0.041	1.47037e-43	PLXNA2	0
chr6-43274685-43279178	1.99486e-48	0.906801	0.292	0.075	2.55358e-43	TTBK1	0
chr13-72850934-72852717	4.68978e-48	1.01983	0.268	0.055	6.00329e-43	PIBF1	0
chr17-78351309-78361827	1.52847e-47	-0.779444	0.287	0.461	1.95656e-42	SOCS3	0
chr5-1208280-1210329	1.54658e-46	1.07726	0.236	0.05	1.97975e-41	SLC6A19	0
chr3-169657391-169669725	6.59035e-45	-0.690011	0.13	0.28	8.43617e-40	MECOM	0
chr22-36321824-36338337	1.49695e-44	-0.55314	0.35	0.489	1.91622e-39	MYH9	0
chr20-57589149-57596141	1.98749e-44	0.640379	0.358	0.121	2.54415e-39	RP4-718J7.4	3553
chr16-495067-503883	2.17223e-44	0.671056	0.286	0.075	2.78063e-39	RAB11FIP3	0
chr19-19094384-19097779	7.39622e-44	1.01005	0.201	0.037	9.46775e-39	SLC25A42	0
chr2-119425563-119443301	2.32745e-43	0.422613	0.609	0.285	2.97932e-38	TMEM37	0
chr1-155191917-155198288	6.0845e-42	-0.709814	0.181	0.337	7.78865e-37	MUC1	0
chr2-27091683-27096848	3.96444e-41	0.648464	0.257	0.062	5.0748e-36	KHK	0
chr6-110564607-110567234	1.41888e-40	0.965633	0.224	0.05	1.81628e-35	CDK19	42743
chr12-125982824-125984708	4.75596e-40	0.988947	0.251	0.059	6.08801e-35	LINC00939	0
chr21-43919899-43926594	1.07383e-38	0.667433	0.356	0.113	1.37458e-33	AGPAT3	0
chr7-30930657-30934942	1.35896e-38	0.906796	0.292	0.081	1.73958e-33	GHRHR	3726
chr11-119351831-119379126	1.84894e-38	0.327299	0.749	0.445	2.36679e-33	USP2	0
chr15-89811928-89815440	3.97323e-38	0.866746	0.247	0.067	5.08605e-33	ANPEP	0
chr11-58926658-58929184	4.0419e-38	0.867334	0.232	0.056	5.17396e-33	GLYATL1	0
chr6-43912386-43918267	6.00778e-38	0.709085	0.32	0.102	7.69044e-33	RP11-344J7.2	60052
chr22-37376655-37382049	1.18685e-37	0.828217	0.207	0.05	1.51926e-32	ELFN2	0
chr22-50480436-50488419	2.03825e-37	0.618521	0.435	0.17	2.60913e-32	MIOX	0
chr1-239950393-239953442	8.34921e-37	0.93161	0.221	0.053	1.06877e-31	RP11-35L17.3	33437
chr19-5837619-5842051	1.05185e-36	0.883018	0.214	0.049	1.34645e-31	FUT6	0
chr1-204146595-204153241	3.30082e-36	0.531483	0.375	0.148	4.22531e-31	ETNK2	0
chr19-53865952-53869950	1.20263e-35	-0.972607	0.15	0.288	1.53946e-30	MYADM	0
chr2-126995404-126997653	4.36211e-35	0.987989	0.221	0.054	5.58384e-30	RP11-521O16.1	26598
chr7-30905951-30917609	9.62238e-35	0.624032	0.435	0.175	1.23174e-29	RP5-877J2.1	0
chr19-32867970-32871449	3.65743e-34	0.925611	0.22	0.053	4.68181e-29	SLC7A9	0
chr17-74762834-74765063	4.21345e-34	0.980436	0.221	0.05	5.39355e-29	SLC9A3R1	0
chr2-127454729-127456211	6.35503e-34	1.1301	0.211	0.047	8.13495e-29	IWS1	0
chr2-20204956-20226492	6.50074e-34	0.399558	0.557	0.291	8.32146e-29	SDC1	0
chr6-36997466-37000021	2.86737e-33	0.782182	0.261	0.073	3.67047e-28	FGD2	5624
chr1-24105325-24109417	3.95226e-33	0.925044	0.285	0.085	5.05921e-28	MYOM3	0
chr12-261245-264008	5.1247e-33	0.867004	0.209	0.052	6.56003e-28	SLC6A13	0
chr6-1123243-1125471	5.59348e-33	1.057	0.236	0.063	7.1601e-28	RP5-856G1.2	18296
chr15-84883495-84887086	2.42004e-32	0.879203	0.279	0.082	3.09785e-27	SLC28A1	0
chr1-78044817-78048010	6.14009e-32	0.882253	0.216	0.06	7.8598e-27	GIPC2	0
chr5-177375992-177379787	1.62834e-31	0.760336	0.223	0.062	2.0844e-26	SLC34A1	0
chr3-58518156-58523462	2.72599e-31	0.753159	0.257	0.079	3.48949e-26	ACOX2	0
chr12-120977422-120982170	4.08314e-31	0.649517	0.279	0.087	5.22675e-26	HNF1A	0
chr14-105466725-105478477	4.74795e-31	-0.500945	0.297	0.404	6.07775e-26	CRIP2	0
chr10-30817602-30819674	5.31761e-31	0.901985	0.233	0.065	6.80697e-26	ZNF438	532
chr16-78505348-78506965	5.78475e-31	0.903797	0.204	0.05	7.40494e-26	WWOX	0
chr9-130443021-130454756	6.1399e-31	0.464096	0.566	0.289	7.85956e-26	ASS1	0
chr11-76767148-76773268	6.8502e-31	0.581916	0.366	0.15	8.76881e-26	TSKU	8982
chr18-28175009-28178873	1.04282e-30	0.746749	0.334	0.112	1.3349e-25	CDH2	0
chr2-169361067-169365184	1.12732e-30	0.740594	0.288	0.096	1.44305e-25	LRP2	0
chr21-43907988-43913083	1.18878e-30	0.822347	0.207	0.055	1.52173e-25	AGPAT3	0
chr9-121285673-121290221	2.12029e-30	-0.646986	0.156	0.26	2.71414e-25	GSN	0
chr12-47941427-47944344	3.26163e-30	0.703539	0.252	0.076	4.17514e-25	VDR	0
chr12-121857185-121860677	5.62306e-30	0.724526	0.229	0.066	7.19796e-25	HPD	0
chr16-16146124-16151042	7.57593e-30	0.684438	0.304	0.103	9.6978e-25	ABCC6	0
chr11-64619380-64621376	1.02542e-29	0.842963	0.206	0.052	1.31262e-24	NRXN2	0
chr17-83074893-83092415	2.02013e-29	-0.567299	0.279	0.385	2.58593e-24	METRNL	0
chr1-153532306-153541290	2.31539e-29	-0.547004	0.201	0.309	2.96389e-24	S100A6	0
chr5-159910250-159913614	2.51265e-29	0.64296	0.256	0.082	3.21639e-24	ADRA1B	3168
chr10-59708655-59710964	2.59731e-29	0.740891	0.25	0.076	3.32477e-24	SLC16A9	0
chr9-131094457-131103304	3.10515e-29	-0.513006	0.135	0.237	3.97485e-24	AIF1L	0
chr6-168086611-168089156	3.42339e-29	0.809553	0.22	0.06	4.38221e-24	FRMD1	5053
chr1-65146794-65152055	4.08078e-29	0.672852	0.29	0.104	5.22373e-24	AK4	0
chr19-13838703-13845207	5.32614e-29	-0.770649	0.189	0.309	6.81789e-24	MIR24-2	2343
chr19-33388139-33398378	6.79351e-29	0.630882	0.315	0.116	8.69624e-24	PEPD	0
chr1-145710946-145712491	1.15895e-28	0.818781	0.201	0.053	1.48355e-23	PDZK1	2797
chr19-48489679-48494950	1.37544e-28	-0.692802	0.189	0.302	1.76068e-23	LMTK3	0
chr7-1529429-1549713	1.46876e-28	-0.51797	0.435	0.512	1.88013e-23	MAFK	0
chr1-41492235-41504820	1.89786e-28	-0.428142	0.296	0.372	2.42942e-23	HIVEP3	1544
chr8-26438760-26442495	2.12731e-28	0.766261	0.217	0.065	2.72313e-23	BNIP3L	0
chr5-10513221-10514963	2.43867e-28	0.976888	0.232	0.066	3.12169e-23	RP11-1C1.5	0
chr18-6370240-6371713	3.43424e-28	0.89575	0.203	0.053	4.3961e-23	L3MBTL4	0
chr19-44902770-44906892	4.77967e-28	0.592862	0.235	0.075	6.11836e-23	APOE	0
chr22-49932950-49939023	8.45846e-28	-0.720896	0.142	0.246	1.08275e-22	CITF22-49E9.3	0
chr19-1231639-1280354	9.67767e-28	-0.309726	0.901	0.869	1.23882e-22	CIRBP	0
chr19-19119267-19121134	1.42432e-27	0.944185	0.212	0.055	1.82325e-22	TMEM161A	0
chr1-8000167-8007828	1.48134e-27	0.510767	0.258	0.089	1.89623e-22	ERRFI1	0
chr1-156101897-156107894	2.08461e-27	-0.746221	0.164	0.282	2.66847e-22	LMNA	0
chr1-204125863-204132372	2.09085e-27	0.462158	0.4	0.171	2.67645e-22	SOX13	0
chr19-16456679-16459229	2.12704e-27	0.759459	0.268	0.089	2.72278e-22	EPS15L1	0
chr17-1482943-1493865	2.55737e-27	-0.518326	0.296	0.389	3.27363e-22	MYO1C	0
chr15-74866087-74868802	2.63138e-27	0.742656	0.217	0.064	3.36838e-22	SCAMP2	0
chr21-41166871-41172743	2.79621e-27	-0.602468	0.106	0.205	3.57937e-22	BACE2	0
chr20-17873261-17876557	3.35369e-27	0.750921	0.305	0.11	4.29299e-22	RP5-905G11.3	10805
chr3-46873031-46887349	4.63428e-27	0.338492	0.515	0.268	5.93225e-22	PTH1R	0
chr1-154426770-154433747	6.14189e-27	0.560064	0.376	0.153	7.86211e-22	IL6R	0
chr2-75569220-75572004	6.44821e-27	0.698056	0.223	0.065	8.25422e-22	EVA1A	0
chr4-1791966-1799261	9.56232e-27	0.52181	0.315	0.118	1.22405e-21	FGFR3	0
chr16-57469859-57473361	9.91732e-27	0.806981	0.222	0.065	1.2695e-21	POLR2C	0
chr6-39222176-39230297	1.00493e-26	0.540598	0.347	0.143	1.2864e-21	KCNK5	0
chr4-6891355-6894101	1.39191e-26	0.711008	0.238	0.077	1.78176e-21	KIAA0232	7184
chr5-107668782-107674111	2.3481e-26	-0.525813	0.117	0.216	3.00576e-21	EFNA5	0
chr8-72007297-72010244	3.18045e-26	0.877569	0.217	0.063	4.07123e-21	TRPA1	9672
chr14-105084807-105094687	3.50947e-26	-0.423696	0.269	0.361	4.49241e-21	RP11-44N21.1	0
chr9-134320383-134337215	7.15766e-26	0.313846	0.543	0.298	9.16237e-21	RXRA	0
chr2-158130651-158132745	9.05039e-26	0.61128	0.229	0.072	1.15852e-20	UPP2	0
chr15-57322117-57327533	1.13539e-25	0.606901	0.35	0.134	1.45339e-20	LINC01413	0
chr3-42871585-42877828	1.26318e-25	0.666503	0.31	0.115	1.61697e-20	CYP8B1	0
chr22-24539816-24548092	1.56829e-25	0.525972	0.226	0.071	2.00753e-20	GUCD1	0
chr1-205913122-205915972	2.78528e-25	0.738458	0.211	0.062	3.56539e-20	SLC26A9	0
chr5-136079190-136081754	3.98413e-25	0.702974	0.226	0.073	5.10001e-20	TGFBI	15371
chr11-89489952-89491889	4.05468e-25	0.829462	0.204	0.061	5.19031e-20	NOX4	0
chr2-28397764-28416137	4.13874e-25	-0.534373	0.292	0.385	5.29792e-20	FOSL2	0
chr19-5801910-5809894	5.69659e-25	0.523613	0.312	0.121	7.29209e-20	DUS3L	10671
chr15-50181354-50185924	7.73344e-25	0.71002	0.241	0.078	9.89942e-20	SLC27A2	0
chr12-7118993-7125948	9.48428e-25	0.56281	0.268	0.097	1.21406e-19	RBP5	0
chr22-50696579-50701541	1.15374e-24	0.710169	0.233	0.078	1.47689e-19	SHANK3	0
chr11-9753774-9760692	1.54774e-24	-0.585882	0.212	0.307	1.98123e-19	RP11-540A21.2	0
chr2-219269234-219271200	2.25832e-24	0.960829	0.203	0.059	2.89083e-19	TUBA4B	0
chr16-85605626-85618932	2.53193e-24	-0.400127	0.359	0.427	3.24108e-19	GSE1	0
chr6-39279099-39283159	2.71213e-24	0.582436	0.317	0.124	3.47174e-19	KCNK17	15841
chr6-150175074-150178486	3.22385e-24	0.749032	0.206	0.065	4.12679e-19	PPP1R14C	0
chr17-18978487-18982677	3.34679e-24	0.801615	0.216	0.067	4.28416e-19	FAM83G	0
chr10-89473892-89479399	3.43818e-24	0.581998	0.318	0.128	4.40115e-19	SLC16A12	0
chr18-61635584-61639263	4.13667e-24	0.478669	0.265	0.099	5.29527e-19	RP11-879F14.1	0
chr17-50464800-50473183	4.55778e-24	0.615872	0.252	0.085	5.83432e-19	ACSF2	0
chr9-93056993-93063062	7.44556e-24	0.52057	0.341	0.141	9.53091e-19	SUSD3	0
chr2-231610803-231615902	8.3758e-24	-0.551206	0.235	0.323	1.07217e-18	C2orf57	16519
chr2-95018704-95027989	1.20441e-23	-0.477648	0.151	0.235	1.54175e-18	MAL	0
chr3-194269415-194272004	1.24472e-23	0.579934	0.363	0.15	1.59334e-18	RP11-513G11.2	4677
chr1-18887901-18892889	2.51285e-23	0.608055	0.203	0.064	3.21665e-18	ALDH4A1	0
chr17-40315654-40328299	4.28124e-23	-0.572207	0.291	0.372	5.48033e-18	RARA	0
chr9-127566139-127571384	4.61437e-23	-0.574536	0.168	0.252	5.90676e-18	FAM129B	0
chr17-78313560-78318546	5.21384e-23	-0.59196	0.158	0.244	6.67413e-18	AC061992.2	0
chr2-127049602-127056963	6.33501e-23	0.58964	0.297	0.114	8.10932e-18	BIN1	0
chr16-10920648-10924722	6.38396e-23	0.704766	0.216	0.07	8.17198e-18	CIITA	0
chr20-34309158-34313313	6.95117e-23	0.57358	0.234	0.081	8.89806e-18	AHCY	0
chr17-7035001-7039981	9.64122e-23	0.45003	0.353	0.155	1.23415e-17	SLC16A13	0
chr17-19532040-19536017	1.07278e-22	0.682095	0.201	0.063	1.37324e-17	SLC47A1	0
chr19-13845945-13848297	1.22643e-22	-0.755826	0.124	0.216	1.56992e-17	MIR24-2	9585
chr20-57577397-57583768	1.30595e-22	0.415023	0.285	0.116	1.67172e-17	PCK1	9284
chr9-68546237-68547394	1.52627e-22	0.745782	0.217	0.068	1.95374e-17	LINC01506	0
chr17-18950724-18954859	1.54404e-22	0.640128	0.227	0.078	1.97649e-17	SLC5A10	0
chr20-63685205-63693466	1.61163e-22	-0.927379	0.134	0.229	2.06301e-17	RTEL1	0
chr6-93416405-93420467	1.61227e-22	0.525992	0.361	0.158	2.06384e-17	EPHA7	0
chr10-97583575-97589617	1.98863e-22	0.558318	0.328	0.133	2.5456e-17	ANKRD2	0
chr6-33744059-33748222	2.69079e-22	0.581521	0.212	0.069	3.44442e-17	IP6K3	0
chr18-48452165-48456675	2.90887e-22	0.580083	0.31	0.126	3.72358e-17	RNA5SP456	18811
chr11-16991759-16998457	3.1773e-22	0.49088	0.341	0.143	4.0672e-17	PLEKHA7	0
chr1-937954-946262	3.35039e-22	-0.735027	0.153	0.251	4.28877e-17	SAMD11	0
chr1-91826949-91831536	3.62928e-22	0.622493	0.3	0.119	4.64577e-17	TGFBR3	0
chr5-1098667-1113717	5.61466e-22	0.299921	0.59	0.345	7.18722e-17	SLC12A7	0
chr9-33170426-33173436	6.58759e-22	0.650517	0.256	0.091	8.43264e-17	B4GALT1	3069
chr19-13829983-13838187	6.63013e-22	-0.772162	0.179	0.267	8.4871e-17	ZSWIM4	0
chr17-75086592-75096755	8.49085e-22	-0.531234	0.194	0.28	1.0869e-16	SLC16A5	0
chr7-44629908-44635573	9.44792e-22	0.591827	0.291	0.114	1.20941e-16	OGDH	0
chr10-34694525-34699395	1.45503e-21	0.663965	0.261	0.098	1.86256e-16	PARD3	0
chr1-16011941-16024228	1.53867e-21	-0.48549	0.175	0.262	1.96963e-16	HSPB7	0
chr12-52049125-52063500	1.72042e-21	-0.660747	0.29	0.381	2.20228e-16	NR4A1	0
chr2-36379305-36382100	1.93033e-21	0.628723	0.247	0.086	2.47098e-16	CRIM1	0
chr6-39213600-39221599	2.21792e-21	0.536682	0.303	0.123	2.83912e-16	KCNK5	0
chr17-50423807-50430283	2.37105e-21	0.490815	0.316	0.129	3.03513e-16	ACSF2	0
chr17-50094004-50103940	2.86577e-21	0.346247	0.484	0.261	3.66842e-16	PDK2	0
chr3-53841283-53847448	2.98036e-21	0.486554	0.411	0.191	3.8151e-16	IL17RB	0
chr7-2657765-2668769	3.2216e-21	0.419106	0.366	0.161	4.1239e-16	TTYH3	0
chr12-120959130-120968094	3.72593e-21	0.552891	0.269	0.103	4.76948e-16	HNF1A-AS1	0
chr8-144498309-144510878	3.88801e-21	0.315898	0.526	0.29	4.97696e-16	GPT	0
chr17-48549304-48565544	5.2554e-21	-0.501976	0.17	0.251	6.72734e-16	HOXB3	0
chr15-98774789-98777965	5.26252e-21	0.636919	0.209	0.07	6.73645e-16	IGF1R	0
chr5-151002228-151007044	5.87942e-21	0.463257	0.236	0.091	7.52613e-16	AC008641.1	9873
chr2-31081988-31086540	8.37913e-21	0.501868	0.242	0.089	1.0726e-15	GALNT14	0
chr11-17540887-17544761	1.06441e-20	0.649301	0.257	0.091	1.36253e-15	USH1C	0
chr19-48806530-48813973	1.40668e-20	0.395905	0.37	0.178	1.80066e-15	BCAT2	0
chr9-104809372-104811570	1.44065e-20	0.673629	0.239	0.089	1.84415e-15	ABCA1	0
chr12-52145745-52150481	1.81488e-20	-0.512302	0.145	0.211	2.32319e-15	KRT80	18514
chr11-64553406-64560171	1.8637e-20	0.555316	0.317	0.131	2.38568e-15	SLC22A11	0
chr17-74767198-74773006	2.82212e-20	0.593576	0.25	0.092	3.61253e-15	NAT9	0
chr1-6443224-6452087	3.65129e-20	0.479839	0.238	0.091	4.67394e-15	ESPN	0
chr5-135565854-135573994	3.66666e-20	0.546293	0.25	0.095	4.69362e-15	CXCL14	0
chr6-41036174-41041392	3.74268e-20	0.602733	0.38	0.167	4.79094e-15	UNC5CL	0
chr2-47028112-47036072	3.85822e-20	-0.599718	0.13	0.21	4.93882e-15	TTC7A	0
chr6-39180362-39194718	3.92685e-20	0.448015	0.296	0.129	5.02668e-15	KCNK5	0
chr16-471213-480082	4.30584e-20	0.515565	0.381	0.176	5.51182e-15	RAB11FIP3	0
chr19-18290236-18295189	4.71071e-20	-0.720073	0.138	0.228	6.03009e-15	JUND	8613
chr7-41942235-41944249	4.71668e-20	0.670942	0.209	0.072	6.03773e-15	GLI3	16700
chr14-75276365-75284639	6.05372e-20	-0.586541	0.304	0.384	7.74925e-15	FOS	0
chr11-62540693-62549284	6.29635e-20	-0.454727	0.261	0.339	8.05983e-15	AHNAK	0
chr15-20338657-20359188	6.35832e-20	0.297406	0.489	0.259	8.13916e-15	RP11-509A17.3	0
chr16-46883404-46886684	6.45984e-20	0.491958	0.309	0.134	8.26911e-15	GPT2	0
chr1-204376549-204379509	7.83643e-20	0.678792	0.245	0.093	1.00313e-14	PLEKHA6	0
chr16-88451333-88457214	1.16074e-19	-0.505951	0.189	0.264	1.48584e-14	ZFPM1	0
chr16-89917632-89925040	1.40693e-19	-0.601373	0.191	0.274	1.80098e-14	TUBB3	0
chr1-119629395-119632870	1.43181e-19	0.519845	0.273	0.112	1.83283e-14	ZNF697	0
chr1-21933258-21940242	1.54483e-19	-0.549455	0.162	0.239	1.97751e-14	HSPG2	0
chr1-236146983-236151401	1.54531e-19	0.663613	0.226	0.077	1.97811e-14	GPR137B	0
chr16-31483941-31490995	1.58691e-19	0.480832	0.386	0.177	2.03137e-14	C16orf58	0
chr6-43267524-43271630	1.71457e-19	0.558377	0.276	0.107	2.19479e-14	TTBK1	0
chr20-17957390-17963114	1.9111e-19	0.54362	0.242	0.095	2.44637e-14	SNX5	0
chr16-518673-531058	2.01274e-19	0.310119	0.556	0.328	2.57646e-14	RAB11FIP3	0
chr14-105479361-105492927	2.44166e-19	-0.392793	0.545	0.576	3.12553e-14	AL928654.7	0
chr19-12781713-12787378	2.52728e-19	-0.741927	0.146	0.234	3.23512e-14	HOOK2	0
chr22-17949742-17956373	2.88192e-19	0.526015	0.28	0.111	3.68908e-14	MICAL3	0
chr1-119740698-119745452	3.49858e-19	0.680456	0.221	0.082	4.47846e-14	PHGDH	0
chr1-212605391-212610084	4.17291e-19	-0.47356	0.276	0.35	5.34165e-14	ATF3	0
chr7-151867629-151872280	4.66362e-19	0.523522	0.214	0.076	5.96981e-14	PRKAG2	0
chr17-83095958-83106518	4.69116e-19	-0.530946	0.22	0.29	6.00506e-14	AC144831.1	0
chr16-57303726-57305998	4.76209e-19	0.71752	0.242	0.089	6.09586e-14	PLLP	19038
chr16-4596111-4597874	5.74661e-19	0.739607	0.212	0.072	7.35612e-14	C16orf96	0
chr14-104676693-104683443	6.26211e-19	-0.607092	0.144	0.223	8.01601e-14	RP11-982M15.6	0
chr9-130190928-130202589	6.4914e-19	0.405404	0.298	0.133	8.30951e-14	NCS1	0
chr19-18414158-18423939	1.06432e-18	-0.721462	0.255	0.335	1.36242e-13	SSBP4	0
chr7-30252750-30255831	1.29145e-18	0.583576	0.204	0.069	1.65316e-13	ZNRF2	28475
chr12-50101536-50106372	1.35736e-18	0.566822	0.252	0.097	1.73753e-13	GPD1	0
chr19-14059489-14062781	1.56446e-18	0.582474	0.204	0.074	2.00264e-13	PALM3	329
chr2-85306256-85310456	1.77224e-18	0.602687	0.296	0.122	2.2686e-13	TCF7L1	0
chr7-159015106-159016349	1.95101e-18	0.710512	0.209	0.073	2.49744e-13	LINC00689	0
chr14-24092119-24096172	2.58831e-18	0.405738	0.334	0.158	3.31324e-13	PCK2	0
chr5-172763684-172774456	2.89192e-18	-0.379586	0.511	0.544	3.70189e-13	DUSP1	0
chr2-10277390-10279291	5.25652e-18	0.578007	0.247	0.094	6.72877e-13	HPCAL1	23597
chr5-149729809-149733728	6.47055e-18	0.381368	0.275	0.119	8.28282e-13	PPARGC1B	0
chr20-58888186-58893019	6.85257e-18	-0.575952	0.148	0.22	8.77184e-13	GNAS	0
chr10-93435875-93439609	7.85221e-18	-0.581328	0.135	0.209	1.00515e-12	MYOF	0
chr5-16538407-16540987	8.38609e-18	0.582307	0.322	0.136	1.07349e-12	FAM134B	0
chr4-2760512-2764728	8.77831e-18	0.494887	0.209	0.081	1.12369e-12	TNIP2	4135
chr7-2620991-2625106	9.30196e-18	0.527327	0.235	0.093	1.19073e-12	IQCE	6256
chr8-97848983-97850654	1.22853e-17	0.626951	0.242	0.089	1.57261e-12	LAPTM4B	0
chr17-4479122-4484126	1.24098e-17	0.506935	0.376	0.172	1.58855e-12	SPNS3	0
chr9-137298370-137308592	1.35173e-17	-0.578838	0.171	0.244	1.73032e-12	NRARP	0
chr9-133737151-133741451	1.52105e-17	0.452066	0.205	0.074	1.94707e-12	SARDH	0
chr10-6200491-6205186	1.60465e-17	-0.583563	0.188	0.261	2.05408e-12	PFKFB3	0
chr19-40600141-40606608	1.67872e-17	-0.623877	0.17	0.244	2.14889e-12	LTBP4	0
chr5-173762333-173768587	2.11677e-17	0.460668	0.411	0.205	2.70963e-12	LINC01484	16121
chr11-2927794-2934113	2.1398e-17	-0.547212	0.186	0.255	2.73912e-12	PHLDA2	0
chr7-190197-198330	2.15282e-17	0.330574	0.44	0.232	2.75579e-12	FAM20C	0
chr2-127099844-127108601	2.20333e-17	0.34015	0.449	0.239	2.82044e-12	BIN1	0
chr20-19884166-19891161	2.36535e-17	0.437569	0.316	0.146	3.02783e-12	RIN2	0
chr19-18425244-18442517	2.37902e-17	-0.566183	0.277	0.356	3.04533e-12	SSBP4	0
chr1-159921792-159926444	2.56844e-17	-0.495745	0.27	0.331	3.28781e-12	TAGLN2	0
chr1-1430121-1439026	3.00001e-17	-0.589281	0.203	0.271	3.84025e-12	VWA1	0
chr1-53734996-53741262	3.36329e-17	0.490164	0.294	0.126	4.30528e-12	GLIS1	0
chr9-69130429-69132845	3.42128e-17	0.67743	0.229	0.088	4.37952e-12	TJP2	0
chr11-2759375-2762051	4.57958e-17	0.703669	0.232	0.084	5.86223e-12	KCNQ1	0
chrX-154368266-154375363	5.11019e-17	-0.532529	0.217	0.287	6.54146e-12	FLNA	0
chr10-5071138-5072475	5.53245e-17	0.661443	0.222	0.08	7.08197e-12	AKR1C3	0
chr8-125641033-125643351	5.78474e-17	0.637425	0.256	0.106	7.40493e-12	RP11-136O12.2	99659
chr12-109829683-109833866	5.8664e-17	0.610465	0.201	0.076	7.50946e-12	TRPV4	0
chr17-74746941-74752167	6.58552e-17	0.412899	0.379	0.195	8.42999e-12	SLC9A3R1	0
chr19-13090673-13096960	9.76774e-17	0.489611	0.337	0.151	1.25035e-11	NFIX	0
chr12-51862965-51865831	1.05292e-16	0.571946	0.223	0.086	1.34782e-11	RP11-923I11.5	10235
chr2-126970510-126972770	1.1631e-16	0.540159	0.235	0.089	1.48886e-11	RP11-521O16.1	51481
chr11-61488245-61490820	1.19833e-16	0.528735	0.209	0.082	1.53396e-11	PPP1R32	0
chr16-51147883-51158407	1.29267e-16	0.330577	0.504	0.275	1.65473e-11	SALL1	0
chr9-72041343-72044646	1.38598e-16	0.644812	0.218	0.083	1.77416e-11	C9orf57	6729
chr4-3479586-3489907	1.39286e-16	-0.42955	0.203	0.247	1.78297e-11	DOK7	0
chr19-47225430-47233330	1.45225e-16	-0.480483	0.27	0.33	1.859e-11	BBC3	0
chr22-30245566-30254797	1.55881e-16	-0.40799	0.248	0.286	1.9954e-11	LIF	0
chr1-153563377-153569201	1.9358e-16	-0.33834	0.274	0.313	2.47798e-11	S100A2	0
chr1-48069498-48074955	1.94017e-16	0.567305	0.238	0.099	2.48357e-11	RP4-683M8.2	0
chr6-30205454-30208162	2.86395e-16	0.585766	0.217	0.082	3.66608e-11	TRIM26	0
chr17-47837296-47841875	3.03364e-16	0.411444	0.242	0.105	3.8833e-11	SCRN2	0
chr19-43667471-43670581	3.15166e-16	-0.568376	0.221	0.296	4.03438e-11	PLAUR	0
chr5-132256398-132262893	3.23953e-16	-0.631402	0.147	0.217	4.14685e-11	PDLIM4	0
chr18-5626846-5631384	3.35797e-16	0.401692	0.332	0.159	4.29847e-11	EPB41L3	0
chr12-39441915-39444383	4.71511e-16	0.435701	0.341	0.157	6.03571e-11	KIF21A	0
chr10-132515104-132520942	5.66207e-16	-0.44489	0.193	0.248	7.2479e-11	RP11-432J24.5	0
chr12-51845372-51851962	6.15118e-16	0.418792	0.34	0.165	7.874e-11	RP11-923I11.5	0
chr1-164587671-164593131	6.30151e-16	0.48216	0.226	0.09	8.06643e-11	PBX1	0
chr7-75965772-75970605	7.13875e-16	0.400336	0.263	0.116	9.13817e-11	POR	0
chr17-77284965-77289327	1.07974e-15	-0.363046	0.181	0.232	1.38215e-10	SEPT9	0
chr17-50054839-50065250	1.23086e-15	-0.25283	0.344	0.373	1.5756e-10	ITGA3	0
chr14-104970160-104981342	1.36792e-15	-0.287782	0.327	0.361	1.75104e-10	AHNAK2	0
chr17-4582043-4592044	1.56747e-15	0.365096	0.363	0.181	2.00649e-10	SMTNL2	0
chr11-76791172-76801817	1.98827e-15	0.324616	0.257	0.114	2.54514e-10	TSKU	0
chr12-47810444-47821780	2.90164e-15	-0.356481	0.375	0.419	3.71433e-10	HDAC7	0
chr11-65569065-65578255	3.1279e-15	-0.430448	0.361	0.407	4.00396e-10	EHBP1L1	0
chr18-11989125-11997044	3.26261e-15	0.356112	0.397	0.204	4.1764e-10	IMPA2	0
chr19-35037917-35044783	3.54085e-15	0.338361	0.414	0.216	4.53257e-10	HPN	0
chr19-44752952-44759106	3.93041e-15	-0.612424	0.18	0.242	5.03123e-10	BCL3	0
chr11-404423-410590	4.29949e-15	0.332949	0.28	0.124	5.50369e-10	SIGIRR	0
chr11-119024277-119031455	4.33141e-15	0.332102	0.381	0.198	5.54455e-10	SLC37A4	0
chr17-64918752-64921370	4.3507e-15	0.396984	0.291	0.139	5.56924e-10	LRRC37A3	0
chr9-88531884-88536399	4.52302e-15	0.475777	0.355	0.173	5.78982e-10	NXNL2	0
chr4-87116466-87123572	4.62622e-15	0.381413	0.437	0.226	5.92194e-10	AFF1	0
chr9-129332056-129338109	4.72762e-15	-0.422898	0.238	0.288	6.05173e-10	LINC01503	0
chr17-81507067-81520636	6.69995e-15	-0.384125	0.376	0.426	8.57647e-10	ACTG1	0
chr1-997015-1002285	6.95796e-15	-0.587647	0.142	0.21	8.90675e-10	HES4	0
chr10-89533881-89538308	8.53983e-15	0.490664	0.223	0.092	1.09317e-09	SLC16A12	0
chr17-77318337-77326265	8.79388e-15	-0.495897	0.253	0.304	1.12569e-09	SEPT9	0
chr10-4661717-4663831	9.54924e-15	0.70075	0.224	0.092	1.22238e-09	LINC00704	0
chr22-24601254-24604697	1.2116e-14	0.544159	0.217	0.087	1.55094e-09	GGT1	0
chr1-15732205-15740136	1.21219e-14	0.337321	0.271	0.124	1.5517e-09	PLEKHM2	0
chr17-78340911-78344152	1.4468e-14	-0.599527	0.147	0.208	1.85202e-09	AC061992.2	0
chr19-47270339-47276708	1.49702e-14	-0.492417	0.271	0.332	1.91631e-09	INAFM1	0
chr12-3083413-3089020	1.50749e-14	0.476902	0.239	0.1	1.92971e-09	TSPAN9	0
chr2-85502862-85505789	1.52179e-14	0.631493	0.233	0.088	1.94802e-09	MAT2A	33375
chr15-100713314-100717028	2.80611e-14	0.682636	0.204	0.081	3.59204e-09	RP11-66B24.5	0
chr1-27007553-27013590	3.82418e-14	-0.449464	0.17	0.224	4.89526e-09	FAM46B	0
chr2-42052963-42056482	4.22158e-14	0.580852	0.216	0.087	5.40396e-09	PKDCC	0
chr11-47996461-48002953	4.29432e-14	0.482617	0.276	0.118	5.49707e-09	PTPRJ	0
chr5-177494125-177498896	4.71744e-14	-0.4889	0.269	0.314	6.03869e-09	PDLIM7	0
chr20-57707418-57711819	5.98424e-14	-0.479364	0.16	0.202	7.66031e-09	PMEPA1	0
chr2-75604432-75609540	6.2447e-14	0.403319	0.356	0.18	7.99372e-09	EVA1A	34709
chr22-38107581-38112715	7.45502e-14	0.546438	0.238	0.097	9.54302e-09	PLA2G6	0
chr22-37745425-37754105	7.54967e-14	-0.386298	0.236	0.279	9.66418e-09	TRIOBP	0
chr5-138952877-138956413	8.42449e-14	0.55691	0.263	0.111	1.0784e-08	SIL1	0
chr7-47534310-47541090	8.8989e-14	0.385975	0.312	0.151	1.13913e-08	TNS3	0
chr10-116719781-116724263	1.05118e-13	0.510528	0.236	0.097	1.3456e-08	HSPA12A	0
chr2-15939486-15944317	1.07695e-13	0.434753	0.205	0.085	1.37858e-08	MYCN	0
chr2-219057673-219061533	1.13477e-13	0.428767	0.241	0.105	1.4526e-08	IHH	0
chr6-89034499-89038072	1.14741e-13	0.399927	0.339	0.172	1.46878e-08	PNRC1	42678
chr6-6721349-6726260	1.28418e-13	0.321336	0.305	0.149	1.64385e-08	RP1-80N2.2	10346
chr2-233690412-233695299	1.3785e-13	0.549552	0.206	0.082	1.76459e-08	UGT1A7	0
chr12-6276903-6281081	1.41175e-13	-0.427478	0.159	0.207	1.80715e-08	PLEKHG6	29354
chr11-114256493-114261477	1.41362e-13	0.336789	0.223	0.098	1.80954e-08	NNMT	0
chr19-6752132-6754870	1.49496e-13	0.412201	0.248	0.108	1.91367e-08	SH2D3A	0
chr2-235510378-235515343	1.54196e-13	0.48273	0.285	0.127	1.97383e-08	AGAP1	0
chr11-130814728-130817971	1.58173e-13	0.476813	0.226	0.095	2.02474e-08	RP11-890B15.2	26219
chr1-150548502-150554904	1.7794e-13	-0.705016	0.166	0.232	2.27777e-08	ADAMTSL4	0
chr9-121734944-121745617	1.79899e-13	-0.39705	0.252	0.296	2.30285e-08	DAB2IP	0
chr22-50522745-50532809	1.81564e-13	-0.418989	0.439	0.462	2.32417e-08	SCO2	0
chr3-126264780-126270885	1.88547e-13	0.335647	0.322	0.157	2.41356e-08	RP11-71E19.1	0
chr1-36319180-36324824	1.9303e-13	-0.573731	0.14	0.208	2.47094e-08	SH3D21	0
chr4-128572795-128575178	1.93404e-13	0.541196	0.221	0.092	2.47573e-08	RP11-184M15.1	2263
chr16-66515281-66518189	2.11074e-13	0.378505	0.376	0.196	2.70192e-08	TK2	0
chr16-378597-385275	2.14945e-13	-0.385334	0.188	0.231	2.75146e-08	TMEM8A	0
chr16-90043929-90049141	2.16647e-13	0.487893	0.264	0.118	2.77325e-08	GAS8	0
chr17-57832488-57835214	2.21638e-13	0.470658	0.246	0.104	2.83714e-08	MRPS23	0
chr5-32708839-32715177	2.29425e-13	0.34543	0.34	0.174	2.93683e-08	NPR3	0
chr1-4652504-4656883	2.59298e-13	0.545812	0.224	0.096	3.31923e-08	AJAP1	0
chr11-62551543-62557374	2.6047e-13	-0.402622	0.253	0.299	3.33423e-08	AHNAK	0
chr14-64736063-64739065	2.76002e-13	0.564572	0.277	0.126	3.53305e-08	PLEKHG3	0
chr5-138463079-138471282	3.03341e-13	-0.382839	0.432	0.448	3.88301e-08	EGR1	0
chr1-156122392-156131050	3.06023e-13	-0.434299	0.323	0.365	3.91734e-08	LMNA	0
chr1-202860583-202863401	3.24064e-13	0.390797	0.209	0.089	4.14828e-08	RABIF	15555
chr1-37473277-37482125	3.49932e-13	-0.288932	0.332	0.358	4.47941e-08	ZC3H12A	0
chr2-31135632-31139178	3.76041e-13	0.464538	0.275	0.122	4.81363e-08	GALNT14	0
chr16-56847581-56851405	3.93425e-13	0.521159	0.258	0.115	5.03615e-08	NUP93	0
chr3-184560785-184567459	4.25251e-13	-0.457041	0.227	0.279	5.44355e-08	EPHB3	0
chr9-16867782-16872229	4.37227e-13	0.455776	0.24	0.108	5.59686e-08	BNC2	0
chr19-5823417-5835299	4.46033e-13	0.269107	0.352	0.18	5.70959e-08	FUT6	0
chr16-4942695-4946223	4.60723e-13	-0.324388	0.191	0.224	5.89762e-08	PPL	0
chr16-66946568-66950066	5.32395e-13	0.408219	0.201	0.085	6.81509e-08	RP11-361L15.4	0
chr13-98309714-98314308	5.36945e-13	0.552164	0.209	0.091	6.87332e-08	FARP1	0
chr2-69581670-69586840	5.39466e-13	0.476476	0.23	0.099	6.9056e-08	AAK1	0
chr20-63246396-63249841	6.03774e-13	0.64335	0.264	0.118	7.72879e-08	NKAIN4	0
chr22-24591916-24595773	6.40789e-13	0.394209	0.265	0.122	8.20261e-08	LRRC75B	0
chr12-72269502-72277780	6.4535e-13	0.361124	0.334	0.165	8.26099e-08	TRHDE	0
chr11-69111168-69117820	6.64775e-13	0.331756	0.333	0.164	8.50965e-08	TPCN2	0
chr1-145977337-145983772	6.7165e-13	-0.514917	0.163	0.223	8.59766e-08	CH17-270A2.2	0
chr17-14300397-14304298	7.28991e-13	-0.497053	0.148	0.205	9.33167e-08	HS3ST3B1	0
chr8-6862748-6879934	8.05004e-13	-0.281511	0.308	0.319	1.03047e-07	DEFB1	0
chr17-40442596-40450625	1.21734e-12	0.263851	0.321	0.166	1.55829e-07	IGFBP4	0
chr7-151243603-151253440	1.22364e-12	-0.491825	0.192	0.24	1.56636e-07	SMARCD3	0
chr4-10018542-10023124	1.46711e-12	0.321459	0.359	0.19	1.87801e-07	SLC2A9	0
chr6-31185418-31188565	1.4761e-12	0.477194	0.239	0.108	1.88952e-07	POU5F1	4686
chr14-35384093-35387124	1.55396e-12	0.437947	0.283	0.127	1.9892e-07	NFKBIA	14386
chr10-69683991-69686887	1.74348e-12	0.560227	0.246	0.108	2.23179e-07	RP11-242G20.1	0
chr22-37496323-37504299	1.80807e-12	0.39466	0.42	0.225	2.31447e-07	CARD10	0
chr14-75448700-75451709	1.91105e-12	0.498165	0.207	0.088	2.4463e-07	JDP2	0
chr11-2900926-2905241	2.03358e-12	0.315533	0.372	0.199	2.60314e-07	SLC22A18	0
chr2-156331785-156336018	2.15464e-12	-0.485434	0.235	0.291	2.75811e-07	NR4A2	0
chr11-1755162-1764808	2.28163e-12	-0.399049	0.297	0.335	2.92067e-07	CTSD	0
chr22-42680452-42690110	2.51795e-12	0.309205	0.449	0.257	3.22317e-07	A4GALT	2010
chr14-94597765-94601182	2.58451e-12	0.548037	0.314	0.149	3.30837e-07	SERPINA3	0
chr11-119419462-119423562	2.93082e-12	0.446257	0.223	0.098	3.75168e-07	THY1	0
chr1-8021606-8028488	4.0663e-12	0.307269	0.358	0.199	5.20518e-07	ERRFI1	0
chr5-38465847-38469351	4.48626e-12	0.324111	0.245	0.116	5.74277e-07	EGFLAM	825
chr11-126146108-126148791	4.60122e-12	0.561397	0.204	0.081	5.88993e-07	RP11-50B3.2	11922
chr8-144310801-144322153	4.70915e-12	-0.602603	0.159	0.213	6.02809e-07	HSF1	0
chr19-13148839-13157228	4.72e-12	-0.322283	0.468	0.485	6.04198e-07	STX10	0
chr1-200893321-200899487	4.81224e-12	0.389464	0.385	0.198	6.16005e-07	C1orf106	0
chr16-67392831-67400206	4.99169e-12	-0.507547	0.17	0.232	6.38976e-07	ZDHHC1	0
chr10-89643524-89646656	5.23306e-12	0.302632	0.302	0.151	6.69874e-07	PANK1	0
chr19-19061256-19067812	5.68731e-12	0.257205	0.413	0.247	7.28022e-07	SLC25A42	0
chr22-23713378-23719144	5.75575e-12	0.350813	0.221	0.097	7.36783e-07	GUSBP11	0
chr11-87036990-87038704	5.85798e-12	0.397363	0.238	0.112	7.49868e-07	TMEM135	0
chr4-3707597-3711841	6.21072e-12	0.444814	0.21	0.093	7.95022e-07	RP3-513G18.2	29741
chr6-147506556-147511441	6.23518e-12	0.406864	0.264	0.127	7.98153e-07	SAMD5	0
chr9-129478949-129502443	6.42037e-12	-0.26551	0.648	0.636	8.21859e-07	LINC00963	0
chr1-26861881-26866144	6.5144e-12	-0.394136	0.197	0.243	8.33895e-07	SFN	0
chr9-99819114-99825188	6.55335e-12	-0.424375	0.308	0.354	8.38881e-07	NR4A3	0
chr16-20673878-20678627	6.6484e-12	0.483867	0.212	0.088	8.51048e-07	ACSM1	0
chr1-236140848-236145330	6.92331e-12	0.425896	0.269	0.13	8.86239e-07	GPR137B	0
chr1-205504056-205508637	8.02099e-12	0.398736	0.331	0.163	1.02675e-06	CDK18	0
chr2-207765506-207771555	8.08799e-12	0.277038	0.433	0.244	1.03533e-06	FZD5	0
chr10-102393644-102396769	9.11144e-12	-0.46029	0.204	0.243	1.16634e-06	NFKB2	0
chr22-36463581-36471289	1.00574e-11	-0.413092	0.186	0.23	1.28743e-06	TXN2	0
chr1-8012025-8021004	1.04849e-11	0.373206	0.25	0.12	1.34216e-06	ERRFI1	0
chr11-77588612-77590991	1.12961e-11	0.449618	0.235	0.107	1.44599e-06	AQP11	0
chr13-21668686-21677690	1.15952e-11	-0.351629	0.189	0.221	1.48427e-06	FGF9	0
chr1-18878899-18886901	1.28917e-11	0.331569	0.264	0.124	1.65025e-06	ALDH4A1	0
chr17-55283164-55286252	1.47012e-11	0.41555	0.215	0.093	1.88188e-06	HLF	0
chr3-120678070-120683752	1.4979e-11	0.397185	0.318	0.16	1.91743e-06	HGD	0
chr2-44290779-44296351	1.50401e-11	0.449839	0.25	0.123	1.92525e-06	SLC3A1	0
chr9-78296041-78298453	2.02963e-11	0.390249	0.207	0.093	2.59809e-06	PSAT1	0
chr12-4268825-4275646	2.14084e-11	-0.56636	0.162	0.214	2.74044e-06	CCND2	0
chr11-65649059-65655189	2.38579e-11	-0.510051	0.17	0.22	3.054e-06	RELA	0
chr14-73236980-73243059	2.50069e-11	0.371843	0.31	0.157	3.20108e-06	PAPLN	0
chr21-41763317-41770112	2.65497e-11	0.364805	0.376	0.205	3.39857e-06	RIPK4	0
chr12-55726534-55730731	2.76705e-11	-0.396187	0.268	0.304	3.54205e-06	CD63	0
chr16-79598137-79603127	2.85879e-11	0.266387	0.376	0.205	3.65949e-06	MAF	0
chr13-20519835-20527236	2.91933e-11	0.29819	0.304	0.16	3.73698e-06	CRYL1	0
chrX-17594668-17598492	3.36093e-11	0.521306	0.209	0.093	4.30226e-06	NHS	0
chr6-30880693-30886898	3.44107e-11	-0.268295	0.229	0.257	4.40485e-06	DDR1	0
chr9-4489460-4493314	3.77848e-11	0.43736	0.253	0.122	4.83675e-06	SLC1A1	0
chr17-77139240-77142995	4.03939e-11	-0.522646	0.16	0.206	5.17074e-06	SEC14L1	0
chr4-986430-998744	4.23526e-11	0.263618	0.464	0.273	5.42147e-06	SLC26A1	0
chr11-77126286-77132083	4.28265e-11	0.370474	0.259	0.124	5.48213e-06	MYO7A	0
chr1-201404055-201408813	4.44901e-11	0.43881	0.262	0.127	5.69509e-06	TNNI1	0
chr12-109718313-109724465	4.49227e-11	0.392424	0.206	0.088	5.75047e-06	FAM222A	0
chr5-139695674-139701739	4.62658e-11	-0.322771	0.239	0.268	5.92239e-06	CTB-35F21.1	0
chr15-31364189-31368498	4.69451e-11	0.262449	0.218	0.106	6.00935e-06	KLF13	0
chr7-6502775-6505351	4.76125e-11	-0.378712	0.162	0.202	6.09478e-06	GRID2IP	0
chr19-12788168-12797351	5.59775e-11	-0.311008	0.492	0.497	7.16557e-06	PRDX2	0
chr3-39146013-39155151	6.08601e-11	-0.270398	0.457	0.462	7.79058e-06	CSRNP1	0
chr19-10352324-10354548	6.09531e-11	0.296984	0.21	0.093	7.80249e-06	TYK2	0
chr1-19812568-19816748	7.0804e-11	0.450823	0.209	0.095	9.06347e-06	RNF186	0
chr16-3019368-3030040	8.13536e-11	-0.270919	0.51	0.495	1.04139e-05	TNFRSF12A	0
chr15-69556289-69558800	8.22161e-11	0.442561	0.201	0.087	1.05243e-05	DRAIC	0
chr19-3478016-3482056	8.84133e-11	0.45021	0.209	0.096	1.13176e-05	SMIM24	0
chr21-43731230-43742001	8.97929e-11	0.318625	0.39	0.212	1.14942e-05	PDXK	0
chr1-63592677-63594925	9.1006e-11	0.406785	0.244	0.113	1.16495e-05	PGM1	0
chr1-155172478-155180051	9.50023e-11	-0.535195	0.183	0.224	1.21611e-05	TRIM46	0
chr9-76904666-76906961	9.70053e-11	0.561357	0.214	0.095	1.24175e-05	PRUNE2	0
chrX-125202720-125206481	1.0101e-10	0.45976	0.214	0.093	1.29301e-05	TEX13C	113638
chr14-77037963-77046217	1.08705e-10	-0.449575	0.228	0.267	1.39152e-05	RP11-7F17.5	0
chr1-31370149-31375324	1.10187e-10	0.329269	0.321	0.162	1.41048e-05	FABP3	0
chr10-44971033-44982863	1.14809e-10	-0.346784	0.368	0.372	1.46965e-05	RASSF4	0
chr3-50333157-50344111	1.19002e-10	-0.495745	0.302	0.339	1.52331e-05	RASSF1	0
chr6-52076832-52079508	1.2316e-10	0.526646	0.201	0.088	1.57654e-05	PKHD1	0
chr14-76955420-76959774	1.23513e-10	-0.38775	0.182	0.215	1.58106e-05	LINC01629	0
chr9-89554944-89558090	1.26233e-10	0.440069	0.256	0.121	1.61588e-05	GADD45G	46922
chr2-42791429-42794919	1.28724e-10	0.431347	0.211	0.097	1.64778e-05	HAAO	0
chr5-179816364-179824294	1.37229e-10	-0.312716	0.367	0.384	1.75664e-05	SQSTM1	0
chr5-56358355-56359952	1.44914e-10	0.422443	0.224	0.099	1.85501e-05	RP11-155L15.1	36957
chr5-124659172-124663514	1.45525e-10	0.449542	0.273	0.133	1.86284e-05	ZNF608	0
chr10-86399661-86403594	1.5185e-10	0.379365	0.337	0.183	1.9438e-05	WAPL	31661
chr2-157837676-157842793	1.60317e-10	0.403928	0.265	0.126	2.05218e-05	ACVR1	0
chr19-44844186-44851909	1.73119e-10	-0.340416	0.345	0.368	2.21606e-05	NECTIN2	0
chr2-237690842-237695773	1.73358e-10	-0.468346	0.211	0.256	2.21912e-05	LRRFIP1	0
chr16-11667178-11678749	1.79862e-10	-0.442483	0.206	0.24	2.30237e-05	SNN	0
chr15-45375637-45379307	1.85671e-10	0.398917	0.22	0.102	2.37673e-05	GATM	0
chr15-62757629-62762421	1.91097e-10	0.458853	0.214	0.095	2.44619e-05	TLN2	0
chr1-219173519-219175530	2.08714e-10	0.393626	0.244	0.117	2.67171e-05	LYPLAL1	0
chr20-31572213-31574399	2.15768e-10	-0.369664	0.164	0.205	2.76201e-05	HM13	0
chr19-33040743-33044027	2.44164e-10	0.507877	0.24	0.107	3.1255e-05	RHPN2	0
chr16-54928264-54931560	2.49117e-10	-0.367127	0.181	0.224	3.18889e-05	IRX5	0
chr7-106009163-106010911	2.60485e-10	0.492929	0.212	0.095	3.33442e-05	CDHR3	0
chr12-119988282-119991652	2.70346e-10	0.336462	0.339	0.175	3.46064e-05	BICDL1	0
chr16-31138399-31143789	2.8933e-10	-0.29991	0.283	0.302	3.70365e-05	PRSS36	0
chr16-89872434-89875065	3.1158e-10	-0.454649	0.16	0.209	3.98847e-05	TCF25	0
chr19-49637757-49643088	3.18875e-10	-0.324001	0.439	0.453	4.08186e-05	RRAS	0
chr2-240564777-240570433	3.32972e-10	-0.384	0.215	0.251	4.26231e-05	RNPEPL1	0
chr7-26343184-26350078	3.42159e-10	0.31383	0.337	0.176	4.37991e-05	SNX10	0
chr4-5750813-5754589	3.46206e-10	0.529044	0.251	0.115	4.43171e-05	EVC	0
chr5-76401897-76405127	3.68297e-10	0.320893	0.24	0.116	4.71449e-05	IQGAP2	0
chr6-7168028-7174494	3.73448e-10	0.335666	0.234	0.11	4.78043e-05	RREB1	0
chr12-124384317-124393817	3.74078e-10	-0.376907	0.299	0.314	4.7885e-05	NCOR2	0
chr15-70060623-70065688	3.99974e-10	0.420388	0.247	0.113	5.11999e-05	TLE3	0
chr7-100583174-100587431	4.03303e-10	-0.380666	0.314	0.339	5.1626e-05	FBXO24	0
chr10-3885564-3888599	4.1112e-10	0.480999	0.274	0.141	5.26266e-05	RP11-464C19.3	45919
chr4-20251115-20255616	4.98249e-10	0.292344	0.264	0.133	6.37798e-05	SLIT2	0
chr10-30432595-30435554	5.25478e-10	-0.458708	0.204	0.237	6.72654e-05	MAP3K8	0
chr4-10087143-10097127	5.35994e-10	-0.39313	0.192	0.226	6.86115e-05	WDR1	0
chr11-65887562-65892244	5.3822e-10	-0.433012	0.257	0.29	6.88965e-05	FIBP	0
chr5-95856408-95859751	5.9108e-10	0.34478	0.256	0.128	7.5663e-05	LINC01554	0
chr17-2391511-2404729	6.07348e-10	-0.274459	0.656	0.633	7.77454e-05	MNT	0
chr14-24365521-24369595	6.0835e-10	-0.410592	0.205	0.241	7.78736e-05	NFATC4	0
chr12-56078683-56083372	6.52567e-10	0.320447	0.353	0.191	8.35338e-05	ERBB3	0
chr3-48661315-48664914	6.72492e-10	-0.415136	0.209	0.238	8.60844e-05	CELSR3	0
chr7-5523018-5534428	6.9663e-10	-0.368282	0.421	0.431	8.91742e-05	ACTB	0
chr7-129100179-129104204	7.00349e-10	0.413882	0.258	0.125	8.96503e-05	RP11-286H14.4	22313
chr20-31603861-31609285	7.05823e-10	-0.296704	0.246	0.274	9.03511e-05	ID1	0
chr22-37606589-37611123	7.47589e-10	-0.417331	0.216	0.25	9.56974e-05	GGA1	0
chr22-46083934-46094975	7.63188e-10	-0.353402	0.268	0.295	9.76942e-05	MIRLET7BHG	0
chr9-113375459-113378278	7.79692e-10	0.409673	0.205	0.096	9.98068e-05	HDHD3	0
chr11-951578-954350	9.23816e-10	0.405018	0.22	0.103	0.000118256	AP2A2	0
chr1-75723830-75726426	9.80787e-10	0.363588	0.241	0.121	0.000125549	ACADM	0
chr10-17227246-17231058	1.00115e-09	-0.402787	0.204	0.242	0.000128155	VIM	0
chr16-1825248-1829485	1.03544e-09	0.330935	0.281	0.147	0.000132545	FAHD1	0
chr2-70107465-70110050	1.04707e-09	0.367137	0.244	0.12	0.000134033	PCBP1-AS1	4244
chr7-116628856-116632247	1.08563e-09	0.395677	0.259	0.125	0.000138969	LINC01510	14035
chr12-57085868-57097688	1.15913e-09	-0.356704	0.423	0.419	0.000148378	STAT6	0
chr14-24178659-24182246	1.18027e-09	0.50152	0.268	0.127	0.000151084	REC8	0
chr17-81092799-81103464	1.21654e-09	-0.404986	0.195	0.234	0.000155727	BAIAP2	0
chr17-82226885-82247518	1.23789e-09	-0.326044	0.509	0.495	0.00015846	SLC16A3	0
chr11-552884-569982	1.36834e-09	-0.259077	0.463	0.447	0.000175158	RASSF7	0
chr19-7616505-7620561	1.43988e-09	0.30262	0.238	0.112	0.000184316	CAMSAP3	0
chr7-155807223-155812489	1.47155e-09	0.400414	0.339	0.176	0.00018837	SHH	0
chr7-74586226-74588870	1.58072e-09	0.452069	0.286	0.141	0.000202345	GTF2IRD1	0
chr3-46975736-46983304	1.59934e-09	-0.316944	0.305	0.326	0.000204729	CCDC12	0
chr9-127914589-127919902	1.70269e-09	-0.482017	0.175	0.21	0.000217957	ST6GALNAC4	0
chr11-64229114-64253807	1.87494e-09	-0.257542	0.665	0.627	0.000240007	DNAJC4	0
chr17-75773095-75780348	2.06249e-09	-0.378036	0.269	0.299	0.000264015	H3F3B	0
chr11-65915067-65920626	2.17081e-09	-0.335969	0.244	0.279	0.000277881	DRAP1	0
chr10-132393459-132402211	2.45657e-09	-0.479577	0.182	0.221	0.000314461	PWWP2B	0
chr2-176132459-176141361	2.66177e-09	-0.392828	0.227	0.25	0.000340727	HOXD3	0
chr2-12714440-12720575	2.71565e-09	-0.383824	0.214	0.242	0.000347625	TRIB2	0
chr19-7868397-7872798	2.85922e-09	-0.39165	0.179	0.208	0.000366003	PRR36	0
chr1-220747058-220752052	2.89172e-09	0.312365	0.261	0.133	0.000370164	MARC2	0
chr3-184333949-184339899	2.94961e-09	-0.437221	0.186	0.226	0.000377574	EIF4G1	0
chr4-85928598-85931664	2.98134e-09	0.354709	0.261	0.132	0.000381636	ARHGAP24	0
chr8-26447176-26451974	3.18191e-09	0.294653	0.351	0.199	0.00040731	BNIP3L	0
chr17-50473773-50480724	3.38753e-09	0.286978	0.315	0.174	0.000433631	RSAD1	0
chr8-22052931-22061782	3.67403e-09	0.290225	0.341	0.185	0.000470306	DMTN	0
chr17-54898674-54904449	3.81519e-09	0.346219	0.302	0.158	0.000488375	TOM1L1	0
chr1-116481694-116485869	3.86775e-09	0.286616	0.204	0.098	0.000495103	RP4-655J12.4	2851
chr14-103204509-103210201	4.23591e-09	0.311108	0.318	0.172	0.000542231	RP11-736N17.10	0
chr3-171457471-171461497	4.36031e-09	0.456897	0.273	0.137	0.000558154	TNIK	0
chr6-39198534-39211635	4.69093e-09	0.326381	0.303	0.164	0.000600476	KCNK5	0
chr17-7883857-7889697	4.73018e-09	-0.434282	0.18	0.213	0.000605501	CHD3	0
chr16-67244205-67249507	4.99324e-09	-0.401406	0.27	0.297	0.000639174	SLC9A5	0
chr7-83161252-83163397	5.05863e-09	0.410418	0.226	0.103	0.000647544	PCLO	0
chr12-6940724-6947271	5.09557e-09	-0.287699	0.362	0.367	0.000652274	C12orf57	0
chr9-137053458-137056317	5.12039e-09	0.392961	0.212	0.097	0.000655451	ENTPD2	0
chr1-206690036-206695103	5.15971e-09	0.316406	0.232	0.115	0.000660484	MAPKAPK2	0
chr22-36451324-36456235	5.33442e-09	-0.381194	0.172	0.208	0.000682849	RP5-1119A7.14	0
chr5-10562798-10568010	5.65671e-09	0.359461	0.297	0.154	0.000724104	ANKRD33B	0
chr7-149770829-149777698	5.73044e-09	-0.437946	0.193	0.219	0.000733542	ZNF467	0
chr1-1018402-1028213	5.74493e-09	-0.270632	0.3	0.313	0.000735397	AGRN	0
chr17-4896076-4904015	5.82664e-09	-0.614924	0.159	0.206	0.000745857	MINK1	0
chr6-36676180-36681192	5.93135e-09	-0.373508	0.281	0.3	0.00075926	CDKN1A	0
chr1-228162154-228167042	5.93317e-09	-0.362211	0.346	0.356	0.000759493	IBA57	0
chr9-107486802-107492075	6.1454e-09	-0.404107	0.24	0.265	0.00078666	KLF4	0
chr16-81530301-81534453	6.61651e-09	0.396462	0.288	0.142	0.000846966	CMIP	0
chr1-151991742-151995472	7.54854e-09	-0.260675	0.18	0.205	0.000966273	S100A10	0
chr6-30746768-30753178	7.69775e-09	-0.324228	0.207	0.239	0.000985373	IER3	2213
chr7-227983-237422	8.09745e-09	-0.312118	0.223	0.245	0.00103654	FAM20C	0
chr2-144512152-144521385	8.2972e-09	0.258117	0.345	0.195	0.00106211	ZEB2	0
chr11-502519-508473	8.31532e-09	-0.432242	0.25	0.28	0.00106443	RNH1	0
chr5-95800896-95805200	8.49764e-09	0.394695	0.212	0.099	0.00108777	RHOBTB3	0
chr8-70666471-70669958	8.67703e-09	0.295375	0.328	0.18	0.00111073	LACTB2	0
chr1-156112471-156121798	9.43345e-09	-0.320319	0.302	0.32	0.00120756	LMNA	0
chr4-24792541-24796285	9.67982e-09	0.35802	0.212	0.107	0.00123909	SOD3	0
chr14-90453111-90455737	1.00582e-08	0.523601	0.217	0.102	0.00128753	RP11-1078H9.1	0
chr9-38390609-38393868	1.0108e-08	0.325522	0.236	0.114	0.0012939	ALDH1B1	0
chr17-19647013-19650620	1.05018e-08	0.261914	0.314	0.175	0.00134432	ALDH3A2	0
chr16-69325780-69331504	1.07138e-08	0.290468	0.367	0.203	0.00137146	COG8	0
chr4-128598611-128602470	1.11981e-08	0.418379	0.226	0.111	0.00143344	RP11-184M15.2	0
chr2-236567388-236571688	1.1311e-08	0.264386	0.21	0.107	0.00144789	ACKR3	0
chr7-100672808-100682626	1.15868e-08	-0.345324	0.302	0.319	0.0014832	GNB2	0
chr10-80405613-80411895	1.1749e-08	0.308215	0.263	0.139	0.00150397	FAM213A	0
chr11-68310962-68315799	1.26226e-08	0.350015	0.221	0.109	0.0016158	LRP5	0
chr19-1850880-1866047	1.26616e-08	-0.376168	0.458	0.455	0.00162078	KLF16	0
chr2-55047785-55051791	1.30821e-08	-0.256814	0.311	0.329	0.00167461	RTN4	0
chr17-7258565-7263939	1.43819e-08	-0.277358	0.182	0.202	0.00184099	RP1-4G17.5	0
chr3-57160329-57166195	1.76156e-08	0.346726	0.25	0.129	0.00225494	IL17RD	0
chr2-44275040-44280255	1.86951e-08	0.339701	0.203	0.092	0.00239312	SLC3A1	0
chr8-30801297-30805490	1.87791e-08	0.398978	0.217	0.109	0.00240388	PPP2CB	0
chr12-7127752-7131978	2.13496e-08	0.256342	0.362	0.203	0.00273291	RBP5	0
chr9-6643981-6646815	2.2146e-08	0.391395	0.218	0.103	0.00283487	GLDC	0
chr7-87627448-87629503	2.29069e-08	0.37113	0.215	0.106	0.00293227	RUNDC3B	0
chr22-50273547-50285134	2.29579e-08	-0.325883	0.192	0.218	0.0029388	PLXNB2	0
chr19-45097760-45102025	2.31544e-08	0.437893	0.233	0.116	0.00296395	MARK4	0
chr9-14345623-14350140	2.32283e-08	0.448535	0.207	0.095	0.00297341	NFIB	0
chr2-19801053-19803166	2.33857e-08	0.572822	0.212	0.098	0.00299355	LINC00954	65693
chr1-47992413-47998106	2.34795e-08	0.259904	0.304	0.16	0.00300557	TRABD2B	0
chr18-3621888-3625517	2.5996e-08	-0.2674	0.198	0.209	0.0033277	DLGAP1	0
chr5-168287761-168294663	2.67995e-08	0.343542	0.385	0.226	0.00343055	WWC1	0
chr6-161433872-161437510	2.75818e-08	0.542917	0.21	0.095	0.00353069	PARK2	0
chr6-31727251-31731090	2.78963e-08	-0.421501	0.177	0.208	0.00357095	CLIC1	0
chr9-129411853-129417904	2.99744e-08	-0.423044	0.195	0.229	0.00383697	RP11-65J3.3	12747
chr9-33390677-33395913	3.33524e-08	0.339541	0.286	0.15	0.00426938	AQP7	0
chr8-125574280-125577584	3.34308e-08	0.438565	0.23	0.117	0.00427941	RP11-136O12.2	32906
chr9-22446374-22449314	3.44507e-08	0.366312	0.24	0.119	0.00440997	DMRTA1	0
chr11-34438362-34440412	3.47074e-08	0.258954	0.251	0.136	0.00444282	CAT	0
chr7-24978449-24982289	3.52521e-08	-0.293004	0.238	0.255	0.00451255	OSBPL3	0
chr12-111402759-111407775	3.54122e-08	-0.335177	0.269	0.288	0.00453304	SH2B3	0
chr22-38200862-38204263	3.57212e-08	-0.392665	0.2	0.227	0.0045726	MAFF	0
chr5-1117497-1120037	3.92511e-08	0.552201	0.218	0.098	0.00502445	SLC12A7	5461
chr8-133320251-133322734	4.01621e-08	0.485069	0.22	0.102	0.00514107	NDRG1	18228
chr17-28714423-28721184	4.03073e-08	-0.313739	0.302	0.32	0.00515965	RAB34	0
chr4-147730895-147734408	4.5793e-08	0.295019	0.239	0.119	0.00586187	ARHGAP10	0
chr16-57371857-57374993	4.65773e-08	0.366723	0.287	0.151	0.00596227	CX3CL1	0
chr5-16930114-16937824	4.66406e-08	-0.290307	0.22	0.242	0.00597037	MYO10	0
chr15-72226196-72232793	4.76862e-08	-0.268722	0.327	0.335	0.00610421	PKM	0
chr1-6436742-6441720	4.95617e-08	0.29861	0.267	0.141	0.00634429	ESPN	0
chr20-36150580-36157075	5.30258e-08	0.270709	0.275	0.143	0.00678773	EPB41L1	0
chr5-102294832-102297247	5.30641e-08	0.364615	0.221	0.106	0.00679263	SLCO4C1	0
chr2-72914985-72919246	6.75196e-08	0.343049	0.315	0.171	0.00864305	EMX1	0
chr19-45402281-45407308	6.9991e-08	-0.305976	0.241	0.271	0.00895941	CD3EAP	0
chr9-137611156-137620030	7.15827e-08	-0.296384	0.27	0.287	0.00916316	EHMT1	0
chr12-113245501-113248557	7.34011e-08	0.318775	0.214	0.109	0.00939593	TPCN1	0
chr17-79986550-79994342	7.80241e-08	0.269175	0.351	0.192	0.0099877	TBC1D16	0
chr6-7214066-7217743	8.43602e-08	0.393941	0.222	0.111	0.0107988	RREB1	0
chr3-9749159-9751287	9.55047e-08	0.257584	0.298	0.169	0.0122254	OGG1	0
chr20-35262837-35265296	9.76324e-08	0.40316	0.234	0.118	0.0124977	MMP24	0
chr11-120182747-120187803	9.8529e-08	0.306343	0.252	0.133	0.0126125	TRIM29	0
chr2-121278904-121287622	9.85675e-08	0.260579	0.337	0.194	0.0126174	TFCP2L1	0
chr4-83535105-83539061	9.90784e-08	0.291966	0.233	0.118	0.0126828	GPAT3	0
chr19-11088331-11093500	9.92081e-08	-0.399615	0.195	0.221	0.0126994	LDLR	0
chr1-180630565-180632920	1.00962e-07	0.272025	0.257	0.146	0.0129239	XPR1	0
chr3-194295901-194299252	1.04214e-07	0.463585	0.238	0.116	0.0133402	LINC00887	0
chr17-7213314-7227704	1.07668e-07	-0.257232	0.429	0.434	0.0137824	ACADVL	0
chr19-13848868-13852521	1.10952e-07	-0.407282	0.176	0.201	0.0142028	NANOS3	9541
chr19-3396231-3405514	1.14952e-07	-0.336627	0.244	0.265	0.0147148	NFIC	0
chr19-2474425-2480493	1.18776e-07	-0.295756	0.334	0.347	0.0152043	GADD45B	0
chr5-168275801-168279025	1.19008e-07	0.452989	0.218	0.104	0.015234	TENM2	11643
chr21-34885884-34891680	1.19035e-07	-0.336708	0.288	0.305	0.0152375	RUNX1	0
chr19-4057551-4068771	1.2272e-07	-0.315041	0.431	0.417	0.0157092	ZBTB7A	0
chr9-114080255-114083395	1.24172e-07	0.377064	0.207	0.103	0.015895	AMBP	1782
chr5-177085356-177090664	1.24505e-07	0.301972	0.291	0.154	0.0159376	FGFR4	0
chr17-8117432-8127457	1.24664e-07	-0.360075	0.273	0.292	0.015958	HES7	0
chr2-70140067-70144063	1.32975e-07	-0.293201	0.316	0.328	0.0170219	C2orf42	5816
chr12-113295665-113300765	1.35677e-07	0.320742	0.252	0.131	0.0173678	SLC8B1	0
chr3-157134491-157138062	1.40592e-07	0.36423	0.205	0.101	0.0179969	CCNL1	8445
chr20-35283518-35288629	1.40946e-07	0.260473	0.23	0.12	0.0180422	EIF6	0
chr11-57321321-57326465	1.43126e-07	-0.268758	0.337	0.341	0.0183212	TNKS1BP1	0
chr22-40651367-40655535	1.59803e-07	-0.363298	0.21	0.228	0.0204561	MKL1	14664
chr17-81385525-81406132	1.60815e-07	-0.321181	0.46	0.451	0.0205856	BAHCC1	0
chr3-58007894-58014890	1.63219e-07	-0.325148	0.186	0.207	0.0208934	FLNB	0
chr19-2540357-2548031	1.729e-07	-0.326293	0.25	0.263	0.0221326	GNG7	0
chr4-69053347-69059268	1.79952e-07	0.316717	0.244	0.125	0.0230353	UGT2B7	0
chr16-12058641-12064630	1.87229e-07	0.270088	0.285	0.153	0.0239669	SNX29	0
chr3-119239059-119241947	2.13574e-07	0.253513	0.253	0.137	0.0273392	B4GALT4	0
chr20-17568020-17571443	2.15067e-07	-0.301402	0.215	0.231	0.0275303	DSTN	0
chr19-5686056-5694936	2.24704e-07	-0.304141	0.304	0.324	0.0287639	HSD11B1L	0
chr5-73819305-73827187	2.25215e-07	0.326853	0.233	0.121	0.0288293	ARHGEF28	0
chr1-2543342-2549480	2.31539e-07	-0.339279	0.267	0.282	0.0296388	RP3-395M20.12	0
chr12-117187128-117191111	2.32522e-07	0.254143	0.232	0.115	0.0297646	FBXO21	0
chr2-46939310-46943599	2.59648e-07	-0.314038	0.182	0.205	0.033237	MCFD2	0
chr19-48614176-48620861	2.7496e-07	-0.382009	0.239	0.25	0.0351971	SPHK2	0
chr19-3334899-3339254	2.877e-07	0.275213	0.286	0.161	0.0368279	NFIC	20308
chr6-32194390-32197833	3.14138e-07	-0.341381	0.298	0.314	0.0402122	NOTCH4	0
chr10-62814985-62819150	3.39286e-07	-0.359786	0.221	0.237	0.0434313	EGR2	0
chr8-120066768-120070932	3.60575e-07	0.326202	0.247	0.129	0.0461565	COL14A1	0
chr3-177299775-177301336	3.72115e-07	0.417901	0.212	0.103	0.0476337	LINC00501	0
chr5-142362610-142365192	3.78103e-07	0.519812	0.224	0.112	0.0484002	SPRY4	36154
chr14-64538934-64542781	4.13401e-07	-0.281006	0.264	0.269	0.0529187	HSPA2	0
chr16-89685754-89688208	4.1442e-07	0.356683	0.238	0.126	0.0530491	CDK10	0
chr19-3968266-3971939	4.62777e-07	-0.320169	0.235	0.25	0.0592391	DAPK3	0
chr10-21514454-21520578	4.79092e-07	0.310028	0.228	0.121	0.0613276	SKIDA1	0
chr19-44744753-44751597	4.91054e-07	-0.374138	0.269	0.28	0.0628588	BCL3	0
chr1-36148542-36152223	5.01143e-07	-0.308081	0.277	0.285	0.0641503	TRAPPC3	0
chr17-18360424-18363985	5.05794e-07	0.301655	0.25	0.131	0.0647456	SHMT1	0
chr10-110495828-110499885	5.15848e-07	-0.346494	0.188	0.211	0.0660326	DUSP5	0
chr12-108853943-108859709	5.20441e-07	-0.401074	0.226	0.246	0.0666205	SSH1	0
chr1-18479303-18484284	5.41959e-07	0.293637	0.35	0.195	0.0693751	KLHDC7A	0
chr7-27121908-27126414	5.63979e-07	0.310483	0.209	0.109	0.0721939	HOXA3	0
chr1-15798846-15801568	5.87361e-07	0.369046	0.327	0.184	0.075187	UQCRHL	5600
chr7-143379667-143385358	5.88756e-07	-0.324033	0.291	0.303	0.0753655	ZYX	0
chr1-155133643-155137259	5.96887e-07	-0.33807	0.212	0.227	0.0764063	SLC50A1	0
chr11-107927779-107929486	6.10811e-07	0.400621	0.209	0.106	0.0781887	RAB39A	0
chr17-83050668-83054413	6.36585e-07	-0.400726	0.204	0.228	0.081488	B3GNTL1	0
chr19-42277852-42287877	6.50927e-07	-0.310448	0.368	0.369	0.0833238	CIC	0
chr4-37452852-37456406	6.54053e-07	0.350715	0.244	0.126	0.0837241	C4orf19	0
chr1-84689461-84693292	6.61067e-07	0.251721	0.305	0.177	0.0846219	SSX2IP	0
chr16-11912965-11917042	6.70498e-07	-0.27951	0.199	0.214	0.0858291	GSPT1	0
chr1-203286074-203291969	6.78517e-07	-0.370353	0.239	0.258	0.0868556	LINC01353	0
chr4-71186172-71188660	6.93607e-07	0.382027	0.205	0.101	0.0887872	SLC4A4	0
chr7-5554408-5559493	7.18528e-07	-0.406256	0.229	0.254	0.0919773	ACTB	0
chr15-84910710-84913564	7.31655e-07	0.374579	0.28	0.149	0.0936577	SLC28A1	0
chr16-85550553-85560042	7.40495e-07	-0.282165	0.234	0.243	0.0947893	GSE1	0
chr8-141126592-141130328	7.71979e-07	-0.332321	0.259	0.274	0.0988195	DENND3	0
chr3-126178787-126181770	8.0266e-07	0.331864	0.248	0.135	0.102747	ALDH1L1	0
chr12-51976201-51981000	9.00364e-07	0.307403	0.239	0.125	0.115254	ACVR1B	0
chr17-7346791-7356552	9.03809e-07	-0.311648	0.303	0.308	0.115695	TMEM95	0
chr14-103879157-103883390	9.19572e-07	0.305703	0.251	0.136	0.117713	CTD-2134A5.4	0
chr8-32546984-32549662	9.31218e-07	0.372357	0.236	0.121	0.119203	NRG1	0
chr19-1406130-1419481	9.47336e-07	-0.30596	0.37	0.362	0.121267	DAZAP1	0
chr10-88385332-88388052	1.00164e-06	0.298618	0.215	0.109	0.128218	RNLS	0
chr5-179801495-179808778	1.00828e-06	-0.314875	0.214	0.228	0.129068	MGAT4B	0
chr18-3593236-3597902	1.03787e-06	-0.326278	0.253	0.259	0.132855	DLGAP1	0
chr12-124565205-124569250	1.05974e-06	-0.438532	0.201	0.222	0.135655	NCOR2	0
chr5-134465036-134467316	1.15285e-06	0.255299	0.251	0.133	0.147574	AC005355.1	0
chr17-29588163-29594545	1.21309e-06	-0.352202	0.193	0.209	0.155286	ANKRD13B	0
chr2-113281623-113284750	1.2508e-06	0.344996	0.317	0.179	0.160113	PAX8	2672
chr15-75200391-75205358	1.29839e-06	-0.296534	0.228	0.242	0.166204	C15orf39	0
chr8-28347258-28352734	1.3057e-06	0.314011	0.3	0.171	0.167141	ZNF395	0
chr22-29300742-29313670	1.39983e-06	-0.377643	0.311	0.315	0.179189	GAS2L1	0
chr11-2374476-2385013	1.40508e-06	-0.331729	0.285	0.297	0.179862	CD81	0
chr1-19733959-19738846	1.42135e-06	0.363341	0.273	0.144	0.181944	TMCO4	0
chr9-129606274-129615251	1.57259e-06	-0.326896	0.297	0.299	0.201304	C9orf50	0
chr11-66264357-66269887	1.57414e-06	-0.388962	0.229	0.247	0.201502	RAB1B	0
chr19-47255167-47260872	1.7326e-06	-0.299035	0.405	0.383	0.221787	CCDC9	0
chr6-43626910-43631573	1.75173e-06	-0.298904	0.297	0.293	0.224235	GTPBP2	0
chr16-67527593-67532416	1.92328e-06	-0.270755	0.218	0.236	0.246196	FAM65A	0
chr1-30715962-30720346	1.99196e-06	-0.297144	0.375	0.368	0.254986	MATN1	0
chr8-13129662-13134225	2.1698e-06	-0.356263	0.21	0.225	0.277752	DLC1	0
chr8-2000270-2003367	2.20614e-06	0.262809	0.217	0.111	0.282403	KBTBD11	0
chr6-122788247-122792345	2.20693e-06	0.255154	0.255	0.143	0.282505	SMPDL3A	0
chr15-40902487-40908233	2.22587e-06	-0.329179	0.192	0.203	0.284929	VPS18	0
chr1-2202945-2211180	2.2647e-06	-0.300561	0.334	0.333	0.2899	FAAP20	0
chr19-58569333-58576434	2.28835e-06	-0.271634	0.433	0.406	0.292927	MZF1	0
chr17-7434816-7438830	2.3805e-06	-0.312234	0.204	0.216	0.304724	TMEM102	0
chr19-45505437-45509863	2.45613e-06	-0.289726	0.201	0.223	0.314404	VASP	0
chr18-36348378-36353122	2.48295e-06	0.357827	0.259	0.139	0.317837	FHOD3	0
chr14-21068379-21072450	2.78859e-06	-0.311713	0.185	0.202	0.356962	ARHGEF40	0
chr3-37859348-37864442	2.92225e-06	-0.253599	0.258	0.263	0.374072	CTDSPL	0
chr7-151085294-151090636	2.97858e-06	-0.436555	0.189	0.212	0.381282	AGAP3	0
chr1-203625537-203631261	3.05381e-06	-0.308156	0.188	0.205	0.390912	ATP2B4	0
chr10-72297040-72299548	3.22626e-06	-0.383803	0.188	0.205	0.412987	DDIT4	21003
chr2-231600709-231606291	3.33253e-06	-0.354124	0.227	0.245	0.42659	C2orf57	6425
chr2-239399369-239402360	3.64319e-06	-0.317889	0.297	0.298	0.466358	HDAC4	0
chr1-222814048-222815829	3.76728e-06	0.38646	0.206	0.108	0.482242	RP11-455P21.3	0
chr17-4496478-4501782	3.77763e-06	0.281114	0.349	0.195	0.483567	SPNS2	0
chr5-80254730-80258097	4.04377e-06	-0.258854	0.207	0.217	0.517634	SERINC5	0
chr9-92762754-92766125	4.10589e-06	-0.329581	0.233	0.242	0.525587	BICD2	0
chr17-75511504-75517880	4.12022e-06	-0.278312	0.265	0.273	0.527422	TSEN54	0
chr21-36155383-36157700	4.18203e-06	-0.272006	0.279	0.281	0.535334	DOPEY2	0
chr10-122348202-122351441	4.44434e-06	0.380945	0.245	0.128	0.568911	BTBD16	10039
chr9-136481659-136487205	4.69917e-06	-0.298783	0.316	0.321	0.601531	SEC16A	0
chr7-99141678-99145010	4.77815e-06	-0.282307	0.25	0.252	0.611642	SMURF1	0
chr10-5446178-5450281	5.06723e-06	0.348462	0.218	0.118	0.648646	NET1	0
chr16-31475839-31478513	5.35122e-06	0.263646	0.215	0.118	0.684999	TGFB1I1	0
chr9-136538363-136548242	5.72146e-06	-0.342052	0.338	0.334	0.732393	NOTCH1	0
chr3-46929229-46937158	5.81695e-06	-0.260382	0.187	0.202	0.744616	CCDC12	0
chr6-41730615-41736603	5.87481e-06	-0.270386	0.315	0.308	0.752023	TFEB	0
chr20-40687278-40690849	5.88184e-06	-0.392131	0.194	0.216	0.752922	MAFB	0
chr8-1779339-1781793	5.96074e-06	0.353206	0.229	0.122	0.763023	CLN8	0
chr11-205695-210389	6.26249e-06	-0.331882	0.25	0.266	0.801648	RIC8A	0
chr2-112053384-112056803	7.10827e-06	-0.280782	0.387	0.374	0.909916	TMEM87B	0
chr7-150799484-150802655	7.22188e-06	0.334818	0.211	0.113	0.924458	TMEM176A	0
chr3-185497425-185499620	7.61145e-06	0.267084	0.221	0.123	0.974327	TMEM41A	0
chr12-27012034-27015875	8.86899e-06	0.270734	0.248	0.136	1	TM7SF3	0
chr15-90387501-90389939	8.93031e-06	-0.307936	0.201	0.208	1	IQGAP1	0
chr1-152046977-152049305	9.22556e-06	-0.275585	0.206	0.212	1	S100A11	0
chr6-53793077-53796673	9.60203e-06	0.256805	0.304	0.175	1	LRRC1	0
chr9-35113887-35117552	9.75987e-06	-0.304091	0.293	0.305	1	FAM214B	0
chr16-30376553-30379656	9.82336e-06	-0.276389	0.234	0.242	1	MYLPF	0
chr16-2500094-2503388	9.94474e-06	0.278401	0.233	0.131	1	TBC1D24	0
chr1-151280735-151285040	1.02073e-05	-0.252288	0.381	0.365	1	ZNF687	0
chr14-68975639-68980692	1.03346e-05	-0.284727	0.283	0.278	1	ACTN1	0
chr19-55650636-55656050	1.04364e-05	-0.275177	0.341	0.342	1	CCDC106	0
chr3-14470902-14475027	1.07421e-05	0.329786	0.271	0.153	1	SLC6A6	0
chr8-22593583-22606000	1.07865e-05	-0.265076	0.445	0.42	1	PDLIM2	0
chr8-93698289-93701422	1.11799e-05	0.33433	0.209	0.111	1	FAM92A1	0
chr8-127733812-127739128	1.12683e-05	-0.267884	0.257	0.259	1	MYC	0
chr2-20576404-20581219	1.14661e-05	-0.281169	0.214	0.215	1	HS1BP3	0
chr16-4212140-4214951	1.19103e-05	0.404505	0.222	0.118	1	SRL	0
chr9-120868017-120870266	1.437e-05	-0.298137	0.198	0.204	1	PHF19	0
chr3-52052680-52058604	1.44762e-05	-0.372314	0.262	0.262	1	DUSP7	0
chr17-7850750-7859349	1.45761e-05	-0.306812	0.375	0.376	1	NAA38	0
chr12-122040243-122044154	1.7882e-05	0.32156	0.217	0.115	1	BCL7A	0
chr5-133967253-133970572	1.95958e-05	0.251754	0.262	0.153	1	C5orf15	0
chr17-7841164-7847368	1.9781e-05	-0.294273	0.398	0.377	1	KDM6B	0
chr13-33541994-33543960	1.99829e-05	-0.285344	0.215	0.224	1	RP11-141M1.3	0
chr14-103893866-103898202	2.01765e-05	0.362586	0.215	0.114	1	CTD-2134A5.4	13754
chr21-44869726-44875774	2.03348e-05	-0.29432	0.282	0.28	1	PTTG1IP	0
chr20-36861563-36867267	2.03825e-05	-0.369607	0.192	0.203	1	SOGA1	0
chr8-143595585-143600950	2.04768e-05	-0.280503	0.24	0.238	1	EEF1D	0
chr17-27293059-27297755	2.06618e-05	-0.278865	0.21	0.218	1	WSB1	0
chr6-113854604-113860660	2.09988e-05	-0.255373	0.255	0.259	1	MARCKS	0
chr2-60880482-60883423	2.10342e-05	-0.324504	0.197	0.202	1	REL	0
chr22-30308138-30315310	2.17098e-05	0.277642	0.274	0.163	1	TBC1D10A	0
chr2-227759400-227762984	2.19765e-05	0.362837	0.241	0.128	1	RNA5SP121	67
chr10-78971679-78975332	2.21572e-05	-0.330192	0.25	0.254	1	RP11-481G8.2	25151
chr10-71765033-71768184	2.33815e-05	0.252763	0.21	0.116	1	CDH23	0
chr17-3657718-3662687	2.43191e-05	0.306999	0.206	0.112	1	CTNS	0
chr6-44262293-44266766	2.44592e-05	-0.292964	0.217	0.218	1	NFKBIE	0
chr7-35035563-35038491	2.46561e-05	-0.256781	0.224	0.224	1	DPY19L1	0
chr16-30063469-30067791	2.54997e-05	-0.267264	0.317	0.309	1	ALDOA	0
chr2-241558410-241565571	2.56299e-05	-0.272802	0.192	0.202	1	BOK	0
chr19-39400847-39416879	2.60918e-05	-0.308289	0.696	0.625	1	ZFP36	0
chr11-65534899-65542274	2.72561e-05	-0.28395	0.242	0.248	1	SCYL1	0
chr3-123421341-123426133	2.73914e-05	0.295372	0.244	0.132	1	ADCY5	0
chr16-75261254-75268497	2.78226e-05	0.258181	0.345	0.208	1	BCAR1	0
chr14-75257056-75259916	2.7846e-05	-0.338329	0.216	0.228	1	RP11-293M10.1	0
chr3-50165239-50168961	2.78625e-05	0.281178	0.233	0.13	1	SEMA3F	0
chr13-20118124-20121555	2.86189e-05	0.297022	0.234	0.135	1	LINC01072	14893
chr11-47765722-47769017	2.86221e-05	-0.251758	0.271	0.268	1	FNBP4	0
chr15-64840647-64846315	2.93365e-05	-0.32982	0.256	0.255	1	PLEKHO2	0
chr15-63595157-63602970	2.93583e-05	-0.257477	0.262	0.264	1	FBXL22	0
chr20-36460049-36464013	3.03094e-05	-0.298954	0.21	0.219	1	DLGAP4	0
chr12-6923996-6930287	3.03479e-05	-0.290873	0.277	0.277	1	ATN1	0
chr1-6598652-6604587	3.34827e-05	-0.266472	0.298	0.292	1	KLHL21	0
chr6-151388992-151393118	3.44264e-05	-0.273953	0.321	0.309	1	ZBTB2	0
chr1-54579319-54583557	3.89271e-05	0.256486	0.276	0.156	1	ACOT11	0
chr12-55719650-55722049	3.91418e-05	0.380838	0.223	0.116	1	RDH5	0
chr11-72236960-72241106	3.92707e-05	0.27409	0.216	0.119	1	PHOX2A	0
chr6-33312124-33319176	4.32706e-05	-0.25772	0.345	0.33	1	DAXX	0
chr19-48871837-48877049	5.5904e-05	-0.284588	0.269	0.269	1	PPP1R15A	0
chr11-47184045-47189870	5.63335e-05	0.292551	0.268	0.153	1	PACSIN3	0
chr1-11784391-11792127	5.92423e-05	-0.358381	0.256	0.257	1	C1orf167	0
chr2-188290928-188294605	5.93735e-05	0.264837	0.321	0.201	1	GULP1	0
chr7-75737886-75740234	6.01221e-05	-0.285844	0.227	0.226	1	HIP1	0
chr1-156497732-156506086	6.26973e-05	-0.263301	0.446	0.428	1	MEF2D	0
chr3-133572331-133575474	6.52925e-05	-0.2539	0.338	0.325	1	CDV3	0
chr22-37559021-37564621	6.54769e-05	-0.269471	0.239	0.235	1	CDC42EP1	0
chr20-53621096-53624406	6.5956e-05	0.274747	0.238	0.135	1	AC005808.3	0
chr2-113238935-113243343	6.62446e-05	0.255757	0.337	0.206	1	PAX8	0
chr2-46540708-46544754	6.92187e-05	-0.26216	0.298	0.281	1	RHOQ	0
chr5-125408410-125414416	7.02904e-05	0.270871	0.283	0.164	1	RP11-395P13.4	30970
chr17-48539110-48548663	7.31544e-05	-0.284556	0.21	0.215	1	HOXB2	0
chr15-20248099-20253474	7.39501e-05	0.428371	0.206	0.116	1	RP11-509A17.3	91261
chr6-12289286-12292979	7.57401e-05	0.312061	0.228	0.127	1	EDN1	0
chr19-18191302-18195254	7.83369e-05	-0.301184	0.276	0.272	1	MPV17L2	0
chr17-4946554-4952000	8.00624e-05	-0.270841	0.248	0.246	1	PFN1	0
chr14-90804752-90811159	8.02722e-05	0.331876	0.223	0.119	1	TTC7B	0
chr10-21493916-21497677	8.12453e-05	0.252695	0.286	0.165	1	CASC10	0
chr7-114081876-114088540	8.2222e-05	0.267908	0.251	0.142	1	FOXP2	0
chr5-173823515-173827381	8.6092e-05	0.263619	0.205	0.119	1	LINC01485	14475
chr17-28948668-28954215	8.68041e-05	-0.260154	0.39	0.368	1	PHF12	0
chr11-64266571-64272945	9.11352e-05	-0.255927	0.355	0.343	1	GPR137	0
chr19-48713018-48717254	9.13528e-05	-0.285055	0.24	0.246	1	MAMSTR	0
chr3-49411232-49413317	9.167e-05	-0.299063	0.223	0.23	1	TCTA	0
chr12-47762330-47764677	9.56917e-05	0.346557	0.212	0.115	1	SLC48A1	0
chr1-235326638-235329850	0.000102021	-0.251633	0.267	0.255	1	ARID4B	0
chr1-244833394-244836673	0.000103842	-0.275159	0.242	0.254	1	COX20	0
chr4-85825704-85831015	0.000108614	0.272623	0.293	0.173	1	ARHGAP24	0
chr20-6005580-6008664	0.000113378	0.254391	0.22	0.122	1	CRLS1	0
chr17-79796366-79799004	0.000113644	-0.281519	0.193	0.201	1	CBX8	0
chr1-150233265-150236784	0.00011475	-0.260956	0.211	0.215	1	ANP32E	0
chr9-137603857-137608662	0.00011536	-0.285861	0.223	0.228	1	ARRDC1	0
chr4-83010131-83014111	0.00011673	-0.257838	0.226	0.223	1	LIN54	0
chr9-128550102-128555607	0.000116922	-0.263829	0.199	0.203	1	SPTAN1	0
chr13-23676382-23681575	0.00012196	0.298483	0.203	0.107	1	TNFRSF19	277
chr19-16110589-16112924	0.000122126	-0.291223	0.224	0.229	1	RAB8A	0
chr1-2211963-2216785	0.000122967	-0.348861	0.205	0.207	1	FAAP20	0
chr10-58511531-58514502	0.000127883	0.26938	0.229	0.133	1	BICC1	0
chr21-45328496-45331950	0.000136031	0.367494	0.268	0.152	1	BX322557.13	4756
chr11-808322-814039	0.000147331	-0.29132	0.233	0.232	1	RPLP2	0
chr11-531314-538829	0.000152646	-0.262064	0.269	0.268	1	HRAS	0
chr6-111481782-111484937	0.000159833	-0.263556	0.241	0.237	1	REV3L	0
chr19-17468385-17471846	0.000166804	-0.274933	0.253	0.255	1	SLC27A1	0
chr2-156341157-156343518	0.000174914	-0.327419	0.217	0.222	1	NR4A2	0
chr3-57595881-57598874	0.000178087	-0.254023	0.257	0.243	1	ARF4	0
chr5-168313875-168318148	0.000185696	0.329535	0.269	0.151	1	WWC1	0
chr1-203303504-203312312	0.000202379	-0.279619	0.276	0.275	1	BTG2	0
chr3-112084816-112088390	0.000215163	0.287695	0.233	0.132	1	C3orf52	0
chr16-46386061-46392229	0.000221026	-0.591887	0.358	0.382	1	SHCBP1	188324
chr3-194312375-194316339	0.000234499	0.262458	0.275	0.168	1	LINC00887	0
chr8-100471668-100477017	0.000237967	0.255489	0.262	0.159	1	ANKRD46	32734
chr4-673324-685250	0.00024139	-0.319001	0.306	0.29	1	MFSD7	0
chr3-157159085-157161477	0.000248164	-0.254789	0.229	0.23	1	CCNL1	0
chr16-66509656-66514432	0.000248308	0.370055	0.241	0.142	1	TK2	0
chr17-39950861-39954509	0.000249354	-0.282936	0.216	0.218	1	GSDMA	0
chr20-25309000-25311514	0.00025471	0.274305	0.205	0.112	1	ABHD12	0
chr5-134225104-134227671	0.00027272	-0.252606	0.215	0.213	1	CTD-2410N18.5	0
chr4-10006018-10008273	0.000273452	0.353223	0.205	0.114	1	SLC2A9	0
chr2-84904297-84907943	0.000274143	-0.253639	0.21	0.208	1	TMSB10	0
chrX-154377884-154380679	0.000286293	-0.3069	0.262	0.253	1	EMD	0
chr11-64776886-64780085	0.000291301	-0.256043	0.333	0.319	1	SF1	0
chr21-44337214-44340099	0.00030006	-0.31455	0.214	0.216	1	C21orf2	0
chr12-6611743-6616083	0.000301893	-0.290236	0.227	0.219	1	LPAR5	2751
chr1-161388849-161391482	0.00030681	-0.316257	0.223	0.222	1	RP11-122G18.12	7926
chr14-24171134-24173522	0.000348401	0.273498	0.221	0.127	1	REC8	0
chr2-75558142-75562936	0.000358345	0.284089	0.218	0.124	1	EVA1A	0
chr20-49275616-49279581	0.000360408	-0.265722	0.263	0.256	1	ZNFX1	0
chr6-24359568-24360804	0.000373238	0.31557	0.224	0.128	1	KAAG1	1283
chr1-27598277-27607794	0.000380449	-0.307717	0.257	0.253	1	AHDC1	0
chr1-2583380-2589372	0.000433057	-0.252111	0.291	0.278	1	FAM213B	0
chr6-2987794-2991359	0.000448105	-0.267504	0.273	0.26	1	NQO2	0
chr2-11388364-11392324	0.000476551	0.272369	0.211	0.122	1	AC099344.3	0
chr2-240559208-240561988	0.000498722	-0.26309	0.241	0.23	1	ANKMY1	0
chr19-7902579-7905696	0.000501004	-0.31221	0.204	0.206	1	MAP2K7	0
chr6-154474449-154480538	0.000511521	0.277718	0.271	0.155	1	CNKSR3	0
chr9-137082277-137087882	0.000522353	-0.272268	0.255	0.246	1	MAN1B1	0
chr7-1457171-1464163	0.000541717	-0.271743	0.337	0.321	1	MICALL2	0
chr3-14431262-14437050	0.000572828	-0.28378	0.218	0.208	1	SLC6A6	0
chr6-111601030-111607167	0.000586487	-0.29918	0.222	0.218	1	TRAF3IP2	0
chr19-3033806-3037636	0.000612071	-0.290487	0.207	0.21	1	TLE2	0
chr11-47406867-47410976	0.000648104	-0.26022	0.291	0.27	1	SLC39A13	0
chr12-106953600-106957387	0.000696303	-0.253252	0.214	0.208	1	TMEM263	0
chr12-119178351-119181179	0.000697999	0.317146	0.247	0.143	1	HSPB8	0
chr1-44805329-44814274	0.000711482	-0.263884	0.426	0.391	1	BTBD19	0
chr17-7482640-7486497	0.000722521	-0.253033	0.304	0.295	1	POLR2A	0
chr1-155081722-155086948	0.000834087	-0.293205	0.239	0.235	1	RP11-540D14.8	0
chr5-181221590-181224937	0.000949616	-0.273686	0.242	0.235	1	TRIM41	0
chr15-29673857-29678207	0.000969168	0.279736	0.205	0.117	1	TJP1	21159
chr1-53145213-53147763	0.00103035	0.284411	0.209	0.118	1	SLC1A7	2580
chr12-120290401-120293724	0.00104311	-0.267753	0.203	0.201	1	SIRT4	8591
chr7-158827861-158830902	0.00106692	-0.266939	0.251	0.24	1	ESYT2	0
chr1-6612388-6616172	0.0010831	-0.264763	0.245	0.233	1	PHF13	0
chr19-45467153-45471418	0.00112266	-0.266883	0.236	0.232	1	FOSB	0
chr6-33296750-33300780	0.00112711	-0.282654	0.221	0.212	1	RGL2	0
chr11-73140518-73144065	0.00122913	-0.275908	0.211	0.206	1	FCHSD2	0
chr6-33409429-33413991	0.00125612	-0.263598	0.269	0.256	1	PHF1	0
chr9-116153290-116157955	0.00125886	0.262323	0.257	0.153	1	PAPPA	0
chr16-57822867-57828717	0.00134868	0.28664	0.226	0.132	1	KIFC3	0
chr1-11907068-11911106	0.00140101	-0.25314	0.206	0.202	1	KIAA2013	8484
chr7-874945-879702	0.00144971	-0.264645	0.255	0.241	1	GET4	0
chr1-228139366-228142480	0.00147106	-0.262954	0.273	0.255	1	GUK1	0
chr12-6933195-6939776	0.00154711	-0.297801	0.294	0.267	1	ATN1	0
chr1-2226228-2235162	0.0016803	-0.255248	0.372	0.348	1	SKI	0
chr1-44799095-44802993	0.00175679	-0.254671	0.261	0.247	1	PLK3	0
chr9-127783065-127787004	0.00181539	-0.314235	0.212	0.209	1	CDK9	0
chr3-112560807-112563184	0.00190552	-0.252384	0.248	0.231	1	ATG3	0
chr19-46659282-46662462	0.00196513	-0.253577	0.252	0.25	1	DACT3	0
chr19-2268937-2274316	0.00213976	-0.286508	0.252	0.24	1	LLfos-48D6.2	0
chrX-153722905-153727758	0.00244102	-0.273708	0.228	0.213	1	BCAP31	0
chr16-1296818-1301515	0.00269417	0.272696	0.203	0.119	1	RP11-616M22.7	0
chr11-119093799-119096194	0.00271174	-0.250519	0.214	0.204	1	H2AFX	0
chr12-53218773-53223809	0.00343652	-0.270636	0.217	0.202	1	RARG	0
chr17-75782632-75786154	0.00389436	-0.263194	0.24	0.229	1	UNK	0
chr22-50504741-50508975	0.0041013	-0.261801	0.229	0.213	1	NCAPH2	0
chr1-109252863-109255937	0.00480757	0.292509	0.221	0.131	1	CELSR2	0
chr4-13705313-13707235	0.00504158	0.251884	0.203	0.119	1	LINC01182	0
chr19-37930391-37934574	0.00508573	0.274994	0.251	0.152	1	SIPA1L3	0
chr2-218567673-218570264	0.00523722	-0.274713	0.212	0.196	1	CNOT9	0
chr19-40797471-40801365	0.0053984	-0.267224	0.246	0.233	1	EGLN2	0
chr19-1204971-1210414	0.00555901	-0.258722	0.22	0.21	1	STK11	0
chr20-50188881-50195414	0.00579776	-0.292441	0.259	0.24	1	CEBPB	0
chr19-39341003-39343364	0.00709745	-0.262314	0.239	0.222	1	SAMD4B	0
chr22-39518681-39521793	0.00882279	-0.251634	0.209	0.196	1	ATF4	0
chr5-49656381-49662069	0.00965384	-0.462757	0.31	0.318	1	EMB	734122
chr16-34581053-34589749	0.0129674	-0.558198	0.293	0.297	1	CTD-2144E22.8	388994
chr12-122077978-122082252	0.0131535	-0.261773	0.216	0.2	1	MLXIP	0
chr1-228081389-228085960	0.0190903	-0.252352	0.228	0.205	1	ARF1	0
chrX-153925701-153928891	0.0196925	-0.264628	0.204	0.188	1	ARHGAP4	0
chr7-104942788-104945764	0.0229608	-0.285642	0.201	0.184	1	RP11-325F22.2	0
chr11-118605073-118611477	0.0249712	-0.255481	0.239	0.219	1	PHLDB1	0
chr16-88809225-88813476	0.0269999	-0.256522	0.207	0.189	1	APRT	0
chr3-129622423-129628542	0.0339952	-0.338775	0.244	0.216	1	PLXND1	15604
chr19-35755235-35759073	0.0376581	-0.27101	0.267	0.24	1	PROSER3	0
chr17-42516499-42523147	0.0536022	-0.258712	0.226	0.209	1	ATP6V0A1	0
chr5-49599259-49603075	0.0807347	-0.474939	0.241	0.231	1	EMB	793116
chr15-20258257-20263774	0.0946824	0.344377	0.27	0.172	1	RP11-509A17.3	80961
chr16-46398350-46401835	0.510991	-0.451554	0.265	0.243	1	SHCBP1	178718
chr3-93470137-93471027	0.61832	-0.351084	0.236	0.216	1	PROS1	402005
chrY-56828471-56851716	0.887267	-0.283332	0.315	0.283	1	TTTY3	31095082

## Sheet: PT2
	p_val	avg_log2FC	pct.1	pct.2	p_val_adj	gene	distance
chr20-57558619-57571275	7.76278e-18	0.88956	0.521	0.133	9.93698e-13	PCK1	0
chr7-50558381-50561500	2.84528e-16	1.39881	0.323	0.037	3.64218e-11	DDC	0
chr8-144498309-144510878	3.27903e-15	0.722971	0.74	0.299	4.19742e-10	GPT	0
chr1-65157508-65160924	4.17903e-15	1.63774	0.24	0.024	5.3495e-10	AK4	0
chr17-19536597-19541858	6.32841e-15	1.21165	0.448	0.088	8.10087e-10	SLC47A1	0
chr15-89801349-89807367	6.66422e-15	1.19586	0.448	0.094	8.53074e-10	ANPEP	0
chr11-58926658-58929184	1.12826e-13	1.28245	0.354	0.063	1.44426e-08	GLYATL1	0
chr2-17538565-17540924	1.04688e-12	1.38875	0.354	0.061	1.34009e-07	VSNL1	0
chr8-26438760-26442495	1.36699e-12	1.17813	0.375	0.07	1.74986e-07	BNIP3L	0
chr6-43274685-43279178	1.4091e-12	1.09143	0.417	0.083	1.80376e-07	TTBK1	0
chr20-57589149-57596141	1.99613e-12	0.869766	0.469	0.13	2.5552e-07	RP4-718J7.4	3553
chr2-20536554-20541174	4.21182e-12	1.08439	0.354	0.069	5.39147e-07	HS1BP3	19273
chr19-19094384-19097779	5.38356e-12	1.34505	0.292	0.043	6.89139e-07	SLC25A42	0
chr1-7097885-7098865	5.45004e-12	1.96276	0.208	0.019	6.97649e-07	CAMTA1	0
chr17-50588367-50590336	6.97477e-12	1.34834	0.333	0.061	8.92826e-07	CACNA1G	0
chr11-66906187-66908581	1.39713e-11	1.27175	0.229	0.028	1.78844e-06	PC	0
chr17-19546385-19553390	1.59831e-11	0.894903	0.458	0.117	2.04596e-06	SLC47A1	0
chr4-100985918-100987086	2.08321e-11	1.70576	0.24	0.033	2.66667e-06	PPP3CA	36322
chr2-27091683-27096848	2.39095e-11	0.857592	0.375	0.069	3.06061e-06	KHK	0
chr5-136227744-136229824	4.63927e-11	1.42668	0.229	0.026	5.93864e-06	TRPC7	0
chr6-43267524-43271630	7.66943e-11	1.10553	0.417	0.114	9.81749e-06	TTBK1	0
chr8-131581890-131583230	1.22961e-10	1.59976	0.208	0.021	1.574e-05	CTD-2501M5.1	264257
chr5-1336648-1339309	1.98503e-10	1.55648	0.271	0.046	2.541e-05	CLPTM1L	0
chr4-25809830-25811792	2.04926e-10	1.52284	0.271	0.043	2.62321e-05	SEL1L3	0
chr3-155079107-155081145	2.12331e-10	1.23558	0.271	0.046	2.718e-05	MME	0
chr15-84883495-84887086	7.20358e-10	1.18302	0.375	0.09	9.22115e-05	SLC28A1	0
chr22-44676332-44679130	8.30669e-10	1.3839	0.229	0.037	0.000106332	PRR5	0
chr13-24451754-24452757	8.50074e-10	1.67929	0.219	0.032	0.000108816	PARP4	0
chr6-25981004-25982550	8.71036e-10	1.59119	0.208	0.028	0.0001115	TRIM38	0
chr17-48575402-48627847	2.04238e-09	-0.496104	0.49	0.622	0.00026144	HOXB8	0
chr19-33388139-33398378	3.03423e-09	0.802231	0.448	0.123	0.000388405	PEPD	0
chr22-24601254-24604697	3.50451e-09	0.892323	0.375	0.092	0.000448606	GGT1	0
chr12-125982824-125984708	3.58949e-09	1.30156	0.302	0.067	0.000459484	LINC00939	0
chr12-255742-258795	3.89971e-09	1.39005	0.24	0.04	0.000499194	SLC6A13	0
chr21-45524885-45529754	4.01796e-09	0.882072	0.302	0.061	0.000514331	SLC19A1	0
chr20-44392790-44396589	4.16053e-09	0.975623	0.25	0.038	0.000532582	HNF4A	0
chr19-13838703-13845207	4.21345e-09	-1.01852	0.094	0.304	0.000539355	MIR24-2	2343
chr6-1745726-1747630	4.30211e-09	1.39933	0.292	0.059	0.000550705	GMDS	0
chr3-169657391-169669725	5.01265e-09	-0.795843	0.094	0.274	0.00064166	MECOM	0
chr4-1791966-1799261	5.34515e-09	0.727392	0.427	0.126	0.000684223	FGFR3	0
chr1-9500729-9501837	7.4264e-09	1.22727	0.219	0.038	0.000950638	RP13-392I16.1	0
chr12-97385956-97388681	7.45641e-09	1.39372	0.25	0.043	0.00095448	RMST	42971
chr2-222670175-222672481	8.91012e-09	1.08535	0.25	0.049	0.00114057	MOGAT1	0
chr6-110564607-110567234	1.16953e-08	1.12177	0.292	0.057	0.00149709	CDK19	42743
chr9-130443021-130454756	1.22953e-08	0.619885	0.677	0.3	0.0015739	ASS1	0
chr22-24494212-24496295	1.5502e-08	1.24017	0.229	0.042	0.00198438	UPB1	0
chr11-61488245-61490820	1.7844e-08	0.884081	0.333	0.087	0.00228418	PPP1R32	0
chr1-150970612-150975805	2.13818e-08	0.686423	0.5	0.178	0.00273705	CERS2	0
chr19-53865952-53869950	2.37362e-08	-1.18245	0.094	0.283	0.00303843	MYADM	0
chr12-67624795-67625515	2.42973e-08	1.53985	0.24	0.046	0.00311025	DYRK2	22822
chr17-4479122-4484126	2.44859e-08	0.875839	0.49	0.18	0.00313439	SPNS3	0
chr20-57584861-57588639	3.17226e-08	0.997655	0.292	0.069	0.00406075	RP4-718J7.4	11055
chr9-38358055-38359696	3.60065e-08	1.26771	0.219	0.036	0.00460912	RP11-113O24.3	730
chr11-64590354-64593625	4.15214e-08	1.30329	0.208	0.036	0.00531508	SLC22A12	0
chr2-127137172-127138836	4.25877e-08	1.29486	0.219	0.038	0.00545157	BIN1	29816
chr19-40600141-40606608	4.47332e-08	-1.06589	0.073	0.241	0.00572621	LTBP4	0
chr12-120977422-120982170	4.49651e-08	0.965717	0.323	0.095	0.00575589	HNF1A	0
chr7-28889813-28892198	4.79782e-08	1.06357	0.25	0.048	0.00614159	TRIL	61159
chr8-143935501-143957563	4.95045e-08	-0.58695	0.427	0.621	0.00633697	PLEC	0
chr7-70692919-70696847	5.67232e-08	0.706534	0.458	0.16	0.00726102	AUTS2	0
chr22-41474514-41476834	6.21833e-08	1.2428	0.219	0.039	0.00795996	ACO2	0
chr7-30930657-30934942	6.28136e-08	1.10229	0.333	0.09	0.00804065	GHRHR	3726
chr7-30905951-30917609	6.31438e-08	0.696771	0.542	0.185	0.00808291	RP5-877J2.1	0
chr13-98232818-98234441	6.63814e-08	1.22514	0.25	0.047	0.00849735	FARP1	0
chr5-1199832-1205354	7.38212e-08	1.12138	0.229	0.048	0.0094497	SLC6A19	0
chr10-86162657-86164919	8.0587e-08	1.07348	0.25	0.043	0.0103158	GRID1	0
chr19-5837619-5842051	9.8077e-08	1.03803	0.26	0.056	0.0125546	FUT6	0
chr10-5573253-5576045	1.16783e-07	1.10057	0.219	0.04	0.0149491	RP13-463N16.6	18945
chr7-102024174-102025332	1.28376e-07	1.50453	0.208	0.032	0.0164331	CUX1	0
chr3-14801741-14805313	1.41003e-07	1.08837	0.24	0.054	0.0180496	RP11-95M5.1	0
chr12-119988282-119991652	1.55498e-07	0.730407	0.469	0.181	0.0199049	BICDL1	0
chr6-39213600-39221599	1.84861e-07	0.766303	0.406	0.13	0.0236637	KCNK5	0
chr1-48066420-48067629	2.04951e-07	1.12697	0.229	0.04	0.0262354	RP4-683M8.2	0
chr22-17840551-17843044	2.09341e-07	1.13748	0.25	0.056	0.0267973	MICAL3	0
chr14-95359768-95362660	2.1681e-07	0.929777	0.271	0.06	0.0277535	RP11-725G5.2	24263
chr1-8000167-8007828	2.50267e-07	0.658838	0.333	0.095	0.0320362	ERRFI1	0
chr17-19713605-19721589	2.62274e-07	0.693368	0.479	0.177	0.0335731	SLC47A2	0
chr8-93856390-93857996	2.64323e-07	1.42433	0.208	0.036	0.0338355	PDP1	0
chr10-102834859-102838309	3.02535e-07	0.950724	0.271	0.062	0.0387269	CYP17A1	0
chr1-47177806-47193543	3.43124e-07	0.493469	0.708	0.346	0.0439226	PDZK1IP1	0
chr18-74265534-74269937	4.19127e-07	0.886052	0.24	0.05	0.0536516	CYB5A	0
chr17-18987955-18989402	4.32262e-07	1.31344	0.24	0.047	0.055333	FAM83G	0
chr19-32867970-32871449	4.35198e-07	1.09222	0.26	0.06	0.0557088	SLC7A9	0
chr1-204146595-204153241	5.36125e-07	0.557129	0.438	0.157	0.0686283	ETNK2	0
chr22-23673773-23676370	5.5754e-07	1.00121	0.208	0.038	0.0713696	GUSBP11	0
chr16-87406660-87408228	6.5185e-07	1.36214	0.208	0.043	0.0834421	ZCCHC14	0
chr16-495067-503883	6.71561e-07	0.633234	0.323	0.083	0.0859652	RAB11FIP3	0
chr16-471213-480082	6.78977e-07	0.691048	0.479	0.184	0.0869145	RAB11FIP3	0
chr2-3604995-3607208	7.15497e-07	1.16855	0.208	0.037	0.0915893	COLEC11	0
chr11-404423-410590	7.67243e-07	0.753527	0.365	0.13	0.0982133	SIGIRR	0
chr1-205913122-205915972	7.75625e-07	0.987126	0.271	0.068	0.0992862	SLC26A9	0
chr13-44848716-44850584	7.8128e-07	1.13287	0.219	0.052	0.10001	LINC00330	39085
chr19-8366033-8368249	7.9779e-07	1.01859	0.323	0.093	0.102123	ANGPTL4	0
chr5-102294832-102297247	8.17197e-07	0.789718	0.354	0.111	0.104608	SLCO4C1	0
chr19-10576131-10577817	8.58625e-07	1.53956	0.208	0.043	0.109911	AP1M2	0
chr19-50346552-50349909	8.77374e-07	1.05185	0.219	0.043	0.112311	NR1H2	0
chr22-24548714-24551757	9.33621e-07	0.913547	0.292	0.081	0.119511	GUCD1	0
chr1-21536209-21538889	9.51571e-07	0.782466	0.292	0.076	0.121809	ALPL	0
chr22-17949742-17956373	9.63319e-07	0.680442	0.385	0.118	0.123313	MICAL3	0
chr5-9408835-9410089	1.01773e-06	1.106	0.26	0.065	0.130277	SEMA5A	0
chr11-11447655-11452075	1.04388e-06	0.924427	0.219	0.045	0.133625	GALNT18	0
chr16-78505348-78506965	1.24616e-06	1.18347	0.24	0.057	0.159518	WWOX	0
chr2-15939486-15944317	1.32967e-06	0.703569	0.323	0.09	0.170208	MYCN	0
chr3-188157438-188160045	1.33344e-06	1.04419	0.229	0.047	0.170692	LPP	0
chr22-42680452-42690110	1.36468e-06	0.499152	0.615	0.264	0.17469	A4GALT	2010
chr6-35359731-35361173	1.41178e-06	1.21574	0.25	0.059	0.180719	PPARD	0
chr11-69054521-69056594	1.42185e-06	1.15178	0.229	0.049	0.182008	TPCN2	0
chr5-177375992-177379787	1.65398e-06	0.984212	0.25	0.068	0.211722	SLC34A1	0
chr5-135565854-135573994	1.75399e-06	0.773211	0.323	0.101	0.224525	CXCL14	0
chr11-61970943-61977013	1.81515e-06	0.597927	0.531	0.261	0.232354	FTH1	3282
chr10-457675-459033	1.84518e-06	1.20551	0.271	0.065	0.236198	DIP2C	0
chr6-160258034-160261204	2.19065e-06	0.945198	0.292	0.077	0.28042	SLC22A2	0
chr17-70072862-70075616	2.33471e-06	0.741006	0.323	0.094	0.298861	KCNJ16	0
chr15-50181354-50185924	2.86221e-06	0.880726	0.292	0.084	0.366386	SLC27A2	0
chr3-184560785-184567459	2.89827e-06	-0.727595	0.135	0.277	0.371002	EPHB3	0
chr13-98309714-98314308	3.0179e-06	0.739226	0.323	0.095	0.386315	FARP1	0
chr5-136190149-136195155	3.03135e-06	0.851076	0.25	0.06	0.388037	AC009014.3	0
chr17-18978487-18982677	3.09657e-06	0.949194	0.281	0.073	0.396385	FAM83G	0
chr2-200585631-200587392	3.20003e-06	1.1729	0.208	0.045	0.40963	AOX1	0
chr7-159015106-159016349	3.29307e-06	0.948795	0.281	0.078	0.42154	LINC00689	0
chr7-101933770-101937289	3.49812e-06	0.775023	0.292	0.083	0.447787	CUX1	0
chr10-76297361-76298798	3.68362e-06	0.826246	0.26	0.068	0.471533	C10orf11	0
chr11-64553406-64560171	4.19707e-06	0.715084	0.406	0.139	0.537259	SLC22A11	0
chr9-108743695-108744572	4.50935e-06	1.19624	0.208	0.044	0.577233	RP11-339N8.1	40602
chr1-6443224-6452087	4.66832e-06	0.655559	0.312	0.097	0.597582	ESPN	0
chr13-72850934-72852717	4.80551e-06	0.939311	0.271	0.064	0.615143	PIBF1	0
chr9-101427998-101436192	5.3646e-06	0.766462	0.208	0.043	0.686712	ALDOB	0
chr16-22353124-22354810	5.52025e-06	0.982469	0.208	0.046	0.706636	CDR2	0
chr1-145706217-145708546	6.17841e-06	0.967309	0.229	0.059	0.790886	PDZK1	0
chr12-109950715-109952709	6.53643e-06	1.11066	0.26	0.076	0.836715	GIT2	0
chr8-138340349-138341650	6.73121e-06	1.08431	0.229	0.048	0.861649	FAM135B	0
chr2-219122395-219126043	6.76652e-06	0.86553	0.271	0.076	0.866169	RP11-33O4.2	0
chr3-46873031-46887349	6.95242e-06	0.371902	0.573	0.278	0.889965	PTH1R	0
chr12-51855590-51856786	7.15346e-06	1.01182	0.219	0.052	0.915701	RP11-923I11.5	2860
chr2-199455475-199460361	7.64192e-06	0.642276	0.396	0.152	0.978227	SATB2	0
chr17-48794311-48796342	7.7452e-06	1.13883	0.229	0.056	0.991448	TTLL6	0
chr9-114080255-114083395	7.74886e-06	0.794917	0.312	0.107	0.991916	AMBP	1782
chr1-153532306-153541290	7.7847e-06	-0.691758	0.188	0.305	0.996504	S100A6	0
chr13-110523936-110530200	8.08664e-06	0.622721	0.438	0.174	1	RAB20	0
chr4-89122227-89124775	8.40143e-06	1.05705	0.24	0.061	1	RP11-84C13.2	2355
chr1-3060270-3076713	8.57704e-06	-0.632963	0.104	0.247	1	PRDM16	0
chr7-101911042-101913698	8.87474e-06	1.08568	0.25	0.067	1	CUX1	0
chr17-50054839-50065250	8.97514e-06	-0.429335	0.271	0.373	1	ITGA3	0
chr8-1929193-1932807	9.18734e-06	0.797771	0.292	0.077	1	ARHGEF10	0
chr2-85431796-85439677	1.00085e-05	0.469648	0.552	0.261	1	SH2D6	0
chr8-72003993-72005849	1.06167e-05	0.963398	0.25	0.063	1	TRPA1	14067
chr11-47996461-48002953	1.06313e-05	0.832404	0.344	0.124	1	PTPRJ	0
chr16-4652535-4655195	1.1561e-05	0.946528	0.219	0.052	1	MGRN1	0
chr9-94553020-94555259	1.20961e-05	1.01305	0.219	0.056	1	FBP2	3460
chr17-64773022-64775003	1.21832e-05	0.993266	0.25	0.067	1	RP13-104F24.2	0
chr17-74746941-74752167	1.23297e-05	0.502536	0.49	0.203	1	SLC9A3R1	0
chr11-119351831-119379126	1.23671e-05	0.30107	0.771	0.458	1	USP2	0
chr2-127049602-127056963	1.27263e-05	0.745364	0.344	0.121	1	BIN1	0
chr22-50696579-50701541	1.28599e-05	0.866508	0.271	0.085	1	SHANK3	0
chr17-18950724-18954859	1.29002e-05	0.699237	0.292	0.084	1	SLC5A10	0
chr12-39441915-39444383	1.29713e-05	0.59215	0.438	0.164	1	KIF21A	0
chr5-107668782-107674111	1.32505e-05	-0.677024	0.104	0.212	1	EFNA5	0
chr20-62069147-62070563	1.3589e-05	0.951164	0.229	0.065	1	RP11-11M20.4	709
chr6-26215454-26217998	1.37355e-05	0.644997	0.333	0.113	1	HIST1H2BG	0
chr11-65485254-65495437	1.39542e-05	-0.554535	0.302	0.396	1	CMB9-22P13.2	0
chr8-72007297-72010244	1.46188e-05	1.00135	0.25	0.069	1	TRPA1	9672
chr5-80667581-80669168	1.49936e-05	1.09311	0.208	0.047	1	MSH3	0
chr9-88531884-88536399	1.5796e-05	0.672149	0.448	0.181	1	NXNL2	0
chr16-71625652-71629733	1.75309e-05	0.840838	0.292	0.09	1	MARVELD3	0
chr12-110246803-110248555	1.78483e-05	0.75031	0.281	0.078	1	IFT81	28005
chr9-14345623-14350140	1.79994e-05	0.818094	0.323	0.1	1	NFIB	0
chr10-132393459-132402211	1.81007e-05	-0.819919	0.094	0.219	1	PWWP2B	0
chr18-61635584-61639263	1.83371e-05	0.54365	0.312	0.106	1	RP11-879F14.1	0
chr2-73685114-73687225	1.84305e-05	1.08448	0.208	0.046	1	TPRKB	41878
chr16-66960917-66965401	1.86663e-05	0.913122	0.229	0.06	1	CES3	0
chr10-93435875-93439609	2.0675e-05	-0.860588	0.094	0.206	1	MYOF	0
chr16-4663440-4665898	2.11785e-05	0.95626	0.219	0.059	1	MGRN1	0
chr6-1123243-1125471	2.24456e-05	1.08429	0.25	0.071	1	RP5-856G1.2	18296
chr12-21526770-21530720	2.34759e-05	0.689852	0.292	0.083	1	SPX	0
chr9-89554944-89558090	2.42834e-05	0.764213	0.344	0.127	1	GADD45G	46922
chr7-2657765-2668769	2.493e-05	0.547867	0.427	0.169	1	TTYH3	0
chr2-231610803-231615902	2.51766e-05	-0.655211	0.198	0.32	1	C2orf57	16519
chr19-5823417-5835299	2.53186e-05	0.621948	0.385	0.187	1	FUT6	0
chr14-63895434-63896905	2.66153e-05	0.931902	0.208	0.052	1	SYNE2	0
chr5-132256398-132262893	2.67535e-05	-0.987666	0.104	0.214	1	PDLIM4	0
chr1-202860583-202863401	2.82694e-05	0.774875	0.26	0.094	1	RABIF	15555
chr11-86923391-86925492	2.86389e-05	0.952526	0.229	0.067	1	PRSS23	0
chr5-173762333-173768587	2.95866e-05	0.645802	0.479	0.214	1	LINC01484	16121
chr5-139414265-139417822	3.08818e-05	0.67393	0.24	0.061	1	DNAJC18	0
chr20-6122193-6123725	3.1625e-05	0.993351	0.219	0.057	1	FERMT1	0
chr11-70206346-70209295	3.1849e-05	0.949182	0.208	0.049	1	FADD	0
chr3-126287162-126288902	3.23574e-05	0.862029	0.229	0.067	1	RP11-71E19.1	0
chr6-136226166-136227799	3.24017e-05	0.93626	0.208	0.051	1	MTFR2	3224
chr10-371363-374032	3.25095e-05	0.925062	0.208	0.055	1	DIP2C	0
chr21-41750071-41752769	3.49608e-05	0.883238	0.24	0.069	1	RIPK4	0
chr15-57508596-57510922	3.60491e-05	0.827772	0.219	0.056	1	CGNL1	0
chr10-116719781-116724263	3.69402e-05	0.648299	0.323	0.102	1	HSPA12A	0
chr1-204274870-204279315	3.70019e-05	0.840225	0.24	0.073	1	PLEKHA6	0
chr14-38207494-38209813	3.81047e-05	0.93685	0.219	0.054	1	SSTR1	0
chr2-69581670-69586840	3.86147e-05	0.632532	0.323	0.104	1	AAK1	0
chr20-47337966-47341706	3.87333e-05	0.816266	0.208	0.048	1	ZMYND8	0
chr16-16146124-16151042	4.04364e-05	0.624968	0.344	0.112	1	ABCC6	0
chr9-4489460-4493314	4.07403e-05	0.599147	0.365	0.127	1	SLC1A1	0
chr17-7035001-7039981	4.13987e-05	0.488511	0.417	0.163	1	SLC16A13	0
chr7-106009163-106010911	4.36879e-05	0.719684	0.302	0.1	1	CDHR3	0
chr15-89811928-89815440	4.39456e-05	0.80553	0.25	0.075	1	ANPEP	0
chr2-126995404-126997653	4.51441e-05	1.05382	0.219	0.061	1	RP11-521O16.1	26598
chr1-17586119-17588921	4.64913e-05	0.755113	0.25	0.076	1	ARHGEF10L	0
chr17-76566979-76569070	4.70625e-05	0.851218	0.229	0.06	1	ST6GALNAC2	0
chr6-30205454-30208162	4.75793e-05	0.704443	0.292	0.087	1	TRIM26	0
chr19-8223388-8225212	4.86567e-05	1.31686	0.208	0.051	1	CERS4	0
chr12-52145745-52150481	4.89352e-05	-0.663626	0.104	0.209	1	KRT80	18514
chr9-93056993-93063062	4.98693e-05	0.566371	0.385	0.15	1	SUSD3	0
chr17-55283164-55286252	5.04961e-05	0.730165	0.292	0.098	1	HLF	0
chr1-19733959-19738846	5.17539e-05	0.699958	0.385	0.148	1	TMCO4	0
chr16-56847581-56851405	5.21472e-05	0.654381	0.344	0.12	1	NUP93	0
chr17-74767198-74773006	5.29222e-05	0.749198	0.292	0.098	1	NAT9	0
chr11-67544384-67545909	5.61232e-05	1.03212	0.208	0.058	1	CABP2	19866
chr13-111228241-111229370	5.6502e-05	0.869802	0.25	0.068	1	ARHGEF7	0
chr6-39279099-39283159	5.68735e-05	0.649226	0.354	0.132	1	KCNK17	15841
chr20-34309158-34313313	5.80858e-05	0.627141	0.271	0.087	1	AHCY	0
chr18-6370240-6371713	5.9184e-05	0.856902	0.229	0.059	1	L3MBTL4	0
chr1-65146794-65152055	6.00574e-05	0.58772	0.333	0.112	1	AK4	0
chr17-74762834-74765063	6.00597e-05	0.977074	0.229	0.057	1	SLC9A3R1	0
chr6-36997466-37000021	6.08382e-05	0.708101	0.281	0.081	1	FGD2	5624
chr17-19532040-19536017	6.09336e-05	0.67144	0.25	0.068	1	SLC47A1	0
chr16-54928264-54931560	6.27059e-05	0.451819	0.479	0.221	1	IRX5	0
chr1-226944661-226946967	6.48079e-05	0.928323	0.208	0.059	1	COQ8A	0
chr5-10599726-10603061	6.63392e-05	0.64558	0.312	0.115	1	ANKRD33B	0
chr16-46883404-46886684	7.03249e-05	0.612049	0.354	0.141	1	GPT2	0
chr16-87506219-87508961	7.04338e-05	0.978926	0.208	0.053	1	RP11-482M8.1	0
chr4-87390772-87391924	7.49248e-05	0.84974	0.219	0.066	1	HSD17B11	0
chr6-150175074-150178486	7.6104e-05	0.842927	0.229	0.07	1	PPP1R14C	0
chr11-76791172-76801817	7.6234e-05	0.421332	0.323	0.119	1	TSKU	0
chr18-26543322-26551597	7.94615e-05	-0.470364	0.135	0.242	1	KCTD1	0
chr9-121609612-121610770	8.27118e-05	0.995929	0.229	0.06	1	DAB2IP	0
chr10-102514470-102515935	8.29315e-05	0.821933	0.229	0.064	1	SUFU	0
chr7-139358532-139361023	8.3081e-05	-0.593627	0.188	0.271	1	LUC7L2	0
chr12-132488450-132496299	8.50483e-05	-0.636755	0.115	0.208	1	FBRSL1	0
chr20-63732982-63743796	8.59584e-05	0.333311	0.604	0.328	1	RP4-583P15.15	0
chr6-93416405-93420467	8.87747e-05	0.542212	0.417	0.166	1	EPHA7	0
chr2-95018704-95027989	8.94052e-05	-0.550355	0.135	0.231	1	MAL	0
chr3-119293376-119296134	9.12407e-05	0.677994	0.26	0.085	1	ARHGAP31	0
chr4-128572795-128575178	9.68478e-05	0.755565	0.281	0.097	1	RP11-184M15.1	2263
chr6-35919558-35922750	9.86269e-05	0.683752	0.281	0.091	1	SRPK1	0
chr18-74495064-74502059	0.000101919	0.337403	0.646	0.349	1	CNDP2	0
chr10-100968845-100971935	0.000103008	0.797438	0.229	0.07	1	MRPL43	0
chr11-59776358-59778633	0.00010539	1.1293	0.208	0.055	1	STX3	0
chr7-41942235-41944249	0.000105793	0.686574	0.26	0.077	1	GLI3	16700
chr9-116189501-116190998	0.000113296	1.02652	0.24	0.064	1	PAPPA	0
chr19-6752132-6754870	0.00011594	0.597049	0.323	0.114	1	SH2D3A	0
chr19-46782842-46789067	0.00011843	0.49791	0.406	0.18	1	SLC1A5	0
chr1-156101897-156107894	0.000119172	-0.75059	0.156	0.277	1	LMNA	0
chr6-11620634-11622830	0.000121367	0.66929	0.219	0.059	1	RP11-679B17.2	12652
chr19-29713956-29717053	0.000127502	0.565809	0.323	0.125	1	C19orf12	0
chr15-62757629-62762421	0.000128917	0.66946	0.292	0.099	1	TLN2	0
chr9-114174597-114178006	0.000129842	0.80902	0.25	0.076	1	COL27A1	0
chr18-74274838-74279473	0.000130487	0.791668	0.219	0.062	1	CYB5A	0
chr6-62285605-62286796	0.000133149	0.850189	0.219	0.061	1	KHDRBS2	0
chr16-532770-536432	0.000135629	0.768733	0.219	0.069	1	CAPN15	0
chr12-63843285-63846610	0.000136893	0.465477	0.417	0.187	1	SRGAP1	0
chr19-47225430-47233330	0.000141435	-0.59336	0.229	0.328	1	BBC3	0
chr13-110519951-110521799	0.000143541	0.799645	0.24	0.076	1	RAB20	1266
chr16-85605626-85618932	0.000147922	-0.455137	0.365	0.424	1	GSE1	0
chr5-151014628-151031776	0.000151708	0.398194	0.51	0.281	1	AC008641.1	0
chr7-85184958-85187413	0.000152299	0.709198	0.208	0.063	1	SEMA3D	0
chr2-26770923-26773150	0.000156655	0.868464	0.25	0.085	1	SLC35F6	0
chr12-47941427-47944344	0.000157162	0.637542	0.271	0.084	1	VDR	0
chr15-58526436-58529460	0.000157787	0.671078	0.26	0.083	1	LIPC	0
chr10-133356814-133360526	0.000162771	0.61464	0.229	0.068	1	FUOM	0
chr2-235510378-235515343	0.000172034	0.63083	0.354	0.134	1	AGAP1	0
chr7-135202403-135212642	0.000176026	0.352117	0.594	0.323	1	WDR91	0
chr11-65915067-65920626	0.000176141	-0.632876	0.188	0.278	1	DRAP1	0
chr6-41036174-41041392	0.000179934	0.602535	0.448	0.175	1	UNC5CL	0
chr1-183804396-183807871	0.000183859	0.664695	0.26	0.09	1	RGL1	0
chr1-1430121-1439026	0.00019158	-0.613432	0.156	0.268	1	VWA1	0
chr2-176132459-176141361	0.000192741	-0.598618	0.156	0.249	1	HOXD3	0
chr1-48677062-48681918	0.00019376	0.607209	0.26	0.084	1	AGBL4	0
chr1-155191917-155198288	0.000196184	-0.570198	0.208	0.33	1	MUC1	0
chr18-28175009-28178873	0.000199018	0.701258	0.333	0.122	1	CDH2	0
chr16-51147883-51158407	0.000201807	0.424971	0.552	0.284	1	SALL1	0
chr1-8200394-8203828	0.000205547	0.561951	0.281	0.105	1	RP11-431K24.3	0
chr17-50132578-50136956	0.000214351	0.716106	0.25	0.085	1	PPP1R9B	0
chr12-47810444-47821780	0.000215613	-0.465429	0.323	0.418	1	HDAC7	0
chr5-172900063-172907102	0.000217292	-0.438229	0.229	0.308	1	ERGIC1	0
chr4-2760512-2764728	0.000218664	0.632441	0.24	0.086	1	TNIP2	4135
chr19-1825844-1829221	0.000218796	0.813028	0.24	0.08	1	REXO1	0
chr14-75276365-75284639	0.000219329	-0.688147	0.292	0.38	1	FOS	0
chr4-986430-998744	0.000220127	0.360113	0.573	0.281	1	SLC26A1	0
chr14-92973111-92975166	0.000221368	1.03427	0.208	0.059	1	ITPK1	0
chr5-136079190-136081754	0.000226891	0.668106	0.25	0.079	1	TGFBI	15371
chr1-18878899-18886901	0.000228237	0.497541	0.333	0.13	1	ALDH4A1	0
chr15-96319963-96328689	0.000235607	0.403853	0.5	0.239	1	NR2F2	0
chr3-53841283-53847448	0.000236476	0.570653	0.427	0.201	1	IL17RB	0
chr6-19836612-19839448	0.00024399	0.430338	0.49	0.236	1	ID4	0
chr14-24092119-24096172	0.000244608	0.387793	0.406	0.165	1	PCK2	0
chr20-31603861-31609285	0.000247557	-0.486022	0.177	0.273	1	ID1	0
chr3-126349157-126359229	0.000251963	0.341469	0.448	0.216	1	KLF15	0
chr16-1939800-1943897	0.000257954	0.55671	0.365	0.158	1	MSRB1	0
chr1-153563377-153569201	0.00025978	-0.497682	0.25	0.312	1	S100A2	0
chr22-38107581-38112715	0.000261866	0.680059	0.292	0.103	1	PLA2G6	0
chr1-159921792-159926444	0.000263549	-0.588848	0.229	0.329	1	TAGLN2	0
chr5-132363114-132365673	0.000265498	0.96497	0.208	0.06	1	AC034220.3	0
chr5-168275801-168279025	0.00026872	0.79679	0.292	0.109	1	TENM2	11643
chr12-124537214-124539604	0.00027356	0.796739	0.219	0.071	1	NCOR2	0
chr22-22691279-22694544	0.000278275	0.739688	0.24	0.079	1	LL22NC03-102D1.18	0
chr5-39399232-39401846	0.000279908	0.705859	0.229	0.073	1	DAB2	0
chr1-109464681-109467823	0.000285421	0.643558	0.24	0.083	1	SYPL2	0
chr10-89424064-89429257	0.000297864	0.763845	0.229	0.074	1	SLC16A12	1041
chr1-116122672-116124615	0.000300027	0.746699	0.208	0.064	1	MAB21L3	0
chr11-77126286-77132083	0.000303836	0.521735	0.333	0.129	1	MYO7A	0
chr6-30746768-30753178	0.000305762	-0.648656	0.156	0.238	1	IER3	2213
chr12-4268825-4275646	0.00030759	-0.906623	0.115	0.212	1	CCND2	0
chr12-16347043-16349560	0.000310914	0.819813	0.208	0.063	1	MGST1	0
chr15-74866087-74868802	0.000310997	0.738971	0.219	0.071	1	SCAMP2	0
chr20-57577397-57583768	0.000311142	0.406527	0.312	0.123	1	PCK1	9284
chr7-73622497-73624964	0.000311439	0.588744	0.229	0.072	1	MLXIPL	0
chr2-126970510-126972770	0.000313725	0.641293	0.281	0.095	1	RP11-521O16.1	51481
chr19-19061256-19067812	0.000318789	0.38353	0.49	0.253	1	SLC25A42	0
chr2-224038249-224040169	0.000319483	0.828055	0.208	0.062	1	SERPINE2	0
chr13-100543769-100545896	0.000323437	0.719981	0.219	0.063	1	GGACT	0
chr19-37979561-37981249	0.000325722	0.884446	0.229	0.07	1	SIPA1L3	0
chr6-43804003-43807792	0.00032993	0.674564	0.26	0.088	1	RP11-344J7.3	0
chr6-89034499-89038072	0.000331296	0.507596	0.406	0.179	1	PNRC1	42678
chr9-91420513-91425445	0.00033323	-0.500053	0.167	0.268	1	NFIL3	0
chr17-44323823-44327413	0.000337624	-0.611903	0.125	0.21	1	SLC25A39	0
chr3-55484815-55490237	0.000345116	0.570551	0.365	0.148	1	WNT5A	0
chr17-41906648-41909646	0.000345322	0.762643	0.25	0.077	1	ACLY	0
chr17-75872333-75879348	0.000345845	-0.478693	0.271	0.33	1	TRIM47	0
chr17-79831100-79833268	0.000348626	0.80141	0.208	0.068	1	CBX4	0
chr10-659620-663122	0.000349716	0.763343	0.208	0.063	1	PRR26	0
chr7-1457171-1464163	0.000356252	-0.590966	0.229	0.322	1	MICALL2	0
chr11-48100889-48104858	0.000367646	0.779362	0.229	0.077	1	PTPRJ	0
chr1-47992413-47998106	0.000370062	0.475174	0.375	0.166	1	TRABD2B	0
chr1-206690036-206695103	0.000394388	0.517589	0.302	0.119	1	MAPKAPK2	0
chr19-57434766-57436049	0.000405071	0.531876	0.302	0.117	1	ZNF749	0
chr16-81530301-81534453	0.000407739	0.620411	0.354	0.148	1	CMIP	0
chr19-5801910-5809894	0.000410874	0.560996	0.312	0.129	1	DUS3L	10671
chr10-124739263-124746039	0.000412451	-0.585602	0.115	0.211	1	FAM53B	0
chr19-47270339-47276708	0.000417033	-0.669656	0.25	0.33	1	INAFM1	0
chr7-30252750-30255831	0.000423394	0.685992	0.229	0.075	1	ZNRF2	28475
chr14-73236980-73243059	0.000436425	0.591266	0.354	0.163	1	PAPLN	0
chr16-67109168-67111725	0.000437275	0.524401	0.281	0.107	1	C16orf70	0
chr10-34694525-34699395	0.000437505	0.684964	0.281	0.104	1	PARD3	0
chr21-43919899-43926594	0.000440141	0.524615	0.333	0.124	1	AGPAT3	0
chr6-14476605-14477830	0.000440935	0.795814	0.219	0.069	1	RP3-448I9.1	72315
chr17-50423807-50430283	0.000441869	0.575796	0.323	0.136	1	ACSF2	0
chr8-55772157-55773967	0.000445532	0.533635	0.302	0.119	1	TGS1	0
chr1-156122392-156131050	0.000461272	-0.57676	0.292	0.363	1	LMNA	0
chr22-50480436-50488419	0.000473642	0.434489	0.448	0.181	1	MIOX	0
chr1-200893321-200899487	0.000478163	0.452357	0.479	0.205	1	C1orf106	0
chr22-24539816-24548092	0.00048775	0.532669	0.229	0.078	1	GUCD1	0
chr17-50473773-50480724	0.00049144	0.460646	0.385	0.18	1	RSAD1	0
chr11-3041597-3044279	0.000495548	0.82221	0.25	0.081	1	CARS	0
chr11-1302059-1310477	0.000503832	0.385919	0.438	0.2	1	TOLLIP	0
chr12-173842-180988	0.000528978	0.445323	0.323	0.124	1	IQSEC3	0
chr12-122858114-122869153	0.000531428	0.343668	0.521	0.273	1	VPS37B	0
chr17-50907778-50910818	0.000534161	0.633287	0.219	0.068	1	RP11-700H6.4	0
chr22-46146771-46152885	0.00053485	0.375608	0.417	0.196	1	PPARA	0
chr7-151867629-151872280	0.000545137	0.592403	0.229	0.082	1	PRKAG2	0
chr18-11989125-11997044	0.000585933	0.431543	0.458	0.212	1	IMPA2	0
chr11-62540693-62549284	0.000599338	-0.531868	0.26	0.336	1	AHNAK	0
chr3-49927749-49931298	0.000601195	0.441031	0.302	0.122	1	MON1A	0
chr1-937954-946262	0.000606613	-0.799393	0.156	0.247	1	SAMD11	0
chr17-7841164-7847368	0.000613244	-0.489338	0.302	0.378	1	KDM6B	0
chr20-4684869-4687651	0.000620101	0.518015	0.292	0.119	1	PRNP	0
chr19-45097760-45102025	0.000623128	0.655204	0.312	0.121	1	MARK4	0
chr14-77037963-77046217	0.000629319	-0.639263	0.177	0.265	1	RP11-7F17.5	0
chr19-14059489-14062781	0.000653529	0.618975	0.229	0.079	1	PALM3	329
chr9-19125304-19129246	0.000660436	0.455905	0.323	0.13	1	PLIN2	0
chr11-9753774-9760692	0.000662822	-0.560304	0.219	0.303	1	RP11-540A21.2	0
chr5-14580650-14583133	0.000676834	0.566091	0.26	0.094	1	FAM105A	0
chr16-57469859-57473361	0.000691047	0.629953	0.24	0.072	1	POLR2C	0
chr19-3406600-3410627	0.000695167	0.532106	0.229	0.078	1	NFIC	0
chr4-71229469-71231910	0.000695214	0.683841	0.24	0.081	1	SLC4A4	0
chr17-19752600-19754264	0.000695736	0.725373	0.24	0.086	1	ALDH3A1	3656
chr17-7883857-7889697	0.000707265	-0.606649	0.125	0.212	1	CHD3	0
chr6-29649548-29650636	0.000728359	0.55354	0.271	0.1	1	MOG	6344
chr4-39365762-39367643	0.000742272	0.902934	0.208	0.073	1	RFC1	0
chr3-177299775-177301336	0.000746311	0.603829	0.302	0.107	1	LINC00501	0
chr5-79068672-79071614	0.00074881	0.679886	0.219	0.07	1	DMGDH	0
chr17-81079064-81085928	0.000754982	0.524773	0.281	0.11	1	BAIAP2	0
chr15-31341374-31348134	0.000763275	0.420542	0.219	0.078	1	KLF13	0
chr1-205668173-205673775	0.000774639	0.581197	0.271	0.109	1	SLC45A3	0
chr12-52049125-52063500	0.000776217	-0.675382	0.281	0.377	1	NR4A1	0
chr6-44245190-44249428	0.000778332	-0.465162	0.167	0.252	1	HSP90AB1	0
chr12-120598383-120601397	0.000795178	0.57265	0.26	0.091	1	POP5	16984
chr8-26447176-26451974	0.000799482	0.46043	0.406	0.205	1	BNIP3L	0
chr2-75569220-75572004	0.000806349	0.770814	0.208	0.071	1	EVA1A	0
chr22-50620278-50623510	0.000815266	0.689054	0.26	0.104	1	ARSA	0
chr8-98116180-98118736	0.000835862	0.527656	0.292	0.117	1	RIDA	0
chr22-33334182-33336345	0.000847418	0.875938	0.219	0.067	1	LARGE1	0
chr19-13845945-13848297	0.000849788	-0.793808	0.125	0.213	1	MIR24-2	9585
chr12-119678459-119687184	0.000911014	0.384835	0.458	0.222	1	PRKAB1	0
chr10-21493916-21497677	0.000931532	0.597997	0.354	0.169	1	CASC10	0
chr17-50464800-50473183	0.000937484	0.561572	0.26	0.092	1	ACSF2	0
chr2-113264507-113280252	0.000955988	0.339487	0.562	0.298	1	PAX8	0
chr17-48549304-48565544	0.000975286	-0.535244	0.177	0.247	1	HOXB3	0
chr4-3707597-3711841	0.000984049	0.563823	0.26	0.097	1	RP3-513G18.2	29741
chr18-657124-659371	0.00103145	0.659432	0.219	0.067	1	TYMS	0
chr10-73816102-73820301	0.00104186	0.620315	0.26	0.09	1	CAMK2G	0
chr17-36931209-36939902	0.00104935	0.443154	0.417	0.183	1	LHX1	0
chr19-1400083-1403773	0.00105345	0.624357	0.219	0.077	1	GAMT	0
chr17-81385525-81406132	0.00108471	-0.517005	0.427	0.452	1	BAHCC1	0
chr14-35384093-35387124	0.00108565	0.539463	0.333	0.133	1	NFKBIA	14386
chr1-53734996-53741262	0.00109658	0.571421	0.312	0.133	1	GLIS1	0
chr3-138433954-138435879	0.00109873	0.620749	0.25	0.096	1	ESYT3	0
chr21-43907988-43913083	0.00111459	0.603932	0.208	0.062	1	AGPAT3	0
chr11-76767148-76773268	0.00111832	0.476224	0.344	0.159	1	TSKU	8982
chr1-230103844-230107199	0.00112594	0.602336	0.333	0.145	1	GALNT2	0
chr1-41492235-41504820	0.00118146	-0.359305	0.323	0.369	1	HIVEP3	1544
chr11-89489952-89491889	0.00118184	0.611062	0.219	0.067	1	NOX4	0
chr2-18559456-18561195	0.00118777	0.49712	0.354	0.175	1	RDH14	0
chr10-86399661-86403594	0.00119717	0.4528	0.406	0.189	1	WAPL	31661
chr19-18414158-18423939	0.0012015	-0.794486	0.25	0.331	1	SSBP4	0
chr19-3478016-3482056	0.00120734	0.54437	0.26	0.101	1	SMIM24	0
chr16-88451333-88457214	0.00121295	-0.541581	0.188	0.261	1	ZFPM1	0
chr3-188051142-188052963	0.00122269	0.728119	0.24	0.096	1	RP11-132N15.1	47151
chr2-31081988-31086540	0.0012294	0.471143	0.26	0.095	1	GALNT14	0
chr17-82029123-82038196	0.00123794	0.250929	0.51	0.259	1	RAC3	0
chr14-90453111-90455737	0.00124819	0.726449	0.281	0.107	1	RP11-1078H9.1	0
chr5-1098667-1113717	0.00125361	0.286858	0.625	0.355	1	SLC12A7	0
chr2-240559208-240561988	0.00128862	-0.560554	0.167	0.231	1	ANKMY1	0
chr10-69683991-69686887	0.00130692	0.670626	0.292	0.114	1	RP11-242G20.1	0
chr3-126264780-126270885	0.00131005	0.424011	0.365	0.163	1	RP11-71E19.1	0
chr15-98774789-98777965	0.0013138	0.551746	0.229	0.075	1	IGF1R	0
chr19-6475365-6477150	0.00134937	0.720791	0.208	0.064	1	DENND1C	0
chr2-119425563-119443301	0.00135257	0.293529	0.542	0.299	1	TMEM37	0
chr8-28889146-28891883	0.00135703	-0.485855	0.177	0.242	1	INTS9	0
chr9-33170426-33173436	0.00135923	0.597187	0.271	0.098	1	B4GALT1	3069
chr9-12774710-12776967	0.00137923	0.54137	0.271	0.11	1	LURAP1L	0
chr11-12692160-12698627	0.00140027	0.415101	0.406	0.193	1	TEAD1	0
chr21-42971824-42975957	0.00142739	-0.472463	0.25	0.309	1	PKNOX1	0
chr3-48633335-48636219	0.00144895	0.412755	0.302	0.131	1	SLC26A6	0
chr19-18150351-18158062	0.00145631	0.263134	0.552	0.318	1	PIK3R2	0
chr11-16991759-16998457	0.00145957	0.48234	0.344	0.151	1	PLEKHA7	0
chr3-50333157-50344111	0.00150191	-0.593675	0.25	0.337	1	RASSF1	0
chr7-75979227-75988474	0.00153071	0.368315	0.281	0.113	1	TMEM120A	0
chr12-120959130-120968094	0.0015464	0.514308	0.271	0.11	1	HNF1A-AS1	0
chr4-3384426-3386481	0.00156661	0.684235	0.208	0.067	1	RGS12	0
chr3-39808628-39810607	0.00157951	0.649074	0.208	0.074	1	MYRIP	0
chr17-40442596-40450625	0.0016427	0.302803	0.375	0.173	1	IGFBP4	0
chr6-100453010-100459142	0.00164868	0.349455	0.385	0.184	1	SIM1	0
chr1-225877375-225884232	0.00169348	0.379048	0.396	0.199	1	TMEM63A	0
chr16-90043929-90049141	0.00173581	0.612047	0.292	0.124	1	GAS8	0
chr8-2000270-2003367	0.00175101	0.485562	0.281	0.115	1	KBTBD11	0
chr19-18290236-18295189	0.00180232	-0.771335	0.146	0.224	1	JUND	8613
chr5-498993-502855	0.00180502	0.530522	0.24	0.087	1	SLC9A3	0
chr19-48489679-48494950	0.00183226	-0.552866	0.219	0.297	1	LMTK3	0
chr17-78351309-78361827	0.00184511	-0.514034	0.375	0.454	1	SOCS3	0
chr1-45550310-45552932	0.00186215	0.484971	0.26	0.104	1	AKR1A1	0
chr11-119024277-119031455	0.00191496	0.39418	0.406	0.206	1	SLC37A4	0
chr11-63612998-63614849	0.00194639	0.789099	0.24	0.096	1	PLA2G16	0
chr9-137603857-137608662	0.00196173	-0.585868	0.156	0.228	1	ARRDC1	0
chr1-116487880-116496889	0.00197039	0.385004	0.344	0.154	1	RP5-1086K13.1	0
chr11-2759375-2762051	0.00197378	0.65848	0.26	0.09	1	KCNQ1	0
chr2-127099844-127108601	0.00201154	0.343765	0.469	0.247	1	BIN1	0
chr15-45375637-45379307	0.00204554	0.602164	0.25	0.107	1	GATM	0
chr9-33390677-33395913	0.00205631	0.484816	0.354	0.156	1	AQP7	0
chr8-30801297-30805490	0.00205669	0.497778	0.281	0.114	1	PPP2CB	0
chr16-10920648-10924722	0.00213117	0.648258	0.208	0.077	1	CIITA	0
chr16-85550553-85560042	0.00214873	-0.428295	0.177	0.242	1	GSE1	0
chr2-190317208-190320327	0.00217846	0.366578	0.333	0.146	1	HIBCH	0
chr17-75631597-75644014	0.00233164	-0.351154	0.271	0.33	1	RECQL5	0
chr3-126178787-126181770	0.00238127	0.477263	0.323	0.14	1	ALDH1L1	0
chr2-217897135-217906301	0.00239074	0.259606	0.521	0.293	1	TNS1	0
chr20-63685205-63693466	0.00243208	-0.854184	0.146	0.225	1	RTEL1	0
chr12-119667265-119671691	0.00246559	0.439695	0.406	0.214	1	PRKAB1	0
chr11-128451358-128454046	0.0024687	0.751109	0.24	0.094	1	ETS1	4714
chr14-95233439-95239361	0.00247637	0.424459	0.302	0.131	1	CLMN	0
chr14-24307127-24308814	0.00247791	0.674247	0.208	0.067	1	CIDEB	0
chr11-68353062-68356071	0.002488	0.603347	0.229	0.098	1	LRP5	0
chr8-22209891-22213155	0.00251354	0.599865	0.333	0.153	1	BMP1	0
chr16-57303726-57305998	0.00251837	0.763156	0.25	0.095	1	PLLP	19038
chr15-75449788-75456846	0.00252049	-0.304178	0.573	0.583	1	SIN3A	0
chr3-111070050-111073638	0.00254259	0.423246	0.365	0.176	1	NECTIN3	0
chr1-112697895-112703268	0.00255289	0.421311	0.375	0.184	1	RP11-426L16.10	0
chr9-129478949-129502443	0.00259972	-0.32171	0.625	0.636	1	LINC00963	0
chr7-151710087-151713916	0.00260316	0.646597	0.208	0.076	1	PRKAG2	0
chr3-160449091-160451278	0.00261989	0.543903	0.292	0.116	1	TRIM59	0
chr2-61016568-61018612	0.00265326	0.481083	0.281	0.12	1	PEX13	0
chr18-5626846-5631384	0.00266525	0.32983	0.396	0.166	1	EPB41L3	0
chr7-114081876-114088540	0.00267973	0.436892	0.344	0.146	1	FOXP2	0
chr16-57822867-57828717	0.00269891	0.518504	0.323	0.135	1	KIFC3	0
chr2-28397764-28416137	0.00270029	-0.527465	0.365	0.381	1	FOSL2	0
chr22-24591916-24595773	0.00275036	0.494767	0.292	0.128	1	LRRC75B	0
chr12-113245501-113248557	0.00280669	0.52768	0.26	0.113	1	TPCN1	0
chr12-6276903-6281081	0.00282996	-0.502956	0.146	0.205	1	PLEKHG6	29354
chr6-147506556-147511441	0.00283202	0.475208	0.302	0.133	1	SAMD5	0
chr9-129606274-129615251	0.00283351	-0.452335	0.229	0.299	1	C9orf50	0
chr2-63840072-63843209	0.00287417	-0.426156	0.198	0.247	1	UGP2	0
chr10-21171590-21175497	0.00289969	0.482642	0.333	0.149	1	NEBL	0
chr15-41115153-41117190	0.00290433	0.433454	0.302	0.14	1	INO80	0
chr3-172749120-172751538	0.00292678	-0.510241	0.156	0.209	1	ECT2	0
chr11-120182747-120187803	0.00296858	0.467461	0.312	0.137	1	TRIM29	0
chr18-9135162-9138823	0.00300606	-0.470652	0.24	0.28	1	ANKRD12	0
chr1-178036965-178038624	0.00300922	0.565134	0.208	0.076	1	RP4-798P15.3	0
chr7-1529429-1549713	0.00302933	-0.443079	0.5	0.509	1	MAFK	0
chr19-33040743-33044027	0.00309059	0.675885	0.271	0.113	1	RHPN2	0
chr1-217088067-217092692	0.00311734	0.513378	0.26	0.102	1	ESRRG	0
chr12-96398669-96401652	0.00314554	0.310859	0.323	0.155	1	CDK17	0
chr17-75086592-75096755	0.00315792	-0.427881	0.198	0.276	1	SLC16A5	0
chr8-140463606-140466252	0.00324374	-0.491933	0.167	0.243	1	TRAPPC9	5026
chr11-2900926-2905241	0.00331788	0.338684	0.417	0.206	1	SLC22A18	0
chr11-87036990-87038704	0.00338151	0.419411	0.281	0.117	1	TMEM135	0
chr2-207765506-207771555	0.00341406	0.371488	0.469	0.251	1	FZD5	0
chr22-21665196-21667109	0.00348993	0.44126	0.24	0.1	1	PPIL2	0
chr2-73091043-73094528	0.00350402	0.646255	0.24	0.098	1	RAB11FIP5	0
chr20-25037658-25041682	0.00358025	0.504643	0.25	0.092	1	ACSS1	0
chr6-39198534-39211635	0.00364476	0.433305	0.333	0.17	1	KCNK5	0
chr6-95576710-95578392	0.00368709	0.472303	0.25	0.102	1	MANEA	0
chr5-32708839-32715177	0.00369489	0.32184	0.385	0.181	1	NPR3	0
chr3-123066582-123069207	0.00369634	0.469235	0.25	0.098	1	PDIA5	0
chr14-105466725-105478477	0.00369833	-0.410932	0.375	0.399	1	CRIP2	0
chr11-2927794-2934113	0.00373298	-0.570245	0.198	0.252	1	PHLDA2	0
chr1-26861881-26866144	0.00375562	-0.47853	0.177	0.241	1	SFN	0
chr1-204376549-204379509	0.00377102	0.627992	0.25	0.1	1	PLEKHA6	0
chr1-234535511-234540196	0.00381189	0.441238	0.292	0.131	1	LINC01354	3731
chr13-19862055-19865217	0.00381629	0.263216	0.51	0.281	1	ZMYM5	0
chr15-92806687-92812669	0.00387511	-0.434859	0.219	0.276	1	FAM174B	0
chr1-18900300-18903594	0.00388612	0.354041	0.344	0.166	1	ALDH4A1	0
chr15-84816689-84820022	0.00388805	0.427285	0.292	0.126	1	ALPK3	0
chr1-67532149-67535910	0.0039181	0.617637	0.208	0.081	1	RP11-393N21.2	0
chr5-150506846-150512741	0.00395013	0.489797	0.24	0.091	1	NDST1	0
chr19-1231639-1280354	0.00397423	-0.250031	0.906	0.871	1	CIRBP	0
chr7-131225280-131226650	0.00398049	0.68304	0.219	0.085	1	MKLN1	0
chr5-141524486-141526363	0.00398747	0.498092	0.25	0.1	1	DIAPH1	0
chr1-15151345-15159487	0.00401018	-0.417964	0.26	0.295	1	TMEM51	0
chr7-105675840-105679563	0.00403858	0.577689	0.208	0.082	1	ATXN7L1	0
chr17-47837296-47841875	0.00409514	0.386316	0.26	0.111	1	SCRN2	0
chr1-7264918-7266952	0.00411985	0.511041	0.25	0.092	1	CAMTA1	0
chr2-219057673-219061533	0.00414495	0.502184	0.25	0.111	1	IHH	0
chr8-144412636-144417128	0.0041612	0.409978	0.271	0.12	1	SLC39A4	0
chr4-25159495-25161815	0.00416389	0.466944	0.281	0.128	1	SEPSECS	0
chr16-31128576-31136311	0.00418517	-0.433116	0.188	0.241	1	PRSS8	0
chr16-29819546-29822958	0.00421551	0.459458	0.323	0.15	1	CTD-2574D22.6	0
chr20-45357443-45360734	0.0042569	0.518953	0.271	0.126	1	SYS1	1202
chr6-30739590-30745636	0.00430527	-0.390057	0.271	0.332	1	FLOT1	0
chr1-155320262-155326756	0.00435055	-0.425214	0.292	0.336	1	FDPS	0
chr3-38346128-38348182	0.00435973	0.450787	0.229	0.09	1	XYLB	0
chr22-46052092-46059223	0.00435975	-0.487471	0.167	0.231	1	PRR34	0
chr11-66264357-66269887	0.00436138	-0.533158	0.177	0.246	1	RAB1B	0
chr22-32620947-32623173	0.0043999	0.472322	0.219	0.085	1	SYN3	0
chr15-40593635-40594897	0.00440624	0.482345	0.208	0.084	1	KNL1	0
chr6-31619228-31622968	0.00442367	-0.455315	0.229	0.28	1	PRRC2A	0
chr1-1018402-1028213	0.0044592	-0.428318	0.292	0.313	1	AGRN	0
chr2-75604432-75609540	0.00449269	0.396692	0.396	0.187	1	EVA1A	34709
chr12-12998844-13001967	0.00449636	-0.578721	0.146	0.201	1	HEBP1	0
chr5-134505811-134507186	0.00451022	0.630866	0.219	0.08	1	AC005355.2	0
chr9-121285673-121290221	0.0045571	-0.451779	0.198	0.255	1	GSN	0
chr9-127783065-127787004	0.00461361	-0.5346	0.135	0.209	1	CDK9	0
chr3-50225737-50229429	0.00461407	-0.468547	0.135	0.201	1	GNAI2	0
chr4-151324211-151326164	0.00464226	0.484288	0.25	0.1	1	SH3D19	0
chr12-124565205-124569250	0.00467269	-0.653066	0.167	0.221	1	NCOR2	0
chr9-33158168-33169344	0.00470501	-0.434855	0.385	0.403	1	B4GALT1	0
chr3-2097717-2100361	0.00476197	0.669417	0.219	0.088	1	CNTN4	0
chr5-157288297-157291891	0.00485044	0.550462	0.208	0.084	1	CYFIP2	0
chr19-19865493-19867610	0.00486596	0.378281	0.281	0.12	1	ZNF253	0
chr10-59708655-59710964	0.00487621	0.59799	0.219	0.083	1	SLC16A9	0
chr20-37526238-37528742	0.00488709	0.392615	0.25	0.109	1	BLCAP	0
chr22-30245566-30254797	0.00489336	-0.454183	0.26	0.285	1	LIF	0
chr6-130365195-130367262	0.00500001	0.664408	0.219	0.082	1	TMEM200A	0
chr3-134484148-134487042	0.00507178	-0.525408	0.156	0.212	1	CEP63	0
chr16-89246716-89248142	0.00508269	0.496776	0.24	0.1	1	ZNF778	9644
chr1-633691-634587	0.00510311	-0.489412	0.167	0.206	1	RP5-857K21.4	0
chr17-32348438-32351113	0.00516312	0.423176	0.271	0.126	1	ZNF207	0
chr11-58058280-58062284	0.00517363	0.810547	0.24	0.095	1	RP11-659P15.1	0
chr10-99731687-99733109	0.00518964	0.322589	0.312	0.13	1	CUTC	0
chr1-21933258-21940242	0.00520035	-0.541431	0.188	0.236	1	HSPG2	0
chr11-72236960-72241106	0.00534897	0.440614	0.281	0.123	1	PHOX2A	0
chr2-231600709-231606291	0.00536704	-0.481491	0.167	0.245	1	C2orf57	6425
chr19-12781713-12787378	0.00541793	-0.717467	0.167	0.23	1	HOOK2	0
chr17-3634779-3637461	0.00547983	0.331588	0.375	0.191	1	RP11-235E17.2	0
chr6-111691340-111693473	0.00555117	0.640574	0.208	0.077	1	FYN	0
chr4-78055967-78060038	0.00555342	0.420963	0.354	0.181	1	FRAS1	0
chr10-88385332-88388052	0.00555433	0.374795	0.281	0.113	1	RNLS	0
chr18-76490311-76496694	0.0056637	-0.459415	0.229	0.279	1	ZNF516	0
chr2-227759400-227762984	0.00569631	0.504939	0.312	0.132	1	RNA5SP121	67
chr10-89533881-89538308	0.0057412	0.492861	0.24	0.097	1	SLC16A12	0
chr4-81631779-81633228	0.00581005	0.832221	0.229	0.092	1	RASGEF1B	0
chr17-18360424-18363985	0.00588793	0.481516	0.302	0.136	1	SHMT1	0
chr5-95800896-95805200	0.0060779	0.411467	0.271	0.103	1	RHOBTB3	0
chr2-240564777-240570433	0.00616944	-0.404881	0.177	0.249	1	RNPEPL1	0
chr2-84904297-84907943	0.00630729	-0.519193	0.156	0.209	1	TMSB10	0
chr17-75696852-75699052	0.00635116	0.567191	0.208	0.074	1	SAP30BP	0
chr22-37559021-37564621	0.00636547	-0.467179	0.177	0.235	1	CDC42EP1	0
chr12-116716898-116720604	0.00637776	0.572903	0.208	0.08	1	C12orf49	0
chr18-25349087-25352717	0.00638332	0.459573	0.26	0.115	1	ZNF521	0
chr8-109538940-109540857	0.00639304	-0.470421	0.167	0.215	1	EBAG9	0
chr7-43904496-43907160	0.0064234	0.506699	0.25	0.106	1	URGCP-MRPS24	0
chr18-79949431-79953340	0.0064379	0.350652	0.271	0.124	1	PQLC1	0
chr1-16011941-16024228	0.00649312	-0.416064	0.198	0.258	1	HSPB7	0
chr6-33744059-33748222	0.00651193	0.437805	0.208	0.075	1	IP6K3	0
chr15-78928071-78935001	0.00657998	0.417274	0.344	0.164	1	CTSH	0
chr1-212605391-212610084	0.00658122	-0.437391	0.302	0.346	1	ATF3	0
chr12-15167084-15171667	0.00661347	0.48903	0.219	0.086	1	RERG	0
chr16-75242867-75257432	0.00667121	-0.289573	0.5	0.47	1	BCAR1	0
chr6-17599828-17602324	0.00668805	0.382551	0.271	0.118	1	FAM8A1	0
chr12-11648544-11653601	0.00669407	-0.50159	0.167	0.213	1	ETV6	0
chr10-80405613-80411895	0.00670899	0.393062	0.312	0.144	1	FAM213A	0
chr2-174681197-174683880	0.00671088	0.525261	0.229	0.093	1	WIPF1	0
chr17-14300397-14304298	0.00677455	-0.550277	0.135	0.203	1	HS3ST3B1	0
chr7-44629908-44635573	0.00680508	0.404312	0.302	0.122	1	OGDH	0
chr9-137298370-137308592	0.00684038	-0.52493	0.177	0.241	1	NRARP	0
chr17-28334398-28337047	0.0068896	-0.358068	0.188	0.256	1	IFT20	0
chr4-5050360-5053348	0.00695005	0.536321	0.229	0.098	1	STK32B	0
chr17-57106435-57111475	0.00704428	0.565449	0.208	0.086	1	AKAP1	0
chr14-24178659-24182246	0.00704547	0.549764	0.312	0.133	1	REC8	0
chr19-18518458-18524826	0.00705382	-0.367367	0.375	0.389	1	ELL	0
chr6-26659206-26660433	0.0071158	0.471565	0.24	0.103	1	ZNF322	0
chr17-81507067-81520636	0.00716896	-0.45624	0.406	0.423	1	ACTG1	0
chr21-41763317-41770112	0.00718618	0.382197	0.417	0.212	1	RIPK4	0
chr19-48806530-48813973	0.00721708	0.294889	0.375	0.186	1	BCAT2	0
chr17-50913310-50921522	0.00723256	0.413527	0.406	0.227	1	RP11-700H6.4	3077
chr5-172763684-172774456	0.00730424	-0.338436	0.531	0.542	1	DUSP1	0
chr22-24951989-24954792	0.00731796	0.457095	0.26	0.124	1	KIAA1671	0
chr22-37496323-37504299	0.0073298	0.450526	0.438	0.233	1	CARD10	0
chr3-184333949-184339899	0.0073505	-0.607726	0.177	0.225	1	EIF4G1	0
chr19-5679308-5683046	0.00736539	-0.542756	0.188	0.233	1	C19orf70	0
chr1-37473277-37482125	0.00741254	-0.306783	0.323	0.357	1	ZC3H12A	0
chr6-31185418-31188565	0.00742198	0.442275	0.271	0.113	1	POU5F1	4686
chr2-217950188-217955798	0.00744343	0.42437	0.281	0.138	1	TNS1	0
chr5-154856761-154860585	0.00750847	-0.382137	0.198	0.256	1	CNOT8	0
chr8-144512707-144518758	0.00755445	0.321432	0.333	0.161	1	RECQL4	0
chr4-87116466-87123572	0.00767569	0.3953	0.448	0.235	1	AFF1	0
chr8-102653488-102657969	0.00769164	-0.348473	0.406	0.416	1	KLF10	0
chr11-62838917-62842998	0.00771382	-0.420337	0.198	0.257	1	WDR74	0
chr11-65495939-65512573	0.00776847	-0.320193	0.604	0.564	1	AP000769.1	0
chr18-45966697-45967950	0.00777415	0.508446	0.271	0.12	1	EPG5	0
chrX-154368266-154375363	0.00780556	-0.463548	0.219	0.284	1	FLNA	0
chr4-10031511-10035821	0.00787876	0.447836	0.219	0.086	1	SLC2A9	0
chr12-50101536-50106372	0.00802301	0.54862	0.24	0.104	1	GPD1	0
chr5-132494404-132501652	0.00805705	-0.401361	0.312	0.338	1	IRF1	3605
chr1-164587671-164593131	0.00810209	0.476097	0.229	0.096	1	PBX1	0
chr2-219596464-219598754	0.00811893	0.328061	0.333	0.165	1	STK11IP	0
chr3-127784463-127787773	0.00812857	0.592462	0.219	0.089	1	MGLL	0
chr1-171780589-171782424	0.00813933	-0.460333	0.156	0.201	1	METTL13	0
chr5-135398041-135399877	0.00819728	0.369664	0.24	0.102	1	H2AFY	0
chr9-109495211-109500339	0.00821397	0.432308	0.312	0.148	1	PTPN3	0
chr19-44744753-44751597	0.00825663	-0.513943	0.229	0.279	1	BCL3	0
chr1-44799095-44802993	0.00826171	-0.526489	0.208	0.248	1	PLK3	0
chr1-43530473-43533863	0.00827881	0.622561	0.229	0.099	1	PTPRF	0
chr2-45646978-45653108	0.00843963	-0.451587	0.208	0.248	1	PRKCE	0
chr11-62705278-62710617	0.00844003	-0.387501	0.24	0.28	1	BSCL2	0
chr15-57322117-57327533	0.0084474	0.565683	0.302	0.144	1	LINC01413	0
chr7-2620991-2625106	0.00847049	0.519029	0.229	0.099	1	IQCE	6256
chr2-158130651-158132745	0.00848696	0.445344	0.208	0.079	1	UPP2	0
chr1-48069498-48074955	0.00850175	0.517461	0.24	0.104	1	RP4-683M8.2	0
chr19-35037917-35044783	0.00852181	0.332217	0.427	0.224	1	HPN	0
chr16-89685754-89688208	0.00856006	0.400653	0.302	0.13	1	CDK10	0
chr4-2534915-2537971	0.00859611	-0.477101	0.198	0.241	1	FAM193A	0
chr2-70107465-70110050	0.00859946	0.441338	0.281	0.125	1	PCBP1-AS1	4244
chr1-27598277-27607794	0.00878963	-0.503706	0.198	0.254	1	AHDC1	0
chr6-1310703-1314141	0.00896283	0.451943	0.354	0.167	1	FOXQ1	0
chr11-69099292-69103950	0.00899122	0.399543	0.24	0.094	1	TPCN2	0
chr17-76137429-76142455	0.00903352	0.476809	0.292	0.139	1	FOXJ1	0
chr8-125574280-125577584	0.00904123	0.567112	0.26	0.122	1	RP11-136O12.2	32906
chr17-78183857-78188989	0.00908523	0.30583	0.406	0.227	1	AFMID	0
chr5-56358355-56359952	0.00910395	0.477565	0.25	0.104	1	RP11-155L15.1	36957
chr1-25869455-25876963	0.009107	0.311147	0.375	0.195	1	PAQR7	0
chr16-1609902-1615126	0.00918589	-0.394208	0.219	0.272	1	CRAMP1	0
chr1-6651000-6654509	0.0093276	0.437858	0.208	0.086	1	DNAJC11	0
chr16-1308428-1312626	0.00936213	-0.419725	0.156	0.213	1	UBE2I	0
chr6-122788247-122792345	0.00937509	0.299763	0.323	0.148	1	SMPDL3A	0
chr1-161117289-161120963	0.00946555	0.303222	0.333	0.154	1	NIT1	0
chr6-33296750-33300780	0.00946684	-0.522187	0.167	0.212	1	RGL2	0
chr7-27127931-27131580	0.00946874	0.336199	0.292	0.141	1	HOXA4	0
chr19-10652388-10656331	0.00947953	-0.541184	0.198	0.246	1	ILF3	0
chr17-78340911-78344152	0.00949424	-0.678878	0.167	0.206	1	AC061992.2	0
chr17-74871662-74874168	0.00953181	-0.443829	0.167	0.225	1	FDXR	0
chr18-3446642-3455114	0.00954093	-0.338028	0.406	0.423	1	TGIF1	0
chr1-156497732-156506086	0.00967712	-0.381561	0.385	0.429	1	MEF2D	0
chr22-38200862-38204263	0.00969536	-0.553184	0.188	0.226	1	MAFF	0
chr4-10018542-10023124	0.00971094	0.350443	0.375	0.197	1	SLC2A9	0
chr17-1482943-1493865	0.00976134	-0.34085	0.323	0.384	1	MYO1C	0
chr5-49599259-49603075	0.00976807	-0.769506	0.146	0.232	1	EMB	793116
chr6-154732601-154734978	0.00978806	-0.444351	0.167	0.209	1	SCAF8	0
chr7-152462905-152465220	0.0098478	-0.43043	0.25	0.278	1	LINC01003	0
chr22-40651367-40655535	0.00988042	-0.402292	0.167	0.227	1	MKL1	14664
chr1-145977337-145983772	0.00988049	-0.520046	0.156	0.22	1	CH17-270A2.2	0
chr14-22820980-22823529	0.00996254	0.538999	0.229	0.095	1	SLC7A7	0
chr1-119629395-119632870	0.00999521	0.364341	0.281	0.119	1	ZNF697	0
chr16-326865-328077	0.0101275	0.692786	0.219	0.092	1	AXIN1	0
chr10-14837080-14839683	0.0101329	-0.436082	0.167	0.209	1	CDNF	0
chr2-231680015-231682904	0.0101649	0.399322	0.26	0.119	1	PTMA	23990
chr5-135575935-135579953	0.0101815	0.580485	0.208	0.09	1	CXCL14	0
chr14-75577513-75580382	0.0102828	0.424704	0.26	0.12	1	FLVCR2	0
chr20-31572213-31574399	0.0103217	-0.52893	0.177	0.203	1	HM13	0
chr20-3171022-3175238	0.0104172	0.367602	0.312	0.151	1	LZTS3	0
chr7-36151783-36154693	0.0105294	-0.378163	0.208	0.263	1	EEPD1	0
chr6-111601030-111607167	0.0105539	-0.508977	0.167	0.219	1	TRAF3IP2	0
chr12-49344729-49348617	0.0105661	0.459362	0.302	0.142	1	DNAJC22	0
chr10-97583575-97589617	0.0107162	0.439218	0.312	0.141	1	ANKRD2	0
chr9-127566139-127571384	0.0107253	-0.411195	0.188	0.248	1	FAM129B	0
chr5-66595745-66598391	0.0108321	0.527087	0.229	0.099	1	MAST4	0
chr17-45424165-45426343	0.0108812	0.521632	0.24	0.099	1	ARHGAP27	0
chr19-38646494-38672355	0.0109069	-0.274776	0.552	0.558	1	ACTN4	0
chr6-32194390-32197833	0.0109902	-0.467792	0.281	0.313	1	NOTCH4	0
chr20-62374127-62378628	0.0112255	0.532708	0.26	0.117	1	LAMA5	6814
chr14-22545944-22548747	0.0112666	0.431716	0.208	0.087	1	AE000662.93	7563
chr19-49637757-49643088	0.0114441	-0.392327	0.438	0.452	1	RRAS	0
chr2-28869691-28871060	0.0115648	0.398752	0.219	0.096	1	TRMT61B	0
chr7-151694629-151697788	0.0116794	0.610835	0.208	0.092	1	PRKAG2	0
chr15-64840647-64846315	0.0116859	-0.522242	0.219	0.256	1	PLEKHO2	0
chr1-236146983-236151401	0.0117169	0.531207	0.219	0.084	1	GPR137B	0
chr19-38929935-38931806	0.0117323	0.345939	0.323	0.176	1	SARS2	0
chr16-3064874-3066537	0.0118503	0.690092	0.208	0.083	1	IL32	0
chr4-56434701-56437892	0.0118592	-0.403009	0.219	0.258	1	PAICS	0
chr2-55047785-55051791	0.0118614	-0.372992	0.302	0.329	1	RTN4	0
chr9-136117287-136120129	0.0119993	0.340796	0.323	0.176	1	C9orf69	0
chr15-90901902-90904237	0.0120222	0.267854	0.26	0.119	1	MAN2A2	0
chr2-99140523-99142277	0.0122395	0.403149	0.344	0.175	1	RP11-111H13.1	0
chr14-51093593-51096341	0.0122752	0.431367	0.302	0.141	1	TRIM9	0
chr1-203625537-203631261	0.0122891	-0.520432	0.167	0.204	1	ATP2B4	0
chr10-104231596-104232941	0.0123672	0.372498	0.271	0.125	1	CFAP43	0
chr22-37745425-37754105	0.0124187	-0.393487	0.25	0.277	1	TRIOBP	0
chr1-174998414-175002019	0.012448	-0.32589	0.229	0.282	1	CACYBP	0
chr14-77096570-77100186	0.0124921	-0.447528	0.219	0.261	1	RP11-463C8.4	0
chr10-44958121-44964938	0.012533	0.296057	0.427	0.229	1	RASSF4	0
chr1-151367913-151373074	0.0125411	0.391623	0.219	0.102	1	SELENBP1	0
chr1-201404055-201408813	0.0126641	0.477934	0.281	0.132	1	TNNI1	0
chr4-84965370-84967772	0.0126697	0.282667	0.333	0.154	1	WDFY3	0
chr2-38719331-38721393	0.0127119	0.653231	0.208	0.084	1	GALM	0
chr22-35310332-35316769	0.0127242	0.392722	0.396	0.204	1	TOM1	0
chr17-81338452-81347703	0.0127533	-0.376106	0.25	0.301	1	RP11-1055B8.9	0
chr19-3968266-3971939	0.0127802	-0.443946	0.208	0.249	1	DAPK3	0
chr6-73653006-73655519	0.0130214	0.276814	0.354	0.173	1	SLC17A5	0
chr7-122143083-122145040	0.0130561	0.343742	0.271	0.132	1	AASS	0
chr6-32967092-32975191	0.0130813	-0.300089	0.438	0.46	1	BRD2	0
chr16-25256749-25258862	0.0130876	0.371569	0.281	0.133	1	ZKSCAN2	0
chr7-51313990-51318244	0.0131343	0.362912	0.344	0.166	1	COBL	0
chr16-2211856-2215674	0.0132174	-0.419359	0.219	0.251	1	PGP	0
chr12-67647197-67651654	0.0132682	0.339329	0.375	0.199	1	DYRK2	0
chr20-17957390-17963114	0.0133254	0.402571	0.229	0.101	1	SNX5	0
chr17-1029171-1033815	0.0135094	0.48679	0.208	0.084	1	ABR	0
chr17-61393424-61414846	0.0135121	-0.28171	0.448	0.436	1	TBX2	0
chr5-159910250-159913614	0.0135427	0.440103	0.208	0.09	1	ADRA1B	3168
chr12-12723485-12727081	0.013597	-0.46172	0.167	0.208	1	APOLD1	0
chr12-68932331-68933922	0.0137531	0.490028	0.219	0.101	1	CPM	0
chr1-15186655-15190644	0.013803	0.662983	0.219	0.107	1	TMEM51	0
chr2-10277390-10279291	0.0139261	0.549158	0.229	0.101	1	HPCAL1	23597
chr16-57298956-57301763	0.0139723	0.258459	0.375	0.207	1	PLLP	14268
chr4-48904803-48907400	0.0139905	0.514112	0.229	0.095	1	OCIAD2	0
chr12-6923996-6930287	0.0140929	-0.442636	0.24	0.277	1	ATN1	0
chr22-23069452-23071270	0.0141151	0.416301	0.229	0.103	1	GNAZ	0
chr6-108556972-108563113	0.0141203	-0.290785	0.406	0.444	1	FOXO3	0
chr10-5446178-5450281	0.0142234	0.378193	0.281	0.122	1	NET1	0
chr22-38731268-38737459	0.0142721	0.405739	0.208	0.093	1	GTPBP1	0
chr8-65633636-65637036	0.0143592	0.364239	0.302	0.151	1	ARMC1	0
chr15-68794752-68798116	0.0144072	0.369095	0.219	0.105	1	ANP32A	0
chr2-217963201-217967018	0.0144226	0.465188	0.271	0.133	1	TNS1	0
chr18-12008276-12013979	0.0144377	0.459514	0.208	0.096	1	IMPA2	0
chr8-22754923-22758035	0.0145316	0.453398	0.25	0.103	1	RP11-459E5.1	0
chr10-122348202-122351441	0.0145444	0.640869	0.271	0.133	1	BTBD16	10039
chr1-8021606-8028488	0.0145939	0.273963	0.396	0.206	1	ERRFI1	0
chr17-49763012-49764924	0.0146553	0.287461	0.312	0.161	1	FAM117A	0
chr16-11667178-11678749	0.0147702	-0.47024	0.198	0.239	1	SNN	0
chr6-26155406-26160338	0.0147978	-0.281083	0.26	0.304	1	HIST1H2BD	0
chr20-49275616-49279581	0.0148992	-0.444553	0.219	0.256	1	ZNFX1	0
chr19-29843079-29845986	0.0149208	-0.513985	0.198	0.216	1	CCNE1	18770
chr6-106780933-106789383	0.014954	0.354856	0.354	0.18	1	RP1-60O19.1	0
chr22-21866169-21868400	0.0153893	0.376278	0.229	0.114	1	MAPK1	0
chr9-120711840-120717562	0.0155462	-0.418066	0.188	0.231	1	MEGF9	0
chr10-33333621-33337970	0.015672	0.25968	0.438	0.236	1	NRP1	0
chr9-93450353-93454129	0.0158479	0.253705	0.375	0.201	1	FAM120AOS	0
chr4-24792541-24796285	0.0159151	0.352254	0.25	0.111	1	SOD3	0
chr7-128166402-128169075	0.0159425	0.470808	0.219	0.101	1	LEP	72208
chr8-133427936-133429883	0.0159439	0.413285	0.208	0.09	1	ST3GAL1	24964
chr1-154954997-154956973	0.0160142	0.346504	0.208	0.089	1	PBXIP1	0
chr15-44193860-44195872	0.0161219	0.5705	0.229	0.098	1	FRMD5	0
chr19-44740349-44742923	0.0161736	0.415523	0.271	0.14	1	BCL3	4781
chr10-21314164-21316554	0.0161823	0.429972	0.208	0.082	1	RP11-275N1.1	23678
chr11-62551543-62557374	0.0162814	-0.278557	0.24	0.297	1	AHNAK	0
chr7-74475464-74484414	0.0163013	-0.256898	0.292	0.302	1	GTF2IRD1	0
chr22-31247777-31251210	0.0163205	0.557004	0.229	0.105	1	LIMK2	0
chr12-50922851-50929298	0.0163881	0.282122	0.25	0.117	1	METTL7A	0
chr7-23181307-23182685	0.0164249	0.403346	0.24	0.113	1	NUPL2	0
chr6-37137037-37138650	0.0164303	0.568276	0.208	0.087	1	PIM1	31552
chr15-84746913-84749960	0.0164458	0.292561	0.354	0.191	1	ZNF592	0
chr16-3019368-3030040	0.0164509	-0.265616	0.51	0.496	1	TNFRSF12A	0
chr15-78506863-78508799	0.0166588	0.367739	0.292	0.144	1	HYKK	0
chr2-176001198-176003047	0.017049	0.377195	0.25	0.118	1	LNPK	0
chr17-47948415-47959155	0.0171576	0.274338	0.417	0.246	1	PRR15L	0
chr1-24105325-24109417	0.0172272	0.625256	0.229	0.094	1	MYOM3	0
chr7-67300653-67303408	0.0172498	0.33724	0.365	0.21	1	RP11-166O4.6	29638
chr17-82297171-82299971	0.0172789	0.305603	0.333	0.164	1	RP13-516M14.1	2260
chr11-65610867-65617590	0.017292	-0.364661	0.323	0.372	1	MAP3K11	0
chr11-48054178-48059283	0.0173267	0.376799	0.219	0.094	1	PTPRJ	0
chr20-50666066-50670984	0.0174448	0.508945	0.229	0.101	1	FAM65C	0
chr11-61331997-61336769	0.0176764	0.384278	0.302	0.163	1	DDB1	0
chr19-7868397-7872798	0.0177595	-0.418333	0.156	0.207	1	PRR36	0
chr7-7181508-7183811	0.0178633	0.279505	0.406	0.235	1	C1GALT1	0
chr9-99819114-99825188	0.0178717	-0.443652	0.323	0.351	1	NR4A3	0
chr17-81063475-81073299	0.0179741	0.317054	0.271	0.127	1	BAIAP2	0
chr8-73970990-73973191	0.0179748	-0.444213	0.198	0.233	1	TCEB1	0
chr8-115666184-115669917	0.0179978	0.328136	0.26	0.126	1	TRPS1	0
chr11-86066896-86070332	0.0180759	-0.417335	0.25	0.277	1	PICALM	0
chr2-119543931-119546066	0.0182441	0.381895	0.271	0.128	1	CFAP221	0
chr17-79834953-79845755	0.0184514	-0.347795	0.271	0.315	1	CBX4	0
chr7-92832319-92837337	0.0186304	-0.431831	0.177	0.212	1	CDK6	0
chr15-64151122-64154917	0.0186941	0.399562	0.229	0.109	1	SNX22	0
chr19-45881326-45887536	0.0188582	-0.384848	0.229	0.256	1	IRF2BP1	0
chr9-137053458-137056317	0.0188706	0.455151	0.229	0.101	1	ENTPD2	0
chr1-11925776-11927140	0.0190097	0.380221	0.208	0.088	1	KIAA2013	0
chr1-9716323-9719617	0.019027	0.406374	0.208	0.087	1	PIK3CD	0
chr7-107998965-108006017	0.0190372	0.276703	0.448	0.237	1	LAMB1	0
chr11-43680100-43681711	0.0191012	0.342563	0.333	0.185	1	HSD17B12	0
chr1-228139366-228142480	0.0191407	-0.438059	0.229	0.256	1	GUK1	0
chr2-219541468-219544813	0.019579	-0.406534	0.219	0.233	1	CHPF	0
chr1-155133643-155137259	0.0196923	-0.420605	0.188	0.227	1	SLC50A1	0
chr14-90511521-90514216	0.0197145	0.59023	0.229	0.099	1	TTC7B	10347
chr9-130190928-130202589	0.0197659	0.270159	0.302	0.14	1	NCS1	0
chr21-36155383-36157700	0.0197671	-0.361575	0.24	0.281	1	DOPEY2	0
chr6-7214066-7217743	0.019824	0.358528	0.271	0.116	1	RREB1	0
chr1-205226282-205230120	0.0198377	0.360778	0.208	0.104	1	TMCC2	0
chr13-79480569-79482597	0.0198575	0.423454	0.24	0.104	1	NDFIP2	0
chr7-55017705-55022614	0.0198727	0.256562	0.396	0.2	1	EGFR	0
chr8-1779339-1781793	0.0199014	0.442471	0.271	0.126	1	CLN8	0
chr19-14080495-14082698	0.0199108	0.269271	0.302	0.158	1	C19orf67	0
chr9-128066332-128069886	0.0199197	-0.45399	0.281	0.297	1	NAIF1	0
chr22-41204751-41205782	0.019963	0.362676	0.208	0.093	1	L3MBTL2	0
chr1-31936668-31940494	0.0200646	-0.350371	0.208	0.244	1	PTP4A2	0
chr6-39922863-39925654	0.0202594	0.432407	0.208	0.085	1	MOCS1	0
chr3-58173306-58180337	0.0204086	0.392616	0.312	0.174	1	RP11-456N14.4	0
chr16-69325780-69331504	0.0204146	0.428469	0.365	0.21	1	COG8	0
chr17-7346791-7356552	0.0204487	-0.382166	0.281	0.308	1	TMEM95	0
chr5-16538407-16540987	0.0205292	0.525858	0.302	0.144	1	FAM134B	0
chr11-65569065-65578255	0.0206427	-0.437668	0.417	0.404	1	EHBP1L1	0
chr1-186374310-186376327	0.0207867	-0.367716	0.198	0.234	1	TPR	0
chr9-106859842-106865241	0.0207918	0.374927	0.344	0.19	1	ZNF462	0
chr5-139341107-139342698	0.0207943	0.389989	0.24	0.119	1	PAIP2	0
chr1-31572832-31581311	0.0209028	0.257351	0.427	0.261	1	TINAGL1	0
chr13-23676382-23681575	0.0210054	0.513073	0.25	0.111	1	TNFRSF19	277
chr10-30432595-30435554	0.0210574	-0.477302	0.198	0.236	1	MAP3K8	0
chr15-100713314-100717028	0.0210578	0.461223	0.219	0.087	1	RP11-66B24.5	0
chr17-42673668-42680775	0.02106	-0.384795	0.312	0.333	1	CCR10	0
chr8-23067412-23073008	0.0211643	0.406142	0.354	0.206	1	TNFRSF10B	0
chr2-157837676-157842793	0.0212909	0.441638	0.281	0.132	1	ACVR1	0
chr7-143283448-143289391	0.0214387	0.289126	0.438	0.255	1	CASP2	0
chr17-77284965-77289327	0.0214522	-0.250361	0.198	0.229	1	SEPT9	0
chr2-62291918-62294539	0.0215443	0.380985	0.344	0.175	1	B3GNT2	67186
chr7-76291072-76295721	0.021598	-0.40786	0.219	0.25	1	SRRM3	3783
chr3-4976046-4987609	0.0216559	-0.256554	0.698	0.627	1	BHLHE40	0
chr1-51234925-51238631	0.0216919	0.304671	0.323	0.163	1	RNF11	0
chr15-68227762-68230960	0.0217022	0.283601	0.292	0.146	1	CLN6	0
chr3-52285088-52291987	0.021731	0.286932	0.365	0.201	1	GLYCTK	0
chr12-47899549-47905990	0.0217321	-0.312438	0.219	0.223	1	VDR	0
chr13-112890554-112904306	0.0217987	0.317867	0.458	0.272	1	MCF2L	0
chr20-35454244-35456081	0.0218178	0.333771	0.271	0.138	1	CEP250	0
chr9-130833885-130837727	0.0218344	0.364561	0.26	0.129	1	ABL1	0
chr11-2881854-2893396	0.0219199	-0.362033	0.344	0.347	1	SLC22A18AS	0
chr17-74429610-74436880	0.0220072	0.307993	0.469	0.283	1	GPRC5C	0
chr2-156331785-156336018	0.0220299	-0.500905	0.25	0.288	1	NR4A2	0
chrX-118726863-118728431	0.0225302	0.404304	0.219	0.098	1	IL13RA1	0
chr9-76393347-76395411	0.0226615	0.320072	0.292	0.152	1	RFK	0
chr14-94597765-94601182	0.0228249	0.416298	0.344	0.156	1	SERPINA3	0
chr9-128881326-128883679	0.0229109	0.253538	0.292	0.147	1	KYAT1	0
chr16-89917632-89925040	0.0230729	-0.390192	0.229	0.27	1	TUBB3	0
chrX-154377884-154380679	0.0230751	-0.400321	0.208	0.254	1	EMD	0
chr7-44061806-44068398	0.023111	0.285205	0.208	0.098	1	PGAM2	0
chr4-56976157-56980037	0.0232228	-0.387387	0.167	0.21	1	POLR2B	0
chr4-25861863-25864501	0.0236814	0.528706	0.208	0.094	1	SEL1L3	0
chr19-18328072-18329621	0.0236857	0.503542	0.208	0.105	1	LSM4	4797
chr19-48614176-48620861	0.0236987	-0.456591	0.219	0.249	1	SPHK2	0
chr14-90804752-90811159	0.0237079	0.43713	0.271	0.123	1	TTC7B	0
chr16-75261254-75268497	0.0242091	0.313404	0.406	0.214	1	BCAR1	0
chr7-73555440-73558375	0.0242995	0.281924	0.354	0.205	1	BCL7B	0
chr10-72297040-72299548	0.0244002	-0.505985	0.167	0.205	1	DDIT4	21003
chr4-145177459-145181492	0.0245317	-0.306965	0.198	0.242	1	OTUD4	0
chr4-69053347-69059268	0.0248024	0.346746	0.281	0.13	1	UGT2B7	0
chr14-81435153-81437054	0.0253003	0.362347	0.271	0.129	1	STON2	0
chr5-150355154-150359205	0.0253469	0.265424	0.271	0.135	1	TCOF1	0
chr6-7168028-7174494	0.0259073	0.359126	0.24	0.115	1	RREB1	0
chr5-126593662-126595842	0.0259178	0.413856	0.208	0.095	1	ALDH7A1	0
chr11-17540887-17544761	0.0259366	0.44447	0.24	0.098	1	USH1C	0
chr9-34636880-34638647	0.0260154	0.370452	0.24	0.12	1	SIGMAR1	0
chr19-3334899-3339254	0.0261101	0.3444	0.312	0.166	1	NFIC	20308
chr5-60842541-60844907	0.0261602	0.388921	0.26	0.117	1	ELOVL7	0
chr10-71835354-71838897	0.0261776	0.341635	0.26	0.13	1	PSAP	0
chr3-58305717-58308036	0.0262715	0.273619	0.302	0.162	1	RP11-80H18.3	0
chr2-19801053-19803166	0.0263049	0.562188	0.24	0.103	1	LINC00954	65693
chr11-128520810-128523172	0.0263995	-0.328726	0.177	0.211	1	ETS1	0
chr2-85306256-85310456	0.0264856	0.455916	0.281	0.13	1	TCF7L1	0
chr3-46929229-46937158	0.0265909	-0.28842	0.156	0.202	1	CCDC12	0
chr14-58199394-58200782	0.0266876	0.423317	0.208	0.101	1	ACTR10	0
chr6-21586842-21589714	0.0267282	0.452412	0.323	0.182	1	SOX4	3053
chr12-6940724-6947271	0.0267447	-0.329113	0.365	0.367	1	C12orf57	0
chr19-13090673-13096960	0.0271556	0.325453	0.333	0.159	1	NFIX	0
chr6-7200777-7205561	0.027275	0.390196	0.271	0.14	1	RREB1	0
chr2-19356090-19359370	0.0273248	0.38567	0.208	0.084	1	OSR1	0
chr16-18925241-18928624	0.0274534	0.263539	0.427	0.23	1	SMG1	0
chr1-185315499-185319088	0.0274916	-0.293861	0.229	0.256	1	IVNS1ABP	0
chr6-13812989-13815110	0.0275059	0.318622	0.271	0.138	1	MCUR1	0
chr19-48627064-48631957	0.0275277	0.303814	0.208	0.11	1	SPHK2	0
chr7-24978449-24982289	0.0275715	-0.364369	0.24	0.254	1	OSBPL3	0
chr16-83952471-83955126	0.0276233	0.348489	0.323	0.183	1	OSGIN1	0
chr2-37923473-37925998	0.0276559	0.341329	0.24	0.114	1	RMDN2	0
chr2-42791429-42794919	0.0277204	0.350043	0.229	0.102	1	HAAO	0
chr7-120856453-120858767	0.0280122	0.389253	0.24	0.115	1	TSPAN12	0
chr9-121619482-121624387	0.0280809	0.437416	0.281	0.15	1	DAB2IP	0
chr6-33414875-33419240	0.0281633	-0.321751	0.198	0.248	1	CUTA	0
chr21-43731230-43742001	0.0281965	0.328686	0.406	0.22	1	PDXK	0
chr19-23273039-23275112	0.0285221	0.364533	0.208	0.097	1	RP11-15H20.8	0
chr17-8117432-8127457	0.028609	-0.388146	0.26	0.291	1	HES7	0
chr6-39180362-39194718	0.0286441	0.302226	0.271	0.136	1	KCNK5	0
chr2-197498609-197502668	0.0289076	-0.325701	0.26	0.294	1	HSPE1-MOB4	0
chr4-102344022-102346192	0.028926	0.362859	0.229	0.115	1	SLC39A8	0
chr8-143557892-143559832	0.0290647	0.355099	0.219	0.097	1	GSDMD	0
chr1-67607538-67611054	0.0291062	0.278113	0.25	0.116	1	GADD45A	74006
chr8-118951390-118952967	0.0291296	0.524392	0.208	0.092	1	TNFRSF11B	0
chr11-61890387-61893375	0.0291947	0.272419	0.271	0.131	1	FADS3	0
chr16-30063469-30067791	0.0292797	-0.408	0.312	0.309	1	ALDOA	0
chr5-177494125-177498896	0.0293859	-0.378527	0.281	0.312	1	PDLIM7	0
chr19-32971213-32972691	0.0296369	0.305177	0.292	0.15	1	CEP89	0
chr7-134315664-134317624	0.0297254	0.350924	0.24	0.122	1	SLC35B4	0
chr21-38912674-38915410	0.029887	0.348644	0.26	0.126	1	AF064858.6	0
chr1-63592677-63594925	0.0299	0.422612	0.25	0.118	1	PGM1	0
chr9-104809372-104811570	0.0299134	0.475742	0.208	0.095	1	ABCA1	0
chr17-83050668-83054413	0.0300561	-0.477508	0.188	0.227	1	B3GNTL1	0
chr12-56078683-56083372	0.0302675	0.359757	0.354	0.198	1	ERBB3	0
chr7-129100179-129104204	0.0303983	0.358273	0.281	0.131	1	RP11-286H14.4	22313
chr11-34355998-34359836	0.0304883	0.251289	0.417	0.24	1	ABTB2	0
chr2-213283921-213285066	0.0305818	0.430686	0.219	0.105	1	SPAG16	0
chr17-50943412-50951268	0.0305936	0.260254	0.406	0.242	1	RP11-700H6.2	0
chr8-22052931-22061782	0.0306107	0.307516	0.354	0.191	1	DMTN	0
chr16-29942834-29945226	0.0306228	0.492905	0.229	0.102	1	TMEM219	0
chr9-121734944-121745617	0.0306528	-0.325783	0.25	0.294	1	DAB2IP	0
chr14-102590331-102594997	0.0307158	-0.384203	0.219	0.242	1	RCOR1	0
chr14-64736063-64739065	0.0307865	0.550213	0.271	0.132	1	PLEKHG3	0
chr1-225440035-225443736	0.0309916	0.425394	0.208	0.09	1	LBR	11109
chr2-20674912-20677938	0.031126	0.419805	0.229	0.097	1	GDF7	0
chr17-39460895-39463386	0.0313848	0.317712	0.25	0.132	1	CDK12	0
chr1-244860926-244865536	0.0316427	-0.350845	0.25	0.278	1	HNRNPU	0
chr12-3083413-3089020	0.0316842	0.318172	0.24	0.106	1	TSPAN9	0
chr3-129160654-129162395	0.0317883	0.336694	0.219	0.113	1	ISY1	0
chr9-22446374-22449314	0.0318615	0.418336	0.26	0.124	1	DMRTA1	0
chr16-4114697-4117144	0.0321363	0.381968	0.208	0.105	1	ADCY9	0
chr16-8673891-8676176	0.0323953	0.419178	0.208	0.097	1	ABAT	0
chr8-133320251-133322734	0.0326535	0.533818	0.24	0.107	1	NDRG1	18228
chr17-17834036-17846450	0.0327639	-0.344658	0.396	0.395	1	SREBF1	0
chr3-61249828-61252149	0.0327864	0.27685	0.323	0.172	1	FHIT	0
chr12-52924955-52927997	0.0329757	0.510185	0.24	0.118	1	KRT8	0
chr6-89145452-89147267	0.0330402	0.435592	0.219	0.107	1	PM20D2	0
chr6-36676180-36681192	0.0331514	-0.414101	0.281	0.299	1	CDKN1A	0
chr8-94947064-94950587	0.0332169	0.26187	0.302	0.154	1	TP53INP1	0
chr17-45050264-45052725	0.0334344	0.283675	0.26	0.133	1	DCAKD	0
chr17-72419876-72421793	0.0336212	0.591502	0.208	0.092	1	LINC00511	0
chr21-33640953-33645114	0.0338136	-0.283773	0.344	0.347	1	CRYZL1	0
chr3-129119273-129123918	0.0338784	-0.301233	0.292	0.281	1	RAB43	0
chr10-132515104-132520942	0.0338982	-0.350213	0.219	0.246	1	RP11-432J24.5	0
chr1-155172478-155180051	0.0340156	-0.524104	0.188	0.222	1	TRIM46	0
chr11-17351371-17354897	0.034182	0.376315	0.24	0.124	1	NCR3LG1	0
chr5-176541312-176546316	0.0342333	0.331368	0.323	0.162	1	CDHR2	0
chr4-184536597-184538507	0.0342374	0.291264	0.271	0.15	1	RP11-326I11.4	0
chr11-44725179-44728351	0.0342809	0.557687	0.229	0.11	1	TSPAN18	0
chr9-69130429-69132845	0.0342979	0.450746	0.219	0.094	1	TJP2	0
chr11-13007860-13011471	0.0343166	0.26689	0.312	0.148	1	RASSF10	0
chr17-57832488-57835214	0.0344012	0.415391	0.24	0.11	1	MRPS23	0
chr15-56242963-56246508	0.0344036	0.262889	0.25	0.122	1	TEX9	0
chr16-67197089-67201659	0.0345917	0.445581	0.229	0.127	1	ELMO3	0
chr10-102116953-102122829	0.0347248	-0.308302	0.271	0.294	1	LDB1	0
chr15-72116317-72119082	0.0347499	-0.322232	0.167	0.215	1	MYO9A	0
chr7-55964038-55966263	0.0347728	0.342324	0.229	0.12	1	GBAS	0
chr18-61891695-61895589	0.0348417	0.336874	0.271	0.151	1	RNF152	0
chr17-82266945-82270216	0.0349173	0.364787	0.25	0.119	1	CSNK1D	0
chr1-151830249-151833613	0.0349968	0.285697	0.292	0.137	1	RORC	0
chr15-42494806-42496470	0.0350316	0.310733	0.219	0.105	1	SNAP23	0
chr12-72269502-72277780	0.0350836	0.325635	0.323	0.172	1	TRHDE	0
chr16-21517160-21523924	0.0352939	-0.278442	0.26	0.284	1	CTB-31N19.5	2899
chr17-31094204-31096211	0.0353678	0.368892	0.219	0.112	1	NF1	0
chr7-138979668-138982641	0.0357116	0.394542	0.229	0.111	1	KIAA1549	0
chr21-34885884-34891680	0.0358463	-0.366416	0.271	0.304	1	RUNX1	0
chr3-69084195-69088571	0.0359135	0.338387	0.333	0.186	1	ARL6IP5	0
chr2-48313320-48316293	0.0359653	-0.401071	0.208	0.24	1	FOXN2	0
chr17-1642643-1651699	0.0362068	-0.342844	0.312	0.33	1	RILP	0
chr3-14946747-14949507	0.0365115	-0.35694	0.229	0.256	1	NR2C2	0
chr20-58888186-58893019	0.0365213	-0.487797	0.198	0.217	1	GNAS	0
chr18-3593236-3597902	0.0366481	-0.416576	0.25	0.258	1	DLGAP1	0
chr17-36543815-36546328	0.0366845	-0.328902	0.208	0.242	1	GGNBP2	0
chr22-29300742-29313670	0.0369495	-0.435435	0.292	0.314	1	GAS2L1	0
chr14-105479361-105492927	0.0369773	-0.307794	0.583	0.574	1	AL928654.7	0
chrX-43654213-43656766	0.0369989	0.260163	0.26	0.138	1	MAOA	0
chr17-83095958-83106518	0.0372639	-0.410245	0.26	0.287	1	AC144831.1	0
chr7-87151708-87153646	0.0373147	-0.343213	0.177	0.211	1	DMTF1	0
chr8-26576053-26580314	0.0374912	-0.382426	0.177	0.221	1	DPYSL2	0
chr8-78803961-78806871	0.0375153	0.31154	0.229	0.098	1	IL7	0
chr2-84458323-84461657	0.0375188	0.408806	0.208	0.104	1	SUCLG1	0
chr1-230066484-230070948	0.0382484	0.281221	0.333	0.191	1	GALNT2	0
chr5-55306840-55308712	0.0382948	0.421117	0.229	0.123	1	DHX29	0
chr10-42636404-42639060	0.0384239	0.296172	0.333	0.176	1	ZNF33B	0
chr7-107167561-107170408	0.0384383	-0.318534	0.292	0.32	1	HBP1	0
chr10-43395600-43398456	0.0386401	0.270287	0.312	0.167	1	HNRNPF	0
chr8-22382844-22385058	0.0387083	0.312354	0.24	0.109	1	SLC39A14	0
chr11-65109397-65118504	0.0387817	-0.299977	0.333	0.335	1	TM7SF2	0
chr1-997015-1002285	0.0389271	-0.560334	0.177	0.207	1	HES4	0
chr17-54898674-54904449	0.0389374	0.301794	0.323	0.164	1	TOM1L1	0
chr8-125641033-125643351	0.0390596	0.498277	0.24	0.112	1	RP11-136O12.2	99659
chr2-237690842-237695773	0.0391306	-0.422286	0.219	0.254	1	LRRFIP1	0
chr6-31157444-31159869	0.0391481	0.281368	0.292	0.158	1	CCHCR1	0
chr20-38032504-38034670	0.0393324	0.445763	0.208	0.11	1	RPRD1B	0
chr8-11863956-11869890	0.0393335	0.308895	0.344	0.201	1	CTSB	0
chr5-124659172-124663514	0.0394272	0.376849	0.281	0.139	1	ZNF608	0
chr4-76588322-76591361	0.0394881	0.408171	0.208	0.098	1	SHROOM3	0
chr9-72359797-72366464	0.0395545	-0.274666	0.302	0.327	1	ZFAND5	0
chr15-90953192-90955673	0.0397448	0.356815	0.24	0.124	1	UNC45A	0
chr19-44752952-44759106	0.0398573	-0.561541	0.219	0.239	1	BCL3	0
chr1-155124346-155132177	0.0399124	0.279991	0.458	0.281	1	EFNA1	0
chr1-43283948-43286748	0.0400244	0.42446	0.229	0.107	1	C1orf210	0
chr8-97848983-97850654	0.0405387	0.450107	0.229	0.096	1	LAPTM4B	0
chr6-39222176-39230297	0.0406263	0.266861	0.302	0.152	1	KCNK5	0
chr2-26032620-26035507	0.0406705	-0.361175	0.188	0.205	1	RAB10	0
chr6-43169972-43175207	0.040961	-0.319022	0.417	0.406	1	SRF	0
chr2-120012399-120015496	0.0410243	0.351282	0.26	0.131	1	EPB41L5	0
chr11-72011633-72016307	0.0412861	0.385459	0.208	0.101	1	NUMA1	0
chr11-65476238-65480193	0.0413183	-0.388186	0.24	0.255	1	CMB9-22P13.2	7047
chr11-134252510-134254276	0.0413419	0.321363	0.24	0.12	1	ACAD8	0
chr13-102845160-102848096	0.0413721	0.272918	0.271	0.141	1	ERCC5	0
chr11-70269684-70271833	0.0414152	0.26002	0.281	0.152	1	PPFIA1	0
chr19-12331081-12334254	0.0415235	0.284185	0.26	0.133	1	ZNF563	0
chr16-23148356-23150079	0.0416014	0.318518	0.281	0.146	1	USP31	0
chr10-89473892-89479399	0.0416364	0.334429	0.292	0.136	1	SLC16A12	0
chr5-6711874-6715022	0.0420338	-0.310359	0.208	0.23	1	PAPD7	0
chr8-543974-546534	0.0421164	0.250899	0.271	0.137	1	TDRP	0
chr16-68229271-68240393	0.0421418	-0.26166	0.458	0.405	1	ESRP2	0
chr3-42871585-42877828	0.0421546	0.487434	0.25	0.123	1	CYP8B1	0
chr2-47028112-47036072	0.0421857	-0.435283	0.177	0.207	1	TTC7A	0
chr2-44290779-44296351	0.0425977	0.299533	0.271	0.128	1	SLC3A1	0
chr17-19647013-19650620	0.0426497	0.338845	0.302	0.181	1	ALDH3A2	0
chr1-150548502-150554904	0.0428375	-0.617318	0.188	0.229	1	ADAMTSL4	0
chr19-18425244-18442517	0.0430839	-0.47647	0.333	0.352	1	SSBP4	0
chr16-88758200-88766497	0.0431592	0.317509	0.323	0.179	1	PIEZO1	0
chr6-43912386-43918267	0.0434186	0.329783	0.24	0.111	1	RP11-344J7.2	60052
chr19-45505437-45509863	0.0434761	-0.428279	0.198	0.222	1	VASP	0
chr7-5523018-5534428	0.0434821	-0.36678	0.427	0.431	1	ACTB	0
chr9-35746473-35750457	0.0435829	0.305991	0.271	0.142	1	GBA2	0
chr19-35755235-35759073	0.0438314	-0.436262	0.208	0.242	1	PROSER3	0
chr19-2624307-2628334	0.0438911	0.275145	0.354	0.199	1	GNG7	0
chr4-1765531-1772216	0.0439008	0.369466	0.229	0.111	1	TACC3	20354
chr12-27012034-27015875	0.0439537	0.399433	0.271	0.141	1	TM7SF3	0
chr7-1084772-1088794	0.0440858	0.373817	0.229	0.103	1	GPER1	0
chr19-6735635-6741553	0.0441367	-0.294442	0.396	0.393	1	GPR108	0
chr5-138463079-138471282	0.0445969	-0.382807	0.5	0.447	1	EGR1	0
chr19-2840553-2842616	0.0447259	0.268799	0.271	0.152	1	ZNF555	0
chr17-39736260-39741789	0.044928	0.326433	0.427	0.254	1	GRB7	0
chr1-201395780-201401161	0.0449524	0.272781	0.333	0.166	1	LAD1	0
chr2-118012828-118015141	0.0450158	0.321004	0.24	0.116	1	CCDC93	0
chr1-204125863-204132372	0.0450811	0.269815	0.333	0.181	1	SOX13	0
chr4-109701909-109704454	0.0452937	0.263	0.25	0.122	1	CASP6	0
chr7-73577343-73579541	0.0453946	-0.455772	0.188	0.205	1	TBL2	0
chr19-55650636-55656050	0.0454016	-0.381785	0.344	0.342	1	CCDC106	0
chr14-70808072-70810466	0.0456011	0.33986	0.312	0.165	1	MAP3K9	0
chr4-88282767-88286251	0.0456677	-0.393909	0.198	0.209	1	PPM1K	0
chr11-130896951-130898377	0.0460522	0.332244	0.219	0.096	1	SNX19	0
chr3-150407265-150411441	0.0461862	-0.278779	0.271	0.293	1	TSC22D2	0
chr3-100399621-100403781	0.0463856	0.303625	0.302	0.19	1	TOMM70	0
chrX-2498005-2503101	0.0465048	0.376718	0.229	0.122	1	DHRSX	0
chr1-241518716-241520232	0.0465247	0.272354	0.26	0.145	1	FH	0
chr19-47255167-47260872	0.0468962	-0.324705	0.385	0.384	1	CCDC9	0
chr5-139695674-139701739	0.0470367	-0.33082	0.271	0.266	1	CTB-35F21.1	0
chr13-30463795-30466535	0.0470528	-0.277753	0.208	0.245	1	HMGB1	0
chr10-124417824-124419658	0.0473341	0.27297	0.24	0.129	1	OAT	0
chr4-76305819-76309047	0.0479018	0.428481	0.24	0.123	1	STBD1	0
chr2-149586975-149588304	0.0487496	0.347105	0.219	0.108	1	MMADHC	0
chr1-19812568-19816748	0.0487838	0.33245	0.219	0.1	1	RNF186	0
chr12-53218773-53223809	0.0489709	-0.45989	0.188	0.203	1	RARG	0
chr9-35756301-35757943	0.0491579	0.366578	0.208	0.096	1	RGP1	0
chr19-11088331-11093500	0.0495378	-0.406325	0.188	0.22	1	LDLR	0
chr5-138952877-138956413	0.0498473	0.438863	0.25	0.118	1	SIL1	0
chr19-2474425-2480493	0.0499515	-0.376414	0.354	0.346	1	GADD45B	0
chr1-85605400-85607865	0.0501766	0.458482	0.219	0.092	1	RP11-290M5.2	4665
chr11-65353644-65358712	0.0502076	0.304226	0.271	0.173	1	TIGD3	0
chr1-112673510-112675933	0.0504917	0.284965	0.24	0.118	1	MOV10	0
chr9-137611156-137620030	0.0506472	-0.381316	0.292	0.286	1	EHMT1	0
chr2-113244005-113253641	0.0510996	0.325997	0.25	0.138	1	PAX8	0
chr12-120290401-120293724	0.0511037	-0.364816	0.167	0.202	1	SIRT4	8591
chr12-67268169-67270604	0.051104	-0.306653	0.24	0.273	1	CAND1	0
chr15-72226196-72232793	0.0516489	-0.324094	0.354	0.334	1	PKM	0
chr6-43575197-43577710	0.0517903	0.328078	0.219	0.107	1	XPO5	0
chr7-44985953-44987290	0.051878	0.323012	0.24	0.129	1	SNHG15	0
chr18-3621888-3625517	0.051883	-0.304935	0.208	0.209	1	DLGAP1	0
chr16-626780-631675	0.0519521	0.41191	0.229	0.102	1	RAB40C	0
chr17-48023053-48027199	0.0520665	-0.257143	0.271	0.282	1	COPZ2	0
chr21-34526391-34528749	0.0521631	0.394462	0.219	0.117	1	RCAN1	0
chr17-28343520-28348355	0.0522855	0.377532	0.208	0.102	1	POLDIP2	0
chr7-95595397-95597606	0.0525622	0.27928	0.302	0.175	1	PDK4	0
chr19-7616505-7620561	0.0526113	0.349329	0.229	0.117	1	CAMSAP3	0
chr7-100538451-100540633	0.0526691	-0.398583	0.219	0.229	1	AGFG2	0
chr14-105201274-105206320	0.052775	0.264951	0.323	0.175	1	BRF1	2965
chr3-172708895-172711797	0.0530317	0.318245	0.302	0.169	1	NCEH1	0
chr2-43217634-43223003	0.0531232	-0.339117	0.25	0.263	1	ZFP36L2	0
chr11-68144932-68147574	0.0536856	0.358429	0.219	0.1	1	KMT5B	7288
chr9-124279601-124287004	0.0540158	0.381424	0.375	0.223	1	NEK6	0
chr10-17227246-17231058	0.0541508	-0.341893	0.198	0.24	1	VIM	0
chr13-21668686-21677690	0.0541516	-0.285026	0.198	0.22	1	FGF9	0
chr3-123584158-123586611	0.0542802	-0.291252	0.188	0.21	1	HACD2	0
chr11-88336583-88338855	0.0544631	0.312082	0.219	0.103	1	CTSC	0
chr14-81219057-81222100	0.054474	-0.341029	0.292	0.287	1	GTF2A1	0
chr5-180808533-180812263	0.054541	-0.37858	0.219	0.236	1	MGAT1	0
chr7-75965772-75970605	0.0546187	0.282454	0.229	0.122	1	POR	0
chr17-83074893-83092415	0.0547798	-0.402187	0.396	0.379	1	METRNL	0
chr4-5750813-5754589	0.054798	0.511789	0.25	0.121	1	EVC	0
chr1-54579319-54583557	0.0548969	0.313151	0.312	0.161	1	ACOT11	0
chr8-38230769-38232626	0.0551399	0.323374	0.271	0.144	1	DDHD2	0
chr19-49865201-49879653	0.0554277	-0.258682	0.635	0.602	1	PNKP	0
chr22-24630777-24634028	0.0554336	0.363557	0.208	0.098	1	GGT1	1771
chr6-42045275-42051249	0.0554481	-0.29403	0.219	0.248	1	TAF8	0
chr14-73752299-73763860	0.055525	-0.271199	0.438	0.411	1	ELMSAN1	0
chr17-40351385-40359066	0.0555378	0.262159	0.26	0.154	1	RARA	0
chr10-117373265-117376830	0.0556718	0.334096	0.302	0.18	1	PDZD8	0
chr11-63836979-63841963	0.0558009	-0.298421	0.25	0.256	1	MARK2	0
chr10-132536137-132541013	0.0558318	-0.337634	0.302	0.311	1	INPP5A	0
chr13-32426029-32429130	0.0559517	0.263021	0.26	0.145	1	N4BP2L1	0
chr2-241314455-241317189	0.0559634	-0.392837	0.25	0.252	1	SEPT2	0
chr10-58384369-58386147	0.0559644	0.280489	0.24	0.125	1	TFAM	0
chr9-127914589-127919902	0.0560036	-0.456713	0.177	0.208	1	ST6GALNAC4	0
chr2-231640305-231645597	0.0563827	-0.432475	0.208	0.211	1	C2orf57	46021
chr8-47522106-47527504	0.056384	0.335813	0.302	0.182	1	SPIDR	0
chr20-23361025-23363747	0.0566919	-0.366637	0.24	0.255	1	GZF1	0
chr1-154417080-154421703	0.0567648	0.287594	0.344	0.192	1	IL6R	0
chr17-17040881-17045778	0.0568972	-0.351293	0.188	0.215	1	MPRIP	0
chr15-78943154-78946228	0.0569876	0.324492	0.24	0.122	1	CTSH	0
chr1-41240170-41243167	0.0573921	0.354753	0.229	0.115	1	SCMH1	0
chr1-243253409-243256574	0.0585601	-0.366217	0.26	0.27	1	SDCCAG8	0
chr14-24365521-24369595	0.0587888	-0.38626	0.219	0.239	1	NFATC4	0
chr13-20519835-20527236	0.0588287	0.250871	0.292	0.166	1	CRYL1	0
chr7-100583174-100587431	0.0588944	-0.350329	0.333	0.337	1	FBXO24	0
chr8-141126592-141130328	0.0591281	-0.295291	0.24	0.274	1	DENND3	0
chr7-99372052-99376504	0.0591294	-0.273242	0.188	0.211	1	ARPC1B	0
chr19-45402281-45407308	0.0593241	-0.324402	0.25	0.27	1	CD3EAP	0
chr19-48632521-48640895	0.0593564	-0.268099	0.438	0.44	1	DBP	0
chr10-121509718-121512442	0.059387	0.41543	0.229	0.108	1	FGFR2	0
chr1-94245833-94248368	0.0594836	0.277477	0.24	0.118	1	ARHGAP29	0
chr1-151280735-151285040	0.0595823	-0.352959	0.417	0.365	1	ZNF687	0
chr2-169361067-169365184	0.0595984	0.366749	0.229	0.105	1	LRP2	0
chr7-82442618-82444879	0.0599872	0.277603	0.208	0.102	1	CACNA2D1	0
chr2-237589804-237591906	0.0599957	0.327544	0.219	0.107	1	RAB17	0
chr17-78313560-78318546	0.0601585	-0.383641	0.229	0.24	1	AC061992.2	0
chr9-33815843-33818998	0.060278	-0.40242	0.198	0.208	1	UBE2R2	0
chr17-81092799-81103464	0.0605135	-0.4314	0.219	0.232	1	BAIAP2	0
chr1-203303504-203312312	0.060535	-0.372361	0.26	0.275	1	BTG2	0
chr5-179677673-179679573	0.0607321	0.346687	0.208	0.11	1	CBY3	0
chr19-40797471-40801365	0.0609088	-0.354919	0.198	0.234	1	EGLN2	0
chr16-5096909-5099193	0.0609686	-0.326142	0.229	0.245	1	EEF2KMT	0
chr22-20566707-20569912	0.0611667	0.380804	0.208	0.093	1	MED15	0
chr1-236794518-236797332	0.0612349	-0.342146	0.188	0.206	1	MTR	0
chr17-40218474-40220386	0.0613606	0.305346	0.208	0.106	1	WIPF2	0
chr19-12399919-12401780	0.0614746	0.429812	0.219	0.12	1	ZNF799	0
chr20-43556297-43561455	0.0616201	0.304895	0.25	0.133	1	SGK2	0
chr1-154970049-154976330	0.0623127	-0.25252	0.385	0.397	1	SHC1	0
chr10-58511531-58514502	0.0627981	0.281095	0.271	0.137	1	BICC1	0
chr9-112378015-112381444	0.0632173	0.276397	0.271	0.158	1	HSDL2	0
chr6-99567936-99569175	0.0632433	0.351458	0.208	0.105	1	CCNC	0
chr4-75629200-75631321	0.0635607	0.340174	0.24	0.115	1	CDKL2	0
chr11-47184045-47189870	0.0641803	0.278995	0.312	0.158	1	PACSIN3	0
chr7-139679550-139683854	0.0642857	0.274759	0.24	0.122	1	HIPK2	0
chr14-49766818-49771480	0.0644084	0.295064	0.344	0.212	1	KLHDC2	0
chr6-118933358-118935555	0.0644416	0.274244	0.271	0.137	1	MCM9	0
chr4-184647922-184650471	0.0646059	-0.390091	0.198	0.212	1	CASP3	0
chr16-75304430-75306919	0.0647368	0.353024	0.26	0.137	1	CFDP1	0
chr3-12286648-12289259	0.0650215	0.364057	0.208	0.104	1	PPARG	0
chr7-4743598-4748755	0.0650305	-0.383137	0.188	0.202	1	FOXK1	0
chr7-151243603-151253440	0.0652712	-0.437658	0.229	0.238	1	SMARCD3	0
chrX-13733971-13735411	0.065322	0.468704	0.219	0.117	1	TRAPPC2	0
chr19-11196464-11206422	0.0654131	-0.297031	0.24	0.261	1	DOCK6	0
chr1-67428903-67432051	0.065544	-0.286633	0.198	0.205	1	SERBP1	0
chr1-222616527-222619260	0.0658407	0.28775	0.25	0.133	1	MIA3	0
chr22-42959147-42963706	0.0658604	0.264294	0.219	0.109	1	PACSIN2	0
chr6-157322908-157324451	0.0662617	0.328911	0.219	0.119	1	TMEM242	0
chr11-119419462-119423562	0.0663685	0.352282	0.208	0.103	1	THY1	0
chr12-120227425-120233273	0.0665641	-0.273244	0.198	0.206	1	PXN	0
chrX-149937658-149940996	0.0666009	-0.288155	0.312	0.325	1	CXorf40B	0
chr1-1127560-1131361	0.0666967	0.449269	0.208	0.109	1	LINC01342	5655
chr10-44971033-44982863	0.0667874	-0.318912	0.406	0.372	1	RASSF4	0
chr1-112712338-112716889	0.0668779	-0.318654	0.208	0.226	1	PPM1J	0
chr7-10972911-10974851	0.0669722	0.330994	0.219	0.118	1	PHF14	0
chr18-23114141-23116929	0.0670226	0.420122	0.219	0.111	1	CABLES1	17634
chr8-143264066-143268682	0.0674665	0.250748	0.26	0.139	1	GLI4	0
chr4-780746-783389	0.0675146	-0.372269	0.208	0.227	1	CPLX1	1567
chr4-183746272-183748672	0.0679731	0.580226	0.219	0.097	1	RP11-499F19.3	13442
chr3-42589982-42591785	0.068961	0.260053	0.271	0.156	1	SS18L2	0
chr6-73578979-73581270	0.0695689	0.285356	0.219	0.111	1	SLC17A5	12108
chr4-9151832-9154027	0.0697235	-0.251502	0.26	0.27	1	FAM90A26	16381
chr6-151388992-151393118	0.069763	-0.322133	0.312	0.309	1	ZBTB2	0
chr12-26134749-26135702	0.0705574	0.532899	0.208	0.095	1	SSPN	0
chr11-68008082-68015414	0.0708419	0.282754	0.458	0.277	1	ALDH3B1	0
chr6-142943710-142948184	0.0708965	-0.284288	0.365	0.358	1	HIVEP2	0
chr13-114313691-114315058	0.0709412	0.366549	0.208	0.109	1	CHAMP1	0
chr12-55726534-55730731	0.0714156	-0.437019	0.323	0.302	1	CD63	0
chr11-111907701-111914717	0.0717242	0.285181	0.406	0.237	1	CRYAB	0
chr14-94173342-94175420	0.0717699	0.321536	0.229	0.113	1	PPP4R4	0
chr5-43063654-43067944	0.0717833	-0.275489	0.229	0.252	1	ZNF131	0
chr11-112225775-112227390	0.0726183	0.269621	0.229	0.121	1	PTS	0
chr15-66700544-66708038	0.0739843	-0.286649	0.333	0.307	1	SMAD6	0
chr11-65856622-65862486	0.0743248	-0.339845	0.417	0.396	1	CFL1	0
chr5-10562798-10568010	0.0743956	0.391623	0.281	0.161	1	ANKRD33B	0
chr17-82226885-82247518	0.0748638	-0.312454	0.531	0.495	1	SLC16A3	0
chr1-18479303-18484284	0.0749097	0.316336	0.365	0.201	1	KLHDC7A	0
chr19-55597469-55601298	0.0749467	-0.271261	0.26	0.277	1	FIZ1	0
chr3-14470902-14475027	0.0753917	0.370125	0.292	0.158	1	SLC6A6	0
chr2-231705773-231712687	0.0757083	-0.256505	0.5	0.474	1	PTMA	0
chr7-47405227-47408425	0.0757495	0.34004	0.208	0.107	1	TNS3	0
chr9-87725348-87726873	0.0759485	0.25348	0.24	0.132	1	CTSL	0
chr4-85928598-85931664	0.0765989	0.329041	0.26	0.138	1	ARHGAP24	0
chr16-67933796-67938047	0.0769078	-0.320275	0.219	0.217	1	PSMB10	0
chr14-59187711-59190632	0.0770481	-0.346834	0.25	0.241	1	DAAM1	0
chr14-90381441-90384604	0.0774026	-0.299794	0.229	0.241	1	RP11-471B22.3	0
chr14-103879157-103883390	0.077882	0.28057	0.271	0.14	1	CTD-2134A5.4	0
chr22-50522745-50532809	0.0780844	-0.34212	0.479	0.461	1	SCO2	0
chr4-123396429-123400409	0.0783548	-0.281609	0.208	0.219	1	SPRY1	0
chr15-70060623-70065688	0.0785812	0.391834	0.24	0.118	1	TLE3	0
chr1-153921659-153924315	0.0788591	-0.333322	0.188	0.202	1	GATAD2B	0
chr3-172039046-172043133	0.0799651	-0.281902	0.198	0.216	1	FNDC3B	0
chr2-112053384-112056803	0.0800668	-0.322365	0.396	0.374	1	TMEM87B	0
chr2-203013638-203015938	0.0800722	-0.392719	0.188	0.208	1	NBEAL1	0
chr1-27566775-27573327	0.0802552	-0.310485	0.229	0.222	1	AHDC1	0
chr21-42473859-42476711	0.0804543	0.522049	0.24	0.118	1	RSPH1	0
chr19-11504647-11507374	0.0806804	0.356645	0.271	0.163	1	ZNF653	0
chr9-129137159-129144301	0.0808877	-0.395769	0.312	0.304	1	PTPA	0
chr5-76401897-76405127	0.081104	0.345242	0.208	0.121	1	IQGAP2	0
chr2-24075729-24078037	0.081231	-0.28222	0.302	0.286	1	TP53I3	0
chr7-24572320-24574737	0.0812913	0.401183	0.24	0.126	1	MPP6	0
chr19-3396231-3405514	0.0813149	-0.314564	0.24	0.264	1	NFIC	0
chr3-52052680-52058604	0.0814031	-0.424681	0.26	0.262	1	DUSP7	0
chr11-59142154-59143662	0.0816388	0.413408	0.25	0.146	1	FAM111A	0
chr19-45177671-45180044	0.0816711	-0.305114	0.271	0.282	1	AC005779.2	0
chr14-101759174-101762676	0.0819536	-0.323677	0.281	0.287	1	PPP2R5C	0
chr1-23343208-23345516	0.0820785	-0.335577	0.208	0.215	1	HNRNPR	0
chr11-9459460-9462572	0.0824445	-0.32169	0.312	0.302	1	ZNF143	0
chr22-30323759-30328148	0.0826142	0.250482	0.323	0.183	1	TBC1D10A	0
chr14-103711538-103717295	0.0826871	-0.357039	0.271	0.269	1	ZFYVE21	0
chr17-2391511-2404729	0.0827446	-0.266043	0.719	0.633	1	MNT	0
chr10-13299016-13300722	0.0827714	0.29731	0.219	0.117	1	PHYH	0
chr10-623186-626538	0.0829519	0.356807	0.24	0.13	1	DIP2C	0
chr8-101204339-101207210	0.083815	-0.304384	0.25	0.265	1	ZNF706	0
chr15-63046928-63052211	0.0840755	-0.25028	0.208	0.219	1	TPM1	0
chr2-148643885-148646484	0.084301	-0.324087	0.198	0.202	1	EPC2	0
chr1-27007553-27013590	0.084414	-0.267187	0.198	0.222	1	FAM46B	0
chr19-8361754-8364857	0.084601	0.32748	0.271	0.143	1	ANGPTL4	0
chr22-46005418-46008814	0.0848945	-0.314013	0.198	0.203	1	CITF22-92A6.1	4791
chr8-143561598-143579847	0.0851979	-0.323917	0.5	0.442	1	MROH6	0
chr9-33262796-33265765	0.0852445	-0.343372	0.219	0.228	1	BAG1	0
chr6-106739196-106744395	0.0854161	0.323562	0.24	0.117	1	RP1-60O19.1	0
chr9-83978209-83981778	0.0854619	-0.309919	0.25	0.263	1	HNRNPK	0
chr4-185201978-185204970	0.0855159	0.266495	0.24	0.139	1	SNX25	0
chr18-50373534-50375440	0.0857266	0.283169	0.208	0.103	1	SKA1	0
chr6-3748206-3752975	0.0864917	-0.311396	0.26	0.266	1	PXDC1	0
chr8-124473220-124476869	0.0868638	-0.260324	0.271	0.267	1	RNF139	0
chr9-136481659-136487205	0.0872056	-0.336122	0.312	0.321	1	SEC16A	0
chr1-23367430-23372509	0.0873053	-0.322197	0.281	0.265	1	ZNF436	0
chr10-62814985-62819150	0.0881335	-0.335997	0.219	0.237	1	EGR2	0
chr11-68310962-68315799	0.0881803	0.284557	0.219	0.114	1	LRP5	0
chr12-108853943-108859709	0.088412	-0.343946	0.219	0.245	1	SSH1	0
chr1-155081722-155086948	0.0887952	-0.360329	0.219	0.236	1	RP11-540D14.8	0
chr5-132385279-132390315	0.0888449	-0.286713	0.229	0.228	1	SLC22A5	0
chr2-69913935-69916049	0.0889469	-0.301174	0.333	0.322	1	MXD1	0
chr20-40687278-40690849	0.0901251	-0.416084	0.188	0.215	1	MAFB	0
chr2-201231925-201234698	0.0902931	0.367595	0.219	0.123	1	CASP8	0
chr15-20248099-20253474	0.0903524	0.408666	0.24	0.12	1	RP11-509A17.3	91261
chr10-110917962-110921066	0.0904359	-0.254478	0.344	0.327	1	BBIP1	0
chr7-33128822-33130161	0.0913165	0.262747	0.24	0.124	1	BBS9	0
chr17-57355062-57358574	0.0914989	0.384522	0.208	0.109	1	MSI2	0
chr19-43667471-43670581	0.0919649	-0.454183	0.292	0.292	1	PLAUR	0
chr2-61174990-61180992	0.0919949	-0.303731	0.208	0.229	1	AHSA2	0
chr14-103204509-103210201	0.0921502	0.267131	0.323	0.178	1	RP11-736N17.10	0
chr14-104676693-104683443	0.0922224	-0.286554	0.188	0.219	1	RP11-982M15.6	0
chr1-183022005-183025063	0.0926889	-0.309788	0.198	0.202	1	LAMC1	0
chr12-8242208-8244336	0.0928853	-0.288824	0.271	0.275	1	RP11-266K4.9	0
chr2-218321995-218325328	0.0929569	0.275526	0.312	0.19	1	PNKD	0
chr1-91826949-91831536	0.0936121	0.41484	0.24	0.127	1	TGFBR3	0
chr5-10288122-10290502	0.0938419	0.26355	0.229	0.114	1	CMBL	0
chr1-226061309-226065250	0.0947343	-0.328047	0.229	0.241	1	H3F3A	0
chr1-156112471-156121798	0.0949707	-0.324503	0.344	0.319	1	LMNA	0
chr1-31412001-31415165	0.0957011	0.313308	0.208	0.109	1	SERINC2	0
chr21-44869726-44875774	0.0957062	-0.291671	0.271	0.28	1	PTTG1IP	0
chr3-129622423-129628542	0.0960231	-0.455275	0.198	0.218	1	PLXND1	15604
chr12-49622127-49625275	0.0964515	0.276139	0.24	0.147	1	PRPF40B	0
chr15-90183792-90186182	0.0967604	0.266291	0.25	0.144	1	SEMA4B	0
chr6-41730615-41736603	0.0967949	-0.258102	0.312	0.309	1	TFEB	0
chr12-56631831-56637634	0.0971026	-0.271441	0.312	0.3	1	BAZ2A	0
chr17-76734301-76738969	0.0985867	-0.33503	0.302	0.291	1	MFSD11	0
chr4-2255251-2264822	0.0995816	-0.311996	0.375	0.344	1	MXD4	0
chr4-107719267-107721857	0.099674	-0.309712	0.219	0.208	1	PAPSS1	0
chr22-40635364-40638089	0.100062	-0.291194	0.198	0.221	1	MKL1	0
chr1-51311950-51317367	0.100276	0.280738	0.302	0.161	1	TTC39A	0
chr1-6422757-6428392	0.100912	0.28705	0.229	0.123	1	ESPN	0
chr12-124384317-124393817	0.10096	-0.297022	0.323	0.314	1	NCOR2	0
chr19-47109523-47114974	0.101518	-0.306839	0.292	0.288	1	ZC3H4	0
chr3-115783827-115785523	0.101569	0.317136	0.219	0.119	1	LSAMP	16839
chr14-91058046-91061572	0.101692	-0.276275	0.302	0.284	1	RPS6KA5	0
chr2-72914985-72919246	0.102177	0.274657	0.333	0.177	1	EMX1	0
chr14-73848815-73853152	0.102371	0.262563	0.312	0.182	1	RP5-1021I20.4	0
chr2-85323728-85328690	0.102859	0.288056	0.312	0.196	1	TGOLN2	0
chr11-64092380-64097181	0.102871	0.499223	0.208	0.103	1	MACROD1	0
chr3-46975736-46983304	0.103355	-0.34245	0.365	0.325	1	CCDC12	0
chr1-154426770-154433747	0.103527	0.303765	0.292	0.162	1	IL6R	0
chr3-126473640-126477222	0.103598	-0.338919	0.219	0.213	1	ZXDC	0
chr4-83535105-83539061	0.103848	0.257453	0.229	0.123	1	GPAT3	0
chr11-65887562-65892244	0.104035	-0.29657	0.26	0.288	1	FIBP	0
chr6-30611555-30618891	0.104235	-0.25384	0.354	0.342	1	MRPS18B	0
chr3-112560807-112563184	0.104699	-0.313715	0.229	0.231	1	ATG3	0
chr11-30422061-30425310	0.105716	0.324022	0.208	0.11	1	MPPED2	0
chr17-75773095-75780348	0.105735	-0.377226	0.312	0.297	1	H3F3B	0
chr17-40315654-40328299	0.106292	-0.37328	0.396	0.368	1	RARA	0
chr1-93612202-93618511	0.107085	0.282923	0.281	0.157	1	BCAR3	0
chr9-127960127-127982159	0.107107	-0.266344	0.49	0.446	1	FAM102A	0
chr7-151085294-151090636	0.107215	-0.419979	0.188	0.211	1	AGAP3	0
chr19-11373506-11376155	0.107592	-0.262822	0.229	0.245	1	SWSAP1	0
chr17-28714423-28721184	0.107625	-0.264865	0.302	0.319	1	RAB34	0
chr1-93591242-93595619	0.108489	0.298998	0.26	0.157	1	BCAR3	0
chr5-177453418-177459426	0.10862	-0.305149	0.292	0.286	1	DBN1	0
chr6-42744608-42748055	0.108714	-0.25342	0.188	0.207	1	TBCC	0
chr6-31727251-31731090	0.108741	-0.337265	0.188	0.206	1	CLIC1	0
chr6-99520732-99523024	0.108979	0.262817	0.208	0.104	1	TSTD3	0
chr7-155296356-155299946	0.109777	-0.278759	0.281	0.278	1	INSIG1	0
chr15-74612964-74617032	0.109923	-0.36104	0.219	0.213	1	CLK3	0
chr15-39578870-39584389	0.110112	-0.344743	0.26	0.266	1	THBS1	0
chr1-12593601-12604830	0.110656	-0.266676	0.333	0.326	1	DHRS3	0
chr11-47213931-47217040	0.11071	0.289276	0.281	0.171	1	DDB2	0
chr6-139027614-139030063	0.110839	0.325798	0.208	0.105	1	ABRACL	0
chr6-33409429-33413991	0.111422	-0.289586	0.24	0.256	1	PHF1	0
chr19-506370-508841	0.111551	-0.308396	0.208	0.213	1	TPGS1	0
chr2-28750290-28754606	0.111606	-0.352302	0.229	0.219	1	PPP1CB	0
chr16-30984507-30986277	0.111812	0.295203	0.208	0.111	1	HSD3B7	0
chr16-67392831-67400206	0.111954	-0.413945	0.208	0.229	1	ZDHHC1	0
chr7-20329156-20332740	0.112615	0.31648	0.417	0.269	1	ITGB8	0
chr2-177263204-177267052	0.113354	-0.294117	0.312	0.293	1	NFE2L2	0
chr5-75336059-75338153	0.113561	-0.277515	0.219	0.222	1	HMGCR	0
chr12-57843799-57848440	0.113868	-0.253558	0.281	0.276	1	CTDSP2	0
chr11-57711427-57713142	0.114608	-0.291251	0.208	0.211	1	TMX2	0
chr18-48452165-48456675	0.115139	0.282365	0.26	0.134	1	RNA5SP456	18811
chr12-6688274-6690166	0.115335	-0.336114	0.208	0.206	1	ZNF384	0
chr8-22559619-22567547	0.115424	-0.370489	0.219	0.225	1	SORBS3	0
chr15-90387501-90389939	0.115523	-0.315329	0.198	0.208	1	IQGAP1	0
chr5-9544177-9548113	0.115652	0.329145	0.281	0.164	1	SEMA5A	0
chr16-22188182-22193233	0.115833	-0.285689	0.5	0.432	1	SDR42E2	0
chr16-57371857-57374993	0.115862	0.32704	0.281	0.157	1	CX3CL1	0
chr8-100719767-100723377	0.116053	-0.26668	0.281	0.287	1	PABPC1	0
chr1-161388849-161391482	0.116153	-0.350398	0.208	0.222	1	RP11-122G18.12	7926
chr5-31531493-31533205	0.117455	0.267636	0.208	0.116	1	C5orf22	0
chrX-2689971-2692648	0.11761	0.282392	0.208	0.11	1	CD99	0
chr8-22593583-22606000	0.117657	-0.296477	0.458	0.421	1	PDLIM2	0
chr2-69740366-69743797	0.117707	0.334836	0.229	0.136	1	ANXA4	0
chr19-11141583-11144410	0.117707	-0.255071	0.208	0.209	1	SPC24	0
chr6-154474449-154480538	0.118181	0.35343	0.292	0.16	1	CNKSR3	0
chr20-5125861-5128438	0.118384	-0.307546	0.25	0.247	1	CDS2	0
chr7-87627448-87629503	0.118659	0.302521	0.208	0.11	1	RUNDC3B	0
chr8-17921671-17925067	0.11982	-0.308433	0.24	0.243	1	PCM1	0
chr15-72473239-72475740	0.119948	-0.270192	0.188	0.203	1	ARIH1	0
chr11-119093799-119096194	0.120097	-0.346756	0.198	0.205	1	H2AFX	0
chr15-90190140-90193191	0.120866	0.258763	0.208	0.107	1	SEMA4B	0
chr17-8137739-8165070	0.121045	-0.264483	0.823	0.708	1	PER1	0
chr14-54901249-54903568	0.121536	0.253875	0.208	0.107	1	GCH1	0
chr17-39704631-39707411	0.122407	0.298362	0.219	0.125	1	ERBB2	0
chr7-76356798-76360177	0.122612	-0.297699	0.26	0.267	1	YWHAG	0
chr16-57184940-57187942	0.122929	-0.31857	0.229	0.22	1	FAM192A	0
chr15-58770344-58772425	0.123247	-0.282508	0.219	0.214	1	FAM63B	0
chr7-90210858-90212545	0.12326	0.262536	0.208	0.11	1	STEAP2	0
chr17-67244096-67247458	0.123993	0.310044	0.219	0.124	1	HELZ	0
chr16-21506738-21514590	0.124063	-0.254234	0.229	0.209	1	CTB-31N19.5	12233
chr1-45582685-45585335	0.124244	-0.343915	0.188	0.203	1	NASP	0
chr9-120868017-120870266	0.124635	-0.306805	0.198	0.204	1	PHF19	0
chr19-1406130-1419481	0.126343	-0.321344	0.406	0.362	1	DAZAP1	0
chr9-38619765-38622799	0.126393	0.298752	0.271	0.151	1	ANKRD18A	0
chr17-77318337-77326265	0.126702	-0.356417	0.312	0.301	1	SEPT9	0
chr8-144310801-144322153	0.128711	-0.521311	0.208	0.21	1	HSF1	0
chr2-30145904-30148603	0.128898	-0.324233	0.333	0.309	1	YPEL5	0
chr17-72119682-72124350	0.129516	0.308559	0.323	0.173	1	SOX9	0
chr2-197452581-197454413	0.130035	-0.291037	0.292	0.274	1	COQ10B	0
chr19-1850880-1866047	0.130181	-0.317162	0.458	0.455	1	KLF16	0
chr5-177085356-177090664	0.130239	0.327078	0.271	0.16	1	FGFR4	0
chr7-143379667-143385358	0.130755	-0.355579	0.323	0.302	1	ZYX	0
chr11-118434347-118439094	0.132107	-0.33269	0.24	0.241	1	KMT2A	0
chr2-70190090-70191513	0.132308	0.251678	0.219	0.122	1	C2orf42	0
chr3-152266521-152270666	0.135121	-0.280455	0.198	0.212	1	MBNL1	0
chr22-46376740-46381725	0.135975	0.349399	0.25	0.146	1	CELSR1	0
chr10-70381488-70383190	0.136201	0.25167	0.208	0.111	1	LRRC20	0
chr2-9629325-9632794	0.137319	-0.2926	0.24	0.236	1	YWHAQ	0
chr6-24719024-24722157	0.138195	-0.283385	0.281	0.268	1	C6orf62	0
chr15-40102520-40109763	0.138846	-0.257253	0.323	0.306	1	BMF	0
chr1-53219672-53221270	0.139012	0.353868	0.208	0.125	1	C1orf123	0
chr7-35035563-35038491	0.141008	-0.295438	0.24	0.224	1	DPY19L1	0
chr4-98259476-98262817	0.14123	-0.259564	0.219	0.213	1	RAP1GDS1	0
chr17-4946554-4952000	0.141348	-0.264676	0.24	0.246	1	PFN1	0
chr19-16110589-16112924	0.143084	-0.29585	0.219	0.229	1	RAB8A	0
chr1-156052748-156055800	0.143241	-0.35727	0.219	0.212	1	UBQLN4	0
chr7-44847207-44849017	0.143832	-0.291754	0.25	0.238	1	H2AFV	0
chr1-1905985-1911679	0.143913	-0.283235	0.198	0.22	1	CALML6	3147
chr22-49932950-49939023	0.144051	-0.383817	0.24	0.241	1	CITF22-49E9.3	0
chr12-122040243-122044154	0.146	0.339779	0.219	0.119	1	BCL7A	0
chr15-45634264-45636066	0.146829	0.26387	0.26	0.151	1	SQRDL	0
chr20-50760808-50764941	0.147033	0.28299	0.25	0.148	1	PARD6B	4012
chr7-106064315-106066529	0.147295	0.298233	0.24	0.125	1	SYPL1	23973
chr6-163412683-163417216	0.147669	-0.263938	0.271	0.273	1	QKI	0
chr17-45170419-45173502	0.147709	0.269229	0.292	0.159	1	HEXIM2	378
chr9-113462962-113466171	0.147884	0.271046	0.219	0.116	1	RGS3	0
chr19-40463441-40467632	0.148245	-0.26896	0.271	0.263	1	BLVRB	0
chr17-8184990-8190874	0.148542	-0.292334	0.302	0.3	1	AC129492.1	0
chr2-46540708-46544754	0.148685	-0.267647	0.302	0.282	1	RHOQ	0
chr20-50188881-50195414	0.150766	-0.391148	0.24	0.241	1	CEBPB	0
chr7-44795666-44798166	0.151459	-0.279807	0.208	0.207	1	PPIA	0
chr6-146542926-146547014	0.15153	-0.310582	0.229	0.221	1	RAB32	0
chr19-40253588-40257660	0.151856	0.327244	0.208	0.109	1	AKT2	0
chr3-48087079-48089961	0.152974	-0.261363	0.24	0.243	1	MAP4	0
chr19-36113869-36116434	0.153443	-0.266571	0.24	0.238	1	TBCB	0
chr20-45969637-45973141	0.153675	-0.359347	0.229	0.232	1	ZNF335	0
chr16-2881771-2884185	0.15438	-0.276455	0.229	0.222	1	FLYWCH2	0
chr10-3885564-3888599	0.154736	0.268593	0.271	0.147	1	RP11-464C19.3	45919
chr16-68257218-68260141	0.155255	0.304745	0.24	0.143	1	PLA2G15	0
chr10-89250557-89252353	0.155371	0.280429	0.208	0.126	1	LIPA	0
chr1-6436742-6441720	0.155408	0.285173	0.24	0.147	1	ESPN	0
chr9-78029670-78033470	0.157128	-0.296935	0.229	0.214	1	GNAQ	0
chr13-33014337-33018072	0.157407	0.252195	0.229	0.132	1	KL	0
chr19-47289054-47290478	0.157692	0.380032	0.229	0.132	1	C5AR1	0
chr19-10868878-10873406	0.158988	-0.292265	0.323	0.314	1	C19orf38	0
chr20-36861563-36867267	0.159084	-0.362482	0.198	0.202	1	SOGA1	0
chr17-45134999-45139291	0.159467	0.259526	0.25	0.156	1	ACBD4	0
chr12-104670970-104673126	0.160658	0.329913	0.219	0.117	1	CHST11	0
chr7-2843155-2845096	0.161225	-0.294568	0.208	0.206	1	GNA12	0
chr1-248837276-248839992	0.162261	-0.288313	0.354	0.316	1	ZNF672	0
chr10-103916885-103919153	0.163569	-0.316586	0.219	0.205	1	OBFC1	0
chr17-28040681-28042570	0.16387	-0.291447	0.229	0.217	1	NLK	0
chr19-4057551-4068771	0.166045	-0.25412	0.448	0.418	1	ZBTB7A	0
chr4-6951978-6958418	0.167097	0.251767	0.25	0.141	1	TBC1D14	0
chr4-1245470-1250797	0.167879	-0.271529	0.229	0.229	1	CTBP1	0
chr12-25384383-25387904	0.169153	-0.308969	0.25	0.237	1	RP11-707G18.1	0
chr4-82889780-82892188	0.169387	0.336368	0.229	0.144	1	SEC31A	0
chr9-136538363-136548242	0.169569	-0.324288	0.354	0.334	1	NOTCH1	0
chr14-35397329-35406064	0.169786	-0.261317	0.323	0.306	1	NFKBIA	0
chr19-58379401-58382484	0.170867	-0.294269	0.229	0.224	1	ZNF837	0
chr4-48340376-48342886	0.171107	-0.282187	0.271	0.248	1	SLAIN2	0
chr11-61961319-61968909	0.172033	-0.305293	0.281	0.269	1	FTH1	0
chr17-48539110-48548663	0.174776	-0.301928	0.219	0.214	1	HOXB2	0
chr22-31488319-31491064	0.175162	0.255305	0.208	0.128	1	EIF4ENIF1	0
chr1-234996962-234998915	0.176125	0.274614	0.24	0.143	1	RP11-443B7.3	16157
chr9-124769135-124772868	0.176374	-0.263099	0.219	0.21	1	NR6A1	0
chr1-2211963-2216785	0.176862	-0.372602	0.208	0.207	1	FAAP20	0
chr9-3524578-3527806	0.177761	-0.278098	0.24	0.221	1	RFX3	0
chr16-4955929-4959413	0.178326	0.321719	0.312	0.205	1	SEC14L5	0
chr12-119178351-119181179	0.179749	0.463872	0.25	0.147	1	HSPB8	0
chr1-153610297-153613645	0.179873	0.302057	0.208	0.112	1	S100A16	0
chr10-97570677-97573518	0.182729	0.364839	0.208	0.121	1	ANKRD2	0
chr19-13829983-13838187	0.183659	-0.497176	0.281	0.263	1	ZSWIM4	0
chr17-29588163-29594545	0.186476	-0.292248	0.208	0.208	1	ANKRD13B	0
chr22-31660785-31662877	0.188573	0.257349	0.26	0.159	1	PISD	0
chrX-13652390-13653834	0.188759	0.256072	0.229	0.128	1	TCEANC	0
chr9-129411853-129417904	0.189805	-0.344713	0.229	0.227	1	RP11-65J3.3	12747
chr12-51171945-51173644	0.19121	0.251313	0.208	0.132	1	TFCP2	0
chr11-75813699-75817163	0.192726	-0.256957	0.281	0.264	1	UVRAG	0
chr2-127063426-127070244	0.193007	-0.258106	0.229	0.218	1	BIN1	0
chr9-2014257-2018821	0.193052	-0.277277	0.312	0.282	1	SMARCA2	0
chr5-83471210-83474952	0.19367	-0.435357	0.229	0.204	1	VCAN	0
chr6-52084979-52088583	0.195092	0.274038	0.208	0.112	1	PKHD1	0
chr7-77797546-77799903	0.196298	-0.25938	0.302	0.256	1	PHTF2	0
chr1-228162154-228167042	0.197616	-0.285369	0.396	0.355	1	IBA57	0
chr18-32091514-32093844	0.197721	-0.307919	0.292	0.247	1	RNF138	0
chr19-5686056-5694936	0.20056	-0.291147	0.354	0.323	1	HSD11B1L	0
chr11-118605073-118611477	0.201625	-0.32793	0.219	0.22	1	PHLDB1	0
chr19-13162317-13165226	0.202019	-0.266923	0.26	0.228	1	IER2	7408
chr2-31135632-31139178	0.202962	0.315216	0.229	0.129	1	GALNT14	0
chr17-8220145-8224381	0.203454	-0.266506	0.271	0.267	1	LINC00324	0
chr16-2509998-2521677	0.203495	-0.270846	0.365	0.342	1	AMDHD2	0
chr1-205504056-205508637	0.203925	0.270682	0.292	0.171	1	CDK18	0
chr15-67132331-67137016	0.204508	0.297252	0.208	0.115	1	SMAD3	0
chr21-41166871-41172743	0.205436	-0.263991	0.208	0.2	1	BACE2	0
chr9-128112755-128121306	0.206844	-0.264065	0.208	0.206	1	PTGES2	0
chr11-47765722-47769017	0.207167	-0.25412	0.292	0.268	1	FNBP4	0
chr10-32345847-32347872	0.20956	-0.295771	0.208	0.194	1	EPC1	0
chr9-137082277-137087882	0.212815	-0.305715	0.26	0.247	1	MAN1B1	0
chr16-30524038-30528194	0.213438	-0.254428	0.271	0.247	1	ZNF768	0
chr1-6598652-6604587	0.213836	-0.269381	0.312	0.292	1	KLHL21	0
chr2-36354390-36358804	0.214326	-0.253558	0.292	0.248	1	CRIM1	0
chr17-7850750-7859349	0.214462	-0.293854	0.406	0.376	1	NAA38	0
chr12-6870918-6874850	0.214509	-0.265112	0.24	0.228	1	SPSB2	0
chr7-149770829-149777698	0.215185	-0.328656	0.229	0.218	1	ZNF467	0
chr14-77031661-77034654	0.216314	-0.274713	0.281	0.247	1	IRF2BPL	2961
chr6-2987794-2991359	0.217018	-0.298438	0.292	0.26	1	NQO2	0
chr3-43621008-43622935	0.217232	-0.254571	0.229	0.207	1	ANO10	0
chr4-3954524-3956749	0.217536	-0.257945	0.292	0.267	1	AC226119.5	0
chr2-121529762-121533392	0.218524	-0.273979	0.25	0.218	1	CLASP1	0
chr7-155807223-155812489	0.219725	0.343362	0.302	0.183	1	SHH	0
chr19-46659282-46662462	0.220224	-0.33083	0.271	0.25	1	DACT3	0
chr12-56358789-56360999	0.223207	-0.255175	0.219	0.211	1	STAT2	0
chr2-68250894-68253590	0.224263	-0.250169	0.229	0.218	1	PPP3R1	0
chr1-1079278-1081369	0.22508	0.358268	0.219	0.125	1	C1orf159	448
chr6-31399223-31404285	0.227976	-0.293227	0.271	0.237	1	MICA	0
chr14-76955420-76959774	0.231389	-0.282824	0.24	0.213	1	LINC01629	0
chr9-35113887-35117552	0.232825	-0.291604	0.333	0.304	1	FAM214B	0
chr4-186143749-186147396	0.233475	0.26093	0.219	0.137	1	FAM149A	0
chr14-75257056-75259916	0.234857	-0.375749	0.25	0.227	1	RP11-293M10.1	0
chr4-8188040-8191951	0.240227	-0.334931	0.208	0.195	1	SH3TC1	0
chr19-13848868-13852521	0.243944	-0.312259	0.208	0.2	1	NANOS3	9541
chr8-42895304-42898604	0.247546	-0.269276	0.24	0.222	1	HOOK3	0
chr17-39950861-39954509	0.251743	-0.252899	0.219	0.218	1	GSDMA	0
chr14-68813231-68818049	0.251876	-0.278384	0.219	0.203	1	ZFP36L1	16977
chr1-16903037-16907200	0.253932	-0.296726	0.26	0.24	1	CROCC	0
chr13-33541994-33543960	0.254025	-0.255583	0.229	0.223	1	RP11-141M1.3	0
chr6-30554915-30557917	0.254469	-0.292812	0.25	0.22	1	GNL1	0
chr12-6611743-6616083	0.257057	-0.292364	0.24	0.22	1	LPAR5	2751
chr20-41027940-41030012	0.257487	-0.291117	0.208	0.187	1	TOP1	0
chr1-150571522-150580663	0.259108	-0.295937	0.292	0.271	1	MCL1	0
chr3-194269415-194272004	0.259742	0.294187	0.271	0.16	1	RP11-513G11.2	4677
chr11-78416190-78421249	0.264911	-0.293853	0.26	0.248	1	GAB2	0
chr1-193058370-193061272	0.265013	-0.287645	0.219	0.195	1	UCHL5	0
chr1-169892674-169894910	0.266442	-0.257264	0.219	0.207	1	SCYL3	0
chr11-62600660-62603449	0.270115	-0.255247	0.208	0.195	1	EML3	0
chr3-37859348-37864442	0.270353	-0.257715	0.302	0.263	1	CTDSPL	0
chr22-36463581-36471289	0.274349	-0.294923	0.26	0.228	1	TXN2	0
chr14-24439913-24443679	0.279823	-0.282821	0.229	0.218	1	SDR39U1	0
chr11-71786163-71788273	0.280855	-0.254073	0.26	0.231	1	FAM86C1	0
chr19-48713018-48717254	0.281037	-0.25352	0.26	0.246	1	MAMSTR	0
chr7-73767659-73771646	0.2831	0.258084	0.292	0.181	1	CLDN3	0
chr1-11784391-11792127	0.283582	-0.350348	0.281	0.257	1	C1orf167	0
chr11-65649059-65655189	0.283681	-0.291226	0.219	0.218	1	RELA	0
chr5-132489053-132492282	0.288002	-0.253691	0.24	0.225	1	IRF1	0
chr17-40330068-40333068	0.288426	0.250285	0.271	0.177	1	RARA	0
chr5-140546617-140549988	0.288774	-0.283017	0.271	0.222	1	ANKHD1-EIF4EBP3	0
chr2-12714440-12720575	0.289109	-0.295693	0.271	0.241	1	TRIB2	0
chr6-12289286-12292979	0.289174	0.309103	0.219	0.131	1	EDN1	0
chr6-31877101-31880328	0.294546	0.268332	0.219	0.122	1	SLC44A4	0
chr1-27724897-27726870	0.298423	-0.283635	0.219	0.211	1	FAM76A	0
chr10-79444125-79447111	0.298518	-0.276583	0.219	0.209	1	ZCCHC24	0
chr8-123415906-123417822	0.298777	-0.273466	0.281	0.251	1	WDYHV1	0
chr17-42386724-42389432	0.304756	-0.272647	0.323	0.278	1	STAT3	0
chr3-48464665-48469140	0.304871	-0.272094	0.292	0.262	1	TREX1	0
chr1-244450162-244452720	0.305119	-0.268831	0.292	0.257	1	ADSS	0
chr16-31179226-31181553	0.30527	-0.296158	0.208	0.188	1	FUS	0
chr18-3011653-3015694	0.305347	-0.250882	0.25	0.215	1	LPIN2	0
chr11-65534899-65542274	0.30626	-0.303231	0.281	0.248	1	SCYL1	0
chr1-153632783-153634784	0.311047	-0.257186	0.208	0.195	1	CHTOP	0
chr1-154935780-154938444	0.311279	-0.260277	0.208	0.191	1	PMVK	0
chr16-1296818-1301515	0.312915	0.267007	0.208	0.123	1	RP11-616M22.7	0
chr11-71250360-71254366	0.318211	0.253953	0.219	0.134	1	SHANK2	0
chr11-66311560-66314018	0.323347	-0.293694	0.219	0.204	1	CD248	468
chr4-673324-685250	0.325351	-0.275936	0.312	0.291	1	MFSD7	0
chr11-502519-508473	0.326618	-0.26413	0.281	0.278	1	RNH1	0
chr1-1914068-1923853	0.326882	-0.268256	0.281	0.252	1	CFAP74	0
chr20-6051034-6054680	0.328463	0.522354	0.229	0.141	1	LRRN4	0
chr12-76083556-76085612	0.330037	-0.28525	0.219	0.194	1	NAP1L1	0
chr19-2268937-2274316	0.332916	-0.27957	0.26	0.24	1	LLfos-48D6.2	0
chr14-101946785-101951156	0.337056	-0.264843	0.281	0.256	1	RP11-1017G21.5	0
chr2-186485351-186487212	0.337928	-0.263218	0.208	0.186	1	ZC3H15	0
chrX-1451247-1454659	0.339673	-0.251677	0.375	0.322	1	ASMTL	0
chr22-40950411-40952287	0.347145	-0.271516	0.24	0.214	1	RBX1	0
chr9-128550102-128555607	0.347409	-0.291713	0.24	0.202	1	SPTAN1	0
chr2-156341157-156343518	0.350806	-0.269465	0.24	0.222	1	NR4A2	0
chr11-72079136-72082446	0.364326	-0.287684	0.229	0.202	1	NUMA1	0
chr2-134917369-134919787	0.379323	-0.25705	0.302	0.249	1	CCNT2	0
chr19-39400847-39416879	0.380942	-0.277711	0.76	0.628	1	ZFP36	0
chr16-30649706-30653054	0.381879	-0.290696	0.24	0.208	1	PRR14	0
chr14-89415368-89418810	0.38391	-0.332093	0.219	0.198	1	FOXN3	0
chr11-2374476-2385013	0.386711	-0.324556	0.354	0.296	1	CD81	0
chr5-177131330-177135178	0.394448	-0.295863	0.208	0.182	1	NSD1	0
chr8-32546984-32549662	0.394927	0.250418	0.219	0.126	1	NRG1	0
chr17-17691432-17695984	0.400394	-0.277222	0.219	0.186	1	RAI1	0
chr22-31943477-31946606	0.401703	-0.29893	0.208	0.179	1	YWHAH	0
chr6-35493620-35498814	0.40202	-0.362091	0.208	0.191	1	TULP1	0
chr12-6933195-6939776	0.403676	-0.303392	0.323	0.268	1	ATN1	0
chr17-77139240-77142995	0.410304	-0.258256	0.208	0.204	1	SEC14L1	0
chr13-110911947-110916581	0.411442	-0.250696	0.396	0.327	1	ANKRD10	0
chr16-89872434-89875065	0.411773	-0.28487	0.229	0.206	1	TCF25	0
chr22-36451324-36456235	0.415955	-0.270765	0.24	0.206	1	RP5-1119A7.14	0
chrX-153722905-153727758	0.419547	-0.278285	0.25	0.214	1	BCAP31	0
chr19-12936558-12939727	0.421287	-0.257076	0.229	0.197	1	CALR	0
chr21-37071705-37074600	0.426859	-0.276496	0.229	0.196	1	PIGP	0
chr3-194295901-194299252	0.427605	0.318406	0.208	0.121	1	LINC00887	0
chr3-13479113-13481511	0.428427	-0.276116	0.219	0.185	1	HDAC11	0
chr10-3106850-3110749	0.428524	0.284057	0.292	0.193	1	PFKP	0
chr6-24359568-24360804	0.4368	0.257728	0.208	0.133	1	KAAG1	1283
chr14-22917505-22920134	0.449994	-0.260778	0.25	0.206	1	RBM23	0
chr7-76379155-76381080	0.453179	-0.272351	0.229	0.199	1	SSC4D	8253
chr19-1015879-1023334	0.475159	-0.261237	0.281	0.249	1	TMEM259	0
chr11-134223456-134225902	0.477834	-0.256217	0.229	0.186	1	NCAPD3	0
chr3-46692364-46696951	0.485345	-0.25909	0.219	0.188	1	ALS2CL	0
chr19-6372071-6376556	0.499269	-0.270465	0.333	0.267	1	ALKBH7	0
chr17-42516499-42523147	0.514132	-0.343645	0.25	0.21	1	ATP6V0A1	0
chr7-874945-879702	0.546349	-0.250265	0.292	0.241	1	GET4	0
chr16-46398350-46401835	0.563522	-0.447435	0.24	0.244	1	SHCBP1	178718
chr8-37694317-37697547	0.59319	-0.290127	0.219	0.167	1	ZNF703	0
chr19-2160564-2165943	0.594444	-0.265891	0.24	0.199	1	DOT1L	0
chr3-50320054-50325025	0.602675	-0.305783	0.25	0.209	1	HYAL2	0
chr3-93470137-93471027	0.647257	-0.265398	0.271	0.217	1	PROS1	402005
chr17-77371248-77377726	0.706345	-0.25516	0.208	0.178	1	SEPT9	0
chr16-34581053-34589749	0.719343	-0.546607	0.333	0.297	1	CTD-2144E22.8	388994
chr4-49101271-49112929	0.889422	-0.350445	0.208	0.196	1	CWH43	39189
chr5-49656381-49662069	0.921607	-0.40204	0.354	0.317	1	EMB	734122
chr16-46386061-46392229	0.924806	-0.314933	0.385	0.381	1	SHCBP1	188324
chr12-53056992-53066849	0.947574	-0.286852	0.24	0.188	1	TNS2	0

## Sheet: PT3
F	p_val	avg_log2FC	pct.1	pct.2	p_val_adj	gene	distance
chr1-3060270-3076713	6.30773e-251	-0.80651	0.084	0.282	8.07439e-246	PRDM16	0
chr3-169657391-169669725	3.32081e-205	-0.756356	0.137	0.303	4.2509e-200	MECOM	0
chr15-20258257-20263774	4.33873e-189	1.22902	0.459	0.115	5.55392e-184	RP11-509A17.3	80961
chr18-28175009-28178873	9.80236e-188	1.0315	0.37	0.069	1.25478e-182	CDH2	0
chr15-84883495-84887086	6.1815e-183	1.15479	0.306	0.044	7.91281e-178	SLC28A1	0
chr9-124279601-124287004	1.16694e-165	0.760849	0.508	0.162	1.49378e-160	NEK6	0
chr8-127949255-127950249	1.61462e-162	1.62717	0.25	0.031	2.06684e-157	PVT1	0
chr7-30930657-30934942	4.76044e-161	1.08554	0.294	0.047	6.09375e-156	GHRHR	3726
chr1-24105325-24109417	8.83743e-152	1.07989	0.297	0.05	1.13126e-146	MYOM3	0
chr17-48575402-48627847	3.00213e-150	-0.427363	0.602	0.625	3.84296e-145	HOXB8	0
chr13-72850934-72852717	2.67666e-146	1.07598	0.234	0.029	3.42634e-141	PIBF1	0
chr22-50480436-50488419	1.85234e-140	0.684846	0.445	0.125	2.37114e-135	MIOX	0
chr8-24998415-25001575	6.02307e-139	1.38098	0.286	0.054	7.71002e-134	CTD-2168K21.1	0
chr5-1117497-1120037	2.64682e-135	1.19545	0.298	0.061	3.38814e-130	SLC12A7	5461
chr1-47177806-47193543	2.8532e-133	0.503091	0.68	0.275	3.65232e-128	PDZK1IP1	0
chr15-57322117-57327533	2.00601e-132	0.817233	0.371	0.095	2.56785e-127	LINC01413	0
chr20-6051034-6054680	4.29236e-124	1.08005	0.361	0.093	5.49457e-119	LRRN4	0
chr11-62012598-62014071	1.06834e-120	1.32222	0.233	0.038	1.36756e-115	FTH1	44937
chr3-194269415-194272004	1.24482e-114	0.717494	0.382	0.112	1.59347e-109	RP11-513G11.2	4677
chr19-13051213-13056510	3.07271e-111	0.788715	0.438	0.149	3.93331e-106	NFIX	0
chr2-144512152-144521385	1.44783e-107	0.532917	0.429	0.153	1.85333e-102	ZEB2	0
chr16-16146124-16151042	1.75396e-107	0.752247	0.301	0.072	2.24521e-102	ABCC6	0
chr14-68937670-68940655	1.87456e-107	0.757242	0.413	0.14	2.39958e-102	ACTN1	0
chr8-1929193-1932807	1.22279e-106	0.785312	0.246	0.042	1.56527e-101	ARHGEF10	0
chr2-20490164-20491364	1.64371e-106	1.45543	0.228	0.042	2.10409e-101	AC012065.4	8206
chr8-144877936-144879715	4.53179e-105	1.41827	0.205	0.034	5.80105e-100	ZNF250	0
chr6-36997466-37000021	2.19877e-104	0.858971	0.237	0.048	2.8146e-99	FGD2	5624
chr8-143935501-143957563	2.03438e-103	-0.517845	0.601	0.624	2.60417e-98	PLEC	0
chr12-125982824-125984708	2.92562e-102	0.979736	0.214	0.036	3.74503e-97	LINC00939	0
chr7-30905951-30917609	5.90466e-102	0.590716	0.424	0.135	7.55844e-97	RP5-877J2.1	0
chr11-17540887-17544761	2.16689e-100	0.827457	0.271	0.061	2.77379e-95	USH1C	0
chr5-10513221-10514963	3.13937e-100	1.08626	0.224	0.041	4.01865e-95	RP11-1C1.5	0
chr15-20284229-20286597	1.88405e-96	1.24052	0.228	0.045	2.41173e-91	RP11-509A17.3	58138
chr19-37998987-38000025	3.27698e-95	1.14503	0.233	0.049	4.1948e-90	SIPA1L3	0
chr22-37496323-37504299	2.97522e-94	0.601619	0.487	0.179	3.80852e-89	CARD10	0
chr2-20640768-20642949	2.82991e-93	1.02387	0.249	0.062	3.62251e-88	HS1BP3	0
chr17-19536597-19541858	4.65294e-93	0.71112	0.255	0.053	5.95614e-88	SLC47A1	0
chr17-41906648-41909646	1.38022e-92	0.91529	0.227	0.046	1.76679e-87	ACLY	0
chr17-2848572-2850074	1.78593e-92	1.04269	0.263	0.065	2.28613e-87	RAP1GAP2	0
chr11-128463173-128464475	9.11969e-92	1.23435	0.219	0.05	1.16739e-86	ETS1	0
chr6-161433872-161437510	2.051e-91	0.930882	0.268	0.064	2.62545e-86	PARK2	0
chr16-57303726-57305998	1.25873e-90	0.882799	0.26	0.06	1.61128e-85	PLLP	19038
chr6-160254465-160257437	4.78318e-89	0.891516	0.264	0.063	6.12286e-84	SLC22A2	0
chr5-179264838-179266205	6.35217e-89	1.05348	0.237	0.056	8.13129e-84	ADAMTS2	0
chr18-79576073-79578772	5.19739e-87	1.27165	0.23	0.055	6.65308e-82	RP11-567M16.1	0
chr14-22847109-22849939	3.50762e-86	0.880202	0.26	0.074	4.49004e-81	MMP14	0
chr20-17873261-17876557	1.56279e-84	0.753397	0.298	0.081	2.0005e-79	RP5-905G11.3	10805
chr11-64553406-64560171	2.57462e-84	0.639639	0.329	0.099	3.29573e-79	SLC22A11	0
chr17-77419485-77430873	2.88709e-84	0.414699	0.578	0.276	3.6957e-79	SEPT9	0
chr6-169932463-169935993	3.07063e-84	0.981616	0.256	0.065	3.93065e-79	RP1-182D15.2	122360
chr6-93416405-93420467	5.76088e-84	0.559784	0.373	0.122	7.37439e-79	EPHA7	0
chr21-43919899-43926594	4.52644e-83	0.605431	0.309	0.085	5.7942e-78	AGPAT3	0
chr12-52049125-52063500	1.15839e-82	-0.734011	0.314	0.39	1.48283e-77	NR4A1	0
chr5-178287649-178290047	2.13324e-82	1.09896	0.229	0.052	2.73072e-77	COL23A1	0
chr11-58058280-58062284	1.28817e-80	0.997304	0.248	0.063	1.64896e-75	RP11-659P15.1	0
chr17-79026385-79028821	1.87826e-80	1.07402	0.223	0.051	2.40432e-75	C1QTNF1	0
chr10-104299143-104301347	4.55298e-80	0.880193	0.232	0.058	5.82818e-75	GSTO2	0
chr2-169361067-169365184	4.67214e-80	0.673024	0.27	0.07	5.98071e-75	LRP2	0
chr9-131109949-131114949	1.43043e-79	0.799099	0.353	0.112	1.83107e-74	AIF1L	0
chr12-55719650-55722049	5.91632e-79	0.810153	0.294	0.083	7.57336e-74	RDH5	0
chr5-16538407-16540987	6.58656e-79	0.718272	0.338	0.103	8.43132e-74	FAM134B	0
chr17-18978487-18982677	7.99072e-79	0.849379	0.207	0.045	1.02288e-73	FAM83G	0
chr17-50026573-50029404	2.087e-78	0.853706	0.356	0.121	2.67152e-73	RP11-1094H24.3	9728
chr11-67369623-67376447	2.46123e-78	0.514479	0.532	0.238	3.15057e-73	AP003419.11	0
chr7-20199213-20201734	4.31101e-78	1.02024	0.228	0.056	5.51844e-73	MACC1	0
chr9-81587459-81589023	4.94521e-77	0.920092	0.244	0.063	6.33026e-72	TLE1	0
chr17-4479122-4484126	4.29898e-76	0.628291	0.393	0.135	5.50304e-71	SPNS3	0
chr2-127049602-127056963	3.63938e-75	0.625945	0.29	0.086	4.6587e-70	BIN1	0
chr3-64186809-64188192	1.75867e-74	0.944861	0.233	0.06	2.25124e-69	PRICKLE2	0
chr10-73816102-73820301	2.20276e-74	0.783413	0.231	0.06	2.81971e-69	CAMK2G	0
chr2-176156301-176165867	3.98265e-74	-0.567965	0.132	0.206	5.09811e-69	HOXD3	0
chr11-111907701-111914717	5.56678e-74	0.515855	0.464	0.189	7.12593e-69	CRYAB	0
chr6-130365195-130367262	1.12975e-73	0.827912	0.218	0.053	1.44617e-68	TMEM200A	0
chr14-24816016-24818765	1.21521e-73	0.938028	0.203	0.045	1.55557e-68	STXBP6	0
chr21-45328496-45331950	5.62024e-73	0.746895	0.346	0.116	7.19436e-68	BX322557.13	4756
chr17-72342173-72344193	1.28591e-72	1.13658	0.239	0.061	1.64607e-67	LINC00511	0
chr15-84910710-84913564	4.75174e-72	0.686771	0.339	0.116	6.08261e-67	SLC28A1	0
chr9-88537006-88539219	3.18985e-71	0.901882	0.231	0.061	4.08326e-66	NXNL2	0
chr11-47996461-48002953	4.07993e-71	0.669689	0.293	0.089	5.22263e-66	PTPRJ	0
chr6-41036174-41041392	1.39768e-70	0.675789	0.391	0.13	1.78914e-65	UNC5CL	0
chr4-183746272-183748672	2.27727e-70	0.963098	0.249	0.065	2.91509e-65	RP11-499F19.3	13442
chr17-83074893-83092415	3.34055e-70	-0.504806	0.348	0.386	4.27617e-65	METRNL	0
chr20-63246396-63249841	1.03772e-69	0.855998	0.292	0.088	1.32837e-64	NKAIN4	0
chr14-35384093-35387124	1.30555e-69	0.594275	0.308	0.096	1.6712e-64	NFKBIA	14386
chr16-30996278-30999558	1.86298e-69	0.760044	0.255	0.072	2.38477e-64	STX1B	0
chr15-89801349-89807367	1.88243e-69	0.602049	0.247	0.064	2.40967e-64	ANPEP	0
chr11-2759375-2762051	1.48754e-68	0.839634	0.238	0.059	1.90417e-63	KCNQ1	0
chr14-22820980-22823529	4.19189e-68	0.718193	0.234	0.066	5.36596e-63	SLC7A7	0
chr9-114174597-114178006	1.97365e-67	0.746413	0.204	0.05	2.52643e-62	COL27A1	0
chr13-21668686-21677690	2.86241e-67	-0.419088	0.183	0.228	3.66411e-62	FGF9	0
chr8-22754923-22758035	4.28194e-67	0.752427	0.248	0.073	5.48123e-62	RP11-459E5.1	0
chr2-739782-741115	5.55945e-67	0.910153	0.204	0.05	7.11654e-62	RP13-539J13.1	0
chr7-73849122-73852500	2.38515e-66	0.758446	0.338	0.119	3.05318e-61	WBSCR27	6586
chr16-77211917-77214050	2.69627e-66	0.971457	0.223	0.06	3.45144e-61	SYCE1L	0
chr10-97583575-97589617	2.88181e-66	0.552463	0.325	0.102	3.68895e-61	ANKRD2	0
chr8-125641033-125643351	5.09955e-65	0.68886	0.265	0.08	6.52783e-60	RP11-136O12.2	99659
chr17-50177722-50178890	8.96225e-65	0.87991	0.24	0.067	1.14724e-59	SGCA	1790
chr1-15798846-15801568	9.01393e-65	0.582827	0.396	0.146	1.15386e-59	UQCRHL	5600
chr12-119178351-119181179	9.72357e-65	0.736986	0.319	0.11	1.24469e-59	HSPB8	0
chr2-36379305-36382100	8.82855e-64	0.670421	0.232	0.064	1.13013e-58	CRIM1	0
chr7-155618548-155620010	1.34991e-63	0.804941	0.214	0.053	1.72799e-58	RP5-912I13.2	0
chr6-21044929-21046902	1.46e-63	0.888895	0.216	0.052	1.86891e-58	CDKAL1	0
chr17-48549304-48565544	3.16936e-63	-0.462148	0.208	0.256	4.05703e-58	HOXB3	0
chr21-43731230-43742001	3.48463e-63	0.470969	0.425	0.176	4.4606e-58	PDXK	0
chr2-20443236-20452995	5.82861e-63	0.299818	0.654	0.364	7.46109e-58	RHOB	0
chr2-85306256-85310456	8.51618e-63	0.61733	0.303	0.093	1.09014e-57	TCF7L1	0
chr5-138943803-138946574	2.00074e-62	0.879876	0.289	0.087	2.56111e-57	SIL1	145
chr16-4010128-4013808	2.93386e-62	0.805483	0.207	0.053	3.75557e-57	ADCY9	0
chr11-1557083-1562041	3.22284e-62	0.56986	0.45	0.185	4.12549e-57	DUSP8	0
chr9-112041271-112042330	8.02927e-62	1.01848	0.221	0.061	1.02781e-56	SUSD1	0
chr1-202112403-202114001	3.03783e-61	0.949114	0.222	0.059	3.88867e-56	GPR37L1	8856
chr19-33290920-33293883	4.5252e-61	0.8736	0.228	0.06	5.79262e-56	CTD-2540B15.12	5180
chr12-52190843-52194437	5.87986e-61	0.723604	0.34	0.12	7.52669e-56	KRT80	0
chr14-68783744-68787795	9.35939e-61	0.539011	0.47	0.202	1.19808e-55	ZFP36L1	0
chr16-3064874-3066537	1.06423e-60	0.849411	0.212	0.056	1.36231e-55	IL32	0
chr1-151546914-151548080	1.26088e-59	0.917521	0.206	0.055	1.61403e-54	TUFT1	0
chr19-13090673-13096960	3.27203e-59	0.516375	0.34	0.121	4.18847e-54	NFIX	0
chr14-94597765-94601182	1.40912e-58	0.697839	0.342	0.116	1.80379e-53	SERPINA3	0
chr15-63040550-63045199	2.26718e-58	0.572332	0.336	0.131	2.90218e-53	TPM1	0
chr11-47184045-47189870	2.75265e-58	0.57299	0.331	0.121	3.52361e-53	PACSIN3	0
chr16-81530301-81534453	3.77847e-58	0.588836	0.325	0.111	4.83675e-53	CMIP	0
chr9-38015924-38017926	4.65964e-58	0.847726	0.208	0.056	5.96471e-53	RP11-613M10.9	0
chr2-10277390-10279291	7.51585e-58	0.612318	0.235	0.072	9.62089e-53	HPCAL1	23597
chr5-173762333-173768587	1.05304e-57	0.528337	0.418	0.171	1.34798e-52	LINC01484	16121
chr22-30234560-30236373	1.06004e-57	0.911409	0.228	0.068	1.35693e-52	LIF	4073
chr5-150472562-150474609	1.12334e-57	0.942653	0.243	0.075	1.43796e-52	CTC-367J11.1	921
chr15-70060623-70065688	4.51827e-57	0.610726	0.268	0.087	5.78374e-52	TLE3	0
chr9-88531884-88536399	7.71075e-57	0.516466	0.37	0.141	9.87038e-52	NXNL2	0
chr10-69683991-69686887	2.84633e-56	0.645897	0.264	0.082	3.64353e-51	RP11-242G20.1	0
chr14-64736063-64739065	4.27766e-56	0.647165	0.298	0.097	5.47575e-51	PLEKHG3	0
chr1-204376549-204379509	4.67144e-56	0.632029	0.243	0.069	5.97981e-51	PLEKHA6	0
chr11-3041597-3044279	4.7719e-56	0.798769	0.207	0.054	6.10841e-51	CARS	0
chr4-1170791-1174386	5.65753e-56	0.785189	0.221	0.064	7.24209e-51	SPON2	0
chr17-75086592-75096755	5.7915e-56	-0.493397	0.254	0.281	7.41358e-51	SLC16A5	0
chr21-42473859-42476711	1.37083e-55	0.818753	0.271	0.086	1.75477e-50	RSPH1	0
chr2-20625158-20627890	4.53266e-55	0.819045	0.214	0.059	5.80216e-50	HS1BP3	0
chr5-142362610-142365192	7.27785e-55	0.770896	0.265	0.085	9.31623e-50	SPRY4	36154
chr11-64092380-64097181	1.03855e-54	0.710534	0.247	0.072	1.32942e-49	MACROD1	0
chr19-33388139-33398378	1.9783e-54	0.484696	0.272	0.093	2.53239e-49	PEPD	0
chr20-31551266-31553608	3.53163e-54	1.0006	0.214	0.058	4.52076e-49	HM13	0
chr9-114348659-114349700	5.59014e-54	1.01236	0.224	0.064	7.15583e-49	AKNA	0
chr4-5750813-5754589	1.11569e-53	0.683807	0.278	0.087	1.42817e-48	EVC	0
chr3-194295901-194299252	1.22464e-53	0.734612	0.273	0.089	1.56764e-48	LINC00887	0
chr4-25653961-25656641	1.57001e-53	0.831146	0.226	0.065	2.00973e-48	SLC34A2	0
chr9-121734944-121745617	1.74953e-53	-0.434074	0.267	0.3	2.23954e-48	DAB2IP	0
chr6-43267524-43271630	2.15105e-53	0.551039	0.263	0.083	2.75351e-48	TTBK1	0
chr7-767159-769641	2.59108e-53	0.459709	0.398	0.162	3.31679e-48	DNAAF5	0
chr1-19009680-19012865	3.67095e-53	0.705877	0.29	0.101	4.69911e-48	IFFO2	52993
chr14-50044005-50045781	9.77852e-53	0.705969	0.209	0.061	1.25173e-47	LINC01588	0
chr9-14345623-14350140	1.16516e-52	0.626737	0.235	0.072	1.4915e-47	NFIB	0
chr9-33170426-33173436	1.73235e-52	0.631017	0.229	0.07	2.21755e-47	B4GALT1	3069
chr6-43274685-43279178	2.2167e-52	0.590988	0.212	0.057	2.83755e-47	TTBK1	0
chr19-16456679-16459229	3.53138e-52	0.650192	0.231	0.068	4.52045e-47	EPS15L1	0
chr9-106859842-106865241	6.47886e-52	0.44689	0.368	0.152	8.29346e-47	ZNF462	0
chr7-132065417-132067178	1.57179e-51	1.04469	0.208	0.058	2.01202e-46	PLXNA4	56153
chr8-102727959-102730313	1.92411e-51	0.601287	0.318	0.118	2.46302e-46	KLF10	72056
chr16-31128576-31136311	2.5446e-51	-0.403502	0.223	0.244	3.2573e-46	PRSS8	0
chr9-116153290-116157955	4.5683e-50	0.576351	0.324	0.122	5.84778e-45	PAPPA	0
chr19-38300353-38301283	4.62736e-50	0.907464	0.208	0.06	5.92339e-45	CTB-102L5.4	0
chr15-20248099-20253474	5.44198e-50	0.66299	0.264	0.089	6.96617e-45	RP11-509A17.3	91261
chr17-19713605-19721589	8.14229e-50	0.42645	0.369	0.137	1.04228e-44	SLC47A2	0
chr9-130443021-130454756	1.18265e-49	0.35874	0.54	0.251	1.51389e-44	ASS1	0
chr14-103549046-103553060	1.38753e-49	0.668544	0.372	0.152	1.77614e-44	BAG5	3483
chr10-121509718-121512442	1.72294e-49	0.648515	0.243	0.079	2.2055e-44	FGFR2	0
chr5-138952877-138956413	1.78123e-49	0.653878	0.265	0.086	2.28011e-44	SIL1	0
chr2-1742582-1745098	2.40225e-49	0.690586	0.245	0.083	3.07507e-44	PXDN	0
chr1-53734996-53741262	3.70182e-49	0.48256	0.284	0.101	4.73863e-44	GLIS1	0
chr2-95018704-95027989	1.21281e-48	-0.364944	0.214	0.234	1.5525e-43	MAL	0
chr8-55100940-55103289	1.22715e-48	0.824938	0.254	0.083	1.57085e-43	XKR4	0
chr14-103879157-103883390	1.68562e-48	0.47015	0.292	0.108	2.15773e-43	CTD-2134A5.4	0
chr16-471213-480082	1.74855e-48	0.47191	0.374	0.145	2.23829e-43	RAB11FIP3	0
chr7-155807223-155812489	1.14855e-47	0.55378	0.364	0.144	1.47024e-42	SHH	0
chr13-42105700-42107391	2.41779e-47	0.957048	0.203	0.06	3.09497e-42	DGKH	0
chr7-114081876-114088540	2.56355e-47	0.441681	0.307	0.112	3.28155e-42	FOXP2	0
chr1-91826949-91831536	2.9635e-47	0.567052	0.277	0.094	3.79352e-42	TGFBR3	0
chr22-39288540-39293213	4.85386e-47	0.436113	0.416	0.182	6.21333e-42	RPL3	19668
chr1-200893321-200899487	6.94896e-47	0.470848	0.403	0.164	8.89523e-42	C1orf106	0
chr12-7127752-7131978	8.34523e-47	0.378315	0.391	0.171	1.06826e-41	RBP5	0
chr2-19801053-19803166	1.06835e-46	0.732387	0.241	0.073	1.36757e-41	LINC00954	65693
chr17-79986550-79994342	1.16957e-46	0.41854	0.378	0.161	1.49714e-41	TBC1D16	0
chr15-50181354-50185924	1.36399e-46	0.60243	0.208	0.059	1.74602e-41	SLC27A2	0
chr14-103126038-103131534	4.30985e-46	0.524095	0.343	0.134	5.51696e-41	TNFAIP2	0
chr17-47278569-47281405	4.43168e-46	0.640841	0.294	0.114	5.6729e-41	ITGB3	0
chr10-33333621-33337970	6.13293e-46	0.358165	0.421	0.197	7.85064e-41	NRP1	0
chr15-62895794-62897607	7.43363e-46	0.789764	0.237	0.078	9.51564e-41	RP11-1069G10.2	0
chr14-22976477-22983746	1.82783e-45	0.373609	0.438	0.199	2.33976e-40	RP11-298I3.5	0
chr7-141071152-141074942	2.10644e-45	0.702221	0.251	0.083	2.69642e-40	TMEM178B	0
chr2-231600709-231606291	2.50947e-45	-0.489591	0.206	0.252	3.21232e-40	C2orf57	6425
chr16-46386061-46392229	7.43002e-45	-0.870085	0.317	0.395	9.51103e-40	SHCBP1	188324
chr1-85605400-85607865	1.08806e-44	0.772745	0.215	0.066	1.3928e-39	RP11-290M5.2	4665
chr2-42052963-42056482	1.17772e-44	0.569589	0.212	0.067	1.50758e-39	PKDCC	0
chr10-89473892-89479399	2.07136e-44	0.46574	0.288	0.104	2.65151e-39	SLC16A12	0
chr22-38107581-38112715	2.3819e-44	0.557337	0.24	0.074	3.04903e-39	PLA2G6	0
chr6-154474449-154480538	2.72036e-44	0.55702	0.323	0.125	3.48227e-39	CNKSR3	0
chr17-74767198-74773006	3.53371e-44	0.534626	0.224	0.072	4.52343e-39	NAT9	0
chr17-81092799-81103464	5.20828e-44	-0.489256	0.207	0.237	6.66701e-39	BAIAP2	0
chr9-76904666-76906961	7.84081e-44	0.64319	0.227	0.073	1.00369e-38	PRUNE2	0
chr10-21493916-21497677	9.43982e-44	0.453032	0.339	0.134	1.20837e-38	CASC10	0
chr7-2620991-2625106	1.01995e-43	0.44605	0.22	0.073	1.30562e-38	IQCE	6256
chr12-52202225-52203950	1.18544e-43	0.752506	0.264	0.093	1.51745e-38	C12orf80	1633
chr5-173718761-173722661	1.31478e-43	0.705022	0.206	0.062	1.68303e-38	LINC01484	0
chr1-207803627-207829029	1.6488e-43	-0.298657	0.537	0.5	2.1106e-38	C1orf132	0
chr2-85502862-85505789	1.64924e-43	0.710939	0.223	0.067	2.11116e-38	MAT2A	33375
chr3-171457471-171461497	9.8058e-43	0.55577	0.297	0.11	1.25522e-37	TNIK	0
chr7-2657765-2668769	1.00902e-42	0.333007	0.335	0.135	1.29162e-37	TTYH3	0
chr1-17232203-17234230	1.45557e-42	0.846757	0.223	0.071	1.86325e-37	PADI1	0
chr13-110523936-110530200	2.12454e-42	0.387543	0.343	0.138	2.71958e-37	RAB20	0
chr7-150799484-150802655	3.75476e-42	0.544145	0.245	0.089	4.8064e-37	TMEM176A	0
chr11-126146108-126148791	4.33697e-42	0.693796	0.202	0.062	5.55167e-37	RP11-50B3.2	11922
chr10-59708655-59710964	4.39713e-42	0.554411	0.201	0.058	5.62868e-37	SLC16A9	0
chr5-141873978-141879803	1.2437e-41	-0.333346	0.218	0.23	1.59203e-36	PCDH1	0
chr17-74746941-74752167	1.51083e-41	0.352176	0.377	0.166	1.93398e-36	SLC9A3R1	0
chr11-118617955-118623930	1.70161e-41	0.323315	0.446	0.217	2.17819e-36	PHLDB1	0
chr12-26134749-26135702	3.3281e-41	0.83355	0.215	0.069	4.26024e-36	SSPN	0
chr3-42871585-42877828	3.72837e-41	0.550016	0.27	0.092	4.77261e-36	CYP8B1	0
chr16-1157365-1161064	5.13789e-41	0.523765	0.241	0.082	6.57691e-36	CACNA1H	0
chr17-4496478-4501782	5.97195e-41	0.453401	0.391	0.161	7.64458e-36	SPNS2	0
chr3-184560785-184567459	1.84854e-40	-0.472361	0.256	0.281	2.36628e-35	EPHB3	0
chr17-75631597-75644014	3.50718e-40	-0.285399	0.35	0.325	4.48947e-35	RECQL5	0
chr2-126970510-126972770	8.28778e-40	0.507401	0.216	0.07	1.0609e-34	RP11-521O16.1	51481
chr1-247110786-247113622	8.93634e-40	0.540226	0.24	0.089	1.14392e-34	C1orf229	0
chr11-1755162-1764808	1.16478e-39	-0.417602	0.334	0.333	1.49101e-34	CTSD	0
chr10-98267176-98270099	1.39286e-39	0.555154	0.305	0.119	1.78297e-34	LOXL4	0
chr18-7038057-7039044	1.89729e-39	0.658341	0.203	0.067	2.42868e-34	LAMA1	0
chr5-168275801-168279025	1.99208e-39	0.596049	0.241	0.081	2.55002e-34	TENM2	11643
chr21-44297161-44307995	2.25458e-39	-0.344407	0.312	0.31	2.88604e-34	PFKL	0
chr12-52242908-52245781	2.73565e-39	0.574985	0.339	0.142	3.50185e-34	KRT7	0
chr9-121644720-121646848	3.00719e-39	0.704075	0.204	0.066	3.84944e-34	DAB2IP	0
chr12-52246590-52250860	3.9503e-39	0.630125	0.314	0.122	5.0567e-34	KRT7	0
chr16-51147883-51158407	5.00707e-39	0.316523	0.505	0.237	6.40945e-34	SALL1	0
chr19-37930391-37934574	5.20817e-39	0.48815	0.313	0.122	6.66687e-34	SIPA1L3	0
chr12-3204300-3206957	6.74469e-39	0.67376	0.214	0.069	8.63375e-34	TSPAN9	0
chr11-44725179-44728351	1.0226e-38	0.567858	0.236	0.083	1.30901e-33	TSPAN18	0
chr3-184333949-184339899	1.10469e-38	-0.529709	0.202	0.229	1.4141e-33	EIF4G1	0
chr16-69325780-69331504	1.62814e-38	0.386824	0.388	0.172	2.08415e-33	COG8	0
chr6-37243715-37245460	1.86144e-38	0.511267	0.211	0.075	2.38279e-33	TMEM217	0
chr16-75261254-75268497	2.47471e-38	0.394347	0.392	0.176	3.16783e-33	BCAR1	0
chr8-127853801-127855968	2.63863e-38	0.628755	0.304	0.119	3.37766e-33	PVT1	0
chr1-18948388-18952382	2.78575e-38	0.40316	0.23	0.091	3.56598e-33	IFFO2	0
chr11-2927794-2934113	4.55363e-38	-0.478602	0.247	0.252	5.82901e-33	PHLDA2	0
chr8-144310801-144322153	6.81043e-38	-0.611659	0.181	0.217	8.7179e-33	HSF1	0
chr7-20329156-20332740	1.52328e-37	0.366911	0.472	0.226	1.94992e-32	ITGB8	0
chr3-46888055-46910709	1.66819e-37	-0.339349	0.305	0.306	2.13541e-32	PTH1R	0
chr14-103107386-103113020	2.13514e-37	0.479754	0.324	0.135	2.73315e-32	EXOC3L4	0
chr19-33040743-33044027	2.29209e-37	0.596064	0.248	0.084	2.93406e-32	RHPN2	0
chr16-11667178-11678749	2.30891e-37	-0.450263	0.223	0.242	2.95559e-32	SNN	0
chr10-86399661-86403594	4.48811e-37	0.397036	0.352	0.155	5.74514e-32	WAPL	31661
chr3-194312375-194316339	4.65057e-37	0.43652	0.33	0.139	5.9531e-32	LINC00887	0
chr2-121699290-121700529	9.53939e-37	0.835322	0.225	0.075	1.22112e-31	NIFK	26415
chr9-69130429-69132845	1.02508e-36	0.561749	0.212	0.069	1.31219e-31	TJP2	0
chr7-1529429-1549713	1.3678e-36	-0.396606	0.537	0.502	1.7509e-31	MAFK	0
chr22-37545038-37547718	1.89148e-36	0.360901	0.298	0.132	2.42125e-31	CDC42EP1	12728
chr3-11136698-11137849	3.0715e-36	0.878898	0.223	0.075	3.93176e-31	HRH1	0
chr5-168313875-168318148	3.35829e-36	0.586327	0.31	0.123	4.29888e-31	WWC1	0
chr16-378597-385275	4.89687e-36	-0.310262	0.215	0.232	6.26838e-31	TMEM8A	0
chr16-626780-631675	4.94872e-36	0.499598	0.224	0.076	6.33476e-31	RAB40C	0
chr16-34581053-34589749	5.13123e-36	-0.864889	0.243	0.309	6.56838e-31	CTD-2144E22.8	388994
chr3-53841283-53847448	5.29142e-36	0.402251	0.38	0.163	6.77344e-31	IL17RB	0
chr16-66509656-66514432	5.30816e-36	0.544365	0.293	0.115	6.79487e-31	TK2	0
chr14-75276365-75284639	5.37717e-36	-0.508882	0.369	0.382	6.8832e-31	FOS	0
chr1-53541712-53544180	6.47444e-36	0.668807	0.205	0.067	8.28781e-31	GLIS1	0
chr16-67277142-67279881	1.03737e-35	0.665474	0.235	0.086	1.32792e-30	PLEKHG4	0
chr22-17949742-17956373	1.94657e-35	0.434722	0.252	0.09	2.49176e-30	MICAL3	0
chr16-57617745-57625131	3.46775e-35	0.346822	0.496	0.243	4.439e-30	ADGRG1	0
chr6-12289286-12292979	4.05905e-35	0.489072	0.264	0.102	5.19591e-30	EDN1	0
chr1-154426770-154433747	5.01834e-35	0.409142	0.312	0.131	6.42388e-30	IL6R	0
chr18-13500027-13503091	5.32668e-35	0.671613	0.208	0.072	6.81857e-30	LDLRAD4	0
chr10-44930990-44937976	7.55048e-35	0.383237	0.29	0.123	9.66521e-30	TMEM72	0
chr16-56847581-56851405	1.42852e-34	0.498982	0.255	0.092	1.82863e-29	NUP93	0
chr19-1406130-1419481	2.01511e-34	-0.348371	0.367	0.361	2.5795e-29	DAZAP1	0
chr11-61752128-61757907	2.44377e-34	0.486868	0.327	0.14	3.12822e-29	MYRF	0
chr20-54121569-54124238	2.50886e-34	0.653288	0.251	0.088	3.21155e-29	CYP24A1	29210
chr17-72119682-72124350	3.28642e-34	0.512935	0.338	0.138	4.20688e-29	SOX9	0
chr5-49656381-49662069	3.52182e-34	-0.801553	0.275	0.327	4.50822e-29	EMB	734122
chr1-15186655-15190644	5.20421e-34	0.471862	0.228	0.081	6.66181e-29	TMEM51	0
chr5-132256398-132262893	6.6111e-34	-0.582628	0.201	0.216	8.46273e-29	PDLIM4	0
chr1-19733959-19738846	6.91475e-34	0.523316	0.298	0.117	8.85144e-29	TMCO4	0
chr20-50320701-50322365	7.93185e-34	0.718628	0.235	0.086	1.01534e-28	LINC01271	0
chr2-75558142-75562936	1.09415e-33	0.463554	0.258	0.1	1.4006e-28	EVA1A	0
chr17-14300397-14304298	1.1375e-33	-0.497841	0.185	0.206	1.45609e-28	HS3ST3B1	0
chr1-15196824-15204476	1.91759e-33	0.355948	0.404	0.183	2.45466e-28	TMEM51	0
chr5-107668782-107674111	3.39426e-33	-0.339697	0.203	0.214	4.34493e-28	EFNA5	0
chr7-75965772-75970605	5.20364e-33	0.259242	0.239	0.097	6.66108e-28	POR	0
chr16-66603749-66606577	6.89484e-33	0.46492	0.232	0.092	8.82594e-28	CMTM3	0
chr9-127960127-127982159	9.07803e-33	-0.317199	0.48	0.439	1.16206e-27	FAM102A	0
chr2-176132459-176141361	9.37514e-33	-0.377851	0.238	0.251	1.20009e-27	HOXD3	0
chr9-136538363-136548242	9.62307e-33	-0.425128	0.334	0.334	1.23183e-27	NOTCH1	0
chr12-49344729-49348617	1.67975e-32	0.44212	0.282	0.112	2.15022e-27	DNAJC22	0
chr5-10562798-10568010	1.81472e-32	0.42097	0.306	0.13	2.32299e-27	ANKRD33B	0
chr1-16011941-16024228	1.89494e-32	-0.358902	0.248	0.26	2.42567e-27	HSPB7	0
chr1-46179080-46190029	2.03168e-32	0.327523	0.511	0.257	2.60071e-27	TSPAN1	0
chr3-14470902-14475027	2.26551e-32	0.445693	0.309	0.126	2.90003e-27	SLC6A6	0
chr12-51845372-51851962	2.68895e-32	0.331377	0.324	0.14	3.44207e-27	RP11-923I11.5	0
chr5-116571812-116576740	5.17669e-32	0.350475	0.427	0.199	6.62658e-27	SEMA6A	0
chr2-31135632-31139178	5.51422e-32	0.447977	0.266	0.099	7.05864e-27	GALNT14	0
chr3-126264780-126270885	5.98421e-32	0.313866	0.311	0.132	7.66027e-27	RP11-71E19.1	0
chr21-41763317-41770112	9.01838e-32	0.370957	0.387	0.175	1.15443e-26	RIPK4	0
chr20-57748175-57749690	1.14681e-31	0.722405	0.208	0.071	1.46801e-26	PMEPA1	36638
chr17-81385525-81406132	1.43985e-31	-0.392243	0.479	0.446	1.84312e-26	BAHCC1	0
chr1-36319180-36324824	1.75303e-31	-0.545329	0.179	0.211	2.24402e-26	SH3D21	0
chr1-41484004-41488766	1.83948e-31	0.502242	0.309	0.134	2.35468e-26	EDN2	0
chr2-216056679-216058439	1.90049e-31	0.583937	0.203	0.07	2.43278e-26	PECR	0
chr3-156533208-156535986	2.00177e-31	0.545912	0.208	0.073	2.56242e-26	KCNAB1	0
chr11-72236960-72241106	2.13632e-31	0.405007	0.242	0.098	2.73466e-26	PHOX2A	0
chr11-68008082-68015414	2.54652e-31	0.305366	0.468	0.236	3.25975e-26	ALDH3B1	0
chr6-52076832-52079508	2.89306e-31	0.528453	0.203	0.069	3.70335e-26	PKHD1	0
chr1-937954-946262	3.44864e-31	-0.58974	0.233	0.249	4.41454e-26	SAMD11	0
chr3-134325453-134328556	4.47744e-31	0.554064	0.24	0.096	5.73148e-26	RP11-200A1.1	4281
chr1-205447392-205450958	4.56966e-31	0.594074	0.305	0.123	5.84953e-26	LEMD1	0
chr2-27705765-27707031	7.40889e-31	0.705724	0.211	0.075	9.48398e-26	LINC01460	0
chr1-2543342-2549480	9.23422e-31	-0.381006	0.28	0.281	1.18205e-25	RP3-395M20.12	0
chr8-128176327-128177701	9.54593e-31	0.515395	0.213	0.085	1.22196e-25	AC026248.1	57941
chr11-107927779-107929486	1.95222e-30	0.469152	0.226	0.085	2.49899e-25	RAB39A	0
chr19-35037917-35044783	2.11591e-30	0.309429	0.397	0.187	2.70854e-25	HPN	0
chr5-134465036-134467316	2.12411e-30	0.34586	0.269	0.11	2.71904e-25	AC005355.1	0
chr6-43912386-43918267	2.47372e-30	0.41412	0.233	0.085	3.16657e-25	RP11-344J7.2	60052
chr6-106739196-106744395	2.65785e-30	0.488356	0.238	0.091	3.40226e-25	RP1-60O19.1	0
chr9-127544720-127546820	2.87409e-30	0.563861	0.237	0.09	3.67906e-25	FAM129B	0
chr19-12781713-12787378	2.98379e-30	-0.60493	0.208	0.235	3.81948e-25	HOOK2	0
chr1-155191917-155198288	3.39897e-30	-0.39259	0.329	0.329	4.35095e-25	MUC1	0
chr6-31945278-31946625	3.924e-30	0.530481	0.207	0.08	5.02303e-25	CFB	0
chr1-210250617-210253359	4.3257e-30	0.574245	0.225	0.086	5.53724e-25	SERTAD4	3985
chr10-124739263-124746039	5.23877e-30	-0.429569	0.2	0.212	6.70604e-25	FAM53B	0
chr18-58042994-58047668	6.35555e-30	0.329363	0.372	0.173	8.13561e-25	NEDD4L	0
chr1-202105407-202108867	8.48924e-30	0.504475	0.351	0.155	1.08669e-24	GPR37L1	13990
chr13-98309714-98314308	9.00463e-30	0.455919	0.202	0.073	1.15266e-24	FARP1	0
chr10-132393459-132402211	1.05123e-29	-0.512499	0.208	0.221	1.34566e-24	PWWP2B	0
chr1-155172478-155180051	1.21143e-29	-0.486679	0.207	0.225	1.55073e-24	TRIM46	0
chr2-42791429-42794919	1.52108e-29	0.389579	0.207	0.08	1.9471e-24	HAAO	0
chr11-128448115-128449717	1.64956e-29	0.567441	0.216	0.08	2.11157e-24	ETS1	9043
chr8-22209891-22213155	1.8042e-29	0.492881	0.286	0.125	2.30952e-24	BMP1	0
chr12-52278681-52281462	2.25909e-29	0.568648	0.24	0.096	2.89182e-24	KRT86	0
chr2-127080081-127082680	2.58875e-29	0.528533	0.214	0.079	3.3138e-24	BIN1	0
chr9-69173589-69175917	3.50884e-29	0.441817	0.227	0.09	4.4916e-24	TJP2	0
chr3-194088076-194090153	4.18564e-29	0.576437	0.232	0.089	5.35795e-24	RP11-135A1.3	1407
chr2-72914985-72919246	4.25729e-29	0.37969	0.338	0.142	5.44967e-24	EMX1	0
chr21-45322133-45325616	4.35893e-29	0.453799	0.236	0.095	5.57978e-24	BX322557.13	11090
chr3-123652262-123654154	5.90157e-29	0.452739	0.202	0.074	7.55448e-24	MYLK	0
chr2-113281623-113284750	6.61929e-29	0.428765	0.348	0.15	8.47323e-24	PAX8	2672
chr4-128572795-128575178	6.95873e-29	0.496018	0.204	0.074	8.90773e-24	RP11-184M15.1	2263
chr11-61693667-61697728	7.47699e-29	0.451374	0.33	0.149	9.57114e-24	DAGLA	0
chr4-1191572-1195397	8.21446e-29	0.400688	0.282	0.121	1.05152e-23	SPON2	0
chr1-218344787-218348461	1.09185e-28	0.353948	0.28	0.127	1.39765e-23	TGFB2	0
chr20-40687278-40690849	1.29861e-28	-0.484282	0.197	0.219	1.66233e-23	MAFB	0
chr22-42680452-42690110	1.31843e-28	0.276248	0.45	0.225	1.68769e-23	A4GALT	2010
chr18-25349087-25352717	1.3365e-28	0.36825	0.224	0.092	1.71082e-23	ZNF521	0
chr20-35262837-35265296	1.39242e-28	0.461405	0.246	0.097	1.78241e-23	MMP24	0
chr7-74586226-74588870	1.43691e-28	0.495675	0.287	0.118	1.83936e-23	GTF2IRD1	0
chr19-38003249-38005352	1.70038e-28	0.460701	0.243	0.102	2.17662e-23	SIPA1L3	0
chr9-99819114-99825188	2.21453e-28	-0.428579	0.361	0.349	2.83478e-23	NR4A3	0
chr15-90097530-90105254	2.75712e-28	-0.283604	0.261	0.251	3.52933e-23	IDH2	0
chr5-16615743-16618004	3.10949e-28	0.611122	0.201	0.07	3.9804e-23	FAM134B	0
chr5-32708839-32715177	3.38784e-28	0.26231	0.326	0.151	4.33671e-23	NPR3	0
chr13-112890554-112904306	3.68664e-28	0.292428	0.466	0.23	4.7192e-23	MCF2L	0
chr14-51093593-51096341	4.12471e-28	0.448206	0.269	0.113	5.27996e-23	TRIM9	0
chr9-121556441-121558629	4.44823e-28	0.466551	0.217	0.085	5.69409e-23	DAB2IP	8427
chr22-30255716-30258530	4.89247e-28	0.446479	0.266	0.109	6.26276e-23	OSM	4298
chr20-63685205-63693466	5.55467e-28	-0.678168	0.203	0.229	7.11042e-23	RTEL1	0
chr13-33014337-33018072	7.35714e-28	0.341704	0.253	0.106	9.41773e-23	KL	0
chr1-10662696-10678372	9.61144e-28	-0.267964	0.273	0.253	1.23034e-22	CASZ1	0
chr3-123421341-123426133	1.4006e-27	0.467073	0.262	0.11	1.79288e-22	ADCY5	0
chr1-156101897-156107894	1.4393e-27	-0.507343	0.265	0.279	1.84242e-22	LMNA	0
chr8-27610190-27615742	1.56727e-27	0.361041	0.391	0.188	2.00624e-22	CLU	0
chr3-126178787-126181770	1.72141e-27	0.380873	0.273	0.112	2.20354e-22	ALDH1L1	0
chr11-79436888-79441423	1.78585e-27	0.364595	0.271	0.119	2.28603e-22	TENM4	0
chr9-93056993-93063062	2.02176e-27	0.349001	0.288	0.121	2.58801e-22	SUSD3	0
chr5-73118276-73121357	2.03179e-27	0.477341	0.221	0.083	2.60086e-22	TMEM171	0
chr6-39213600-39221599	2.20776e-27	0.387852	0.266	0.102	2.82611e-22	KCNK5	0
chr3-173394943-173398477	2.78931e-27	0.409237	0.274	0.117	3.57054e-22	NLGN1	0
chr12-72269502-72277780	2.85504e-27	0.331402	0.321	0.14	3.65468e-22	TRHDE	0
chr19-1015879-1023334	2.95691e-27	-0.445996	0.245	0.25	3.78508e-22	TMEM259	0
chr17-50637773-50641621	2.97593e-27	0.508973	0.27	0.114	3.80943e-22	ABCC3	0
chr8-97848983-97850654	3.47268e-27	0.567846	0.205	0.073	4.44531e-22	LAPTM4B	0
chr12-108691035-108692765	3.6132e-27	0.350664	0.24	0.104	4.62518e-22	CORO1C	0
chr10-122348202-122351441	3.73698e-27	0.502019	0.265	0.105	4.78363e-22	BTBD16	10039
chr11-61193506-61196435	3.77797e-27	0.58733	0.204	0.075	4.8361e-22	PGA3	6871
chr16-57371857-57374993	4.03513e-27	0.420538	0.296	0.127	5.16529e-22	CX3CL1	0
chr17-36931209-36939902	4.11645e-27	0.373989	0.344	0.149	5.26938e-22	LHX1	0
chr16-585286-594341	4.23282e-27	-0.254042	0.427	0.382	5.41834e-22	RAB40C	0
chr16-67392831-67400206	4.44104e-27	-0.519588	0.218	0.231	5.68488e-22	ZDHHC1	0
chr14-90511521-90514216	6.88564e-27	0.558129	0.209	0.076	8.81417e-22	TTC7B	10347
chr19-45097760-45102025	7.25056e-27	0.458833	0.243	0.095	9.28129e-22	MARK4	0
chr16-46398350-46401835	8.85037e-27	-0.813538	0.2	0.254	1.13292e-21	SHCBP1	178718
chr10-4661717-4663831	8.96345e-27	0.596944	0.203	0.075	1.14739e-21	LINC00704	0
chr14-103893866-103898202	9.42729e-27	0.447926	0.24	0.093	1.20677e-21	CTD-2134A5.4	13754
chr10-3885564-3888599	1.05972e-26	0.444297	0.278	0.119	1.35652e-21	RP11-464C19.3	45919
chr14-64719815-64727162	1.14142e-26	0.374664	0.396	0.187	1.46111e-21	PLEKHG3	0
chr1-1079278-1081369	1.18481e-26	0.534201	0.245	0.099	1.51665e-21	C1orf159	448
chr8-93698289-93701422	1.37128e-26	0.443019	0.225	0.092	1.75535e-21	FAM92A1	0
chr4-10018542-10023124	1.59103e-26	0.266334	0.344	0.166	2.03665e-21	SLC2A9	0
chr1-1430121-1439026	2.28816e-26	-0.448343	0.275	0.266	2.92903e-21	VWA1	0
chr9-37951659-37954657	2.50155e-26	0.614513	0.204	0.077	3.20219e-21	RP11-613M10.9	0
chr12-7118993-7125948	3.11606e-26	0.287881	0.209	0.082	3.9888e-21	RBP5	0
chr4-71186172-71188660	4.41232e-26	0.457882	0.214	0.083	5.64812e-21	SLC4A4	0
chr15-100720875-100723891	5.08556e-26	0.549962	0.235	0.096	6.50993e-21	RP11-66B24.5	0
chr18-5626846-5631384	5.29127e-26	0.281212	0.307	0.136	6.77324e-21	EPB41L3	0
chr10-33133807-33134807	5.82552e-26	0.703132	0.209	0.079	7.45713e-21	RP11-342D11.3	17134
chr1-203286074-203291969	6.64356e-26	-0.426019	0.26	0.257	8.50429e-21	LINC01353	0
chr2-44566-48152	6.67013e-26	0.350399	0.357	0.171	8.5383e-21	FAM110C	0
chr2-20582421-20585406	6.8852e-26	0.386071	0.294	0.126	8.8136e-21	HS1BP3	0
chr16-88451333-88457214	7.16715e-26	-0.355797	0.269	0.259	9.17452e-21	ZFPM1	0
chr19-18414158-18423939	7.21294e-26	-0.598227	0.323	0.333	9.23313e-21	SSBP4	0
chr9-22446374-22449314	8.31087e-26	0.408434	0.243	0.099	1.06386e-20	DMRTA1	0
chr5-168287761-168294663	8.40325e-26	0.365382	0.409	0.195	1.07568e-20	WWC1	0
chr3-50165239-50168961	1.23776e-25	0.395059	0.252	0.11	1.58443e-20	SEMA3F	0
chr1-18479303-18484284	1.50501e-25	0.375506	0.366	0.167	1.92653e-20	KLHDC7A	0
chr17-1642643-1651699	1.61874e-25	-0.328254	0.347	0.326	2.07212e-20	RILP	0
chr1-205504056-205508637	2.02648e-25	0.400488	0.317	0.139	2.59405e-20	CDK18	0
chr7-149770829-149777698	2.48255e-25	-0.404242	0.212	0.22	3.17786e-20	ZNF467	0
chr9-137053458-137056317	3.23057e-25	0.423694	0.208	0.079	4.13539e-20	ENTPD2	0
chr10-97888541-97890274	3.41945e-25	0.66737	0.233	0.09	4.37717e-20	CRTAC1	0
chr8-38527210-38531003	5.10599e-25	0.349203	0.31	0.142	6.53607e-20	C8orf86	0
chr22-41560062-41563845	5.46379e-25	0.375893	0.209	0.084	6.99409e-20	CSDC2	0
chr19-13838703-13845207	5.82411e-25	-0.495288	0.298	0.304	7.45533e-20	MIR24-2	2343
chr11-64229114-64253807	6.50035e-25	-0.255238	0.694	0.614	8.32097e-20	DNAJC4	0
chr15-73981678-73983986	7.69864e-25	0.510218	0.223	0.094	9.85487e-20	STOML1	0
chr4-87116466-87123572	7.925e-25	0.350805	0.408	0.199	1.01446e-19	AFF1	0
chr12-52924955-52927997	9.46756e-25	0.45342	0.232	0.094	1.21192e-19	KRT8	0
chr18-6728376-6730273	1.26269e-24	0.384897	0.237	0.097	1.61634e-19	ARHGAP28	0
chr4-72567690-72570201	1.57881e-24	0.449127	0.239	0.1	2.021e-19	ADAMTS3	0
chr2-157837676-157842793	1.61615e-24	0.39511	0.257	0.106	2.0688e-19	ACVR1	0
chr17-21282128-21304490	1.95934e-24	-0.262834	0.625	0.537	2.50811e-19	MAP2K3	0
chr4-49101271-49112929	2.03422e-24	-0.834111	0.164	0.203	2.60396e-19	CWH43	39189
chr17-45170419-45173502	2.54299e-24	0.418364	0.293	0.131	3.25523e-19	HEXIM2	378
chr8-125578394-125580622	2.82004e-24	0.511706	0.204	0.079	3.60987e-19	RP11-136O12.2	37020
chr15-62781928-62784089	3.06416e-24	0.569141	0.218	0.085	3.92236e-19	TLN2	0
chr3-46975736-46983304	3.51052e-24	-0.315826	0.345	0.321	4.49375e-19	CCDC12	0
chr15-84838926-84841778	3.65319e-24	0.447966	0.229	0.091	4.67637e-19	ALPK3	0
chr2-10404118-10407179	3.9567e-24	0.501485	0.235	0.094	5.06489e-19	HPCAL1	0
chr6-154410010-154412681	4.75571e-24	0.532257	0.207	0.084	6.08769e-19	CNKSR3	0
chr1-19078718-19081988	5.03895e-24	0.467985	0.221	0.088	6.45026e-19	UBR4	0
chr3-177299775-177301336	6.96873e-24	0.504222	0.218	0.084	8.92054e-19	LINC00501	0
chr18-48996805-48998964	8.98396e-24	0.59308	0.22	0.088	1.15002e-18	RP11-1058N17.1	32863
chr17-82266945-82270216	9.79036e-24	0.378495	0.229	0.096	1.25324e-18	CSNK1D	0
chr16-57626003-57633169	1.09675e-23	0.28154	0.45	0.234	1.40393e-18	ADGRG1	0
chr14-104970160-104981342	1.98095e-23	0.266821	0.558	0.316	2.53578e-18	AHNAK2	0
chr17-17493113-17497422	2.01716e-23	-0.312458	0.196	0.201	2.58212e-18	RASD1	0
chr11-44861802-44863121	2.90197e-23	0.538779	0.214	0.09	3.71476e-18	TSPAN18	0
chr10-5446178-5450281	3.11751e-23	0.381954	0.234	0.099	3.99066e-18	NET1	0
chr7-128909398-128912416	4.14911e-23	0.475774	0.258	0.109	5.31119e-18	KCP	0
chr16-89685754-89688208	4.20885e-23	0.373138	0.249	0.105	5.38766e-18	CDK10	0
chr17-74442279-74445660	4.33349e-23	0.344048	0.282	0.124	5.54721e-18	GPRC5C	0
chr16-57822867-57828717	7.30738e-23	0.43342	0.263	0.108	9.35403e-18	KIFC3	0
chr9-137611156-137620030	7.82418e-23	-0.288432	0.307	0.282	1.00156e-17	EHMT1	0
chr5-141475518-141477077	7.86353e-23	0.429488	0.204	0.083	1.00659e-17	PCDHGC3	0
chr17-48539110-48548663	7.96413e-23	-0.337456	0.217	0.214	1.01947e-17	HOXB2	0
chr16-29899094-29901017	8.18419e-23	0.480124	0.22	0.089	1.04764e-17	ASPHD1	0
chr2-217963201-217967018	8.95479e-23	0.286566	0.25	0.109	1.14629e-17	TNS1	0
chr4-10006018-10008273	1.18153e-22	0.4455	0.234	0.094	1.51245e-17	SLC2A9	0
chr3-142595428-142597110	1.21928e-22	0.439385	0.205	0.084	1.56077e-17	PLS1	0
chr14-95264261-95266188	1.30165e-22	0.547654	0.237	0.099	1.66621e-17	CLMN	0
chr12-113229567-113233737	1.35938e-22	0.428252	0.241	0.104	1.74011e-17	TPCN1	0
chr6-24359568-24360804	1.61194e-22	0.437276	0.254	0.106	2.06341e-17	KAAG1	1283
chr5-9544177-9548113	1.65835e-22	0.341292	0.295	0.136	2.12282e-17	SEMA5A	0
chr11-502519-508473	1.67723e-22	-0.417765	0.282	0.278	2.14699e-17	RNH1	0
chr5-148825642-148827111	1.74012e-22	0.324513	0.237	0.103	2.22749e-17	ADRB2	0
chr8-144459501-144468307	2.37958e-22	-0.294026	0.376	0.338	3.04605e-17	CYHR1	0
chr17-7213314-7227704	3.5984e-22	-0.290512	0.48	0.424	4.60623e-17	ACADVL	0
chr1-41473841-41477492	3.92782e-22	0.475314	0.236	0.099	5.02793e-17	EDN2	1282
chr17-77139240-77142995	4.54516e-22	-0.45597	0.195	0.206	5.81817e-17	SEC14L1	0
chr9-83061160-83063581	5.49282e-22	0.490378	0.246	0.1	7.03125e-17	RASEF	0
chr3-52052680-52058604	5.79619e-22	-0.392319	0.261	0.262	7.41959e-17	DUSP7	0
chr2-46314257-46315977	6.96111e-22	0.423273	0.23	0.096	8.91078e-17	EPAS1	0
chr22-30245566-30254797	7.72237e-22	0.30121	0.46	0.246	9.88525e-17	LIF	0
chr5-124659172-124663514	8.69404e-22	0.398506	0.262	0.113	1.11291e-16	ZNF608	0
chr17-39736260-39741789	9.04402e-22	0.291572	0.435	0.216	1.15771e-16	GRB7	0
chr5-177085356-177090664	1.11524e-21	0.319855	0.292	0.132	1.42759e-16	FGFR4	0
chr7-73822103-73825482	1.33474e-21	0.488744	0.255	0.107	1.70857e-16	CLDN4	0
chr6-11212695-11216480	1.75327e-21	0.446952	0.204	0.082	2.24433e-16	NEDD9	0
chr16-1180160-1185711	2.076e-21	0.301671	0.338	0.162	2.65744e-16	CACNA1H	0
chr8-22382844-22385058	2.35018e-21	0.358367	0.21	0.087	3.00841e-16	SLC39A14	0
chr19-1850880-1866047	2.53896e-21	-0.373093	0.495	0.447	3.25007e-16	KLF16	0
chr10-623186-626538	3.9368e-21	0.345044	0.24	0.107	5.03942e-16	DIP2C	0
chr16-4212140-4214951	4.46358e-21	0.485092	0.234	0.099	5.71374e-16	SRL	0
chr14-90804752-90811159	5.90605e-21	0.441363	0.244	0.098	7.56022e-16	TTC7B	0
chr2-43157895-43163578	6.36123e-21	0.329393	0.355	0.17	8.14288e-16	AC093609.1	55203
chr12-120959130-120968094	6.90887e-21	0.326536	0.213	0.088	8.84391e-16	HNF1A-AS1	0
chr17-76137429-76142455	8.77208e-21	0.361011	0.26	0.113	1.1229e-15	FOXJ1	0
chr3-135921659-135923809	1.10367e-20	0.48604	0.219	0.087	1.41278e-15	PPP2R3A	41863
chr9-129431035-129439791	1.30052e-20	-0.275362	0.224	0.215	1.66477e-15	RP11-65J3.2	0
chr3-58047718-58053223	1.32769e-20	0.299221	0.317	0.151	1.69955e-15	FLNB	0
chr1-179814415-179816752	1.4577e-20	0.458459	0.212	0.089	1.86597e-15	FAM163A	0
chr10-5545879-5549366	1.46708e-20	0.461262	0.265	0.115	1.87798e-15	CALML3	19107
chr11-77588612-77590991	1.67661e-20	0.337978	0.219	0.09	2.14619e-15	AQP11	0
chr18-8703130-8707913	1.6853e-20	0.276482	0.351	0.171	2.15731e-15	MTCL1	0
chr1-201404055-201408813	1.97783e-20	0.368324	0.25	0.107	2.53178e-15	TNNI1	0
chr17-81507067-81520636	2.01649e-20	-0.298906	0.458	0.416	2.58127e-15	ACTG1	0
chr7-129828598-129832499	2.21098e-20	0.464875	0.202	0.087	2.83024e-15	UBE2H	0
chr10-116719781-116724263	2.3671e-20	0.398663	0.207	0.081	3.03007e-15	HSPA12A	0
chr16-66515281-66518189	2.46845e-20	0.300283	0.344	0.174	3.15982e-15	TK2	0
chr5-76818432-76821615	2.92785e-20	0.408074	0.243	0.104	3.74788e-15	F2RL1	0
chr19-18425244-18442517	3.30334e-20	-0.486831	0.372	0.348	4.22854e-15	SSBP4	0
chr8-70666471-70669958	3.55897e-20	0.287251	0.32	0.158	4.55577e-15	LACTB2	0
chr21-45363612-45367846	3.68122e-20	0.292181	0.324	0.166	4.71226e-15	LINC00316	21621
chr16-70714189-70717309	3.93361e-20	0.379634	0.283	0.125	5.03533e-15	VAC14	0
chr6-10527862-10532921	4.62314e-20	0.359311	0.255	0.114	5.91799e-15	GCNT2	0
chr20-63953698-63960019	4.63241e-20	-0.395988	0.237	0.232	5.92986e-15	ZNF512B	0
chr10-3106850-3110749	4.93723e-20	0.36937	0.348	0.16	6.32005e-15	PFKP	0
chr7-129100179-129104204	6.06588e-20	0.36929	0.254	0.105	7.76482e-15	RP11-286H14.4	22313
chr2-235510378-235515343	6.49374e-20	0.425006	0.259	0.108	8.31251e-15	AGAP1	0
chr16-31483941-31490995	6.74794e-20	0.336344	0.327	0.157	8.63791e-15	C16orf58	0
chr6-31877101-31880328	7.02232e-20	0.469942	0.239	0.097	8.98913e-15	SLC44A4	0
chr19-49865201-49879653	1.00115e-19	-0.257148	0.673	0.587	1.28155e-14	PNKP	0
chr1-119629395-119632870	1.07422e-19	0.30285	0.228	0.097	1.37509e-14	ZNF697	0
chr14-73848815-73853152	1.07586e-19	0.273268	0.318	0.153	1.37718e-14	RP5-1021I20.4	0
chr12-39441915-39444383	1.10138e-19	0.337844	0.3	0.136	1.40986e-14	KIF21A	0
chr17-78351309-78361827	1.13441e-19	-0.43235	0.49	0.445	1.45214e-14	SOCS3	0
chr17-7883857-7889697	1.20414e-19	-0.365032	0.215	0.211	1.5414e-14	CHD3	0
chr1-6598652-6604587	1.23847e-19	-0.305717	0.315	0.288	1.58535e-14	KLHL21	0
chr2-95345060-95348356	1.48029e-19	0.357476	0.238	0.107	1.89489e-14	KCNIP3	0
chr5-151684710-151687454	1.5693e-19	0.264072	0.215	0.099	2.00883e-14	SPARC	0
chr18-50193011-50195881	1.64803e-19	0.380824	0.269	0.117	2.10961e-14	MYO5B	0
chr10-34694525-34699395	1.94691e-19	0.408942	0.209	0.083	2.4922e-14	PARD3	0
chr11-66264357-66269887	2.30967e-19	-0.41139	0.248	0.246	2.95657e-14	RAB1B	0
chr1-59814106-59817036	2.39803e-19	0.347187	0.283	0.13	3.06967e-14	HOOK1	0
chr22-46546625-46550563	2.47228e-19	0.358171	0.225	0.096	3.16471e-14	CELSR1	9454
chr1-236140848-236145330	2.5685e-19	0.326721	0.247	0.113	3.28788e-14	GPR137B	0
chr3-120678070-120683752	2.68156e-19	0.320744	0.301	0.138	3.43261e-14	HGD	0
chr17-40310931-40315132	2.72035e-19	0.380462	0.298	0.139	3.48226e-14	RARA	0
chr22-31339245-31348174	2.76757e-19	-0.258168	0.296	0.264	3.54271e-14	PATZ1	0
chr20-6766552-6770920	3.33724e-19	0.309442	0.227	0.105	4.27194e-14	BMP2	0
chr7-55129646-55132079	4.22868e-19	0.47781	0.202	0.083	5.41305e-14	EGFR	0
chr10-125081668-125086202	5.03041e-19	0.278762	0.335	0.161	6.43932e-14	CTBP2	0
chr15-29673857-29678207	5.49211e-19	0.414904	0.229	0.097	7.03034e-14	TJP1	21159
chr14-54772975-54774587	5.49723e-19	0.327926	0.241	0.11	7.0369e-14	SAMD4A	0
chr1-203303504-203312312	6.12992e-19	-0.356926	0.29	0.272	7.84679e-14	BTG2	0
chr19-53865952-53869950	6.50665e-19	-0.510495	0.284	0.281	8.32903e-14	MYADM	0
chr19-18290236-18295189	7.17376e-19	-0.490661	0.217	0.225	9.18298e-14	JUND	8613
chr13-23676382-23681575	7.78681e-19	0.393975	0.219	0.089	9.96774e-14	TNFRSF19	277
chr16-8866074-8870014	9.13923e-19	0.269251	0.347	0.178	1.16989e-13	CARHSP1	0
chr1-53145213-53147763	9.58585e-19	0.421956	0.231	0.099	1.22707e-13	SLC1A7	2580
chr5-56358355-56359952	1.16789e-18	0.400591	0.201	0.084	1.49499e-13	RP11-155L15.1	36957
chr1-225651818-225654243	1.28784e-18	0.288532	0.228	0.106	1.64854e-13	ENAH	0
chr11-724847-730193	1.40212e-18	0.348588	0.351	0.172	1.79482e-13	EPS8L2	0
chr7-100835730-100837850	1.46844e-18	0.327814	0.202	0.092	1.87972e-13	SLC12A9	0
chr19-38263747-38269176	1.47648e-18	0.275257	0.383	0.196	1.89001e-13	SPINT2	0
chr2-9385007-9387763	1.5888e-18	0.443079	0.229	0.1	2.03379e-13	ASAP2	0
chr12-52948089-52950377	1.68643e-18	0.358859	0.272	0.123	2.15876e-13	KRT8	0
chr9-137603857-137608662	1.74829e-18	-0.340866	0.233	0.227	2.23795e-13	ARRDC1	0
chr12-50101536-50106372	2.33513e-18	0.352034	0.211	0.081	2.98916e-13	GPD1	0
chr12-132488450-132496299	2.35807e-18	-0.324721	0.221	0.204	3.01851e-13	FBRSL1	0
chr15-67132331-67137016	2.72923e-18	0.382793	0.218	0.093	3.49363e-13	SMAD3	0
chr11-96154724-96157434	3.15637e-18	0.360867	0.221	0.099	4.04041e-13	MAML2	0
chr14-24178659-24182246	3.3627e-18	0.437787	0.256	0.107	4.30453e-13	REC8	0
chr4-85825704-85831015	3.53914e-18	0.331334	0.321	0.147	4.53038e-13	ARHGAP24	0
chr16-423859-427603	3.72972e-18	0.295691	0.243	0.11	4.77434e-13	RAB11FIP3	0
chr14-90453111-90455737	4.18428e-18	0.503198	0.208	0.086	5.35621e-13	RP11-1078H9.1	0
chr13-95296462-95302359	5.01486e-18	0.290794	0.292	0.142	6.41942e-13	ABCC4	0
chr1-11784391-11792127	6.75829e-18	-0.417702	0.27	0.255	8.65115e-13	C1orf167	0
chr8-32546984-32549662	7.12035e-18	0.395717	0.238	0.102	9.11462e-13	NRG1	0
chr6-90217797-90220013	8.95534e-18	0.306815	0.284	0.142	1.14636e-12	BACH2	0
chr11-9753774-9760692	9.57847e-18	-0.335377	0.333	0.296	1.22612e-12	RP11-540A21.2	0
chr3-4748732-4756032	1.06878e-17	0.276892	0.378	0.203	1.36812e-12	ITPR1	0
chr18-36348378-36353122	1.15759e-17	0.35761	0.27	0.118	1.4818e-12	FHOD3	0
chr11-130177796-130182562	1.41671e-17	0.350596	0.308	0.149	1.8135e-12	ST14	0
chr14-75257056-75259916	1.63724e-17	-0.369966	0.233	0.226	2.0958e-12	RP11-293M10.1	0
chr19-55585485-55587823	1.77304e-17	0.352371	0.243	0.109	2.26964e-12	FIZ1	3547
chrY-56828471-56851716	2.28217e-17	-0.620267	0.268	0.288	2.92136e-12	TTTY3	31095082
chr12-2958252-2961197	2.76184e-17	0.27096	0.304	0.154	3.53537e-12	TEAD4	0
chr12-57085868-57097688	3.19299e-17	-0.292101	0.467	0.408	4.08728e-12	STAT6	0
chr5-133967253-133970572	4.46045e-17	0.264355	0.271	0.133	5.70973e-12	C5orf15	0
chr1-31370149-31375324	4.76508e-17	0.279242	0.299	0.142	6.09968e-12	FABP3	0
chr17-40330068-40333068	5.56023e-17	0.250466	0.307	0.149	7.11753e-12	RARA	0
chr19-2094250-2100287	5.66321e-17	-0.334275	0.312	0.29	7.24937e-12	IZUMO4	0
chr1-222814048-222815829	5.94914e-17	0.379642	0.211	0.091	7.61538e-12	RP11-455P21.3	0
chr8-119873114-119877635	6.09081e-17	-0.281211	0.213	0.202	7.79672e-12	DEPTOR	0
chr1-202009234-202014280	7.37929e-17	0.283022	0.405	0.202	9.44609e-12	ELF3	0
chr2-156331785-156336018	7.64184e-17	-0.38974	0.299	0.286	9.78217e-12	NR4A2	0
chr9-14320815-14323302	8.85581e-17	0.272977	0.247	0.117	1.13361e-11	NFIB	0
chr17-57832488-57835214	9.11123e-17	0.346401	0.217	0.088	1.16631e-11	MRPS23	0
chr1-109252863-109255937	9.18314e-17	0.440908	0.248	0.111	1.17551e-11	CELSR2	0
chr19-49896011-49898232	1.01225e-16	0.383691	0.205	0.091	1.29576e-11	IL4I1	0
chr9-16867782-16872229	1.01749e-16	0.277144	0.205	0.094	1.30247e-11	BNC2	0
chr16-68078620-68087162	1.10402e-16	-0.341759	0.257	0.245	1.41323e-11	NFATC3	0
chr5-14035718-14038741	1.33909e-16	0.472661	0.26	0.118	1.71414e-11	DNAH5	91174
chr5-148965454-148966812	1.35634e-16	0.582245	0.209	0.087	1.73622e-11	SH3TC2	0
chr8-71841862-71844806	1.36242e-16	0.416815	0.214	0.096	1.74401e-11	MSC	0
chr1-93612202-93618511	1.3823e-16	0.310617	0.281	0.131	1.76946e-11	BCAR3	0
chr2-10035368-10038023	1.52012e-16	0.400683	0.22	0.097	1.94587e-11	RP11-254F7.2	1068
chr2-240564777-240570433	1.64426e-16	-0.312886	0.273	0.244	2.10478e-11	RNPEPL1	0
chr11-68310962-68315799	1.6539e-16	0.276656	0.21	0.094	2.11713e-11	LRP5	0
chr14-22836113-22839620	1.71444e-16	0.261665	0.241	0.118	2.19462e-11	MMP14	0
chr6-151044088-151046140	1.79361e-16	0.301529	0.306	0.149	2.29596e-11	MTHFD1L	0
chr1-151539141-151543249	1.85731e-16	0.289277	0.346	0.181	2.3775e-11	TUFT1	0
chr19-48614176-48620861	1.87397e-16	-0.355537	0.266	0.245	2.39883e-11	SPHK2	0
chr16-2509998-2521677	1.97082e-16	-0.307976	0.377	0.335	2.52281e-11	AMDHD2	0
chr12-122062572-122065670	2.13579e-16	0.250423	0.283	0.14	2.73398e-11	AC156455.1	0
chr3-112084816-112088390	2.14119e-16	0.366493	0.247	0.113	2.7409e-11	C3orf52	0
chr9-121648988-121653039	2.21075e-16	0.263676	0.238	0.112	2.82994e-11	DAB2IP	0
chr3-138358947-138363623	2.30825e-16	0.400044	0.238	0.103	2.95475e-11	MRAS	0
chr19-4057551-4068771	2.43303e-16	-0.284706	0.468	0.407	3.11447e-11	ZBTB7A	0
chr3-14451850-14454479	2.77369e-16	0.289727	0.256	0.125	3.55054e-11	SLC6A6	0
chr9-129555791-129560015	3.08237e-16	0.328181	0.237	0.107	3.94569e-11	LINC00963	42104
chr14-105479361-105492927	3.13253e-16	-0.266117	0.648	0.558	4.00989e-11	AL928654.7	0
chr5-49599259-49603075	3.31313e-16	-0.713019	0.216	0.235	4.24107e-11	EMB	793116
chr16-67456340-67466766	3.54676e-16	-0.286852	0.201	0.186	4.54014e-11	ATP6V0D1	0
chr1-154417080-154421703	3.61513e-16	0.251358	0.32	0.165	4.62765e-11	IL6R	0
chr9-129637012-129642957	4.39077e-16	-0.321504	0.211	0.198	5.62054e-11	ASB6	0
chr18-6412454-6415607	5.12808e-16	0.291774	0.204	0.093	6.56436e-11	L3MBTL4	0
chr9-33328236-33330179	5.37988e-16	0.46984	0.214	0.094	6.88667e-11	NFX1	0
chr2-113238935-113243343	5.40669e-16	0.270489	0.355	0.182	6.92099e-11	PAX8	0
chr19-52733198-52736248	6.04686e-16	0.273685	0.269	0.133	7.74046e-11	ZNF611	0
chr22-35310332-35316769	6.38692e-16	0.267125	0.343	0.175	8.17577e-11	TOM1	0
chrX-1390086-1395606	7.13228e-16	-0.282884	0.307	0.283	9.12989e-11	SLC25A6	0
chr16-4942695-4946223	7.25525e-16	0.320363	0.376	0.189	9.2873e-11	PPL	0
chr3-160449091-160451278	8.09522e-16	0.38907	0.215	0.095	1.03625e-10	TRIM59	0
chr9-128112755-128121306	9.12657e-16	-0.266424	0.219	0.203	1.16827e-10	PTGES2	0
chr5-125408410-125414416	9.68802e-16	0.335349	0.296	0.142	1.24014e-10	RP11-395P13.4	30970
chr12-69738141-69740483	9.72252e-16	0.299769	0.29	0.143	1.24456e-10	RAB3IP	0
chr2-54568983-54578505	9.99886e-16	-0.311873	0.201	0.187	1.27993e-10	SPTBN1	0
chr20-25309000-25311514	1.23589e-15	0.371845	0.214	0.095	1.58203e-10	ABHD12	0
chr10-69219476-69223155	1.25288e-15	0.366597	0.253	0.117	1.60379e-10	HKDC1	0
chr8-143551780-143554487	1.32875e-15	0.284411	0.243	0.117	1.70091e-10	GSDMD	0
chr19-49588642-49594047	1.33393e-15	-0.271991	0.264	0.235	1.70753e-10	PRR12	0
chr2-111704195-111707305	1.33588e-15	0.459088	0.209	0.091	1.71003e-10	ANAPC1	58965
chr1-205440376-205442956	1.6587e-15	0.469796	0.25	0.11	2.12328e-10	LEMD1	0
chr20-62374127-62378628	1.76075e-15	0.354202	0.215	0.096	2.25391e-10	LAMA5	6814
chr13-109783383-109788034	1.89362e-15	-0.291479	0.277	0.25	2.42399e-10	IRS2	0
chr4-76197097-76201428	2.07555e-15	0.291075	0.209	0.094	2.65687e-10	SCARB2	0
chr2-227759400-227762984	2.25574e-15	0.437016	0.248	0.108	2.88752e-10	RNA5SP121	67
chr2-218394059-218408125	2.28646e-15	-0.25482	0.622	0.534	2.92685e-10	CTDSP1	0
chr4-10087143-10097127	2.31087e-15	-0.301751	0.243	0.22	2.9581e-10	WDR1	0
chr9-4489460-4493314	2.52449e-15	0.319174	0.237	0.105	3.23155e-10	SLC1A1	0
chr17-42309044-42314560	2.58209e-15	-0.306562	0.219	0.198	3.30529e-10	STAT5A	0
chr1-9687027-9690497	2.59962e-15	0.331565	0.234	0.109	3.32772e-10	PIK3CD	0
chr2-218268923-218274777	2.71939e-15	-0.275279	0.366	0.318	3.48103e-10	AAMP	0
chr3-50333157-50344111	2.78806e-15	-0.436629	0.368	0.33	3.56894e-10	RASSF1	0
chr10-102627343-102630511	3.17765e-15	0.313354	0.224	0.107	4.06765e-10	SUFU	0
chr17-17834036-17846450	3.22293e-15	-0.278876	0.441	0.385	4.1256e-10	SREBF1	0
chr22-46052092-46059223	3.43321e-15	-0.28275	0.245	0.228	4.39478e-10	PRR34	0
chr1-2583380-2589372	4.30991e-15	-0.297145	0.307	0.272	5.51703e-10	FAM213B	0
chr2-12714440-12720575	4.62093e-15	-0.296347	0.261	0.236	5.91516e-10	TRIB2	0
chr13-24182295-24186095	5.00804e-15	0.34293	0.223	0.1	6.41069e-10	SPATA13	0
chr5-102294832-102297247	5.10648e-15	0.34539	0.208	0.091	6.5367e-10	SLCO4C1	0
chr22-23278765-23284776	6.21189e-15	0.293308	0.316	0.159	7.95171e-10	BCR	0
chr17-28948668-28954215	7.00537e-15	-0.263758	0.408	0.36	8.96743e-10	PHF12	0
chr10-6200491-6205186	8.44887e-15	-0.373132	0.274	0.254	1.08152e-09	PFKFB3	0
chr9-35515782-35522799	1.00039e-14	0.296995	0.266	0.131	1.28058e-09	RUSC2	0
chr6-147506556-147511441	1.06281e-14	0.275138	0.24	0.11	1.36048e-09	SAMD5	0
chr14-70808072-70810466	1.07712e-14	0.310727	0.292	0.139	1.3788e-09	MAP3K9	0
chr15-63595157-63602970	1.21732e-14	-0.271107	0.292	0.257	1.55827e-09	FBXL22	0
chr1-207866300-207869856	1.33138e-14	-0.314561	0.205	0.195	1.70427e-09	C1orf132	0
chr15-33194306-33195712	1.47093e-14	0.316196	0.208	0.097	1.88291e-09	FMN1	0
chr7-5523018-5534428	1.71256e-14	-0.296255	0.479	0.42	2.19221e-09	ACTB	0
chr19-48632521-48640895	1.77313e-14	-0.264608	0.499	0.428	2.26975e-09	DBP	0
chr2-112053384-112056803	1.83097e-14	-0.283009	0.42	0.364	2.34379e-09	TMEM87B	0
chr7-130920320-130923245	1.8848e-14	0.294867	0.214	0.097	2.41269e-09	AC016831.7	0
chr7-155950944-155952351	2.05034e-14	0.56052	0.208	0.085	2.6246e-09	AC021218.2	10280
chr10-3809350-3812492	2.09507e-14	0.315258	0.28	0.138	2.68186e-09	RP11-464C19.2	21457
chr21-17511440-17514452	2.0976e-14	0.361606	0.284	0.134	2.6851e-09	CXADR	0
chr2-119484857-119491244	2.18933e-14	0.297888	0.267	0.124	2.80252e-09	SCTR	0
chr8-102767612-102770991	2.44788e-14	0.349396	0.27	0.129	3.13349e-09	KB-1732A1.1	34525
chr9-89554944-89558090	2.46473e-14	0.327336	0.233	0.105	3.15505e-09	GADD45G	46922
chr14-77037963-77046217	2.46536e-14	-0.351297	0.285	0.26	3.15586e-09	RP11-7F17.5	0
chr9-114096918-114101214	2.67249e-14	0.260719	0.332	0.165	3.421e-09	KIF12	0
chr8-143561598-143579847	2.81872e-14	-0.275323	0.496	0.43	3.60819e-09	MROH6	0
chrX-107710704-107718570	2.89351e-14	-0.362589	0.203	0.19	3.70393e-09	TSC22D3	0
chr15-88638102-88640572	2.90672e-14	0.330067	0.304	0.154	3.72084e-09	ISG20	0
chr7-106064315-106066529	3.22214e-14	0.317117	0.228	0.104	4.1246e-09	SYPL1	23973
chr3-10191205-10194892	3.41136e-14	0.378958	0.304	0.151	4.36682e-09	IRAK2	0
chr7-5554408-5559493	4.51717e-14	-0.395553	0.266	0.25	5.78234e-09	ACTB	0
chr14-104966960-104969555	4.76877e-14	0.381482	0.244	0.115	6.1044e-09	AHNAK2	0
chr1-210232022-210234727	5.80153e-14	0.346803	0.243	0.116	7.42642e-09	SERTAD4	0
chr1-41380547-41383813	5.85079e-14	0.325539	0.236	0.117	7.48948e-09	FOXO6	0
chr9-6643981-6646815	6.5304e-14	0.353861	0.201	0.088	8.35943e-09	GLDC	0
chr9-98790882-98793376	8.47065e-14	0.424156	0.223	0.099	1.08431e-08	ANKS6	0
chr1-65146794-65152055	8.6966e-14	0.288777	0.206	0.092	1.11323e-08	AK4	0
chr6-21586842-21589714	9.26052e-14	0.252979	0.303	0.157	1.18542e-08	SOX4	3053
chr10-114680673-114685776	1.04553e-13	0.328087	0.278	0.136	1.33837e-08	ABLIM1	0
chr17-7850750-7859349	1.25777e-13	-0.332094	0.415	0.367	1.61005e-08	NAA38	0
chr1-161388849-161391482	1.41929e-13	-0.351477	0.238	0.218	1.8168e-08	RP11-122G18.12	7926
chr16-89872434-89875065	1.57271e-13	-0.371279	0.215	0.205	2.01319e-08	TCF25	0
chr8-1762615-1767264	1.59773e-13	-0.282043	0.263	0.236	2.04522e-08	CLN8	0
chr7-874945-879702	1.74942e-13	-0.288077	0.26	0.237	2.23939e-08	GET4	0
chr11-64266571-64272945	1.79057e-13	-0.293011	0.387	0.334	2.29208e-08	GPR137	0
chr5-168268588-168270558	1.94044e-13	0.385711	0.216	0.099	2.48392e-08	TENM2	4430
chr8-133320251-133322734	1.97299e-13	0.455294	0.207	0.086	2.52558e-08	NDRG1	18228
chr5-73812037-73814927	2.34153e-13	0.347594	0.239	0.109	2.99734e-08	ARHGEF28	0
chr6-1310703-1314141	2.43418e-13	0.322835	0.291	0.141	3.11595e-08	FOXQ1	0
chr22-42643987-42650352	2.61016e-13	-0.282047	0.213	0.189	3.34121e-08	CYB5R3	0
chr8-28347258-28352734	3.07825e-13	0.278247	0.298	0.15	3.9404e-08	ZNF395	0
chr12-108853943-108859709	3.17173e-13	-0.370508	0.267	0.24	4.06006e-08	SSH1	0
chr10-63710979-63714363	3.23489e-13	0.272602	0.215	0.102	4.14092e-08	RP11-170M17.1	0
chr7-129824683-129826715	3.38591e-13	0.331198	0.236	0.115	4.33423e-08	UBE2H	4016
chr15-90227875-90235381	3.59608e-13	-0.263422	0.299	0.262	4.60327e-08	CIB1	0
chr2-20514021-20517579	3.7432e-13	0.320488	0.241	0.114	4.7916e-08	AC012065.4	12709
chr7-28408320-28411403	3.96717e-13	0.250682	0.268	0.134	5.0783e-08	CREB5	0
chr9-136790447-136793826	4.17584e-13	-0.269986	0.336	0.295	5.34541e-08	RP11-216L13.17	0
chr6-52503225-52505163	5.35782e-13	0.310988	0.324	0.165	6.85843e-08	TRAM2	0
chr3-4824065-4827361	5.4305e-13	0.311281	0.237	0.11	6.95147e-08	ITPR1	0
chr3-50320054-50325025	5.48899e-13	-0.3804	0.218	0.207	7.02634e-08	HYAL2	0
chr14-94173342-94175420	7.81085e-13	0.273704	0.203	0.094	9.99851e-08	PPP4R4	0
chr6-6686598-6687890	8.1972e-13	0.26645	0.231	0.109	1.04931e-07	RP1-80N2.3	2964
chr12-6197856-6203751	9.04938e-13	-0.334685	0.202	0.192	1.15839e-07	CD9	0
chr15-91939318-91943510	9.28252e-13	0.281294	0.24	0.121	1.18824e-07	SLCO3A1	0
chr1-156497732-156506086	1.14436e-12	-0.282079	0.479	0.418	1.46487e-07	MEF2D	0
chr17-83050668-83054413	1.16339e-12	-0.367764	0.243	0.223	1.48923e-07	B3GNTL1	0
chr9-128066332-128069886	1.23474e-12	-0.291895	0.326	0.29	1.58056e-07	NAIF1	0
chr11-13007860-13011471	1.60091e-12	0.2692	0.259	0.125	2.04929e-07	RASSF10	0
chr21-31872259-31876079	1.63611e-12	0.34295	0.257	0.123	2.09435e-07	HUNK	0
chr17-3002515-3005512	1.66227e-12	0.262469	0.263	0.134	2.12784e-07	RAP1GAP2	0
chr1-1777475-1783716	1.7079e-12	-0.295495	0.201	0.181	2.18625e-07	NADK	0
chr3-32420011-32422705	1.74062e-12	0.380545	0.276	0.133	2.22813e-07	CMTM7	0
chr2-62291918-62294539	1.81729e-12	0.301906	0.304	0.147	2.32628e-07	B3GNT2	67186
chr15-66772578-66776313	1.93865e-12	0.277685	0.246	0.121	2.48163e-07	SMAD6	0
chr9-127914589-127919902	2.02129e-12	-0.356964	0.223	0.205	2.58741e-07	ST6GALNAC4	0
chr5-139744965-139749397	2.08639e-12	0.280289	0.296	0.153	2.67075e-07	CTB-35F21.2	0
chr7-73767659-73771646	2.45593e-12	0.29733	0.309	0.154	3.14378e-07	CLDN3	0
chr4-85928598-85931664	2.47403e-12	0.283808	0.241	0.116	3.16696e-07	ARHGAP24	0
chr11-65649059-65655189	3.58927e-12	-0.378795	0.234	0.214	4.59456e-07	RELA	0
chr19-3363679-3372771	5.41459e-12	-0.342052	0.238	0.217	6.93111e-07	NFIC	0
chr9-129411853-129417904	5.90597e-12	-0.368344	0.244	0.223	7.56011e-07	RP11-65J3.3	12747
chr22-29300742-29313670	6.0393e-12	-0.332138	0.35	0.306	7.73078e-07	GAS2L1	0
chr1-214280260-214282202	6.27799e-12	0.324271	0.203	0.094	8.03632e-07	SMYD2	0
chr2-231610803-231615902	7.69401e-12	-0.266802	0.359	0.31	9.84895e-07	C2orf57	16519
chr19-3033806-3037636	9.25791e-12	-0.336206	0.223	0.207	1.18509e-06	TLE2	0
chr7-24572320-24574737	9.40363e-12	0.312163	0.231	0.104	1.20374e-06	MPP6	0
chr19-47270339-47276708	1.01642e-11	-0.353227	0.363	0.322	1.30109e-06	INAFM1	0
chr11-2374476-2385013	1.04737e-11	-0.32539	0.336	0.287	1.34072e-06	CD81	0
chr5-177446029-177448460	1.15463e-11	0.298277	0.216	0.106	1.47802e-06	PRR7	0
chr5-132226732-132229189	1.19212e-11	0.26854	0.231	0.113	1.52601e-06	P4HA2	0
chr1-153610297-153613645	1.45107e-11	0.333922	0.201	0.094	1.85748e-06	S100A16	0
chr9-113619355-113621939	1.50272e-11	0.278056	0.241	0.121	1.9236e-06	RP11-168K11.3	0
chr17-8220145-8224381	1.83858e-11	-0.273122	0.296	0.261	2.35353e-06	LINC00324	0
chr14-35397329-35406064	1.95711e-11	-0.269685	0.348	0.297	2.50525e-06	NFKBIA	0
chr2-96501468-96507074	2.06366e-11	0.295816	0.299	0.152	2.64166e-06	NEURL3	0
chr20-58888186-58893019	2.07584e-11	-0.323339	0.238	0.212	2.65724e-06	GNAS	0
chr1-31170428-31171641	3.24087e-11	0.340284	0.205	0.096	4.14858e-06	NKAIN1	8103
chr7-100427381-100437970	3.75705e-11	-0.253282	0.547	0.465	4.80932e-06	MEPCE	0
chr17-4896076-4904015	4.09744e-11	-0.4764	0.206	0.203	5.24506e-06	MINK1	0
chr2-85417239-85422015	4.2573e-11	-0.289086	0.201	0.181	5.44969e-06	CAPG	0
chr9-38390609-38393868	4.27224e-11	0.257385	0.207	0.101	5.46881e-06	ALDH1B1	0
chr17-75782632-75786154	4.75634e-11	-0.31735	0.252	0.225	6.08849e-06	UNK	0
chr4-8188040-8191951	4.79867e-11	-0.308301	0.218	0.19	6.14268e-06	SH3TC1	0
chr14-89415368-89418810	4.83345e-11	-0.35047	0.204	0.196	6.1872e-06	FOXN3	0
chr2-75604432-75609540	5.20432e-11	0.260067	0.322	0.159	6.66194e-06	EVA1A	34709
chr7-30795123-30801316	5.25126e-11	0.261358	0.28	0.138	6.72203e-06	INMT-FAM188B	0
chr3-150369986-150372402	5.79222e-11	0.256442	0.203	0.101	7.4145e-06	TSC22D2	35932
chr11-114294763-114296755	6.31335e-11	0.256641	0.208	0.103	8.0816e-06	NNMT	0
chr8-140463606-140466252	7.31204e-11	-0.277254	0.268	0.238	9.35999e-06	TRAPPC9	5026
chr14-24365521-24369595	7.5791e-11	-0.280706	0.27	0.232	9.70186e-06	NFATC4	0
chr6-31185418-31188565	7.74571e-11	0.287301	0.205	0.095	9.91512e-06	POU5F1	4686
chr8-66123735-66124716	9.27274e-11	0.434364	0.202	0.093	1.18698e-05	TRIM55	2179
chr15-41772624-41775998	9.32044e-11	-0.252837	0.211	0.184	1.19309e-05	MAPKBP1	0
chr7-140175060-140177977	9.78221e-11	-0.257332	0.27	0.237	1.2522e-05	KDM7A	0
chr19-35247445-35249817	1.05242e-10	0.278673	0.316	0.158	1.34718e-05	LSR	0
chrX-1451247-1454659	1.0842e-10	-0.250609	0.37	0.312	1.38786e-05	ASMTL	0
chr20-10216405-10219941	1.19472e-10	0.354629	0.291	0.146	1.52933e-05	SNAP25	0
chr2-239399369-239402360	1.26009e-10	-0.267853	0.33	0.291	1.61302e-05	HDAC4	0
chr19-18191302-18195254	1.31541e-10	-0.272945	0.298	0.266	1.68384e-05	MPV17L2	0
chr7-1457171-1464163	1.31922e-10	-0.297946	0.365	0.313	1.68871e-05	MICALL2	0
chr19-18202555-18205914	1.34227e-10	-0.257808	0.325	0.282	1.71821e-05	RAB3A	0
chr11-65534899-65542274	1.37855e-10	-0.285902	0.277	0.241	1.76466e-05	SCYL1	0
chr9-33390677-33395913	1.42734e-10	0.269504	0.267	0.133	1.82712e-05	AQP7	0
chr17-7434816-7438830	1.45729e-10	-0.253782	0.239	0.21	1.86545e-05	TMEM102	0
chr7-90402951-90404357	1.54802e-10	0.30309	0.217	0.102	1.98159e-05	CLDN12	0
chr12-104957557-104959492	1.58287e-10	0.278487	0.224	0.112	2.0262e-05	SLC41A2	0
chr2-48313320-48316293	1.79661e-10	-0.272276	0.263	0.235	2.29981e-05	FOXN2	0
chr7-151243603-151253440	1.80422e-10	-0.297471	0.267	0.232	2.30954e-05	SMARCD3	0
chr11-67398870-67405379	1.87381e-10	-0.334306	0.229	0.207	2.39862e-05	PPP1CA	0
chr19-2268937-2274316	2.13936e-10	-0.303019	0.266	0.235	2.73855e-05	LLfos-48D6.2	0
chr12-122040243-122044154	2.17802e-10	0.301982	0.214	0.099	2.78805e-05	BCL7A	0
chr1-204409312-204414489	2.21545e-10	-0.331235	0.222	0.205	2.83596e-05	PPP1R15B	0
chr17-78779720-78784506	2.5933e-10	-0.309003	0.208	0.191	3.31963e-05	CYTH1	0
chr1-150548502-150554904	2.94605e-10	-0.467699	0.237	0.227	3.77118e-05	ADAMTSL4	0
chr22-37606589-37611123	3.23797e-10	-0.291289	0.275	0.242	4.14486e-05	GGA1	0
chr1-1914068-1923853	3.41005e-10	-0.26072	0.288	0.244	4.36513e-05	CFAP74	0
chr1-2226228-2235162	6.00897e-10	-0.280963	0.397	0.338	7.69196e-05	SKI	0
chr5-180808533-180812263	7.21237e-10	-0.265312	0.268	0.229	9.23241e-05	MGAT1	0
chr10-126041538-126042740	7.23986e-10	0.271369	0.214	0.109	9.26761e-05	ADAM12	0
chr16-67561411-67564221	7.75312e-10	-0.273519	0.269	0.236	9.92461e-05	CTCF	0
chr19-5686056-5694936	7.78486e-10	-0.256132	0.364	0.315	9.96525e-05	HSD11B1L	0
chr1-63592677-63594925	8.34436e-10	0.258264	0.209	0.099	0.000106815	PGM1	0
chr22-46376740-46381725	9.1481e-10	0.287766	0.25	0.124	0.000117103	CELSR1	0
chr17-28714423-28721184	9.22071e-10	-0.263066	0.367	0.309	0.000118033	RAB34	0
chr19-48500798-48503006	1.01434e-09	0.284872	0.245	0.124	0.000129844	LMTK3	0
chr19-10652388-10656331	1.06323e-09	-0.286834	0.273	0.24	0.000136102	ILF3	0
chr1-1905985-1911679	1.32011e-09	-0.316185	0.245	0.215	0.000168984	CALML6	3147
chr2-200861213-200865910	1.3415e-09	-0.263253	0.244	0.211	0.000171723	CLK1	0
chr11-65569065-65578255	1.39085e-09	-0.272571	0.467	0.391	0.00017804	EHBP1L1	0
chr19-10868878-10873406	1.56565e-09	-0.270504	0.356	0.304	0.000200416	C19orf38	0
chr17-43359593-43362695	1.68687e-09	-0.274192	0.201	0.182	0.000215933	LINC00910	7149
chr11-69007162-69014599	1.71818e-09	-0.350796	0.225	0.192	0.000219941	MRGPRF	0
chr21-44337214-44340099	2.23137e-09	-0.313591	0.237	0.211	0.000285634	C21orf2	0
chr1-16903037-16907200	2.32926e-09	-0.26937	0.265	0.234	0.000298164	CROCC	0
chr6-31829607-31837354	2.65675e-09	-0.299242	0.215	0.187	0.000340085	C6orf48	0
chr7-100583174-100587431	2.9499e-09	-0.267556	0.385	0.327	0.00037761	FBXO24	0
chr5-60842541-60844907	2.98748e-09	0.295612	0.203	0.1	0.000382421	ELOVL7	0
chr16-1296818-1301515	3.02858e-09	0.305935	0.214	0.103	0.000387682	RP11-616M22.7	0
chr4-84582076-84584162	3.07941e-09	0.25016	0.272	0.141	0.000394189	CDS1	0
chr9-129026115-129029746	3.41567e-09	-0.283751	0.203	0.178	0.000437234	SH3GLB2	0
chr6-32194390-32197833	3.61443e-09	-0.286135	0.352	0.305	0.000462676	NOTCH4	0
chr17-64974101-64976599	3.65308e-09	-0.277981	0.21	0.186	0.000467624	RP11-583F2.7	19923
chr12-53218773-53223809	3.70942e-09	-0.260162	0.229	0.197	0.000474836	RARG	0
chr9-129606274-129615251	3.86944e-09	-0.253756	0.345	0.289	0.000495319	C9orf50	0
chr7-44629908-44635573	3.90286e-09	0.263715	0.214	0.103	0.000499598	OGDH	0
chr1-1344040-1350136	3.98268e-09	-0.260065	0.206	0.176	0.000509815	DVL1	0
chr11-65887562-65892244	4.01586e-09	-0.300902	0.327	0.28	0.000514062	FIBP	0
chr5-170744105-170748244	4.06107e-09	0.336656	0.237	0.118	0.000519849	KCNIP1	7472
chr7-100672808-100682626	4.54812e-09	-0.253202	0.362	0.308	0.000582196	GNB2	0
chr12-47762330-47764677	5.03761e-09	0.349252	0.209	0.1	0.000644854	SLC48A1	0
chr19-1204971-1210414	5.75699e-09	-0.300722	0.232	0.206	0.000736941	STK11	0
chr19-44752952-44759106	6.00146e-09	-0.360897	0.268	0.233	0.000768235	BCL3	0
chr4-336068-339104	6.00411e-09	-0.269436	0.214	0.184	0.000768574	ZNF141	0
chr19-13845945-13848297	6.09488e-09	-0.348253	0.231	0.208	0.000780193	MIR24-2	9585
chr12-119988282-119991652	6.20892e-09	0.256314	0.301	0.157	0.000794792	BICDL1	0
chr19-48489679-48494950	7.94898e-09	-0.306127	0.331	0.289	0.00101753	LMTK3	0
chr7-100887479-100891906	8.09877e-09	-0.272958	0.217	0.188	0.00103671	SRRT	0
chr1-43547413-43551486	8.18259e-09	0.292692	0.236	0.112	0.00104744	PTPRF	0
chr22-39518681-39521793	8.39409e-09	-0.282902	0.216	0.193	0.00107451	ATF4	0
chr6-35467433-35473417	8.58997e-09	-0.297308	0.209	0.186	0.00109958	RPL10A	0
chr17-40315654-40328299	9.51132e-09	-0.296164	0.421	0.356	0.00121753	RARA	0
chr6-146913714-146915203	9.61731e-09	0.280154	0.213	0.109	0.00123109	RP11-497D6.5	33324
chr17-2039768-2044620	1.19749e-08	-0.305283	0.224	0.196	0.00153288	DPH1	0
chr1-51311950-51317367	1.2658e-08	0.289211	0.271	0.138	0.00162032	TTC39A	0
chr3-48556115-48559120	1.32027e-08	-0.322441	0.209	0.187	0.00169005	PFKFB4	0
chr12-104670970-104673126	1.3301e-08	0.328968	0.202	0.099	0.00170263	CHST11	0
chr17-64128144-64131151	1.37685e-08	-0.294649	0.206	0.182	0.00176248	ERN1	0
chr2-237690842-237695773	1.44527e-08	-0.315931	0.28	0.248	0.00185006	LRRFIP1	0
chr19-47289054-47290478	1.70943e-08	0.305017	0.227	0.112	0.0021882	C5AR1	0
chr9-136900905-136903492	2.36851e-08	0.277676	0.203	0.103	0.00303189	TRAF2	0
chr14-77096570-77100186	2.41552e-08	-0.280884	0.291	0.254	0.00309206	RP11-463C8.4	0
chr8-28399966-28403341	3.34886e-08	-0.25419	0.299	0.256	0.00428681	ZNF395	0
chr19-40797471-40801365	3.82717e-08	-0.288563	0.263	0.227	0.00489909	EGLN2	0
chr9-35113887-35117552	3.92152e-08	-0.262884	0.343	0.296	0.00501986	FAM214B	0
chr6-31657354-31666767	4.14088e-08	-0.259459	0.354	0.295	0.00530066	GPANK1	0
chr8-66521490-66523633	4.16186e-08	0.279107	0.235	0.12	0.00532751	C8orf46	2965
chr19-39400847-39416879	4.24476e-08	-0.294684	0.726	0.607	0.00543363	ZFP36	0
chr11-205695-210389	4.50625e-08	-0.280128	0.298	0.258	0.00576836	RIC8A	0
chr19-35755235-35759073	5.0413e-08	-0.340886	0.274	0.235	0.00645326	PROSER3	0
chr19-5679308-5683046	5.08003e-08	-0.276235	0.26	0.226	0.00650285	C19orf70	0
chr19-1037520-1042402	5.13868e-08	-0.353506	0.211	0.192	0.00657792	ABCA7	0
chr7-116628856-116632247	5.40756e-08	0.271395	0.223	0.111	0.00692211	LINC01510	14035
chr6-7214066-7217743	6.08119e-08	0.277205	0.204	0.098	0.00778441	RREB1	0
chr1-2202945-2211180	7.1638e-08	-0.251105	0.394	0.32	0.00917023	FAAP20	0
chr6-39279099-39283159	7.562e-08	0.280744	0.231	0.112	0.00967997	KCNK17	15841
chr12-6604566-6609362	7.77043e-08	-0.275729	0.212	0.185	0.00994677	CHD4	0
chr8-144325152-144327816	8.50986e-08	-0.277793	0.209	0.176	0.0108933	DGAT1	0
chr10-121522857-121528130	9.56389e-08	0.283808	0.227	0.11	0.0122425	FGFR2	0
chr9-137298370-137308592	1.0129e-07	-0.310006	0.274	0.234	0.012966	NRARP	0
chr4-13705313-13707235	1.08351e-07	0.302302	0.214	0.103	0.0138698	LINC01182	0
chr6-291137-293804	1.41907e-07	-0.275379	0.204	0.177	0.0181652	DUSP22	0
chr2-74528906-74531191	1.61822e-07	-0.261788	0.224	0.191	0.0207145	HTRA2	0
chr8-1779339-1781793	1.65342e-07	0.260709	0.214	0.108	0.0211652	CLN8	0
chr2-96263753-96267565	1.66976e-07	-0.254027	0.253	0.211	0.0213743	CIAO1	0
chr22-49932950-49939023	1.69574e-07	-0.304297	0.275	0.234	0.0217068	CITF22-49E9.3	0
chr19-2160564-2165943	1.97926e-07	-0.284281	0.224	0.193	0.0253362	DOT1L	0
chr10-30432595-30435554	2.04901e-07	-0.287866	0.267	0.229	0.026229	MAP3K8	0
chr1-155206736-155209640	2.10058e-07	-0.352438	0.205	0.18	0.0268891	MTX1	0
chr20-45469137-45471585	2.21481e-07	0.286681	0.253	0.129	0.0283513	WFDC2	0
chr17-83095958-83106518	2.6808e-07	-0.274339	0.344	0.274	0.0343164	AC144831.1	0
chr1-26785982-26789597	2.80704e-07	-0.274517	0.203	0.176	0.0359323	PIGV	0
chr5-179621796-179625231	2.92935e-07	-0.252532	0.24	0.204	0.037498	HNRNPH1	0
chr7-151085294-151090636	3.2985e-07	-0.35511	0.231	0.207	0.0422234	AGAP3	0
chr1-27598277-27607794	3.62775e-07	-0.269503	0.289	0.246	0.0464381	AHDC1	0
chr9-107486802-107492075	4.01296e-07	-0.252986	0.302	0.255	0.0513691	KLF4	0
chr9-129137159-129144301	4.06765e-07	-0.265128	0.352	0.293	0.0520691	PTPA	0
chr19-7532976-7536566	4.63206e-07	-0.308586	0.203	0.181	0.0592941	CTD-2207O23.10	0
chr11-65610867-65617590	5.34387e-07	-0.262913	0.431	0.359	0.0684059	MAP3K11	0
chr1-145977337-145983772	5.40202e-07	-0.298664	0.241	0.215	0.0691501	CH17-270A2.2	0
chr2-200810333-200812938	6.80037e-07	-0.255103	0.281	0.24	0.0870502	BZW1	0
chr8-125465383-125467428	7.47757e-07	0.254601	0.205	0.104	0.0957189	RP11-136O12.2	0
chr20-50188881-50195414	1.06879e-06	-0.307367	0.277	0.233	0.136814	CEBPB	0
chr16-70681083-70690345	1.29465e-06	-0.323723	0.221	0.192	0.165726	MTSS1L	0
chr4-673324-685250	1.32808e-06	-0.259773	0.339	0.28	0.170005	MFSD7	0
chr12-6933195-6939776	1.35477e-06	-0.255233	0.314	0.258	0.173422	ATN1	0
chr1-202034209-202036292	1.37638e-06	0.283454	0.202	0.099	0.176187	ELF3	17020
chr2-239244860-239248251	1.47396e-06	0.255359	0.229	0.119	0.188679	HDAC4	0
chr9-131420898-131423934	1.66346e-06	0.269539	0.208	0.106	0.212937	PRRC2B	0
chr9-136942513-136948551	1.74767e-06	-0.270265	0.207	0.178	0.223715	FBXW5	0
chr17-7306515-7309455	2.24592e-06	-0.262348	0.287	0.239	0.287496	EIF5A	0
chr9-127783065-127787004	2.88242e-06	-0.314166	0.24	0.202	0.368972	CDK9	0
chr5-181221590-181224937	2.98404e-06	-0.251221	0.274	0.227	0.381981	TRIM41	0
chr4-37452852-37456406	3.70602e-06	0.255441	0.223	0.112	0.474401	C4orf19	0
chr22-31943477-31946606	4.19524e-06	-0.251008	0.206	0.173	0.537024	YWHAH	0
chr17-28709103-28713179	6.31428e-06	-0.25207	0.209	0.176	0.808279	PROCA1	0
chr3-129622423-129628542	6.38452e-06	-0.35348	0.249	0.211	0.81727	PLXND1	15604
chr5-1128083-1131839	7.55331e-06	0.27792	0.22	0.113	0.966884	SLC12A7	16047
chr1-244833394-244836673	7.59658e-06	-0.258479	0.291	0.245	0.972423	COX20	0
chr20-35770976-35773656	8.45978e-06	-0.274801	0.201	0.173	1	PHF20	0
chr22-38313274-38318789	8.91031e-06	-0.28496	0.219	0.185	1	CSNK1E	0
chr1-997015-1002285	9.71434e-06	-0.293308	0.235	0.2	1	HES4	0
chr6-31969095-31973444	1.00153e-05	-0.272747	0.209	0.179	1	STK19	0
chr7-128404901-128410776	1.38012e-05	-0.299244	0.218	0.184	1	IMPDH1	0
chr6-32187045-32193122	1.4291e-05	-0.394657	0.206	0.18	1	GPSM3	0
chr17-42561414-42568160	2.05927e-05	-0.252664	0.241	0.201	1	COASY	0
chr5-172712779-172717402	2.1113e-05	-0.291522	0.206	0.172	1	NEURL1B	21238
chr19-46659282-46662462	2.25071e-05	-0.255736	0.29	0.241	1	DACT3	0
chr12-49705503-49708147	2.67598e-05	-0.290262	0.204	0.175	1	FMNL3	0
chr19-8512036-8515630	2.70138e-05	-0.277701	0.203	0.172	1	ZNF414	0
chr2-96867616-96871281	4.04087e-05	-0.276668	0.216	0.175	1	SEMA4C	0
chr9-109476587-109478817	4.57186e-05	0.27557	0.23	0.117	1	PTPN3	0
chr22-29265425-29271042	6.43793e-05	-0.271852	0.202	0.174	1	EWSR1	0
chr18-106574-112552	0.00015049	-0.349155	0.271	0.226	1	RP11-683L23.7	33028
chr19-40600141-40606608	0.000170819	-0.272575	0.282	0.231	1	LTBP4	0
chr19-11088331-11093500	0.000189077	-0.254886	0.264	0.21	1	LDLR	0
chr20-36861563-36867267	0.000194237	-0.25758	0.237	0.195	1	SOGA1	0
chr19-13829983-13838187	0.000796929	-0.346807	0.31	0.253	1	ZSWIM4	0
chr2-217845326-217855219	0.00790162	-0.285705	0.203	0.158	1	TNS1	0
chr18-79393090-79396880	0.0100092	-0.33913	0.226	0.179	1	NFATC1	0
chr3-93470137-93471027	0.0251953	-0.4718	0.236	0.213	1	PROS1	402005
chr12-4268825-4275646	0.0293227	-0.296623	0.259	0.201	1	CCND2	0
chr2-217792951-217806882	0.173212	-0.250847	0.218	0.167	1	TNS1	0

## Sheet: PEC_PODO
	p_val	avg_log2FC	pct.1	pct.2	p_val_adj	gene	distance
chr15-69594217-69595947	6.76779e-33	2.26684	0.229	0.04	8.66331e-28	PCAT29	0
chr16-79437540-79438915	6.08073e-30	1.97494	0.229	0.048	7.78381e-25	RP11-467I17.1	66687
chr6-1613831-1626280	8.11523e-27	1.03772	0.408	0.16	1.03881e-21	GMDS	0
chr4-8099916-8101739	5.02821e-23	1.81124	0.226	0.06	6.43651e-18	ABLIM2	0
chr2-104841349-104858106	4.3719e-22	-0.57682	0.164	0.385	5.59638e-17	POU3F3	0
chr4-1207112-1210288	1.43372e-18	1.53093	0.219	0.059	1.83528e-13	SPON2	0
chr6-43667099-43670320	1.23466e-17	1.19842	0.277	0.101	1.58047e-12	RSPH9	0
chr8-80577611-80580265	1.8399e-17	1.14274	0.264	0.092	2.35522e-12	RP11-48B3.4	34506
chr11-117814095-117842858	4.65149e-17	-0.376574	0.329	0.542	5.95428e-12	FXYD6-FXYD2	0
chr2-45008710-45010584	1.28344e-16	1.1114	0.267	0.099	1.64291e-11	SIX2	0
chr3-46888055-46910709	2.83395e-16	0.560753	0.51	0.302	3.62768e-11	PTH1R	0
chr9-136326054-136329092	1.9255e-15	1.296	0.229	0.078	2.4648e-10	GPSM1	0
chr6-1606341-1612198	3.07278e-15	0.843384	0.37	0.202	3.9334e-10	FOXC1	0
chr5-150137395-150140426	3.22826e-15	1.16254	0.236	0.083	4.13243e-10	PDGFRB	0
chr14-64745298-64750178	4.53399e-15	1.00709	0.264	0.105	5.80387e-10	SPTB	0
chr8-6862748-6879934	2.72825e-14	-0.501985	0.151	0.321	3.49238e-09	DEFB1	0
chr2-104861453-104874760	4.71021e-14	-0.527831	0.144	0.307	6.02945e-09	LINC01159	0
chr1-47436378-47438765	6.23583e-14	0.923124	0.281	0.118	7.98237e-09	FOXD2	0
chr10-116719781-116724263	6.43772e-14	0.890066	0.243	0.101	8.2408e-09	HSPA12A	0
chr7-767159-769641	1.93963e-13	0.719958	0.356	0.201	2.48288e-08	DNAAF5	0
chr9-83536317-83539296	4.26764e-13	0.937974	0.212	0.083	5.46292e-08	FRMD3	0
chr1-937954-946262	8.22203e-13	0.670282	0.428	0.243	1.05249e-07	SAMD11	0
chr6-35725302-35732888	9.77889e-13	0.506669	0.466	0.284	1.25178e-07	FKBP5	0
chr16-85561334-85572137	1.0873e-12	-0.542847	0.14	0.294	1.39184e-07	GSE1	0
chr11-69007162-69014599	4.87234e-12	0.762157	0.353	0.196	6.23699e-07	MRGPRF	0
chr21-43331901-43334437	5.98529e-12	0.855953	0.267	0.115	7.66165e-07	LINC00322	0
chr3-169657391-169669725	8.57542e-12	-0.58759	0.13	0.276	1.09772e-06	MECOM	0
chr12-47734619-47738499	9.02938e-12	0.876983	0.212	0.078	1.15583e-06	RAPGEF3	0
chr5-73446855-73449183	1.17073e-11	0.934913	0.212	0.079	1.49862e-06	FOXD1	0
chr2-739782-741115	1.33827e-11	0.898091	0.202	0.075	1.71309e-06	RP13-539J13.1	0
chr10-102773828-102778548	1.55171e-11	0.628224	0.353	0.19	1.98631e-06	WBP1L	0
chr20-62374127-62378628	1.57592e-11	0.864485	0.253	0.115	2.0173e-06	LAMA5	6814
chr7-27163299-27170554	1.83725e-11	0.612664	0.387	0.225	2.35183e-06	HOXA10-HOXA9	0
chr9-136051030-136053795	8.0302e-11	0.964376	0.216	0.098	1.02793e-05	NACC2	0
chr2-10277390-10279291	1.02437e-10	0.814619	0.219	0.1	1.31127e-05	HPCAL1	23597
chr1-54271359-54275850	1.13488e-10	0.61802	0.363	0.215	1.45273e-05	SSBP3	0
chr17-38464259-38465783	1.98413e-10	1.04515	0.202	0.079	2.53984e-05	ARHGAP23	0
chr5-150640187-150643212	2.15607e-10	0.797893	0.295	0.15	2.75994e-05	SYNPO	0
chr1-27525335-27529863	2.34283e-10	0.643662	0.305	0.152	2.999e-05	AHDC1	4171
chr9-131094457-131103304	4.05061e-10	0.610939	0.373	0.23	5.1851e-05	AIF1L	0
chr14-64754684-64760629	4.19636e-10	0.717033	0.277	0.134	5.37168e-05	SPTB	0
chr8-22593583-22606000	4.67817e-10	0.417608	0.575	0.418	5.98844e-05	PDLIM2	0
chr2-42046198-42052070	5.85838e-10	0.681799	0.305	0.159	7.49919e-05	PKDCC	0
chr7-30468815-30471591	6.36573e-10	0.949614	0.223	0.099	8.14864e-05	NOD1	0
chr18-48160913-48162532	7.51736e-10	0.815634	0.26	0.126	9.62282e-05	ZBTB7C	0
chr7-27137937-27162498	8.98808e-10	0.30662	0.664	0.482	0.000115055	HOXA7	0
chr15-69296485-69306357	1.15515e-09	-0.440398	0.106	0.233	0.000147868	PAQR5	0
chr20-36540700-36545302	1.26228e-09	0.693294	0.236	0.104	0.000161582	MYL9	0
chr2-42920759-42930648	1.44312e-09	0.412483	0.435	0.264	0.000184731	AC016735.1	70706
chr20-62349877-62371708	1.50262e-09	0.371922	0.603	0.456	0.000192348	LAMA5	0
chr1-3060270-3076713	1.81073e-09	-0.53101	0.123	0.249	0.000231787	PRDM16	0
chr3-48661315-48664914	2.15746e-09	0.531607	0.394	0.234	0.000276173	CELSR3	0
chr8-26447176-26451974	2.21599e-09	0.59571	0.339	0.204	0.000283665	BNIP3L	0
chr4-8156656-8160716	2.2482e-09	0.55469	0.332	0.177	0.000287787	ABLIM2	0
chr2-42904049-42907924	2.25868e-09	0.762851	0.25	0.121	0.000289129	AC016735.1	93430
chr10-122112080-122116838	2.40424e-09	0.505503	0.339	0.19	0.000307762	TACC2	0
chr5-173823515-173827381	3.22413e-09	0.573268	0.243	0.122	0.000412714	LINC01485	14475
chr12-122062572-122065670	3.80897e-09	0.616435	0.308	0.164	0.000487579	AC156455.1	0
chr17-81042040-81053324	3.91422e-09	0.442315	0.411	0.253	0.000501052	BAIAP2	0
chr18-25349087-25352717	4.36693e-09	0.683297	0.233	0.113	0.000559002	ZNF521	0
chr2-73385298-73386761	4.44199e-09	0.638595	0.253	0.127	0.00056861	ALMS1	0
chr2-85132706-85134789	4.46643e-09	0.80588	0.209	0.09	0.000571739	TCF7L1	0
chr4-10087143-10097127	5.58192e-09	-0.615666	0.106	0.226	0.00071453	WDR1	0
chr5-32708839-32715177	7.02386e-09	0.507714	0.301	0.18	0.00089911	NPR3	0
chr14-64761378-64765572	7.17635e-09	0.678618	0.301	0.174	0.000918631	SPTB	0
chr18-48408272-48410981	1.11692e-08	0.748872	0.212	0.106	0.00142974	ZBTB7C	0
chr19-40600141-40606608	1.25609e-08	0.554371	0.39	0.238	0.00160789	LTBP4	0
chr2-30230413-30234706	1.26147e-08	0.631977	0.308	0.177	0.00161478	LBH	0
chr5-139646058-139672001	1.469e-08	0.278187	0.709	0.586	0.00188043	CXXC5	0
chr1-31572832-31581311	1.66958e-08	-0.576707	0.147	0.264	0.0021372	TINAGL1	0
chr18-6728376-6730273	1.92586e-08	0.591539	0.243	0.12	0.00246525	ARHGAP28	0
chr4-141130879-141134797	2.44725e-08	0.562684	0.25	0.126	0.00313267	RNF150	0
chr4-3707597-3711841	2.58879e-08	0.639159	0.209	0.096	0.00331386	RP3-513G18.2	29741
chr11-2881854-2893396	3.18333e-08	0.388759	0.503	0.345	0.00407492	SLC22A18AS	0
chr17-59836296-59849351	3.21484e-08	-0.355691	0.387	0.53	0.00411526	VMP1	0
chr11-66854885-66859774	3.39565e-08	0.561159	0.281	0.148	0.0043467	LRFN4	0
chr4-3461047-3465024	3.49599e-08	0.706485	0.236	0.118	0.00447514	DOK7	0
chr1-15151345-15159487	3.68696e-08	-0.540127	0.182	0.297	0.00471961	TMEM51	0
chr3-134362327-134377020	5.63892e-08	0.279874	0.582	0.417	0.00721827	AMOTL2	0
chr15-80058731-80061104	6.47235e-08	0.47391	0.339	0.209	0.00828512	ZFAND6	0
chr12-50107059-50113369	6.82783e-08	0.347801	0.497	0.351	0.00874017	GPD1	0
chr16-2903826-2907515	6.93424e-08	0.356155	0.479	0.316	0.00887638	FLYWCH1	4421
chr7-47405227-47408425	7.15571e-08	0.656365	0.202	0.106	0.00915988	TNS3	0
chr17-50026573-50029404	8.93336e-08	0.691741	0.284	0.161	0.0114354	RP11-1094H24.3	9728
chr16-31128576-31136311	8.96555e-08	-0.430789	0.123	0.242	0.0114766	PRSS8	0
chr16-88758200-88766497	9.77363e-08	0.491632	0.305	0.178	0.012511	PIEZO1	0
chr8-55100940-55103289	1.01709e-07	0.881394	0.212	0.112	0.0130196	XKR4	0
chr16-75242867-75257432	1.13853e-07	0.276485	0.63	0.467	0.0145741	BCAR1	0
chr8-125428941-125436614	1.23502e-07	-0.329437	0.301	0.449	0.0158093	TRIB1	0
chr22-41364249-41370220	1.24907e-07	0.48709	0.295	0.171	0.0159891	TEF	0
chr11-68008082-68015414	1.351e-07	0.467573	0.404	0.275	0.0172938	ALDH3B1	0
chr11-65485254-65495437	1.38408e-07	0.351198	0.527	0.393	0.0177173	CMB9-22P13.2	0
chr5-93578241-93586347	1.66118e-07	0.377492	0.363	0.208	0.0212644	NR2F1	0
chr13-113489176-113492022	1.96973e-07	0.480846	0.308	0.179	0.0252141	DCUN1D2	0
chr1-27598277-27607794	2.47823e-07	0.399411	0.397	0.251	0.0317233	AHDC1	0
chr17-17808896-17817214	2.86324e-07	0.609736	0.26	0.148	0.0366518	SREBF1	0
chr17-83095958-83106518	3.14506e-07	-0.567656	0.175	0.289	0.0402593	AC144831.1	0
chr5-138952877-138956413	4.22459e-07	0.651279	0.219	0.117	0.0540782	SIL1	0
chr4-10114975-10124678	4.55652e-07	-0.368667	0.223	0.345	0.0583271	WDR1	0
chr1-91884582-91887398	4.90947e-07	0.486306	0.274	0.156	0.0628452	TGFBR3	0
chr22-36366086-36371677	5.1994e-07	0.544716	0.284	0.167	0.0665565	MYH9	0
chr1-3453012-3461227	5.60985e-07	0.420419	0.315	0.2	0.0718106	ARHGEF16	0
chr5-172763684-172774456	5.89728e-07	0.272674	0.668	0.54	0.07549	DUSP1	0
chr17-81079064-81085928	6.0427e-07	0.524681	0.219	0.109	0.0773514	BAIAP2	0
chr5-139673621-139679462	6.23314e-07	0.532321	0.226	0.116	0.0797892	CXXC5	0
chr11-823889-851858	6.41384e-07	0.269293	0.726	0.61	0.0821023	POLR2L	0
chr12-119178351-119181179	6.50944e-07	0.559746	0.26	0.146	0.0833261	HSPB8	0
chr2-10053241-10061984	6.54392e-07	0.559588	0.247	0.138	0.0837674	CYS1	0
chr4-2790292-2802174	6.84186e-07	-0.399153	0.284	0.396	0.0875813	SH3BP2	0
chr9-86945219-86949085	7.51737e-07	0.45482	0.284	0.165	0.0962283	GAS1	0
chr11-20110665-20113432	7.68542e-07	0.698076	0.243	0.141	0.0983796	NAV2	0
chr1-16011941-16024228	8.22385e-07	-0.425524	0.144	0.26	0.105272	HSPB7	0
chr15-82044531-82048060	8.42463e-07	0.476883	0.277	0.153	0.107842	MEX3B	0
chr6-35484628-35488535	1.03682e-06	0.612551	0.223	0.117	0.132721	TEAD3	0
chr10-102672274-102680072	1.05767e-06	0.485047	0.298	0.176	0.13539	ARL3	0
chr4-139082589-139084972	1.08956e-06	0.390985	0.342	0.213	0.139473	ELF2	0
chr6-144284256-144287495	1.09077e-06	0.543695	0.267	0.158	0.139628	UTRN	0
chr3-196568127-196569520	1.10357e-06	0.568445	0.216	0.116	0.141265	FBXO45	0
chr16-4368796-4389352	1.32658e-06	0.283697	0.644	0.517	0.169813	CORO7-PAM16	0
chr19-42241391-42256694	1.34516e-06	0.286882	0.647	0.537	0.172191	ERF	0
chr11-2927794-2934113	1.54734e-06	-0.619741	0.158	0.253	0.198071	PHLDA2	0
chr1-15196824-15204476	1.68256e-06	-0.370295	0.123	0.224	0.215381	TMEM51	0
chr4-86592562-86596097	1.76089e-06	0.38727	0.325	0.209	0.225408	MAPK10	0
chr5-81850901-81853205	1.76582e-06	0.552418	0.216	0.118	0.226039	CTD-2249K22.1	0
chr11-47184045-47189870	2.06591e-06	0.530678	0.257	0.157	0.264453	PACSIN3	0
chr14-104676693-104683443	2.0872e-06	0.476768	0.349	0.217	0.267179	RP11-982M15.6	0
chr15-96340394-96346492	2.09533e-06	0.491787	0.229	0.128	0.268219	RP11-262A16.1	0
chr2-227163341-227165466	2.10535e-06	0.555598	0.202	0.112	0.269502	COL4A3	0
chr17-41792006-41794774	2.16475e-06	0.650737	0.205	0.107	0.277106	JUP	5074
chr2-20204956-20226492	2.29262e-06	-0.314829	0.209	0.306	0.293474	SDC1	0
chr19-38716506-38737763	2.31264e-06	0.353246	0.521	0.41	0.296037	CAPN12	0
chr2-144512152-144521385	2.51398e-06	0.464949	0.318	0.2	0.321809	ZEB2	0
chr20-17610195-17616244	3.21471e-06	0.526506	0.247	0.137	0.411509	RRBP1	0
chr6-71287078-71289964	3.53288e-06	0.531099	0.24	0.134	0.452237	OGFRL1	0
chr6-93416405-93420467	3.56111e-06	0.441093	0.264	0.166	0.455851	EPHA7	0
chr17-75086592-75096755	3.61941e-06	-0.458806	0.178	0.278	0.463313	SLC16A5	0
chr5-172868468-172872280	3.69753e-06	0.439543	0.291	0.174	0.473314	ERGIC1	0
chr2-95018704-95027989	3.7519e-06	-0.402557	0.137	0.232	0.480273	MAL	0
chr15-66772578-66776313	3.75537e-06	0.525401	0.24	0.142	0.480717	SMAD6	0
chr22-36357875-36365577	3.75939e-06	0.499497	0.271	0.157	0.481232	MYH9	0
chr17-48047223-48055802	3.8657e-06	0.291092	0.476	0.358	0.49484	NFE2L1	0
chr2-85306256-85310456	4.07979e-06	0.491829	0.223	0.129	0.522246	TCF7L1	0
chr5-151684710-151687454	4.54636e-06	0.666421	0.216	0.118	0.581971	SPARC	0
chr13-106532674-106536885	5.14764e-06	0.435958	0.332	0.222	0.658939	EFNB2	0
chr9-94919837-94924284	5.42338e-06	0.532495	0.223	0.125	0.694236	C9orf3	0
chr10-25015733-25017675	5.47294e-06	0.37344	0.349	0.229	0.70058	ENKUR	0
chr6-118892246-118895494	5.63263e-06	0.336308	0.342	0.212	0.721022	ASF1A	0
chr17-78882685-78884580	5.94296e-06	0.627394	0.212	0.112	0.760747	CEP295NL	0
chr7-74475464-74484414	6.10533e-06	0.372156	0.418	0.3	0.781531	GTF2IRD1	0
chr8-25183565-25186623	6.38531e-06	0.557514	0.202	0.109	0.817371	DOCK5	0
chr7-79451792-79454983	6.51994e-06	0.394315	0.298	0.188	0.834604	MAGI2	0
chr14-99571356-99576717	6.76571e-06	0.499926	0.257	0.155	0.866065	CCDC85C	0
chr5-149449420-149453709	7.24352e-06	0.557174	0.226	0.127	0.927228	CARMN	16584
chr18-11989125-11997044	7.31221e-06	-0.321424	0.116	0.215	0.936021	IMPA2	0
chr2-119425563-119443301	7.70073e-06	-0.271676	0.216	0.302	0.985755	TMEM37	0
chr17-7883857-7889697	7.93528e-06	0.477621	0.312	0.21	1	CHD3	0
chr4-140150050-140154972	7.94565e-06	0.30627	0.473	0.339	1	MAML3	0
chr6-131949333-131951931	8.40471e-06	0.463561	0.25	0.145	1	CTGF	0
chr19-48627064-48631957	8.40853e-06	0.500759	0.212	0.109	1	SPHK2	0
chr11-133955469-133958326	8.71413e-06	0.594249	0.223	0.134	1	IGSF9B	0
chr17-61393424-61414846	9.6563e-06	-0.354488	0.349	0.438	1	TBX2	0
chr19-45763841-45773394	1.11026e-05	0.264575	0.551	0.417	1	SIX5	0
chr10-17227246-17231058	1.16684e-05	0.462324	0.346	0.238	1	VIM	0
chr9-136942513-136948551	1.2452e-05	0.417691	0.291	0.182	1	FBXW5	0
chr4-76947403-76951408	1.25749e-05	0.449258	0.298	0.201	1	SEPT11	0
chr2-217897135-217906301	1.5399e-05	-0.444953	0.202	0.296	1	TNS1	0
chr11-65785929-65795344	1.54569e-05	-0.418556	0.137	0.212	1	OVOL1	0
chr3-126264780-126270885	1.54899e-05	0.398721	0.24	0.163	1	RP11-71E19.1	0
chr12-54016275-54022133	1.59648e-05	0.412199	0.301	0.198	1	HOXC6	0
chr11-16602995-16608287	1.65266e-05	0.337586	0.332	0.222	1	SOX6	0
chr12-117187128-117191111	1.71435e-05	0.475817	0.202	0.119	1	FBXO21	0
chr16-31483941-31490995	1.71767e-05	0.364954	0.295	0.185	1	C16orf58	0
chr3-194312375-194316339	1.78727e-05	0.485431	0.271	0.172	1	LINC00887	0
chr22-41284470-41287154	1.79518e-05	0.408903	0.267	0.167	1	RANGAP1	0
chr12-208907-215859	1.82261e-05	-0.408183	0.134	0.213	1	SLC6A12	0
chr7-27113019-27121364	1.84236e-05	0.378068	0.322	0.216	1	HOXA3	0
chr2-127063426-127070244	1.89827e-05	-0.519985	0.13	0.22	1	BIN1	0
chr13-109783383-109788034	1.95686e-05	0.363585	0.36	0.253	1	IRS2	0
chr5-132263463-132276121	1.97589e-05	-0.422344	0.209	0.294	1	PDLIM4	0
chr12-55972073-55974930	2.05923e-05	0.333162	0.428	0.304	1	CDK2	0
chr7-73826442-73835053	2.10471e-05	-0.327863	0.233	0.329	1	CLDN4	0
chr19-38646494-38672355	2.12364e-05	0.252725	0.647	0.557	1	ACTN4	0
chr16-49854260-49859599	2.12649e-05	0.402395	0.288	0.173	1	ZNF423	0
chr2-121278904-121287622	2.23538e-05	-0.36176	0.116	0.202	1	TFCP2L1	0
chr10-122139010-122144772	2.54579e-05	0.527457	0.233	0.152	1	TACC2	0
chr17-14300397-14304298	2.59103e-05	0.351142	0.315	0.201	1	HS3ST3B1	0
chr5-38465847-38469351	2.59611e-05	0.475053	0.205	0.12	1	EGFLAM	825
chr1-150875681-150877427	2.623e-05	0.484798	0.267	0.179	1	ARNT	0
chr7-47534310-47541090	2.64547e-05	0.42655	0.25	0.157	1	TNS3	0
chr11-793601-800328	2.67031e-05	0.3781	0.332	0.228	1	SLC25A22	0
chr12-92927088-92930439	2.75692e-05	0.343788	0.332	0.219	1	EEA1	0
chr2-66432688-66435720	2.78876e-05	0.531316	0.202	0.122	1	MEIS1	0
chr12-56125925-56130384	2.83223e-05	0.325593	0.394	0.277	1	ESYT1	0
chr1-2583380-2589372	2.86734e-05	0.297018	0.401	0.276	1	FAM213B	0
chr1-247330684-247333581	2.90169e-05	0.502616	0.25	0.156	1	ZNF496	0
chr7-27127931-27131580	2.91153e-05	0.490625	0.229	0.141	1	HOXA4	0
chr1-1430121-1439026	3.05922e-05	0.433118	0.38	0.265	1	VWA1	0
chr10-72327786-72337714	3.43106e-05	0.27384	0.479	0.365	1	DNAJB12	0
chr14-95313567-95323034	3.67876e-05	-0.344621	0.161	0.253	1	CLMN	0
chr8-38465156-38469107	3.85006e-05	0.435607	0.305	0.2	1	FGFR1	0
chr10-62045393-62052647	3.92262e-05	0.373101	0.318	0.21	1	ARID5B	0
chr11-1557083-1562041	4.19145e-05	0.35659	0.342	0.23	1	DUSP8	0
chr1-207866300-207869856	4.20224e-05	0.381303	0.291	0.196	1	C1orf132	0
chr8-124997605-124999689	4.3162e-05	0.439497	0.243	0.15	1	SQLE	0
chr12-119678459-119687184	4.39825e-05	-0.290078	0.137	0.225	1	PRKAB1	0
chr7-42236224-42238458	4.6085e-05	0.436563	0.212	0.115	1	GLI3	0
chr14-22976477-22983746	5.16446e-05	0.340488	0.349	0.24	1	RP11-298I3.5	0
chr1-109395224-109398718	5.32417e-05	0.395004	0.226	0.128	1	SORT1	0
chr6-156776415-156780817	5.37739e-05	0.389385	0.312	0.221	1	ARID1B	0
chr6-139372710-139377280	5.61907e-05	0.378226	0.336	0.252	1	CITED2	0
chr2-130341491-130343557	5.71906e-05	0.330106	0.339	0.235	1	IMP4	0
chr4-56906820-56909914	5.77072e-05	0.382512	0.257	0.157	1	REST	0
chr10-28676638-28682343	6.07313e-05	0.387527	0.274	0.176	1	BAMBI	0
chr20-62301414-62308664	6.18419e-05	0.349365	0.332	0.232	1	ADRM1	0
chr2-217932640-217945301	6.24007e-05	-0.308714	0.24	0.341	1	TNS1	0
chr7-516130-523650	6.26253e-05	0.350614	0.384	0.281	1	PDGFA	0
chr9-35515782-35522799	6.31841e-05	0.471284	0.243	0.154	1	RUSC2	0
chr15-96319963-96328689	6.45894e-05	0.297673	0.346	0.238	1	NR2F2	0
chr1-18948388-18952382	6.52828e-05	0.526841	0.205	0.115	1	IFFO2	0
chr1-100350886-100355513	6.60626e-05	0.386689	0.322	0.226	1	CDC14A	0
chr9-136685037-136698740	6.64035e-05	-0.343187	0.236	0.323	1	AGPAT2	0
chr10-124730620-124737943	6.93776e-05	0.4588	0.274	0.197	1	RP11-12J10.3	0
chr7-151459277-151462203	7.119e-05	0.466321	0.236	0.147	1	RHEB	3808
chr15-57375739-57384214	7.16837e-05	0.349468	0.26	0.166	1	CGNL1	0
chr1-110963119-110964523	7.27865e-05	0.439811	0.226	0.139	1	LRIF1	0
chr9-113593457-113597305	7.3043e-05	0.338255	0.271	0.168	1	RGS3	0
chr1-3771156-3777568	7.39627e-05	0.440401	0.229	0.144	1	SMIM1	0
chr2-38073691-38077701	7.47659e-05	0.409426	0.271	0.171	1	CYP1B1	0
chr12-42482131-42484728	7.71726e-05	0.460054	0.205	0.12	1	PRICKLE1	0
chr17-35808482-35810553	8.20982e-05	0.436784	0.229	0.146	1	TAF15	0
chr4-6269018-6272258	8.22145e-05	0.358958	0.301	0.201	1	WFS1	0
chr17-83074893-83092415	8.43919e-05	-0.306524	0.288	0.381	1	METRNL	0
chr22-50522745-50532809	8.63351e-05	-0.376395	0.38	0.462	1	SCO2	0
chr12-6367611-6378926	8.84191e-05	-0.290796	0.305	0.383	1	SCNN1A	0
chr13-50123500-50127960	9.3753e-05	-0.382163	0.185	0.279	1	DLEU1	0
chr10-79174879-79190349	9.99863e-05	0.258647	0.459	0.344	1	ZMIZ1	0
chr3-64684191-64689286	0.000104074	0.254678	0.428	0.312	1	ADAMTS9	0
chr17-7258565-7263939	0.000104704	-0.426496	0.13	0.203	1	RP1-4G17.5	0
chr3-58007894-58014890	0.000111112	-0.455354	0.134	0.207	1	FLNB	0
chr11-62725413-62729757	0.000113	0.274336	0.373	0.263	1	TTC9C	0
chr1-154935780-154938444	0.000125555	0.31146	0.295	0.189	1	PMVK	0
chr9-137549507-137552969	0.000127953	0.435558	0.25	0.167	1	PNPLA7	0
chr2-217908338-217924422	0.000129334	-0.318761	0.216	0.303	1	TNS1	0
chr8-144900099-144903360	0.000134951	0.305148	0.322	0.224	1	ZNF250	0
chr15-69451853-69454015	0.000135935	0.426983	0.226	0.143	1	RPLP1	0
chr11-2776564-2780669	0.000137632	0.433849	0.216	0.132	1	KCNQ1	0
chr15-96329356-96337580	0.000141093	0.32522	0.325	0.233	1	NR2F2	0
chr1-204409312-204414489	0.000143482	0.34375	0.305	0.207	1	PPP1R15B	0
chr16-88767584-88771638	0.000149447	0.489497	0.229	0.153	1	PIEZO1	0
chr5-96934002-96937366	0.000152504	0.303012	0.39	0.283	1	LNPEP	0
chr16-85550553-85560042	0.000153498	-0.367601	0.164	0.243	1	GSE1	0
chr1-54579319-54583557	0.000157273	0.383988	0.24	0.161	1	ACOT11	0
chr1-9588191-9590715	0.000170538	0.400775	0.219	0.141	1	TMEM201	0
chr2-74457024-74459787	0.000172947	0.324011	0.346	0.256	1	INO80B-WBP1	0
chr13-110705366-110707207	0.00017383	0.384577	0.216	0.133	1	CARS2	0
chr5-141873978-141879803	0.00017716	-0.340703	0.154	0.229	1	PCDH1	0
chr6-30066057-30067786	0.000177232	0.264903	0.301	0.192	1	PPP1R11	0
chr19-35037917-35044783	0.000177375	-0.296754	0.151	0.226	1	HPN	0
chr9-129606274-129615251	0.000178986	-0.329344	0.205	0.3	1	C9orf50	0
chr15-96351257-96357598	0.000179414	0.338454	0.281	0.188	1	RP11-522B15.3	0
chr7-47578459-47584578	0.000183359	0.461324	0.223	0.144	1	TNS3	0
chr5-124659172-124663514	0.000185272	0.431814	0.219	0.139	1	ZNF608	0
chr4-186722971-186729449	0.00018674	0.353761	0.346	0.256	1	FAT1	0
chr9-33473382-33474735	0.000187354	0.430907	0.209	0.126	1	NOL6	0
chr8-109333289-109335044	0.000202161	0.275196	0.295	0.194	1	ENY2	0
chr12-63843285-63846610	0.000202521	0.387352	0.267	0.186	1	SRGAP1	0
chr19-15247667-15252849	0.000208118	0.416928	0.233	0.147	1	BRD4	0
chr1-225877375-225884232	0.000225368	-0.351139	0.123	0.201	1	TMEM63A	0
chr8-22550794-22555241	0.000235666	0.424439	0.212	0.131	1	SORBS3	0
chr5-10562798-10568010	0.000237969	0.457418	0.24	0.16	1	ANKRD33B	0
chr3-134356502-134361731	0.000238027	0.395426	0.223	0.136	1	AMOTL2	0
chr2-73109569-73114436	0.000239153	-0.338456	0.134	0.207	1	RAB11FIP5	0
chr7-151243603-151253440	0.000241327	0.278814	0.353	0.236	1	SMARCD3	0
chr5-179731894-179734631	0.000242436	0.325072	0.291	0.203	1	MAML1	0
chr11-66841981-66846982	0.000244773	0.399774	0.229	0.152	1	C11orf80	0
chr1-27566775-27573327	0.000245446	0.318407	0.315	0.221	1	AHDC1	0
chr9-95003808-95008866	0.000250962	0.373275	0.267	0.18	1	C9orf3	0
chr16-1342241-1344131	0.000251214	0.351941	0.226	0.147	1	BAIAP3	0
chr21-41166871-41172743	0.000257477	-0.435509	0.127	0.202	1	BACE2	0
chr16-70691120-70698282	0.00026317	0.387481	0.25	0.158	1	VAC14	0
chr1-46179080-46190029	0.000269085	-0.273421	0.219	0.304	1	TSPAN1	0
chr2-241880356-241882736	0.000273462	0.351043	0.236	0.146	1	LINC01237	0
chr12-1592387-1595726	0.000274739	0.409424	0.247	0.166	1	FBXL14	0
chr6-75601394-75603900	0.000279766	0.409386	0.212	0.136	1	SENP6	0
chr11-59614581-59616918	0.000291754	0.253304	0.442	0.339	1	OSBP	0
chr1-18479303-18484284	0.000295531	-0.263784	0.13	0.204	1	KLHDC7A	0
chr1-183634963-183636622	0.000300615	0.408243	0.247	0.168	1	ARPC5	0
chr11-82899146-82902110	0.000304882	0.319507	0.288	0.198	1	PRCP	0
chr6-56539795-56543480	0.000305686	0.33421	0.253	0.159	1	DST	0
chr7-92832319-92837337	0.000308197	0.348836	0.291	0.21	1	CDK6	0
chr17-48549304-48565544	0.000314265	-0.350141	0.178	0.248	1	HOXB3	0
chr9-128112755-128121306	0.000319801	-0.422517	0.144	0.207	1	PTGES2	0
chr4-77073353-77076957	0.000336486	0.348484	0.274	0.187	1	CCNI	0
chr19-45467153-45471418	0.000336998	0.280516	0.332	0.231	1	FOSB	0
chr2-96815254-96817707	0.000347135	0.335078	0.257	0.171	1	CNNM3	0
chr3-107429280-107433012	0.000353497	0.388266	0.243	0.164	1	RP11-115H18.1	0
chr6-52419645-52421139	0.000353766	0.2978	0.236	0.145	1	EFHC1	0
chr20-32473046-32478325	0.000353879	0.352237	0.277	0.185	1	AL034550.1	0
chr4-165325670-165329245	0.000356484	0.299191	0.353	0.261	1	MSMO1	0
chr14-99601242-99606029	0.000365968	0.272479	0.322	0.23	1	CCDC85C	0
chr2-241558410-241565571	0.000367437	0.352287	0.291	0.2	1	BOK	0
chr2-158456064-158460030	0.000371376	0.288185	0.339	0.244	1	CCDC148	0
chr14-67240170-67242271	0.000374577	0.318638	0.291	0.198	1	MPP5	0
chr1-1155707-1172166	0.000381648	-0.306577	0.288	0.359	1	RP11-465B22.8	0
chr11-126113325-126116506	0.000388179	0.549907	0.219	0.15	1	RP11-673E11.2	10911
chr8-143429059-143431949	0.000391725	0.376057	0.209	0.127	1	MAFA	0
chr9-120868017-120870266	0.000396227	0.310621	0.295	0.202	1	PHF19	0
chr12-52903126-52908762	0.000408199	-0.291692	0.185	0.255	1	KRT8	0
chr17-81092799-81103464	0.000409566	0.256051	0.332	0.23	1	BAIAP2	0
chr17-47278569-47281405	0.000415846	0.606592	0.212	0.145	1	ITGB3	0
chr6-111871926-111873999	0.000443338	0.400118	0.216	0.132	1	FYN	0
chr22-37545038-37547718	0.000448122	0.349086	0.25	0.16	1	CDC42EP1	12728
chr16-75233624-75240258	0.000449073	0.343577	0.24	0.158	1	BCAR1	0
chr19-32404688-32407514	0.000451142	0.331115	0.233	0.149	1	DPY19L3	0
chr8-26576053-26580314	0.000455274	0.320325	0.301	0.22	1	DPYSL2	0
chr16-3003460-3005262	0.000456741	0.404638	0.226	0.152	1	LA16c-380H5.5	857
chr15-98850293-98855296	0.000460271	0.420166	0.257	0.186	1	IGF1R	0
chr17-40067239-40076373	0.000461377	0.264734	0.363	0.265	1	THRA	0
chr3-136861162-136863253	0.000479564	0.343871	0.267	0.184	1	NCK1	0
chr4-94451028-94455539	0.000486881	0.369677	0.281	0.201	1	PDLIM5	0
chr8-47510796-47515313	0.000489237	0.380292	0.24	0.165	1	SPIDR	0
chr2-207162422-207167587	0.000496699	0.250822	0.438	0.339	1	KLF7	0
chr3-98900683-98902536	0.000496718	0.32234	0.305	0.221	1	DCBLD2	0
chr5-16930114-16937824	0.000502882	-0.304679	0.161	0.242	1	MYO10	0
chr15-92830777-92833319	0.000511042	0.36596	0.209	0.133	1	CTD-2313J17.7	10784
chr1-85199990-85202384	0.000511219	0.334524	0.209	0.128	1	SYDE2	0
chr9-37963043-37970711	0.000524587	-0.403649	0.154	0.218	1	RP11-613M10.9	0
chr17-39950861-39954509	0.000529187	0.35946	0.301	0.217	1	GSDMA	0
chr3-43621008-43622935	0.000559361	0.321564	0.288	0.206	1	ANO10	0
chr6-31774997-31779730	0.000566292	0.339434	0.233	0.153	1	VWA7	0
chr5-139707634-139712348	0.000574016	0.428184	0.243	0.166	1	CTB-35F21.1	0
chr5-81749336-81752392	0.000589066	0.290625	0.349	0.263	1	SSBP2	0
chr17-17780606-17785741	0.000589262	0.335804	0.226	0.145	1	RAI1	0
chr9-95087527-95094167	0.000593916	0.341633	0.267	0.188	1	C9orf3	308
chr5-154856761-154860585	0.00061674	0.280632	0.346	0.254	1	CNOT8	0
chr16-67392831-67400206	0.000637666	0.28099	0.325	0.227	1	ZDHHC1	0
chr1-145977337-145983772	0.000639346	0.337169	0.301	0.218	1	CH17-270A2.2	0
chr1-174998414-175002019	0.000662012	0.276728	0.37	0.28	1	CACYBP	0
chr20-25389584-25391363	0.000679423	0.316412	0.243	0.16	1	ABHD12	0
chr20-57388838-57401624	0.000688786	0.250523	0.339	0.241	1	RBM38	0
chr6-133951305-133953813	0.000694379	0.372374	0.205	0.131	1	TBPL1	0
chr1-155172478-155180051	0.000697504	-0.452063	0.154	0.223	1	TRIM46	0
chr5-66143441-66145407	0.000736516	0.313765	0.247	0.161	1	SREK1	0
chr17-47948415-47959155	0.00073702	-0.260001	0.185	0.248	1	PRR15L	0
chr5-34655121-34658264	0.000743627	0.299249	0.271	0.188	1	RAI14	0
chr12-95472936-95474992	0.000793208	0.35529	0.219	0.146	1	METAP2	0
chr22-23178202-23186145	0.000796789	-0.318613	0.168	0.232	1	BCR	0
chr17-5485621-5487428	0.000803771	0.296681	0.264	0.176	1	DERL2	0
chr10-72297040-72299548	0.000826057	0.308864	0.281	0.203	1	DDIT4	21003
chr2-33598368-33600062	0.000830361	0.354123	0.229	0.152	1	FAM98A	0
chr20-3887930-3890534	0.000843184	0.253793	0.284	0.193	1	PANK2	0
chr3-53841283-53847448	0.000854198	-0.315434	0.147	0.203	1	IL17RB	0
chr5-173887110-173892053	0.000855373	0.327749	0.318	0.245	1	CPEB4	0
chr7-94655108-94659212	0.000883512	0.32778	0.281	0.215	1	PEG10	0
chr20-62621213-62626888	0.000886088	-0.368167	0.164	0.228	1	SLCO4A1	15556
chr2-20576404-20581219	0.000894908	-0.420808	0.154	0.216	1	HS1BP3	0
chr20-36604710-36607130	0.000925259	0.359497	0.253	0.174	1	C20orf24	0
chr18-21739957-21742380	0.00095152	0.302994	0.267	0.187	1	MIB1	0
chr1-10209665-10212182	0.000954341	0.25015	0.301	0.207	1	KIF1B	0
chr12-6197856-6203751	0.000956824	0.325465	0.271	0.192	1	CD9	0
chr9-121285673-121290221	0.000963614	0.349363	0.346	0.254	1	GSN	0
chr8-96493160-96497162	0.000977852	0.262716	0.281	0.197	1	SDC2	0
chr16-2881771-2884185	0.00099267	0.333941	0.295	0.221	1	FLYWCH2	0
chr19-19662886-19664621	0.000992999	0.308188	0.253	0.171	1	ATP13A1	0
chr11-73759677-73762045	0.000993294	0.323268	0.291	0.222	1	RAB6A	0
chr2-134118208-134121833	0.00100043	0.325135	0.247	0.17	1	MGAT5	0
chr21-17610779-17613759	0.0010039	0.368847	0.24	0.161	1	BTG3	0
chr4-151014233-151017239	0.00102021	0.334833	0.264	0.187	1	LRBA	0
chr8-60677937-60680881	0.0010494	0.292526	0.253	0.171	1	CHD7	0
chr7-107998965-108006017	0.00105684	-0.276776	0.168	0.24	1	LAMB1	0
chr17-29588163-29594545	0.00105917	0.310013	0.295	0.206	1	ANKRD13B	0
chr17-77385510-77395128	0.0010826	-0.35206	0.14	0.208	1	SEPT9	0
chr17-42516499-42523147	0.00109478	0.307159	0.298	0.208	1	ATP6V0A1	0
chr22-49932950-49939023	0.00114292	-0.394875	0.178	0.242	1	CITF22-49E9.3	0
chr17-81030008-81041518	0.00114296	0.279354	0.38	0.302	1	BAIAP2	0
chr1-151789950-151791644	0.00117548	0.320671	0.243	0.165	1	TDRKH	0
chr5-179558939-179560323	0.00118521	0.336309	0.209	0.134	1	RUFY1	0
chr11-67117527-67121306	0.00119929	0.288387	0.291	0.21	1	KDM2A	0
chr12-120085891-120087884	0.00121429	0.346105	0.212	0.143	1	BICDL1	0
chr10-7407207-7413230	0.00123935	0.339301	0.219	0.142	1	SFMBT2	0
chr14-32200879-32204459	0.00127607	0.357914	0.236	0.171	1	ARHGAP5	41150
chr9-110124419-110129878	0.00128053	0.335717	0.253	0.18	1	AKAP2	0
chr19-48960606-48970087	0.00128302	-0.291089	0.223	0.302	1	BAX	0
chr11-1755162-1764808	0.00134481	-0.303744	0.257	0.334	1	CTSD	0
chr17-78933303-78936381	0.00134605	0.330837	0.229	0.151	1	TIMP2	7915
chr10-100996243-101002693	0.00135432	0.288081	0.394	0.31	1	LZTS2	0
chr5-96660983-96663904	0.00135735	0.322343	0.318	0.236	1	CAST	0
chr19-15448668-15453604	0.00137055	0.316534	0.25	0.167	1	RASAL3	0
chr19-49337943-49341064	0.00139811	0.364268	0.25	0.176	1	CD37	0
chr11-47213931-47217040	0.00142364	0.307266	0.25	0.171	1	DDB2	0
chr6-26284392-26286767	0.00144624	0.314477	0.226	0.149	1	HIST1H4H	0
chr17-68456196-68458601	0.00144925	0.30059	0.305	0.226	1	WIPI1	0
chr21-41763317-41770112	0.00146597	-0.250359	0.151	0.214	1	RIPK4	0
chr12-6321889-6329983	0.00147546	0.341992	0.264	0.18	1	TNFRSF1A	0
chr19-45994838-45995891	0.00149001	0.325169	0.219	0.149	1	CCDC61	0
chr1-58814037-58816931	0.00152412	0.363442	0.24	0.17	1	LINC01135	0
chr14-104686795-104692931	0.0015423	0.319495	0.277	0.202	1	INF2	0
chr4-25913183-25914966	0.00157295	0.3333	0.219	0.146	1	SMIM20	0
chr17-67992607-67996581	0.0015754	0.339397	0.223	0.149	1	C17orf58	0
chr3-49939525-49940889	0.00157853	0.283887	0.233	0.153	1	RBM6	0
chr12-12723485-12727081	0.00161631	0.314126	0.281	0.207	1	APOLD1	0
chr5-129094004-129095953	0.00163964	0.322276	0.209	0.141	1	ISOC1	0
chr14-99560716-99567024	0.00164419	0.42257	0.216	0.157	1	CCDC85C	0
chr7-106111082-106113418	0.00165612	0.292278	0.247	0.171	1	SYPL1	0
chr19-38929935-38931806	0.00167035	0.313533	0.257	0.176	1	SARS2	0
chr10-68330373-68333414	0.0017291	0.308056	0.312	0.235	1	PBLD	0
chr17-57874236-57876729	0.00173226	0.430307	0.205	0.137	1	CUEDC1	0
chr1-164557830-164560452	0.0017485	0.328339	0.229	0.16	1	PBX1	0
chr3-4718531-4722552	0.00175632	0.339729	0.219	0.144	1	ITPR1	0
chr9-109010772-109014936	0.00180874	0.307628	0.271	0.194	1	CTNNAL1	0
chr10-116740267-116743682	0.00183962	0.306977	0.253	0.181	1	HSPA12A	0
chr8-143828398-143830605	0.0018553	0.293243	0.223	0.146	1	PUF60	0
chr6-69795535-69797599	0.00187053	0.342724	0.233	0.159	1	LMBRD1	0
chr9-132353977-132355736	0.00187673	0.37164	0.229	0.166	1	SETX	0
chr2-175167153-175168974	0.00191224	0.266515	0.325	0.246	1	ATF2	0
chr19-49361233-49364631	0.00192583	0.273214	0.274	0.188	1	DKKL1	0
chr9-136538363-136548242	0.00193679	-0.31952	0.274	0.335	1	NOTCH1	0
chr6-156686079-156688573	0.00195345	0.328981	0.236	0.167	1	RP11-230C9.4	85643
chr12-49262177-49266286	0.00199262	-0.344115	0.168	0.231	1	TUBA1C	0
chr20-17568020-17571443	0.00202189	0.265244	0.308	0.229	1	DSTN	0
chr4-98994616-98996932	0.00202721	0.3585	0.243	0.184	1	METAP1	0
chr16-3400491-3401838	0.00203553	0.312862	0.216	0.149	1	ZSCAN32	0
chr11-66264357-66269887	0.00203977	0.292991	0.329	0.245	1	RAB1B	0
chr3-101573300-101575217	0.00204665	0.279613	0.24	0.163	1	PCNP	0
chr17-4896076-4904015	0.00207137	-0.479404	0.14	0.205	1	MINK1	0
chr5-90528492-90530555	0.00207597	0.358729	0.223	0.158	1	ADGRV1	0
chr1-28580832-28583185	0.00209417	0.390546	0.202	0.133	1	TRNAU1AP	2286
chr6-42744608-42748055	0.00211708	0.265698	0.291	0.206	1	TBCC	0
chr12-39441915-39444383	0.00213451	0.332668	0.229	0.164	1	KIF21A	0
chr1-211513758-211518559	0.00215063	-0.271934	0.144	0.207	1	RD3	20840
chr7-92527534-92529236	0.00216238	0.366413	0.233	0.173	1	RBM48	0
chr5-154444775-154447368	0.00217069	0.302636	0.233	0.16	1	SAP30L	0
chr2-229919943-229923378	0.00218179	0.291966	0.264	0.186	1	FBXO36	0
chr14-21068379-21072450	0.00227391	0.357293	0.277	0.2	1	ARHGEF40	0
chr4-173369364-173372448	0.00228749	0.308644	0.298	0.228	1	SAP30	0
chr8-27610190-27615742	0.00231429	-0.318867	0.168	0.226	1	CLU	0
chr7-103073906-103076066	0.00236243	0.2645	0.281	0.198	1	ARMC10	0
chr18-9135162-9138823	0.00236429	0.275126	0.356	0.278	1	ANKRD12	0
chr8-124725962-124729238	0.00238227	0.361043	0.202	0.137	1	MTSS1	0
chr10-31602393-31604346	0.00241313	0.374363	0.202	0.138	1	RP11-472N13.2	253
chr4-169268710-169272825	0.00246347	0.37086	0.233	0.172	1	SH3RF1	0
chr1-11784391-11792127	0.00249217	-0.35863	0.199	0.258	1	C1orf167	0
chr8-67061389-67065379	0.00253463	0.335513	0.25	0.181	1	COPS5	0
chr11-33038802-33041080	0.0026003	0.299587	0.229	0.157	1	TCP11L1	0
chr19-1651192-1653533	0.00260098	0.337035	0.247	0.176	1	TCF3	0
chr3-37241944-37244624	0.00260135	0.317818	0.219	0.148	1	GOLGA4	0
chr1-112712338-112716889	0.00266652	-0.370001	0.175	0.227	1	PPM1J	0
chr2-46540708-46544754	0.00266869	0.287794	0.353	0.281	1	RHOQ	0
chr14-102774648-102778708	0.00267623	0.339656	0.202	0.138	1	TRAF3	0
chr22-37745425-37754105	0.00271772	-0.320841	0.212	0.278	1	TRIOBP	0
chr6-19836612-19839448	0.00272063	0.257888	0.308	0.236	1	ID4	0
chr12-6611743-6616083	0.00273256	0.301355	0.295	0.218	1	LPAR5	2751
chr3-93979670-93980789	0.00276327	0.267607	0.219	0.148	1	ARL13B	0
chr20-1893671-1898164	0.00277306	0.37515	0.212	0.149	1	SIRPA	0
chr17-81551137-81554407	0.00285209	0.305888	0.219	0.151	1	FAAP100	0
chr11-111907701-111914717	0.00290592	0.284173	0.308	0.237	1	CRYAB	0
chr5-159207504-159210526	0.00291685	0.320819	0.233	0.163	1	RNF145	0
chr14-92793442-92795079	0.0030073	0.27225	0.267	0.194	1	GOLGA5	0
chr18-23452620-23455406	0.00301948	0.309182	0.205	0.14	1	RIOK3	0
chr1-9687027-9690497	0.00302152	0.304208	0.202	0.131	1	PIK3CD	0
chr4-83010131-83014111	0.00303001	0.253021	0.298	0.221	1	LIN54	0
chr2-135741147-135742908	0.0030322	0.305852	0.243	0.175	1	UBXN4	0
chr12-2958252-2961197	0.0030813	0.319849	0.25	0.18	1	TEAD4	0
chr20-59938601-59941295	0.00310088	0.302348	0.223	0.154	1	PPP1R3D	0
chr19-3457021-3460531	0.00319081	0.311699	0.212	0.143	1	NFIC	0
chr2-27085079-27090927	0.00319533	0.283568	0.243	0.174	1	EMILIN1	0
chr18-59357994-59359943	0.00324513	0.322229	0.212	0.141	1	LMAN1	0
chr3-192914216-192918623	0.00326719	0.330786	0.216	0.148	1	MB21D2	0
chr14-51650737-51653509	0.00327018	0.26802	0.223	0.15	1	FRMD6	0
chr12-7127752-7131978	0.0032765	-0.254034	0.151	0.212	1	RBP5	0
chr4-41212365-41217707	0.00331322	0.2551	0.298	0.227	1	APBB2	0
chr18-26543322-26551597	0.0033619	-0.268393	0.182	0.242	1	KCTD1	0
chr19-10761693-10770681	0.00338568	-0.25926	0.192	0.242	1	DNM2	0
chr9-127903403-127907470	0.00340517	0.347621	0.209	0.14	1	ST6GALNAC6	0
chr2-127407565-127409178	0.00343108	0.271537	0.212	0.14	1	AC068282.3	6984
chr22-32800740-32805250	0.00351307	0.309898	0.223	0.149	1	TIMP3	0
chr14-35335348-35338253	0.00351477	0.274651	0.205	0.138	1	PSMA6	17854
chr18-9913124-9915483	0.0035718	-0.303634	0.164	0.227	1	VAPA	0
chr1-212856591-212859267	0.00357254	0.382116	0.205	0.147	1	FLVCR1	0
chr4-2930290-2937806	0.00361555	-0.370082	0.168	0.221	1	MFSD10	0
chr7-1503907-1507599	0.00369931	0.300076	0.212	0.144	1	INTS1	0
chrX-24148798-24151478	0.00380845	0.369008	0.226	0.166	1	ZFX	0
chr3-197735894-197737787	0.00385214	0.286711	0.247	0.177	1	RUBCN	0
chr15-56886472-56888103	0.00385842	0.324528	0.202	0.14	1	RP11-323F24.3	0
chr8-37694317-37697547	0.00386616	0.290971	0.24	0.167	1	ZNF703	0
chr11-78187524-78191265	0.0039604	0.274515	0.257	0.185	1	USP35	0
chr6-43013023-43014829	0.00397032	0.288846	0.233	0.166	1	MEA1	0
chr9-111481996-111484755	0.00399413	0.370926	0.205	0.14	1	KIAA0368	0
chr6-113854604-113860660	0.00404075	-0.299938	0.195	0.26	1	MARCKS	0
chr17-37487929-37491679	0.00410938	0.285481	0.267	0.197	1	DUSP14	0
chr2-176156301-176165867	0.00412689	0.269876	0.264	0.191	1	HOXD3	0
chr6-31829607-31837354	0.00428612	0.291816	0.257	0.191	1	C6orf48	0
chr16-22371569-22375633	0.00431892	0.342998	0.253	0.192	1	CDR2	0
chr12-49322584-49323648	0.00433384	0.339803	0.205	0.144	1	TROAP	0
chr13-49791159-49793789	0.00441257	0.298358	0.26	0.201	1	KPNA3	0
chr21-45328496-45331950	0.00452699	0.332962	0.219	0.156	1	BX322557.13	4756
chr1-181088100-181090584	0.00461257	0.272157	0.243	0.173	1	IER5	0
chr1-201480130-201483751	0.00468986	0.277803	0.24	0.169	1	CSRP1	0
chr3-42599968-42601540	0.00483713	0.283729	0.24	0.167	1	NKTR	0
chr5-33439838-33442132	0.00496202	0.282692	0.277	0.203	1	TARS	0
chr8-23527973-23530693	0.00503057	0.332482	0.24	0.18	1	SLC25A37	0
chr11-65869763-65874342	0.00511673	0.324178	0.257	0.189	1	EFEMP2	0
chr20-63976845-63981639	0.00515529	0.261682	0.24	0.175	1	SAMD10	0
chr10-103916885-103919153	0.00516607	0.32917	0.271	0.204	1	OBFC1	0
chr3-11718236-11721464	0.00517128	0.280091	0.271	0.202	1	VGLL4	0
chr16-56624856-56629517	0.00517918	0.275025	0.226	0.163	1	MT1E	0
chr1-58902113-58904519	0.00524182	0.264885	0.216	0.148	1	RP4-794H19.1	0
chr5-77491030-77492991	0.00524604	0.281372	0.202	0.137	1	WDR41	0
chr1-36154962-36158606	0.00527557	0.306011	0.226	0.159	1	MAP7D1	0
chr7-64306324-64308311	0.0052794	0.344621	0.205	0.144	1	ZNF736	0
chr19-49816127-49819809	0.00528365	0.286464	0.219	0.159	1	MED25	0
chr20-62936912-62939128	0.00529143	0.263307	0.229	0.158	1	DIDO1	0
chr3-185823111-185826715	0.00546295	0.308197	0.212	0.156	1	IGF2BP2	0
chr19-18381823-18392926	0.00557085	-0.276551	0.243	0.293	1	GDF15	0
chr19-46782842-46789067	0.00560578	0.315754	0.243	0.181	1	SLC1A5	0
chr7-1043442-1047843	0.0057756	0.275629	0.243	0.177	1	GPR146	0
chr1-2319490-2323692	0.00579751	0.345906	0.216	0.154	1	MORN1	0
chr14-81533195-81534660	0.0058132	0.285813	0.26	0.195	1	SEL1L	0
chr12-32678737-32680219	0.00582506	0.252451	0.223	0.156	1	DNM1L	0
chr22-19478526-19480304	0.00586036	0.354494	0.219	0.164	1	CDC45	0
chr19-40283011-40286479	0.00589649	0.331449	0.236	0.181	1	AKT2	0
chr12-119667265-119671691	0.00610244	-0.264303	0.161	0.216	1	PRKAB1	0
chr2-237700186-237705309	0.00610677	0.298484	0.209	0.14	1	LRRFIP1	0
chr11-17076457-17078785	0.00613621	0.280444	0.216	0.156	1	RPS13	0
chr5-172858042-172861773	0.00623295	0.257507	0.243	0.179	1	ERGIC1	0
chr15-44286886-44289695	0.00624547	0.293651	0.205	0.146	1	CASC4	0
chr6-26019484-26022564	0.00628929	-0.306232	0.161	0.215	1	HIST1H4A	0
chr15-34101222-34102609	0.00635424	0.300253	0.216	0.151	1	EMC7	0
chr4-82284334-82285751	0.00640911	0.304826	0.233	0.169	1	RP11-127B20.2	59124
chr11-117143373-117145882	0.00660611	0.267188	0.216	0.146	1	PAFAH1B2	0
chr17-41965590-41968854	0.0066222	0.260723	0.209	0.142	1	CNP	0
chr1-193121341-193122946	0.0068498	0.256859	0.212	0.152	1	CDC73	0
chr2-207624076-207627573	0.00695552	0.266981	0.247	0.188	1	METTL21A	0
chr2-43157895-43163578	0.0071063	-0.267307	0.151	0.204	1	AC093609.1	55203
chr12-106773547-106775279	0.00731461	0.31737	0.243	0.183	1	RIC8B	0
chr10-37975467-37977153	0.00742635	0.299355	0.226	0.162	1	ZNF25	0
chr11-47641649-47643630	0.00749023	0.273674	0.212	0.149	1	MTCH2	0
chr14-104721767-104728927	0.00754957	0.275566	0.216	0.154	1	ADSSL1	0
chr21-39020748-39024160	0.00759738	0.254581	0.229	0.165	1	AF064858.10	4375
chr12-49017866-49020883	0.00763017	0.253702	0.226	0.163	1	PRKAG1	0
chr7-27095290-27099571	0.00766274	0.263301	0.271	0.203	1	HOXA1	0
chr6-47476171-47479459	0.00772374	0.296639	0.229	0.177	1	CD2AP	0
chr16-4687768-4698150	0.00800276	0.271851	0.308	0.245	1	ANKS3	0
chr1-113928305-113931009	0.00831101	0.304118	0.209	0.148	1	HIPK1	0
chr5-125408410-125414416	0.00831691	0.304103	0.223	0.169	1	RP11-395P13.4	30970
chr14-24365521-24369595	0.00833388	-0.361089	0.199	0.24	1	NFATC4	0
chr20-63685205-63693466	0.00834144	-0.387384	0.171	0.225	1	RTEL1	0
chr6-28895276-28897470	0.00846235	0.28495	0.212	0.157	1	TRIM27	5531
chr6-79233326-79235140	0.00848999	0.260407	0.233	0.176	1	HMGN3	0
chr9-35904845-35911255	0.00854083	0.278772	0.229	0.169	1	LINC00961	0
chr22-43185414-43188231	0.00876499	0.256812	0.212	0.151	1	TTLL12	0
chr1-198156042-198159651	0.00885628	0.284635	0.267	0.218	1	NEK7	0
chr9-121267482-121270333	0.00894495	0.266347	0.216	0.153	1	GSN	0
chr11-70269684-70271833	0.00896797	0.286337	0.209	0.152	1	PPFIA1	0
chr2-188290928-188294605	0.0090165	0.311392	0.26	0.206	1	GULP1	0
chr1-9822710-9826111	0.00902995	0.2961	0.233	0.171	1	CLSTN1	0
chr21-14382527-14384193	0.00907273	0.276627	0.24	0.184	1	HSPA13	0
chr10-110005583-110009351	0.00909304	0.263524	0.267	0.207	1	ADD3	0
chr5-40678784-40682143	0.00923131	0.260059	0.257	0.194	1	PTGER4	0
chr8-22209891-22213155	0.00924114	0.341322	0.212	0.153	1	BMP1	0
chr11-62620443-62622914	0.00945614	0.268285	0.219	0.161	1	B3GAT3	0
chr14-70808072-70810466	0.00963833	0.250344	0.219	0.165	1	MAP3K9	0
chr12-7187636-7190659	0.00981129	0.266461	0.216	0.155	1	PEX5	0
chr11-95066663-95069054	0.00984279	0.315791	0.223	0.166	1	SRSF8	0
chr8-133354158-133360998	0.00985617	0.262155	0.247	0.191	1	NDRG1	52135
chr8-144146745-144149170	0.00990819	0.269758	0.24	0.182	1	MROH1	0
chr17-17691432-17695984	0.00998191	0.307066	0.247	0.185	1	RAI1	0
chr22-39172499-39178126	0.0104876	0.290859	0.24	0.183	1	CBX7	19824
chr19-8389578-8392792	0.0105144	0.250919	0.342	0.284	1	RAB11B	0
chr10-46538792-46559557	0.0106277	-0.287239	0.233	0.279	1	GPRIN2	0
chr4-57108377-57111592	0.0107863	0.348701	0.226	0.166	1	IGFBP7	0
chr9-113220669-113222958	0.0108501	0.25803	0.219	0.163	1	FKBP15	0
chr1-7469001-7472642	0.0109403	0.38629	0.209	0.159	1	CAMTA1	0
chr11-73140518-73144065	0.0112766	0.275466	0.271	0.205	1	FCHSD2	0
chr16-57999298-58001888	0.0112789	0.270517	0.216	0.158	1	USB1	0
chr15-42919786-42921824	0.0113928	0.294483	0.205	0.147	1	TTBK2	0
chr2-240564777-240570433	0.0115765	-0.278063	0.199	0.25	1	RNPEPL1	0
chr13-76991249-76993377	0.0118551	0.28295	0.202	0.151	1	RP11-226E21.4	0
chr1-43649087-43651519	0.0123366	0.25575	0.277	0.219	1	KDM4A	0
chr1-150280299-150283639	0.0123492	0.329715	0.229	0.175	1	CIART	0
chr14-24092119-24096172	0.0123737	0.265523	0.212	0.165	1	PCK2	0
chr4-139554853-139557912	0.0124355	0.276065	0.253	0.194	1	SETD7	0
chr3-38027585-38032131	0.0125478	0.379131	0.243	0.189	1	PLCD1	0
chr14-61558182-61565235	0.0125854	-0.265128	0.243	0.281	1	RP11-47I22.4	0
chr5-177085356-177090664	0.0127079	0.276292	0.212	0.16	1	FGFR4	0
chr16-30747563-30749156	0.0127236	0.28594	0.205	0.152	1	PHKG2	0
chr22-38313274-38318789	0.012783	0.254917	0.253	0.19	1	CSNK1E	0
chr8-13129662-13134225	0.0128572	0.270931	0.284	0.223	1	DLC1	0
chr1-155242841-155245512	0.0132592	0.253013	0.209	0.153	1	GBA	0
chr9-34664015-34666719	0.0132941	0.260247	0.257	0.199	1	RP11-195F19.5	0
chr9-137611156-137620030	0.0133245	-0.280768	0.24	0.287	1	EHMT1	0
chr2-240249823-240252845	0.0135679	0.270938	0.243	0.179	1	AC124861.1	0
chr8-60516239-60517852	0.0137446	0.271038	0.216	0.158	1	RAB2A	0
chr19-746259-753712	0.0137537	0.281895	0.229	0.178	1	PALM	0
chr7-1026353-1030306	0.0138627	0.278685	0.243	0.179	1	C7orf50	0
chr1-111736823-111740778	0.0138963	0.252128	0.216	0.161	1	FAM212B	0
chr5-139684046-139691634	0.0139076	0.320946	0.205	0.155	1	CTB-35F21.1	0
chr2-11342486-11346288	0.0139716	0.286337	0.247	0.19	1	ROCK2	0
chr10-21493916-21497677	0.0139964	0.287409	0.219	0.17	1	CASC10	0
chr7-66739709-66742669	0.0141994	0.256469	0.223	0.166	1	RABGEF1	0
chr12-121399439-121401165	0.0144705	0.255333	0.216	0.159	1	RNF34	0
chr10-73906433-73909853	0.0145539	0.384444	0.209	0.154	1	PLAU	0
chr10-12068250-12070080	0.0145699	0.255028	0.216	0.162	1	DHTKD1	0
chr21-39182221-39184715	0.0146975	0.259874	0.233	0.18	1	PSMG1	0
chr2-46296218-46300978	0.0147109	-0.270599	0.226	0.267	1	EPAS1	0
chr19-48622420-48626521	0.0154397	0.298537	0.212	0.163	1	SPHK2	0
chr15-63595157-63602970	0.0156198	-0.299852	0.233	0.264	1	FBXL22	0
chr2-85741029-85744339	0.0157571	0.31544	0.202	0.153	1	ATOH8	7004
chr12-989755-992346	0.0158485	0.250246	0.202	0.147	1	ERC1	0
chr11-67398870-67405379	0.0163287	0.260997	0.267	0.21	1	PPP1CA	0
chr1-21933258-21940242	0.0164728	-0.284946	0.188	0.236	1	HSPG2	0
chr19-45505437-45509863	0.0165223	-0.326953	0.178	0.223	1	VASP	0
chr4-98259476-98262817	0.0169643	0.267524	0.277	0.212	1	RAP1GDS1	0
chr15-58931975-58934444	0.0173629	0.251812	0.219	0.165	1	SLTM	0
chr7-48086679-48090648	0.0174507	-0.252972	0.229	0.276	1	UPP1	0
chr2-121648126-121650912	0.0177754	0.312046	0.226	0.179	1	CLASP1	0
chr14-103126038-103131534	0.0180825	0.331213	0.216	0.171	1	TNFAIP2	0
chr7-73555440-73558375	0.018235	0.258246	0.26	0.205	1	BCL7B	0
chr4-127963884-127966396	0.0188978	0.256257	0.25	0.199	1	MFSD8	0
chr12-104285944-104289505	0.0189169	0.273058	0.226	0.175	1	TXNRD1	0
chr22-36463581-36471289	0.0189967	-0.302936	0.182	0.229	1	TXN2	0
chr1-228108678-228110593	0.0191615	0.286755	0.205	0.15	1	MRPL55	0
chr9-106859842-106865241	0.0197465	0.275483	0.236	0.19	1	ZNF462	0
chr2-42359807-42362318	0.0210645	0.271017	0.229	0.18	1	COX7A2L	0
chr2-158967495-158970848	0.0211043	0.251217	0.233	0.182	1	TANC1	0
chr6-28335011-28337310	0.0212424	0.323983	0.219	0.177	1	ZSCAN31	0
chr1-9291643-9295723	0.0220653	0.328492	0.216	0.166	1	SPSB1	0
chr16-21506738-21514590	0.0223082	-0.26409	0.168	0.21	1	CTB-31N19.5	12233
chr1-16180941-16184993	0.022393	0.271888	0.212	0.158	1	ARHGEF19	12860
chr3-179562264-179563895	0.0228807	0.252215	0.24	0.186	1	ACTL6A	0
chr5-9544177-9548113	0.0229168	0.288223	0.212	0.163	1	SEMA5A	0
chr2-152334707-152337506	0.0243026	0.263065	0.205	0.157	1	FMNL2	0
chr9-129137159-129144301	0.0250233	-0.266022	0.264	0.305	1	PTPA	0
chr1-121184281-121185302	0.0250704	0.268283	0.212	0.166	1	FAM72B	0
chr8-23067412-23073008	0.0252877	-0.279061	0.168	0.207	1	TNFRSF10B	0
chr2-219206053-219208522	0.0265929	0.257253	0.229	0.183	1	ZFAND2B	0
chr19-13838703-13845207	0.0267889	-0.292932	0.264	0.304	1	MIR24-2	2343
chr8-141126592-141130328	0.0298959	-0.289355	0.24	0.274	1	DENND3	0
chr12-52145745-52150481	0.0311007	-0.300318	0.171	0.209	1	KRT80	18514
chr10-30432595-30435554	0.0324919	-0.293895	0.199	0.236	1	MAP3K8	0
chr19-47742430-47744364	0.0333744	0.28183	0.209	0.161	1	EHD2	0
chr11-12673493-12677554	0.0338529	0.273665	0.253	0.213	1	TEAD1	0
chr20-50928423-50932363	0.0362577	0.252215	0.24	0.194	1	ADNP	0
chr1-150548502-150554904	0.0363409	-0.418571	0.195	0.229	1	ADAMTSL4	0
chr17-77318337-77326265	0.0402003	-0.265152	0.257	0.302	1	SEPT9	0
chr2-113603136-113604625	0.0404174	0.260597	0.205	0.162	1	RABL2A	22603
chr6-17704832-17707450	0.0453755	0.253835	0.216	0.168	1	NUP153	0
chr3-48464665-48469140	0.052116	-0.256286	0.229	0.263	1	TREX1	0
chr6-170552681-170554935	0.0554064	0.299143	0.223	0.193	1	PSMB1	0
chr9-137298370-137308592	0.0611748	-0.284329	0.209	0.242	1	NRARP	0
chr1-179953751-179955663	0.0631691	0.253615	0.205	0.167	1	CEP350	0
chr14-105299874-105302125	0.0670246	0.254007	0.202	0.173	1	BRF1	0
chr5-132256398-132262893	0.103957	-0.257925	0.185	0.214	1	PDLIM4	0
chr9-137024567-137030959	0.105008	0.264763	0.205	0.175	1	ABCA2	0
chr16-34581053-34589749	0.129978	-0.263305	0.271	0.297	1	CTD-2144E22.8	388994
chr19-13793495-13797270	0.141455	-0.262684	0.257	0.268	1	ZSWIM4	0
chr5-49599259-49603075	0.297659	-0.317907	0.226	0.232	1	EMB	793116

## Sheet: TAL
	p_val	avg_log2FC	pct.1	pct.2	p_val_adj	gene	distance
chr21-36691501-36699703	0	1.39947	0.299	0.052	0	SIM2	0
chr11-117814095-117842858	4.25453e-202	0.448209	0.695	0.5	5.44613e-197	FXYD6-FXYD2	0
chr17-61393424-61414846	3.74891e-183	-0.643488	0.211	0.491	4.7989e-178	TBX2	0
chr8-6862748-6879934	1.34025e-175	0.579088	0.485	0.278	1.71563e-170	DEFB1	0
chr20-25220375-25224379	9.96759e-162	1.09626	0.223	0.072	1.27593e-156	ENTPD6	0
chr2-144512152-144521385	3.69519e-146	-0.964871	0.051	0.239	4.73015e-141	ZEB2	0
chr21-36459325-36462719	2.09147e-137	1.07562	0.204	0.074	2.67725e-132	CLDN14	0
chr2-20231134-20233344	3.9374e-136	1.22171	0.202	0.067	5.04018e-131	SDC1	5700
chr8-94638610-94642975	8.63939e-131	0.793965	0.287	0.129	1.10591e-125	ESRP1	0
chr18-58193763-58198747	1.97929e-128	0.757697	0.26	0.11	2.53365e-123	NEDD4L	0
chr2-95273816-95278603	4.6531e-126	0.827431	0.241	0.093	5.95634e-121	PROM2	0
chr2-95018704-95027989	2.15228e-123	0.628702	0.361	0.199	2.7551e-118	MAL	0
chr18-49019099-49022281	2.89601e-121	1.0629	0.208	0.077	3.70712e-116	DYM	19192
chr11-128859329-128867775	3.94049e-118	0.688062	0.296	0.147	5.04414e-113	KCNJ1	0
chr15-40238349-40241330	5.21882e-117	0.894438	0.223	0.088	6.68051e-112	BUB1B-PAK6	0
chr4-53590583-53593674	8.32123e-113	0.716569	0.263	0.126	1.06518e-107	LNX1	0
chr1-110227593-110230156	5.55273e-110	0.984611	0.205	0.081	7.10794e-105	KCNC4	0
chr19-39400847-39416879	9.7851e-110	-0.482345	0.484	0.664	1.25257e-104	ZFP36	0
chr17-41653687-41656772	1.69815e-107	0.78841	0.239	0.11	2.17377e-102	KRT17	28844
chr1-116471353-116479373	1.61891e-106	0.535412	0.281	0.15	2.07233e-101	RP4-655J12.4	0
chr3-46873031-46887349	2.6425e-104	0.415574	0.408	0.249	3.38262e-99	PTH1R	0
chr17-81814130-81816462	6.64721e-101	0.792054	0.201	0.084	8.50896e-96	GCGR	116
chr7-944778-947598	5.7807e-99	0.687825	0.255	0.133	7.39976e-94	ADAP1	0
chr7-130363156-130366570	4.51558e-95	0.892531	0.205	0.087	5.78031e-90	CPA5	0
chr10-49757790-49762701	9.39971e-94	0.569481	0.272	0.144	1.20324e-88	OGDHL	0
chr1-10662696-10678372	1.19248e-93	0.485776	0.37	0.229	1.52647e-88	CASZ1	0
chr16-53041103-53046457	1.55546e-90	0.700494	0.264	0.149	1.99111e-85	RP11-467J12.4	0
chr17-47948415-47959155	2.9328e-89	0.449169	0.349	0.222	3.75422e-84	PRR15L	0
chr6-100453010-100459142	5.67864e-89	0.540472	0.289	0.16	7.26912e-84	SIM1	0
chr3-169657391-169669725	8.43661e-89	0.473553	0.406	0.241	1.07995e-83	MECOM	0
chr7-138795589-138800358	1.24538e-85	0.684185	0.22	0.103	1.59419e-80	TMEM213	0
chr10-75398427-75410600	1.89256e-85	-0.413505	0.264	0.466	2.42263e-80	ZNF503	0
chr1-116397181-116413725	2.09623e-84	0.517708	0.26	0.136	2.68335e-79	ATP1A1	0
chr7-73826442-73835053	8.15163e-81	0.472426	0.42	0.305	1.04347e-75	CLDN4	0
chr13-21668686-21677690	9.49122e-81	0.482086	0.324	0.194	1.21495e-75	FGF9	0
chr8-101491562-101495178	1.96547e-79	0.688048	0.215	0.098	2.51595e-74	GRHL2	0
chr1-10685422-10690537	2.62259e-79	0.66963	0.218	0.104	3.35712e-74	CASZ1	0
chr2-28610339-28611811	2.63478e-79	0.907042	0.201	0.101	3.37273e-74	PLB1	0
chr6-26195153-26200178	2.79411e-79	-0.656648	0.099	0.253	3.57668e-74	RP1-34B20.21	0
chr16-31128576-31136311	8.45801e-79	0.502069	0.345	0.215	1.08269e-73	PRSS8	0
chr12-52145745-52150481	9.69622e-79	0.643102	0.304	0.185	1.24119e-73	KRT80	18514
chr7-73734578-73744292	2.49567e-78	0.378931	0.501	0.382	3.19466e-73	ABHD11	0
chr2-104861453-104874760	6.93576e-78	0.401708	0.4	0.281	8.87833e-73	LINC01159	0
chr2-104841349-104858106	9.4606e-78	0.332829	0.485	0.355	1.21103e-72	POU3F3	0
chr15-90210545-90215108	9.59953e-78	0.782947	0.223	0.113	1.22882e-72	SEMA4B	0
chr6-1613831-1626280	9.71304e-78	0.605301	0.264	0.14	1.24335e-72	GMDS	0
chr9-126721178-126725030	9.51634e-77	0.595989	0.262	0.146	1.21817e-71	LMX1B	20145
chr17-48549304-48565544	1.48847e-74	0.475379	0.354	0.221	1.90535e-69	HOXB3	0
chr14-105084807-105094687	1.5831e-74	0.482488	0.449	0.334	2.0265e-69	RP11-44N21.1	0
chr11-2910543-2914921	2.28365e-74	0.740358	0.252	0.14	2.92325e-69	SLC22A18	0
chr1-3060270-3076713	2.77474e-73	0.41733	0.372	0.216	3.55189e-68	PRDM16	0
chr9-131094457-131103304	8.13357e-73	0.508659	0.326	0.209	1.04116e-67	AIF1L	0
chr2-95055622-95060933	1.28816e-72	0.586581	0.255	0.156	1.64895e-67	MAL	1625
chr5-107668782-107674111	1.15424e-70	0.520921	0.304	0.189	1.47752e-65	EFNA5	0
chr18-77086977-77091158	2.07444e-70	0.74504	0.201	0.096	2.65545e-65	MBP	0
chr10-132406983-132414171	9.33663e-69	0.57729	0.27	0.145	1.19516e-63	PWWP2B	0
chr20-36099656-36108268	5.42398e-68	0.425102	0.304	0.2	6.94312e-63	EPB41L1	0
chr11-128851950-128857734	5.75937e-68	0.633438	0.212	0.118	7.37246e-63	KCNJ1	0
chr12-6367611-6378926	8.97413e-68	0.3745	0.47	0.361	1.14876e-62	SCNN1A	0
chr7-73767659-73771646	2.50784e-67	0.596979	0.255	0.163	3.21023e-62	CLDN3	0
chr2-95003670-95011521	2.72195e-67	0.528945	0.254	0.15	3.48431e-62	MAL	14155
chr19-12788168-12797351	7.6475e-67	-0.411904	0.368	0.528	9.78942e-62	PRDX2	0
chr10-44910475-44915090	1.67448e-66	0.5482	0.211	0.119	2.14347e-61	TMEM72	0
chr6-100462901-100468358	8.4401e-66	0.508198	0.244	0.142	1.0804e-60	SIM1	0
chr1-41492235-41504820	1.02899e-65	0.398354	0.456	0.347	1.3172e-60	HIVEP3	1544
chr19-6765259-6768460	1.91453e-65	0.618445	0.227	0.133	2.45075e-60	SH2D3A	0
chr12-53230268-53233586	2.55569e-64	0.745555	0.215	0.117	3.27149e-59	RARG	0
chr17-62702858-62706471	2.60407e-64	0.650654	0.267	0.16	3.33342e-59	MARCH10	0
chr4-153204090-153208187	3.07731e-64	0.615124	0.212	0.114	3.9392e-59	TRIM2	0
chr22-23215187-23220909	4.23397e-64	0.623034	0.238	0.134	5.41983e-59	BCR	0
chr11-13007860-13011471	2.12737e-63	0.58939	0.216	0.132	2.72321e-58	RASSF10	0
chr17-21282128-21304490	2.937e-63	0.312929	0.637	0.533	3.75959e-58	MAP2K3	0
chr12-52230426-52236550	8.55775e-63	0.622034	0.255	0.161	1.09546e-57	KRT7	0
chr16-85635131-85644073	1.39011e-62	0.544898	0.246	0.144	1.77945e-57	GSE1	0
chr20-50760808-50764941	3.93686e-62	0.581969	0.221	0.131	5.0395e-57	PARD6B	4012
chr14-104970160-104981342	6.57068e-62	0.437015	0.443	0.339	8.411e-57	AHNAK2	0
chr1-93591242-93595619	1.38169e-61	0.511504	0.229	0.139	1.76867e-56	BCAR3	0
chr1-151509633-151514777	1.55114e-61	0.438397	0.277	0.187	1.98559e-56	CGN	0
chr14-31261592-31265059	9.38185e-60	0.695273	0.202	0.116	1.20095e-54	HEATR5A	26731
chr17-2053294-2059650	1.87143e-59	-0.827806	0.094	0.204	2.39558e-54	HIC1	0
chr17-75086592-75096755	2.09964e-59	0.456596	0.368	0.254	2.6877e-54	SLC16A5	0
chr14-103069992-103076704	3.90209e-59	0.473254	0.366	0.279	4.99499e-54	RP11-736N17.11	7505
chr1-7469001-7472642	8.56723e-59	0.662929	0.236	0.141	1.09667e-53	CAMTA1	0
chr11-27466621-27473941	1.25726e-58	0.411763	0.346	0.251	1.60939e-53	LGR4	0
chr9-124279601-124287004	1.50301e-58	-0.613566	0.112	0.251	1.92397e-53	NEK6	0
chr2-20204956-20226492	4.79362e-58	0.31946	0.387	0.284	6.13621e-53	SDC1	0
chr13-112890554-112904306	5.27393e-58	0.380435	0.342	0.256	6.75106e-53	MCF2L	0
chr16-57617745-57625131	6.86014e-58	0.374014	0.356	0.272	8.78153e-53	ADGRG1	0
chr1-151836178-151840705	1.67085e-56	0.485287	0.273	0.182	2.13882e-51	C2CD4D	0
chr8-141225496-141231897	2.4994e-54	0.568944	0.217	0.124	3.19943e-49	SLC45A4	0
chr5-170744105-170748244	3.43444e-54	0.637904	0.203	0.123	4.39635e-49	KCNIP1	7472
chr12-119678459-119687184	7.19182e-54	0.376586	0.293	0.206	9.2061e-49	PRKAB1	0
chr22-19957440-19972290	1.5268e-53	0.383368	0.35	0.25	1.95442e-48	COMT	0
chr22-23278765-23284776	5.41176e-53	0.576823	0.252	0.171	6.92748e-48	BCR	0
chr17-8137739-8165070	8.85576e-53	-0.277364	0.626	0.729	1.13361e-47	PER1	0
chr9-136685037-136698740	5.06037e-51	0.323544	0.407	0.3	6.47768e-46	AGPAT2	0
chr12-6214541-6217337	7.76975e-51	0.630086	0.205	0.129	9.9459e-46	CD9	0
chr17-50913310-50921522	2.19407e-50	0.358968	0.294	0.212	2.80858e-45	RP11-700H6.4	3077
chr3-32420011-32422705	2.47712e-50	0.586557	0.22	0.144	3.17091e-45	CMTM7	0
chr2-86034826-86039264	2.49316e-50	0.48493	0.252	0.159	3.19144e-45	POLR1A	0
chr15-57474282-57480020	2.71876e-50	0.452193	0.211	0.132	3.48023e-45	CTD-2515H24.3	0
chr1-116487880-116496889	1.17698e-49	0.430911	0.22	0.14	1.50663e-44	RP5-1086K13.1	0
chr7-30905951-30917609	8.22393e-49	-0.416798	0.086	0.212	1.05273e-43	RP5-877J2.1	0
chr6-33589171-33591821	1.17765e-48	0.565054	0.215	0.136	1.50748e-43	LINC00336	0
chr3-46888055-46910709	1.47194e-47	0.309435	0.392	0.285	1.8842e-42	PTH1R	0
chr5-157263445-157272442	2.16607e-47	0.395647	0.26	0.184	2.77274e-42	CYFIP2	0
chr15-69296485-69306357	2.30395e-47	0.373975	0.292	0.216	2.94925e-42	PAQR5	0
chr17-39670664-39678824	2.92845e-47	0.473688	0.233	0.151	3.74865e-42	PGAP3	0
chr8-58066139-58072297	6.3742e-47	0.547763	0.221	0.145	8.15949e-42	FAM110B	0
chr17-50054839-50065250	1.23724e-46	0.337777	0.438	0.356	1.58376e-41	ITGA3	0
chr7-130008501-130011438	1.39763e-46	0.588066	0.206	0.129	1.78908e-41	ZC3HC1	6847
chr1-155183557-155188700	3.18924e-46	0.544173	0.227	0.143	4.08249e-41	AC234582.2	0
chr15-40843013-40848110	4.56484e-46	0.426425	0.276	0.2	5.84336e-41	SPINT1	0
chr15-57498887-57506863	2.56296e-45	0.431389	0.24	0.162	3.28079e-40	CGNL1	0
chr10-3106850-3110749	4.81295e-45	0.433785	0.246	0.181	6.16097e-40	PFKP	0
chr14-102927281-102933173	5.98234e-45	0.562526	0.227	0.15	7.65788e-40	AMN	0
chr2-113208335-113222721	1.10485e-44	0.296379	0.443	0.362	1.41429e-39	PAX8	0
chr15-80401183-80406135	1.1137e-44	0.482485	0.219	0.145	1.42562e-39	ARNT2	0
chr10-102773828-102778548	1.13452e-44	-0.535227	0.109	0.213	1.45228e-39	WBP1L	0
chr7-26343184-26350078	1.18078e-44	0.361007	0.238	0.171	1.51149e-39	SNX10	0
chr8-11463267-11468249	1.32333e-44	0.507178	0.225	0.144	1.69397e-39	FAM167A	0
chr18-11989125-11997044	2.19669e-44	0.332695	0.276	0.198	2.81194e-39	IMPA2	0
chr3-187735927-187747100	5.8099e-44	-0.345896	0.321	0.455	7.43713e-39	RP11-211G3.2	0
chr12-132282379-132289863	2.64835e-43	0.394256	0.274	0.201	3.3901e-38	GALNT9	0
chr20-50660397-50664818	2.89908e-43	0.438707	0.211	0.138	3.71105e-38	FAM65C	0
chr15-57548511-57555603	3.89044e-43	0.425805	0.257	0.181	4.98007e-38	CGNL1	0
chr6-52503225-52505163	8.67143e-43	0.451427	0.252	0.179	1.11001e-37	TRAM2	0
chr21-45415295-45428701	2.6001e-42	0.256623	0.415	0.338	3.32834e-37	COL18A1	0
chr1-41514284-41518125	2.67599e-42	0.462919	0.23	0.151	3.42548e-37	HIVEP3	0
chr22-50522745-50532809	1.32999e-41	-0.37481	0.352	0.487	1.7025e-36	SCO2	0
chr2-217897135-217906301	1.8408e-41	-0.434923	0.197	0.318	2.35638e-36	TNS1	0
chr9-121619482-121624387	4.61412e-41	0.476681	0.206	0.137	5.90644e-36	DAB2IP	0
chr4-10087143-10097127	5.85089e-41	0.395783	0.297	0.206	7.4896e-36	WDR1	0
chr5-132293008-132296958	6.40186e-41	-0.405807	0.156	0.283	8.19489e-36	P4HA2	0
chr6-39198534-39211635	1.34912e-40	0.376386	0.222	0.158	1.72698e-35	KCNK5	0
chr2-20183669-20187702	2.01432e-40	0.530206	0.202	0.13	2.57849e-35	SDC1	13094
chr12-103840214-103842530	2.47682e-40	0.444507	0.229	0.157	3.17053e-35	NT5DC3	0
chr14-64679612-64684500	2.86431e-40	0.410324	0.251	0.184	3.66654e-35	PLEKHG3	19601
chr21-36428587-36431294	3.02895e-40	0.550525	0.216	0.143	3.8773e-35	CHAF1B	9571
chr21-41503321-41509376	3.80744e-40	0.41208	0.205	0.134	4.87383e-35	TMPRSS2	0
chr4-85825704-85831015	4.06991e-40	0.38308	0.228	0.166	5.20982e-35	ARHGAP24	0
chr15-39578870-39584389	5.01211e-40	-0.462315	0.172	0.289	6.4159e-35	THBS1	0
chr19-13051213-13056510	5.07494e-40	-0.62641	0.109	0.223	6.49633e-35	NFIX	0
chr12-122887100-122890244	5.19666e-40	0.515053	0.208	0.139	6.65215e-35	VPS37B	0
chr19-13148839-13157228	6.54736e-40	-0.316424	0.383	0.509	8.38115e-35	STX10	0
chr17-27491508-27500027	1.13577e-39	0.412795	0.255	0.191	1.45388e-34	KSR1	0
chr10-86399661-86403594	1.40659e-39	-0.45721	0.101	0.212	1.80055e-34	WAPL	31661
chr1-42940838-42944907	2.07561e-39	0.502828	0.214	0.138	2.65695e-34	SLC2A1	0
chr9-137611156-137620030	2.35845e-39	0.369076	0.354	0.27	3.01901e-34	EHMT1	0
chr22-25110486-25115537	1.22447e-38	0.446271	0.237	0.171	1.56742e-33	KIAA1671	0
chr9-110124419-110129878	2.0942e-38	-0.511409	0.099	0.201	2.68074e-33	AKAP2	0
chr2-218321995-218325328	4.9372e-38	-0.436913	0.104	0.212	6.32001e-33	PNKD	0
chr11-702181-711669	6.82753e-38	0.286086	0.377	0.313	8.73978e-33	EPS8L2	0
chr7-190197-198330	8.23199e-38	-0.3575	0.145	0.266	1.05376e-32	FAM20C	0
chr1-25769134-25776007	1.08104e-37	0.417412	0.22	0.141	1.38382e-32	MAN1C1	0
chr10-93465548-93466983	1.20596e-37	0.514775	0.203	0.136	1.54373e-32	MYOF	0
chr6-31774997-31779730	1.65348e-37	0.452582	0.203	0.143	2.11658e-32	VWA7	0
chr12-124565205-124569250	2.0445e-37	-0.494084	0.136	0.242	2.61713e-32	NCOR2	0
chr7-2629560-2642550	2.26622e-37	-0.277845	0.363	0.502	2.90095e-32	TTYH3	0
chr12-52049125-52063500	2.72582e-37	-0.397631	0.292	0.397	3.48927e-32	NR4A1	0
chr1-16060648-16070384	2.80908e-37	0.370851	0.255	0.184	3.59585e-32	FAM131C	0
chr1-211513758-211518559	4.98104e-37	0.387507	0.257	0.194	6.37613e-32	RD3	20840
chr3-129622423-129628542	5.95474e-37	-0.529461	0.138	0.237	7.62255e-32	PLXND1	15604
chr1-153563377-153569201	7.82973e-37	0.377924	0.364	0.298	1.00227e-31	S100A2	0
chr3-127746415-127751562	9.78783e-37	0.509553	0.225	0.159	1.25292e-31	MGLL	0
chr5-1098667-1113717	1.31403e-36	-0.295338	0.248	0.383	1.68207e-31	SLC12A7	0
chr19-48960606-48970087	2.62597e-36	-0.376584	0.206	0.323	3.36146e-31	BAX	0
chr2-113264507-113280252	2.65123e-36	0.270131	0.348	0.287	3.39379e-31	PAX8	0
chr16-85561334-85572137	3.72392e-36	0.30144	0.344	0.278	4.76691e-31	GSE1	0
chr2-10072475-10087904	4.76202e-36	0.266926	0.336	0.27	6.09577e-31	CYS1	0
chr14-105466725-105478477	6.0876e-36	0.297065	0.466	0.383	7.79262e-31	CRIP2	0
chr12-52246590-52250860	2.26939e-35	0.515956	0.201	0.146	2.905e-30	KRT7	0
chr9-34988352-34995759	2.59767e-35	-0.351872	0.254	0.378	3.32522e-30	DNAJB5	0
chr2-113281623-113284750	5.07183e-35	0.371658	0.227	0.175	6.49235e-30	PAX8	2672
chr16-4942695-4946223	6.12836e-35	0.446394	0.27	0.211	7.84479e-30	PPL	0
chr17-17445208-17449116	6.90978e-35	0.500078	0.209	0.15	8.84507e-30	MED9	27869
chr4-3479586-3489907	9.52776e-35	0.40167	0.295	0.233	1.21963e-29	DOK7	0
chr14-103534800-103544272	1.02881e-34	0.478917	0.225	0.156	1.31696e-29	TRMT61A	0
chr6-3748206-3752975	1.46208e-34	-0.435192	0.175	0.288	1.87158e-29	PXDC1	0
chr4-40509601-40517355	2.99982e-34	0.348233	0.213	0.153	3.84001e-29	RBM47	0
chr12-113239179-113243080	3.22949e-34	0.446127	0.215	0.157	4.13401e-29	TPCN1	0
chr1-32757975-32762145	6.09904e-34	0.456689	0.214	0.157	7.80726e-29	KIAA1522	0
chr1-244299218-244304833	9.73936e-34	0.488319	0.217	0.151	1.24672e-28	C1orf100	47801
chr11-69111168-69117820	2.75807e-33	0.32444	0.216	0.161	3.53055e-28	TPCN2	0
chr14-103121051-103124961	4.23203e-33	-0.599365	0.11	0.203	5.41734e-28	TNFAIP2	0
chr1-147538367-147543449	4.33725e-33	0.362295	0.243	0.174	5.55203e-28	BCL9	0
chr17-57901412-57905688	7.62053e-33	0.445278	0.215	0.156	9.75489e-28	CUEDC1	0
chr10-132417056-132422594	1.04443e-32	0.469042	0.209	0.129	1.33695e-27	PWWP2B	0
chr7-767159-769641	2.19346e-32	0.35049	0.243	0.195	2.80781e-27	DNAAF5	0
chr12-47899549-47905990	2.55265e-32	0.345078	0.268	0.211	3.2676e-27	VDR	0
chr5-16930114-16937824	4.38618e-32	0.329794	0.299	0.226	5.61466e-27	MYO10	0
chr1-1066732-1070856	6.2616e-32	0.469077	0.224	0.161	8.01535e-27	RNF223	109
chr17-39736260-39741789	1.38141e-31	0.272925	0.297	0.245	1.76832e-26	GRB7	0
chr1-27007553-27013590	2.04417e-31	0.347585	0.278	0.208	2.61671e-26	FAM46B	0
chr19-7196703-7200428	3.98433e-31	-0.382813	0.144	0.243	5.10026e-26	INSR	0
chr1-201395780-201401161	4.03114e-31	0.360253	0.21	0.156	5.16018e-26	LAD1	0
chr8-127733812-127739128	4.395e-31	-0.459774	0.172	0.28	5.62596e-26	MYC	0
chr17-7010762-7015967	6.04254e-31	-0.361532	0.191	0.302	7.73493e-26	RNASEK	0
chr2-62291918-62294539	6.50883e-31	0.382322	0.213	0.166	8.33183e-26	B3GNT2	67186
chr2-75604432-75609540	8.62128e-31	0.307905	0.227	0.179	1.10359e-25	EVA1A	34709
chr17-7258565-7263939	8.88651e-31	0.364019	0.248	0.19	1.13754e-25	RP1-4G17.5	0
chr11-118605073-118611477	1.20374e-30	-0.439515	0.142	0.239	1.54088e-25	PHLDB1	0
chr17-41799166-41804058	2.04638e-30	0.419124	0.206	0.153	2.61953e-25	P3H4	0
chr2-20663034-20669047	3.37757e-30	0.409019	0.24	0.186	4.32356e-25	GDF7	0
chr17-81385525-81406132	3.75201e-30	-0.288297	0.365	0.473	4.80287e-25	BAHCC1	0
chr16-378597-385275	9.06985e-30	0.292283	0.286	0.215	1.16101e-24	TMEM8A	0
chr2-176156301-176165867	1.56751e-29	0.338086	0.253	0.178	2.00654e-24	HOXD3	0
chr1-200893321-200899487	2.26044e-29	0.327594	0.24	0.198	2.89355e-24	C1orf106	0
chr17-78351309-78361827	2.65125e-29	-0.388632	0.378	0.472	3.39381e-24	SOCS3	0
chr7-155807223-155812489	2.85894e-29	0.339359	0.22	0.174	3.65967e-24	SHH	0
chr5-141873978-141879803	2.93295e-29	0.300852	0.28	0.215	3.75441e-24	PCDH1	0
chr19-1850880-1866047	2.93711e-29	-0.294225	0.369	0.476	3.75974e-24	KLF16	0
chr6-113854604-113860660	3.48748e-29	-0.393003	0.177	0.279	4.46426e-24	MARCKS	0
chr11-1755162-1764808	4.02826e-29	0.26175	0.397	0.317	5.15649e-24	CTSD	0
chr1-2211963-2216785	4.30208e-29	-0.465714	0.132	0.225	5.50701e-24	FAAP20	0
chr17-74746941-74752167	5.10583e-29	-0.34467	0.124	0.224	6.53587e-24	SLC9A3R1	0
chr5-172763684-172774456	5.23515e-29	-0.258904	0.468	0.56	6.70141e-24	DUSP1	0
chr1-155191917-155198288	7.34747e-29	0.288287	0.394	0.313	9.40535e-24	MUC1	0
chr12-6276903-6281081	8.82373e-29	0.369538	0.255	0.193	1.12951e-23	PLEKHG6	29354
chr17-7841164-7847368	1.35071e-28	-0.336023	0.293	0.399	1.72902e-23	KDM6B	0
chr5-172731230-172734305	2.14625e-28	0.40939	0.23	0.164	2.74737e-23	DUSP1	33784
chr1-151539141-151543249	4.06584e-28	0.292457	0.254	0.2	5.2046e-23	TUFT1	0
chr11-61693667-61697728	5.32988e-28	0.373648	0.223	0.172	6.82267e-23	DAGLA	0
chr1-154403685-154408947	5.55676e-28	-0.393051	0.146	0.243	7.1131e-23	IL6R	0
chr10-125081668-125086202	1.33004e-27	0.318871	0.23	0.183	1.70256e-22	CTBP2	0
chr16-2085721-2093149	1.33336e-27	0.350649	0.233	0.177	1.7068e-22	TSC2	0
chr6-157762711-157765178	1.76062e-27	0.405277	0.225	0.167	2.25374e-22	SNX9	0
chr4-10018542-10023124	3.00509e-27	-0.352576	0.121	0.217	3.84676e-22	SLC2A9	0
chr17-36931209-36939902	6.14997e-27	-0.298891	0.101	0.204	7.87245e-22	LHX1	0
chr12-208907-215859	6.48328e-27	0.298013	0.253	0.202	8.29912e-22	SLC6A12	0
chr15-57375739-57384214	1.06035e-26	0.313414	0.213	0.157	1.35734e-21	CGNL1	0
chr2-44566-48152	1.66159e-26	0.309599	0.242	0.195	2.12696e-21	FAM110C	0
chr10-33333621-33337970	1.81524e-26	-0.341719	0.156	0.257	2.32365e-21	NRP1	0
chr7-94655108-94659212	1.9844e-26	0.321477	0.256	0.207	2.54019e-21	PEG10	0
chr5-39420048-39426523	3.09853e-26	-0.370286	0.13	0.221	3.96636e-21	DAB2	0
chr1-233326742-233329758	4.70758e-26	0.305233	0.221	0.172	6.02608e-21	RP5-862P8.2	0
chr4-151407664-151410824	4.99203e-26	0.33841	0.211	0.167	6.3902e-21	FAM160A1	0
chr22-30245566-30254797	6.67388e-26	0.298035	0.331	0.273	8.5431e-21	LIF	0
chr2-24075729-24078037	9.55877e-26	0.274411	0.332	0.274	1.2236e-20	TP53I3	0
chr7-6502775-6505351	1.55148e-25	0.357843	0.245	0.189	1.98602e-20	GRID2IP	0
chr2-217986614-217990439	2.07493e-25	0.317649	0.214	0.157	2.65608e-20	TNS1	0
chr6-134169751-134177025	2.13154e-25	-0.302821	0.18	0.275	2.72854e-20	SGK1	0
chr2-73983293-73986512	2.22579e-25	0.370592	0.21	0.154	2.84918e-20	TET3	0
chr19-35247445-35249817	3.32961e-25	0.309554	0.218	0.178	4.26217e-20	LSR	0
chr17-75075918-75080251	4.19481e-25	0.326624	0.24	0.187	5.36969e-20	SLC16A5	7475
chr1-46179080-46190029	4.27232e-25	0.255839	0.336	0.294	5.46891e-20	TSPAN1	0
chr19-55406924-55408914	4.69929e-25	-0.448467	0.121	0.201	6.01547e-20	UBE2S	0
chr11-66311560-66314018	6.58793e-25	-0.402797	0.136	0.221	8.43308e-20	CD248	468
chr17-82226885-82247518	8.75171e-25	-0.26758	0.414	0.515	1.12029e-19	SLC16A3	0
chr12-119988282-119991652	9.73978e-25	0.27369	0.217	0.175	1.24677e-19	BICDL1	0
chr17-77284965-77289327	9.77619e-25	0.316722	0.271	0.219	1.25143e-19	SEPT9	0
chr20-4013873-4018836	1.44866e-24	0.313996	0.234	0.17	1.85439e-19	RNF24	0
chr11-65610867-65617590	1.51322e-24	-0.28766	0.294	0.391	1.93704e-19	MAP3K11	0
chr3-50333157-50344111	2.42433e-24	-0.355629	0.263	0.355	3.10334e-19	RASSF1	0
chr8-119873114-119877635	2.83355e-24	0.297983	0.254	0.192	3.62717e-19	DEPTOR	0
chr11-65887562-65892244	4.21782e-24	-0.360694	0.216	0.306	5.39915e-19	FIBP	0
chr17-4896076-4904015	5.26181e-24	-0.504533	0.144	0.218	6.73554e-19	MINK1	0
chr7-107998965-108006017	6.85787e-24	0.287793	0.272	0.23	8.77862e-19	LAMB1	0
chr6-36676180-36681192	1.29031e-23	-0.319022	0.223	0.318	1.6517e-18	CDKN1A	0
chr19-35755235-35759073	2.01736e-23	-0.391725	0.174	0.258	2.58238e-18	PROSER3	0
chr2-176146038-176153245	2.63506e-23	0.325502	0.202	0.152	3.37309e-18	AC009336.19	0
chr13-50123500-50127960	4.23113e-23	-0.323368	0.201	0.297	5.41618e-18	DLEU1	0
chr11-61961319-61968909	4.9773e-23	-0.3311	0.196	0.287	6.37135e-18	FTH1	0
chr21-41166871-41172743	5.34886e-23	0.303701	0.247	0.189	6.84696e-18	BACE2	0
chr14-95313567-95323034	6.22797e-23	0.251632	0.294	0.241	7.9723e-18	CLMN	0
chr10-132515104-132520942	6.54705e-23	0.295565	0.291	0.235	8.38075e-18	RP11-432J24.5	0
chr9-37963043-37970711	6.64401e-23	0.292798	0.256	0.207	8.50486e-18	RP11-613M10.9	0
chr12-76029914-76033462	8.60746e-23	-0.322486	0.161	0.254	1.10182e-17	PHLDA1	0
chr11-1545919-1550100	9.11772e-23	0.328904	0.235	0.185	1.16714e-17	DUSP8	3943
chr12-119667265-119671691	9.55439e-23	0.266677	0.252	0.206	1.22304e-17	PRKAB1	0
chr9-69119723-69123301	1.19459e-22	0.301209	0.234	0.192	1.52918e-17	TJP2	0
chr6-26155406-26160338	1.42497e-22	-0.281963	0.218	0.325	1.82408e-17	HIST1H2BD	0
chr5-93578241-93586347	1.43743e-22	-0.310073	0.144	0.227	1.84003e-17	NR2F1	0
chr1-202009234-202014280	1.48088e-22	0.285669	0.265	0.232	1.89565e-17	ELF3	0
chr9-114096918-114101214	1.90832e-22	0.280253	0.225	0.188	2.44281e-17	KIF12	0
chr6-106971854-106976945	1.95856e-22	0.311649	0.212	0.171	2.50712e-17	CD24	0
chr16-21506738-21514590	2.86526e-22	0.297429	0.246	0.2	3.66777e-17	CTB-31N19.5	12233
chr1-203303504-203312312	3.24943e-22	-0.289859	0.203	0.292	4.15953e-17	BTG2	0
chr20-35615485-35619955	3.32674e-22	-0.315199	0.195	0.289	4.2585e-17	SPAG4	0
chr8-37896727-37901163	5.92474e-22	0.324588	0.228	0.179	7.58414e-17	RAB11FIP1	0
chr9-35488194-35492472	6.11339e-22	-0.355626	0.123	0.206	7.82563e-17	RUSC2	0
chr11-78416190-78421249	6.36498e-22	-0.350555	0.177	0.265	8.14769e-17	GAB2	0
chr12-93569146-93574171	6.83029e-22	-0.2986	0.176	0.264	8.74331e-17	SOCS2	0
chr17-31486720-31490479	8.91503e-22	0.287272	0.213	0.173	1.1412e-16	RAB11FIP4	0
chr7-29562632-29567686	9.70388e-22	0.320886	0.202	0.153	1.24217e-16	PRR15	0
chr19-12781713-12787378	1.00354e-21	-0.403848	0.169	0.245	1.28461e-16	HOOK2	0
chr5-150409644-150413908	1.66308e-21	-0.330041	0.173	0.263	2.12888e-16	CD74	0
chr7-1553463-1560868	3.15512e-21	0.278729	0.254	0.21	4.0388e-16	TMEM184A	0
chr4-11427233-11430062	3.42079e-21	0.339265	0.221	0.18	4.37889e-16	HS3ST1	0
chr19-2624307-2628334	3.56777e-21	0.268932	0.234	0.191	4.56703e-16	GNG7	0
chr9-131120630-131126398	4.33854e-21	0.268842	0.268	0.222	5.55368e-16	NUP214	0
chr18-26543322-26551597	4.55217e-21	0.265073	0.274	0.233	5.82714e-16	KCTD1	0
chr9-99819114-99825188	1.00927e-20	-0.273392	0.28	0.369	1.29194e-15	NR4A3	0
chr11-2927794-2934113	1.21407e-20	0.321602	0.296	0.241	1.55411e-15	PHLDA2	0
chr11-353229-356658	1.64467e-20	-0.435757	0.127	0.203	2.10531e-15	B4GALNT4	13137
chr19-18414158-18423939	1.83393e-20	-0.352232	0.265	0.347	2.34757e-15	SSBP4	0
chr15-44728275-44729851	2.48189e-20	-0.328526	0.13	0.212	3.17701e-15	TRIM69	0
chr16-67456340-67466766	2.88298e-20	0.309402	0.228	0.18	3.69045e-15	ATP6V0D1	0
chr8-40172637-40176506	3.79084e-20	0.327904	0.21	0.162	4.85257e-15	RP11-470M17.2	24
chr1-150548502-150554904	4.37936e-20	-0.430375	0.171	0.243	5.60593e-15	ADAMTSL4	0
chr22-46009859-46015367	5.95863e-20	0.260902	0.285	0.234	7.62753e-15	CITF22-92A6.1	0
chr17-40106594-40114056	7.83027e-20	-0.290907	0.247	0.334	1.00234e-14	NR1D1	5868
chr6-30880693-30886898	8.03351e-20	0.251464	0.29	0.248	1.02835e-14	DDR1	0
chr19-19061256-19067812	9.34665e-20	-0.255479	0.182	0.273	1.19645e-14	SLC25A42	0
chr9-137452580-137462147	9.58221e-20	-0.299959	0.201	0.291	1.2266e-14	NSMF	0
chr1-10691456-10697482	2.51829e-19	0.268958	0.219	0.171	3.22361e-14	CASZ1	0
chr8-22052931-22061782	3.34372e-19	0.261898	0.22	0.185	4.28023e-14	DMTN	0
chr22-35347547-35353283	4.93125e-19	-0.360644	0.134	0.213	6.3124e-14	TOM1	0
chr7-116670619-116673551	7.69411e-19	0.293692	0.219	0.184	9.84908e-14	MET	0
chr1-24742441-24747153	1.26799e-18	-0.30799	0.187	0.269	1.62313e-13	CLIC4	0
chr14-75276365-75284639	1.26972e-18	-0.271098	0.317	0.395	1.62534e-13	FOS	0
chr9-91420513-91425445	1.27076e-18	-0.279362	0.199	0.284	1.62668e-13	NFIL3	0
chr15-99440197-99445628	1.34617e-18	0.259896	0.21	0.169	1.72321e-13	RP11-20G13.1	9168
chr17-40315654-40328299	1.61055e-18	-0.279009	0.297	0.385	2.06163e-13	RARA	0
chr10-102393644-102396769	1.6147e-18	-0.321951	0.176	0.257	2.06695e-13	NFKB2	0
chr19-3551742-3558553	2.14718e-18	-0.28716	0.171	0.253	2.74857e-13	MFSD12	0
chr1-18953753-18958514	2.65833e-18	-0.287408	0.166	0.252	3.40287e-13	IFFO2	0
chr21-45290855-45295303	4.38636e-18	-0.431449	0.137	0.201	5.6149e-13	LINC00205	0
chr19-51365341-51368914	5.00975e-18	-0.250742	0.186	0.274	6.41288e-13	CLDND2	0
chr17-7482640-7486497	5.24022e-18	-0.277314	0.23	0.312	6.7079e-13	POLR2A	0
chr5-172849623-172856495	7.6178e-18	0.289728	0.224	0.183	9.7514e-13	ERGIC1	0
chr19-11141583-11144410	7.73679e-18	0.284231	0.242	0.2	9.90371e-13	SPC24	0
chr16-56606130-56612055	1.01166e-17	-0.30621	0.203	0.28	1.29501e-12	MT2A	0
chr20-50188881-50195414	1.03579e-17	-0.343838	0.18	0.256	1.32589e-12	CEBPB	0
chr16-67244205-67249507	1.0367e-17	-0.300397	0.23	0.312	1.32706e-12	SLC9A5	0
chr1-221740566-221744030	1.34934e-17	-0.277909	0.196	0.283	1.72726e-12	DUSP10	0
chr3-8500389-8504207	2.19693e-17	-0.298952	0.133	0.21	2.81224e-12	LMCD1	0
chr17-75773095-75780348	3.11322e-17	-0.269189	0.227	0.314	3.98518e-12	H3F3B	0
chr12-4268825-4275646	3.28529e-17	-0.411633	0.153	0.225	4.20543e-12	CCND2	0
chr11-73140518-73144065	3.51472e-17	-0.342798	0.149	0.22	4.49912e-12	FCHSD2	0
chr19-2474425-2480493	6.93661e-17	-0.264634	0.28	0.362	8.87941e-12	GADD45B	0
chr22-50273547-50285134	7.4492e-17	0.282881	0.251	0.208	9.53558e-12	PLXNB2	0
chr14-73738570-73747409	1.3476e-16	0.287864	0.216	0.17	1.72503e-11	ELMSAN1	0
chr5-141848310-141851936	1.52841e-16	0.257195	0.237	0.188	1.95648e-11	PCDH1	1174
chr7-151243603-151253440	1.63421e-16	-0.295329	0.176	0.253	2.09192e-11	SMARCD3	0
chr13-98482450-98485880	2.7696e-16	0.297256	0.211	0.177	3.54531e-11	STK24	0
chr4-158823279-158828539	3.94814e-16	0.268017	0.201	0.165	5.05394e-11	FNIP2	0
chr3-93470137-93471027	3.98541e-16	-0.290857	0.163	0.231	5.10165e-11	PROS1	402005
chr17-7306515-7309455	4.03118e-16	-0.297982	0.19	0.262	5.16023e-11	EIF5A	0
chr15-64840647-64846315	4.60182e-16	-0.308624	0.195	0.27	5.89069e-11	PLEKHO2	0
chr6-32194390-32197833	4.75379e-16	-0.264037	0.252	0.328	6.08523e-11	NOTCH4	0
chr14-21068379-21072450	5.18308e-16	-0.337621	0.144	0.215	6.63476e-11	ARHGEF40	0
chr14-103549046-103553060	5.23214e-16	0.303279	0.216	0.186	6.69756e-11	BAG5	3483
chr6-33248052-33250676	7.03252e-16	-0.318674	0.156	0.225	9.00219e-11	VPS52	0
chr8-38935509-38940801	7.86626e-16	-0.277706	0.181	0.266	1.00694e-10	PLEKHA2	0
chr19-18425244-18442517	8.40486e-16	-0.313558	0.297	0.366	1.07589e-10	SSBP4	0
chr19-14116635-14119327	8.5751e-16	-0.268842	0.202	0.277	1.09768e-10	PRKACA	0
chr21-42008939-42011585	8.79194e-16	-0.300207	0.131	0.202	1.12544e-10	ZBTB21	0
chr11-75561238-75566491	1.05461e-15	-0.306051	0.132	0.203	1.34998e-10	SERPINH1	0
chr1-26619879-26621999	1.26568e-15	-0.312407	0.144	0.211	1.62017e-10	RPS6KA1	44848
chr1-202014864-202019685	1.32049e-15	0.289422	0.207	0.176	1.69034e-10	ELF3	0
chr3-4866768-4869873	1.62909e-15	-0.250577	0.174	0.252	2.08537e-10	ITPR1	18927
chr11-1746464-1754246	1.82581e-15	0.28761	0.209	0.157	2.33719e-10	CTSD	0
chr10-79444125-79447111	1.83293e-15	-0.298811	0.154	0.223	2.3463e-10	ZCCHC24	0
chr10-101030204-101033674	3.99863e-15	-0.309008	0.143	0.213	5.11856e-10	PDZD7	0
chr3-58047718-58053223	9.66673e-15	0.298695	0.204	0.175	1.23742e-09	FLNB	0
chr1-202105407-202108867	9.84062e-15	0.29665	0.208	0.186	1.25968e-09	GPR37L1	13990
chr16-57298956-57301763	1.28213e-14	-0.258272	0.15	0.222	1.64123e-09	PLLP	14268
chr3-58007894-58014890	1.36405e-14	0.265952	0.237	0.198	1.7461e-09	FLNB	0
chr17-42516499-42523147	1.53704e-14	-0.358451	0.159	0.222	1.96753e-09	ATP6V0A1	0
chr2-218567673-218570264	2.57544e-14	-0.268083	0.143	0.211	3.29677e-09	CNOT9	0
chr2-38601373-38603901	2.59912e-14	-0.294519	0.144	0.209	3.32708e-09	HNRNPLL	0
chr11-62838917-62842998	2.88617e-14	-0.261125	0.198	0.271	3.69453e-09	WDR74	0
chr19-45000888-45003064	3.28062e-14	-0.294135	0.152	0.221	4.19945e-09	RELB	0
chr1-10209665-10212182	3.34327e-14	-0.295488	0.153	0.222	4.27966e-09	KIF1B	0
chr14-24429002-24432542	3.76021e-14	-0.278457	0.147	0.216	4.81337e-09	KHNYN	0
chr17-77419485-77430873	3.79988e-14	-0.284529	0.265	0.346	4.86415e-09	SEPT9	0
chr1-633691-634587	4.17934e-14	-0.255627	0.142	0.221	5.3499e-09	RP5-857K21.4	0
chr17-81859057-81862270	4.49537e-14	-0.263213	0.225	0.296	5.75443e-09	P4HB	0
chr9-99103013-99106247	6.60714e-14	-0.261701	0.185	0.258	8.45766e-09	TGFBR1	0
chr10-6200491-6205186	7.17902e-14	-0.277421	0.201	0.271	9.18972e-09	PFKFB3	0
chr19-56119063-56122117	7.73216e-14	-0.265738	0.157	0.226	9.89778e-09	ZNF787	0
chr2-46540708-46544754	1.41327e-13	-0.266982	0.222	0.297	1.8091e-08	RHOQ	0
chr9-121366908-121371967	2.206e-13	-0.279688	0.147	0.211	2.82386e-08	STOM	0
chr19-1037520-1042402	2.53713e-13	-0.319588	0.148	0.207	3.24773e-08	ABCA7	0
chr19-48871837-48877049	2.63328e-13	-0.2634	0.211	0.283	3.37081e-08	PPP1R15A	0
chr20-31693447-31699868	2.93212e-13	0.273293	0.201	0.169	3.75334e-08	BCL2L1	0
chr2-240249823-240252845	3.55782e-13	0.27921	0.21	0.173	4.5543e-08	AC124861.1	0
chr19-2268937-2274316	3.85656e-13	-0.273141	0.187	0.254	4.93671e-08	LLfos-48D6.2	0
chr19-43667471-43670581	5.01366e-13	-0.298707	0.236	0.306	6.41788e-08	PLAUR	0
chr17-1107666-1111985	6.1903e-13	0.266513	0.202	0.165	7.92408e-08	ABR	0
chr6-26019484-26022564	9.25075e-13	-0.274602	0.161	0.228	1.18417e-07	HIST1H4A	0
chr6-158868892-158870656	1.6424e-12	0.254544	0.212	0.187	2.1024e-07	C6orf99	0
chr17-4708469-4712341	1.74648e-12	-0.263532	0.154	0.213	2.23563e-07	ARRB2	0
chr8-9149542-9152102	2.03145e-12	-0.261188	0.137	0.203	2.60042e-07	PPP1R3B	0
chr12-49129928-49132249	2.37793e-12	-0.257116	0.158	0.222	3.04394e-07	TUBA1B	0
chr6-31829607-31837354	3.81701e-12	-0.262309	0.144	0.204	4.88608e-07	C6orf48	0
chr19-656988-665515	4.00398e-12	-0.267044	0.184	0.25	5.12542e-07	RNF126	0
chr16-89872434-89875065	4.86862e-12	-0.270869	0.161	0.218	6.23222e-07	TCF25	0
chr2-156341157-156343518	5.00851e-12	-0.283205	0.172	0.234	6.41129e-07	NR4A2	0
chr10-30432595-30435554	7.44031e-12	-0.264768	0.185	0.248	9.52419e-07	MAP3K8	0
chr19-13793495-13797270	7.60829e-12	-0.26899	0.209	0.282	9.73921e-07	ZSWIM4	0
chr19-2160564-2165943	1.12769e-11	-0.261324	0.151	0.21	1.44354e-06	DOT1L	0
chr4-40055523-40058496	1.35276e-11	-0.255372	0.147	0.212	1.73164e-06	N4BP2	0
chr16-88809225-88813476	1.43411e-11	-0.273086	0.142	0.202	1.83578e-06	APRT	0
chr8-26382493-26384352	2.00313e-11	-0.262157	0.146	0.206	2.56417e-06	BNIP3L	0
chr11-65869763-65874342	2.63505e-11	-0.309359	0.143	0.202	3.37308e-06	EFEMP2	0
chr3-50320054-50325025	2.754e-11	-0.261451	0.163	0.22	3.52534e-06	HYAL2	0
chr12-52022577-52026345	3.90196e-11	-0.250534	0.149	0.211	4.99482e-06	NR4A1	0
chr19-44752952-44759106	9.87298e-11	-0.302773	0.19	0.251	1.26382e-05	BCL3	0
chr10-72297040-72299548	1.14378e-10	-0.274201	0.159	0.216	1.46414e-05	DDIT4	21003
chr19-13829983-13838187	1.18285e-10	-0.298099	0.216	0.274	1.51414e-05	ZSWIM4	0
chr6-111601030-111607167	1.19906e-10	-0.293091	0.172	0.23	1.53489e-05	TRAF3IP2	0
chr9-128274959-128277266	3.72359e-10	-0.277093	0.151	0.207	4.7665e-05	GOLGA2	0
chr2-60880482-60883423	4.14715e-10	-0.261519	0.157	0.213	5.30869e-05	REL	0
chr2-203013638-203015938	4.55404e-10	-0.251365	0.162	0.219	5.82953e-05	NBEAL1	0
chr19-1204971-1210414	8.03145e-10	-0.252989	0.168	0.221	0.000102809	STK11	0
chr1-997015-1002285	1.47545e-09	-0.284481	0.164	0.217	0.00018887	HES4	0
chr22-38313274-38318789	2.87545e-08	-0.265913	0.151	0.201	0.00368081	CSNK1E	0
chr1-2310312-2318936	3.45364e-08	-0.273624	0.161	0.205	0.00442094	SKI	192

## Sheet: DCT
	p_val	avg_log2FC	pct.1	pct.2	p_val_adj	gene	distance
chr16-56914303-56919613	1.41198e-91	2.43929	0.439	0.043	1.80745e-86	SLC12A3	0
chr2-72982731-72986704	5.81474e-40	1.57013	0.324	0.066	7.44334e-35	SFXN5	0
chr11-117814095-117842858	3.67435e-35	0.55804	0.815	0.534	4.70346e-30	FXYD6-FXYD2	0
chr1-116471353-116479373	1.33796e-33	0.893892	0.443	0.171	1.71269e-28	RP4-655J12.4	0
chr1-169100141-169127521	4.67542e-33	0.536695	0.798	0.52	5.98491e-28	ATP1B1	0
chr5-173823515-173827381	4.14309e-27	1.03522	0.334	0.12	5.30349e-22	LINC01485	14475
chr16-3653988-3657850	4.275e-27	1.20742	0.265	0.059	5.47234e-22	DNASE1	0
chr4-2790292-2802174	1.25308e-25	-0.803686	0.125	0.399	1.60405e-20	SH3BP2	0
chr1-71044927-71048714	4.69156e-25	1.0984	0.279	0.082	6.00557e-20	PTGER3	0
chr14-96193150-96196053	2.47774e-24	1.25041	0.258	0.068	3.1717e-19	BDKRB2	8625
chr2-95003670-95011521	3.39622e-24	0.87375	0.401	0.166	4.34744e-19	MAL	14155
chr8-6862748-6879934	4.13189e-24	0.636178	0.571	0.314	5.28915e-19	DEFB1	0
chr20-36099656-36108268	9.25026e-24	0.6852	0.467	0.216	1.18411e-18	EPB41L1	0
chr1-116397181-116413725	4.13171e-23	0.835869	0.376	0.157	5.28893e-18	ATP1A1	0
chr1-54998411-55001543	7.33569e-23	1.12122	0.226	0.051	9.39027e-18	BSND	0
chr16-56909529-56913510	4.05543e-22	1.51824	0.233	0.054	5.19128e-17	SLC12A3	0
chr18-50649291-50651792	2.71064e-21	1.25171	0.226	0.058	3.46984e-16	MAPK4	0
chr20-35267362-35272170	1.47987e-20	0.961195	0.314	0.115	1.89435e-15	RP4-614O4.11	0
chr19-39400847-39416879	7.82224e-20	-0.601551	0.397	0.633	1.00131e-14	ZFP36	0
chr10-8044657-8052679	1.19165e-19	1.03907	0.321	0.125	1.5254e-14	GATA3-AS1	0
chr15-57536653-57542843	4.01173e-19	0.833693	0.307	0.114	5.13533e-14	CGNL1	0
chr8-6882980-6885096	4.81115e-19	1.09464	0.23	0.063	6.15865e-14	GS1-24F4.2	0
chr10-49757790-49762701	4.82216e-19	0.743908	0.362	0.166	6.17275e-14	OGDHL	0
chr9-131094457-131103304	6.11426e-19	0.733905	0.446	0.229	7.82674e-14	AIF1L	0
chr18-49019099-49022281	5.80603e-18	1.11805	0.272	0.1	7.43218e-13	DYM	19192
chr11-128859329-128867775	1.14865e-17	0.717854	0.376	0.173	1.47037e-12	KCNJ1	0
chr17-48575402-48627847	1.25385e-17	0.358284	0.843	0.617	1.60503e-12	HOXB8	0
chr5-143401997-143405908	1.28409e-17	-0.847287	0.059	0.246	1.64373e-12	NR3C1	0
chr18-58193763-58198747	4.2375e-17	0.758009	0.324	0.137	5.42434e-12	NEDD4L	0
chr2-95018704-95027989	4.24419e-17	0.665972	0.432	0.227	5.43291e-12	MAL	0
chr4-10087143-10097127	7.13978e-17	0.729414	0.429	0.221	9.13948e-12	WDR1	0
chr2-158182323-158186229	8.75159e-17	1.06022	0.206	0.061	1.12027e-11	CCDC148	0
chr15-80401183-80406135	9.69507e-17	0.782543	0.341	0.157	1.24105e-11	ARNT2	0
chr2-176156301-176165867	2.01162e-16	0.743362	0.39	0.189	2.57504e-11	HOXD3	0
chr14-95233439-95239361	2.91626e-16	0.792477	0.293	0.129	3.73304e-11	CLMN	0
chr1-3060270-3076713	3.43798e-16	0.56835	0.481	0.242	4.4009e-11	PRDM16	0
chr10-92121645-92126674	4.85816e-16	0.871511	0.258	0.1	6.21883e-11	CPEB3	0
chr16-53041103-53046457	6.35142e-16	0.808506	0.341	0.169	8.13033e-11	RP11-467J12.4	0
chr7-29562632-29567686	6.9078e-16	0.756458	0.338	0.16	8.84254e-11	PRR15	0
chr6-100453010-100459142	1.0247e-15	0.635404	0.373	0.182	1.31169e-10	SIM1	0
chr17-37788976-37792088	1.20878e-15	0.862926	0.265	0.111	1.54734e-10	AC091199.1	6805
chr10-79164810-79168648	1.32165e-15	0.962098	0.223	0.074	1.69181e-10	ZMIZ1	0
chr1-26912758-26915634	1.63884e-15	0.995606	0.209	0.063	2.09785e-10	NR0B2	0
chr3-169657391-169669725	1.79102e-15	0.557921	0.488	0.27	2.29265e-10	MECOM	0
chr22-45005918-45010442	2.39858e-15	1.10802	0.202	0.059	3.07037e-10	PHF21B	0
chr6-35725302-35732888	2.6281e-15	-0.586163	0.101	0.291	3.36418e-10	FKBP5	0
chr1-116487880-116496889	3.20811e-15	0.674131	0.331	0.153	4.10663e-10	RP5-1086K13.1	0
chr9-124279601-124287004	3.81983e-15	-0.982133	0.059	0.227	4.88969e-10	NEK6	0
chr19-10352324-10354548	3.97891e-15	0.780905	0.244	0.097	5.09333e-10	TYK2	0
chr2-70935273-70939332	4.11801e-15	0.980817	0.216	0.073	5.27139e-10	ATP6V1B1	0
chr1-6651000-6654509	4.67202e-15	0.86782	0.216	0.084	5.98056e-10	DNAJC11	0
chr7-138795589-138800358	4.9148e-15	0.777902	0.289	0.123	6.29133e-10	TMEM213	0
chr8-101491562-101495178	6.53053e-15	0.8165	0.282	0.119	8.3596e-10	GRHL2	0
chr4-123545368-123548139	9.19085e-15	0.88864	0.237	0.089	1.1765e-09	RP11-381N20.1	17842
chr15-57351694-57355602	1.09537e-14	0.826668	0.213	0.07	1.40216e-09	CGNL1	20364
chr6-100462901-100468358	1.0971e-14	0.682374	0.328	0.159	1.40438e-09	SIM1	0
chr11-20020216-20026210	1.53994e-14	0.933191	0.209	0.073	1.97124e-09	NAV2	0
chr2-119484857-119491244	1.84691e-14	0.731313	0.3	0.147	2.36419e-09	SCTR	0
chr16-67426834-67448040	2.29013e-14	0.392392	0.61	0.41	2.93155e-09	ATP6V0D1	0
chr7-74428834-74431785	2.85897e-14	0.916806	0.233	0.093	3.65972e-09	GTF2IRD1	22004
chr1-203555638-203558767	3.37277e-14	1.02095	0.23	0.083	4.31742e-09	OPTC	46773
chr17-77318337-77326265	3.49448e-14	-0.776018	0.105	0.305	4.47321e-09	SEPT9	0
chr1-47177806-47193543	4.15556e-14	-0.391772	0.164	0.351	5.31944e-09	PDZK1IP1	0
chr2-144512152-144521385	4.47852e-14	-0.904964	0.049	0.205	5.73287e-09	ZEB2	0
chr17-78351309-78361827	5.20202e-14	-0.776419	0.268	0.456	6.659e-09	SOCS3	0
chr2-31081988-31086540	8.21971e-14	0.693556	0.237	0.094	1.05219e-08	GALNT14	0
chr5-172699485-172702044	8.46236e-14	0.922326	0.223	0.081	1.08325e-08	NEURL1B	7944
chr12-119678459-119687184	2.86846e-13	0.565618	0.383	0.221	3.67185e-08	PRKAB1	0
chr7-26343184-26350078	2.92098e-13	0.574234	0.338	0.181	3.73909e-08	SNX10	0
chr12-109718313-109724465	3.32806e-13	0.812588	0.216	0.092	4.26018e-08	FAM222A	0
chr2-121226766-121230137	3.74865e-13	0.720204	0.254	0.111	4.79858e-08	TFCP2L1	0
chr4-42396379-42401700	5.60797e-13	0.799896	0.261	0.117	7.17864e-08	SHISA3	0
chr6-10416680-10420191	8.82922e-13	0.94918	0.223	0.084	1.13021e-07	TFAP2A	0
chr13-21668686-21677690	1.23538e-12	0.534971	0.397	0.217	1.58139e-07	FGF9	0
chr17-27491508-27500027	1.33121e-12	0.634616	0.352	0.201	1.70406e-07	KSR1	0
chr7-27113019-27121364	2.22807e-12	-0.680475	0.07	0.221	2.8521e-07	HOXA3	0
chr16-51147883-51158407	6.82131e-12	0.428554	0.432	0.283	8.73182e-07	SALL1	0
chr15-99440197-99445628	7.66172e-12	0.662399	0.314	0.175	9.80762e-07	RP11-20G13.1	9168
chr8-94638610-94642975	7.81231e-12	0.669981	0.31	0.158	1.00004e-06	ESRP1	0
chr1-10685422-10690537	9.76248e-12	0.711183	0.272	0.124	1.24968e-06	CASZ1	0
chr21-41496455-41502716	9.95462e-12	0.732316	0.22	0.09	1.27427e-06	TMPRSS2	0
chr2-28610339-28611811	1.54219e-11	0.899773	0.254	0.119	1.97413e-06	PLB1	0
chr3-64488871-64492644	1.64062e-11	0.723828	0.223	0.097	2.10012e-06	ADAMTS9	23009
chr1-16011941-16024228	1.64478e-11	0.473738	0.439	0.255	2.10546e-06	HSPB7	0
chr7-130363156-130366570	2.01942e-11	0.776915	0.247	0.108	2.58501e-06	CPA5	0
chr5-16930114-16937824	2.12151e-11	0.509195	0.411	0.238	2.71571e-06	MYO10	0
chr17-75631597-75644014	2.13652e-11	0.402582	0.523	0.326	2.73492e-06	RECQL5	0
chr10-44910475-44915090	2.16536e-11	0.644015	0.268	0.135	2.77183e-06	TMEM72	0
chr18-26479257-26481949	2.3867e-11	0.937475	0.213	0.091	3.05517e-06	KCTD1	0
chr1-217133857-217140912	3.22952e-11	0.600089	0.265	0.121	4.13404e-06	ESRRG	0
chr17-82226885-82247518	3.30475e-11	-0.518873	0.317	0.499	4.23035e-06	SLC16A3	0
chr16-2480725-2485404	3.31076e-11	0.928384	0.209	0.086	4.23803e-06	TBC1D24	0
chr1-10662696-10678372	4.82997e-11	0.474387	0.418	0.254	6.18275e-06	CASZ1	0
chr2-104841349-104858106	5.85907e-11	0.353957	0.557	0.378	7.50008e-06	POU3F3	0
chr5-43601821-43604867	6.40168e-11	0.698203	0.251	0.122	8.19466e-06	NNT	0
chr6-43999877-44006873	6.5299e-11	0.551825	0.352	0.19	8.3588e-06	C6orf223	0
chr17-42794454-42799239	6.75813e-11	0.578514	0.275	0.137	8.65094e-06	CNTD1	0
chr1-47992413-47998106	7.75173e-11	0.559829	0.3	0.164	9.92283e-06	TRABD2B	0
chr18-44816224-44820815	7.85495e-11	0.676893	0.237	0.107	1.0055e-05	SETBP1	0
chr16-89917632-89925040	9.83554e-11	-0.881076	0.115	0.273	1.25903e-05	TUBB3	0
chr1-633691-634587	1.02211e-10	-0.972218	0.077	0.208	1.30838e-05	RP5-857K21.4	0
chr17-81814130-81816462	1.07624e-10	0.733171	0.226	0.105	1.37768e-05	GCGR	116
chr2-44275040-44280255	1.09957e-10	0.632379	0.209	0.095	1.40754e-05	SLC3A1	0
chr1-3218629-3223004	1.38873e-10	0.801476	0.213	0.097	1.77769e-05	PRDM16	0
chr1-10679011-10683592	1.68857e-10	0.793349	0.209	0.086	2.1615e-05	CASZ1	0
chr20-43556297-43561455	1.69989e-10	0.543174	0.254	0.132	2.17599e-05	SGK2	0
chr11-128851950-128857734	1.82303e-10	0.667369	0.261	0.134	2.33362e-05	KCNJ1	0
chr8-120066768-120070932	1.84322e-10	0.688266	0.247	0.133	2.35947e-05	COL14A1	0
chr9-126721178-126725030	2.07839e-10	0.568315	0.317	0.166	2.6605e-05	LMX1B	20145
chr12-107317585-107321639	2.82226e-10	0.591629	0.213	0.095	3.61272e-05	BTBD11	0
chr6-1310703-1314141	2.99364e-10	0.661394	0.286	0.166	3.8321e-05	FOXQ1	0
chr11-27466621-27473941	3.02699e-10	0.457197	0.411	0.268	3.87479e-05	LGR4	0
chr19-43667471-43670581	3.04976e-10	-0.825693	0.143	0.295	3.90393e-05	PLAUR	0
chr2-119425563-119443301	3.63507e-10	0.362694	0.453	0.298	4.65318e-05	TMEM37	0
chr11-61551361-61556234	3.68427e-10	0.702693	0.22	0.095	4.71616e-05	SYT7	0
chr15-63378684-63383336	3.71206e-10	0.620352	0.247	0.126	4.75174e-05	CA12	0
chr4-53590583-53593674	4.24915e-10	0.579478	0.289	0.15	5.43925e-05	LNX1	0
chr8-125574280-125577584	5.03379e-10	0.655075	0.237	0.121	6.44365e-05	RP11-136O12.2	32906
chr12-120533882-120539937	5.5969e-10	0.586963	0.296	0.159	7.16448e-05	RNF10	0
chr15-90097530-90105254	5.62834e-10	0.462574	0.39	0.25	7.20473e-05	IDH2	0
chr12-3116199-3124156	6.57532e-10	0.494374	0.355	0.212	8.41693e-05	TSPAN9	0
chr12-53978038-54001957	6.58195e-10	-0.401639	0.254	0.428	8.42542e-05	HOXC10	0
chr17-50531322-50535615	7.35341e-10	0.66541	0.237	0.109	9.41295e-05	MYCBPAP	0
chr15-40238349-40241330	8.04279e-10	0.772106	0.23	0.113	0.000102954	BUB1B-PAK6	0
chr6-10527862-10532921	8.35321e-10	0.694149	0.247	0.138	0.000106928	GCNT2	0
chr15-69311144-69318533	8.74497e-10	0.646803	0.244	0.127	0.000111943	PAQR5	0
chr2-104861453-104874760	9.22232e-10	0.382508	0.463	0.301	0.000118053	LINC01159	0
chr5-157263445-157272442	9.33696e-10	0.502655	0.324	0.197	0.000119521	CYFIP2	0
chr7-27095290-27099571	9.88823e-10	-0.742092	0.073	0.206	0.000126577	HOXA1	0
chr22-17835096-17838961	1.00333e-09	0.67219	0.213	0.103	0.000128434	MICAL3	0
chr19-13829983-13838187	1.03811e-09	-0.787512	0.115	0.265	0.000132886	ZSWIM4	0
chr2-9371334-9375433	1.04177e-09	0.611739	0.209	0.098	0.000133355	ASAP2	0
chr17-59836296-59849351	1.18807e-09	-0.45077	0.373	0.53	0.000152083	VMP1	0
chr17-78340911-78344152	1.23403e-09	-0.923978	0.077	0.208	0.000157966	AC061992.2	0
chr3-46873031-46887349	1.73066e-09	0.337611	0.446	0.277	0.000221538	PTH1R	0
chr4-76688698-76692770	2.23708e-09	0.680176	0.223	0.105	0.000286364	SHROOM3	0
chr9-113564091-113566974	2.37962e-09	0.931516	0.206	0.095	0.000304611	RGS3	0
chr16-85017400-85020546	2.40148e-09	0.71725	0.233	0.114	0.000307409	ZDHHC7	5864
chr11-68008082-68015414	3.12182e-09	-0.575169	0.132	0.28	0.000399618	ALDH3B1	0
chr15-57548511-57555603	3.79719e-09	0.492659	0.334	0.194	0.000486071	CGNL1	0
chr2-95294686-95302364	4.00805e-09	0.652792	0.233	0.121	0.000513062	KCNIP3	0
chr8-6902316-6904618	4.49865e-09	0.617232	0.206	0.092	0.000575863	GS1-24F4.2	17039
chr11-57498390-57500748	4.76836e-09	0.606307	0.206	0.092	0.000610388	SLC43A1	0
chr9-35515782-35522799	5.23406e-09	0.597241	0.275	0.153	0.000670002	RUSC2	0
chr11-13007860-13011471	5.55616e-09	0.532544	0.268	0.147	0.000711233	RASSF10	0
chr12-751010-755260	5.62927e-09	-0.648711	0.084	0.213	0.000720591	WNK1	0
chr4-90126861-90129218	5.66681e-09	0.555294	0.265	0.142	0.000725397	CCSER1	0
chr2-72914985-72919246	5.90916e-09	0.492936	0.293	0.175	0.000756419	EMX1	0
chr1-16043150-16049398	6.11634e-09	0.577087	0.244	0.122	0.00078294	CLCNKB	0
chr20-25220375-25224379	6.16079e-09	0.698462	0.213	0.1	0.000788631	ENTPD6	0
chr13-24083124-24088087	8.13852e-09	0.67903	0.213	0.106	0.0010418	SPATA13	0
chr6-10411488-10415713	9.69488e-09	0.646341	0.244	0.123	0.00124102	TFAP2A	0
chr17-50913310-50921522	1.06084e-08	0.475364	0.338	0.226	0.00135795	RP11-700H6.4	3077
chr15-80693906-80697564	1.12116e-08	0.603084	0.233	0.118	0.00143517	ABHD17C	0
chr19-46974945-46979863	1.48781e-08	0.562687	0.244	0.126	0.00190452	ARHGAP35	0
chr2-10053241-10061984	2.24448e-08	0.620139	0.254	0.138	0.00287311	CYS1	0
chr1-21638070-21643018	2.25126e-08	0.516715	0.272	0.154	0.00288179	RAP1GAP	0
chr11-111907701-111914717	2.43593e-08	-0.572107	0.118	0.24	0.00311819	CRYAB	0
chr11-69111168-69117820	3.04134e-08	0.460514	0.279	0.17	0.00389316	TPCN2	0
chr2-95055622-95060933	3.12971e-08	0.498242	0.289	0.173	0.00400627	MAL	1625
chr21-41503321-41509376	3.17335e-08	0.503198	0.258	0.146	0.00406215	TMPRSS2	0
chr6-106780933-106789383	3.42606e-08	0.507265	0.289	0.179	0.00438563	RP1-60O19.1	0
chr4-23885875-23891389	4.10951e-08	0.51935	0.268	0.162	0.0052605	PPARGC1A	0
chr8-8847922-8853261	5.50401e-08	0.563869	0.226	0.116	0.00704557	MFHAS1	0
chr6-1606341-1612198	5.65771e-08	-0.598177	0.087	0.207	0.00724232	FOXC1	0
chr14-106841591-106846590	6.20075e-08	0.518556	0.279	0.167	0.00793746	RNA5SP389	204804
chr1-150548502-150554904	6.91978e-08	-0.799131	0.111	0.231	0.00885787	ADAMTSL4	0
chr7-190197-198330	7.31212e-08	-0.413937	0.101	0.245	0.0093601	FAM20C	0
chr19-40714235-40719814	7.45291e-08	-0.486207	0.192	0.336	0.00954032	COQ8B	0
chr15-57474282-57480020	7.93601e-08	0.474096	0.258	0.146	0.0101587	CTD-2515H24.3	0
chr7-95595397-95597606	7.95303e-08	0.430175	0.296	0.174	0.0101805	PDK4	0
chr10-13703397-13709310	8.02243e-08	0.5976	0.237	0.128	0.0102694	FRMD4A	0
chr20-25252313-25257164	9.16272e-08	0.494373	0.258	0.138	0.011729	PYGB	0
chr1-154403685-154408947	9.60192e-08	-0.601078	0.101	0.226	0.0122912	IL6R	0
chr1-234968178-234974378	9.6044e-08	0.583229	0.265	0.152	0.0122944	RP11-443B7.1	0
chr2-44290779-44296351	1.01962e-07	0.551871	0.216	0.127	0.013052	SLC3A1	0
chr3-46946157-46950275	1.10259e-07	0.611893	0.226	0.124	0.0141141	CCDC12	0
chr4-57077367-57082171	1.14622e-07	0.516097	0.3	0.176	0.0146726	IGFBP7	0
chr11-1545919-1550100	1.21757e-07	0.564228	0.3	0.193	0.0155859	DUSP8	3943
chr14-95225140-95228942	1.23371e-07	0.567495	0.22	0.123	0.0157924	CLMN	0
chr4-10114975-10124678	1.28243e-07	0.385785	0.463	0.341	0.0164161	WDR1	0
chr20-50723920-50735140	1.30225e-07	0.346289	0.481	0.364	0.0166699	PARD6B	0
chr2-227163341-227165466	1.30613e-07	0.597892	0.213	0.112	0.0167195	COL4A3	0
chr22-50522745-50532809	1.39844e-07	-0.527414	0.338	0.463	0.0179012	SCO2	0
chr7-944778-947598	1.41536e-07	0.498779	0.261	0.155	0.0181178	ADAP1	0
chr2-75604432-75609540	1.52356e-07	0.405239	0.296	0.187	0.0195027	EVA1A	34709
chr19-18381823-18392926	1.63217e-07	0.35994	0.422	0.29	0.020893	GDF15	0
chr17-81042040-81053324	1.79205e-07	-0.441318	0.129	0.258	0.0229397	BAIAP2	0
chr1-151830249-151833613	2.06151e-07	0.438322	0.244	0.136	0.026389	RORC	0
chr20-35262837-35265296	2.40861e-07	0.462225	0.223	0.122	0.0308322	MMP24	0
chr9-4738844-4743964	3.08446e-07	0.392508	0.31	0.186	0.0394836	AK3	0
chr6-52084979-52088583	3.44121e-07	0.561363	0.202	0.111	0.0440503	PKHD1	0
chr16-4368796-4389352	3.71921e-07	-0.360724	0.387	0.521	0.0476089	CORO7-PAM16	0
chr17-75644822-75647489	3.82706e-07	0.511107	0.272	0.168	0.0489894	SMIM6	0
chr1-147538367-147543449	4.47197e-07	0.419747	0.303	0.185	0.0572448	BCL9	0
chr2-86034826-86039264	4.5575e-07	0.41174	0.3	0.175	0.0583396	POLR1A	0
chr13-98171803-98177130	4.72231e-07	0.630077	0.223	0.13	0.0604494	RNF113B	0
chr1-64469051-64471990	4.78988e-07	0.654888	0.206	0.114	0.0613143	CACHD1	0
chr2-43157895-43163578	4.8233e-07	-0.506541	0.091	0.205	0.061742	AC093609.1	55203
chr5-129094004-129095953	4.84548e-07	0.467018	0.244	0.14	0.062026	ISOC1	0
chr9-129478949-129502443	4.90182e-07	-0.344228	0.547	0.638	0.0627473	LINC00963	0
chr9-113462962-113466171	4.94181e-07	0.514029	0.209	0.115	0.0632591	RGS3	0
chr10-121595317-121599074	4.95823e-07	0.464476	0.258	0.148	0.0634693	FGFR2	0
chr7-151085294-151090636	5.3725e-07	-0.64928	0.108	0.213	0.0687722	AGAP3	0
chr5-77086406-77088666	5.5098e-07	0.574102	0.213	0.123	0.0705299	ZBED3	0
chr11-16985209-16988491	5.67901e-07	0.52184	0.213	0.12	0.0726959	PLEKHA7	0
chr16-11356607-11360390	5.76506e-07	0.60159	0.22	0.117	0.0737973	CTD-3088G3.8	0
chr15-42153906-42156980	6.09081e-07	0.488299	0.223	0.118	0.0779673	PLA2G4F	0
chr10-17227246-17231058	6.12547e-07	-0.662709	0.125	0.242	0.078411	VIM	0
chr10-121522857-121528130	6.64983e-07	0.516456	0.22	0.13	0.0851232	FGFR2	0
chr7-47493611-47499217	6.96608e-07	0.514073	0.223	0.121	0.0891714	TNS3	0
chr2-101983018-101988873	7.083e-07	0.555496	0.216	0.118	0.0906681	LINC01127	0
chr1-201170151-201172787	7.7697e-07	0.458321	0.261	0.156	0.0994584	TMEM9	0
chr8-120808542-120813423	8.04855e-07	0.472537	0.251	0.138	0.103028	SNTB1	0
chr2-10072475-10087904	8.92467e-07	0.315634	0.39	0.281	0.114243	CYS1	0
chr1-67607538-67611054	9.59228e-07	0.472803	0.213	0.115	0.122789	GADD45A	74006
chr1-151836178-151840705	9.71906e-07	0.415068	0.31	0.198	0.124412	C2CD4D	0
chr7-45919511-45923634	9.81348e-07	0.587333	0.216	0.117	0.12562	IGFBP3	0
chr17-39704631-39707411	1.02051e-06	0.614531	0.213	0.124	0.130633	ERBB2	0
chr8-119873114-119877635	1.09814e-06	0.411494	0.321	0.202	0.14057	DEPTOR	0
chr5-107668782-107674111	1.10347e-06	0.466898	0.321	0.21	0.141253	EFNA5	0
chr3-64665090-64669256	1.12593e-06	0.510085	0.213	0.115	0.144128	ADAMTS9	0
chr17-48549304-48565544	1.17548e-06	0.355684	0.366	0.245	0.15047	HOXB3	0
chr1-151509633-151514777	1.43453e-06	0.414628	0.296	0.203	0.183631	CGN	0
chr4-140755499-140757732	1.45549e-06	0.570899	0.258	0.16	0.186315	TBC1D9	0
chr9-113597875-113603425	1.46174e-06	0.458026	0.216	0.105	0.187115	RGS3	131
chr1-145984475-146000158	1.49602e-06	0.312762	0.46	0.329	0.191503	TXNIP	0
chr9-109317694-109321648	1.54035e-06	0.543572	0.209	0.117	0.197177	EPB41L4B	0
chr17-8137739-8165070	1.60595e-06	-0.29131	0.624	0.71	0.205575	PER1	0
chr11-1832186-1835359	1.60754e-06	0.554306	0.213	0.115	0.205778	SYT8	0
chr12-124548247-124552263	1.76538e-06	0.528361	0.237	0.133	0.225983	NCOR2	0
chr1-31370149-31375324	1.84075e-06	0.400455	0.268	0.168	0.235631	FABP3	0
chr11-45917174-45924937	1.92624e-06	0.321869	0.404	0.29	0.246575	PEX16	0
chr2-127063426-127070244	1.93874e-06	-0.598385	0.108	0.22	0.248175	BIN1	0
chr21-33947296-33949984	1.9963e-06	0.548009	0.22	0.122	0.255542	AP000304.12	15688
chr1-41492235-41504820	2.05158e-06	0.302269	0.484	0.366	0.262619	HIVEP3	1544
chr2-95273816-95278603	2.09739e-06	0.482896	0.22	0.12	0.268482	PROM2	0
chr3-184560785-184567459	2.14301e-06	0.337351	0.408	0.274	0.274323	EPHB3	0
chr19-13838703-13845207	2.16929e-06	-0.501485	0.174	0.305	0.277687	MIR24-2	2343
chr1-180908813-180913892	2.34131e-06	0.515755	0.213	0.126	0.299707	KIAA1614	0
chr12-109110013-109117149	2.73881e-06	0.346532	0.289	0.183	0.35059	UNG	0
chr17-57661141-57666996	2.91216e-06	0.341871	0.293	0.182	0.372779	MSI2	0
chr19-12788168-12797351	2.94281e-06	-0.38331	0.39	0.499	0.376703	PRDX2	0
chr1-44805329-44814274	3.05748e-06	-0.466858	0.268	0.395	0.391381	BTBD19	0
chr17-75773095-75780348	3.28424e-06	-0.520584	0.178	0.299	0.420409	H3F3B	0
chr4-40509601-40517355	3.33656e-06	0.424597	0.254	0.163	0.427106	RBM47	0
chr22-46101857-46124299	3.33863e-06	-0.3072	0.373	0.502	0.427371	MIRLET7BHG	0
chr12-4268825-4275646	3.45985e-06	-0.685938	0.105	0.213	0.442889	CCND2	0
chr5-177494125-177498896	3.61299e-06	-0.507784	0.192	0.314	0.462492	PDLIM7	0
chr3-129622423-129628542	3.97629e-06	-0.63119	0.122	0.219	0.508997	PLXND1	15604
chr12-111402759-111407775	4.10342e-06	-0.525229	0.171	0.289	0.525271	SH2B3	0
chr19-49637757-49643088	4.25193e-06	-0.349118	0.331	0.454	0.544281	RRAS	0
chr1-87327596-87332528	4.44208e-06	-0.445257	0.118	0.23	0.568622	LMO4	0
chr2-234980428-234984361	4.6208e-06	0.505194	0.247	0.154	0.591499	SH3BP4	0
chr12-57085868-57097688	4.69434e-06	-0.366593	0.286	0.421	0.600913	STAT6	0
chr2-20582421-20585406	5.13479e-06	0.495463	0.244	0.155	0.657294	HS1BP3	0
chr1-3168628-3175588	5.28755e-06	0.601116	0.22	0.132	0.676849	PRDM16	0
chr4-184743925-184751603	5.72668e-06	0.379794	0.272	0.167	0.73306	ACSL1	3991
chr3-170355742-170359863	5.81987e-06	-0.446122	0.195	0.304	0.74499	SKIL	0
chr1-207049353-207057267	6.487e-06	0.290565	0.401	0.292	0.830387	PFKFB2	0
chr17-77419485-77430873	6.86744e-06	-0.470039	0.213	0.332	0.879087	SEPT9	0
chr2-28397764-28416137	7.154e-06	-0.473613	0.261	0.383	0.915769	FOSL2	0
chr4-41212365-41217707	7.69798e-06	0.350455	0.328	0.227	0.985402	APBB2	0
chr8-58066139-58072297	8.26861e-06	0.510952	0.244	0.158	1	FAM110B	0
chr5-52987566-52990636	8.55171e-06	0.469881	0.226	0.139	1	ITGA2	0
chr9-104093008-104094927	9.04574e-06	0.505913	0.202	0.119	1	SMC2	0
chr17-54898674-54904449	9.65584e-06	0.432347	0.244	0.163	1	TOM1L1	0
chr5-140174406-140178940	1.04634e-05	0.322332	0.334	0.228	1	CYSTM1	0
chr8-22593583-22606000	1.04941e-05	-0.373133	0.31	0.423	1	PDLIM2	0
chr22-42680452-42690110	1.05192e-05	-0.369409	0.153	0.268	1	A4GALT	2010
chr8-143935501-143957563	1.05623e-05	-0.310017	0.537	0.621	1	PLEC	0
chr8-127733812-127739128	1.05768e-05	-0.507711	0.15	0.26	1	MYC	0
chr12-53370151-53372945	1.08484e-05	-0.494181	0.115	0.213	1	SP1	7230
chr1-997015-1002285	1.13198e-05	-0.628343	0.111	0.208	1	HES4	0
chr1-24742441-24747153	1.13729e-05	-0.43468	0.146	0.255	1	CLIC4	0
chr6-3258315-3262234	1.14455e-05	0.456377	0.251	0.151	1	PSMG4	0
chr17-7841164-7847368	1.25816e-05	-0.387537	0.258	0.38	1	KDM6B	0
chr2-217986614-217990439	1.28527e-05	0.398435	0.261	0.167	1	TNS1	0
chr22-46005418-46008814	1.39137e-05	-0.501144	0.098	0.205	1	CITF22-92A6.1	4791
chr5-141873978-141879803	1.41217e-05	0.315011	0.334	0.226	1	PCDH1	0
chr9-121734944-121745617	1.44408e-05	0.275978	0.404	0.292	1	DAB2IP	0
chr8-140509135-140512711	1.44726e-05	-0.451904	0.171	0.272	1	CHRAC1	0
chr20-57589149-57596141	1.46861e-05	0.369233	0.209	0.131	1	RP4-718J7.4	3553
chr7-44638068-44640938	1.65389e-05	0.460419	0.223	0.137	1	OGDH	0
chr17-17780606-17785741	1.67749e-05	0.378872	0.247	0.145	1	RAI1	0
chr5-172900063-172907102	1.67919e-05	0.317655	0.404	0.306	1	ERGIC1	0
chr8-126553654-126560333	1.70338e-05	0.292755	0.369	0.273	1	FAM84B	0
chr11-115502015-115505640	1.77006e-05	0.296255	0.307	0.207	1	CADM1	0
chr2-20177535-20180992	1.80315e-05	0.408911	0.209	0.129	1	SDC1	19804
chr5-132263463-132276121	1.82617e-05	-0.444936	0.185	0.295	1	PDLIM4	0
chr1-16060648-16070384	1.90999e-05	0.34696	0.293	0.197	1	FAM131C	0
chr1-226732793-226740007	2.02422e-05	0.403688	0.254	0.152	1	ITPKB	0
chr10-132406983-132414171	2.06434e-05	0.351491	0.282	0.168	1	PWWP2B	0
chr7-143379667-143385358	2.20257e-05	-0.474818	0.195	0.304	1	ZYX	0
chr5-39420048-39426523	2.30603e-05	-0.461137	0.108	0.205	1	DAB2	0
chr14-20680772-20688894	2.347e-05	-0.343915	0.209	0.32	1	RNASE4	0
chr4-153204090-153208187	2.3578e-05	0.498533	0.213	0.132	1	TRIM2	0
chr11-69120345-69124244	2.42035e-05	0.38988	0.213	0.127	1	TPCN2	0
chr8-141225496-141231897	2.42498e-05	0.500303	0.226	0.141	1	SLC45A4	0
chr1-205300311-205305501	2.48421e-05	0.349735	0.293	0.198	1	NUAK2	0
chr11-16602995-16608287	2.50606e-05	0.309644	0.314	0.223	1	SOX6	0
chr14-64701685-64710200	2.6084e-05	0.26431	0.408	0.295	1	PLEKHG3	0
chr12-109713125-109717738	2.92823e-05	0.374826	0.282	0.19	1	FAM222A	0
chr22-42612363-42624970	2.93047e-05	-0.397555	0.247	0.352	1	POLDIP3	0
chr11-2881854-2893396	3.02149e-05	-0.375671	0.24	0.349	1	SLC22A18AS	0
chr9-86945219-86949085	3.02502e-05	0.457203	0.247	0.166	1	GAS1	0
chr1-15196824-15204476	3.07208e-05	0.3549	0.307	0.221	1	TMEM51	0
chr7-134315664-134317624	3.13266e-05	0.447464	0.202	0.122	1	SLC35B4	0
chr6-36676180-36681192	3.17339e-05	-0.420383	0.192	0.301	1	CDKN1A	0
chr1-25769134-25776007	3.18821e-05	0.351858	0.247	0.155	1	MAN1C1	0
chr5-83471210-83474952	3.20524e-05	-0.652097	0.115	0.206	1	VCAN	0
chr18-5626846-5631384	3.33924e-05	0.322214	0.251	0.166	1	EPB41L3	0
chr22-29300742-29313670	3.38679e-05	-0.445246	0.209	0.316	1	GAS2L1	0
chr1-937954-946262	3.4297e-05	-0.587706	0.153	0.248	1	SAMD11	0
chr2-111659065-111660719	3.43374e-05	0.495296	0.22	0.141	1	RP11-68E19.2	21097
chr16-67197089-67201659	3.45121e-05	0.388213	0.213	0.126	1	ELMO3	0
chr7-73826442-73835053	3.57866e-05	0.266409	0.432	0.326	1	CLDN4	0
chr12-123139920-123143727	3.68428e-05	0.397736	0.233	0.142	1	PITPNM2	0
chr15-69296485-69306357	3.76841e-05	0.255353	0.328	0.229	1	PAQR5	0
chr19-38716506-38737763	3.77803e-05	-0.40156	0.31	0.413	1	CAPN12	0
chr1-8021606-8028488	4.1148e-05	-0.396192	0.118	0.208	1	ERRFI1	0
chr1-32753455-32757444	4.16198e-05	0.438756	0.223	0.147	1	KIAA1522	0
chr17-2391511-2404729	4.2603e-05	-0.272747	0.557	0.635	1	MNT	0
chr12-132282379-132289863	4.30839e-05	0.313481	0.307	0.214	1	GALNT9	0
chr20-50660397-50664818	4.34109e-05	0.38388	0.233	0.151	1	FAM65C	0
chr12-76029914-76033462	4.35826e-05	-0.438704	0.139	0.237	1	PHLDA1	0
chr1-155081722-155086948	4.50755e-05	-0.503961	0.143	0.237	1	RP11-540D14.8	0
chr1-58575475-58579227	4.85641e-05	0.477201	0.213	0.134	1	TACSTD2	0
chr2-176115815-176119391	5.18676e-05	0.400374	0.22	0.13	1	HOXD10	0
chr18-11989125-11997044	5.20404e-05	0.295204	0.296	0.212	1	IMPA2	0
chr3-115145898-115148811	5.24631e-05	-0.350481	0.265	0.368	1	ZBTB20	0
chr7-2629560-2642550	5.50354e-05	-0.31056	0.383	0.476	1	TTYH3	0
chr9-503120-506769	5.79087e-05	0.424462	0.206	0.134	1	KANK1	0
chr2-234950466-234956203	5.79703e-05	0.407611	0.265	0.184	1	SH3BP4	0
chr17-4496478-4501782	5.83722e-05	-0.351684	0.108	0.204	1	SPNS2	0
chr17-75555403-75560421	5.96515e-05	0.414936	0.206	0.136	1	LLGL2	0
chr11-66311560-66314018	6.08206e-05	-0.461613	0.111	0.206	1	CD248	468
chr2-176146038-176153245	6.28834e-05	0.34508	0.244	0.16	1	AC009336.19	0
chr7-74451276-74456392	6.31926e-05	0.320129	0.307	0.212	1	GTF2IRD1	0
chr16-378597-385275	6.5637e-05	0.283312	0.328	0.228	1	TMEM8A	0
chr3-66035733-66040103	6.61149e-05	0.351761	0.307	0.221	1	MAGI1	0
chr8-78665309-78666873	6.69763e-05	0.417999	0.213	0.131	1	ZC2HC1A	0
chr9-129137159-129144301	6.93299e-05	-0.445223	0.209	0.305	1	PTPA	0
chr1-44799095-44802993	7.17954e-05	-0.430289	0.146	0.249	1	PLK3	0
chr4-109728894-109731141	7.25994e-05	0.408813	0.22	0.138	1	PLA2G12A	0
chr19-1850880-1866047	7.30624e-05	-0.364678	0.362	0.457	1	KLF16	0
chr22-39288540-39293213	7.52933e-05	-0.409264	0.129	0.226	1	RPL3	19668
chr2-70552401-70554894	7.55854e-05	0.443715	0.216	0.142	1	TGFA	0
chr21-43723562-43730094	7.86541e-05	-0.386163	0.15	0.254	1	PDXK	0
chr2-62194460-62198199	8.43378e-05	0.332399	0.258	0.173	1	B3GNT2	0
chr17-47948415-47959155	8.67933e-05	0.277169	0.328	0.246	1	PRR15L	0
chr12-26830745-26834478	8.75184e-05	0.295957	0.296	0.207	1	ITPR2	0
chr16-54928264-54931560	8.76023e-05	-0.428559	0.132	0.223	1	IRX5	0
chr5-177085356-177090664	9.53912e-05	0.414476	0.23	0.16	1	FGFR4	0
chr20-50760808-50764941	9.58535e-05	0.470731	0.216	0.148	1	PARD6B	4012
chr18-48973630-48976784	9.58551e-05	0.44743	0.202	0.127	1	RP11-1058N17.1	9688
chr1-113904121-113905897	9.86704e-05	-0.419912	0.122	0.216	1	AP4B1	0
chr1-93591242-93595619	0.000100865	0.332004	0.233	0.156	1	BCAR3	0
chr10-89350467-89353272	0.000101089	0.389719	0.223	0.146	1	LIPA	0
chr6-106971854-106976945	0.00010651	0.406027	0.244	0.178	1	CD24	0
chr8-143561598-143579847	0.000110774	-0.345645	0.352	0.444	1	MROH6	0
chr16-564863-571698	0.000126358	0.361534	0.272	0.181	1	NHLRC4	0
chr12-103840214-103842530	0.000127083	0.381046	0.247	0.17	1	NT5DC3	0
chr17-75872333-75879348	0.000132569	-0.387751	0.233	0.331	1	TRIM47	0
chr6-131949333-131951931	0.000137454	0.421013	0.223	0.145	1	CTGF	0
chr19-12781713-12787378	0.000139492	-0.542526	0.146	0.231	1	HOOK2	0
chr20-63685205-63693466	0.000139742	-0.650595	0.139	0.226	1	RTEL1	0
chr14-105479361-105492927	0.000141439	-0.310839	0.498	0.575	1	AL928654.7	0
chr11-793601-800328	0.000143637	-0.418865	0.143	0.232	1	SLC25A22	0
chr19-47225430-47233330	0.000147607	-0.439371	0.237	0.329	1	BBC3	0
chr5-32708839-32715177	0.000147883	0.337889	0.251	0.181	1	NPR3	0
chr10-46538792-46559557	0.000148594	-0.30516	0.174	0.28	1	GPRIN2	0
chr14-104686795-104692931	0.000149318	-0.43022	0.118	0.205	1	INF2	0
chr20-35615485-35619955	0.000150252	-0.397529	0.178	0.272	1	SPAG4	0
chr3-126178787-126181770	0.000163665	0.337924	0.206	0.14	1	ALDH1L1	0
chr7-1457171-1464163	0.000165254	-0.337524	0.223	0.324	1	MICALL2	0
chr5-1098667-1113717	0.000175785	-0.277121	0.251	0.358	1	SLC12A7	0
chr14-104676693-104683443	0.000177538	-0.544275	0.136	0.221	1	RP11-982M15.6	0
chr7-27163299-27170554	0.000183988	-0.37366	0.143	0.23	1	HOXA10-HOXA9	0
chr9-93091440-93099262	0.000185627	-0.303137	0.321	0.424	1	CARD19	0
chr7-99372052-99376504	0.000191757	-0.467048	0.125	0.213	1	ARPC1B	0
chr13-29594168-29596280	0.000192208	0.349348	0.237	0.151	1	SLC7A1	0
chr10-124730620-124737943	0.000197668	0.314076	0.279	0.197	1	RP11-12J10.3	0
chr12-6332323-6344431	0.000206606	-0.335598	0.31	0.409	1	TNFRSF1A	0
chr17-40315654-40328299	0.000207815	-0.361473	0.268	0.37	1	RARA	0
chr11-65569065-65578255	0.000208139	-0.405333	0.324	0.406	1	EHBP1L1	0
chr17-40340872-40350722	0.000208724	-0.325512	0.226	0.331	1	RARA	0
chr19-50324862-50335143	0.000208805	-0.290679	0.324	0.424	1	KCNC3	0
chr6-26195153-26200178	0.000213119	-0.455524	0.139	0.224	1	RP1-34B20.21	0
chr12-120085891-120087884	0.000214261	0.40857	0.22	0.143	1	BICDL1	0
chr16-66515281-66518189	0.000215938	-0.37856	0.115	0.206	1	TK2	0
chr17-42516499-42523147	0.000218246	-0.530208	0.125	0.211	1	ATP6V0A1	0
chr19-44806894-44810908	0.000218814	0.306638	0.244	0.164	1	BCAM	0
chr1-94862221-94866771	0.000240717	0.443585	0.213	0.144	1	SLC44A3	0
chr1-2211963-2216785	0.000243787	-0.493515	0.122	0.208	1	FAAP20	0
chr6-7200777-7205561	0.000269489	0.352995	0.209	0.139	1	RREB1	0
chr19-18414158-18423939	0.000280594	-0.472661	0.244	0.332	1	SSBP4	0
chr17-17493113-17497422	0.000301503	0.323841	0.279	0.199	1	RASD1	0
chr6-142943710-142948184	0.000304729	-0.32052	0.261	0.359	1	HIVEP2	0
chr3-52452585-52457197	0.000309001	0.369309	0.209	0.135	1	NISCH	0
chr18-26543322-26551597	0.00030938	0.288029	0.321	0.24	1	KCTD1	0
chr12-79689225-79692912	0.000316146	0.291877	0.3	0.226	1	PAWR	0
chr19-40600141-40606608	0.000326921	-0.502716	0.157	0.242	1	LTBP4	0
chr2-176128074-176131133	0.000328934	0.287683	0.258	0.17	1	HOXD8	0
chr12-46382434-46384569	0.000329769	-0.3675	0.118	0.203	1	RP11-96H19.1	0
chr4-145934286-145940029	0.000348548	0.322313	0.268	0.201	1	ZNF827	0
chr11-16991759-16998457	0.000349463	0.340188	0.22	0.151	1	PLEKHA7	0
chr14-103069992-103076704	0.000353159	-0.321157	0.192	0.298	1	RP11-736N17.11	7505
chr11-17010804-17016114	0.000353174	0.385644	0.213	0.154	1	PLEKHA7	0
chr12-119667265-119671691	0.000365855	0.328899	0.286	0.214	1	PRKAB1	0
chr6-32194390-32197833	0.000366942	-0.358211	0.216	0.315	1	NOTCH4	0
chr5-93578241-93586347	0.000374774	0.25659	0.289	0.209	1	NR2F1	0
chr12-124744682-124748211	0.000377736	0.376686	0.254	0.178	1	SCARB1	28644
chr6-41711326-41714954	0.000388961	0.437046	0.206	0.141	1	TFEB	0
chr17-61393424-61414846	0.000390741	-0.303048	0.352	0.438	1	TBX2	0
chr12-119988282-119991652	0.000405745	0.287859	0.251	0.182	1	BICDL1	0
chr3-120678070-120683752	0.000406997	0.343011	0.23	0.166	1	HGD	0
chr13-28137596-28140294	0.00041025	0.345955	0.237	0.16	1	PAN3	0
chr1-26275463-26282945	0.000428135	-0.413955	0.125	0.209	1	CEP85	0
chr17-7346791-7356552	0.000448493	-0.374685	0.216	0.31	1	TMEM95	0
chr22-37196622-37200225	0.000449591	-0.354897	0.164	0.25	1	C1QTNF6	0
chr11-61970943-61977013	0.00045129	-0.324075	0.167	0.264	1	FTH1	3282
chr17-4896076-4904015	0.000456176	-0.526407	0.129	0.205	1	MINK1	0
chr10-125081668-125086202	0.000457857	0.277431	0.268	0.191	1	CTBP2	0
chr7-107998965-108006017	0.000470401	0.268778	0.314	0.237	1	LAMB1	0
chr14-63852203-63854579	0.000493952	0.314256	0.216	0.143	1	SYNE2	0
chr8-141126592-141130328	0.000496195	-0.381916	0.185	0.275	1	DENND3	0
chr3-48423702-48436758	0.000514638	0.26755	0.38	0.316	1	PLXNB1	0
chr1-145977337-145983772	0.000529952	-0.448021	0.143	0.221	1	CH17-270A2.2	0
chr17-31486720-31490479	0.000534028	0.293635	0.251	0.179	1	RAB11FIP4	0
chr12-3073161-3078818	0.000538491	0.355472	0.258	0.194	1	TSPAN9	0
chr1-41514284-41518125	0.000542819	0.379524	0.233	0.165	1	HIVEP3	0
chr1-67428903-67432051	0.000557166	0.321683	0.272	0.204	1	SERBP1	0
chr19-54461182-54465891	0.000561817	-0.399564	0.202	0.287	1	LENG8	0
chr10-80154618-80160741	0.000572141	0.452564	0.209	0.139	1	ANXA11	0
chr19-6765259-6768460	0.000583261	0.422691	0.209	0.15	1	SH2D3A	0
chr9-109495211-109500339	0.00059422	0.370894	0.209	0.148	1	PTPN3	0
chr19-39030304-39033611	0.000595499	0.334411	0.206	0.138	1	FBXO27	0
chr8-729870-732060	0.000619473	0.378445	0.209	0.144	1	ERICH1	0
chr4-84582076-84584162	0.000648058	0.318082	0.226	0.163	1	CDS1	0
chr12-96034494-96036503	0.000650706	0.297626	0.247	0.172	1	LTA4H	0
chr9-35161404-35163741	0.000672927	0.317231	0.206	0.136	1	UNC13B	0
chr16-66915935-66921957	0.000687305	0.301712	0.213	0.148	1	CDH16	0
chr17-7010762-7015967	0.000693783	-0.354554	0.195	0.282	1	RNASEK	0
chr14-64679612-64684500	0.000695549	0.306872	0.261	0.196	1	PLEKHG3	19601
chr10-114629023-114636224	0.000729014	0.308599	0.279	0.214	1	ABLIM1	0
chr10-6200491-6205186	0.00073832	-0.381854	0.174	0.259	1	PFKFB3	0
chr4-1245470-1250797	0.000742209	-0.391841	0.15	0.23	1	CTBP1	0
chr9-35725845-35733934	0.000753249	-0.350972	0.275	0.353	1	CREB3	0
chr19-2053834-2062874	0.000754882	-0.298821	0.223	0.317	1	MKNK2	2589
chr13-97221744-97226399	0.000769989	0.350799	0.24	0.177	1	MBNL2	0
chr2-176120002-176126078	0.000797865	0.345595	0.23	0.157	1	HOXD9	0
chr2-96856986-96859736	0.000801397	-0.404348	0.132	0.211	1	ANKRD39	0
chr1-32757975-32762145	0.000810998	0.372565	0.23	0.167	1	KIAA1522	0
chr14-104970160-104981342	0.000813968	-0.351666	0.275	0.361	1	AHNAK2	0
chr10-3106850-3110749	0.000817572	0.288694	0.261	0.193	1	PFKP	0
chr22-23178202-23186145	0.000841954	0.316989	0.296	0.23	1	BCR	0
chr11-65649059-65655189	0.000859686	-0.422224	0.139	0.219	1	RELA	0
chr5-150409644-150413908	0.000869677	-0.353444	0.157	0.247	1	CD74	0
chr15-67105123-67111033	0.000905114	-0.412262	0.171	0.252	1	SMAD3	0
chr1-85579530-85583375	0.000937309	0.294706	0.296	0.22	1	CYR61	0
chr13-110869186-110871004	0.000947036	0.327249	0.226	0.155	1	LINC00346	0
chr20-35273279-35279944	0.00095651	0.286064	0.293	0.219	1	EIF6	0
chr5-151014628-151031776	0.000968838	-0.252829	0.223	0.284	1	AC008641.1	0
chr15-57375739-57384214	0.00100079	0.263801	0.24	0.166	1	CGNL1	0
chr7-5554408-5559493	0.00104447	-0.398149	0.178	0.254	1	ACTB	0
chr16-8866074-8870014	0.00106908	-0.346121	0.129	0.21	1	CARHSP1	0
chr20-31693447-31699868	0.00107351	0.363355	0.24	0.174	1	BCL2L1	0
chr10-21171590-21175497	0.00107553	0.345275	0.209	0.149	1	NEBL	0
chr17-36931209-36939902	0.00107664	0.281467	0.244	0.183	1	LHX1	0
chr11-86951848-86957045	0.00110333	0.252976	0.279	0.211	1	FZD4	0
chr14-53951679-53957347	0.00112251	-0.311798	0.132	0.213	1	BMP4	0
chr17-81030008-81041518	0.00114837	-0.252543	0.213	0.304	1	BAIAP2	0
chr8-30422840-30428263	0.00115379	0.370199	0.202	0.146	1	RBPMS	0
chr2-219277543-219280531	0.00115527	-0.344767	0.143	0.226	1	DNAJB2	0
chr10-112948944-112953989	0.00115979	-0.351112	0.157	0.228	1	TCF7L2	0
chr4-102499826-102502740	0.00118856	0.302799	0.251	0.185	1	NFKB1	0
chr7-149770829-149777698	0.00119461	0.254681	0.3	0.217	1	ZNF467	0
chr5-69491848-69494863	0.00124853	0.344562	0.206	0.145	1	OCLN	0
chrX-20140994-20142527	0.00125473	0.294126	0.202	0.132	1	EIF1AX	0
chr22-23762875-23769702	0.00127274	0.330286	0.216	0.15	1	CHCHD10	0
chr3-159760920-159767006	0.00127564	-0.303154	0.251	0.34	1	IQCJ-SCHIP1	0
chr11-65915067-65920626	0.00128931	-0.379458	0.199	0.279	1	DRAP1	0
chr2-85431796-85439677	0.00131591	-0.285896	0.178	0.264	1	SH2D6	0
chr1-226061309-226065250	0.00132247	-0.295121	0.157	0.242	1	H3F3A	0
chr11-57711427-57713142	0.00138528	0.268932	0.289	0.21	1	TMX2	0
chr7-51313990-51318244	0.00139328	0.357245	0.22	0.166	1	COBL	0
chr20-62621213-62626888	0.00139385	-0.323232	0.146	0.228	1	SLCO4A1	15556
chr17-27293059-27297755	0.00141983	0.282306	0.286	0.216	1	WSB1	0
chr8-133374277-133378765	0.00143577	0.336819	0.206	0.137	1	NDRG1	72254
chr4-16225586-16228832	0.00143779	0.313302	0.22	0.153	1	TAPT1	0
chr22-30245566-30254797	0.00144647	-0.366349	0.195	0.286	1	LIF	0
chr9-129172304-129179481	0.00146078	-0.268284	0.282	0.37	1	IER5L	0
chr1-18953753-18958514	0.00151014	-0.355644	0.157	0.237	1	IFFO2	0
chr5-177365802-177372567	0.00152138	0.271365	0.296	0.23	1	RGS14	0
chr1-205270971-205277021	0.00152389	0.334841	0.23	0.172	1	TMCC2	0
chr14-105299874-105302125	0.00155855	0.283067	0.244	0.172	1	BRF1	0
chr3-50333157-50344111	0.00161277	-0.395128	0.261	0.338	1	RASSF1	0
chr2-88690865-88692663	0.00162497	0.278181	0.24	0.171	1	RPIA	0
chr17-41526978-41531233	0.00163306	0.410499	0.202	0.14	1	KRT19	0
chr9-129108101-129112570	0.00173904	-0.327419	0.143	0.222	1	CRAT	0
chr2-44360472-44363056	0.00175149	0.312117	0.24	0.177	1	CAMKMT	0
chr6-162726761-162728695	0.00178264	0.262184	0.247	0.176	1	PARK2	0
chr16-66695053-66697782	0.00179482	0.251636	0.24	0.173	1	CMTM4	0
chr19-40797471-40801365	0.00180347	-0.40743	0.171	0.235	1	EGLN2	0
chr3-113694979-113697992	0.00180735	0.250221	0.272	0.204	1	USF3	0
chr20-50188881-50195414	0.0018978	-0.407543	0.171	0.242	1	CEBPB	0
chr7-148844-152187	0.00196394	-0.297073	0.157	0.234	1	AC093627.9	0
chr2-188290928-188294605	0.00199692	0.264021	0.272	0.206	1	GULP1	0
chr11-76780857-76789732	0.0020145	-0.321247	0.143	0.218	1	TSKU	0
chr16-56606130-56612055	0.00202417	-0.340224	0.185	0.266	1	MT2A	0
chr20-25048320-25059646	0.00203359	0.278382	0.314	0.255	1	ACSS1	0
chr17-17445208-17449116	0.00205073	0.3349	0.22	0.16	1	MED9	27869
chr10-102916920-102920746	0.00205219	0.251577	0.321	0.258	1	CNNM2	0
chr17-44197976-44201157	0.00206541	-0.29853	0.16	0.246	1	ATXN7L3	0
chr16-2085721-2093149	0.00207577	0.29334	0.244	0.187	1	TSC2	0
chr7-44075253-44083289	0.00209429	-0.288636	0.209	0.291	1	POLM	0
chr12-88141424-88143150	0.00209983	0.318197	0.233	0.177	1	CEP290	0
chr4-48340376-48342886	0.00211635	-0.324549	0.171	0.25	1	SLAIN2	0
chr8-102804557-102811563	0.00216192	-0.254813	0.376	0.462	1	KB-1732A1.1	0
chr8-11863956-11869890	0.0022199	-0.34494	0.129	0.203	1	CTSB	0
chr19-44752952-44759106	0.00222702	-0.466624	0.171	0.24	1	BCL3	0
chr14-64538934-64542781	0.0022574	0.260394	0.331	0.268	1	HSPA2	0
chr9-35070372-35073419	0.00226343	-0.255501	0.143	0.224	1	VCP	0
chr9-34988352-34995759	0.00226494	-0.312229	0.275	0.355	1	DNAJB5	0
chr12-93376226-93384198	0.00229671	0.278607	0.272	0.213	1	NUDT4	0
chrX-153722905-153727758	0.00234509	-0.324212	0.143	0.215	1	BCAP31	0
chr6-31861857-31865937	0.0023887	-0.316187	0.139	0.218	1	SLC44A4	0
chr18-23133805-23138784	0.00240213	0.307401	0.226	0.168	1	CABLES1	0
chr5-132293008-132296958	0.00241072	-0.339195	0.188	0.259	1	P4HA2	0
chr1-161388849-161391482	0.00243648	-0.421398	0.157	0.223	1	RP11-122G18.12	7926
chr8-11463267-11468249	0.00245218	0.295749	0.223	0.159	1	FAM167A	0
chr3-157087383-157090320	0.00252427	-0.373451	0.146	0.214	1	LINC00881	0
chr21-41677623-41679712	0.00253025	0.280838	0.223	0.165	1	LINC00111	0
chr3-190117849-190122686	0.00257184	0.267144	0.226	0.161	1	P3H2	0
chr11-61961319-61968909	0.00262653	-0.380287	0.202	0.271	1	FTH1	0
chr21-34071836-34077306	0.00267716	0.253406	0.244	0.18	1	MRPS6	0
chr12-6531864-6542927	0.00268359	-0.295528	0.314	0.384	1	GAPDH	0
chr11-18698155-18701880	0.00272717	0.277777	0.202	0.139	1	TMEM86A	0
chr1-156745924-156753239	0.00277701	-0.293861	0.289	0.36	1	HDGF	0
chr21-42650717-42656747	0.00283289	0.309724	0.213	0.162	1	PDE9A	0
chr21-32726788-32728879	0.00286292	0.265656	0.216	0.153	1	SYNJ1	0
chr2-126655530-126659622	0.00287314	0.345994	0.209	0.15	1	GYPC	0
chr21-41763317-41770112	0.00288645	0.31975	0.251	0.213	1	RIPK4	0
chr2-113238935-113243343	0.00289579	-0.346073	0.139	0.214	1	PAX8	0
chr7-30133981-30137405	0.0029107	0.28046	0.247	0.185	1	MTURN	0
chr22-23215187-23220909	0.00294154	0.340971	0.216	0.153	1	BCR	0
chr8-106269121-106272461	0.00299123	0.302061	0.223	0.167	1	RP11-395G23.3	0
chr10-114680673-114685776	0.00316798	0.325281	0.213	0.16	1	ABLIM1	0
chr11-18393768-18396769	0.00330393	-0.304173	0.192	0.268	1	LDHA	0
chr19-18290236-18295189	0.00332964	-0.423959	0.157	0.225	1	JUND	8613
chr2-54554985-54561455	0.00338819	0.253482	0.3	0.241	1	SPTBN1	0
chr19-47270339-47276708	0.00342327	-0.356827	0.261	0.331	1	INAFM1	0
chr9-35656282-35659823	0.00342446	-0.30156	0.192	0.269	1	CCDC107	0
chr2-20576404-20581219	0.0034646	-0.399288	0.146	0.216	1	HS1BP3	0
chr10-24463243-24467709	0.00352295	0.343312	0.216	0.169	1	KIAA1217	0
chr22-39172499-39178126	0.00352815	0.294786	0.244	0.183	1	CBX7	19824
chr20-63863350-63866186	0.00354427	-0.33977	0.153	0.222	1	TPD52L2	0
chr8-143969511-143978531	0.00356921	-0.262831	0.199	0.282	1	PLEC	0
chr13-21060015-21062192	0.00362978	0.294186	0.23	0.174	1	LATS2	0
chr1-150555433-150564854	0.00369548	-0.261334	0.321	0.396	1	ADAMTSL4	0
chr10-78302006-78304083	0.00381183	0.292612	0.202	0.147	1	LINC00856	0
chr16-4955929-4959413	0.00389057	0.274616	0.258	0.205	1	SEC14L5	0
chr6-3748206-3752975	0.00411533	-0.343819	0.192	0.267	1	PXDC1	0
chr12-106773547-106775279	0.00419343	0.255221	0.244	0.183	1	RIC8B	0
chr16-4800225-4803304	0.00423745	0.295083	0.237	0.188	1	ROGDI	0
chr19-35755235-35759073	0.00425033	-0.338516	0.174	0.243	1	PROSER3	0
chr19-53865952-53869950	0.00430439	-0.431347	0.216	0.283	1	MYADM	0
chr9-37963043-37970711	0.00435161	0.32125	0.261	0.216	1	RP11-613M10.9	0
chr8-38384844-38387448	0.00435573	0.350119	0.244	0.188	1	LETM2	0
chr11-67369623-67376447	0.004358	-0.289397	0.22	0.292	1	AP003419.11	0
chr15-40763042-40770858	0.00437069	-0.293624	0.181	0.256	1	GCHFR	0
chrX-24148798-24151478	0.00437755	0.376559	0.216	0.166	1	ZFX	0
chr1-159921792-159926444	0.00453636	-0.353894	0.261	0.329	1	TAGLN2	0
chr13-44141160-44143959	0.00454373	-0.347161	0.153	0.214	1	SMIM2	0
chr18-8703130-8707913	0.00459744	0.260843	0.254	0.203	1	MTCL1	0
chr7-73577343-73579541	0.00468647	-0.340163	0.136	0.206	1	TBL2	0
chr2-238284660-238291372	0.00473217	-0.270736	0.237	0.319	1	PER2	0
chr15-57498887-57506863	0.00475854	0.270303	0.23	0.177	1	CGNL1	0
chr3-129438638-129442210	0.00479227	-0.342437	0.164	0.228	1	IFT122	0
chr1-228162154-228167042	0.00481939	-0.273709	0.275	0.357	1	IBA57	0
chr9-34374749-34377861	0.00489332	0.273309	0.206	0.154	1	KIAA1161	0
chr17-38727952-38734501	0.00514187	-0.284835	0.139	0.204	1	AC006449.2	0
chr10-72297040-72299548	0.00525487	-0.407008	0.146	0.206	1	DDIT4	21003
chr16-2527135-2533540	0.00533767	-0.34632	0.178	0.241	1	AMDHD2	0
chr1-152046977-152049305	0.00537092	-0.365301	0.15	0.213	1	S100A11	0
chr2-20613729-20620116	0.0053715	-0.29749	0.171	0.244	1	HS1BP3	0
chr1-112393672-112397563	0.00562199	-0.314192	0.139	0.209	1	CTTNBP2NL	0
chr12-56631831-56637634	0.00569224	-0.271417	0.23	0.301	1	BAZ2A	0
chr12-124565205-124569250	0.00571934	-0.381591	0.157	0.222	1	NCOR2	0
chr3-186929960-186933465	0.00573923	0.278606	0.209	0.152	1	ST6GAL1	0
chr10-100996243-101002693	0.00601627	-0.288701	0.244	0.313	1	LZTS2	0
chr7-5690334-5696823	0.00604053	0.270835	0.23	0.17	1	RNF216	0
chr6-111601030-111607167	0.00606305	-0.396726	0.157	0.219	1	TRAF3IP2	0
chr9-127914589-127919902	0.00642337	-0.339168	0.143	0.209	1	ST6GALNAC4	0
chr6-33589171-33591821	0.00646312	0.264668	0.209	0.151	1	LINC00336	0
chr12-208907-215859	0.00649355	0.26119	0.261	0.211	1	SLC6A12	0
chr1-117604911-117608671	0.00658069	0.281119	0.251	0.209	1	FAM46C	0
chr19-12774403-12776812	0.00688469	0.284749	0.206	0.153	1	HOOK2	0
chr11-65550800-65561114	0.00689617	-0.337379	0.216	0.277	1	LTBP3	0
chr17-59329426-59334477	0.00691947	-0.326314	0.181	0.241	1	YPEL2	0
chr17-74446219-74455413	0.00696109	-0.293271	0.174	0.241	1	GPRC5C	0
chr7-151226558-151228056	0.00711389	0.304043	0.209	0.16	1	ABCF2	0
chr19-674221-683854	0.00712025	-0.255823	0.31	0.391	1	FSTL3	0
chr17-18182031-18192297	0.00726493	-0.254467	0.251	0.319	1	ALKBH5	0
chr21-17511440-17514452	0.00740006	0.341562	0.202	0.16	1	CXADR	0
chr16-67456340-67466766	0.00745061	0.267192	0.244	0.188	1	ATP6V0D1	0
chr14-61761634-61763722	0.00748223	0.281139	0.202	0.144	1	SNAPC1	0
chr11-86066896-86070332	0.00752308	-0.29827	0.213	0.278	1	PICALM	0
chr6-26120977-26126881	0.00777231	-0.25603	0.261	0.331	1	HIST1H2AC	0
chr7-77536194-77539114	0.00794269	-0.304895	0.178	0.24	1	PTPN12	0
chr1-221740566-221744030	0.00814975	-0.291791	0.195	0.267	1	DUSP10	0
chr16-21517160-21523924	0.00822166	-0.279196	0.216	0.285	1	CTB-31N19.5	2899
chr15-20338657-20359188	0.00824424	-0.302827	0.209	0.271	1	RP11-509A17.3	0
chr2-54568983-54578505	0.00834024	0.253414	0.244	0.188	1	SPTBN1	0
chr9-121285673-121290221	0.00847474	-0.355426	0.188	0.256	1	GSN	0
chr11-65610867-65617590	0.00856058	-0.279501	0.31	0.373	1	MAP3K11	0
chr20-19973575-19978971	0.00859275	0.257129	0.272	0.228	1	RIN2	0
chr9-137452580-137462147	0.00863756	-0.261273	0.199	0.274	1	NSMF	0
chr19-13845945-13848297	0.00870485	-0.351664	0.146	0.213	1	MIR24-2	9585
chr13-24159734-24163034	0.00940709	0.253945	0.24	0.196	1	SPATA13	0
chr3-48464665-48469140	0.00973156	-0.323502	0.202	0.263	1	TREX1	0
chr16-71894018-71897075	0.0097589	-0.329982	0.146	0.203	1	IST1	0
chr4-673324-685250	0.00980611	-0.323693	0.23	0.292	1	MFSD7	0
chr9-113593457-113597305	0.0100643	0.293738	0.213	0.169	1	RGS3	0
chr1-200669166-200670779	0.0118881	-0.2837	0.139	0.201	1	DDX59	0
chr19-44744753-44751597	0.0119805	-0.257934	0.209	0.28	1	BCL3	0
chr7-73767659-73771646	0.0120009	0.276313	0.226	0.181	1	CLDN3	0
chr11-118434347-118439094	0.0120741	-0.293334	0.185	0.242	1	KMT2A	0
chr6-30880693-30886898	0.0122132	-0.273892	0.195	0.257	1	DDR1	0
chr12-55726534-55730731	0.01242	-0.269111	0.233	0.304	1	CD63	0
chr7-131104798-131111686	0.0126944	-0.264642	0.233	0.299	1	MKLN1	0
chr19-48489679-48494950	0.012744	-0.270592	0.23	0.298	1	LMTK3	0
chr8-47510796-47515313	0.0132067	0.266665	0.216	0.165	1	SPIDR	0
chr11-2990621-2993229	0.0133968	0.263323	0.223	0.178	1	NAP1L4	0
chr13-112688055-112692254	0.0135318	-0.305776	0.146	0.207	1	ATP11A	0
chr5-132256398-132262893	0.0135698	-0.364547	0.157	0.214	1	PDLIM4	0
chr1-11907068-11911106	0.0136097	-0.312042	0.146	0.203	1	KIAA2013	8484
chr10-3850768-3854493	0.0138245	0.291019	0.209	0.166	1	RP11-464C19.2	16039
chr3-52052680-52058604	0.0139979	-0.282391	0.209	0.262	1	DUSP7	0
chr17-8117432-8127457	0.0140857	-0.266833	0.226	0.292	1	HES7	0
chr11-808322-814039	0.0142955	-0.301899	0.171	0.233	1	RPLP2	0
chr17-60390334-60394422	0.014539	-0.274353	0.16	0.225	1	USP32	0
chr16-46398350-46401835	0.0146443	-0.351012	0.188	0.245	1	SHCBP1	178718
chr19-51365341-51368914	0.0149258	-0.262301	0.195	0.258	1	CLDND2	0
chr1-23795853-23802318	0.0150075	-0.287934	0.209	0.266	1	GALE	0
chr19-13793495-13797270	0.0152542	-0.296447	0.206	0.269	1	ZSWIM4	0
chr2-84904297-84907943	0.0155508	-0.293251	0.146	0.209	1	TMSB10	0
chr3-4866768-4869873	0.0159895	-0.270877	0.178	0.238	1	ITPR1	18927
chr2-231640305-231645597	0.016207	-0.298427	0.153	0.212	1	C2orf57	46021
chr1-93178073-93181325	0.0169414	-0.291855	0.174	0.227	1	CCDC18	0
chr16-2751646-2754527	0.0169977	0.275278	0.209	0.162	1	SRRM2	0
chr19-13162317-13165226	0.0170374	-0.311756	0.174	0.229	1	IER2	7408
chr5-132489053-132492282	0.0170538	-0.328244	0.171	0.226	1	IRF1	0
chr16-88758200-88766497	0.0179216	0.264884	0.216	0.179	1	PIEZO1	0
chr17-72119682-72124350	0.0179347	0.275698	0.209	0.174	1	SOX9	0
chr7-100100233-100102759	0.0187601	-0.250543	0.195	0.256	1	AP4M1	0
chr22-38753635-38757511	0.0194973	-0.252327	0.164	0.216	1	SUN2	0
chr17-81865315-81872952	0.0201059	-0.263397	0.185	0.243	1	ARHGDIA	0
chr9-120868017-120870266	0.0204943	-0.257177	0.143	0.205	1	PHF19	0
chr19-45467153-45471418	0.0208541	-0.31901	0.185	0.233	1	FOSB	0
chr17-29588163-29594545	0.021207	-0.274875	0.15	0.209	1	ANKRD13B	0
chr10-133473-137486	0.0214426	0.251581	0.213	0.17	1	ZMYND11	0
chr20-40687278-40690849	0.0214495	-0.275125	0.16	0.216	1	MAFB	0
chr1-156052748-156055800	0.0217484	-0.273697	0.16	0.212	1	UBQLN4	0
chr11-3421713-3424424	0.02178	-0.254916	0.209	0.271	1	ZNF195	42490
chr8-144825860-144829055	0.0219631	-0.264624	0.178	0.238	1	ZNF7	0
chr8-140633517-140638003	0.022008	-0.271014	0.171	0.227	1	AGO2	0
chr16-67183193-67185882	0.022061	-0.282757	0.167	0.221	1	EXOC3L1	0
chr8-26576053-26580314	0.0221499	-0.315542	0.171	0.222	1	DPYSL2	0
chr16-1766988-1774641	0.0234997	-0.264795	0.16	0.215	1	MAPK8IP3	0
chr4-2930290-2937806	0.0237144	-0.28522	0.167	0.221	1	MFSD10	0
chr11-78416190-78421249	0.0238881	-0.308719	0.199	0.249	1	GAB2	0
chr3-93470137-93471027	0.0256532	-0.402381	0.171	0.218	1	PROS1	402005
chr14-75276365-75284639	0.0256628	-0.289358	0.341	0.381	1	FOS	0
chr19-35715559-35719939	0.0263861	-0.280934	0.178	0.23	1	ZBTB32	0
chr5-140546617-140549988	0.0275362	-0.257643	0.171	0.224	1	ANKHD1-EIF4EBP3	0
chr15-78871859-78875855	0.0277078	0.266373	0.223	0.186	1	MORF4L1	0
chr8-123415906-123417822	0.0291502	-0.257955	0.202	0.252	1	WDYHV1	0
chr1-11784391-11792127	0.0300492	-0.275333	0.202	0.258	1	C1orf167	0
chr19-35264275-35270637	0.030598	-0.252386	0.192	0.251	1	LSR	0
chr1-27598277-27607794	0.030798	-0.256075	0.199	0.254	1	AHDC1	0
chr19-7196703-7200428	0.0309663	-0.256471	0.171	0.225	1	INSR	0
chr5-149549274-149552299	0.0349014	-0.266656	0.167	0.216	1	CSNK1A1	0
chr19-18425244-18442517	0.0349438	-0.264724	0.303	0.353	1	SSBP4	0
chr18-3011653-3015694	0.0378873	-0.262118	0.167	0.216	1	LPIN2	0
chr8-13129662-13134225	0.0379035	-0.289225	0.174	0.225	1	DLC1	0
chr10-102393644-102396769	0.0393331	-0.253381	0.188	0.242	1	NFKB2	0
chr14-21068379-21072450	0.0403341	-0.294172	0.15	0.202	1	ARHGEF40	0
chr3-48661315-48664914	0.0406615	-0.275721	0.185	0.238	1	CELSR3	0
chr11-73140518-73144065	0.041369	-0.307438	0.164	0.207	1	FCHSD2	0
chr17-76264614-76267464	0.0413722	-0.279714	0.171	0.217	1	UBALD2	0
chr19-45505437-45509863	0.0427356	-0.286822	0.174	0.223	1	VASP	0
chr19-14136138-14137923	0.0427774	-0.257572	0.233	0.274	1	ASF1B	0
chr19-11196464-11206422	0.0433209	-0.251643	0.209	0.261	1	DOCK6	0
chr17-38867382-38872842	0.0440616	-0.265009	0.213	0.257	1	LASP1	0
chr16-87391070-87394934	0.0467585	-0.259635	0.199	0.246	1	MAP1LC3B	0
chr19-16110589-16112924	0.0485011	-0.275625	0.185	0.23	1	RAB8A	0
chr1-155172478-155180051	0.0494872	-0.269387	0.178	0.223	1	TRIM46	0
chr21-44337214-44340099	0.0538263	-0.293731	0.174	0.217	1	C21orf2	0
chr9-127783065-127787004	0.0546853	-0.295415	0.167	0.209	1	CDK9	0
chr10-30432595-30435554	0.0547401	-0.268699	0.195	0.236	1	MAP3K8	0
chr5-132385279-132390315	0.0673724	-0.25635	0.181	0.229	1	SLC22A5	0
chr17-78313560-78318546	0.0703489	-0.271631	0.195	0.241	1	AC061992.2	0
chr12-25384383-25387904	0.0721455	-0.264151	0.202	0.238	1	RP11-707G18.1	0
chr19-58379401-58382484	0.0757528	-0.261528	0.188	0.225	1	ZNF837	0
chr22-37559021-37564621	0.0773358	-0.253695	0.188	0.236	1	CDC42EP1	0
chr2-12714440-12720575	0.0824661	-0.265846	0.209	0.241	1	TRIB2	0
chr1-228081389-228085960	0.084363	-0.257156	0.171	0.206	1	ARF1	0
chr16-89872434-89875065	0.0888493	-0.264342	0.171	0.207	1	TCF25	0
chr3-14431262-14437050	0.0898696	-0.250961	0.171	0.209	1	SLC6A6	0
chr3-50320054-50325025	0.0946454	-0.30177	0.181	0.209	1	HYAL2	0

## Sheet: CNT_PC
	p_val	avg_log2FC	pct.1	pct.2	p_val_adj	gene	distance
chr10-8044657-8052679	0	1.48574	0.384	0.08	4.37182e-306	GATA3-AS1	0
chr17-48575402-48627847	3.00073e-250	0.512051	0.85	0.578	3.84118e-245	HOXB8	0
chr1-3060270-3076713	1.56026e-247	0.792614	0.533	0.192	1.99725e-242	PRDM16	0
chr17-61393424-61414846	9.65344e-228	0.664369	0.71	0.385	1.23572e-222	TBX2	0
chr10-8033491-8036321	1.04498e-206	1.83013	0.21	0.028	1.33765e-201	GATA3-AS1	14128
chr2-72982731-72986704	8.41013e-196	1.28202	0.235	0.039	1.07656e-190	SFXN5	0
chr17-41526978-41531233	8.94852e-185	1.24041	0.344	0.102	1.14548e-179	KRT19	0
chr2-104861453-104874760	1.50913e-183	0.661181	0.552	0.257	1.9318e-178	LINC01159	0
chr2-104841349-104858106	2.05715e-179	0.577085	0.639	0.332	2.63332e-174	POU3F3	0
chr16-67426834-67448040	1.02448e-146	0.490454	0.633	0.372	1.31142e-141	ATP6V0D1	0
chr6-10416680-10420191	1.1115e-143	1.20741	0.24	0.057	1.42281e-138	TFAP2A	0
chr9-124279601-124287004	1.91271e-143	-0.948751	0.084	0.25	2.44842e-138	NEK6	0
chr12-49956496-49964241	9.67726e-143	1.11535	0.333	0.13	1.23877e-137	AQP5	0
chr11-61551361-61556234	1.15334e-136	0.97174	0.253	0.067	1.47637e-131	SYT7	0
chr2-144512152-144521385	1.87493e-136	-0.947794	0.069	0.228	2.40006e-131	ZEB2	0
chr10-8053203-8056076	2.10887e-130	1.05365	0.267	0.079	2.69952e-125	GATA3	0
chr1-1066732-1070856	1.18293e-127	0.870662	0.359	0.139	1.51425e-122	RNF223	109
chr8-94638610-94642975	1.0746e-126	0.778407	0.343	0.125	1.37557e-121	ESRP1	0
chr2-176156301-176165867	1.69893e-124	0.7167	0.379	0.157	2.17477e-119	HOXD3	0
chr17-75631597-75644014	2.23357e-123	0.547104	0.539	0.29	2.85915e-118	RECQL5	0
chr2-95018704-95027989	5.00331e-119	0.626525	0.427	0.194	6.40464e-114	MAL	0
chr8-101491562-101495178	1.76061e-118	0.792338	0.284	0.09	2.25372e-113	GRHL2	0
chr8-6862748-6879934	2.02892e-118	0.515895	0.519	0.28	2.59718e-113	DEFB1	0
chr11-2910543-2914921	4.50482e-113	0.885709	0.336	0.129	5.76653e-108	SLC22A18	0
chr1-202014864-202019685	1.69228e-110	0.899933	0.353	0.15	2.16626e-105	ELF3	0
chr6-100453010-100459142	7.90008e-107	0.621136	0.361	0.152	1.01127e-101	SIM1	0
chr3-46946157-46950275	3.09303e-102	0.797768	0.275	0.097	3.95932e-97	CCDC12	0
chr2-95273816-95278603	2.47334e-100	0.733009	0.268	0.094	3.16608e-95	PROM2	0
chr1-16715861-16721540	5.8363e-100	0.809921	0.284	0.103	7.47093e-95	RP1-163M9.7	10266
chr6-10411488-10415713	6.75426e-100	0.829405	0.268	0.097	8.64599e-95	TFAP2A	0
chr10-100728719-100751870	5.55424e-97	0.373592	0.645	0.411	7.10988e-92	PAX2	0
chr3-128486552-128493807	4.44144e-96	0.722058	0.335	0.145	5.6854e-91	GATA2	0
chr17-77419485-77430873	7.83459e-96	-0.68515	0.209	0.353	1.00289e-90	SEPT9	0
chr1-1072391-1075406	3.66493e-95	1.05786	0.215	0.067	4.6914e-90	RNF223	0
chr12-6960724-6964280	1.04798e-91	0.803318	0.262	0.094	1.3415e-86	PTPN6	0
chr2-128593659-128596430	1.16134e-91	0.94101	0.202	0.061	1.48661e-86	AC012451.1	12082
chr1-110227593-110230156	3.24604e-87	0.848523	0.237	0.08	4.15519e-82	KCNC4	0
chr10-132406983-132414171	6.37328e-87	0.592105	0.328	0.139	8.1583e-82	PWWP2B	0
chr9-137310496-137312709	1.8304e-86	1.03699	0.207	0.064	2.34306e-81	EXD3	0
chr15-42153906-42156980	1.07306e-85	0.722546	0.254	0.094	1.37361e-80	PLA2G4F	0
chr14-68937670-68940655	6.11157e-85	-0.821596	0.09	0.208	7.8233e-80	ACTN1	0
chr16-564863-571698	3.64371e-84	0.631568	0.338	0.153	4.66424e-79	NHLRC4	0
chr4-183408829-183412076	1.09258e-83	0.968177	0.231	0.082	1.39859e-78	CDKN2AIP	32514
chr6-100462901-100468358	8.01854e-83	0.571692	0.313	0.133	1.02644e-77	SIM1	0
chr8-11463267-11468249	2.98351e-82	0.665486	0.308	0.132	3.81914e-77	FAM167A	0
chr12-113133005-113137380	5.86035e-82	0.874406	0.286	0.121	7.50172e-77	RASAL1	0
chr17-36931209-36939902	1.04055e-81	0.63809	0.33	0.156	1.33199e-76	LHX1	0
chr4-48015303-48017719	1.58607e-81	0.758773	0.259	0.101	2.0303e-76	NIPAL1	0
chr10-117531691-117548613	9.89781e-81	0.384864	0.56	0.342	1.267e-75	EMX2	0
chr3-169657391-169669725	2.51326e-79	0.412559	0.449	0.24	3.21717e-74	MECOM	0
chr4-30717077-30722958	3.81595e-79	0.756313	0.263	0.104	4.88472e-74	PCDH7	0
chr3-195719828-195723100	8.45185e-79	0.91754	0.206	0.072	1.0819e-73	MUC20	0
chr1-1155707-1172166	1.61543e-77	0.441742	0.533	0.324	2.06788e-72	RP11-465B22.8	0
chr5-1128083-1131839	6.7284e-77	0.94076	0.26	0.108	8.61289e-72	SLC12A7	16047
chr6-106780933-106789383	1.6214e-75	0.612348	0.316	0.155	2.07552e-70	RP1-60O19.1	0
chr17-83095958-83106518	2.00778e-75	0.472489	0.459	0.254	2.57013e-70	AC144831.1	0
chr9-126721178-126725030	2.46676e-75	0.619644	0.306	0.143	3.15765e-70	LMX1B	20145
chr12-132282379-132289863	7.47346e-75	0.552647	0.366	0.187	9.56663e-70	GALNT9	0
chr15-90210545-90215108	8.52645e-75	0.72772	0.265	0.109	1.09145e-69	SEMA4B	0
chr12-12890233-12893174	6.15273e-74	0.696862	0.308	0.139	7.87598e-69	GPRC5A	0
chr1-3218629-3223004	1.17239e-73	0.721516	0.211	0.078	1.50075e-68	PRDM16	0
chr2-217897135-217906301	1.24007e-73	-0.586526	0.184	0.315	1.58738e-68	TNS1	0
chr22-49947827-49973900	1.33091e-73	0.282075	0.785	0.616	1.70367e-68	PIM3	0
chr1-217133857-217140912	2.26049e-73	0.634707	0.243	0.1	2.89361e-68	ESRRG	0
chr1-10685422-10690537	3.14595e-73	0.651727	0.255	0.102	4.02707e-68	CASZ1	0
chr10-132417056-132422594	2.40854e-72	0.577348	0.285	0.118	3.08312e-67	PWWP2B	0
chr6-35725302-35732888	5.70039e-72	-0.475937	0.181	0.308	7.29696e-67	FKBP5	0
chr21-41503321-41509376	1.11733e-69	0.559872	0.275	0.123	1.43027e-64	TMPRSS2	0
chr12-49867012-49870081	1.33219e-69	0.778066	0.235	0.093	1.7053e-64	FAIM2	0
chr7-227983-237422	5.3653e-68	0.562928	0.395	0.215	6.86801e-63	FAM20C	0
chr2-72914985-72919246	1.01695e-67	0.567726	0.31	0.152	1.30178e-62	EMX1	0
chr17-48549304-48565544	1.8455e-67	0.448814	0.404	0.217	2.36239e-62	HOXB3	0
chr11-128859329-128867775	1.86149e-67	0.513855	0.315	0.15	2.38286e-62	KCNJ1	0
chr1-6422757-6428392	5.11143e-67	0.61568	0.243	0.101	6.54304e-62	ESPN	0
chr2-176146038-176153245	9.87191e-67	0.53063	0.294	0.136	1.26368e-61	AC009336.19	0
chr11-129372519-129376819	6.09318e-66	0.724814	0.241	0.1	7.79976e-61	BARX2	0
chr11-117814095-117842858	6.06586e-65	-0.263903	0.45	0.555	7.76479e-60	FXYD6-FXYD2	0
chr17-50531322-50535615	5.48322e-64	0.662173	0.225	0.09	7.01896e-59	MYCBPAP	0
chr10-102773828-102778548	6.1511e-63	-0.684236	0.101	0.21	7.8739e-58	WBP1L	0
chr16-88758200-88766497	1.24101e-62	0.532615	0.316	0.154	1.58859e-57	PIEZO1	0
chr20-31603861-31609285	5.45072e-62	0.460532	0.417	0.245	6.97735e-57	ID1	0
chr3-52524390-52527638	1.98961e-61	0.670774	0.222	0.089	2.54687e-56	NT5DC2	0
chr11-2443361-2447806	7.20525e-61	0.616064	0.213	0.085	9.2233e-56	KCNQ1	0
chr1-633691-634587	1.4616e-60	0.749087	0.331	0.182	1.87097e-55	RP5-857K21.4	0
chr20-32535911-32540353	2.86167e-59	0.747633	0.205	0.08	3.66316e-54	NOL4L	0
chr12-6367611-6378926	2.76529e-58	0.340274	0.542	0.352	3.53979e-53	SCNN1A	0
chr7-74451276-74456392	7.73752e-58	0.517274	0.348	0.188	9.90465e-53	GTF2IRD1	0
chr7-138795589-138800358	6.34194e-57	0.540243	0.235	0.105	8.11819e-52	TMEM213	0
chr4-3479586-3489907	1.59138e-56	0.538405	0.387	0.218	2.03709e-51	DOK7	0
chr19-41425994-41429520	3.12332e-56	0.66659	0.202	0.081	3.9981e-51	B3GNT8	0
chr1-16619710-16627592	3.33098e-56	0.540505	0.288	0.142	4.26392e-51	RP5-1182A14.5	1980
chr1-3168628-3175588	4.51895e-56	0.541329	0.251	0.111	5.78462e-51	PRDM16	0
chr8-141225496-141231897	1.02935e-55	0.545364	0.26	0.12	1.31765e-50	SLC45A4	0
chr17-83074893-83092415	8.40608e-55	0.309416	0.531	0.351	1.07604e-49	METRNL	0
chr2-113264507-113280252	8.54528e-55	0.388076	0.444	0.272	1.09386e-49	PAX8	0
chr15-40238349-40241330	8.65839e-55	0.614594	0.22	0.095	1.10834e-49	BUB1B-PAK6	0
chr11-126326236-126330730	8.662e-55	0.619648	0.202	0.084	1.1088e-49	DCPS	0
chr7-73826442-73835053	2.38121e-54	0.426873	0.478	0.299	3.04814e-49	CLDN4	0
chr8-11447967-11450455	6.10826e-54	0.673465	0.204	0.083	7.81906e-49	FAM167A	0
chr16-378597-385275	1.37949e-53	0.385159	0.366	0.203	1.76586e-48	TMEM8A	0
chr17-77284965-77289327	1.51223e-53	0.495204	0.363	0.204	1.93577e-48	SEPT9	0
chr9-33442219-33448535	2.15467e-53	0.553616	0.314	0.17	2.75815e-48	AQP3	0
chr16-31128576-31136311	3.71963e-53	0.39172	0.38	0.214	4.76143e-48	PRSS8	0
chr20-63536270-63539265	4.67617e-53	0.620088	0.269	0.132	5.98587e-48	PTK6	0
chr11-65785929-65795344	6.45821e-53	0.46461	0.336	0.187	8.26703e-48	OVOL1	0
chr2-113208335-113222721	2.08558e-52	0.352898	0.527	0.35	2.66971e-47	PAX8	0
chr19-7616505-7620561	4.55863e-52	0.518228	0.217	0.099	5.83541e-47	CAMSAP3	0
chr17-75086592-75096755	5.98111e-52	0.416648	0.414	0.25	7.6563e-47	SLC16A5	0
chr5-83471210-83474952	2.17625e-51	-0.709581	0.122	0.22	2.78577e-46	VCAN	0
chr2-176104050-176110457	2.72421e-51	0.418821	0.303	0.151	3.48721e-46	HOXD11	0
chr5-141873978-141879803	3.44378e-51	0.393127	0.36	0.203	4.40832e-46	PCDH1	0
chr7-130363156-130366570	5.93892e-51	0.704529	0.209	0.092	7.60229e-46	CPA5	0
chr15-78928071-78935001	1.28535e-50	0.513729	0.278	0.143	1.64535e-45	CTSH	0
chr14-35331339-35334691	5.68728e-50	0.708376	0.207	0.092	7.28017e-45	PSMA6	13845
chr2-95003670-95011521	9.8189e-50	0.460265	0.289	0.148	1.2569e-44	MAL	14155
chr2-42920759-42930648	3.49877e-49	-0.417911	0.184	0.283	4.47871e-44	AC016735.1	70706
chr2-217908338-217924422	5.10244e-49	-0.421688	0.214	0.318	6.53153e-44	TNS1	0
chr12-52116039-52123364	7.95794e-49	0.443155	0.31	0.166	1.01868e-43	RP1-288H2.2	11741
chr19-13051213-13056510	1.56491e-48	-0.642467	0.13	0.214	2.0032e-43	NFIX	0
chr9-131094457-131103304	2.53432e-48	0.448683	0.359	0.208	3.24413e-43	AIF1L	0
chr17-7258565-7263939	7.6451e-48	0.46883	0.323	0.178	9.78634e-43	RP1-4G17.5	0
chr4-152935171-152938887	9.95777e-48	0.582091	0.225	0.107	1.27467e-42	FHDC1	0
chr5-107668782-107674111	2.86743e-47	0.414351	0.337	0.188	3.67054e-42	EFNA5	0
chr17-17737931-17741904	8.7454e-47	0.627463	0.237	0.114	1.11948e-41	RAI1	0
chr5-143401997-143405908	2.02655e-46	-0.50564	0.166	0.257	2.59414e-41	NR3C1	0
chr19-1080448-1084766	1.77686e-45	0.503712	0.286	0.149	2.27453e-40	ARHGAP45	0
chr16-87924149-87926888	3.88106e-45	0.663427	0.208	0.095	4.96807e-40	CA5A	0
chr4-53590583-53593674	6.62088e-45	0.515445	0.258	0.133	8.47525e-40	LNX1	0
chr5-141840272-141846460	1.03269e-44	0.459342	0.247	0.125	1.32192e-39	PCDH1	6650
chr10-127440740-127442970	5.55932e-44	0.545212	0.204	0.094	7.11637e-39	DOCK1	0
chr17-73291140-73294084	8.137e-44	0.607075	0.265	0.136	1.0416e-38	CDC42EP4	0
chr17-75644822-75647489	9.41581e-44	0.53861	0.277	0.15	1.2053e-38	SMIM6	0
chr1-6436742-6441720	1.32588e-43	0.447689	0.251	0.128	1.69723e-38	ESPN	0
chr10-132446186-132449972	3.22826e-43	0.593837	0.202	0.093	4.13243e-38	C10orf91	0
chr7-155202410-155207025	4.07774e-43	0.392588	0.285	0.148	5.21984e-38	AC099552.3	0
chr5-93578241-93586347	4.76385e-43	-0.43513	0.136	0.225	6.09811e-38	NR2F1	0
chr1-155183557-155188700	7.15663e-43	0.484851	0.267	0.139	9.16106e-38	AC234582.2	0
chr17-41653687-41656772	3.86001e-42	0.502327	0.238	0.116	4.94112e-37	KRT17	28844
chr5-151014628-151031776	4.42542e-42	-0.278566	0.214	0.296	5.66489e-37	AC008641.1	0
chr8-133283886-133298766	4.76042e-42	0.275391	0.567	0.421	6.09372e-37	NDRG1	0
chr7-1092076-1097269	5.80247e-42	0.540163	0.213	0.102	7.42762e-37	GPER1	0
chr11-66369897-66372868	1.73505e-41	0.538223	0.207	0.099	2.221e-36	SLC29A2	0
chr7-944778-947598	1.92521e-41	0.465421	0.262	0.137	2.46442e-36	ADAP1	0
chr9-136685037-136698740	5.51107e-41	0.295958	0.451	0.297	7.05461e-36	AGPAT2	0
chr2-176132459-176141361	5.68652e-41	0.334501	0.37	0.226	7.2792e-36	HOXD3	0
chr6-106971854-106976945	1.03777e-40	0.488343	0.285	0.159	1.32843e-35	CD24	0
chr1-58575475-58579227	1.42209e-40	0.541675	0.235	0.117	1.82039e-35	TACSTD2	0
chr2-207162422-207167587	2.58045e-40	-0.392979	0.264	0.356	3.30319e-35	KLF7	0
chr3-72338407-72339990	5.93825e-40	0.709173	0.205	0.099	7.60143e-35	RP11-447M4.1	14379
chr5-55231286-55234857	7.12642e-40	0.626484	0.216	0.107	9.12239e-35	CCNO	0
chr1-228370155-228376285	1.16502e-39	0.600623	0.225	0.113	1.49132e-34	OBSCN	0
chr16-19881911-19886720	1.28162e-39	0.48767	0.231	0.117	1.64057e-34	GPRC5B	0
chr19-6765259-6768460	1.32339e-38	0.511958	0.255	0.132	1.69404e-33	SH2D3A	0
chr13-110301286-110310426	2.3591e-38	-0.389851	0.182	0.267	3.01983e-33	COL4A1	0
chr19-11417936-11422968	1.43595e-37	0.43233	0.249	0.131	1.83813e-32	CCDC151	0
chr1-202009234-202014280	1.86141e-37	0.417332	0.353	0.216	2.38275e-32	ELF3	0
chr2-95055622-95060933	1.99934e-37	0.449349	0.278	0.156	2.55932e-32	MAL	1625
chr10-21171590-21175497	2.24591e-37	0.495319	0.246	0.132	2.87494e-32	NEBL	0
chr17-39670664-39678824	2.64864e-37	0.436214	0.271	0.147	3.39047e-32	PGAP3	0
chr19-38688320-38715262	2.84722e-37	-0.327076	0.394	0.472	3.64467e-32	ACTN4	0
chr3-131360991-131362655	2.90251e-37	0.488454	0.239	0.13	3.71544e-32	RP11-933H2.4	0
chr19-39400847-39416879	4.19917e-37	-0.365104	0.585	0.637	5.37528e-32	ZFP36	0
chr22-31339245-31348174	5.27853e-37	0.329466	0.386	0.248	6.75694e-32	PATZ1	0
chr17-41547326-41550131	7.66404e-37	0.617853	0.226	0.118	9.81059e-32	LINC00974	0
chr15-40843013-40848110	1.01516e-36	0.406528	0.327	0.194	1.29949e-31	SPINT1	0
chr4-153204090-153208187	3.35933e-36	0.514409	0.222	0.117	4.30021e-31	TRIM2	0
chr11-2927794-2934113	5.31092e-36	0.358353	0.371	0.229	6.79841e-31	PHLDA2	0
chr13-21668686-21677690	6.37374e-36	0.336541	0.329	0.199	8.15889e-31	FGF9	0
chr17-27491508-27500027	6.8423e-36	0.391617	0.308	0.183	8.75869e-31	KSR1	0
chr15-69311144-69318533	1.19901e-35	0.447947	0.218	0.112	1.53482e-30	PAQR5	0
chr4-2790292-2802174	1.43158e-35	0.27487	0.524	0.37	1.83254e-30	SH3BP2	0
chr1-24742441-24747153	1.51009e-35	-0.425579	0.187	0.265	1.93303e-30	CLIC4	0
chr20-3926924-3933482	2.4485e-35	0.504432	0.202	0.102	3.13428e-30	PANK2	0
chr16-87945091-87949681	4.13695e-35	0.490165	0.218	0.111	5.29563e-30	BANP	0
chr1-10662696-10678372	4.18766e-35	0.292426	0.375	0.234	5.36054e-30	CASZ1	0
chr9-137433594-137438362	5.39616e-35	0.557874	0.245	0.133	6.90751e-30	ENTPD8	0
chr5-172849623-172856495	9.21478e-35	0.385292	0.296	0.171	1.17957e-29	ERGIC1	0
chr17-17493113-17497422	1.07938e-34	0.397804	0.303	0.181	1.38169e-29	RASD1	0
chr17-37741748-37747697	4.02918e-34	0.39725	0.264	0.151	5.15767e-29	HNF1B	0
chr10-46522654-46528969	6.35718e-34	0.514617	0.229	0.123	8.1377e-29	ANXA8L1	0
chr16-88767584-88771638	7.50396e-34	0.411516	0.25	0.137	9.60568e-29	PIEZO1	0
chr16-585286-594341	8.49518e-34	0.253282	0.512	0.367	1.08745e-28	RAB40C	0
chr17-2382162-2387528	1.19973e-33	0.420906	0.224	0.117	1.53575e-28	MNT	0
chr1-32757975-32762145	1.29514e-33	0.479322	0.264	0.15	1.65788e-28	KIAA1522	0
chr1-1757388-1760248	1.9323e-33	0.512585	0.202	0.104	2.4735e-28	NADK	0
chr12-53230268-53233586	2.40208e-33	0.473181	0.23	0.119	3.07485e-28	RARG	0
chr17-39704631-39707411	3.68505e-33	0.498266	0.209	0.109	4.71716e-28	ERBB2	0
chr1-202105407-202108867	4.25498e-33	0.484055	0.296	0.171	5.44672e-28	GPR37L1	13990
chr12-109110013-109117149	6.3968e-33	0.309246	0.285	0.166	8.18842e-28	UNG	0
chr14-106841591-106846590	7.97895e-33	0.409602	0.265	0.151	1.02137e-27	RNA5SP389	204804
chr17-42516499-42523147	8.18301e-33	-0.600145	0.146	0.222	1.04749e-27	ATP6V0A1	0
chr7-73822103-73825482	9.10846e-33	0.641671	0.221	0.117	1.16596e-27	CLDN4	0
chr6-43999877-44006873	1.29333e-32	0.407762	0.292	0.174	1.65556e-27	C6orf223	0
chr11-128851950-128857734	1.45923e-32	0.461348	0.224	0.119	1.86793e-27	KCNJ1	0
chr1-53325583-53328576	3.17784e-32	0.4699	0.239	0.132	4.06789e-27	LRP8	0
chr1-21638070-21643018	6.49591e-32	0.428406	0.245	0.139	8.31528e-27	RAP1GAP	0
chr15-58466079-58470406	8.89133e-32	0.504106	0.235	0.129	1.13816e-26	ALDH1A2	0
chr20-25252313-25257164	9.82246e-32	0.493959	0.225	0.124	1.25735e-26	PYGB	0
chr22-42498430-42501127	1.39612e-31	0.434107	0.214	0.113	1.78715e-26	SERHL	0
chr14-102927281-102933173	1.89242e-31	0.422317	0.262	0.147	2.42245e-26	AMN	0
chr14-105466725-105478477	2.45267e-31	0.250508	0.528	0.375	3.13961e-26	CRIP2	0
chr9-69119723-69123301	3.09725e-31	0.390832	0.301	0.181	3.96473e-26	TJP2	0
chr2-95294686-95302364	3.4516e-31	0.455883	0.202	0.108	4.41832e-26	KCNIP3	0
chr1-41492235-41504820	4.40362e-31	0.281844	0.495	0.344	5.63699e-26	HIVEP3	1544
chr1-227945366-227948619	4.48719e-31	0.499706	0.207	0.108	5.74397e-26	WNT9A	0
chr20-45469137-45471585	7.90249e-31	0.536467	0.24	0.135	1.01158e-25	WFDC2	0
chr17-17445208-17449116	1.6311e-30	0.522978	0.253	0.144	2.08794e-25	MED9	27869
chr20-50760808-50764941	2.16969e-30	0.462155	0.237	0.132	2.77737e-25	PARD6B	4012
chr2-28610339-28611811	2.37574e-30	0.578497	0.203	0.105	3.04114e-25	PLB1	0
chr1-44805329-44814274	2.56323e-30	-0.381711	0.335	0.404	3.28114e-25	BTBD19	0
chr7-51313990-51318244	3.00388e-30	0.415679	0.256	0.15	3.8452e-25	COBL	0
chr20-43556297-43561455	3.607e-30	0.366063	0.214	0.118	4.61725e-25	SGK2	0
chr7-29562632-29567686	6.40519e-30	0.333697	0.256	0.145	8.19915e-25	PRR15	0
chr19-2540357-2548031	6.97471e-30	-0.409304	0.204	0.274	8.92818e-25	GNG7	0
chr4-90126861-90129218	1.05031e-29	0.381652	0.229	0.128	1.34448e-24	CCSER1	0
chr2-73175165-73178201	1.06796e-29	0.422298	0.227	0.125	1.36708e-24	RAB11FIP5	18443
chr17-74429610-74436880	1.28289e-29	0.307603	0.395	0.263	1.6422e-24	GPRC5C	0
chr2-176187172-176190431	1.42909e-29	0.463212	0.214	0.115	1.82935e-24	HOXD1	0
chr9-136949115-136953982	4.48658e-29	0.382624	0.256	0.148	5.74318e-24	LCN12	0
chr5-177494125-177498896	6.67751e-29	-0.45208	0.256	0.322	8.54775e-24	PDLIM7	0
chr18-48002725-48004607	8.085e-29	0.603543	0.208	0.111	1.03494e-23	ZBTB7C	22065
chr9-34988352-34995759	9.70625e-29	-0.351823	0.3	0.364	1.24248e-23	DNAJB5	0
chr17-62702858-62706471	1.0847e-28	0.402633	0.275	0.163	1.3885e-23	MARCH10	0
chr19-18760198-18765479	1.25079e-28	0.400067	0.258	0.15	1.60111e-23	CRTC1	0
chr22-23261981-23265755	1.48713e-28	0.420018	0.23	0.129	1.90365e-23	BCR	0
chr14-68975639-68980692	2.28996e-28	-0.412161	0.219	0.289	2.93133e-23	ACTN1	0
chr16-54928264-54931560	3.1825e-28	-0.446418	0.17	0.232	4.07386e-23	IRX5	0
chr8-100471668-100477017	3.59936e-28	0.449594	0.248	0.148	4.60747e-23	ANKRD46	32734
chr10-117549807-117554719	4.23902e-28	0.431225	0.227	0.129	5.42628e-23	EMX2	260
chr20-10216405-10219941	5.32343e-28	0.53686	0.263	0.155	6.81442e-23	SNAP25	0
chr2-176120002-176126078	1.25698e-27	0.34377	0.246	0.142	1.60904e-22	HOXD9	0
chr1-153532306-153541290	1.43397e-27	0.304724	0.411	0.284	1.8356e-22	S100A6	0
chr2-73983293-73986512	2.48077e-27	0.360149	0.251	0.149	3.17559e-22	TET3	0
chr3-24493794-24497011	2.64968e-27	0.363657	0.265	0.163	3.39181e-22	THRB	0
chr12-112107944-112112978	8.18554e-27	0.421274	0.227	0.13	1.04782e-21	NAA25	0
chr2-96501468-96507074	1.06834e-26	0.434927	0.268	0.161	1.36756e-21	NEURL3	0
chr11-130159291-130164338	2.26219e-26	0.435674	0.22	0.125	2.89578e-21	ST14	0
chr17-79986550-79994342	3.02097e-26	-0.303139	0.149	0.21	3.86709e-21	TBC1D16	0
chr17-81092799-81103464	3.58601e-26	0.282012	0.331	0.213	4.59038e-21	BAIAP2	0
chr10-46538792-46559557	4.45251e-26	0.294502	0.38	0.259	5.69957e-21	GPRIN2	0
chr10-132393459-132402211	6.52725e-26	0.276321	0.317	0.2	8.35541e-21	PWWP2B	0
chr12-751010-755260	9.14777e-26	-0.437495	0.159	0.22	1.17099e-20	WNK1	0
chr12-6309906-6313844	1.1064e-25	0.376203	0.224	0.125	1.41629e-20	PLEKHG6	0
chr1-151830249-151833613	1.41095e-25	0.34697	0.217	0.123	1.80613e-20	RORC	0
chr1-43347942-43350513	1.80962e-25	0.375945	0.251	0.152	2.31645e-20	MPL	0
chr17-14300397-14304298	2.34375e-25	0.295387	0.296	0.185	3.00018e-20	HS3ST3B1	0
chr16-66915935-66921957	3.72172e-25	0.359163	0.226	0.135	4.7641e-20	CDH16	0
chr17-75555403-75560421	3.79906e-25	0.354433	0.215	0.122	4.8631e-20	LLGL2	0
chr2-10072475-10087904	4.25722e-25	0.262748	0.381	0.264	5.44959e-20	CYS1	0
chr7-130008501-130011438	6.91657e-25	0.448471	0.226	0.129	8.85377e-20	ZC3HC1	6847
chr16-4935185-4938188	1.16695e-24	0.423977	0.219	0.127	1.49379e-19	PPL	0
chr1-110209244-110213652	1.40761e-24	0.307865	0.257	0.152	1.80186e-19	KCNC4	0
chr2-176115815-176119391	1.52802e-24	0.343709	0.208	0.117	1.95599e-19	HOXD10	0
chr16-67456340-67466766	2.51806e-24	0.309029	0.277	0.172	3.22331e-19	ATP6V0D1	0
chr16-75108650-75113029	4.76893e-24	0.304577	0.297	0.191	6.10461e-19	LDHD	0
chr6-7540485-7544497	6.94031e-24	0.391941	0.217	0.128	8.88415e-19	DSP	0
chr16-2085721-2093149	8.25291e-24	0.299742	0.276	0.171	1.05644e-18	TSC2	0
chr3-50333157-50344111	1.15181e-23	-0.445188	0.29	0.346	1.47441e-18	RASSF1	0
chr22-50543960-50549176	1.37654e-23	0.452807	0.22	0.128	1.76208e-18	KLHDC7B	0
chr14-105201274-105206320	1.47954e-23	0.347685	0.258	0.161	1.89393e-18	BRF1	2965
chr16-85561334-85572137	1.58502e-23	0.257881	0.392	0.272	2.02895e-18	GSE1	0
chr2-239244860-239248251	2.23545e-23	0.461131	0.216	0.124	2.86156e-18	HDAC4	0
chr9-127926491-127932243	3.00847e-23	0.345331	0.231	0.139	3.85108e-18	PIP5KL1	0
chr11-1545919-1550100	4.56182e-23	0.333139	0.285	0.178	5.8395e-18	DUSP8	3943
chr21-41166871-41172743	4.80966e-23	0.324991	0.288	0.184	6.15675e-18	BACE2	0
chr1-203303504-203312312	6.12576e-23	0.252285	0.366	0.258	7.84146e-18	BTG2	0
chr2-113225247-113231524	7.24492e-23	0.382587	0.24	0.148	9.27408e-18	PAX8	0
chr16-56606130-56612055	7.7362e-23	-0.361307	0.217	0.274	9.90296e-18	MT2A	0
chr8-144512707-144518758	9.73608e-23	0.314651	0.242	0.147	1.2463e-17	RECQL4	0
chr20-31610341-31613501	1.24637e-22	0.406405	0.227	0.136	1.59545e-17	ID1	3825
chr6-1606341-1612198	1.9095e-22	-0.346055	0.16	0.213	2.44432e-17	FOXC1	0
chr12-208907-215859	2.46725e-22	0.312885	0.301	0.195	3.15827e-17	SLC6A12	0
chr3-50154189-50158766	4.02671e-22	0.351403	0.214	0.128	5.15451e-17	SEMA3F	0
chr8-141114937-141120228	4.18501e-22	0.334071	0.246	0.149	5.35715e-17	DENND3	0
chr19-48500798-48503006	4.27894e-22	0.414886	0.222	0.131	5.47738e-17	LMTK3	0
chr1-18479303-18484284	5.55008e-22	0.318752	0.291	0.186	7.10454e-17	KLHDC7A	0
chr6-33589171-33591821	7.87611e-22	0.412287	0.226	0.137	1.00821e-16	LINC00336	0
chr10-62045393-62052647	1.24852e-21	-0.322444	0.167	0.22	1.59821e-16	ARID5B	0
chr6-44072448-44077732	1.64465e-21	0.254206	0.283	0.179	2.10528e-16	RP5-1120P11.3	0
chr16-57617745-57625131	1.74285e-21	0.269235	0.391	0.269	2.23099e-16	ADGRG1	0
chr7-1553463-1560868	2.35561e-21	0.302563	0.307	0.202	3.01536e-16	TMEM184A	0
chr12-32398406-32401483	2.46212e-21	0.339414	0.226	0.138	3.15171e-16	FGD4	0
[truncated: 190 more rows]

## Sheet: IC
	p_val	avg_log2FC	pct.1	pct.2	p_val_adj	gene	distance
[truncated: 525 more rows]

[truncated: 3 more sheets: ENDO, FIB, LEUK]
