# Supplementary material for: Defining cellular complexity in human autosomal dominant polycystic kidney disease by multimodal single cell analysis
Source: Nat Commun. 2022 Oct 30;13:6497. doi: 10.1038/s41467-022-34255-z (PMC9618568; doi:10.1038/s41467-022-34255-z)
Supplement: Supplementary file 9 — Supplementary Data 6 [file 41467_2022_34255_MOESM9_ESM.xlsx]

## Sheet: PT1
	p_val	avg_log2FC	pct.1	pct.2	p_val_adj	gene	distance
chr12-47810444-47821780	5.72474e-104	0.774788	0.375	0.121	7.32813e-99	HDAC7	0
chr19-53865952-53869950	7.9865e-92	0.802077	0.15	0.009	1.02234e-86	MYADM	0
chr1-41492235-41504820	4.01247e-86	0.62745	0.296	0.08	5.13629e-81	HIVEP3	1544
chr16-46398350-46401835	1.54572e-85	1.16807	0.265	0.046	1.97865e-80	SHCBP1	178718
chr12-52246590-52250860	2.96138e-81	1.13735	0.166	0.018	3.7908e-76	KRT7	0
chr14-103549046-103553060	1.73056e-80	1.13276	0.216	0.036	2.21525e-75	BAG5	3483
chr19-13051213-13056510	2.68348e-78	1.24708	0.28	0.071	3.43507e-73	NFIX	0
chr16-46386061-46392229	1.71309e-77	0.902765	0.358	0.111	2.1929e-72	SHCBP1	188324
chr1-153563377-153569201	4.46286e-77	0.763107	0.274	0.079	5.71282e-72	S100A2	0
chr17-50054839-50065250	5.9062e-77	0.699366	0.344	0.13	7.56041e-72	ITGA3	0
chr11-1557083-1562041	1.12072e-73	0.898629	0.258	0.065	1.43461e-68	DUSP8	0
chr5-151014628-151031776	2.92377e-73	-0.55178	0.632	0.887	3.74266e-68	AC008641.1	0
chr7-73826442-73835053	7.86218e-73	0.65865	0.326	0.116	1.00642e-67	CLDN4	0
chr19-13848868-13852521	3.55981e-72	1.02056	0.176	0.023	4.55684e-67	NANOS3	9541
chr16-34581053-34589749	3.45037e-70	0.931941	0.293	0.076	4.41675e-65	CTD-2144E22.8	388994
chr12-52242908-52245781	9.63877e-69	1.05928	0.239	0.061	1.23384e-63	KRT7	0
chr5-49656381-49662069	1.36196e-68	0.976941	0.31	0.092	1.74341e-63	EMB	734122
chr16-4942695-4946223	9.58559e-68	0.879319	0.191	0.036	1.22703e-62	PPL	0
chr8-102727959-102730313	5.05104e-66	1.32961	0.198	0.04	6.46574e-61	KLF10	72056
chr6-158025910-158028231	1.79013e-64	1.26716	0.117	0.008	2.29151e-59	SYNJ2	0
chr8-55100940-55103289	1.42287e-63	1.39094	0.18	0.031	1.82139e-58	XKR4	0
chr10-97888541-97890274	8.13482e-63	1.27687	0.109	0.007	1.04132e-57	CRTAC1	0
chr15-20258257-20263774	4.77952e-62	1.19484	0.27	0.087	6.11817e-57	RP11-509A17.3	80961
chr2-121699290-121700529	6.01066e-62	1.44213	0.128	0.012	7.69413e-57	NIFK	26415
chr1-153532306-153541290	1.33761e-61	0.619435	0.201	0.054	1.71225e-56	S100A6	0
chr1-14553385-14554449	3.055e-61	1.25097	0.104	0.007	3.91064e-56	KAZN	0
chr17-81063475-81073299	2.49381e-59	-0.865624	0.207	0.535	3.19227e-54	BAIAP2	0
chr8-127853801-127855968	1.12977e-58	1.2816	0.174	0.035	1.4462e-53	PVT1	0
chr10-3065714-3070257	3.42785e-58	0.788109	0.187	0.047	4.38792e-53	PFKP	0
chr8-24998415-25001575	5.28087e-58	1.41777	0.168	0.033	6.75994e-53	CTD-2168K21.1	0
chr15-63040550-63045199	6.14091e-58	1.02014	0.153	0.025	7.86086e-53	TPM1	0
chr17-2848572-2850074	3.46812e-57	1.26597	0.134	0.018	4.43947e-52	RAP1GAP2	0
chr2-28397764-28416137	3.58689e-57	0.678091	0.292	0.11	4.59151e-52	FOSL2	0
chr19-13845945-13848297	3.4488e-56	0.714652	0.124	0.016	4.41475e-51	MIR24-2	9585
chr22-30245566-30254797	4.75699e-56	0.792683	0.248	0.081	6.08933e-51	LIF	0
chr5-83471210-83474952	5.68238e-55	1.02641	0.24	0.073	7.2739e-50	VCAN	0
chr11-76791172-76801817	6.01646e-55	-0.829952	0.257	0.56	7.70154e-50	TSKU	0
chr17-78351309-78361827	2.87269e-53	0.581975	0.287	0.123	3.67728e-48	SOCS3	0
chr11-114294763-114296755	3.72027e-53	1.37522	0.105	0.008	4.76224e-48	NNMT	0
chr15-91939318-91943510	9.83166e-53	0.903844	0.14	0.024	1.25853e-47	SLCO3A1	0
chr4-49101271-49112929	2.1002e-52	1.05313	0.197	0.049	2.68842e-47	CWH43	39189
chr20-50320701-50322365	4.31321e-52	1.50628	0.109	0.011	5.52126e-47	LINC01271	0
chr17-17445208-17449116	7.50864e-52	0.973645	0.212	0.064	9.61165e-47	MED9	27869
chr17-72342173-72344193	9.14478e-52	1.49512	0.122	0.016	1.17061e-46	LINC00511	0
chr1-125179756-125180715	1.22954e-51	1.38697	0.121	0.014	1.57391e-46	RP11-344P13.1	3599231
chr13-114064069-114066166	9.91224e-51	1.12734	0.106	0.01	1.26885e-45	RASA3	0
chr12-52190843-52194437	1.02308e-50	1.07185	0.195	0.055	1.30963e-45	KRT80	0
chr12-52230426-52236550	1.48758e-50	0.719589	0.14	0.028	1.90422e-45	KRT7	0
chr1-210232022-210234727	1.48795e-50	0.878297	0.159	0.035	1.90469e-45	SERTAD4	0
chr6-169932463-169935993	1.75806e-50	1.13013	0.13	0.017	2.25045e-45	RP1-182D15.2	122360
chr2-1742582-1745098	3.93225e-50	1.27024	0.107	0.011	5.0336e-45	PXDN	0
chr1-201460836-201463408	5.09204e-50	0.959644	0.104	0.01	6.51822e-45	PHLDA3	974
chr2-126655530-126659622	6.76121e-50	0.837859	0.146	0.03	8.65488e-45	GYPC	0
chr5-151684710-151687454	8.85463e-50	1.30439	0.186	0.049	1.13346e-44	SPARC	0
chr2-234980428-234984361	1.07812e-49	0.763794	0.142	0.028	1.38008e-44	SH3BP4	0
chr16-3019368-3030040	1.18275e-49	0.482236	0.51	0.348	1.51401e-44	TNFRSF12A	0
chr11-69296698-69299703	1.62902e-49	0.899119	0.128	0.018	2.08528e-44	MYEOV	0
chr19-43667471-43670581	3.55516e-49	0.789894	0.221	0.073	4.55089e-44	PLAUR	0
chr12-26271601-26276242	3.99278e-49	0.864135	0.113	0.017	5.11108e-44	SSPN	0
chr17-50026573-50029404	1.10125e-48	1.13987	0.186	0.05	1.40969e-43	RP11-1094H24.3	9728
chr20-63680969-63683257	1.36774e-48	1.27346	0.115	0.015	1.75081e-43	RTEL1	0
chr2-28661490-28663744	6.8037e-48	1.13157	0.116	0.015	8.70928e-43	PLB1	17701
chr12-6214541-6217337	7.11739e-48	0.743398	0.111	0.016	9.11083e-43	CD9	0
chr21-45363612-45367846	1.60496e-47	0.958203	0.156	0.034	2.05448e-42	LINC00316	21621
chr14-105466725-105478477	1.99215e-47	0.54551	0.297	0.139	2.55011e-42	CRIP2	0
chr16-46392867-46397238	3.93386e-47	1.06006	0.177	0.039	5.03566e-42	SHCBP1	183315
chr22-37545038-37547718	1.03204e-46	1.05941	0.172	0.045	1.32109e-41	CDC42EP1	12728
chr11-125262086-125263966	1.14284e-46	1.43454	0.101	0.012	1.46292e-41	PKNOX2	0
chr14-103107386-103113020	1.24034e-46	1.06277	0.191	0.052	1.58774e-41	EXOC3L4	0
chr6-21022163-21023064	1.29163e-46	1.38416	0.113	0.015	1.6534e-41	CDKAL1	0
chr2-27091683-27096848	1.37128e-46	-0.775518	0.257	0.552	1.75534e-41	KHK	0
chr16-89917632-89925040	5.7853e-46	0.87843	0.191	0.06	7.40564e-41	TUBB3	0
chr9-81587459-81589023	1.19086e-45	0.998874	0.142	0.032	1.52439e-40	TLE1	0
chr2-222423572-222428485	1.3211e-45	0.742144	0.153	0.039	1.69112e-40	SGPP2	0
chr12-26134749-26135702	1.69989e-45	1.20554	0.118	0.02	2.176e-40	SSPN	0
chr9-129332056-129338109	2.19043e-45	0.632483	0.238	0.09	2.80393e-40	LINC01503	0
chr5-14035718-14038741	2.7332e-45	1.04533	0.147	0.035	3.49871e-40	DNAH5	91174
chr12-4268825-4275646	3.61517e-45	0.926166	0.162	0.04	4.62771e-40	CCND2	0
chr17-1107666-1111985	1.06987e-44	0.742544	0.101	0.011	1.36952e-39	ABR	0
chr19-48489679-48494950	2.01404e-44	0.553573	0.189	0.057	2.57813e-39	LMTK3	0
chr9-130436672-130439140	2.98979e-44	-1.14899	0.115	0.364	3.82717e-39	HMCN2	2548
chr12-49187243-49189488	3.46459e-44	0.912673	0.133	0.026	4.43495e-39	TUBA1A	0
chr16-495067-503883	4.30368e-44	-0.719529	0.286	0.568	5.50906e-39	RAB11FIP3	0
chr11-1566814-1575125	8.21399e-44	0.654142	0.259	0.096	1.05146e-38	DUSP8	0
chr19-13838703-13845207	1.02781e-43	0.529233	0.189	0.065	1.31568e-38	MIR24-2	2343
chr17-57874236-57876729	1.07845e-43	1.05931	0.135	0.03	1.38051e-38	CUEDC1	0
chr10-93435875-93439609	1.15531e-43	0.717989	0.135	0.027	1.47889e-38	MYOF	0
chr10-93445181-93446744	2.51503e-43	0.789087	0.142	0.034	3.21944e-38	MYOF	0
chr1-633691-634587	2.74927e-43	0.933195	0.24	0.101	3.51929e-38	RP5-857K21.4	0
chr8-127733812-127739128	3.68116e-43	0.736384	0.257	0.113	4.71219e-38	MYC	0
chr9-81842398-81843259	3.78379e-43	1.2964	0.106	0.015	4.84355e-38	RNA5SP287	42236
chr5-148965454-148966812	4.63165e-43	1.00562	0.107	0.017	5.92888e-38	SH3TC2	0
chr1-116909342-116912079	7.31579e-43	0.952483	0.133	0.028	9.3648e-38	PTGFRN	0
chr5-179264838-179266205	2.60568e-42	1.4383	0.142	0.032	3.33548e-37	ADAMTS2	0
chr4-8502746-8505008	2.88052e-42	1.35461	0.111	0.017	3.68729e-37	RP11-689P11.2	0
chr4-16082218-16084588	5.8932e-42	1.02452	0.122	0.024	7.54377e-37	PROM1	0
chr5-139695674-139701739	6.03261e-42	0.592108	0.239	0.102	7.72223e-37	CTB-35F21.1	0
chr5-150472562-150474609	7.94389e-42	1.29533	0.125	0.024	1.01688e-36	CTC-367J11.1	921
chr2-20204956-20226492	1.37956e-41	-0.432909	0.557	0.802	1.76595e-36	SDC1	0
chr22-36321824-36338337	3.44722e-41	0.423294	0.35	0.206	4.41272e-36	MYH9	0
chr15-62895794-62897607	8.0472e-41	1.12448	0.116	0.02	1.03011e-35	RP11-1069G10.2	0
chr9-137274493-137278778	1.16641e-40	0.828583	0.153	0.039	1.4931e-35	TOR4A	0
chr2-240249823-240252845	1.44872e-40	0.685122	0.134	0.03	1.85447e-35	AC124861.1	0
chr3-48661315-48664914	1.5486e-40	0.771871	0.209	0.073	1.98233e-35	CELSR3	0
chr22-24539816-24548092	2.81234e-40	-0.743411	0.226	0.498	3.60002e-35	GUCD1	0
chr13-113970087-113971317	2.85586e-40	1.50275	0.109	0.016	3.65573e-35	ABC13-47488600E17.1	0
chr1-7469001-7472642	4.28257e-40	0.774672	0.104	0.017	5.48203e-35	CAMTA1	0
chr14-104966960-104969555	5.31733e-40	0.87815	0.105	0.016	6.80661e-35	AHNAK2	0
chr5-49599259-49603075	1.96817e-39	0.803834	0.241	0.088	2.51942e-34	EMB	793116
chr7-132065417-132067178	1.99016e-39	1.25442	0.124	0.027	2.54757e-34	PLXNA4	56153
chr12-46266538-46270279	2.25219e-39	0.697142	0.13	0.033	2.88298e-34	SLC38A1	0
chr10-3045586-3047386	2.92535e-39	1.13799	0.104	0.015	3.74468e-34	RP11-118K6.3	18037
chr3-14451850-14454479	3.42596e-39	1.06137	0.153	0.041	4.38551e-34	SLC6A6	0
chr12-52145745-52150481	5.2812e-39	0.668361	0.145	0.037	6.76035e-34	KRT80	18514
chr20-57748175-57749690	6.01222e-39	1.06017	0.11	0.019	7.69613e-34	PMEPA1	36638
chr14-104970160-104981342	1.44038e-38	0.659384	0.327	0.192	1.8438e-33	AHNAK2	0
chr1-16180941-16184993	2.78379e-38	0.883054	0.115	0.021	3.56348e-33	ARHGEF19	12860
chr22-37559021-37564621	3.36265e-38	0.747847	0.239	0.098	4.30446e-33	CDC42EP1	0
chr7-44103690-44105921	4.95797e-38	1.34439	0.111	0.021	6.3466e-33	AEBP1	0
chr19-45455291-45456698	5.037e-38	0.851951	0.123	0.029	6.44777e-33	ERCC1	0
chr6-2433588-2434857	8.94609e-38	0.822585	0.104	0.019	1.14517e-32	GMDS-AS1	0
chr17-78340911-78344152	1.39812e-37	0.830482	0.147	0.039	1.78971e-32	AC061992.2	0
chr1-156122392-156131050	1.40874e-37	0.536061	0.323	0.174	1.8033e-32	LMNA	0
chr1-210291840-210293722	1.53943e-37	0.927199	0.113	0.023	1.97059e-32	HHAT	34529
chr6-30880693-30886898	1.9997e-37	0.524993	0.229	0.104	2.55977e-32	DDR1	0
chr1-6443224-6452087	2.67004e-37	-0.636046	0.238	0.511	3.41787e-32	ESPN	0
chr10-98267176-98270099	3.20964e-37	0.963246	0.125	0.026	4.10859e-32	LOXL4	0
chr17-31580633-31582612	4.05078e-37	1.07298	0.101	0.018	5.18533e-32	RP1-41C23.1	549
chr2-47028112-47036072	4.13807e-37	0.579768	0.13	0.033	5.29706e-32	TTC7A	0
chr20-10216405-10219941	5.39792e-37	0.923555	0.164	0.052	6.90977e-32	SNAP25	0
chr14-105084807-105094687	9.69895e-37	0.505186	0.269	0.147	1.24154e-31	RP11-44N21.1	0
chr15-80401183-80406135	1.22918e-36	0.583266	0.175	0.062	1.57345e-31	ARNT2	0
chr8-27610190-27615742	1.4672e-36	0.625158	0.328	0.181	1.87814e-31	CLU	0
chr15-73981678-73983986	1.70123e-36	1.04474	0.109	0.021	2.17771e-31	STOML1	0
chr17-78313560-78318546	1.80928e-36	0.662864	0.158	0.049	2.31602e-31	AC061992.2	0
chr17-77419485-77430873	5.71177e-36	0.581193	0.353	0.209	7.31153e-31	SEPT9	0
chr1-16151064-16157364	2.34361e-35	0.643289	0.281	0.144	3.00001e-30	EPHA2	0
chr21-36428587-36431294	3.42818e-35	0.666907	0.104	0.021	4.38835e-30	CHAF1B	9571
chr19-18414158-18423939	3.60188e-35	0.525775	0.255	0.114	4.61069e-30	SSBP4	0
chr3-14143768-14145151	4.05808e-35	1.15031	0.105	0.018	5.19467e-30	XPC	0
chr20-40550898-40551719	5.09316e-35	-1.79232	0.008	0.139	6.51966e-30	MAFB	134128
chr5-170744105-170748244	5.10855e-35	0.793696	0.163	0.055	6.53935e-30	KCNIP1	7472
chr3-46873031-46887349	6.77858e-35	-0.371224	0.515	0.774	8.67712e-30	PTH1R	0
chr20-57558619-57571275	9.93379e-35	-0.470239	0.46	0.703	1.2716e-29	PCK1	0
chr19-8525057-8527598	1.03914e-34	0.55975	0.286	0.144	1.33018e-29	MYO1F	0
chr4-140755499-140757732	1.04621e-34	0.627845	0.134	0.041	1.33923e-29	TBC1D9	0
chr16-56666980-56670848	1.24837e-34	-0.691704	0.165	0.409	1.59801e-29	MT1G	0
chr10-102627343-102630511	1.67706e-34	0.918162	0.123	0.032	2.14677e-29	SUFU	0
chr2-102226842-102228741	3.63996e-34	0.749736	0.135	0.04	4.65943e-29	IL1RL2	0
chr21-17511440-17514452	4.1357e-34	0.631779	0.162	0.053	5.29403e-29	CXADR	0
chr20-51766467-51769251	1.12399e-33	0.786913	0.109	0.022	1.4388e-28	ATP9A	0
chr1-204146595-204153241	1.249e-33	-0.481855	0.375	0.641	1.59883e-28	ETNK2	0
chr3-46888055-46910709	1.47789e-33	-0.408233	0.457	0.714	1.89181e-28	PTH1R	0
chr19-20165842-20168201	1.56411e-33	0.76662	0.168	0.061	2.00218e-28	ZNF486	0
chr9-136900905-136903492	2.14897e-33	0.853661	0.124	0.032	2.75086e-28	TRAF2	0
chr15-91852433-91855069	3.25991e-33	0.786931	0.118	0.031	4.17295e-28	SLCO3A1	0
chr22-30234560-30236373	3.34988e-33	1.0107	0.125	0.032	4.28811e-28	LIF	4073
chr9-101416980-101420179	3.36878e-33	-1.10049	0.076	0.272	4.31231e-28	ALDOB	398
chr7-73849122-73852500	5.2553e-33	0.865336	0.22	0.1	6.72721e-28	WBSCR27	6586
chr9-133737151-133741451	8.42614e-33	-0.718739	0.205	0.449	1.07861e-27	SARDH	0
chr10-104299143-104301347	9.18258e-33	1.16587	0.116	0.024	1.17544e-27	GSTO2	0
chr10-5942493-5946429	1.67667e-32	0.882841	0.101	0.019	2.14627e-27	IL15RA	0
chr1-223706113-223708393	1.75886e-32	0.995152	0.103	0.021	2.25149e-27	CAPN2	0
chr18-3621888-3625517	2.09725e-32	0.707956	0.198	0.083	2.68465e-27	DLGAP1	0
chr8-130014541-130017339	2.17644e-32	0.796376	0.14	0.044	2.78602e-27	FAM49B	0
chr22-36463581-36471289	4.13892e-32	0.666328	0.186	0.078	5.29815e-27	TXN2	0
chr14-99229609-99232540	4.71976e-32	0.946238	0.11	0.027	6.04167e-27	BCL11B	0
chr9-114348659-114349700	5.16025e-32	1.03611	0.101	0.022	6.60554e-27	AKNA	0
chr11-57597322-57599534	9.72049e-32	0.906951	0.116	0.032	1.2443e-26	SERPING1	0
chr8-40172637-40176506	1.11127e-31	0.6298	0.157	0.057	1.42251e-26	RP11-470M17.2	24
chr20-45469137-45471585	1.16287e-31	0.672405	0.125	0.037	1.48857e-26	WFDC2	0
chr12-122992216-122996887	1.19174e-31	-0.800694	0.168	0.4	1.52552e-26	PITPNM2	0
chr3-42651599-42656812	1.67905e-31	0.791705	0.185	0.077	2.14932e-26	ZBTB47	0
chr5-150623419-150628483	1.72699e-31	0.799831	0.128	0.034	2.21069e-26	SYNPO	0
chr1-47177806-47193543	2.25917e-31	-0.296922	0.764	0.915	2.89192e-26	PDZK1IP1	0
chrY-56828471-56851716	2.64957e-31	0.696805	0.315	0.179	3.39166e-26	TTTY3	31095082
chr1-21631796-21635825	3.04594e-31	0.653268	0.136	0.044	3.89905e-26	RAP1GAP	0
chr11-1545919-1550100	4.05443e-31	0.475925	0.122	0.039	5.19e-26	DUSP8	3943
chr12-52202225-52203950	4.67776e-31	0.997702	0.151	0.051	5.98791e-26	C12orf80	1633
chr11-57310244-57313311	7.34918e-31	0.666897	0.154	0.057	9.40754e-26	TNKS1BP1	0
chr6-113854604-113860660	7.44675e-31	0.544919	0.255	0.132	9.53244e-26	MARCKS	0
chr9-111036501-111039859	8.03544e-31	0.903133	0.112	0.029	1.0286e-25	LPAR1	0
chr22-49932950-49939023	1.15821e-30	0.508282	0.142	0.047	1.4826e-25	CITF22-49E9.3	0
chr9-129478949-129502443	1.65371e-30	0.311862	0.648	0.59	2.11688e-25	LINC00963	0
chr1-212605391-212610084	1.91068e-30	0.450466	0.276	0.156	2.44583e-25	ATF3	0
chr4-25653961-25656641	2.2445e-30	0.924489	0.141	0.045	2.87315e-25	SLC34A2	0
chr22-24587424-24589222	2.54619e-30	1.24716	0.129	0.038	3.25933e-25	LRRC75B	0
chr3-10191205-10194892	2.73916e-30	0.706356	0.215	0.099	3.50634e-25	IRAK2	0
chr18-106574-112552	3.48311e-30	0.611688	0.293	0.169	4.45866e-25	RP11-683L23.7	33028
chr22-38217688-38222181	3.60024e-30	0.680895	0.107	0.029	4.60859e-25	TMEM184B	0
chr7-42236224-42238458	3.8692e-30	0.987332	0.129	0.039	4.95288e-25	GLI3	0
chr18-3602484-3606411	4.86673e-30	0.82094	0.138	0.041	6.22981e-25	DLGAP1	0
chr17-48549304-48565544	5.16947e-30	0.348306	0.17	0.073	6.61734e-25	HOXB3	0
chr6-82363253-82365864	5.5996e-30	0.748393	0.115	0.031	7.16793e-25	TPBG	0
chr14-22836113-22839620	5.98152e-30	0.739017	0.209	0.099	7.65682e-25	MMP14	0
chr8-133487797-133493475	6.64493e-30	-0.689535	0.195	0.43	8.50604e-25	ST3GAL1	0
chr7-74475464-74484414	9.47781e-30	0.463277	0.351	0.236	1.21324e-24	GTF2IRD1	0
chr7-29987093-29990331	9.48172e-30	0.677195	0.119	0.037	1.21374e-24	SCRN1	0
chr22-37376655-37382049	9.99357e-30	-0.724455	0.207	0.458	1.27926e-24	ELFN2	0
chr11-128463173-128464475	1.13513e-29	1.24349	0.106	0.025	1.45306e-24	ETS1	0
chr9-81686233-81690991	1.2324e-29	0.444731	0.323	0.195	1.57757e-24	TLE1	0
chr16-12109580-12112453	2.22013e-29	-1.06392	0.069	0.249	2.84195e-24	SNX29	0
chr4-183746272-183748672	2.66338e-29	0.884046	0.139	0.043	3.40934e-24	RP11-499F19.3	13442
chr2-111659065-111660719	3.13886e-29	0.6327	0.159	0.059	4.018e-24	RP11-68E19.2	21097
chr8-58066139-58072297	3.46817e-29	0.645934	0.21	0.098	4.43953e-24	FAM110B	0
chr7-5591367-5596589	4.47677e-29	0.679872	0.115	0.03	5.73063e-24	FSCN1	0
chr19-38386365-38390113	4.7564e-29	0.747015	0.141	0.048	6.08858e-24	GGN	0
chr16-77211917-77214050	4.87444e-29	0.981169	0.129	0.037	6.23967e-24	SYCE1L	0
chr1-997015-1002285	5.68286e-29	0.61723	0.142	0.048	7.27451e-24	HES4	0
chr5-177446029-177448460	6.05061e-29	0.829382	0.135	0.045	7.74527e-24	PRR7	0
chr18-77100737-77103014	6.06342e-29	0.931911	0.133	0.041	7.76166e-24	MBP	0
chr4-81631779-81633228	6.42054e-29	1.04438	0.127	0.034	8.2188e-24	RASGEF1B	0
chr19-29098679-29099768	9.37905e-29	0.865315	0.158	0.058	1.20059e-23	LINC01532	84723
chrX-154368266-154375363	1.09426e-28	0.509138	0.217	0.109	1.40075e-23	FLNA	0
chr16-29288497-29293869	1.43534e-28	0.685378	0.212	0.098	1.83736e-23	RP11-231C14.7	0
chr9-121285673-121290221	1.63146e-28	0.553966	0.156	0.06	2.0884e-23	GSN	0
chr21-41166871-41172743	1.63716e-28	0.4354	0.106	0.031	2.09569e-23	BACE2	0
chr17-81416682-81421830	2.0659e-28	0.626425	0.103	0.022	2.64452e-23	BAHCC1	0
chr8-66123735-66124716	4.02679e-28	0.943339	0.121	0.038	5.15462e-23	TRIM55	2179
chr20-49775111-49776900	4.13315e-28	1.00407	0.109	0.031	5.29076e-23	SLC9A8	35812
chr7-12569604-12572056	4.31332e-28	0.603086	0.107	0.031	5.52139e-23	SCIN	0
chr6-144284256-144287495	5.47336e-28	0.625628	0.139	0.052	7.00634e-23	UTRN	0
chr5-1128083-1131839	6.1638e-28	0.859154	0.142	0.051	7.89016e-23	SLC12A7	16047
chr12-119178351-119181179	1.06146e-27	0.713504	0.247	0.126	1.35875e-22	HSPB8	0
chr1-210250617-210253359	1.09265e-27	0.841731	0.11	0.03	1.39867e-22	SERTAD4	3985
chr22-46005418-46008814	1.55634e-27	0.725887	0.209	0.102	1.99224e-22	CITF22-92A6.1	4791
chr20-36861563-36867267	1.96142e-27	0.568224	0.192	0.09	2.51078e-22	SOGA1	0
chr6-41711326-41714954	2.13044e-27	0.599829	0.117	0.035	2.72713e-22	TFEB	0
chr10-93465548-93466983	2.24147e-27	0.621066	0.122	0.043	2.86926e-22	MYOF	0
chr15-88638102-88640572	3.04297e-27	0.77653	0.214	0.101	3.89525e-22	ISG20	0
chr2-222317942-222320929	4.27511e-27	0.82049	0.113	0.037	5.47249e-22	RP11-384O8.1	0
chr6-30746768-30753178	4.39159e-27	0.580033	0.207	0.101	5.62159e-22	IER3	2213
chr17-59836296-59849351	6.93126e-27	0.388835	0.602	0.507	8.87256e-22	VMP1	0
chr3-75667725-75672834	8.94984e-27	0.661983	0.226	0.111	1.14565e-21	LINC00960	0
chr13-20519835-20527236	1.68759e-26	-0.456968	0.304	0.544	2.16026e-21	CRYL1	0
chr2-113818033-113819054	2.70903e-26	1.00113	0.131	0.044	3.46777e-21	AC024704.2	10335
chr5-16930114-16937824	2.87323e-26	0.422117	0.22	0.113	3.67797e-21	MYO10	0
chr21-17610779-17613759	3.35758e-26	0.536914	0.107	0.036	4.29797e-21	BTG3	0
chr17-40310931-40315132	4.00183e-26	0.736509	0.183	0.085	5.12266e-21	RARA	0
chr9-133656472-133659755	4.03998e-26	-0.740989	0.119	0.309	5.1715e-21	DBH	0
chr7-74061672-74062606	4.62689e-26	0.99013	0.104	0.031	5.92279e-21	ELN	0
chr14-22847109-22849939	5.41435e-26	0.940131	0.152	0.061	6.93079e-21	MMP14	0
chr1-8000167-8007828	5.92364e-26	-0.634988	0.258	0.468	7.58274e-21	ERRFI1	0
chr5-139707634-139712348	7.87595e-26	0.629709	0.122	0.042	1.00818e-20	CTB-35F21.1	0
chr6-148746007-148748851	9.07143e-26	0.666921	0.13	0.048	1.16122e-20	UST	0
chr2-42786583-42790223	1.81949e-25	-0.851023	0.1	0.279	2.32909e-20	HAAO	0
chr11-33690277-33693627	1.93187e-25	0.573298	0.125	0.041	2.47295e-20	CD59	4633
chr15-31381856-31383643	2.45718e-25	-0.812169	0.112	0.301	3.14539e-20	KLF13	0
chr4-73867814-73869792	2.86075e-25	1.13131	0.111	0.034	3.66199e-20	CXCL1	0
chr14-95264261-95266188	3.28749e-25	0.851236	0.128	0.048	4.20825e-20	CLMN	0
chr18-59899033-59901165	4.29236e-25	0.639818	0.113	0.034	5.49457e-20	PMAIP1	0
chr12-235879-239532	7.13559e-25	-0.779057	0.144	0.335	9.13413e-20	SLC6A13	0
chr19-44752952-44759106	7.54118e-25	0.521808	0.18	0.084	9.65331e-20	BCL3	0
chr18-34493027-34494485	8.34329e-25	0.998265	0.13	0.045	1.06801e-19	DTNA	0
chr10-110495828-110499885	8.6082e-25	0.601195	0.188	0.09	1.10192e-19	DUSP5	0
chr4-139554853-139557912	9.6817e-25	0.534181	0.181	0.084	1.23933e-19	SETD7	0
chr1-32757975-32762145	1.17061e-24	0.55575	0.174	0.078	1.49847e-19	KIAA1522	0
chr1-41484004-41488766	1.31465e-24	0.604474	0.152	0.068	1.68286e-19	EDN2	0
chr19-989482-997086	1.32515e-24	-0.547624	0.186	0.385	1.6963e-19	WDR18	0
chr9-134320383-134337215	1.3291e-24	-0.333363	0.543	0.76	1.70135e-19	RXRA	0
chr12-113133005-113137380	1.35542e-24	0.716303	0.138	0.05	1.73505e-19	RASAL1	0
chr5-150640187-150643212	1.6999e-24	0.774561	0.148	0.057	2.17601e-19	SYNPO	0
chr8-128176327-128177701	2.37612e-24	0.954019	0.101	0.028	3.04163e-19	AC026248.1	57941
chr19-49337943-49341064	2.47149e-24	0.474545	0.115	0.041	3.1637e-19	CD37	0
chr1-2091569-2096026	3.45866e-24	-0.776591	0.119	0.31	4.42736e-19	PRKCZ	0
chr2-240856612-240858018	3.56198e-24	-1.11973	0.052	0.192	4.55962e-19	AGXT	10460
chr6-90368810-90369625	3.87478e-24	0.967655	0.125	0.043	4.96003e-19	RP1-45N11.1	6177
chr4-182142443-182145199	4.40029e-24	0.839793	0.133	0.05	5.63272e-19	TENM3	0
chr20-4148371-4150390	4.6021e-24	0.799232	0.115	0.039	5.89106e-19	SMOX	0
chr4-49117827-49121365	4.83315e-24	0.989794	0.112	0.032	6.18682e-19	CWH43	55745
chr6-39198534-39211635	5.79685e-24	-0.459331	0.303	0.528	7.42043e-19	KCNK5	0
chr19-11141583-11144410	6.1305e-24	0.507772	0.229	0.13	7.84754e-19	SPC24	0
chr5-16615743-16618004	6.22513e-24	0.84751	0.101	0.031	7.96866e-19	FAM134B	0
chr17-82055583-82058608	9.04747e-24	-0.887727	0.082	0.244	1.15815e-18	GPS1	0
chr17-11598026-11599449	9.5527e-24	0.598249	0.172	0.083	1.22282e-18	DNAH9	0
chr16-518673-531058	1.08405e-23	-0.307068	0.556	0.747	1.38767e-18	RAB11FIP3	0
chr16-693290-696319	1.11437e-23	0.776517	0.109	0.034	1.42648e-18	FBXL16	0
chr1-202105407-202108867	1.23833e-23	0.590794	0.192	0.1	1.58517e-18	GPR37L1	13990
chr19-18425244-18442517	1.26615e-23	0.422125	0.277	0.174	1.62078e-18	SSBP4	0
chr10-29803368-29805524	1.62217e-23	0.942359	0.101	0.028	2.07651e-18	SVIL	66586
chr1-202014864-202019685	1.78718e-23	0.661117	0.177	0.084	2.28773e-18	ELF3	0
chr11-96154724-96157434	1.84442e-23	0.846556	0.145	0.057	2.361e-18	MAML2	0
chr14-67513611-67515757	2.56205e-23	1.0562	0.113	0.038	3.27963e-18	TMEM229B	0
chr9-72526699-72528111	2.63315e-23	0.824232	0.117	0.041	3.37064e-18	TMC1	0
chr9-101427998-101436192	2.80539e-23	-0.644818	0.229	0.435	3.59113e-18	ALDOB	0
chr1-117171684-117173480	3.04177e-23	0.988429	0.106	0.031	3.89371e-18	VTCN1	0
chr8-628058-631729	4.43406e-23	0.741224	0.165	0.079	5.67595e-18	ERICH1	0
chr21-6370946-6372199	6.12852e-23	0.85526	0.123	0.048	7.84499e-18	CH507-145C22.1	10530
chr18-13500027-13503091	6.2681e-23	0.897472	0.174	0.077	8.02366e-18	LDLRAD4	0
chr10-132515104-132520942	6.86913e-23	0.384523	0.193	0.1	8.79303e-18	RP11-432J24.5	0
chr10-73906433-73909853	9.80871e-23	0.865624	0.128	0.053	1.25559e-17	PLAU	0
chr10-78971679-78975332	9.90228e-23	0.493726	0.25	0.146	1.26757e-17	RP11-481G8.2	25151
chr2-119425563-119443301	1.04716e-22	-0.299972	0.609	0.789	1.34045e-17	TMEM37	0
chr5-178287649-178290047	1.2551e-22	0.898042	0.122	0.048	1.60663e-17	COL23A1	0
chr3-186929960-186933465	1.29147e-22	0.54993	0.122	0.043	1.65318e-17	ST6GAL1	0
chr4-186541017-186541911	1.35441e-22	-1.10308	0.053	0.194	1.73375e-17	RP11-215A19.2	0
chr6-146913714-146915203	1.50224e-22	0.704824	0.158	0.069	1.92299e-17	RP11-497D6.5	33324
chr1-37473277-37482125	2.07089e-22	0.402752	0.332	0.244	2.6509e-17	ZC3H12A	0
chr1-155191917-155198288	2.52219e-22	0.362036	0.181	0.091	3.22861e-17	MUC1	0
chr17-4518809-4521788	2.79906e-22	0.893213	0.119	0.043	3.58302e-17	SPNS2	0
chr3-126339908-126346488	3.00343e-22	-0.768658	0.121	0.295	3.84464e-17	KLF15	0
chr2-14631824-14636001	3.0626e-22	0.469009	0.264	0.166	3.92037e-17	FAM84A	0
chr1-16143189-16147413	3.20384e-22	0.568709	0.169	0.08	4.10118e-17	EPHA2	0
chr8-66521490-66523633	3.26991e-22	0.636924	0.125	0.052	4.18574e-17	C8orf46	2965
chr9-133133228-133135907	3.95611e-22	0.740378	0.11	0.037	5.06414e-17	RALGDS	0
chr19-38003249-38005352	4.47549e-22	0.82253	0.142	0.061	5.72899e-17	SIPA1L3	0
chr6-165985903-165989227	4.5979e-22	0.789737	0.107	0.037	5.88568e-17	LINC00473	0
chr2-96867616-96871281	7.01885e-22	0.559378	0.157	0.073	8.98469e-17	SEMA4C	0
chr2-96531014-96534048	8.98222e-22	0.633393	0.103	0.033	1.1498e-16	ARID5A	2694
chr22-50205625-50207066	9.80376e-22	-1.24363	0.027	0.14	1.25496e-16	SELO	0
chr15-60396228-60399338	1.18375e-21	0.618075	0.154	0.069	1.51529e-16	ANXA2	0
chr6-127514581-127517045	1.35864e-21	0.95601	0.116	0.041	1.73917e-16	SOGA3	0
chr22-27107740-27109228	1.43378e-21	0.980895	0.107	0.038	1.83535e-16	CTA-992D9.8	720
chr22-46290469-46294235	1.59336e-21	-0.693506	0.117	0.293	2.03963e-16	TTC38	0
chr2-160205053-160206108	1.7094e-21	0.811911	0.121	0.045	2.18817e-16	ITGB6	0
chr2-150484264-150488113	2.15394e-21	0.420546	0.257	0.156	2.75722e-16	RND3	0
chr15-58329914-58333489	2.3189e-21	0.652737	0.152	0.072	2.96838e-16	ALDH1A2	0
chr9-17013697-17014425	3.05225e-21	-1.23009	0.047	0.18	3.90712e-16	RP11-132E11.2	34493
chr2-240891569-240894419	3.07242e-21	-1.05305	0.025	0.135	3.93295e-16	C2orf54	0
chr12-49956496-49964241	3.13358e-21	0.528204	0.134	0.051	4.01123e-16	AQP5	0
chr22-37330370-37333381	3.4653e-21	-0.846135	0.124	0.299	4.43586e-16	CYTH4	15024
chr20-38354964-38356664	4.79339e-21	-0.860502	0.097	0.254	6.13592e-16	LBP	0
chr17-56833020-56835320	5.72353e-21	0.486708	0.123	0.048	7.32658e-16	DGKE	0
chr14-68937670-68940655	6.49949e-21	0.665012	0.223	0.129	8.31987e-16	ACTN1	0
chr5-157326150-157327233	7.15936e-21	-1.04851	0.057	0.189	9.16455e-16	CYFIP2	0
chr20-44392790-44396589	7.19794e-21	-0.575943	0.232	0.429	9.21393e-16	HNF4A	0
chr13-100560400-100563283	8.43007e-21	-0.800194	0.101	0.266	1.07912e-15	GGACT	0
chr1-244299218-244304833	8.5385e-21	0.570847	0.138	0.064	1.093e-15	C1orf100	47801
chr5-139744965-139749397	1.37657e-20	0.621206	0.17	0.087	1.76212e-15	CTB-35F21.2	0
chr6-39180362-39194718	1.46778e-20	-0.507443	0.296	0.489	1.87887e-15	KCNK5	0
chr4-183796857-183799026	1.5578e-20	0.711873	0.142	0.059	1.99411e-15	STOX2	0
chr17-57897988-57900322	1.81413e-20	0.688708	0.109	0.041	2.32224e-15	CUEDC1	0
chr1-16060648-16070384	1.93215e-20	0.385952	0.214	0.121	2.4733e-15	FAM131C	0
chr20-63732982-63743796	2.27648e-20	-0.283023	0.52	0.722	2.91407e-15	RP4-583P15.15	0
chr10-17227246-17231058	2.38303e-20	0.594946	0.204	0.112	3.05047e-15	VIM	0
chr6-90217797-90220013	2.61917e-20	0.559382	0.18	0.095	3.35275e-15	BACH2	0
chr11-62540693-62549284	2.76853e-20	0.382937	0.261	0.17	3.54394e-15	AHNAK	0
chr10-3809350-3812492	2.97071e-20	0.561375	0.218	0.126	3.80274e-15	RP11-464C19.2	21457
chr3-128167697-128168679	3.44877e-20	-1.16546	0.03	0.143	4.41471e-15	EEFSEC	0
chr6-165551711-165553747	3.48249e-20	-0.693764	0.119	0.289	4.45786e-15	PDE10A	0
chr21-45415295-45428701	3.82365e-20	-0.270211	0.539	0.737	4.89458e-15	COL18A1	0
chr1-155623208-155623879	4.47992e-20	-1.27735	0.025	0.134	5.73465e-15	MSTO1	8240
chr3-126290858-126292921	4.55259e-20	-0.840612	0.092	0.244	5.82767e-15	RP11-71E19.2	0
chr1-225809616-225814842	5.19987e-20	-0.513731	0.216	0.409	6.65625e-15	EPHX1	0
chr15-83323214-83324015	5.53221e-20	0.764532	0.144	0.064	7.08167e-15	BNC1	38499
chr17-31521555-31522874	6.18141e-20	-1.12945	0.027	0.132	7.91269e-15	RAB11FIP4	0
chr1-1066732-1070856	6.37629e-20	0.496924	0.113	0.041	8.16216e-15	RNF223	109
chr10-3472048-3473795	6.79134e-20	0.863346	0.115	0.043	8.69346e-15	RP11-482E14.1	13098
chr2-234950466-234956203	6.86971e-20	0.388478	0.154	0.082	8.79378e-15	SH3BP4	0
chr1-6884501-6886206	7.27961e-20	-0.774169	0.119	0.281	9.31849e-15	CAMTA1	0
chr7-28408320-28411403	7.76047e-20	0.680476	0.177	0.085	9.93402e-15	CREB5	0
chr1-91730789-91733422	7.84556e-20	0.713204	0.124	0.048	1.00429e-14	TGFBR3	0
chr5-138943803-138946574	7.8697e-20	0.70672	0.195	0.104	1.00738e-14	SIL1	145
chr2-20576404-20581219	8.09046e-20	0.530157	0.214	0.12	1.03564e-14	HS1BP3	0
chr10-45418572-45421540	8.56092e-20	0.71583	0.124	0.053	1.09587e-14	ALOX5	0
chr2-191244926-191248196	8.63494e-20	0.578844	0.145	0.066	1.10534e-14	MYO1B	0
chr1-202860583-202863401	8.96168e-20	-0.527563	0.209	0.405	1.14717e-14	RABIF	15555
chr17-42779274-42785680	1.06339e-19	0.497693	0.122	0.055	1.36123e-14	WNK4	0
chr18-79393090-79396880	1.16857e-19	0.568127	0.104	0.039	1.49586e-14	NFATC1	0
chr1-16011941-16024228	1.65988e-19	0.271444	0.175	0.1	2.12478e-14	HSPB7	0
chr17-20155485-20157230	1.67773e-19	0.496625	0.162	0.084	2.14762e-14	SPECC1	0
chr14-68975639-68980692	1.88341e-19	0.430839	0.283	0.192	2.41092e-14	ACTN1	0
chr4-1170791-1174386	1.97873e-19	0.860417	0.13	0.057	2.53293e-14	SPON2	0
chr2-20640768-20642949	2.14769e-19	0.92205	0.141	0.066	2.74921e-14	HS1BP3	0
chr16-53090044-53092538	2.17979e-19	0.490176	0.121	0.051	2.7903e-14	CHD9	0
chr14-24365521-24369595	2.22725e-19	0.424355	0.205	0.119	2.85106e-14	NFATC4	0
chr22-31080368-31086272	2.51677e-19	-0.345738	0.353	0.564	3.22167e-14	SMTN	0
chr11-128851950-128857734	2.6875e-19	0.476387	0.125	0.062	3.44021e-14	KCNJ1	0
chr1-157991875-157995927	2.89501e-19	0.573876	0.117	0.045	3.70585e-14	KIRREL	0
chr11-122655357-122657260	2.9265e-19	0.739177	0.109	0.041	3.74615e-14	UBASH3B	0
chr7-100545166-100548411	3.44912e-19	0.605613	0.101	0.04	4.41515e-14	AGFG2	0
chr6-39279099-39283159	3.52012e-19	-0.460046	0.317	0.522	4.50604e-14	KCNK17	15841
chr22-45994591-45998825	3.62962e-19	0.651604	0.153	0.074	4.64621e-14	CITF22-92A6.1	14780
chr11-65485254-65495437	4.2012e-19	0.29424	0.42	0.342	5.37787e-14	CMB9-22P13.2	0
chr19-55086238-55089771	4.23008e-19	0.687667	0.113	0.048	5.41483e-14	EPS8L1	0
chr12-53973173-53976799	4.25763e-19	0.753648	0.119	0.051	5.45011e-14	HOXC11	0
chr13-29923416-29926286	4.73267e-19	0.543103	0.107	0.042	6.0582e-14	LINC00544	9618
chr14-93759569-93760354	5.14303e-19	-1.13731	0.039	0.155	6.58349e-14	PRIMA1	0
chr4-174521659-174523686	5.27915e-19	-0.665483	0.122	0.291	6.75773e-14	HPGD	0
chr11-404423-410590	5.42491e-19	-0.459437	0.28	0.478	6.94431e-14	SIGIRR	0
chr19-18290236-18295189	5.43038e-19	0.438494	0.138	0.067	6.95133e-14	JUND	8613
chr14-103126038-103131534	5.66106e-19	0.556732	0.194	0.112	7.24661e-14	TNFAIP2	0
chr8-144264351-144267495	6.52126e-19	0.83537	0.103	0.038	8.34774e-14	BOP1	0
chr12-185167-191347	8.6434e-19	-0.55373	0.147	0.318	1.10642e-13	SLC6A12	0
chr8-22692829-22696248	9.70495e-19	0.662085	0.115	0.046	1.24231e-13	EGR3	0
chr1-152034277-152037681	1.00997e-18	0.474514	0.171	0.089	1.29284e-13	S100A11	0
chr22-17799519-17801149	1.14014e-18	-0.945843	0.062	0.19	1.45947e-13	MICAL3	0
chr17-4558049-4561368	1.21677e-18	-0.631372	0.086	0.23	1.55756e-13	GGT6	0
chr1-30823351-30825008	1.37104e-18	0.585175	0.181	0.095	1.75505e-13	RP5-1125N11.2	0
chr1-21617710-21625290	1.38311e-18	0.443531	0.189	0.109	1.77049e-13	RAP1GAP	0
chr2-95333521-95334618	1.38651e-18	0.814965	0.14	0.067	1.77484e-13	KCNIP3	0
chr10-80154618-80160741	1.58761e-18	0.527962	0.106	0.037	2.03226e-13	ANXA11	0
chr1-19812568-19816748	1.73892e-18	-0.506958	0.209	0.4	2.22596e-13	RNF186	0
chr11-62551543-62557374	1.96169e-18	0.392088	0.253	0.17	2.51112e-13	AHNAK	0
chr12-124744682-124748211	2.17134e-18	0.504529	0.156	0.077	2.77949e-13	SCARB1	28644
chr1-120850280-120851568	2.26209e-18	0.70678	0.111	0.05	2.89566e-13	NBPF26	8798
chr9-84667600-84671137	2.51248e-18	0.519853	0.154	0.078	3.21617e-13	NTRK2	0
chr5-38844793-38848042	2.97417e-18	0.515171	0.158	0.076	3.80718e-13	OSMR	0
chr16-49854260-49859599	2.99923e-18	0.539414	0.153	0.078	3.83925e-13	ZNF423	0
chr1-1079278-1081369	3.17481e-18	0.666838	0.153	0.077	4.06401e-13	C1orf159	448
chr1-6422757-6428392	3.55778e-18	-0.515061	0.165	0.341	4.55424e-13	ESPN	0
chr22-50522745-50532809	3.98613e-18	0.326736	0.439	0.359	5.10257e-13	SCO2	0
chr22-46339870-46341303	4.10258e-18	-1.16325	0.046	0.164	5.25163e-13	TRMU	0
chr11-44861802-44863121	4.24937e-18	0.811625	0.18	0.1	5.43953e-13	TSPAN18	0
chr8-11852641-11855001	4.63673e-18	0.693617	0.118	0.051	5.93539e-13	CTSB	0
chr1-218344787-218348461	4.66998e-18	0.636719	0.191	0.104	5.97795e-13	TGFB2	0
chr4-183330321-183332993	4.75007e-18	-0.67961	0.158	0.329	6.08047e-13	CLDN24	7894
chr1-225444723-225448037	4.7752e-18	0.728511	0.147	0.069	6.11263e-13	LBR	15797
chr20-44447624-44449621	5.27225e-18	-0.778858	0.116	0.274	6.7489e-13	LINC01620	0
chr14-64754684-64760629	5.64959e-18	0.717415	0.136	0.064	7.23193e-13	SPTB	0
chr4-183875882-183877055	5.69033e-18	0.68642	0.133	0.058	7.28407e-13	STOX2	0
chr9-97876692-97877772	6.54422e-18	0.906813	0.103	0.041	8.37712e-13	FOXE1	19976
chr1-2250289-2252176	6.89492e-18	-0.813026	0.077	0.214	8.82605e-13	SKI	0
chr14-61524223-61528194	8.99958e-18	0.576014	0.162	0.085	1.15202e-12	PRKCH	0
chr14-105479361-105492927	9.35492e-18	0.262959	0.545	0.487	1.1975e-12	AL928654.7	0
chr15-31341374-31348134	9.38608e-18	-0.522877	0.157	0.33	1.20149e-12	KLF13	0
chr12-173842-180988	9.41551e-18	-0.482284	0.23	0.408	1.20526e-12	IQSEC3	0
chr9-34341799-34344171	9.58369e-18	-0.692005	0.139	0.294	1.22679e-12	NUDT2	0
chr11-118678764-118680088	9.897e-18	-0.92884	0.058	0.18	1.2669e-12	TREH	0
chr3-93470137-93471027	1.00343e-17	0.582454	0.236	0.14	1.28448e-12	PROS1	402005
chr5-177375992-177379787	1.01683e-17	-0.509932	0.223	0.414	1.30163e-12	SLC34A1	0
chr7-73822103-73825482	1.05626e-17	0.622487	0.128	0.06	1.3521e-12	CLDN4	0
chr10-46538792-46559557	1.61143e-17	0.396163	0.305	0.21	2.06276e-12	GPRIN2	0
chr1-46926830-46928956	1.74416e-17	-0.805135	0.064	0.185	2.23267e-12	CYP4A11	220
chr2-235937030-235938000	1.98582e-17	-1.09643	0.048	0.166	2.54201e-12	AGAP1	0
chr18-58541092-58542470	2.01608e-17	0.999906	0.105	0.043	2.58074e-12	ALPK2	0
chr20-47223851-47225382	2.03682e-17	-1.13118	0.04	0.148	2.60729e-12	ZMYND8	0
chr10-113073367-113074503	2.08111e-17	0.721402	0.128	0.057	2.66399e-12	TCF7L2	0
chr11-118617955-118623930	2.15596e-17	0.438816	0.315	0.231	2.75981e-12	PHLDB1	0
chr16-80974664-80975675	2.1921e-17	-0.983002	0.051	0.167	2.80606e-12	CMC2	0
chr21-34885884-34891680	2.28615e-17	0.419378	0.288	0.206	2.92646e-12	RUNX1	0
chr13-110869186-110871004	2.28855e-17	0.44876	0.142	0.068	2.92953e-12	LINC00346	0
chr11-57321321-57326465	2.38211e-17	0.343378	0.337	0.259	3.04929e-12	TNKS1BP1	0
chr2-45008710-45010584	2.42376e-17	0.705847	0.111	0.047	3.10261e-12	SIX2	0
chr16-66603749-66606577	2.4425e-17	0.72971	0.133	0.059	3.1266e-12	CMTM3	0
chr20-63685205-63693466	2.62923e-17	0.460114	0.134	0.061	3.36562e-12	RTEL1	0
chr5-142362610-142365192	2.77828e-17	0.633154	0.224	0.146	3.55642e-12	SPRY4	36154
chr2-73000271-73001654	2.81579e-17	-1.03765	0.049	0.16	3.60444e-12	SFXN5	0
chr19-33437694-33438980	2.86793e-17	-0.754836	0.113	0.264	3.67119e-12	PEPD	0
chr17-83095958-83106518	2.89001e-17	0.377627	0.22	0.145	3.69944e-12	AC144831.1	0
chr10-80193729-80208166	3.19917e-17	0.288659	0.513	0.45	4.0952e-12	ANXA11	0
chr6-35725302-35732888	3.41996e-17	-0.296323	0.433	0.633	4.37782e-12	FKBP5	0
chr11-2374476-2385013	3.46216e-17	0.382003	0.285	0.201	4.43184e-12	CD81	0
chr15-31371206-31375136	3.55872e-17	-0.604466	0.123	0.284	4.55545e-12	KLF13	0
chr2-20536554-20541174	3.96432e-17	-0.449103	0.282	0.474	5.07465e-12	HS1BP3	19273
chr1-247110786-247113622	4.00662e-17	0.682749	0.195	0.115	5.12879e-12	C1orf229	0
chr22-23673773-23676370	4.08954e-17	-0.647917	0.107	0.259	5.23494e-12	GUSBP11	0
chr11-9753774-9760692	4.19722e-17	0.371689	0.212	0.133	5.37277e-12	RP11-540A21.2	0
chr22-46195561-46196951	4.3697e-17	-0.837137	0.072	0.202	5.59357e-12	PPARA	0
chr1-230713800-230714843	5.48055e-17	-0.840212	0.075	0.205	7.01555e-12	AGT	0
chr20-34525417-34526807	5.95101e-17	0.74661	0.104	0.041	7.61777e-12	DYNLRB1	0
chr2-156331785-156336018	6.79297e-17	0.394841	0.235	0.152	8.69554e-12	NR4A2	0
chr6-33744059-33748222	6.79383e-17	-0.521321	0.212	0.397	8.69665e-12	IP6K3	0
chr3-48633335-48636219	6.8016e-17	-0.442067	0.204	0.382	8.70659e-12	SLC26A6	0
chr11-32090602-32092198	6.90709e-17	0.66858	0.106	0.044	8.84163e-12	RCN1	0
chr9-130190928-130202589	7.02642e-17	-0.356598	0.298	0.51	8.99438e-12	NCS1	0
chr17-40456356-40464805	7.19493e-17	-0.508768	0.194	0.362	9.21009e-12	IGFBP4	0
chr8-127949255-127950249	7.28907e-17	0.920092	0.122	0.057	9.33059e-12	PVT1	0
chr17-19713605-19721589	7.70756e-17	-0.308729	0.456	0.661	9.86629e-12	SLC47A2	0
chr19-18381823-18392926	8.58513e-17	0.372774	0.399	0.325	1.09897e-11	GDF15	0
chr1-228370155-228376285	8.80415e-17	0.551637	0.133	0.062	1.127e-11	OBSCN	0
chr10-106957869-106959332	9.47713e-17	-0.77082	0.112	0.267	1.21315e-11	SORCS1	0
chr14-73995876-73998276	9.54037e-17	-0.732903	0.097	0.233	1.22124e-11	ENTPD5	0
chr11-66906187-66908581	9.92219e-17	-0.681184	0.123	0.277	1.27012e-11	PC	0
chr16-504887-508459	1.16937e-16	-0.753327	0.072	0.199	1.49689e-11	RAB11FIP3	0
chr6-75204132-75206526	1.24669e-16	0.795152	0.115	0.047	1.59586e-11	COL12A1	0
chr17-81030008-81041518	1.36984e-16	-0.277501	0.409	0.616	1.75351e-11	BAIAP2	0
chr5-134581077-134582056	1.39675e-16	-0.925612	0.07	0.196	1.78795e-11	JADE2	0
chr1-203151807-203153428	1.45137e-16	0.868193	0.129	0.065	1.85787e-11	ADORA1	0
chr5-178428321-178430459	1.46866e-16	0.843508	0.107	0.046	1.88001e-11	COL23A1	0
chr16-89629836-89631768	1.56588e-16	-0.724297	0.129	0.28	2.00445e-11	DPEP1	0
chr16-67726196-67727098	1.59059e-16	-1.05478	0.043	0.149	2.03608e-11	RANBP10	0
chr7-66077759-66078640	1.65071e-16	-0.947781	0.064	0.186	2.11304e-11	ASL	0
chr1-27555304-27558860	1.73854e-16	0.577077	0.191	0.111	2.22547e-11	AHDC1	0
chr14-57559528-57561099	1.8668e-16	-0.893106	0.059	0.176	2.38965e-11	SLC35F4	2822
chr1-44805329-44814274	1.89602e-16	0.339082	0.426	0.347	2.42705e-11	BTBD19	0
chr4-105894581-105896922	2.34266e-16	0.528283	0.121	0.054	2.99879e-11	NPNT	0
chr16-66509656-66514432	2.52791e-16	0.617316	0.241	0.166	3.23592e-11	TK2	0
chr16-46895977-46898039	2.55917e-16	-0.95893	0.068	0.193	3.27594e-11	GPT2	0
chr5-173327193-173331048	2.61546e-16	-0.596081	0.109	0.251	3.348e-11	STC2	0
chr8-18957144-18958120	2.79105e-16	0.690564	0.116	0.053	3.57277e-11	PSD3	0
chr1-1155707-1172166	2.9068e-16	0.340183	0.373	0.302	3.72093e-11	RP11-465B22.8	0
chr20-38882849-38884475	2.94193e-16	-0.89685	0.045	0.155	3.76591e-11	PPP1R16B	0
chr18-48160913-48162532	3.25529e-16	0.586594	0.113	0.058	4.16704e-11	ZBTB7C	0
chr1-156101897-156107894	3.32681e-16	0.372551	0.164	0.094	4.25858e-11	LMNA	0
chr1-183859515-183861897	3.44707e-16	-0.611352	0.136	0.296	4.41253e-11	RGL1	0
chr11-62982822-62985781	3.8486e-16	-0.645692	0.141	0.301	4.92652e-11	SLC22A6	0
chr10-88879779-88881307	4.13213e-16	0.655177	0.109	0.05	5.28946e-11	STAMBPL1	0
chr17-75891061-75893330	4.22555e-16	-0.797118	0.098	0.235	5.40904e-11	TRIM65	0
chr1-207069968-207070927	4.32742e-16	-1.11354	0.034	0.13	5.53944e-11	PFKFB2	0
chr8-120808542-120813423	4.41908e-16	0.477896	0.145	0.074	5.65678e-11	SNTB1	0
chr9-126841794-126843528	5.10326e-16	-1.07466	0.031	0.133	6.53258e-11	ZBTB43	3583
chr11-125164291-125168178	5.29e-16	0.540396	0.11	0.05	6.77163e-11	PKNOX2	0
chr12-50101536-50106372	5.38266e-16	-0.428341	0.252	0.434	6.89023e-11	GPD1	0
chr7-1529429-1549713	5.47159e-16	0.266305	0.435	0.353	7.00408e-11	MAFK	0
chr5-521531-525758	5.72878e-16	-0.505748	0.195	0.369	7.3333e-11	SLC9A3	0
chr22-37745425-37754105	5.81753e-16	0.361842	0.236	0.17	7.4469e-11	TRIOBP	0
chr4-872333-873842	6.00302e-16	-0.872678	0.065	0.184	7.68434e-11	GAK	0
chr5-151002228-151007044	6.4214e-16	-0.478092	0.236	0.42	8.2199e-11	AC008641.1	9873
chr17-76382279-76386658	6.83833e-16	0.578406	0.169	0.095	8.75361e-11	SPHK1	0
chr3-138358947-138363623	7.52106e-16	0.494874	0.177	0.102	9.62755e-11	MRAS	0
chr6-90294855-90298386	8.91926e-16	0.513323	0.154	0.087	1.14174e-10	BACH2	0
chr21-45524885-45529754	9.35367e-16	-0.480946	0.195	0.374	1.19734e-10	SLC19A1	0
chr14-103121051-103124961	9.80928e-16	0.548442	0.183	0.108	1.25567e-10	TNFAIP2	0
chr18-79941549-79943254	1.00517e-15	-0.951129	0.054	0.169	1.28669e-10	PQLC1	0
chr8-58078725-58079587	1.00875e-15	0.763601	0.113	0.05	1.29128e-10	FAM110B	0
chr1-52905953-52906775	1.02598e-15	-1.19563	0.031	0.124	1.31334e-10	ECHDC2	0
chr11-26717594-26718746	1.03453e-15	-0.838774	0.084	0.212	1.32428e-10	SLC5A12	0
chr16-532770-536432	1.0405e-15	-0.553271	0.145	0.3	1.33193e-10	CAPN15	0
chr19-674221-683854	1.08964e-15	0.373096	0.398	0.327	1.39482e-10	FSTL3	0
chr10-116270796-116274678	1.13709e-15	0.792465	0.107	0.045	1.45557e-10	GFRA1	0
chr6-165660003-165665401	1.1391e-15	-0.445134	0.21	0.386	1.45815e-10	PDE10A	0
chr8-1929193-1932807	1.14566e-15	-0.415772	0.288	0.48	1.46654e-10	ARHGEF10	0
chr19-7868397-7872798	1.22905e-15	0.395869	0.179	0.108	1.57328e-10	PRR36	0
chr7-155950944-155952351	1.24126e-15	0.77367	0.103	0.042	1.58892e-10	AC021218.2	10280
chr17-50199359-50201935	1.35305e-15	0.508434	0.153	0.086	1.73202e-10	COL1A1	0
chr10-126041538-126042740	1.50194e-15	0.676322	0.129	0.062	1.9226e-10	ADAM12	0
chr6-37515804-37517457	1.59549e-15	-0.746006	0.089	0.226	2.04236e-10	RP1-153P14.8	0
chr17-38885097-38886454	1.73717e-15	-0.842581	0.053	0.164	2.22372e-10	LASP1	0
chr20-31551266-31553608	1.86945e-15	0.702742	0.152	0.082	2.39305e-10	HM13	0
chr16-24668369-24669923	1.87172e-15	0.809124	0.104	0.045	2.39595e-10	TNRC6A	0
chr12-55499632-55500529	2.04056e-15	-1.01076	0.034	0.13	2.61208e-10	OR6C68	6315
chr2-166375148-166376700	2.05924e-15	-0.656121	0.092	0.221	2.63599e-10	SCN9A	0
chr1-204144770-204145826	2.19851e-15	-1.01307	0.058	0.17	2.81427e-10	ETNK2	0
chr2-111704195-111707305	2.24092e-15	0.671203	0.133	0.069	2.86855e-10	ANAPC1	58965
chr9-129606274-129615251	2.25197e-15	0.338188	0.297	0.224	2.8827e-10	C9orf50	0
chr3-194276805-194278220	2.5819e-15	0.968252	0.104	0.046	3.30503e-10	RP11-513G11.2	0
chr1-937954-946262	2.63564e-15	0.401149	0.153	0.089	3.37383e-10	SAMD11	0
chr1-41380547-41383813	2.73227e-15	0.606734	0.123	0.056	3.49752e-10	FOXO6	0
chr9-124279601-124287004	2.81705e-15	0.412709	0.373	0.294	3.60605e-10	NEK6	0
chr20-34309158-34313313	2.9789e-15	-0.45589	0.234	0.411	3.81323e-10	AHCY	0
chr1-14928203-14932344	3.078e-15	0.468433	0.13	0.064	3.94009e-10	KAZN	0
chr17-81114622-81122057	3.22337e-15	-0.536746	0.117	0.257	4.12617e-10	BAIAP2	0
chr13-26019208-26020861	3.39377e-15	0.763368	0.115	0.054	4.34429e-10	ATP8A2	0
chr19-44902770-44906892	3.40439e-15	-0.490237	0.235	0.408	4.35789e-10	APOE	0
chr11-20110665-20113432	3.98156e-15	0.545908	0.13	0.066	5.09672e-10	NAV2	0
chr11-126335053-126340681	4.69795e-15	-0.569365	0.087	0.223	6.01375e-10	DCPS	0
chr5-31741438-31742241	4.94651e-15	-0.883629	0.064	0.18	6.33192e-10	PDZD2	0
chr20-17957390-17963114	5.14044e-15	-0.423024	0.242	0.422	6.58017e-10	SNX5	0
chr2-95345060-95348356	5.19146e-15	0.47465	0.157	0.093	6.64548e-10	KCNIP3	0
chr21-46151784-46156632	5.23164e-15	-0.465413	0.186	0.364	6.69691e-10	FTCD	0
chr6-3825179-3826801	5.25973e-15	0.666154	0.131	0.072	6.73287e-10	FAM50B	22584
chr9-83061160-83063581	5.43517e-15	0.562137	0.13	0.069	6.95746e-10	RASEF	0
chr21-45322133-45325616	5.66907e-15	0.611545	0.116	0.058	7.25686e-10	BX322557.13	11090
chr12-50922851-50929298	6.052e-15	-0.421225	0.203	0.374	7.74705e-10	METTL7A	0
chr6-33589171-33591821	6.26128e-15	0.446691	0.112	0.055	8.01494e-10	LINC00336	0
chr14-90503282-90504196	6.3197e-15	-0.74188	0.074	0.194	8.08972e-10	RP11-1078H9.6	11644
chr12-124496825-124502817	6.47165e-15	0.6109	0.118	0.059	8.28423e-10	NCOR2	0
chr5-10303695-10308288	6.61489e-15	-0.52701	0.176	0.336	8.46759e-10	CMBL	0
chr11-1755162-1764808	6.86269e-15	0.307047	0.297	0.224	8.7848e-10	CTSD	0
chr7-143379667-143385358	7.22162e-15	0.39847	0.291	0.213	9.24425e-10	ZYX	0
chr16-66960917-66965401	7.4576e-15	-0.541583	0.199	0.37	9.54633e-10	CES3	0
chr22-20093254-20094004	7.68076e-15	-1.07143	0.021	0.101	9.83199e-10	DGCR8	0
chr10-79141932-79163873	7.88981e-15	0.270022	0.539	0.51	1.00996e-09	ZMIZ1	0
chr2-95039351-95045656	8.39793e-15	0.506971	0.113	0.055	1.075e-09	MAL	0
chr19-11088331-11093500	8.55916e-15	0.375356	0.195	0.126	1.09564e-09	LDLR	0
chr19-1566049-1569163	8.82297e-15	0.484447	0.164	0.098	1.12941e-09	MEX3D	0
chr18-66440169-66440921	8.88354e-15	-1.05266	0.059	0.17	1.13716e-09	CDH19	60161
chr15-73305451-73306311	9.06432e-15	-0.921927	0.058	0.166	1.16031e-09	NEO1	244
chr6-44110053-44110851	9.4546e-15	-1.18425	0.029	0.121	1.21026e-09	MRPL14	2602
chr2-230864351-230867645	9.70582e-15	0.590167	0.11	0.049	1.24242e-09	ITM2C	0
chr1-243848945-243851545	1.05306e-14	0.453277	0.164	0.1	1.348e-09	AKT3	0
chr4-186573912-186574570	1.11455e-14	-1.37524	0.023	0.105	1.42671e-09	FAT1	13212
chr22-46361994-46363259	1.12102e-14	-0.957655	0.037	0.129	1.43499e-09	CELSR1	0
chr1-203286074-203291969	1.21158e-14	0.36085	0.239	0.166	1.55092e-09	LINC01353	0
chr9-110281917-110284864	1.22736e-14	-0.577444	0.15	0.305	1.57112e-09	TXNDC8	18656
chr11-114057909-114065396	1.25848e-14	-0.358781	0.29	0.462	1.61096e-09	ZBTB16	0
chr7-129828598-129832499	1.26584e-14	0.636908	0.13	0.067	1.62038e-09	UBE2H	0
chr2-156341157-156343518	1.28535e-14	0.418551	0.217	0.139	1.64536e-09	NR4A2	0
chr2-20188903-20193346	1.29435e-14	-0.511037	0.112	0.26	1.65687e-09	SDC1	7450
chr18-36438477-36442312	1.33405e-14	0.726298	0.109	0.049	1.70769e-09	FHOD3	0
chr15-73925954-73929303	1.34384e-14	0.441472	0.135	0.065	1.72022e-09	LOXL1	0
chr2-232645263-232647742	1.35793e-14	-0.713805	0.019	0.102	1.73826e-09	EFHD1	0
chr4-37647982-37648716	1.36978e-14	0.752216	0.105	0.05	1.75343e-09	RELL1	0
chr4-72567690-72570201	1.45696e-14	0.529522	0.164	0.094	1.86503e-09	ADAMTS3	0
chr1-65157508-65160924	1.45823e-14	-0.624304	0.166	0.319	1.86666e-09	AK4	0
chr21-45970425-45975503	1.50508e-14	0.594994	0.118	0.059	1.92663e-09	AJ011932.1	0
chr22-43923249-43926452	1.5395e-14	-0.55213	0.186	0.348	1.97068e-09	PNPLA3	0
chr5-170755260-170758033	1.54778e-14	0.565529	0.101	0.044	1.98129e-09	GABRP	5316
chrY-11311636-11316994	1.55681e-14	0.769644	0.112	0.052	1.99284e-09	RNA5-8SP6	1111329
chr6-157762711-157765178	1.56603e-14	0.452775	0.147	0.087	2.00465e-09	SNX9	0
chr9-121556441-121558629	1.59834e-14	0.684826	0.119	0.059	2.04601e-09	DAB2IP	8427
chr20-38870503-38873510	1.78733e-14	-0.50166	0.212	0.386	2.28793e-09	PPP1R16B	0
chr16-12437359-12438582	1.82485e-14	-0.773411	0.076	0.198	2.33595e-09	SNX29	0
chr14-68139621-68141086	1.91112e-14	0.772697	0.106	0.051	2.44639e-09	RAD51B	0
chr2-46984364-46990198	2.07718e-14	0.482764	0.134	0.071	2.65896e-09	TTC7A	0
chr3-126349157-126359229	2.09557e-14	-0.310366	0.376	0.57	2.68249e-09	KLF15	0
chr7-151801332-151802950	2.1588e-14	-0.714714	0.097	0.229	2.76344e-09	PRKAG2	0
chr9-121295089-121297226	2.17864e-14	-0.89059	0.037	0.133	2.78883e-09	GSN	0
chr12-9647370-9649852	2.44831e-14	0.569766	0.131	0.067	3.13404e-09	RP11-705C15.5	0
chr20-34994631-34995776	2.58557e-14	-1.07409	0.043	0.14	3.30973e-09	MYH7B	0
chr1-26044974-26047342	2.75366e-14	-0.602535	0.13	0.279	3.52491e-09	SLC30A2	0
chr9-113619355-113621939	2.75434e-14	0.52574	0.154	0.087	3.52578e-09	RP11-168K11.3	0
chr5-177494125-177498896	2.87606e-14	0.371038	0.269	0.2	3.68159e-09	PDLIM7	0
chr19-33517869-33518741	3.03771e-14	-0.996525	0.052	0.154	3.88852e-09	PEPD	0
chr17-81507067-81520636	3.1016e-14	0.314346	0.376	0.315	3.9703e-09	ACTG1	0
chr19-28999658-29002776	3.11698e-14	0.654921	0.181	0.116	3.98999e-09	LINC01532	0
chr4-3479586-3489907	3.19354e-14	0.391054	0.203	0.126	4.08799e-09	DOK7	0
chr17-82881751-82882987	3.24759e-14	-0.997106	0.041	0.133	4.15718e-09	TBCD	0
chr10-59732479-59733913	3.35528e-14	-0.744393	0.088	0.21	4.29503e-09	SLC16A9	0
chr12-6923996-6930287	3.40948e-14	0.33884	0.277	0.214	4.3644e-09	ATN1	0
chr2-28435508-28438245	3.41193e-14	0.57112	0.127	0.058	4.36754e-09	RP11-373D23.3	8788
chr6-39213600-39221599	3.4502e-14	-0.370826	0.303	0.483	4.41654e-09	KCNK5	0
chr15-89801349-89807367	3.51237e-14	-0.393461	0.323	0.506	4.49611e-09	ANPEP	0
chr3-122977553-122978657	3.62866e-14	0.663613	0.154	0.085	4.64497e-09	SEMA5B	0
chr2-74553258-74555928	3.66841e-14	0.569079	0.154	0.088	4.69586e-09	DOK1	0
chr1-2211963-2216785	4.13211e-14	0.41619	0.205	0.132	5.28943e-09	FAAP20	0
chr1-47992413-47998106	4.19159e-14	-0.376999	0.304	0.479	5.36557e-09	TRABD2B	0
chr10-132916351-132917364	4.33427e-14	-0.98286	0.024	0.106	5.54822e-09	CFAP46	0
chr9-37421932-37425864	4.39634e-14	-0.45512	0.22	0.38	5.62767e-09	GRHPR	0
chr11-26721311-26722606	4.75974e-14	-0.807768	0.08	0.199	6.09284e-09	SLC5A12	0
chr20-63518843-63523572	4.95247e-14	0.424041	0.226	0.151	6.33956e-09	PPDPF	0
chr7-141071152-141074942	5.02865e-14	0.559334	0.194	0.118	6.43708e-09	TMEM178B	0
chr22-50696579-50701541	5.08321e-14	-0.403949	0.233	0.419	6.50691e-09	SHANK3	0
chr19-19109597-19112640	5.15948e-14	-0.555589	0.136	0.283	6.60454e-09	SLC25A42	0
chr18-3593236-3597902	6.57355e-14	0.325976	0.253	0.178	8.41467e-09	DLGAP1	0
chr19-13793495-13797270	6.5888e-14	0.4054	0.286	0.214	8.43419e-09	ZSWIM4	0
chr7-151243603-151253440	7.08759e-14	0.356935	0.192	0.127	9.07268e-09	SMARCD3	0
chr15-74211988-74212695	7.10564e-14	-1.08176	0.054	0.162	9.09579e-09	STRA6	0
chr20-46640105-46641739	7.74141e-14	-0.65932	0.124	0.264	9.90963e-09	SLC13A3	0
chr10-99411762-99412622	8.04183e-14	-0.771489	0.059	0.171	1.02942e-08	GOT1	0
chr1-156659720-156661815	8.39693e-14	0.66649	0.107	0.05	1.07487e-08	BCAN	187
chr10-5573253-5576045	8.62994e-14	-0.607271	0.151	0.296	1.1047e-08	RP13-463N16.6	18945
chr16-67277142-67279881	8.96715e-14	0.710907	0.135	0.071	1.14787e-08	PLEKHG4	0
chr9-127566139-127571384	9.18132e-14	0.339023	0.168	0.105	1.17528e-08	FAM129B	0
chr7-151867629-151872280	9.56093e-14	-0.454238	0.214	0.374	1.22388e-08	PRKAG2	0
chr1-6047194-6049193	9.58914e-14	-0.846633	0.064	0.17	1.22749e-08	KCNAB2	0
chr3-155079107-155081145	9.6615e-14	-0.48932	0.198	0.357	1.23675e-08	MME	0
chr20-44355129-44356512	9.76185e-14	-1.05814	0.029	0.107	1.2496e-08	HNF4A	0
chr6-2875156-2877855	1.00674e-13	0.608925	0.103	0.05	1.28871e-08	SERPINB9P1	0
chr8-10569910-10570694	1.07194e-13	-1.27708	0.025	0.104	1.37217e-08	PRSS55	15743
chr9-130379358-130380036	1.09826e-13	-1.09607	0.039	0.131	1.40586e-08	HMCN2	0
chr20-44429593-44432577	1.1303e-13	-0.65427	0.103	0.227	1.44688e-08	HNF4A	0
chr7-26397293-26400353	1.15774e-13	0.422488	0.166	0.1	1.482e-08	AC004540.5	0
chr22-24494212-24496295	1.16932e-13	-0.501187	0.164	0.313	1.49682e-08	UPB1	0
chr22-21673502-21675421	1.20716e-13	-0.702311	0.084	0.207	1.54527e-08	PPIL2	0
chr11-6318866-6321230	1.23348e-13	0.4715	0.134	0.074	1.57896e-08	PRKCDBP	0
chr2-240886630-240888821	1.32301e-13	-1.01923	0.027	0.106	1.69355e-08	C2orf54	0
chr8-1631377-1633668	1.34607e-13	-0.711876	0.103	0.233	1.72307e-08	DLGAP2	0
chr12-57778621-57780602	1.42689e-13	-0.620893	0.13	0.27	1.82653e-08	METTL21B	0
chr7-50558381-50561500	1.50948e-13	-0.459156	0.203	0.366	1.93226e-08	DDC	0
chr19-5837619-5842051	1.52723e-13	-0.471679	0.214	0.375	1.95497e-08	FUT6	0
chr19-735964-739233	1.59523e-13	-0.586697	0.112	0.252	2.04202e-08	PALM	0
chr14-24092119-24096172	1.62703e-13	-0.322295	0.334	0.514	2.08273e-08	PCK2	0
chr4-186553727-186555856	1.69314e-13	-0.726439	0.09	0.212	2.16735e-08	RP11-215A19.2	0
chr16-57665647-57668719	1.70233e-13	0.766519	0.106	0.051	2.17912e-08	ADGRG3	0
chr4-58564869-58565560	1.77239e-13	-1.03636	0.042	0.133	2.2688e-08	RP11-577G20.2	0
chr1-46939788-46942599	1.85173e-13	-0.494808	0.164	0.317	2.37036e-08	CYP4A11	0
chr22-30323759-30328148	1.8733e-13	-0.358798	0.274	0.448	2.39797e-08	TBC1D10A	0
chr7-150830750-150831527	1.90842e-13	-0.810261	0.048	0.145	2.44293e-08	AOC1	0
chr1-65152619-65154608	2.0942e-13	-0.770184	0.084	0.205	2.68074e-08	AK4	0
chr3-126293551-126296165	2.11834e-13	-0.540631	0.185	0.339	2.71165e-08	RP11-71E19.2	0
chr15-62781928-62784089	2.26259e-13	0.591442	0.148	0.089	2.89629e-08	TLN2	0
chr15-85024437-85027469	2.31763e-13	-0.633763	0.124	0.255	2.96675e-08	PDE8A	0
chr15-64763778-64764414	2.35778e-13	-1.23426	0.028	0.111	3.01815e-08	RBPMS2	0
chr20-44412453-44416554	2.38081e-13	-0.537671	0.2	0.36	3.04762e-08	HNF4A	0
chr3-194350092-194351672	2.58985e-13	-1.03133	0.027	0.108	3.31522e-08	CPN2	0
chr10-5372119-5374793	2.62277e-13	-0.558468	0.157	0.304	3.35736e-08	UCN3	0
chr1-70949239-70950467	2.66505e-13	-0.710772	0.065	0.173	3.41148e-08	PTGER3	0
chr6-134502551-134503798	2.75903e-13	-0.698155	0.089	0.206	3.53178e-08	LINC01010	0
chr2-15939486-15944317	2.82162e-13	-0.433538	0.205	0.364	3.6119e-08	MYCN	0
chr1-208045523-208046607	2.88362e-13	-0.772863	0.075	0.184	3.69126e-08	PLXNA2	0
chr5-149729809-149733728	3.04507e-13	-0.383211	0.275	0.446	3.89794e-08	PPARGC1B	0
chr9-37429048-37431591	3.04865e-13	-0.536267	0.146	0.295	3.90251e-08	GRHPR	0
chr5-159910250-159913614	3.19077e-13	-0.401759	0.256	0.42	4.08444e-08	ADRA1B	3168
chr1-19823866-19825769	3.25565e-13	-0.587665	0.148	0.292	4.1675e-08	RNF186	8587
chr2-222670175-222672481	3.2716e-13	-0.581691	0.1	0.225	4.18791e-08	MOGAT1	0
chr12-121857185-121860677	3.32003e-13	-0.451062	0.229	0.393	4.2499e-08	HPD	0
chr16-1192162-1195422	3.41303e-13	-0.544675	0.089	0.209	4.36895e-08	CACNA1H	0
chr7-75920252-75921820	3.48103e-13	-0.882635	0.058	0.158	4.456e-08	POR	0
chr16-73070386-73072028	3.49265e-13	0.634639	0.105	0.051	4.47087e-08	RP11-346C20.3	8069
chr1-230708244-230709480	3.57481e-13	-0.635112	0.1	0.222	4.57604e-08	AGT	0
chr1-117632486-117634349	3.63255e-13	-0.779111	0.083	0.208	4.64996e-08	FAM46C	4113
chr13-112562252-112563449	3.67331e-13	-0.648637	0.117	0.251	4.70214e-08	TUBGCP3	0
chr11-33045804-33046444	3.71749e-13	-1.08067	0.029	0.112	4.75868e-08	TCP11L1	0
chr16-3263471-3265136	3.73561e-13	0.480488	0.107	0.058	4.78188e-08	ZNF263	0
chr1-40756951-40759151	3.83433e-13	-0.831086	0.063	0.17	4.90825e-08	NFYC	0
chr1-27598277-27607794	3.8795e-13	0.333554	0.257	0.197	4.96607e-08	AHDC1	0
chr17-45404946-45407484	3.94e-13	-0.530362	0.168	0.316	5.04352e-08	ARHGAP27	0
chr17-60149593-60152703	3.9651e-13	-0.541937	0.13	0.267	5.07564e-08	CA4	0
chr17-1482943-1493865	4.4586e-13	0.282479	0.296	0.239	5.70736e-08	MYO1C	0
chr11-79436888-79441423	4.49862e-13	0.438624	0.181	0.118	5.75859e-08	TENM4	0
chr4-145732205-145737046	5.03111e-13	0.40537	0.267	0.207	6.44022e-08	C4orf51	0
chr10-5466222-5468369	5.06916e-13	0.671751	0.125	0.066	6.48894e-08	NET1	7758
chr3-185313193-185314370	5.55703e-13	-0.791994	0.08	0.192	7.11344e-08	MAP3K13	0
chr19-38716506-38737763	5.93598e-13	0.301044	0.469	0.415	7.59853e-08	CAPN12	0
chr19-14059489-14062781	6.20198e-13	-0.405511	0.204	0.368	7.93904e-08	PALM3	329
chr10-21171590-21175497	6.34251e-13	0.37773	0.119	0.06	8.11892e-08	NEBL	0
chr8-38465156-38469107	6.44125e-13	0.424312	0.211	0.144	8.24532e-08	FGFR1	0
chr11-16981374-16983630	6.57158e-13	0.516629	0.113	0.062	8.41214e-08	PLEKHA7	0
chr22-37674772-37677742	6.90273e-13	0.499581	0.129	0.068	8.83605e-08	LGALS1	0
chrX-150361029-150367311	7.07899e-13	0.480592	0.171	0.108	9.06167e-08	MAMLD1	0
chr18-70197002-70198236	7.13301e-13	-1.06626	0.037	0.125	9.13082e-08	RTTN	0
chr1-109252863-109255937	7.17911e-13	0.467886	0.221	0.155	9.18983e-08	CELSR2	0
chr14-103534800-103544272	7.28477e-13	0.454968	0.13	0.074	9.32509e-08	TRMT61A	0
chr13-20428570-20431522	7.4387e-13	-0.621893	0.104	0.23	9.52214e-08	CRYL1	0
chr10-413481-414204	7.75082e-13	-1.04353	0.033	0.114	9.92167e-08	DIP2C	0
chr17-1997029-2000439	7.99263e-13	-0.488021	0.107	0.245	1.02312e-07	RTN4RL1	0
chr1-10726098-10729396	8.02921e-13	0.557807	0.113	0.059	1.0278e-07	CASZ1	0
chr13-20502707-20504310	8.06808e-13	-0.686392	0.112	0.24	1.03278e-07	CRYL1	0
chr17-47278569-47281405	8.23883e-13	0.555463	0.175	0.112	1.05464e-07	ITGB3	0
chr1-165910563-165911662	8.26498e-13	-0.606526	0.121	0.255	1.05798e-07	UCK2	0
chr2-20197846-20201900	8.37778e-13	-0.627946	0.075	0.183	1.07242e-07	SDC1	0
chr3-38263879-38267951	8.83483e-13	-0.496179	0.135	0.276	1.13093e-07	SLC22A13	0
chr22-43295302-43298755	9.30086e-13	-0.702275	0.138	0.28	1.19058e-07	SCUBE1	0
chr8-71841862-71844806	9.50533e-13	0.691176	0.115	0.054	1.21676e-07	MSC	0
chr10-101753035-101753790	9.57564e-13	-1.11792	0.037	0.127	1.22576e-07	FGF8	16339
chr17-45934364-45937116	9.79076e-13	-0.605727	0.152	0.294	1.2533e-07	MAPT	0
chr12-68467467-68468543	9.79527e-13	-0.916185	0.043	0.132	1.25387e-07	RP11-81H14.2	15803
chr1-18887901-18892889	9.88528e-13	-0.456655	0.203	0.366	1.2654e-07	ALDH4A1	0
chr19-1839525-1841155	9.89828e-13	-0.858864	0.035	0.116	1.26706e-07	REXO1	0
chr16-79723395-79724199	9.90602e-13	-0.81775	0.07	0.174	1.26805e-07	MAFTRR	0
chr10-26486290-26487928	9.92665e-13	0.624928	0.136	0.074	1.27069e-07	APBB1IP	0
chr5-149747089-149748340	1.06073e-12	-0.598104	0.129	0.264	1.35783e-07	PPARGC1B	0
chr1-8200394-8203828	1.07331e-12	-0.436334	0.194	0.349	1.37392e-07	RP11-431K24.3	0
chr20-4664495-4665297	1.0784e-12	-0.835111	0.063	0.168	1.38043e-07	PRNP	20938
chr3-150369986-150372402	1.11101e-12	0.509336	0.116	0.061	1.42218e-07	TSC22D2	35932
chr17-81042040-81053324	1.1296e-12	-0.279014	0.393	0.576	1.44598e-07	BAIAP2	0
chr2-231610803-231615902	1.15572e-12	0.297054	0.235	0.169	1.47941e-07	C2orf57	16519
chr7-8261027-8262881	1.19694e-12	0.456154	0.106	0.053	1.53218e-07	ICA1	0
chr3-58535754-58538243	1.20739e-12	-0.605075	0.112	0.233	1.54555e-07	ACOX2	0
chr8-22927596-22928852	1.23727e-12	-0.790092	0.028	0.103	1.5838e-07	PEBP4	0
chr7-20217121-20221253	1.25335e-12	0.446831	0.217	0.151	1.60439e-07	MACC1	0
chr3-57006554-57008659	1.2935e-12	0.516445	0.109	0.054	1.65579e-07	ARHGEF3	0
chr17-80058296-80061349	1.30169e-12	0.484717	0.118	0.064	1.66626e-07	CCDC40	0
chr5-149205787-149207089	1.33781e-12	-0.892693	0.046	0.138	1.71251e-07	ABLIM3	0
chr1-182614646-182616610	1.37288e-12	0.614009	0.104	0.049	1.7574e-07	RP11-317P15.4	0
chr19-33494831-33495953	1.39037e-12	-1.00937	0.027	0.106	1.77978e-07	PEPD	0
chr7-44322481-44323363	1.40128e-12	-0.864349	0.047	0.145	1.79375e-07	CAMK2B	0
chr16-85166392-85172994	1.4983e-12	-0.467069	0.157	0.304	1.91795e-07	GSE1	0
chr1-16172988-16176915	1.51784e-12	0.562983	0.119	0.062	1.94296e-07	EPHA2	16900
chr4-150722744-150724109	1.53176e-12	-0.728233	0.075	0.186	1.96077e-07	LRBA	0
chr10-28873369-28874193	1.54277e-12	-0.719161	0.072	0.178	1.97487e-07	C10orf126	0
chr3-194312375-194316339	1.57667e-12	0.455674	0.275	0.203	2.01827e-07	LINC00887	0
chr4-24469963-24473772	1.57679e-12	0.421484	0.111	0.06	2.01841e-07	DHX15	43668
chr16-79767561-79771176	1.59258e-12	-0.40502	0.224	0.378	2.03863e-07	LINC01229	0
chr15-58146648-58147794	1.64512e-12	0.66689	0.11	0.056	2.10588e-07	ALDH1A2	0
chr2-46845810-46851368	1.71938e-12	0.365978	0.263	0.205	2.20094e-07	LINC01119	0
chr14-64761378-64765572	1.73187e-12	0.456778	0.163	0.105	2.21693e-07	SPTB	0
chr14-22780068-22781981	1.78173e-12	-0.764337	0.115	0.245	2.28075e-07	SLC7A7	0
chr22-50489300-50492565	1.79654e-12	-0.593802	0.101	0.221	2.29972e-07	MIOX	0
chr11-94885014-94885912	1.86627e-12	0.741916	0.129	0.071	2.38898e-07	AMOTL1	8260
chr9-87769645-87772005	1.87413e-12	-0.656061	0.099	0.221	2.39904e-07	CTSL	38251
chr9-6664305-6665345	1.91844e-12	-0.753295	0.068	0.171	2.45576e-07	RP11-390F4.6	0
chr1-2319490-2323692	1.98435e-12	0.443112	0.13	0.072	2.54013e-07	MORN1	0
chr20-62155181-62157684	2.16875e-12	-0.760258	0.043	0.132	2.77617e-07	SS18L1	0
chrX-2170351-2172860	2.17415e-12	-0.624158	0.094	0.216	2.78309e-07	DHRSX	46655
chr8-19012509-19015098	2.17775e-12	0.531366	0.179	0.11	2.7877e-07	PSD3	0
chr11-2927794-2934113	2.23901e-12	0.408454	0.186	0.124	2.86611e-07	PHLDA2	0
chr18-74265534-74269937	2.25974e-12	-0.511733	0.188	0.336	2.89265e-07	CYB5A	0
chr1-9435327-9436812	2.26012e-12	-0.837175	0.058	0.159	2.89314e-07	RNA5SP40	856
chr1-6343217-6345409	2.32514e-12	-0.689698	0.083	0.193	2.97637e-07	ACOT7	0
chr8-144877936-144879715	2.33939e-12	0.724211	0.142	0.086	2.99461e-07	ZNF250	0
chr12-55726534-55730731	2.34132e-12	0.339917	0.268	0.206	2.99707e-07	CD63	0
chr17-34910302-34910988	2.34954e-12	-0.928945	0.029	0.108	3.0076e-07	CCT6B	16870
chr11-119024277-119031455	2.35525e-12	-0.28561	0.381	0.559	3.01491e-07	SLC37A4	0
chr5-1059625-1060769	2.37388e-12	-1.04945	0.029	0.107	3.03875e-07	SLC12A7	0
chr3-14234065-14235546	2.44423e-12	0.65728	0.107	0.056	3.12881e-07	LSM3	32945
chr10-44382078-44387019	2.49123e-12	0.555777	0.118	0.067	3.18898e-07	CXCL12	0
chr22-37483487-37487326	2.5069e-12	0.629138	0.106	0.057	3.20903e-07	MFNG	0
chr1-2046349-2048357	2.56742e-12	-0.718334	0.059	0.162	3.2865e-07	PRKCZ	2112
chr3-64186809-64188192	2.6421e-12	0.64163	0.156	0.096	3.3821e-07	PRICKLE2	0
chr11-77126286-77132083	2.77177e-12	-0.37847	0.259	0.426	3.54808e-07	MYO7A	0
chr1-205447392-205450958	2.8168e-12	0.517916	0.198	0.128	3.60573e-07	LEMD1	0
chr6-39239310-39240581	2.8287e-12	-1.02266	0.031	0.112	3.62096e-07	KCNK5	9859
chr22-50480436-50488419	2.94798e-12	-0.296049	0.435	0.611	3.77365e-07	MIOX	0
chr16-87924149-87926888	2.97243e-12	0.443639	0.112	0.06	3.80495e-07	CA5A	0
chr1-179814415-179816752	2.99659e-12	0.533594	0.124	0.066	3.83588e-07	FAM163A	0
chr13-94119152-94121251	3.1559e-12	-0.559393	0.122	0.252	4.0398e-07	GPC6	0
chr3-196214696-196217108	3.16041e-12	-0.630265	0.111	0.237	4.04558e-07	SLC51A	0
chr5-161498427-161499059	3.26513e-12	-1.05562	0.031	0.108	4.17962e-07	GABRB2	0
chr17-14300397-14304298	3.28883e-12	0.382046	0.148	0.088	4.20996e-07	HS3ST3B1	0
chr12-101984487-101985078	3.3444e-12	-1.09943	0.028	0.104	4.2811e-07	DRAM1	0
chr12-80218743-80220019	3.35324e-12	-0.680985	0.1	0.219	4.29242e-07	OTOGL	0
chr17-22521144-22521692	3.38023e-12	0.621981	0.122	0.064	4.32697e-07	MTRNR2L1	1418
chr8-12193936-12195245	3.4593e-12	0.34723	0.209	0.152	4.42819e-07	FAM86B1	0
chr1-114180650-114181452	3.62798e-12	-0.994204	0.036	0.116	4.6441e-07	RP4-543J13.1	24974
chr6-26203949-26206324	3.63699e-12	0.578568	0.129	0.073	4.65564e-07	HIST1H4E	0
chr22-46734715-46739860	3.78865e-12	-0.394351	0.158	0.31	4.84977e-07	CERK	0
chr7-139641235-139642668	3.83909e-12	-0.780334	0.055	0.151	4.91435e-07	HIPK2	0
chr14-104721767-104728927	3.86586e-12	-0.378202	0.257	0.419	4.94862e-07	ADSSL1	0
chr14-99316250-99316974	3.93657e-12	-1.01708	0.03	0.107	5.03913e-07	CTD-2200A16.1	7824
chr13-51134600-51135443	3.97596e-12	-0.720469	0.098	0.219	5.08955e-07	LINC00371	0
chr8-144006856-144009340	3.97922e-12	-0.535705	0.118	0.249	5.09373e-07	PARP10	0
chr6-35687464-35689659	4.06322e-12	-0.395149	0.186	0.338	5.20124e-07	FKBP5	0
chr7-47625816-47626722	4.26505e-12	-0.889635	0.042	0.129	5.4596e-07	LINC01447	0
chr16-56681708-56685756	4.27825e-12	-0.419794	0.199	0.347	5.4765e-07	MT1X	0
chr10-89282961-89285122	4.39246e-12	0.579387	0.113	0.06	5.6227e-07	IFIT2	0
chr2-219168059-219170508	4.54715e-12	-0.693858	0.093	0.201	5.82072e-07	SLC23A3	0
chr9-98142138-98142929	4.86537e-12	-0.81274	0.054	0.151	6.22807e-07	CORO2A	0
chr1-6045423-6046669	4.88733e-12	-0.862528	0.048	0.136	6.25618e-07	KCNAB2	0
chr17-37487929-37491679	4.94136e-12	0.410626	0.247	0.185	6.32534e-07	DUSP14	0
chr9-130462880-130465032	5.09831e-12	-0.815643	0.049	0.14	6.52624e-07	ASS1	0
chr15-50883925-50886295	5.12308e-12	0.664629	0.104	0.053	6.55795e-07	CTD-2378E12.1	0
chr1-41514284-41518125	5.4034e-12	0.327385	0.127	0.079	6.91679e-07	HIVEP3	0
chr6-160704484-160705260	5.43746e-12	-0.899083	0.055	0.155	6.96039e-07	PLG	0
chr17-27551673-27554592	5.48418e-12	0.546723	0.116	0.063	7.02019e-07	KSR1	0
chr2-240895443-240898888	5.51354e-12	-0.599714	0.041	0.128	7.05777e-07	C2orf54	0
chr7-155960988-155962793	5.67185e-12	0.705275	0.121	0.062	7.26042e-07	AC021218.2	0
chr4-79247558-79248390	5.74491e-12	-0.739105	0.071	0.173	7.35394e-07	NAA11	0
chr17-50459140-50464266	5.82599e-12	-0.694089	0.065	0.164	7.45773e-07	ACSF2	0
chr11-130165900-130167012	5.84849e-12	0.70981	0.138	0.081	7.48653e-07	ST14	0
chr11-114152780-114156875	5.91343e-12	-0.515267	0.119	0.247	7.56967e-07	ZBTB16	0
chr7-44061806-44068398	5.94252e-12	-0.451832	0.109	0.224	7.6069e-07	PGAM2	0
chr2-11539189-11540197	6.04355e-12	-0.793132	0.06	0.16	7.73623e-07	GREB1	0
chr11-126162832-126163806	6.05523e-12	0.691144	0.127	0.073	7.75118e-07	RP11-50B3.2	0
chr2-84425194-84425807	6.06687e-12	-0.830407	0.043	0.13	7.76607e-07	SUCLG1	0
chr1-18878899-18886901	6.23792e-12	-0.352797	0.264	0.43	7.98503e-07	ALDH4A1	0
chr3-124032453-124034710	6.26837e-12	0.600553	0.129	0.075	8.02401e-07	ROPN1	40274
chr5-132385279-132390315	6.28615e-12	0.400433	0.227	0.166	8.04677e-07	SLC22A5	0
chr6-39260894-39262316	6.69735e-12	-0.682892	0.098	0.22	8.57315e-07	KCNK5	31443
chr9-94665621-94667439	6.87461e-12	-0.674772	0.101	0.215	8.80005e-07	FBP1	25371
chr8-102767612-102770991	6.99838e-12	0.420504	0.207	0.147	8.95848e-07	KB-1732A1.1	34525
chr20-25042338-25046899	7.13658e-12	-0.509448	0.089	0.207	9.13539e-07	ACSS1	0
chr1-116481694-116485869	7.16113e-12	-0.370721	0.204	0.359	9.16682e-07	RP4-655J12.4	2851
chr7-47511591-47512419	7.49405e-12	-0.747091	0.039	0.123	9.59298e-07	TNS3	0
chr17-40559976-40561444	7.86018e-12	0.5358	0.121	0.069	1.00617e-06	CCR7	0
chr20-44388403-44389539	7.95751e-12	-0.535419	0.15	0.282	1.01863e-06	HNF4A	0
chr16-725459-731281	7.99494e-12	0.505676	0.146	0.08	1.02342e-06	HAGHL	0
chr19-48806530-48813973	8.06732e-12	-0.282306	0.37	0.55	1.03268e-06	BCAT2	0
chr17-40442596-40450625	8.37618e-12	-0.288522	0.321	0.497	1.07222e-06	IGFBP4	0
chr3-50355033-50360449	8.44615e-12	-0.342844	0.226	0.385	1.08117e-06	TMEM115	0
chr20-57589149-57596141	8.77711e-12	-0.282894	0.358	0.54	1.12354e-06	RP4-718J7.4	3553
chr10-49080024-49081899	8.87283e-12	-0.952354	0.053	0.147	1.13579e-06	VSTM4	0
chr11-68349255-68351537	9.1742e-12	-0.687185	0.07	0.174	1.17437e-06	LRP5	0
chr6-52503225-52505163	9.31297e-12	0.457465	0.218	0.156	1.19213e-06	TRAM2	0
chr12-113229567-113233737	9.55559e-12	0.614888	0.148	0.09	1.22319e-06	TPCN1	0
chr2-113244005-113253641	9.69655e-12	-0.359597	0.247	0.403	1.24124e-06	PAX8	0
chr15-67146209-67150984	9.83947e-12	0.497322	0.116	0.068	1.25953e-06	SMAD3	0
chr9-34374749-34377861	9.8398e-12	-0.324078	0.251	0.418	1.25957e-06	KIAA1161	0
chr20-38805059-38808262	9.87127e-12	-0.461256	0.183	0.329	1.2636e-06	PPP1R16B	0
chr17-42900294-42902288	9.95618e-12	-0.706924	0.083	0.192	1.27447e-06	G6PC	0
chr17-81079064-81085928	1.00804e-11	-0.361665	0.177	0.327	1.29038e-06	BAIAP2	0
chr10-6200491-6205186	1.03883e-11	0.31751	0.188	0.135	1.32979e-06	PFKFB3	0
chr16-67734504-67735368	1.05512e-11	-0.946304	0.037	0.121	1.35064e-06	RANBP10	0
chr3-52236352-52240978	1.05608e-11	0.444699	0.177	0.125	1.35186e-06	TWF2	0
chr17-75539783-75547331	1.057e-11	-0.395273	0.207	0.356	1.35305e-06	LLGL2	0
chr17-50637773-50641621	1.13302e-11	0.502736	0.169	0.104	1.45035e-06	ABCC3	0
chr1-145280510-145281736	1.15901e-11	0.609206	0.115	0.058	1.48363e-06	CH17-373J23.1	0
chr22-23713378-23719144	1.16204e-11	-0.42392	0.221	0.373	1.4875e-06	GUSBP11	0
chrX-107710704-107718570	1.17313e-11	-0.362159	0.181	0.321	1.50171e-06	TSC22D3	0
chr6-30685584-30688943	1.18527e-11	0.464758	0.127	0.076	1.51724e-06	PPP1R18	0
chr17-63519600-63521098	1.19116e-11	-0.575923	0.119	0.249	1.52478e-06	CTD-2501B8.1	0
chr8-22981100-22983278	1.22116e-11	0.704916	0.103	0.056	1.56318e-06	PEBP4	0
chr7-52781279-52782101	1.22356e-11	-0.847782	0.062	0.163	1.56626e-06	POM121L12	253540
chr11-78416190-78421249	1.22647e-11	0.328373	0.283	0.214	1.56998e-06	GAB2	0
chr3-69384461-69386819	1.24747e-11	-0.577588	0.105	0.224	1.59686e-06	FRMD4B	0
chr14-54775338-54779127	1.25884e-11	-0.787728	0.094	0.207	1.61141e-06	SAMD4A	0
chr10-119139411-119141228	1.30692e-11	-0.893351	0.054	0.149	1.67297e-06	SFXN4	0
chr8-83083897-83084790	1.33313e-11	-0.896838	0.041	0.126	1.70651e-06	CTD-2272D18.1	121970
chr16-24845752-24846609	1.34186e-11	-0.906147	0.036	0.116	1.71769e-06	SLC5A11	0
chr1-89632123-89634343	1.378e-11	0.455792	0.112	0.063	1.76396e-06	LRRC8C	0
chr14-21068379-21072450	1.43079e-11	0.413874	0.185	0.127	1.83152e-06	ARHGEF40	0
chr8-28087067-28087728	1.44883e-11	-1.02201	0.041	0.125	1.85462e-06	ELP3	1944
chr11-73338026-73338922	1.48976e-11	-1.03768	0.035	0.113	1.90701e-06	ARHGEF17	0
chr11-119699034-119700475	1.57659e-11	-0.812904	0.049	0.139	2.01816e-06	NECTIN1	0
chr5-163488992-163490275	1.59603e-11	-1.06243	0.031	0.107	2.04304e-06	HMMR	0
chr1-9452364-9453176	1.64597e-11	-0.735656	0.047	0.141	2.10697e-06	RNA5SP40	14585
chr8-8227307-8229073	1.6626e-11	-0.451963	0.099	0.204	2.12826e-06	RP11-556O5.6	38111
chr19-10652388-10656331	1.66275e-11	0.349581	0.279	0.207	2.12846e-06	ILF3	0
chr1-26053893-26054675	1.66953e-11	-0.870383	0.043	0.13	2.13713e-06	TRIM63	0
chr1-159921792-159926444	1.68102e-11	0.323445	0.27	0.215	2.15184e-06	TAGLN2	0
chr18-61635584-61639263	1.68705e-11	-0.317375	0.265	0.433	2.15956e-06	RP11-879F14.1	0
chr12-108691035-108692765	1.70096e-11	0.563253	0.168	0.109	2.17736e-06	CORO1C	0
chr14-91277469-91278342	1.7027e-11	-1.1747	0.027	0.101	2.17959e-06	CCDC88C	0
chr9-116153290-116157955	1.78733e-11	0.379854	0.257	0.2	2.28793e-06	PAPPA	0
chrX-68693207-68699586	1.84765e-11	-0.337216	0.21	0.362	2.36514e-06	STARD8	0
chr14-104676693-104683443	1.86226e-11	0.438514	0.144	0.093	2.38384e-06	RP11-982M15.6	0
chr19-13829983-13838187	1.89112e-11	0.35584	0.179	0.119	2.42078e-06	ZSWIM4	0
chr19-6402653-6403693	1.90626e-11	-0.688996	0.088	0.201	2.44016e-06	GTF2F1	8671
chr4-2760512-2764728	1.9452e-11	-0.396244	0.209	0.361	2.49001e-06	TNIP2	4135
chr22-46814146-46816797	1.94814e-11	-0.559572	0.128	0.25	2.49377e-06	TBC1D22A	0
chr22-46146771-46152885	1.98205e-11	-0.282831	0.334	0.508	2.53718e-06	PPARA	0
chr8-63007645-63010447	1.98524e-11	-0.465231	0.159	0.298	2.54127e-06	GGH	4631
chr19-33399467-33401577	1.99805e-11	-0.62112	0.123	0.242	2.55766e-06	PEPD	0
chr11-118533217-118534847	2.02064e-11	-0.741227	0.062	0.158	2.58658e-06	TMEM25	0
chr7-50781303-50784634	2.02399e-11	-0.557382	0.098	0.211	2.59086e-06	GRB10	0
chr17-31130639-31131415	2.11963e-11	-0.996905	0.039	0.12	2.71329e-06	NF1	0
chr16-68078620-68087162	2.17741e-11	-0.278493	0.35	0.519	2.78726e-06	NFATC3	0
chr11-77178884-77179603	2.19111e-11	-0.873812	0.052	0.144	2.8048e-06	MYO7A	0
chr8-89824177-89825043	2.22364e-11	-0.748483	0.08	0.186	2.84644e-06	RIPK2	33113
chr17-1624910-1630734	2.2647e-11	-0.275716	0.315	0.487	2.89899e-06	SLC43A2	0
chr20-63345379-63346939	2.28769e-11	-0.693865	0.095	0.211	2.92842e-06	CHRNA4	0
chr19-19098847-19102090	2.31008e-11	-0.454347	0.177	0.324	2.95709e-06	SLC25A42	0
chr8-143012918-143014569	2.31612e-11	-0.51811	0.117	0.237	2.96482e-06	RP11-273G15.2	0
chr11-11436531-11437366	2.32541e-11	-0.688178	0.054	0.15	2.97671e-06	GALNT18	0
chr16-12227757-12230018	2.40377e-11	-0.570378	0.112	0.231	3.07702e-06	SNX29	0
chr4-69830243-69833089	2.46285e-11	-0.606335	0.099	0.212	3.15265e-06	SULT1E1	0
chr17-47837296-47841875	2.468e-11	-0.366315	0.242	0.4	3.15924e-06	SCRN2	0
chr4-188456989-188457888	2.55975e-11	-0.816773	0.068	0.171	3.27669e-06	LINC01060	0
chr8-37694317-37697547	2.57965e-11	0.405042	0.218	0.162	3.30216e-06	ZNF703	0
chr13-114130285-114133074	2.62451e-11	0.491484	0.104	0.055	3.35958e-06	RASA3	0
chr11-118526649-118527873	2.63468e-11	-0.797457	0.052	0.139	3.3726e-06	TTC36	0
chr9-128845022-128846033	2.65719e-11	-0.827225	0.054	0.145	3.40141e-06	KYAT1	0
chr8-22578003-22583225	2.6698e-11	-0.424065	0.179	0.318	3.41756e-06	PDLIM2	0
chr14-23936228-23937804	2.71385e-11	-0.723452	0.08	0.179	3.47394e-06	LINC00596	1659
chr19-47225430-47233330	2.83707e-11	0.289299	0.27	0.215	3.63168e-06	BBC3	0
chr22-44676332-44679130	2.87745e-11	-0.548271	0.146	0.276	3.68337e-06	PRR5	0
chr13-51997480-52000129	2.89173e-11	-0.680678	0.097	0.207	3.70165e-06	ATP7B	0
chr17-42864264-42867280	2.95767e-11	-0.775473	0.033	0.109	3.78605e-06	AOC3	6133
chr9-131067485-131069397	2.99468e-11	-0.774698	0.037	0.121	3.83343e-06	LAMC3	0
chr17-3002515-3005512	3.08218e-11	0.351906	0.189	0.13	3.94544e-06	RAP1GAP2	0
chr10-4661717-4663831	3.17249e-11	0.510054	0.224	0.162	4.06104e-06	LINC00704	0
chr4-20251115-20255616	3.24225e-11	-0.339018	0.264	0.425	4.15033e-06	SLIT2	0
chr3-42090791-42092421	3.29378e-11	-0.951252	0.036	0.116	4.2163e-06	TRAK1	0
chr15-72190137-72190822	3.3452e-11	-0.99099	0.034	0.106	4.28213e-06	GRAMD2	0
chr6-39222176-39230297	3.38794e-11	-0.28812	0.347	0.514	4.33683e-06	KCNK5	0
chr1-151830249-151833613	3.43027e-11	-0.306874	0.199	0.356	4.39101e-06	RORC	0
chr19-5801910-5809894	3.48761e-11	-0.337173	0.312	0.46	4.46441e-06	DUS3L	10671
chr1-1941035-1941848	3.56726e-11	-0.879072	0.053	0.143	4.56638e-06	CFAP74	0
chr2-190179985-190181681	3.65084e-11	-0.456496	0.152	0.282	4.67337e-06	C2orf88	0
chr13-100662154-100663280	3.68652e-11	-0.834103	0.048	0.139	4.71903e-06	TMTC4	0
chr8-130961941-130963448	3.75995e-11	-0.842375	0.059	0.149	4.81303e-06	ADCY8	0
chr8-47609909-47611295	3.8175e-11	0.605639	0.129	0.074	4.8867e-06	SPIDR	0
chr7-28684888-28686850	3.87223e-11	0.477435	0.158	0.102	4.95677e-06	CREB5	0
chr19-13860859-13863063	4.1058e-11	0.497614	0.118	0.066	5.25575e-06	NANOS3	0
chr9-134374198-134379436	4.10697e-11	-0.439683	0.133	0.264	5.25725e-06	RXRA	0
chr10-79220197-79224717	4.24294e-11	0.464419	0.183	0.129	5.4313e-06	ZMIZ1	0
chr17-75086592-75096755	4.26211e-11	0.295707	0.194	0.141	5.45585e-06	SLC16A5	0
chr14-61536265-61539483	4.27645e-11	0.489827	0.119	0.071	5.4742e-06	PRKCH	0
chr1-151367913-151373074	4.28918e-11	-0.362052	0.191	0.339	5.4905e-06	SELENBP1	0
chr17-38914293-38915552	4.30703e-11	-0.849006	0.058	0.15	5.51334e-06	LASP1	0
chr1-154324486-154329278	4.48136e-11	0.45327	0.14	0.09	5.7365e-06	ATP8B2	0
chr17-42871546-42874055	4.48785e-11	-0.679018	0.074	0.176	5.74481e-06	LINC00671	614
chr6-37764450-37766233	4.49859e-11	-0.717134	0.094	0.207	5.75856e-06	ZFAND3	53265
chr14-95666956-95667775	4.62111e-11	-0.817804	0.055	0.149	5.91539e-06	RP11-1070N10.6	0
chr1-19287184-19289596	4.63184e-11	-0.523912	0.125	0.242	5.92913e-06	AKR7A3	0
chr8-141282099-141283190	4.71391e-11	-0.840541	0.049	0.135	6.03418e-06	SLC45A4	0
chr15-20192855-20193902	4.73682e-11	0.775977	0.105	0.059	6.06351e-06	RP11-173D3.1	44901
chr5-6603468-6604122	4.7996e-11	-0.991612	0.039	0.122	6.14387e-06	NSUN2	0
chr2-26757772-26759358	4.89326e-11	0.597403	0.129	0.074	6.26377e-06	SLC35F6	4925
chr10-71638037-71639812	4.9093e-11	-0.515466	0.151	0.282	6.2843e-06	CDH23	0
chr17-1392144-1396074	4.91245e-11	-0.657161	0.064	0.162	6.28833e-06	YWHAE	0
chr3-142723680-142725312	5.07969e-11	0.518386	0.136	0.083	6.50241e-06	TRPC1	0
chr3-122214466-122216456	5.14889e-11	-0.586019	0.031	0.111	6.59099e-06	CASR	0
chr3-29280573-29283069	5.28368e-11	0.648769	0.15	0.094	6.76353e-06	RBMS3	0
chr10-132921684-132922645	5.48141e-11	-0.927285	0.047	0.131	7.01664e-06	CFAP46	0
chr9-124223067-124223891	5.65461e-11	-0.880991	0.036	0.113	7.23835e-06	NEK6	33714
chr16-54928264-54931560	5.88809e-11	0.348701	0.181	0.114	7.53723e-06	IRX5	0
chr10-93458295-93459719	5.89532e-11	0.431112	0.169	0.114	7.54648e-06	MYOF	0
chr16-27460833-27463274	5.98677e-11	0.647961	0.129	0.075	7.66355e-06	GTF3C1	0
chr17-6443583-6444789	6.11663e-11	0.490567	0.112	0.061	7.82978e-06	FAM64A	0
chr8-143536984-143537988	6.12145e-11	-0.861308	0.045	0.126	7.83595e-06	ZC3H3	0
chr5-114360826-114364077	6.15582e-11	-0.477622	0.066	0.156	7.87994e-06	KCNN2	0
chr21-41957197-41959659	6.18793e-11	0.695883	0.106	0.058	7.92104e-06	C2CD2	3306
chr21-38240048-38242124	6.21862e-11	-0.651245	0.093	0.2	7.96033e-06	KCNJ15	0
chr1-38117274-38117994	6.35801e-11	-0.760304	0.059	0.156	8.13876e-06	RP5-884C9.2	0
chr2-73076972-73081966	6.4868e-11	-0.445015	0.186	0.328	8.30363e-06	RAB11FIP5	0
chr16-53041103-53046457	6.606e-11	0.368333	0.176	0.119	8.45621e-06	RP11-467J12.4	0
chr20-36149125-36150056	6.64821e-11	-0.628589	0.058	0.153	8.51024e-06	EPB41L1	0
chr1-17523465-17528032	6.68644e-11	0.539652	0.118	0.067	8.55918e-06	ARHGEF10L	11802
chr19-16199550-16200596	6.76487e-11	-0.729018	0.064	0.158	8.65958e-06	AP1M1	0
chr4-48718729-48719411	6.79282e-11	-1.05416	0.036	0.112	8.69535e-06	FRYL	0
chr1-87225856-87226904	6.92833e-11	0.672052	0.106	0.053	8.86881e-06	RP5-1052I5.2	56651
chr10-69449544-69452260	6.93244e-11	0.394964	0.139	0.088	8.87408e-06	TSPAN15	0
chr1-180244670-180245437	7.12934e-11	-0.704654	0.076	0.183	9.12613e-06	LHX4	0
chr12-20465818-20466412	7.17019e-11	-0.988604	0.03	0.103	9.17841e-06	PDE3A	0
chr11-118104837-118106441	7.19131e-11	-0.706924	0.074	0.175	9.20545e-06	TMPRSS4	0
chr8-2561492-2562316	7.24782e-11	-0.881604	0.042	0.12	9.27779e-06	RP11-378A12.1	27668
chr2-221731316-221732098	7.31561e-11	-0.751979	0.071	0.17	9.36457e-06	AC068489.1	89502
chr19-2142318-2143489	7.35505e-11	-0.835345	0.042	0.126	9.41505e-06	AP3D1	0
chr17-78183857-78188989	7.46449e-11	-0.274229	0.345	0.511	9.55514e-06	AFMID	0
chr3-194088076-194090153	7.69277e-11	0.530594	0.152	0.098	9.84736e-06	RP11-135A1.3	1407
chr12-59595477-59597980	7.6995e-11	0.28747	0.118	0.074	9.85597e-06	SLC16A7	0
chr12-109110013-109117149	7.78919e-11	-0.25924	0.3	0.469	9.97079e-06	UNG	0
chr14-54837600-54838318	7.80433e-11	-0.846446	0.046	0.13	9.99016e-06	GCH1	3689
chr7-1974893-1975758	7.89719e-11	-0.882306	0.03	0.109	1.0109e-05	MAD1L1	0
chr9-130476943-130478731	8.0747e-11	-1.0375	0.033	0.101	1.03363e-05	ASS1	0
chr5-177453418-177459426	8.12758e-11	0.28919	0.311	0.257	1.04039e-05	DBN1	0
chr5-135877708-135878831	8.27575e-11	-0.613946	0.095	0.206	1.05936e-05	SLC25A48	0
chr15-72280567-72281365	8.31567e-11	-0.878754	0.051	0.138	1.06447e-05	RP11-106M3.5	0
chr1-145706217-145708546	8.34638e-11	-0.414844	0.162	0.298	1.0684e-05	PDZK1	0
chr4-176307124-176308057	8.35319e-11	-0.694349	0.071	0.174	1.06927e-05	SPCS3	11906
chr20-37986134-37987481	8.39529e-11	-0.715808	0.057	0.144	1.07466e-05	TTI1	0
chr4-1791966-1799261	8.46439e-11	-0.313426	0.315	0.479	1.08351e-05	FGFR3	0
chr9-37417200-37419094	8.54055e-11	-0.497628	0.116	0.238	1.09326e-05	GRHPR	3571
chr19-29843079-29845986	8.70452e-11	0.333909	0.229	0.173	1.11425e-05	CCNE1	18770
chr2-85935834-85937490	8.83413e-11	0.731993	0.106	0.053	1.13084e-05	RP11-548P2.2	31106
chr8-57994006-57995789	8.88831e-11	0.533211	0.116	0.068	1.13777e-05	FAM110B	0
chr21-32658386-32659021	8.97176e-11	-0.906388	0.043	0.126	1.14846e-05	SYNJ1	0
chr11-64126728-64129943	9.29968e-11	-0.603949	0.099	0.212	1.19043e-05	MACROD1	0
chr2-109690418-109691722	9.42982e-11	-0.561791	0.112	0.228	1.20709e-05	RP11-506F3.1	67076
chr16-68736872-68739016	9.59494e-11	0.37276	0.118	0.075	1.22823e-05	CDH1	0
chr1-46929899-46931353	9.76408e-11	-0.881846	0.033	0.106	1.24988e-05	CYP4A11	0
chr3-126264780-126270885	9.87107e-11	-0.270207	0.322	0.489	1.26358e-05	RP11-71E19.1	0
chr2-20490164-20491364	9.881e-11	0.688821	0.159	0.106	1.26485e-05	AC012065.4	8206
chr6-37243715-37245460	1.02717e-10	0.585087	0.146	0.08	1.31486e-05	TMEM217	0
chr9-4489460-4493314	1.05303e-10	-0.310935	0.253	0.416	1.34797e-05	SLC1A1	0
chr13-39602428-39603922	1.10156e-10	0.638042	0.116	0.07	1.41008e-05	LHFP	0
chr1-150970612-150975805	1.10358e-10	-0.299517	0.269	0.427	1.41267e-05	CERS2	0
chr1-239899624-239900277	1.12319e-10	-0.78537	0.053	0.144	1.43778e-05	CHRM3	0
chr17-4738296-4740347	1.12431e-10	0.554993	0.118	0.069	1.4392e-05	CXCL16	0
chr20-25309000-25311514	1.13018e-10	0.449739	0.205	0.141	1.44672e-05	ABHD12	0
chr14-77219445-77220222	1.13709e-10	-0.760565	0.071	0.173	1.45557e-05	TMEM63C	0
chr19-5813796-5816346	1.14368e-10	-0.705928	0.071	0.161	1.464e-05	NRTN	7455
chr19-3457021-3460531	1.16183e-10	0.471607	0.187	0.133	1.48724e-05	NFIC	0
chr22-41573615-41580447	1.16491e-10	-0.416574	0.186	0.33	1.49118e-05	CSDC2	0
chr9-101478357-101482682	1.16502e-10	-0.564628	0.093	0.198	1.49132e-05	TMEM246	0
chr8-30288003-30289079	1.18003e-10	-0.928511	0.041	0.115	1.51053e-05	RP11-51J9.6	89954
chr22-17949742-17956373	1.20913e-10	-0.311105	0.28	0.447	1.54779e-05	MICAL3	0
chr7-143391353-143393954	1.25367e-10	0.574883	0.106	0.054	1.6048e-05	EPHA1	0
chr1-41823324-41824010	1.27244e-10	-0.882654	0.052	0.138	1.62882e-05	HIVEP3	0
chr11-76780857-76789732	1.33321e-10	-0.306033	0.353	0.52	1.70662e-05	TSKU	0
chr1-27566775-27573327	1.3373e-10	0.294387	0.246	0.198	1.71185e-05	AHDC1	0
chr7-55395585-55396856	1.36137e-10	-0.714013	0.094	0.203	1.74267e-05	LANCL2	0
chr2-10300897-10306191	1.37668e-10	-0.265101	0.271	0.438	1.76226e-05	HPCAL1	0
chr6-110564607-110567234	1.37718e-10	-0.388576	0.224	0.369	1.7629e-05	CDK19	42743
chr10-101744924-101745948	1.40481e-10	-0.762828	0.058	0.147	1.79827e-05	FGF8	24181
chr19-40278567-40281991	1.44644e-10	-0.424716	0.133	0.257	1.85156e-05	AKT2	0
chr5-150137395-150140426	1.45468e-10	0.61438	0.109	0.059	1.86211e-05	PDGFRB	0
chr12-16021486-16022345	1.5046e-10	-0.824459	0.057	0.142	1.92601e-05	DERA	0
chr3-160449091-160451278	1.50881e-10	0.432758	0.194	0.13	1.9314e-05	TRIM59	0
chr1-19065927-19069044	1.5192e-10	0.567037	0.136	0.087	1.9447e-05	UBR4	5461
chr16-69910243-69911362	1.54176e-10	-0.878557	0.042	0.126	1.97357e-05	WWP2	0
chr15-58521073-58523555	1.54355e-10	0.56517	0.119	0.067	1.97587e-05	LIPC	0
chr11-126113325-126116506	1.55004e-10	0.457854	0.15	0.099	1.98418e-05	RP11-673E11.2	10911
chr4-3607596-3608495	1.55817e-10	-1.04203	0.033	0.104	1.99459e-05	LINC00955	16884
chr17-42886314-42887322	1.59936e-10	-0.961737	0.033	0.103	2.0473e-05	LINC00671	0
chr6-3366184-3368204	1.60341e-10	-0.608186	0.084	0.196	2.05249e-05	SLC22A23	0
chr14-95651312-95653162	1.61667e-10	-0.74343	0.042	0.12	2.06946e-05	TCL6	0
chr4-186538131-186538797	1.62482e-10	-1.0784	0.034	0.101	2.0799e-05	RP11-215A19.2	0
chr1-116109677-116112785	1.63253e-10	0.413249	0.116	0.071	2.08977e-05	MAB21L3	0
chr6-3748206-3752975	1.63654e-10	0.34171	0.309	0.248	2.0949e-05	PXDC1	0
chr7-158263654-158264695	1.64006e-10	-0.757585	0.074	0.173	2.0994e-05	PTPRN2	0
chr20-58888186-58893019	1.67315e-10	0.280076	0.148	0.101	2.14177e-05	GNAS	0
chr1-147896796-147898060	1.68378e-10	-0.665173	0.083	0.178	2.15537e-05	GJA8	9895
chr11-64872629-64873441	1.69839e-10	-0.92019	0.035	0.109	2.17407e-05	EHD1	0
chr10-52964276-52966289	1.73297e-10	-0.480661	0.174	0.317	2.21834e-05	RP11-319F12.2	7198
chr5-140142537-140143338	1.77096e-10	-0.855284	0.051	0.138	2.26696e-05	IGIP	13144
chr11-27162074-27163045	1.79026e-10	-0.68706	0.081	0.179	2.29167e-05	BBOX1	34264
chr9-15346972-15347711	1.80201e-10	-0.850578	0.054	0.143	2.30671e-05	TTC39B	39611
chr22-37021964-37024395	1.81713e-10	-0.534461	0.119	0.241	2.32607e-05	MPST	0
chr5-13579884-13580519	1.81785e-10	-0.962414	0.049	0.13	2.32699e-05	DNAH5	109811
chr10-29957506-29958511	1.82399e-10	-0.650026	0.057	0.145	2.33486e-05	KIAA1462	54288
chr14-90287140-90289216	1.83196e-10	-0.583912	0.084	0.198	2.34506e-05	NRDE2	0
chr17-81633706-81637554	1.83532e-10	-0.374731	0.159	0.286	2.34935e-05	NPLOC4	0
chr7-2620991-2625106	1.86443e-10	-0.373009	0.235	0.384	2.38662e-05	IQCE	6256
chr13-95641082-95642586	1.867e-10	-0.533309	0.115	0.235	2.38991e-05	DZIP1	0
chr22-38731268-38737459	1.87203e-10	-0.429162	0.168	0.299	2.39634e-05	GTPBP1	0
chr19-12781713-12787378	1.88069e-10	0.337645	0.146	0.089	2.40743e-05	HOOK2	0
chr5-41868813-41871026	1.89194e-10	0.445814	0.101	0.055	2.42183e-05	OXCT1	0
chr2-219122395-219126043	1.8961e-10	-0.378068	0.124	0.243	2.42716e-05	RP11-33O4.2	0
chr22-18109915-18111941	1.89638e-10	0.636674	0.103	0.056	2.42752e-05	TUBA8	0
chr17-77284965-77289327	1.92374e-10	0.329862	0.181	0.126	2.46254e-05	SEPT9	0
chr10-29326743-29327539	1.95636e-10	-0.863685	0.065	0.156	2.5043e-05	LYZL1	8414
chr7-117076308-117077135	1.96898e-10	-0.670818	0.084	0.185	2.52046e-05	ST7	0
chr2-240875523-240877279	2.02642e-10	-0.659998	0.076	0.18	2.59399e-05	AGXT	0
chr16-22353124-22354810	2.10631e-10	-0.512217	0.117	0.233	2.69625e-05	CDR2	0
chr18-58578789-58581615	2.13658e-10	0.688534	0.118	0.066	2.735e-05	ALPK2	0
chr17-50439952-50441205	2.14407e-10	-0.532621	0.11	0.219	2.74459e-05	ACSF2	0
chr3-10317157-10317850	2.14956e-10	-0.828665	0.049	0.135	2.75161e-05	SEC13	0
chr14-88269798-88271216	2.15705e-10	-0.836458	0.045	0.122	2.76119e-05	KCNK10	0
chr2-223813936-223816779	2.16681e-10	0.479318	0.112	0.061	2.7737e-05	AP1S3	0
chr21-34039675-34040632	2.18609e-10	-0.804581	0.041	0.122	2.79837e-05	MRPS6	32591
chr12-53279225-53280374	2.19351e-10	-0.74839	0.057	0.148	2.80787e-05	ESPL1	0
chr14-22770490-22771799	2.22681e-10	-1.13754	0.033	0.104	2.8505e-05	OXA1L	0
chr1-52842444-52844489	2.23052e-10	-0.481105	0.128	0.249	2.85525e-05	ZYG11A	0
chr22-41343920-41345202	2.23562e-10	-0.634379	0.069	0.163	2.86177e-05	ZC3H7B	0
chr17-39027004-39027997	2.27588e-10	-0.723022	0.057	0.146	2.91331e-05	CTD-2206N4.2	0
chr2-87075328-87077249	2.29332e-10	0.410775	0.186	0.13	2.93564e-05	PLGLB1	53475
chr7-73599540-73603755	2.29805e-10	-0.700978	0.057	0.141	2.94169e-05	MLXIPL	0
chr5-177399041-177401023	2.33918e-10	-0.708726	0.087	0.189	2.99434e-05	PFN3	0
chr22-41347127-41348041	2.38411e-10	-0.865274	0.043	0.121	3.05185e-05	ZC3H7B	0
chr8-96450879-96451591	2.3845e-10	-0.812283	0.047	0.128	3.05235e-05	SDC2	41759
chr12-113245501-113248557	2.39766e-10	-0.346479	0.214	0.364	3.0692e-05	TPCN1	0
chr4-128385891-128388240	2.40309e-10	0.47692	0.122	0.073	3.07615e-05	RP11-420A23.1	0
chr11-33086521-33088009	2.41215e-10	-0.887623	0.037	0.115	3.08774e-05	CSTF3	0
chr17-57889482-57891651	2.446e-10	0.482412	0.11	0.065	3.13108e-05	CUEDC1	0
chr3-38124706-38126782	2.52308e-10	-0.824088	0.06	0.151	3.22974e-05	ACAA1	0
chr11-119185092-119186465	2.59479e-10	-0.66911	0.076	0.173	3.32154e-05	PDZD3	0
chr17-60156763-60157508	2.61431e-10	-0.939876	0.037	0.11	3.34652e-05	CA4	0
chr9-137053458-137056317	2.66104e-10	-0.389955	0.212	0.357	3.40634e-05	ENTPD2	0
chr5-136628923-136629958	2.66187e-10	-0.60082	0.105	0.22	3.4074e-05	CTB-1I21.1	104968
chr15-74847098-74848201	2.66577e-10	-0.596122	0.09	0.194	3.4124e-05	SCAMP2	0
chr8-80237957-80238701	2.70193e-10	-0.79183	0.051	0.138	3.45868e-05	TPD52	6724
chr17-82737827-82738788	2.73993e-10	-0.791163	0.071	0.168	3.50733e-05	FN3K	0
chr4-110449885-110450755	2.74238e-10	-0.885049	0.037	0.114	3.51047e-05	ENPEP	0
chr12-110537441-110538451	2.76973e-10	-0.525727	0.071	0.172	3.54548e-05	PPTC7	0
chr22-19062311-19063230	2.83412e-10	-0.933285	0.036	0.114	3.6279e-05	DGCR2	0
chr11-46345061-46349491	2.85468e-10	-0.347155	0.195	0.337	3.65422e-05	DGKZ	0
chr10-72953663-72955410	2.89102e-10	-0.558368	0.11	0.229	3.70074e-05	PLA2G12B	0
chr10-5545879-5549366	2.89714e-10	0.460889	0.145	0.091	3.70858e-05	CALML3	19107
chr16-56657212-56659050	2.92047e-10	-0.387471	0.156	0.282	3.73844e-05	MT1F	0
chr11-62974658-62977565	2.93549e-10	-0.627798	0.121	0.234	3.75766e-05	SLC22A6	0
chr1-9900235-9902525	2.97591e-10	-0.546473	0.081	0.184	3.80941e-05	CTNNBIP1	0
chr10-132393459-132402211	2.97805e-10	0.317527	0.182	0.133	3.81214e-05	PWWP2B	0
chr2-168246209-168248321	2.99165e-10	0.383895	0.138	0.086	3.82955e-05	STK39	0
chr9-112866722-112868206	3.07177e-10	-0.562377	0.098	0.21	3.93211e-05	SNX30	0
chr15-28017230-28018021	3.0765e-10	-0.758117	0.084	0.19	3.93816e-05	OCA2	0
chr22-24498608-24500901	3.13972e-10	-0.64054	0.099	0.212	4.01909e-05	UPB1	0
chr10-42652566-42653314	3.14287e-10	-0.881543	0.048	0.126	4.02312e-05	ZNF33B	13997
chr22-36357875-36365577	3.1877e-10	0.367668	0.107	0.064	4.08052e-05	MYH9	0
chr9-134364417-134368619	3.19855e-10	-0.415448	0.168	0.299	4.0944e-05	RXRA	0
chr13-113157303-113159401	3.20929e-10	-0.626521	0.098	0.205	4.10815e-05	PROZ	0
chr14-71162785-71166919	3.37691e-10	-0.445814	0.141	0.271	4.32272e-05	RP6-91H8.2	14536
chr10-3868240-3869835	3.3802e-10	-0.600413	0.103	0.212	4.32693e-05	RP11-464C19.2	33511
chr20-58569269-58572238	3.39858e-10	-0.56722	0.115	0.232	4.35045e-05	APCDD1L-AS1	0
chr3-38120159-38122555	3.40102e-10	-0.530087	0.139	0.26	4.35358e-05	DLEC1	0
chr7-138962338-138964375	3.43781e-10	-0.505039	0.129	0.247	4.40067e-05	KIAA1549	0
chr8-26438760-26442495	3.53108e-10	-0.39425	0.217	0.365	4.52006e-05	BNIP3L	0
chr7-134353205-134353940	3.5914e-10	-0.789126	0.045	0.123	4.59728e-05	AC008154.5	2413
chr7-106068980-106072423	3.63429e-10	0.493058	0.112	0.065	4.65218e-05	SYPL1	18079
chr20-17642030-17644918	3.65116e-10	-0.592593	0.089	0.196	4.67378e-05	RRBP1	0
chr10-44958121-44964938	3.65679e-10	-0.26825	0.396	0.559	4.68098e-05	RASSF4	0
chr5-149621592-149622868	3.65838e-10	-0.943183	0.048	0.129	4.68302e-05	ARHGEF37	0
chr13-100532184-100535350	3.89358e-10	-0.484154	0.128	0.241	4.9841e-05	GGACT	0
chr11-719203-724346	3.96172e-10	-0.456075	0.14	0.258	5.07132e-05	EPS8L2	0
chr9-70484208-70486631	4.03682e-10	-0.63629	0.071	0.176	5.16746e-05	TRPM3	42431
chr2-219236357-219237042	4.05632e-10	-0.948837	0.037	0.109	5.19242e-05	ANKZF1	0
chr21-41612070-41614939	4.06608e-10	0.41408	0.127	0.076	5.20491e-05	AP006748.1	30750
chr15-74866087-74868802	4.26524e-10	-0.386868	0.217	0.358	5.45984e-05	SCAMP2	0
chr10-72254398-72257677	4.33835e-10	-0.412338	0.142	0.268	5.55344e-05	DDIT4	16242
chr19-2494003-2496365	4.35748e-10	0.356333	0.113	0.065	5.57793e-05	GNG7	14853
chr3-46929229-46937158	4.47301e-10	0.323929	0.187	0.146	5.72581e-05	CCDC12	0
chr1-53119906-53124844	4.50636e-10	0.480714	0.17	0.119	5.7685e-05	SLC1A7	0
chr16-1157365-1161064	4.55769e-10	0.422328	0.117	0.071	5.8342e-05	CACNA1H	0
chr10-133356814-133360526	4.60487e-10	-0.52383	0.134	0.25	5.8946e-05	FUOM	0
chr5-68673225-68674766	4.62982e-10	-0.493288	0.103	0.211	5.92654e-05	CTC-537E7.2	139694
chr1-110048059-110049869	4.67142e-10	-0.738525	0.086	0.184	5.97979e-05	STRIP1	0
chr2-20124696-20126925	4.69337e-10	-0.579574	0.055	0.139	6.00789e-05	AC098828.2	17866
chr12-124374281-124375110	4.73725e-10	-0.921958	0.034	0.104	6.06405e-05	NCOR2	0
chr17-42304249-42306644	4.80604e-10	-0.703852	0.069	0.159	6.15212e-05	STAT5A	0
chr22-28034200-28035904	4.85465e-10	-0.780705	0.078	0.172	6.21434e-05	TTC28	0
chr17-76003072-76004404	4.90504e-10	-0.642848	0.078	0.177	6.27885e-05	CDK3	0
chr22-20885159-20886131	4.95108e-10	-0.55213	0.119	0.24	6.33778e-05	SNAP29	0
chr20-57577397-57583768	5.16844e-10	-0.314831	0.285	0.44	6.61601e-05	PCK1	9284
chr16-564863-571698	5.1742e-10	0.344192	0.164	0.111	6.62339e-05	NHLRC4	0
chr17-73164275-73167706	5.30084e-10	-0.601456	0.098	0.209	6.78549e-05	SSTR2	0
chr6-41583251-41585719	5.33282e-10	-0.449089	0.135	0.256	6.82644e-05	FOXP4	0
chr9-134220177-134221870	5.3596e-10	-0.635684	0.082	0.18	6.86072e-05	LL09NC01-139C3.1	50836
chr1-15718024-15718838	5.46761e-10	-0.972627	0.036	0.109	6.99897e-05	PLEKHM2	0
chr7-7099357-7100065	5.50076e-10	0.649865	0.104	0.058	7.04142e-05	C1GALT1	56868
chr17-50431150-50432964	5.62208e-10	-0.546245	0.1	0.21	7.19671e-05	ACSF2	0
chr13-22112742-22113818	5.76688e-10	-0.531745	0.109	0.218	7.38207e-05	LINC00540	0
chr21-43331901-43334437	5.86339e-10	0.56602	0.101	0.058	7.50561e-05	LINC00322	0
chr5-1181256-1183879	5.97358e-10	-0.518765	0.157	0.278	7.64665e-05	SLC6A19	17715
chr10-31602393-31604346	6.02318e-10	0.421268	0.113	0.071	7.71015e-05	RP11-472N13.2	253
chr7-30252750-30255831	6.02995e-10	-0.371709	0.204	0.337	7.71882e-05	ZNRF2	28475
chr7-129208610-129210978	6.09219e-10	-0.624244	0.076	0.178	7.79849e-05	SMO	0
chr3-24450556-24452159	6.10922e-10	-0.752837	0.065	0.152	7.82029e-05	THRB	0
chr15-90072816-90077188	6.18265e-10	-0.377105	0.147	0.286	7.91429e-05	ZNF710	0
chr2-73007258-73008616	6.23784e-10	-0.881607	0.053	0.136	7.98494e-05	SFXN5	0
chr16-66923004-66927619	6.28837e-10	0.384589	0.164	0.115	8.04962e-05	RRAD	0
chr10-104336822-104340659	6.33614e-10	0.410528	0.154	0.109	8.11076e-05	ITPRIP	0
chr19-29211780-29213677	6.33684e-10	0.430403	0.158	0.11	8.11166e-05	UQCRFS1	0
chr9-135490300-135492149	6.37784e-10	-0.594357	0.101	0.205	8.16415e-05	PPP1R26	1406
chr16-72393765-72394419	6.54293e-10	-0.871716	0.045	0.123	8.37548e-05	LINC01572	0
chr12-80571-81209	6.65195e-10	-0.911586	0.048	0.126	8.51503e-05	IQSEC3	0
chr16-453945-455716	6.72631e-10	-0.616875	0.045	0.127	8.61022e-05	RAB11FIP3	0
chr13-22114679-22116331	6.76831e-10	-0.733402	0.066	0.16	8.66397e-05	LINC00540	0
chr7-27095290-27099571	6.80502e-10	0.349281	0.235	0.183	8.71097e-05	HOXA1	0
chr16-67527593-67532416	6.82152e-10	0.327044	0.218	0.166	8.73209e-05	FAM65A	0
chr1-205440376-205442956	6.90888e-10	0.43703	0.138	0.088	8.84392e-05	LEMD1	0
chr15-67105123-67111033	7.10438e-10	0.359686	0.294	0.239	9.09418e-05	SMAD3	0
chr13-100528802-100531286	7.18789e-10	-0.795291	0.041	0.117	9.20107e-05	PCCA	0
chr8-98112213-98115526	7.1958e-10	-0.396441	0.165	0.295	9.21121e-05	RIDA	0
chr11-74570272-74571595	7.30816e-10	-0.704584	0.051	0.131	9.35503e-05	POLD3	0
chr21-42473859-42476711	7.34084e-10	0.575379	0.147	0.097	9.39686e-05	RSPH1	0
chr13-38897301-38900515	7.42841e-10	-0.465586	0.163	0.292	9.50896e-05	FREM2	10169
chr17-28623136-28624143	7.4411e-10	-0.751601	0.068	0.156	9.52521e-05	KIAA0100	0
chr8-80235877-80237310	7.54691e-10	-0.833018	0.053	0.138	9.66064e-05	TPD52	4644
chr11-75168404-75169193	7.5475e-10	-0.7533	0.065	0.155	9.66141e-05	SLCO2B1	0
chr1-204806726-204808611	7.69686e-10	-0.48203	0.129	0.241	9.8526e-05	NFASC	20039
chr10-118753502-118756359	7.85794e-10	0.303773	0.306	0.257	0.000100588	CACUL1	0
chr22-50543960-50549176	8.01619e-10	0.43991	0.142	0.089	0.000102614	KLHDC7B	0
chr7-117771375-117772904	8.39756e-10	-0.51188	0.141	0.26	0.000107495	CTTNBP2	0
chr14-103069992-103076704	8.40788e-10	0.327459	0.353	0.304	0.000107628	RP11-736N17.11	7505
chr16-51095159-51096862	8.41645e-10	-0.502223	0.141	0.259	0.000107737	RP11-883G14.4	38759
chr19-6530608-6531393	8.50997e-10	0.634568	0.107	0.062	0.000108934	TNFSF9	0
chr7-117730082-117731877	8.63409e-10	-0.751333	0.083	0.179	0.000110523	CTTNBP2	0
chr1-153607955-153609796	8.72146e-10	0.477866	0.131	0.085	0.000111642	S100A16	0
chr9-16280459-16281184	8.7473e-10	-0.837362	0.048	0.126	0.000111972	C9orf92	4145
chr19-35811633-35813280	8.83808e-10	-0.633937	0.103	0.211	0.000113134	PRODH2	0
chr1-25167731-25169049	8.86973e-10	-0.780614	0.058	0.139	0.00011354	SYF2	53629
chr12-98492240-98493084	8.87506e-10	-0.833663	0.034	0.106	0.000113608	RP11-181C3.1	0
chrX-2608222-2610011	8.88627e-10	-0.397054	0.115	0.234	0.000113751	LINC00102	2976
chr18-79714217-79715413	8.88863e-10	-0.712047	0.064	0.149	0.000113782	CTDP1	0
chr1-18948388-18952382	8.9294e-10	0.528778	0.135	0.082	0.000114304	IFFO2	0
chr12-26124415-26126955	8.99829e-10	0.38405	0.204	0.152	0.000115185	BHLHE41	0
chr1-222794556-222795855	9.06816e-10	-0.55136	0.101	0.212	0.00011608	RP11-452F19.3	19166
chr2-169385913-169387315	9.1784e-10	-0.612794	0.094	0.195	0.000117491	LRP2	23227
chr14-95339185-95340838	9.21375e-10	-0.500336	0.121	0.234	0.000117943	RP11-725G5.2	3680
chr5-136185073-136186695	9.51117e-10	-0.698536	0.059	0.145	0.000121751	SMAD5	0
chr16-66976157-66978152	9.57077e-10	-0.463336	0.151	0.273	0.000122513	CES3	1008
chr16-56866530-56871690	9.7153e-10	0.460258	0.144	0.099	0.000124364	SLC12A3	0
chr14-74077422-74078159	9.88225e-10	-0.750213	0.045	0.12	0.000126501	ALDH6A1	0
chr19-21851499-21852511	1.04072e-09	0.433844	0.127	0.081	0.00013322	ZNF43	0
chr7-73622497-73624964	1.04146e-09	-0.410245	0.148	0.274	0.000133315	MLXIPL	0
chr2-67277322-67277921	1.04209e-09	-0.885346	0.046	0.122	0.000133396	AC023115.2	0
chr12-110246803-110248555	1.04358e-09	-0.374779	0.188	0.325	0.000133587	IFT81	28005
chr1-18894366-18895952	1.05659e-09	-0.685484	0.078	0.175	0.000135252	ALDH4A1	0
chr7-1842173-1842818	1.06491e-09	-0.779153	0.036	0.107	0.000136317	MAD1L1	0
chr2-74446362-74448145	1.06552e-09	-0.566721	0.11	0.216	0.000136395	RTKN	3939
chr12-26287543-26288787	1.07651e-09	0.447458	0.105	0.061	0.000137802	SSPN	0
chr12-122887100-122890244	1.08421e-09	0.374227	0.144	0.095	0.000138788	VPS37B	0
chr17-81710163-81715205	1.11008e-09	-0.33937	0.211	0.351	0.000142099	SLC25A10	0
chr8-42496569-42499689	1.11738e-09	-0.549704	0.053	0.138	0.000143033	SLC20A2	0
chr5-173299826-173300762	1.13039e-09	-0.909748	0.043	0.116	0.000144699	RNA5SP200	7206
chr16-70156364-70163214	1.1421e-09	-0.361309	0.175	0.298	0.000146198	PDPR	0
chr14-77588293-77588972	1.15166e-09	-0.741546	0.053	0.139	0.000147421	SPTLC2	0
chr8-22411157-22412101	1.17082e-09	-0.824616	0.047	0.125	0.000149874	SLC39A14	0
chr10-59711708-59714358	1.17607e-09	-0.512934	0.136	0.253	0.000150547	SLC16A9	0
chr7-73767659-73771646	1.18044e-09	0.346337	0.188	0.129	0.000151106	CLDN3	0
chr7-24479827-24480962	1.18518e-09	-0.648119	0.081	0.185	0.000151712	MPP6	92305
chr19-40600141-40606608	1.19198e-09	0.336727	0.17	0.124	0.000152583	LTBP4	0
chr1-67539520-67541000	1.1934e-09	-0.543223	0.078	0.168	0.000152764	RP11-393N21.2	6907
chr3-184416454-184417234	1.19743e-09	-0.832525	0.049	0.131	0.00015328	RP11-433C9.2	0
chr19-33519310-33522517	1.20864e-09	-0.40154	0.169	0.3	0.000154715	PEPD	0
chr9-94553020-94555259	1.21161e-09	-0.452867	0.151	0.273	0.000155095	FBP2	3460
chr16-89621547-89622518	1.22216e-09	-0.826733	0.052	0.137	0.000156446	DPEP1	0
chr2-217950188-217955798	1.22536e-09	-0.325764	0.229	0.363	0.000156855	TNS1	0
chr10-101353384-101354982	1.22828e-09	-0.37615	0.147	0.268	0.00015723	BTRC	0
chr19-2221097-2222266	1.2369e-09	-0.820852	0.033	0.101	0.000158333	DOT1L	0
chr20-8834588-8835349	1.25647e-09	-0.833246	0.046	0.125	0.000160839	PLCB1	0
chr1-225964959-225965739	1.26853e-09	-0.923883	0.043	0.118	0.000162381	SDE2	16962
chr2-235263502-235264944	1.27702e-09	0.583933	0.125	0.079	0.000163469	AC114814.3	84596
chr6-158717770-158719117	1.28913e-09	-0.694666	0.042	0.119	0.000165019	SYTL3	0
chr19-18839313-18840975	1.32289e-09	-0.625769	0.074	0.171	0.000169341	UPF1	0
chr17-76497717-76502253	1.37277e-09	0.334113	0.212	0.16	0.000175725	RHBDF2	0
chr9-62798822-62802925	1.37863e-09	0.590141	0.105	0.054	0.000176475	LINC01410	0
chr1-180269749-180271505	1.38153e-09	-0.577038	0.107	0.221	0.000176846	LHX4	0
chr19-44643505-44644860	1.39566e-09	0.555879	0.117	0.069	0.000178655	PVR	0
chr9-38015924-38017926	1.40108e-09	0.530782	0.122	0.078	0.000179349	RP11-613M10.9	0
chr12-117161172-117163168	1.4199e-09	-0.542929	0.106	0.224	0.000181759	FBXO21	0
chr1-53893878-53897554	1.43336e-09	-0.403266	0.172	0.304	0.000183482	DIO1	0
chr16-72946402-72948505	1.44337e-09	-0.7265	0.057	0.138	0.000184763	ZFHX3	0
chr6-37761760-37763406	1.44479e-09	-0.608767	0.082	0.182	0.000184945	ZFAND3	56092
chr1-25869455-25876963	1.46264e-09	-0.269222	0.298	0.451	0.00018723	PAQR7	0
chr2-176120002-176126078	1.47821e-09	0.346421	0.151	0.099	0.000189223	HOXD9	0
chr10-379581-380982	1.52734e-09	-0.590084	0.095	0.196	0.000195512	DIP2C	0
chr16-88451333-88457214	1.536e-09	0.278078	0.189	0.139	0.00019662	ZFPM1	0
chr17-1603933-1608457	1.5392e-09	-0.3309	0.158	0.285	0.00019703	SLC43A2	0
chr14-73620036-73620871	1.54267e-09	-0.791582	0.068	0.158	0.000197475	ACOT6	147
chr10-109972253-109973770	1.5463e-09	-0.870333	0.047	0.125	0.000197938	ADD3-AS1	0
chr12-113258721-113261028	1.547e-09	-0.452092	0.129	0.238	0.000198028	TPCN1	0
chr8-139970027-139971654	1.55e-09	-0.573363	0.127	0.246	0.000198412	TRAPPC9	0
chr6-33761189-33762635	1.55599e-09	-0.746736	0.04	0.112	0.000199179	LEMD2	8566
chr4-17510094-17512751	1.56784e-09	-0.418999	0.175	0.302	0.000200696	QDPR	0
chr7-85184958-85187413	1.57804e-09	-0.420477	0.171	0.301	0.000202001	SEMA3D	0
chr11-62012598-62014071	1.58163e-09	0.530821	0.187	0.133	0.000202461	FTH1	44937
chr9-137293117-137297471	1.58727e-09	0.458595	0.104	0.062	0.000203183	NRARP	3010
chr2-64857992-64860587	1.58962e-09	0.430412	0.133	0.088	0.000203485	AC007880.1	0
chr3-155149265-155149975	1.59355e-09	-0.751654	0.055	0.139	0.000203988	MME	0
chr2-67879963-67881210	1.60218e-09	0.527652	0.179	0.129	0.000205092	AC010987.6	54400
chr5-172900063-172907102	1.60827e-09	0.253477	0.359	0.313	0.000205872	ERGIC1	0
chr10-73885964-73889507	1.62218e-09	0.345769	0.131	0.089	0.000207652	CAMK2G	11372
chr16-67966199-67969948	1.62288e-09	0.476963	0.128	0.08	0.000207741	SLC12A4	0
chr19-3383225-3385803	1.624e-09	-0.565005	0.075	0.169	0.000207885	NFIC	0
chr5-149149768-149150814	1.63415e-09	-0.755277	0.06	0.15	0.000209184	ABLIM3	0
chr14-24071919-24073281	1.64027e-09	-0.811554	0.053	0.134	0.000209968	CPNE6	0
chrX-41001274-41002628	1.64526e-09	-0.571708	0.093	0.195	0.000210606	USP9X	83006
chr10-24716122-24716938	1.65144e-09	-0.852992	0.047	0.12	0.000211397	ARHGAP21	0
chr8-115648001-115650323	1.65578e-09	-0.470586	0.099	0.207	0.000211953	TRPS1	0
chr8-143988871-143996943	1.68156e-09	-0.295262	0.282	0.433	0.000215253	GRINA	0
chr15-64738298-64740929	1.70404e-09	-0.902729	0.035	0.109	0.000218131	RBPMS2	0
chr1-41473841-41477492	1.71034e-09	0.451878	0.135	0.093	0.000218937	EDN2	1282
chr10-15369532-15371741	1.76498e-09	0.457754	0.117	0.072	0.000225932	FAM171A1	0
chr11-724847-730193	1.76586e-09	0.344863	0.271	0.216	0.000226044	EPS8L2	0
chr11-118090484-118093673	1.81648e-09	-0.499009	0.134	0.253	0.000232524	TMPRSS4	0
chr1-62689672-62692112	1.85533e-09	-0.596954	0.057	0.149	0.000237498	DOCK7	1303
chr14-91554808-91555458	1.86629e-09	-0.853018	0.036	0.108	0.0002389	CATSPERB	25237
chr2-84486146-84488163	1.88987e-09	-0.533509	0.09	0.187	0.000241919	SUCLG1	26100
chr22-43954878-43956224	1.89015e-09	-0.434794	0.09	0.193	0.000241955	SAMM50	0
chr3-131386060-131387098	1.90414e-09	-0.619335	0.093	0.196	0.000243745	NUDT16	0
chr7-159083915-159084733	1.92513e-09	-0.862148	0.049	0.129	0.000246432	VIPR2	0
chr1-155104789-155106108	1.92625e-09	-0.798983	0.045	0.118	0.000246575	EFNA3	17250
chr12-117154331-117155949	1.92808e-09	-0.545928	0.1	0.211	0.00024681	FBXO21	0
chr7-74500121-74503165	1.93878e-09	0.481139	0.123	0.077	0.00024818	GTF2IRD1	0
chr1-27525335-27529863	1.94633e-09	0.303486	0.129	0.088	0.000249146	AHDC1	4171
chr18-61861496-61864827	1.96696e-09	-0.683856	0.048	0.125	0.000251786	RNF152	0
chr1-6353311-6354700	1.97572e-09	-0.592071	0.072	0.169	0.000252909	ACOT7	0
chr7-50614665-50615689	1.9828e-09	-0.867966	0.034	0.105	0.000253814	GRB10	0
chr12-124542123-124546647	2.00967e-09	0.404006	0.195	0.144	0.000257254	NCOR2	0
chr17-57901412-57905688	2.01e-09	0.305885	0.204	0.155	0.000257296	CUEDC1	0
chr1-6280714-6283067	2.0311e-09	-0.697532	0.047	0.125	0.000259997	ACOT7	0
chr12-122125081-122128180	2.04147e-09	-0.492366	0.092	0.195	0.000261325	MLXIP	0
chr1-236850276-236851108	2.05176e-09	-0.832672	0.039	0.109	0.000262642	MTR	0
chr15-65044092-65045725	2.09941e-09	-0.407468	0.192	0.324	0.000268742	SLC51B	0
chr3-188581255-188582240	2.11605e-09	-0.933485	0.037	0.104	0.000270871	LPP	0
chr20-5189797-5190400	2.11638e-09	-1.05225	0.03	0.101	0.000270914	CDS2	0
chr15-54518070-54519224	2.14989e-09	-0.505154	0.13	0.239	0.000275204	UNC13C	0
chr5-50665751-50668549	2.15864e-09	0.472175	0.151	0.099	0.000276324	PARP8	0
chr1-9822710-9826111	2.16066e-09	0.362284	0.188	0.14	0.000276582	CLSTN1	0
chr1-203625537-203631261	2.16084e-09	0.330065	0.188	0.143	0.000276605	ATP2B4	0
chr14-24061059-24062620	2.16707e-09	-0.57136	0.101	0.206	0.000277403	CARMIL3	0
chr14-91897142-91899687	2.18548e-09	-0.540933	0.111	0.216	0.000279759	FBLN5	0
chr3-114892057-114893801	2.19969e-09	-0.690381	0.047	0.13	0.000281578	ZBTB20	0
chr7-138979668-138982641	2.20832e-09	-0.393992	0.191	0.323	0.000282683	KIAA1549	0
chr17-27352908-27354871	2.21771e-09	0.402079	0.176	0.124	0.000283884	RP11-173M1.4	4416
chr12-51845372-51851962	2.22457e-09	-0.265977	0.34	0.499	0.000284763	RP11-923I11.5	0
chr17-75308554-75309963	2.22623e-09	-0.621561	0.072	0.166	0.000284975	GRB2	8112
chr17-2545296-2546005	2.23979e-09	-0.839026	0.049	0.125	0.000286711	METTL16	33404
chr22-46170486-46173324	2.24199e-09	-0.497802	0.131	0.25	0.000286992	PPARA	0
chr21-29346423-29348921	2.2631e-09	-0.571461	0.101	0.201	0.000289695	BACH1	0
chr2-73031699-73032870	2.28213e-09	-0.812798	0.058	0.139	0.00029213	SFXN5	0
chr8-22209891-22213155	2.28492e-09	0.422113	0.229	0.163	0.000292488	BMP1	0
chr19-3055024-3057990	2.3008e-09	0.369157	0.111	0.067	0.00029452	AES	0
chr1-1018402-1028213	2.30621e-09	0.261568	0.3	0.256	0.000295213	AGRN	0
chr8-30413980-30416746	2.31951e-09	-0.526643	0.072	0.168	0.000296916	RBPMS	0
chr19-10269369-10272070	2.32322e-09	0.508768	0.106	0.064	0.000297391	ICAM1	0
chr6-39901440-39903238	2.34601e-09	-0.809861	0.048	0.125	0.000300308	DAAM2	0
chr7-887730-889196	2.3784e-09	-0.651369	0.06	0.148	0.000304455	GET4	0
chr15-78970008-78971059	2.40256e-09	-0.888883	0.035	0.102	0.000307546	RASGRF1	0
chr20-50165426-50166559	2.41161e-09	0.484207	0.123	0.08	0.000308706	RP11-112L6.3	0
chr9-127544720-127546820	2.42368e-09	0.407431	0.148	0.091	0.00031025	FAM129B	0
chr11-76767148-76773268	2.43224e-09	-0.269559	0.366	0.525	0.000311347	TSKU	8982
chr8-65788766-65790448	2.45307e-09	-0.490966	0.139	0.254	0.000314012	PDE7A	0
chr6-150572934-150573722	2.49156e-09	-0.89362	0.048	0.127	0.00031894	PLEKHG1	26160
chr2-280230-281267	2.49554e-09	-0.523882	0.075	0.173	0.000319449	FAM150B	0
chr1-206690036-206695103	2.49947e-09	-0.32577	0.232	0.38	0.000319953	MAPKAPK2	0
chr11-121671323-121673124	2.50097e-09	0.643482	0.122	0.073	0.000320144	SORL1	37629
chr1-71044927-71048714	2.5139e-09	-0.34922	0.094	0.192	0.000321799	PTGER3	0
chr5-73150342-73153094	2.53552e-09	-0.468988	0.113	0.224	0.000324567	TMEM171	18524
chr2-104900631-104902777	2.54725e-09	-0.35694	0.118	0.227	0.000326068	LINC01159	28035
chr14-64719815-64727162	2.54876e-09	0.329568	0.285	0.24	0.000326262	PLEKHG3	0
chr11-77144521-77145669	2.55897e-09	-0.713444	0.064	0.15	0.000327569	MYO7A	0
chr1-204225730-204226828	2.56863e-09	-0.545071	0.07	0.161	0.000328806	PLEKHA6	0
chr10-59036112-59037921	2.58673e-09	-0.535143	0.078	0.174	0.000331122	LINC00844	34568
chr20-21564041-21565118	2.60719e-09	-0.500683	0.118	0.23	0.000333741	RP1-167O22.1	4857
chr4-94564035-94564801	2.62825e-09	-0.765769	0.063	0.149	0.000336437	PDLIM5	0
chr12-93813575-93814903	2.64546e-09	-0.549165	0.134	0.252	0.000338641	CRADD	0
chr13-100523447-100524597	2.67247e-09	-0.579022	0.103	0.206	0.000342097	PCCA	0
chr6-27892757-27895933	2.68407e-09	0.438124	0.154	0.108	0.000343583	HIST1H2BO	0
chr9-92242008-92243078	2.73327e-09	-0.558945	0.116	0.226	0.00034988	IARS	0
chr16-35603147-35603806	2.73876e-09	-0.810052	0.06	0.146	0.000350583	RP11-14K3.7	36222
chr1-212409008-212411521	2.74832e-09	-0.534825	0.136	0.249	0.000351808	TMEM206	0
chr4-1191572-1195397	2.76708e-09	0.374636	0.193	0.142	0.000354208	SPON2	0
chr15-40097807-40101107	2.80464e-09	0.447919	0.123	0.076	0.000359016	BMF	0
chr7-158865345-158866101	2.88471e-09	-0.694951	0.046	0.128	0.000369266	WDR60	0
chr19-55165905-55167368	2.91071e-09	0.361737	0.133	0.083	0.000372594	DNAAF3	0
chr2-233671049-233672627	2.9164e-09	-0.566714	0.11	0.217	0.000373323	UGT1A9	0
chr11-11447655-11452075	2.92655e-09	-0.53987	0.099	0.198	0.000374621	GALNT18	0
chr7-95584000-95587655	2.94932e-09	-0.672195	0.047	0.124	0.000377537	PDK4	0
chr14-50388086-50391929	2.98784e-09	-0.463395	0.104	0.216	0.000382468	CDKL1	0
chr20-35326734-35327768	3.01014e-09	-0.707798	0.066	0.152	0.000385322	UQCC1	0
chr17-31558440-31562692	3.04438e-09	0.407082	0.165	0.123	0.000389705	RP1-41C23.4	0
chr2-235925514-235926272	3.05784e-09	-0.95375	0.036	0.105	0.000391428	AGAP1	0
chr1-116397181-116413725	3.08639e-09	-0.279085	0.186	0.31	0.000395083	ATP1A1	0
chr10-62147351-62149100	3.09445e-09	-0.571322	0.104	0.211	0.000396114	RTKN2	33934
chr9-35919623-35920821	3.11279e-09	-0.778741	0.055	0.135	0.000398463	LINC00961	0
chr11-123419641-123420442	3.12395e-09	-0.903464	0.041	0.113	0.00039989	GRAMD1B	0
chr7-102469254-102470921	3.1654e-09	-0.70106	0.054	0.134	0.000405196	LRWD1	0
chr22-17731890-17732937	3.19421e-09	-0.769386	0.058	0.139	0.000408884	BCL2L13	1034
chr12-51862965-51865831	3.22213e-09	-0.340165	0.223	0.365	0.000412458	RP11-923I11.5	10235
chr8-26434350-26435008	3.29172e-09	-0.897986	0.051	0.126	0.000421367	BNIP3L	0
chr17-73291140-73294084	3.38251e-09	0.41441	0.105	0.064	0.000432988	CDC42EP4	0
chr1-15176105-15182045	3.39455e-09	0.367364	0.188	0.142	0.000434529	TMEM51	0
chr3-31847696-31849412	3.43316e-09	-0.437278	0.1	0.206	0.000439472	OSBPL10	0
chr5-10288122-10290502	3.52137e-09	-0.308774	0.2	0.342	0.000450764	CMBL	0
chr5-168313875-168318148	3.56591e-09	0.356162	0.269	0.208	0.000456465	WWC1	0
chr20-16553151-16555420	3.63442e-09	-0.64221	0.062	0.143	0.000465235	KIF16B	0
chr1-26049438-26050266	3.65554e-09	-0.739039	0.057	0.138	0.000467939	TRIM63	1037
chr6-43297035-43298703	3.67787e-09	-0.47266	0.125	0.237	0.000470797	SLC22A7	0
chr14-52960606-52961606	3.70471e-09	-0.683018	0.054	0.134	0.000474232	FERMT2	8170
chr2-3324355-3325393	3.8152e-09	-0.762367	0.058	0.141	0.000488375	TSSC1	0
chr16-3003460-3005262	3.87026e-09	0.351562	0.171	0.12	0.000495425	LA16c-380H5.5	857
chr16-66889500-66892035	3.8814e-09	-0.759747	0.048	0.125	0.000496851	PDP2	0
chr2-240232433-240234812	3.88761e-09	0.338899	0.115	0.069	0.000497645	AC124861.1	0
chr17-57106435-57111475	3.9399e-09	-0.408302	0.125	0.236	0.000504339	AKAP1	0
chr3-52891135-52892704	3.95929e-09	-0.582641	0.064	0.15	0.000506821	TMEM110-MUSTN1	0
chr17-28473213-28475721	3.97194e-09	-0.424352	0.125	0.236	0.00050844	SLC13A2	0
chr7-20199213-20201734	3.9894e-09	0.543217	0.147	0.096	0.000510675	MACC1	0
chr4-82042932-82045161	4.00174e-09	-0.496842	0.089	0.187	0.000512254	RASGEF1B	0
chr14-54974150-54975510	4.03194e-09	-0.689196	0.074	0.164	0.00051612	WDHD1	0
chr10-60129978-60130592	4.05286e-09	-0.767246	0.037	0.109	0.000518798	ANK3	0
chr12-56229786-56231703	4.06602e-09	-0.558705	0.112	0.222	0.000520483	SLC39A5	0
chr5-149160181-149161852	4.06666e-09	-0.380823	0.168	0.295	0.000520565	ABLIM3	0
chr17-1735613-1738380	4.0824e-09	-0.418503	0.18	0.309	0.00052258	WDR81	0
chr8-2004213-2007909	4.1458e-09	-0.410463	0.175	0.3	0.000530696	KBTBD11	0
chr19-5823417-5835299	4.17166e-09	-0.261642	0.352	0.494	0.000534006	FUT6	0
chr11-61488245-61490820	4.17184e-09	-0.308864	0.209	0.344	0.000534029	PPP1R32	0
chrX-39367224-39368053	4.1796e-09	-0.726277	0.055	0.131	0.000535022	LINC01282	0
chr2-1997212-1997903	4.35562e-09	-0.707773	0.076	0.167	0.000557554	MYT1L	0
chr1-59309345-59310158	4.36508e-09	-0.754704	0.043	0.119	0.000558766	FGGY	0
chr1-18900300-18903594	4.41426e-09	-0.306291	0.246	0.388	0.00056506	ALDH4A1	0
chr6-33854338-33858119	4.56252e-09	-0.37575	0.195	0.334	0.00058404	LINC01016	9386
chr12-119182951-119183632	4.57055e-09	0.665667	0.105	0.061	0.000585068	HSPB8	0
chr2-239244860-239248251	4.63824e-09	0.461174	0.131	0.092	0.000593732	HDAC4	0
chr18-49857701-49860169	4.64308e-09	0.476566	0.116	0.071	0.000594352	MYO5B	0
chr13-44106163-44108875	4.66683e-09	-0.512885	0.152	0.267	0.000597392	LINC00390	0
chr3-32856544-32857517	4.72222e-09	-0.738909	0.049	0.13	0.000604482	TRIM71	0
chr6-25830376-25833658	4.73025e-09	-0.418264	0.183	0.312	0.00060551	SLC17A1	0
chr14-68778869-68781758	4.73516e-09	0.535166	0.103	0.06	0.000606138	ZFP36L1	5901
chr7-132275805-132278873	4.73554e-09	-0.603879	0.129	0.24	0.000606187	PLXNA4	0
chr17-63522511-63523650	4.7599e-09	-0.551088	0.105	0.21	0.000609305	KCNH6	0
chr2-55047785-55051791	4.76584e-09	0.261708	0.311	0.282	0.000610066	RTN4	0
chr21-31558508-31560128	4.7901e-09	0.480761	0.15	0.1	0.000613172	TIAM1	0
chr1-70928381-70931796	4.90796e-09	-0.627115	0.055	0.134	0.000628259	PTGER3	0
chr17-77318337-77326265	4.92979e-09	0.310935	0.253	0.202	0.000631053	SEPT9	0
chr8-26648178-26649058	4.94886e-09	-0.69234	0.064	0.151	0.000633493	DPYSL2	0
chr2-113197880-113205075	4.95325e-09	0.335694	0.311	0.271	0.000634056	PSD4	0
chr7-43942912-43944109	4.99186e-09	-0.855745	0.039	0.108	0.000638998	UBE2D4	0
chr5-132276969-132278950	4.99569e-09	-0.373411	0.186	0.313	0.000639489	P4HA2	0
chr8-101354948-101355742	5.02344e-09	-0.762305	0.041	0.112	0.000643041	KB-1930G5.3	31556
chr1-212385933-212387473	5.05249e-09	-0.848159	0.039	0.106	0.000646759	TMEM206	0
chr9-120392996-120393856	5.07895e-09	-0.662511	0.062	0.149	0.000650147	CDK5RAP2	0
chr6-44221037-44224515	5.26532e-09	0.316053	0.144	0.1	0.000674003	SLC29A1	0
chr4-3712469-3713617	5.28026e-09	-0.718714	0.047	0.123	0.000675916	RP3-513G18.2	34613
chr19-45638235-45643927	5.30897e-09	0.320386	0.112	0.072	0.000679591	EML2	0
chr9-107424874-107425698	5.31998e-09	0.69408	0.104	0.058	0.000681001	LINC01509	0
chr6-7137000-7143912	5.34964e-09	-0.274068	0.276	0.429	0.000684797	RREB1	0
chr6-29632149-29633887	5.36319e-09	0.49335	0.125	0.081	0.000686531	GABBR1	0
chr12-118059744-118062973	5.37907e-09	0.41224	0.138	0.094	0.000688564	WSB2	0
chr15-65087342-65089926	5.42118e-09	-0.565855	0.071	0.162	0.000693955	UBAP1L	2843
chr5-132774266-132778497	5.42693e-09	0.358921	0.145	0.097	0.00069469	SEPT8	0
chr11-111411028-111411729	5.47203e-09	-0.749572	0.066	0.151	0.000700464	POU2AF1	0
chr19-13022204-13023631	5.49031e-09	0.638468	0.111	0.071	0.000702804	NFIX	0
chr5-122414249-122415954	5.52003e-09	-0.554338	0.062	0.147	0.000706608	SNCAIP	0
chr5-35045722-35049421	5.5682e-09	-0.37009	0.261	0.403	0.000712774	AGXT2	0
chr3-123765942-123769710	5.62116e-09	-0.41039	0.127	0.242	0.000719554	MYLK	0
chr9-88705991-88707166	5.68722e-09	-0.429322	0.135	0.249	0.000728009	RP13-60M5.2	53830
chr1-69430710-69431723	5.69501e-09	-0.89253	0.035	0.102	0.000729007	RP3-380B4.1	1531
chr2-217926622-217931673	5.7056e-09	-0.361173	0.183	0.306	0.000730363	TNS1	0
chr4-183807673-183808677	5.71432e-09	0.710603	0.104	0.061	0.000731478	STOX2	0
chr4-2809351-2815726	5.71969e-09	-0.422097	0.139	0.248	0.000732166	SH3BP2	0
chr8-98116180-98118736	5.7351e-09	-0.322843	0.174	0.298	0.000734139	RIDA	0
chr3-126287162-126288902	5.78279e-09	-0.359667	0.145	0.266	0.000740243	RP11-71E19.1	0
chr1-29471795-29472508	5.92686e-09	-0.903089	0.039	0.111	0.000758685	RP3-437I16.1	121680
chr17-34579008-34582931	6.00006e-09	-0.457481	0.113	0.22	0.000768056	TMEM132E	0
chr9-137611156-137620030	6.09401e-09	0.295729	0.27	0.222	0.000780082	EHMT1	0
chr2-27085079-27090927	6.18854e-09	-0.267563	0.271	0.418	0.000792183	EMILIN1	0
chr14-91264082-91265698	6.34117e-09	-0.75869	0.042	0.116	0.00081172	CTD-2547L24.4	5078
chr16-12211444-12212579	6.40186e-09	-0.586495	0.095	0.19	0.00081949	SNX29	0
chr2-95055622-95060933	6.53703e-09	0.306971	0.176	0.134	0.000836792	MAL	1625
chr10-54865045-54865632	6.54873e-09	-0.948448	0.034	0.102	0.000838289	PCDH15	0
chr15-96359336-96361381	6.55663e-09	0.597257	0.103	0.059	0.000839301	RP11-522B15.3	0
chr1-113042312-113044129	6.72041e-09	-0.559847	0.098	0.2	0.000860266	RP11-31F15.2	0
chr9-94919837-94924284	6.78842e-09	0.390917	0.112	0.072	0.000868972	C9orf3	0
chr1-65201552-65202404	6.84666e-09	-0.778145	0.051	0.125	0.000876427	AK4	0
chr17-41547326-41550131	6.88155e-09	0.494484	0.14	0.096	0.000880893	LINC00974	0
chr17-77449736-77452772	6.99605e-09	0.44357	0.113	0.07	0.000895551	SEPT9	0
chr1-8008401-8011497	7.00796e-09	-0.584099	0.089	0.18	0.000897076	ERRFI1	0
chr1-65208305-65209737	7.04579e-09	-0.585825	0.092	0.189	0.000901918	AK4	0
chr10-116693999-116695320	7.08677e-09	-0.48118	0.078	0.172	0.000907164	HSPA12A	0
chr1-54648986-54650117	7.12263e-09	-0.636734	0.066	0.155	0.000911754	MROH7-TTC4	0
chr16-56934446-56935624	7.12587e-09	-0.719544	0.049	0.127	0.000912168	HERPUD1	0
chr13-74168104-74168827	7.16894e-09	-0.754233	0.058	0.139	0.000917682	LINC00402	62629
chr9-89755904-89757674	7.17184e-09	-0.552142	0.071	0.162	0.000918052	UNQ6494	36144
chr20-38866429-38868136	7.24983e-09	-0.665487	0.087	0.184	0.000928036	PPP1R16B	0
chr3-187749891-187751306	7.26377e-09	-0.474795	0.097	0.197	0.000929821	RP11-211G3.2	3862
chr14-91935398-91936098	7.27447e-09	-0.791183	0.039	0.104	0.00093119	FBLN5	0
chr7-70505420-70506921	7.44163e-09	-0.656813	0.06	0.147	0.000952589	AUTS2	0
chr4-7000345-7001761	7.47109e-09	-0.61969	0.06	0.145	0.00095636	TBC1D14	0
chr11-33694331-33697546	7.4717e-09	0.328929	0.168	0.116	0.000956437	CD59	714
chr7-28570148-28570852	7.50465e-09	0.6755	0.101	0.058	0.000960655	CREB5	0
chr9-83327137-83327788	7.51997e-09	-0.76359	0.039	0.11	0.000962616	FRMD3	0
chr15-31364189-31368498	7.58513e-09	-0.312295	0.218	0.359	0.000970957	KLF13	0
chr20-46650927-46651830	7.59791e-09	-0.65106	0.08	0.169	0.000972594	SLC13A3	0
chr7-99372052-99376504	7.70191e-09	0.335161	0.233	0.189	0.000985906	ARPC1B	0
chr22-17663786-17665158	7.70707e-09	-0.645832	0.078	0.17	0.000986566	BCL2L13	0
chr8-144412636-144417128	7.74575e-09	-0.293517	0.172	0.304	0.000991519	SLC39A4	0
chr5-71748180-71749007	7.75512e-09	-0.580575	0.054	0.133	0.000992718	CARTPT	27131
chr16-74560871-74561853	7.894e-09	-0.865704	0.046	0.118	0.00101049	GLG1	0
chr20-3805816-3808705	7.99736e-09	0.442394	0.13	0.088	0.00102373	CDC25B	0
chr18-25260868-25262032	8.06558e-09	-0.774084	0.057	0.133	0.00103246	ZNF521	0
chr6-27460458-27461622	8.08955e-09	-0.61755	0.077	0.166	0.00103553	ZNF184	0
chr1-121184281-121185302	8.12547e-09	0.344788	0.198	0.147	0.00104013	FAM72B	0
chr16-81783853-81784701	8.16367e-09	-0.762465	0.048	0.127	0.00104502	PLCG2	0
chr1-28871648-28872535	8.30347e-09	-0.83298	0.036	0.106	0.00106291	OPRD1	380
chr20-49823222-49824320	8.44352e-09	-0.67525	0.048	0.121	0.00108084	SLC9A8	0
chr11-62587567-62588293	8.49965e-09	-0.860289	0.039	0.105	0.00108802	RP11-864I4.1	0
chr15-64840647-64846315	8.55706e-09	0.267373	0.256	0.206	0.00109537	PLEKHO2	0
chr1-230728750-230729494	8.57213e-09	-0.623255	0.047	0.122	0.0010973	AGT	14452
chr9-134355261-134359109	8.72598e-09	-0.546738	0.072	0.16	0.00111699	RXRA	0
chr20-19849231-19850633	8.76777e-09	-0.695753	0.072	0.159	0.00112234	RP5-999L4.2	21257
chr15-20338657-20359188	8.77014e-09	-0.288003	0.489	0.618	0.00112265	RP11-509A17.3	0
chr17-66287585-66288594	8.80785e-09	-0.576314	0.086	0.177	0.00112747	PRKCA	14041
chr9-130497868-130500581	8.82416e-09	-0.533773	0.117	0.225	0.00112956	ASS1	0
chr2-3399382-3401174	8.98597e-09	-0.733886	0.064	0.145	0.00115028	TRAPPC12	0
chr17-77385510-77395128	9.01636e-09	-0.252046	0.257	0.41	0.00115417	SEPT9	0
chr5-39399232-39401846	9.11387e-09	-0.422201	0.152	0.268	0.00116665	DAB2	0
chr20-41357523-41359979	9.26707e-09	-0.607577	0.08	0.177	0.00118626	LPIN3	0
chr7-75960172-75961606	9.32394e-09	-0.538679	0.089	0.185	0.00119354	POR	0
chr1-9502964-9503853	9.44116e-09	-0.646789	0.047	0.125	0.00120854	RP13-392I16.1	0
chr22-50145608-50147373	9.56713e-09	-0.527659	0.107	0.212	0.00122467	MOV10L1	0
chr20-18020698-18021448	9.69458e-09	-0.847428	0.043	0.119	0.00124098	OVOL2	0
chr14-102887134-102887855	9.836e-09	-0.839361	0.048	0.124	0.00125909	TRAF3	0
chr2-70523879-70525430	9.8888e-09	0.544754	0.107	0.067	0.00126585	TGFA	0
chr12-108886921-108888512	9.9867e-09	-0.663869	0.074	0.159	0.00127838	DAO	0
chr9-131109949-131114949	1.00398e-08	0.367864	0.224	0.18	0.00128517	AIF1L	0
chr1-161801854-161802431	1.01139e-08	-0.847154	0.045	0.12	0.00129466	ATF6	0
chr2-86719668-86721393	1.01721e-08	0.332706	0.181	0.132	0.00130211	RMND5A	0
chr17-47275113-47277302	1.01733e-08	0.417266	0.106	0.067	0.00130227	ITGB3	0
chr21-43919899-43926594	1.02476e-08	-0.296243	0.356	0.501	0.00131178	AGPAT3	0
chr8-27171401-27172743	1.028e-08	-0.64012	0.068	0.155	0.00131592	STMN4	62579
chr5-80714565-80716004	1.03511e-08	-0.718454	0.068	0.153	0.00132503	MSH3	0
chr2-121187668-121188472	1.04652e-08	-0.881849	0.042	0.12	0.00133963	AC079988.3	5087
chr18-36670688-36671521	1.04914e-08	-0.828282	0.037	0.104	0.00134298	FHOD3	0
chr10-133349969-133352258	1.06026e-08	-0.736194	0.046	0.118	0.00135722	PRAP1	0
chr2-109516200-109517954	1.07301e-08	-0.507959	0.151	0.266	0.00137353	SH3RF3	11567
chr9-123483519-123485820	1.07317e-08	-0.585613	0.097	0.193	0.00137375	DENND1A	0
chr12-6056278-6059089	1.07955e-08	-0.556075	0.06	0.141	0.00138191	VWF	0
chr19-16525914-16527094	1.08179e-08	-0.69252	0.068	0.149	0.00138478	CHERP	0
chr14-91331525-91333167	1.0831e-08	-0.499768	0.125	0.238	0.00138646	CCDC88C	0
chr19-41351097-41354701	1.08455e-08	0.429707	0.118	0.075	0.00138831	TMEM91	0
chr16-53372881-53374066	1.08873e-08	-0.533841	0.092	0.19	0.00139366	RP11-44F14.2	0
chr5-151698853-151699881	1.09226e-08	0.545481	0.153	0.11	0.00139818	SPARC	11687
chr14-73260631-73262724	1.09746e-08	-0.554095	0.118	0.228	0.00140484	PAPLN	0
chr19-20237473-20238804	1.09857e-08	0.457342	0.11	0.072	0.00140626	ZNF486	36982
chr9-130380838-130382574	1.09964e-08	-0.767197	0.054	0.137	0.00140763	HMCN2	0
chr2-20127720-20131205	1.10728e-08	-0.36848	0.192	0.325	0.00141741	AC098828.2	20890
chr7-29248724-29249804	1.11272e-08	-0.633893	0.077	0.167	0.00142437	CHN2	0
chr11-130159291-130164338	1.12589e-08	0.357901	0.14	0.097	0.00144124	ST14	0
chr18-79876121-79877568	1.13261e-08	-0.639501	0.053	0.131	0.00144983	KCNG2	0
chr12-106757607-106759155	1.13301e-08	-0.760295	0.048	0.121	0.00145034	RFX4	0
chr3-50201552-50203120	1.13687e-08	-0.721431	0.062	0.14	0.00145529	SLC38A3	2125
chr17-43215977-43217842	1.14687e-08	-0.496234	0.162	0.282	0.00146808	TMEM106A	0
chr14-72746392-72747639	1.1585e-08	-0.677567	0.052	0.13	0.00148297	DPF3	0
chr3-126317326-126318278	1.1672e-08	-0.660217	0.069	0.155	0.00149411	RP11-71E19.2	23301
chr11-70952859-70954091	1.18601e-08	-0.642985	0.051	0.127	0.00151819	SHANK2	0
chr10-87342103-87343434	1.19641e-08	0.329878	0.182	0.144	0.0015315	LINC00863	0
chr2-15874416-15875923	1.20588e-08	-0.484781	0.138	0.251	0.00154363	MYCNUT	44475
chr9-72753120-72754167	1.20774e-08	-0.619504	0.098	0.196	0.00154601	TMC1	0
chr5-151092887-151097263	1.21081e-08	-0.397522	0.183	0.307	0.00154994	TNIP1	0
chr5-56479327-56482658	1.21686e-08	0.415603	0.195	0.145	0.00155768	CTC-236F12.4	0
chr9-133448349-133449112	1.22158e-08	-0.721994	0.076	0.16	0.00156372	ADAMTS13	0
chr10-70753724-70755561	1.23834e-08	-0.553739	0.072	0.163	0.00158517	ADAMTS14	0
chr1-15027409-15028973	1.24782e-08	0.390319	0.13	0.089	0.00159731	KAZN	0
chr11-15194796-15197150	1.25928e-08	-0.498098	0.113	0.217	0.00161198	INSC	0
chr9-136469877-136471312	1.26886e-08	-0.74549	0.071	0.155	0.00162424	SEC16A	0
chr12-255742-258795	1.27316e-08	-0.454446	0.124	0.232	0.00162974	SLC6A13	0
chr11-8059197-8061116	1.28198e-08	-0.494717	0.109	0.213	0.00164104	TUB	0
chr2-9101478-9104271	1.29092e-08	-0.427195	0.086	0.169	0.00165248	RP11-734K21.2	0
chr10-101725691-101726408	1.29857e-08	-0.755436	0.066	0.15	0.00166228	RP11-190J1.3	17289
chr6-106971854-106976945	1.32341e-08	0.306497	0.204	0.163	0.00169407	CD24	0
chr6-26215454-26217998	1.32547e-08	0.430471	0.16	0.112	0.00169671	HIST1H2BG	0
chr6-150865202-150867521	1.33122e-08	0.334251	0.182	0.135	0.00170407	MTHFD1L	0
chr4-1816125-1816874	1.35053e-08	-0.783971	0.042	0.115	0.00172879	LETM1	0
chr17-75773095-75780348	1.35097e-08	0.301543	0.269	0.231	0.00172935	H3F3B	0
chr5-157300274-157301218	1.3605e-08	-0.569353	0.106	0.208	0.00174155	CYFIP2	0
chr7-87218272-87221294	1.39732e-08	0.294689	0.246	0.2	0.00178868	TMEM243	0
chr19-2976632-2978292	1.41702e-08	0.396981	0.101	0.06	0.00181391	TLE6	0
chr1-43107824-43108538	1.45548e-08	-0.888594	0.051	0.124	0.00186314	FAM183A	36614
chr4-186404474-186405113	1.49439e-08	-0.867942	0.046	0.117	0.00191293	RP11-215A19.2	21432
chr3-58249341-58250662	1.50124e-08	-0.623126	0.081	0.167	0.00192171	ABHD6	0
chr11-93821083-93822714	1.50762e-08	-0.671964	0.075	0.155	0.00192987	VSTM5	0
chr20-63363018-63365957	1.51363e-08	-0.588977	0.095	0.186	0.00193757	CHRNA4	0
chr6-44072448-44077732	1.51568e-08	0.322286	0.124	0.085	0.0019402	RP5-1120P11.3	0
chr9-128043199-128044271	1.53529e-08	-0.61222	0.064	0.15	0.0019653	NAIF1	16961
chr2-231050013-231051485	1.54724e-08	-0.513385	0.115	0.22	0.00198059	C2orf72	293
chr19-7616505-7620561	1.56088e-08	-0.301411	0.238	0.374	0.00199805	CAMSAP3	0
chr15-57498887-57506863	1.56633e-08	-0.282469	0.245	0.378	0.00200503	CGNL1	0
chr1-174941927-174943327	1.59672e-08	-0.655863	0.036	0.101	0.00204393	RABGAP1L	0
chr8-27573914-27574656	1.60011e-08	-0.832729	0.041	0.111	0.00204826	CLU	22260
chr20-46604341-46605649	1.60298e-08	-0.656082	0.094	0.19	0.00205194	SLC13A3	0
chr16-11639955-11641811	1.62543e-08	0.460781	0.109	0.064	0.00208068	LITAF	3573
chr1-109149747-109151745	1.63196e-08	-0.511856	0.113	0.216	0.00208903	KIAA1324	0
chr19-20431237-20433649	1.63204e-08	-0.53664	0.119	0.218	0.00208914	CTC-513N18.6	0
chr17-38896356-38899398	1.65793e-08	-0.483895	0.124	0.235	0.00212229	LASP1	0
chr11-75760624-75761480	1.66705e-08	-0.765477	0.059	0.145	0.00213396	DGAT2	0
chr11-75203950-75205402	1.67847e-08	-0.470475	0.098	0.199	0.00214858	SLCO2B1	0
chr16-87866677-87872019	1.68403e-08	0.340939	0.145	0.096	0.00215569	SLC7A5	0
chr15-60892715-60893486	1.68496e-08	-0.852311	0.042	0.108	0.00215689	RORA	0
chr13-110523936-110530200	1.68717e-08	-0.262158	0.303	0.438	0.00215971	RAB20	0
chr3-22987018-22987618	1.70805e-08	-0.712738	0.035	0.103	0.00218643	UBE2E2	215401
chr3-128604120-128605828	1.73601e-08	-0.565573	0.105	0.209	0.00222224	RPN1	14141
chr4-39469290-39470801	1.74473e-08	-0.603809	0.066	0.151	0.00223339	LIAS	0
chr22-41417607-41418755	1.75266e-08	-0.382729	0.106	0.214	0.00224355	CTA-223H9.9	12178
chr9-83629462-83630299	1.75619e-08	-0.59226	0.081	0.169	0.00224806	IDNK	0
chr1-110209244-110213652	1.76324e-08	0.286092	0.103	0.067	0.00225708	KCNC4	0
chr2-10883510-10885984	1.77007e-08	-0.529064	0.116	0.221	0.00226583	RP11-245G13.2	0
chr14-35335348-35338253	1.78553e-08	-0.311768	0.203	0.336	0.00228562	PSMA6	17854
chr5-55437910-55439566	1.79564e-08	0.426387	0.141	0.097	0.00229856	PLPP1	0
chr12-49980914-49982511	1.79837e-08	-0.686673	0.051	0.124	0.00230206	RACGAP1	0
chr11-65353644-65358712	1.80682e-08	-0.272654	0.291	0.437	0.00231287	TIGD3	0
chr8-139744298-139746377	1.82598e-08	-0.394204	0.153	0.264	0.0023374	TRAPPC9	0
chr9-83430758-83432778	1.82616e-08	-0.40625	0.111	0.219	0.00233763	FRMD3	0
chr19-7977871-7981100	1.86968e-08	-0.515011	0.095	0.19	0.00239334	ELAVL1	0
chr11-60996264-60997206	1.87246e-08	-0.774298	0.035	0.101	0.0023969	CD6	0
chr5-56858685-56859244	1.87895e-08	-0.93071	0.039	0.102	0.00240521	MAP3K1	0
chr5-91279404-91281920	1.89251e-08	0.315055	0.175	0.13	0.00242256	RP11-213H15.1	0
chr3-14801741-14805313	1.90973e-08	-0.38529	0.198	0.322	0.00244461	RP11-95M5.1	0
chr2-154696031-154700525	1.91286e-08	-0.335628	0.16	0.281	0.00244861	KCNJ3	0
chr11-3641666-3643104	1.91528e-08	0.563463	0.107	0.066	0.00245171	ART5	0
chr22-38313274-38318789	1.9454e-08	0.325626	0.18	0.133	0.00249026	CSNK1E	0
chr7-5552550-5553800	1.97306e-08	-0.587505	0.082	0.169	0.00252567	ACTB	0
chr16-7036999-7038017	1.98055e-08	-0.800648	0.06	0.135	0.00253527	RBFOX1	0
chr15-57508596-57510922	1.985e-08	-0.477736	0.14	0.25	0.00254096	CGNL1	0
chr5-66689239-66692691	1.98575e-08	-0.407128	0.141	0.254	0.00254192	MAST4	0
chr8-80078792-80079902	2.00058e-08	-0.758873	0.043	0.113	0.0025609	TPD52	0
chr13-72462680-72464084	2.00187e-08	-0.650679	0.068	0.151	0.00256255	MZT1	244272
chr8-19312456-19314801	2.00802e-08	0.324137	0.176	0.129	0.00257043	SH2D4A	0
chr19-19094384-19097779	2.01345e-08	-0.444365	0.201	0.331	0.00257738	SLC25A42	0
chr2-47217948-47219654	2.01455e-08	-0.544319	0.069	0.153	0.00257878	AC073283.4	0
chr19-34336780-34338370	2.02481e-08	-0.666751	0.068	0.152	0.00259192	KIAA0355	0
chr19-18487559-18490129	2.02647e-08	-0.501439	0.075	0.169	0.00259404	ELL	0
chr6-35722046-35723041	2.03899e-08	-0.430892	0.112	0.212	0.00261007	FKBP5	0
chr14-24080715-24082229	2.05703e-08	-0.456429	0.097	0.194	0.00263316	NRL	0
chr1-204376549-204379509	2.06467e-08	-0.288171	0.245	0.39	0.00264294	PLEKHA6	0
chr8-144003115-144005561	2.1013e-08	-0.565153	0.062	0.142	0.00268983	PARP10	0
chr1-119366377-119369467	2.14365e-08	-0.503562	0.117	0.217	0.00274404	HAO2	0
chr10-77532994-77534229	2.15931e-08	-0.585223	0.07	0.156	0.00276409	KCNMA1	0
chr16-89640193-89646543	2.20785e-08	-0.475208	0.136	0.241	0.00282623	CHMP1A	0
chr6-14501193-14503431	2.22311e-08	-0.51035	0.099	0.2	0.00284576	RP11-330A16.1	94082
chr13-44103394-44105447	2.30397e-08	-0.457027	0.104	0.201	0.00294926	LINC00390	930
chr6-160696462-160698601	2.33297e-08	-0.660658	0.075	0.159	0.00298639	RP1-81D8.3	0
chr4-76305819-76309047	2.36277e-08	-0.332988	0.199	0.327	0.00302454	STBD1	0
chr4-7166943-7168136	2.37102e-08	-0.580948	0.103	0.198	0.0030351	SORCS2	24401
chr11-61693667-61697728	2.39554e-08	0.316941	0.166	0.128	0.00306649	DAGLA	0
chr7-99975309-99976558	2.41324e-08	-0.414417	0.136	0.249	0.00308914	AZGP1	0
chr22-29574831-29575768	2.4136e-08	-0.670894	0.06	0.142	0.00308961	NIPSNAP1	0
chr3-189353939-189355757	2.46259e-08	-0.580845	0.074	0.157	0.00315231	TPRG1	28634
chr22-42959147-42963706	2.46329e-08	-0.344045	0.17	0.287	0.00315321	PACSIN2	0
chr11-36215026-36216232	2.49255e-08	-0.680789	0.075	0.161	0.00319066	LDLRAD3	0
chr17-42897342-42899055	2.49445e-08	-0.538982	0.08	0.168	0.0031931	LINC00671	0
chr7-107212832-107213807	2.50961e-08	-0.636584	0.093	0.189	0.0032125	COG5	0
chr6-150238171-150238884	2.51163e-08	-0.612718	0.051	0.127	0.00321509	PPP1R14C	0
chr19-18500183-18508834	2.51881e-08	-0.290606	0.247	0.385	0.00322428	ELL	0
chr14-24171134-24173522	2.52349e-08	0.376995	0.221	0.179	0.00323027	REC8	0
chr6-31655421-31656306	2.54395e-08	-0.595062	0.082	0.172	0.00325646	APOM	0
chr2-88127788-88128415	2.56061e-08	-0.757985	0.049	0.123	0.00327778	FABP1	0
chr5-136227744-136229824	2.56163e-08	-0.435754	0.14	0.25	0.00327909	TRPC7	0
chr19-57887629-57889461	2.58534e-08	-0.500843	0.054	0.132	0.00330944	ZNF814	0
chr1-155300028-155301480	2.58628e-08	-0.491667	0.089	0.184	0.00331064	PKLR	0
chr3-134325453-134328556	2.6349e-08	0.447927	0.15	0.101	0.00337289	RP11-200A1.1	4281
chr6-91598432-91599050	2.63874e-08	-0.796484	0.046	0.111	0.00337779	CASC6	30864
chr1-209673046-209676369	2.68052e-08	-0.326656	0.182	0.304	0.00343128	G0S2	0
chr3-13393607-13394244	2.69697e-08	-0.869464	0.04	0.103	0.00345234	NUP210	0
chrX-43743199-43744727	2.71211e-08	-0.642975	0.062	0.141	0.00347171	MAOA	0
chr9-113261912-113262880	2.72263e-08	-0.750973	0.062	0.144	0.00348519	SLC31A1	0
chr7-73647432-73648522	2.76957e-08	-0.600838	0.076	0.16	0.00354527	VPS37D	19302
chr14-64947651-64948989	2.77294e-08	-0.528604	0.111	0.213	0.00354958	RAB15	0
chr4-186765076-186766419	2.79484e-08	-0.490693	0.078	0.165	0.00357761	FAT1	38353
chr17-57535024-57536147	2.83881e-08	-0.672697	0.054	0.13	0.00363391	MSI2	0
chr1-156198546-156199458	2.89001e-08	-0.681556	0.057	0.133	0.00369944	SLC25A44	0
chr15-69376707-69377890	2.95097e-08	-0.56116	0.09	0.185	0.00377748	PAQR5	0
chr9-32426030-32427448	2.96291e-08	-0.462367	0.133	0.244	0.00379277	ACO1	0
chr22-46934873-46936863	2.97661e-08	-0.438166	0.11	0.214	0.0038103	TBC1D22A	0
chr2-96501468-96507074	3.05911e-08	0.33815	0.198	0.155	0.0039159	NEURL3	0
chr1-36240009-36240713	3.06681e-08	-0.624634	0.062	0.146	0.00392576	THRAP3	0
chr7-50676021-50677988	3.06833e-08	-0.356839	0.181	0.309	0.0039277	GRB10	0
chr2-3522830-3525648	3.08194e-08	-0.468229	0.148	0.262	0.00394513	ADI1	3093
chr2-10846071-10847455	3.12573e-08	-0.745217	0.043	0.113	0.00400118	AC092687.4	121
chr8-27583123-27585681	3.1413e-08	-0.384348	0.182	0.303	0.00402111	CLU	11235
chr20-46405653-46407504	3.15747e-08	-0.263868	0.179	0.313	0.00404181	ELMO2	0
chr17-4913793-4914568	3.20406e-08	-0.753259	0.059	0.137	0.00410146	CHRNE	10718
chr17-27558491-27561152	3.22669e-08	0.474354	0.115	0.079	0.00413043	KSR1	0
chr11-124875818-124877716	3.26942e-08	0.420733	0.118	0.076	0.00418512	ROBO3	0
chr1-202856948-202857682	3.27365e-08	-0.630805	0.076	0.168	0.00419053	RABIF	21274
chr20-6051034-6054680	3.27745e-08	0.493187	0.171	0.126	0.00419539	LRRN4	0
chr3-49927749-49931298	3.28679e-08	-0.347773	0.156	0.272	0.00420736	MON1A	0
chr15-45389433-45391069	3.29553e-08	-0.695205	0.057	0.135	0.00421855	GATM	0
chr14-63966196-63966857	3.29585e-08	-0.764067	0.037	0.107	0.00421895	SYNE2	0
chr19-15672350-15673536	3.29609e-08	-0.543662	0.093	0.183	0.00421926	CYP4F12	0
chr2-62450370-62451444	3.3135e-08	-0.526449	0.095	0.19	0.00424155	AC093159.1	11682
chr1-19643133-19646818	3.32833e-08	0.459663	0.113	0.076	0.00426052	NBL1	0
chr1-207067447-207068281	3.4204e-08	-0.696024	0.052	0.127	0.00437839	PFKFB2	0
chr5-172858042-172861773	3.4268e-08	-0.298481	0.258	0.396	0.00438658	ERGIC1	0
chr2-219057673-219061533	3.44235e-08	-0.315555	0.241	0.38	0.00440648	IHH	0
chr15-42392250-42393094	3.52191e-08	-0.57458	0.111	0.213	0.00450832	CAPN3	0
chr1-85579530-85583375	3.5859e-08	0.299592	0.294	0.249	0.00459024	CYR61	0
chr9-127121567-127123919	3.61369e-08	0.424445	0.168	0.125	0.00462581	ANGPTL2	0
chr7-95525439-95528376	3.61438e-08	-0.502884	0.083	0.174	0.0046267	ASB4	0
chr2-233448194-233449521	3.64046e-08	-0.606799	0.069	0.152	0.00466008	DGKD	0
chr6-166005252-166009121	3.64564e-08	0.398847	0.133	0.093	0.00466672	LINC00602	15636
chr15-89811928-89815440	3.68131e-08	-0.30258	0.247	0.389	0.00471237	ANPEP	0
chr11-67365008-67368169	3.68763e-08	0.611968	0.11	0.066	0.00472047	CLCF1	0
chr16-67536341-67540443	3.70656e-08	0.361227	0.122	0.082	0.00474469	FAM65A	0
chr20-46634232-46636013	3.71533e-08	-0.485263	0.139	0.249	0.00475592	SLC13A3	0
chr17-30707814-30710474	3.71752e-08	0.451417	0.106	0.07	0.00475872	CTD-2349P21.6	15830
chr8-22586754-22589657	3.75908e-08	-0.418522	0.116	0.214	0.00481193	PDLIM2	0
chr1-154409960-154410957	3.78116e-08	-0.613917	0.069	0.151	0.00484018	IL6R	0
chr17-37759084-37759871	3.81338e-08	-0.491689	0.103	0.201	0.00488143	HNF1B	13836
chr2-118604230-118605538	3.84929e-08	-0.699559	0.065	0.145	0.0049274	RP11-19E11.1	228161
chr15-79634936-79635628	3.85511e-08	-0.669404	0.062	0.147	0.00493484	KIAA1024	162645
chr9-126859799-126863216	3.93319e-08	-0.381862	0.116	0.219	0.0050348	ZBTB34	0
chr19-49148079-49152433	3.96156e-08	0.284103	0.194	0.158	0.00507112	PPFIA3	0
chr1-119341150-119341965	3.98064e-08	-0.76906	0.055	0.133	0.00509554	RP5-834N19.1	0
chr22-36451324-36456235	3.99816e-08	0.28868	0.172	0.132	0.00511797	RP5-1119A7.14	0
chr20-57584861-57588639	4.07016e-08	-0.345764	0.197	0.322	0.00521013	RP4-718J7.4	11055
chr2-10089425-10092545	4.07471e-08	-0.3689	0.105	0.202	0.00521595	AC104794.4	3323
chr9-68704490-68707267	4.11279e-08	0.328235	0.15	0.101	0.0052647	PIP5K1B	0
chr6-30781216-30782817	4.12648e-08	0.458047	0.123	0.082	0.00528222	HCG20	0
chr7-75092230-75093309	4.13331e-08	0.436723	0.111	0.071	0.00529097	GTF2IRD2B	0
chr4-108005679-108006537	4.14318e-08	-0.828609	0.06	0.139	0.0053036	HADH	0
chr17-68462420-68464481	4.14784e-08	-0.398773	0.116	0.219	0.00530957	RP11-120M18.2	0
chr19-33515038-33515767	4.20257e-08	-0.731246	0.058	0.137	0.00537963	PEPD	0
chr12-48813394-48816572	4.25414e-08	0.402122	0.153	0.114	0.00544563	CACNB3	0
chr10-61963547-61965291	4.26045e-08	-0.716381	0.046	0.116	0.00545371	ARID5B	0
chr9-130501505-130502943	4.29647e-08	-0.834109	0.04	0.105	0.00549982	ASS1	230
chr7-117727847-117729415	4.31819e-08	-0.729545	0.041	0.108	0.00552763	CTTNBP2	0
chr17-80898705-80899933	4.32641e-08	-0.648908	0.07	0.15	0.00553815	RPTOR	0
chr1-220785334-220788690	4.35205e-08	-0.3533	0.135	0.241	0.00557097	MARC1	0
chr3-32815793-32820422	4.36282e-08	-0.379474	0.164	0.282	0.00558476	TRIM71	0
chr3-195726998-195730344	4.44573e-08	-0.451312	0.088	0.177	0.00569088	MUC20	0
chr1-67607538-67611054	4.46066e-08	-0.293935	0.175	0.297	0.00571	GADD45A	74006
chr14-95359768-95362660	4.50603e-08	-0.411497	0.182	0.3	0.00576808	RP11-725G5.2	24263
chr12-98498747-98501362	4.53928e-08	-0.474245	0.125	0.233	0.00581064	RP11-181C3.1	0
chr20-6043966-6044801	4.56574e-08	-0.506598	0.112	0.208	0.00584452	LRRN4	0
chr22-36461231-36462778	4.58483e-08	0.449432	0.111	0.07	0.00586895	TXN2	4257
chr17-18950724-18954859	4.62814e-08	-0.273919	0.227	0.358	0.00592438	SLC5A10	0
chr19-47742430-47744364	4.64881e-08	0.399171	0.128	0.083	0.00595085	EHD2	0
chr17-55487735-55488474	4.75771e-08	-0.767323	0.042	0.11	0.00609024	RP11-515E23.1	0
chr22-41412515-41415964	4.76954e-08	-0.272371	0.223	0.356	0.00610539	TEF	13188
chr12-57368163-57369134	4.77166e-08	-0.564947	0.078	0.165	0.0061081	R3HDM2	0
chrX-73850421-73851992	4.79772e-08	0.458899	0.119	0.077	0.00614147	XIST	0
chr17-41937782-41938509	4.91166e-08	-0.759616	0.039	0.102	0.00628732	TTC25	0
chr11-1746464-1754246	4.92725e-08	0.304064	0.115	0.08	0.00630727	CTSD	0
chr12-57764429-57767574	4.92975e-08	-0.336863	0.2	0.332	0.00631047	CYP27B1	0
chr2-29755691-29756812	4.96276e-08	-0.576893	0.097	0.19	0.00635273	ALK	0
chr9-121638417-121641208	4.99976e-08	-0.530554	0.129	0.23	0.00640009	DAB2IP	0
chr8-27556303-27559270	5.01309e-08	-0.384174	0.116	0.214	0.00641716	EPHX2	10738
chr16-46879509-46880254	5.07505e-08	-0.826968	0.048	0.118	0.00649647	GPT2	4123
chr1-159508981-159510235	5.15411e-08	-0.709196	0.058	0.137	0.00659767	OR10J5	24842
chr12-106137480-106140714	5.17683e-08	0.298181	0.175	0.129	0.00662675	NUAK1	0
chr12-107317585-107321639	5.19831e-08	-0.323851	0.148	0.267	0.00665425	BTBD11	0
chr16-24949510-24950838	5.42379e-08	-0.663543	0.06	0.135	0.00694289	ARHGAP17	0
chr12-48690371-48691440	5.47112e-08	-0.668048	0.064	0.14	0.00700347	CCNT1	0
chr9-133757315-133758651	5.47151e-08	-0.682016	0.06	0.133	0.00700397	VAV2	3242
chr15-98906423-98908623	5.5199e-08	-0.452492	0.152	0.275	0.00706591	IGF1R	0
chr9-74496883-74498743	5.52346e-08	0.541074	0.116	0.071	0.00707047	RORB	0
chr2-238124-239303	5.56982e-08	-0.590449	0.075	0.156	0.00712981	SH3YL1	0
chr1-10555606-10556537	5.57014e-08	-0.757722	0.042	0.112	0.00713023	PEX14	0
chr6-116369787-116372027	5.59534e-08	0.364401	0.181	0.137	0.00716248	DSE	0
chr17-28991608-28994258	5.6984e-08	-0.415791	0.165	0.276	0.0072944	SEZ6	0
chr2-169361067-169365184	5.71534e-08	-0.271499	0.288	0.425	0.00731609	LRP2	0
chr12-109087112-109087825	5.87759e-08	-0.644915	0.078	0.163	0.00752379	USP30	0
chr5-174173658-174174321	5.89977e-08	-0.788164	0.043	0.111	0.00755217	HMP19	0
chr9-15356716-15357611	5.91266e-08	-0.716825	0.04	0.102	0.00756868	TTC39B	49355
chr1-247330684-247333581	5.94061e-08	0.392084	0.194	0.158	0.00760445	ZNF496	0
chr5-136190149-136195155	5.94075e-08	-0.365536	0.195	0.319	0.00760464	AC009014.3	0
chr11-66492596-66493642	5.94126e-08	-0.83983	0.046	0.117	0.00760529	DPP3	0
chr16-12094958-12100474	5.97609e-08	-0.359814	0.11	0.208	0.00764987	SNX29	0
chr15-79955667-79956841	6.02258e-08	-0.765144	0.053	0.124	0.00770939	BCL2A1	4047
chr8-133354158-133360998	6.0739e-08	-0.266095	0.27	0.412	0.00777508	NDRG1	52135
chr18-74509779-74511158	6.07679e-08	-0.708031	0.043	0.11	0.00777878	CNDP2	0
chr1-214476035-214477861	6.07953e-08	0.634401	0.113	0.076	0.00778229	PTPN14	0
chr17-41914111-41914930	6.09278e-08	-0.681607	0.053	0.124	0.00779925	ACLY	0
chr10-70885659-70888943	6.11627e-08	-0.362161	0.176	0.296	0.00782931	PCBD1	0
chr3-27641932-27643374	6.21403e-08	-0.575293	0.07	0.149	0.00795446	RP11-222K16.1	3155
chr10-71899384-71900155	6.30155e-08	-0.801992	0.042	0.111	0.00806649	RP11-472G21.2	20276
chr4-2363031-2366624	6.33049e-08	-0.445424	0.071	0.154	0.00810354	ZFYVE28	0
chr12-13390157-13390975	6.45248e-08	0.496155	0.113	0.075	0.00825969	LINC01559	2989
chr17-1742083-1743517	6.45954e-08	-0.405465	0.141	0.25	0.00826873	SERPINF2	0
chr7-123198351-123200432	6.45965e-08	-0.477988	0.124	0.225	0.00826887	SLC13A1	0
chr12-18797767-18799298	6.46293e-08	-0.639281	0.065	0.142	0.00827307	CAPZA3	58579
chr1-2310312-2318936	6.50555e-08	0.331641	0.141	0.096	0.00832762	SKI	192
chr10-79099873-79106994	6.56478e-08	0.27494	0.131	0.09	0.00840344	ZMIZ1	0
chr19-21568818-21569890	6.57191e-08	0.474507	0.11	0.071	0.00841257	RP11-678G14.3	931
chr19-15640202-15642369	6.64756e-08	-0.455936	0.15	0.266	0.00850941	CYP4F3	0
chr14-73251076-73255127	6.66128e-08	-0.429697	0.146	0.26	0.00852698	PAPLN	0
chr9-94608109-94609131	6.73482e-08	-0.602835	0.081	0.169	0.00862111	FBP1	0
chr16-57475753-57481567	6.85254e-08	-0.312315	0.203	0.328	0.0087718	DOK4	0
chr8-104463769-104467385	6.85769e-08	-0.471447	0.146	0.254	0.0087784	DPYS	0
chr16-67517887-67520186	6.86689e-08	-0.429436	0.111	0.213	0.00879017	FAM65A	0
chr16-74480051-74480956	6.89062e-08	-0.712985	0.041	0.106	0.00882054	GLG1	0
chr19-1421506-1425872	6.93915e-08	-0.345075	0.144	0.259	0.00888267	DAZAP1	0
chr22-43670466-43671076	6.98604e-08	-0.798605	0.043	0.109	0.00894269	EFCAB6	0
chr6-24663159-24664482	7.01549e-08	-0.62056	0.051	0.123	0.00898039	TDP2	0
chr17-80919663-80921677	7.01639e-08	-0.51999	0.068	0.145	0.00898155	RPTOR	0
chr7-70622065-70622673	7.05895e-08	-0.806858	0.039	0.106	0.00903602	AUTS2	0
chr2-48433535-48434283	7.11624e-08	-0.829083	0.051	0.122	0.00910936	RP11-191L17.1	5759
chr5-79030419-79032890	7.18748e-08	-0.352573	0.191	0.317	0.00920054	DMGDH	0
chr7-100045935-100046727	7.23612e-08	-0.750776	0.055	0.125	0.00926282	ZSCAN21	3046
chr8-62247938-62249889	7.24178e-08	0.699241	0.106	0.067	0.00927006	NKAIN3	0
chr7-2031625-2033298	7.32106e-08	-0.440963	0.107	0.204	0.00937154	MAD1L1	0
chr11-119337537-119342669	7.33217e-08	0.366704	0.18	0.141	0.00938576	C1QTNF5	0
chr7-112391101-112392362	7.3661e-08	0.510682	0.11	0.072	0.0094292	IFRD1	30605
chr1-53734996-53741262	7.40509e-08	-0.300506	0.294	0.431	0.0094791	GLIS1	0
chr4-69053347-69059268	7.41513e-08	-0.304991	0.244	0.376	0.00949197	UGT2B7	0
chr3-55484815-55490237	7.42818e-08	0.382316	0.222	0.176	0.00950866	WNT5A	0
chr9-109950997-109952104	7.44547e-08	-0.684697	0.068	0.151	0.0095308	PALM2-AKAP2	0
chr11-73415376-73416219	7.52086e-08	-0.616296	0.043	0.11	0.0096273	FAM168A	0
chr14-66495404-66497066	7.61118e-08	-0.532002	0.084	0.175	0.00974292	LINC00238	0
chr11-80116800-80118514	7.6195e-08	-0.691994	0.057	0.129	0.00975357	CTD-2555I5.1	203105
chr11-71205855-71208303	7.62166e-08	-0.398367	0.118	0.216	0.00975633	SHANK2	0
chr3-122294075-122295894	7.64031e-08	-0.566381	0.087	0.176	0.0097802	CASR	7577
chr9-4540271-4542358	7.83487e-08	-0.513145	0.098	0.188	0.0100293	SLC1A1	0
chr17-75075918-75080251	7.84602e-08	0.333735	0.191	0.151	0.0100435	SLC16A5	7475
chr12-65634183-65635563	7.8537e-08	-0.582014	0.101	0.193	0.0100534	RP11-230G5.2	0
chr1-204975579-204977224	7.8624e-08	-0.669574	0.062	0.143	0.0100645	NFASC	0
chr16-11747867-11749245	8.0686e-08	-0.462171	0.104	0.196	0.0103284	ZC3H7A	1340
chr17-63478701-63481289	8.2012e-08	-0.552336	0.041	0.103	0.0104982	ACE	0
chr3-119145292-119146777	8.22099e-08	-0.599426	0.084	0.168	0.0105235	C3orf30	0
chr10-121935524-121936290	8.24667e-08	-0.51133	0.092	0.184	0.0105564	ATE1	6722
chr3-48738962-48740887	8.26112e-08	-0.408574	0.131	0.23	0.0105749	IP6K2	0
chr9-125486013-125487224	8.28407e-08	-0.577961	0.087	0.175	0.0106043	MAPKAP1	0
chr8-141298217-141301850	8.44823e-08	-0.358356	0.051	0.124	0.0108144	SLC45A4	0
chr9-104899388-104900365	8.47265e-08	-0.746878	0.062	0.138	0.0108457	ABCA1	0
chr3-152834430-152836011	8.53376e-08	-0.528271	0.058	0.133	0.0109239	P2RY1	0
chr5-135565854-135573994	8.60831e-08	-0.289533	0.25	0.389	0.0110193	CXCL14	0
chr16-27214058-27214951	8.6429e-08	-0.678936	0.052	0.124	0.0110636	KDM8	0
chr11-71947590-71949361	8.7084e-08	-0.625554	0.086	0.171	0.0111475	RNF121	0
chr18-58392126-58395433	8.71936e-08	-0.433781	0.086	0.174	0.0111615	NEDD4L	0
chr1-45542439-45543053	8.7244e-08	-0.804618	0.043	0.108	0.0111679	AKR1A1	7489
chr9-101442170-101443865	8.74256e-08	-0.501788	0.128	0.23	0.0111912	ALDOB	6346
chr2-105398249-105399644	8.89508e-08	0.421079	0.117	0.078	0.0113864	FHL2	0
chr22-24548714-24551757	8.91068e-08	-0.324337	0.198	0.32	0.0114064	GUCD1	0
chr19-54461182-54465891	8.94911e-08	0.287386	0.296	0.252	0.0114556	LENG8	0
chr3-14201183-14204135	9.03044e-08	-0.353054	0.195	0.312	0.0115597	LSM3	63
chr17-82039551-82040424	9.06126e-08	-0.759103	0.039	0.102	0.0115991	DCXR	1818
chr8-28033148-28034124	9.07263e-08	-0.570474	0.078	0.163	0.0116137	NUGGC	0
chr2-113583341-113584662	9.10303e-08	0.514824	0.106	0.069	0.0116526	FAM138B	4488
chr16-67392831-67400206	9.12388e-08	0.328587	0.17	0.136	0.0116793	ZDHHC1	0
chr20-32181863-32182800	9.12471e-08	-0.515891	0.104	0.203	0.0116804	PLAGL2	9702
chr22-46798319-46799206	9.15269e-08	-0.611658	0.053	0.126	0.0117162	TBC1D22A	0
chr9-89562087-89563508	9.27729e-08	-0.525577	0.072	0.149	0.0118757	GADD45G	41504
chr5-1117497-1120037	9.3611e-08	0.407275	0.218	0.174	0.011983	SLC12A7	5461
chr17-17830538-17831940	9.41468e-08	-0.668972	0.065	0.141	0.0120515	SREBF1	0
chr6-127397080-127397777	9.42688e-08	-0.598766	0.075	0.161	0.0120672	RP3-403A15.5	40628
chr18-79750718-79751666	9.42936e-08	-0.475732	0.092	0.185	0.0120703	CTDP1	0
chr4-88753872-88755368	9.43574e-08	-0.65468	0.043	0.111	0.0120785	FAM13A	0
chr1-225841947-225848064	9.45217e-08	-0.377272	0.151	0.259	0.0120995	EPHX1	0
chr10-64369880-64370558	9.61326e-08	-0.771684	0.046	0.112	0.0123057	RP11-174J11.1	332599
chr11-65915067-65920626	9.64997e-08	0.303754	0.244	0.218	0.0123527	DRAP1	0
chr6-23559768-23560535	9.6731e-08	-0.764167	0.054	0.125	0.0123823	RP11-439H9.1	213207
chr5-1199832-1205354	9.73219e-08	-0.386226	0.233	0.357	0.012458	SLC6A19	0
chr4-52605850-52606527	9.81814e-08	-0.795419	0.048	0.117	0.012568	USP46	0
chr5-126593662-126595842	9.84925e-08	-0.334803	0.163	0.277	0.0126078	ALDH7A1	0
chr4-108762436-108763411	9.93735e-08	-0.672454	0.046	0.111	0.0127206	ETNPPL	0
chr16-88787480-88788105	1.00392e-07	-0.839187	0.043	0.108	0.012851	PIEZO1	2268
chrX-40011899-40015377	1.00492e-07	0.395452	0.177	0.129	0.0128637	AC092198.1	0
chr10-44878455-44884013	1.00692e-07	0.303706	0.163	0.126	0.0128894	TMEM72	27186
chr1-212557984-212560219	1.0109e-07	0.330179	0.162	0.118	0.0129403	RP11-61J19.5	0
chr3-161100851-161101551	1.01389e-07	-0.62518	0.069	0.15	0.0129786	B3GALNT1	0
chr19-5594343-5595175	1.01928e-07	-0.729131	0.045	0.111	0.0130476	SAFB2	0
chr8-119956138-119956984	1.02039e-07	-0.689409	0.039	0.103	0.0130619	DEPTOR	0
chr22-35642160-35642868	1.03206e-07	-0.729843	0.049	0.124	0.0132112	MB	4208
chr8-80230204-80231619	1.0462e-07	-0.541128	0.09	0.176	0.0133922	TPD52	0
chr12-124909160-124911901	1.05246e-07	0.583559	0.104	0.065	0.0134724	UBC	0
chr6-23561951-23563768	1.06263e-07	-0.659828	0.076	0.149	0.0136025	RP11-439H9.1	215390
chrX-39016383-39018179	1.0634e-07	-0.484518	0.076	0.158	0.0136124	RP11-265P11.1	207923
chr20-38887802-38888632	1.07052e-07	-0.602129	0.06	0.136	0.0137035	PPP1R16B	0
chr3-48608971-48611250	1.07204e-07	-0.435824	0.089	0.176	0.013723	UQCRC1	0
chr2-191660474-191661276	1.07277e-07	-0.806275	0.045	0.114	0.0137323	NABP1	16791
chr15-98778503-98780226	1.07373e-07	-0.444264	0.101	0.198	0.0137446	IGF1R	0
chr1-2071974-2073824	1.07647e-07	-0.740637	0.042	0.11	0.0137796	PRKCZ	0
chr2-492155-493042	1.09377e-07	-0.684794	0.055	0.127	0.0140012	AC093326.1	0
chr21-32256214-32258792	1.10032e-07	0.425163	0.129	0.091	0.014085	AP000265.1	1011
chr21-38311538-38313398	1.10224e-07	-0.554657	0.107	0.197	0.0141095	KCNJ15	4180
chr20-14336513-14338030	1.11685e-07	-0.403588	0.131	0.237	0.0142965	FLRT3	0
chr7-156469685-156470566	1.11912e-07	-0.832838	0.041	0.107	0.0143256	LINC01006	1629
chr16-57786466-57789235	1.13157e-07	-0.488106	0.109	0.2	0.0144851	KIFC3	0
chr3-42871585-42877828	1.13349e-07	-0.272463	0.31	0.453	0.0145096	CYP8B1	0
chr21-35019279-35020075	1.14501e-07	-0.582879	0.041	0.109	0.014657	RUNX1	0
chr14-91361725-91362492	1.14798e-07	-0.888861	0.039	0.101	0.014695	CCDC88C	0
chr12-122870428-122874444	1.15278e-07	0.368474	0.115	0.078	0.0147565	VPS37B	0
chr2-70411679-70412779	1.17248e-07	-0.660539	0.062	0.139	0.0150087	TGFA	34500
chr9-6632418-6633758	1.17452e-07	-0.424077	0.089	0.177	0.0150348	GLDC	0
chr1-10432840-10433953	1.17959e-07	-0.611646	0.062	0.135	0.0150997	APITD1-CORT	0
chr7-41691229-41692076	1.1869e-07	-0.758043	0.057	0.132	0.0151933	INHBA	0
chr7-90708706-90710726	1.19073e-07	-0.617979	0.051	0.123	0.0152423	CDK14	0
chr20-57896322-57898004	1.20572e-07	-0.611609	0.082	0.165	0.0154341	RP13-379L11.2	59121
chr3-15291997-15293785	1.21385e-07	-0.429211	0.106	0.201	0.0155382	SH3BP5	0
chr9-39809109-39810285	1.21707e-07	0.45398	0.131	0.095	0.0155794	GLIDR	0
chr13-95304344-95305515	1.21861e-07	-0.679304	0.043	0.112	0.0155992	ABCC4	2897
chr16-89613066-89614415	1.23586e-07	-0.458157	0.11	0.213	0.01582	DPEP1	0
chr12-132204303-132206584	1.2471e-07	0.509681	0.106	0.065	0.0159638	GALNT9	0
chr3-188051142-188052963	1.25137e-07	0.376147	0.154	0.111	0.0160185	RP11-132N15.1	47151
chr6-53370059-53370722	1.25689e-07	-0.730345	0.047	0.117	0.0160892	RP3-483K16.4	19353
chr5-135603026-135605029	1.25876e-07	-0.416655	0.145	0.25	0.0161131	CXCL14	23746
chr12-121229176-121230719	1.26934e-07	-0.633954	0.053	0.12	0.0162485	P2RX4	0
chr16-70681083-70690345	1.27821e-07	0.317891	0.172	0.136	0.0163622	MTSS1L	0
chr3-177195067-177199513	1.28644e-07	0.273715	0.269	0.22	0.0164674	TBL1XR1	0
chr20-25252313-25257164	1.29069e-07	0.322942	0.171	0.133	0.0165219	PYGB	0
chr12-3150649-3153257	1.29484e-07	0.508384	0.111	0.074	0.016575	TSPAN9	0
chr14-99466400-99467958	1.30559e-07	-0.583257	0.087	0.171	0.0167126	SETD3	0
chr2-208529188-208530679	1.3116e-07	-0.416179	0.163	0.277	0.0167895	PTH2R	0
chr13-72850934-72852717	1.31307e-07	-0.354383	0.268	0.396	0.0168083	PIBF1	0
chr1-47174876-47176561	1.34141e-07	-0.567602	0.066	0.144	0.0171711	CYP4A22-AS1	0
chr5-135834091-135835677	1.34924e-07	-0.410301	0.141	0.25	0.0172713	SLC25A48	0
chr2-38793652-38795248	1.3561e-07	-0.511567	0.065	0.142	0.0173592	DHX57	2480
chr20-23047841-23051528	1.36455e-07	0.482586	0.104	0.065	0.0174673	THBD	0
chr15-65032792-65034844	1.39094e-07	-0.414327	0.117	0.222	0.0178051	MTFMT	3152
chr12-6359724-6364455	1.39268e-07	-0.281308	0.248	0.378	0.0178275	SCNN1A	0
chr15-78374428-78375389	1.40481e-07	-0.593821	0.066	0.146	0.0179827	CRABP1	26197
chr17-15414783-15415506	1.42679e-07	-0.662911	0.064	0.143	0.018264	RP11-849N15.4	0
chr9-134359806-134362744	1.44336e-07	-0.617043	0.052	0.118	0.0184762	RXRA	0
chr12-120971522-120973866	1.47909e-07	-0.305039	0.112	0.217	0.0189335	HNF1A-AS1	0
chr1-151687119-151689894	1.48119e-07	-0.334915	0.127	0.235	0.0189604	SNX27	0
chr2-160269186-160271927	1.48151e-07	0.279784	0.229	0.186	0.0189645	ITGB6	0
chr14-103512457-103514250	1.49021e-07	0.377725	0.101	0.066	0.0190759	CKB	5408
chr7-128009757-128011756	1.49101e-07	-0.586304	0.059	0.133	0.0190862	SND1	0
chr11-63015195-63016440	1.51218e-07	-0.440241	0.129	0.238	0.0193572	SLC22A8	0
chr5-73175972-73177012	1.51672e-07	-0.693419	0.064	0.135	0.0194152	TMEM174	828
chr3-40583579-40585176	1.52405e-07	-0.539054	0.084	0.169	0.019509	ZNF621	8893
chr10-59734900-59735828	1.53959e-07	-0.616789	0.065	0.141	0.019708	SLC16A9	0
chr9-89593076-89594269	1.5493e-07	-0.59583	0.081	0.169	0.0198322	GADD45G	10743
chr16-4593736-4595587	1.56917e-07	-0.599487	0.082	0.171	0.0200867	C16orf96	0
chr15-69328207-69329316	1.58102e-07	-0.441327	0.087	0.179	0.0202383	PAQR5	0
chr10-119665486-119666849	1.59323e-07	-0.475395	0.125	0.229	0.0203946	BAG3	0
chr7-143248828-143249534	1.60436e-07	-0.773325	0.06	0.131	0.020537	GSTK1	0
chr5-76401897-76405127	1.63423e-07	-0.29689	0.24	0.373	0.0209195	IQGAP2	0
chr1-8169269-8170955	1.65275e-07	-0.352284	0.165	0.278	0.0211565	RP11-431K24.3	31473
chr3-32848556-32849599	1.66794e-07	-0.6133	0.047	0.116	0.021351	TRIM71	0
chr4-3575463-3577533	1.70648e-07	-0.59853	0.095	0.181	0.0218443	LINC00955	0
chr2-42791429-42794919	1.71273e-07	-0.280696	0.211	0.338	0.0219243	HAAO	0
chr5-42422897-42425489	1.7145e-07	-0.349024	0.144	0.246	0.021947	GHR	0
chr6-111283523-111285279	1.71517e-07	-0.600939	0.039	0.106	0.0219555	RP5-1112D6.7	11846
chr1-26783833-26784844	1.72058e-07	-0.496287	0.047	0.121	0.0220248	ARID1A	1728
chr7-4133508-4135249	1.72535e-07	-0.492188	0.115	0.213	0.0220858	SDK1	0
chr3-44065186-44067507	1.72541e-07	-0.426615	0.109	0.211	0.0220866	RP4-555D20.2	49791
chr20-31610341-31613501	1.76364e-07	0.33647	0.162	0.119	0.022576	ID1	3825
chr12-4030819-4032260	1.76769e-07	0.390169	0.192	0.153	0.0226279	RP11-320N7.2	4160
chr22-36366086-36371677	1.78813e-07	0.317229	0.174	0.134	0.0228896	MYH9	0
chr6-12228453-12229405	1.79664e-07	-0.522934	0.101	0.194	0.0229984	EDN1	60957
chr11-44620933-44621794	1.8026e-07	-0.472329	0.082	0.169	0.0230747	CD82	569
chr8-134634934-134636564	1.80694e-07	-0.660827	0.049	0.121	0.0231303	ZFAT	0
chr1-43547413-43551486	1.81171e-07	0.31206	0.187	0.146	0.0231913	PTPRF	0
chr12-53474745-53476136	1.83394e-07	-0.576999	0.049	0.121	0.0234759	PCBP2	0
chr2-109494286-109495666	1.8851e-07	-0.670996	0.043	0.109	0.0241308	SH3RF3	0
chr19-10746578-10752771	1.93038e-07	-0.270713	0.152	0.278	0.0247104	DNM2	0
chr4-3827045-3828578	1.93589e-07	-0.418622	0.095	0.186	0.0247809	ADRA2C	58518
chr10-110206788-110212483	1.9441e-07	0.266909	0.273	0.245	0.024886	MXI1	0
chr13-95620752-95621799	1.95704e-07	-0.571405	0.058	0.132	0.0250517	DZIP1	0
chr18-57887762-57888462	1.99515e-07	-0.698316	0.039	0.102	0.0255395	RP11-693L9.2	72768
chr21-33229541-33231335	1.99628e-07	0.377774	0.124	0.083	0.0255539	IFNAR2	0
chr12-68889626-68891291	2.01043e-07	-0.741015	0.045	0.113	0.0257351	CPM	0
chr6-7270686-7271404	2.01884e-07	-0.627396	0.057	0.128	0.0258427	SSR1	0
chr12-120959130-120968094	2.02857e-07	-0.275203	0.269	0.402	0.0259674	HNF1A-AS1	0
chr6-20427688-20428684	2.0324e-07	-0.61833	0.062	0.136	0.0260163	E2F3	0
chr3-188294680-188297487	2.06532e-07	0.364259	0.156	0.114	0.0264378	LPP	0
chr10-44930990-44937976	2.07349e-07	0.326827	0.175	0.139	0.0265423	TMEM72	0
chr8-33580915-33581927	2.07532e-07	-0.639596	0.083	0.163	0.0265658	DUSP26	9404
chr12-110542403-110544202	2.08759e-07	-0.414744	0.116	0.209	0.0267228	PPTC7	0
chr2-7356593-7357866	2.08888e-07	-0.402905	0.075	0.154	0.0267393	AC013460.1	63394
chr9-96565966-96567640	2.13373e-07	-0.405062	0.099	0.19	0.0273135	CDC14B	0
chr14-91127007-91128107	2.14186e-07	-0.583929	0.071	0.151	0.0274175	C14orf159	0
chr1-67536643-67538262	2.1473e-07	-0.43924	0.107	0.205	0.0274872	RP11-393N21.2	4030
chr5-35194152-35196090	2.14907e-07	-0.497141	0.115	0.206	0.0275098	PRLR	0
chr20-31822226-31823560	2.1738e-07	0.477344	0.141	0.097	0.0278264	MYLK2	0
chr18-74514904-74517705	2.17569e-07	-0.63225	0.065	0.143	0.0278505	CNDP2	0
chr1-67631585-67632278	2.17607e-07	-0.687018	0.04	0.102	0.0278554	GADD45A	52782
chrX-47077881-47079040	2.17864e-07	-0.593388	0.058	0.131	0.0278883	RGN	0
chr12-68774966-68775689	2.18987e-07	-0.620937	0.064	0.141	0.028032	SLC35E3	0
chr12-132689099-132689767	2.21008e-07	-0.703557	0.054	0.124	0.0282908	PXMP2	0
chr8-10310390-10310984	2.22231e-07	-0.763575	0.04	0.103	0.0284474	MSRA	0
chr9-37942039-37946285	2.23246e-07	0.411817	0.148	0.113	0.0285773	RP11-613M10.9	0
chr15-72287351-72288711	2.26903e-07	-0.718511	0.041	0.104	0.0290454	RP11-106M3.5	0
chr9-111626709-111628099	2.27029e-07	-0.596538	0.051	0.12	0.0290615	DNAJC25	3252
chr19-7844100-7845275	2.27335e-07	-0.744073	0.051	0.121	0.0291006	EVI5L	0
chr4-108003729-108004908	2.29537e-07	-0.490637	0.111	0.21	0.0293826	HADH	0
chr19-1979656-1981193	2.31137e-07	-0.516556	0.087	0.18	0.0295874	CSNK1G2	0
chr18-61650120-61651519	2.31786e-07	-0.65665	0.041	0.104	0.0296704	RP11-879F14.1	0
chr1-53898795-53900225	2.32053e-07	-0.51094	0.1	0.193	0.0297046	DIO1	0
chr7-98172086-98174806	2.34247e-07	-0.574911	0.055	0.13	0.0299855	LMTK2	0
chr7-1048871-1049670	2.34617e-07	-0.765627	0.04	0.106	0.0300329	C7orf50	0
chr10-5571295-5572025	2.35227e-07	-0.826678	0.045	0.107	0.0301109	RP13-463N16.6	22965
chr22-21681577-21683875	2.3707e-07	-0.401485	0.074	0.155	0.0303468	PPIL2	0
chr19-3478016-3482056	2.4139e-07	-0.263643	0.209	0.338	0.0308998	SMIM24	0
chr8-65981571-65982735	2.41513e-07	-0.555803	0.087	0.171	0.0309155	DNAJC5B	38824
chr2-9365097-9368239	2.4398e-07	-0.441605	0.095	0.182	0.0312314	ASAP2	0
chr21-31872259-31876079	2.46392e-07	0.352177	0.159	0.12	0.0315402	HUNK	0
chr2-233480293-233482653	2.48351e-07	0.467913	0.146	0.105	0.031791	USP40	0
chr20-3080803-3081567	2.48409e-07	-0.616611	0.049	0.116	0.0317983	AVP	988
chr18-37550275-37550994	2.50765e-07	-0.726364	0.048	0.117	0.0321	CELF4	0
chr11-94767475-94770370	2.52937e-07	0.350818	0.162	0.123	0.0323779	AMOTL1	0
chr15-40940384-40942631	2.5324e-07	0.401434	0.123	0.086	0.0324168	DLL4	1311
chr14-61552165-61554477	2.55134e-07	0.495195	0.138	0.098	0.0326592	RP11-47I22.4	0
chr9-101437157-101438451	2.56379e-07	-0.454841	0.134	0.235	0.0328185	ALDOB	1333
chr10-125779292-125779980	2.56993e-07	-0.729039	0.042	0.11	0.0328971	MMP21	3470
chr5-142356370-142358078	2.57965e-07	0.460263	0.104	0.069	0.0330216	SPRY4	29914
chr20-46607163-46607910	2.58224e-07	-0.86428	0.045	0.11	0.0330548	SLC13A3	0
chr8-12435789-12437958	2.58266e-07	0.357156	0.11	0.076	0.0330601	FAM86B2	0
chr3-58047718-58053223	2.61591e-07	0.319334	0.217	0.175	0.0334857	FLNB	0
chr20-34511838-34513458	2.62951e-07	-0.438071	0.111	0.203	0.0336598	ITCH	444
chr1-152658506-152659120	2.63945e-07	-0.720807	0.058	0.129	0.0337871	LINC00302	1701
chr1-153506611-153507595	2.64211e-07	0.525564	0.105	0.068	0.0338211	S100A6	27003
chr2-128304452-128310160	2.69429e-07	0.3293	0.152	0.116	0.034489	HS6ST1	0
chr1-4563666-4566582	2.71126e-07	-0.38926	0.139	0.244	0.0347063	RP1-37J18.2	4898
chr7-75971189-75972729	2.71165e-07	-0.660122	0.054	0.121	0.0347113	POR	0
chr7-150852011-150852991	2.76604e-07	-0.572621	0.055	0.123	0.0354076	AOC1	0
chr16-46883404-46886684	2.77774e-07	-0.256729	0.309	0.455	0.0355573	GPT2	0
chr10-6163201-6165054	2.77881e-07	0.335497	0.159	0.117	0.035571	PFKFB3	0
chr8-102600359-102601916	2.81172e-07	-0.357203	0.129	0.228	0.0359923	ODF1	39341
chr2-217807661-217808668	2.85203e-07	-0.654203	0.058	0.126	0.0365083	TNS1	0
chrX-18885554-18887990	2.86305e-07	-0.366663	0.095	0.183	0.0366493	PHKA2	4309
chr11-64619380-64621376	2.88363e-07	-0.360509	0.206	0.323	0.0369128	NRXN2	0
chr18-61741998-61745391	2.89584e-07	-0.471065	0.097	0.186	0.0370691	RP11-879F14.1	0
chr4-143406241-143407044	2.91011e-07	-0.671484	0.052	0.124	0.0372517	GAB1	0
chr17-81721754-81724000	2.91596e-07	-0.389415	0.127	0.228	0.0373266	SLC25A10	737
chr2-166609111-166611788	2.92279e-07	-0.46922	0.057	0.128	0.037414	SCN7A	114863
chr9-121983582-121984373	2.92762e-07	-0.648156	0.066	0.142	0.0374758	TTLL11	0
chr10-96636311-96638271	2.93062e-07	-0.398336	0.141	0.25	0.0375143	PIK3AP1	0
chr9-123611081-123611765	2.9406e-07	-0.72161	0.041	0.103	0.0376421	DENND1A	0
chr9-95293124-95293785	2.96773e-07	-0.716459	0.047	0.114	0.0379893	FANCC	0
chr10-71336571-71337996	2.97188e-07	-0.473476	0.048	0.119	0.0380425	SLC29A3	0
chr2-236731834-236732749	3.00905e-07	-0.547049	0.07	0.15	0.0385182	AC011286.1	632
chr4-5730503-5732085	3.06893e-07	-0.485068	0.101	0.194	0.0392848	EVC	0
chr2-127063426-127070244	3.09558e-07	0.310718	0.259	0.207	0.0396259	BIN1	0
chr17-34584897-34586113	3.10411e-07	-0.685969	0.049	0.121	0.0397351	TMEM132E	0
chr7-50533740-50535209	3.11239e-07	-0.569096	0.092	0.177	0.0398411	DDC	0
chr16-3064874-3066537	3.12826e-07	0.532215	0.156	0.113	0.0400442	IL32	0
chr16-23015421-23016851	3.14812e-07	-0.583823	0.071	0.15	0.0402985	RP11-20G6.2	3485
chr6-37283657-37285187	3.16266e-07	-0.653873	0.052	0.119	0.0404845	TBC1D22B	0
chr1-35178477-35180276	3.18999e-07	-0.597502	0.072	0.148	0.0408344	SFPQ	0
chr1-245152996-245157400	3.21906e-07	0.324751	0.157	0.121	0.0412066	KIF26B	0
chr11-33061029-33062051	3.22084e-07	-0.493215	0.088	0.173	0.0412293	TCP11L1	0
chr17-50660212-50662583	3.23812e-07	0.418443	0.147	0.11	0.0414505	ABCC3	0
chr17-46850901-46852448	3.30081e-07	-0.53153	0.078	0.158	0.0422531	WNT9B	0
chr17-78127089-78132839	3.3154e-07	0.300133	0.113	0.075	0.0424397	TMC8	0
chr15-78949923-78952414	3.33572e-07	-0.420992	0.148	0.255	0.0426998	CTSH	348
chr9-112570450-112571800	3.3448e-07	-0.648772	0.066	0.138	0.0428161	KIAA1958	0
chr5-498993-502855	3.36847e-07	-0.311573	0.179	0.29	0.0431191	SLC9A3	0
chr22-32620947-32623173	3.3903e-07	-0.398633	0.185	0.299	0.0433985	SYN3	0
chr1-36154962-36158606	3.39168e-07	0.318761	0.163	0.121	0.0434163	MAP7D1	0
chr2-10329312-10333776	3.41261e-07	0.357484	0.144	0.108	0.0436842	HPCAL1	0
chr3-125054461-125056645	3.42154e-07	0.414133	0.134	0.094	0.0437985	HEG1	0
chr17-29565583-29569877	3.42717e-07	-0.25239	0.276	0.409	0.0438705	TP53I13	0
[truncated: 3,171 more rows]

## Sheet: PT2
	p_val	avg_log2FC	pct.1	pct.2	p_val_adj	gene	distance
chr9-129332056-129338109	9.60163e-19	1.03202	0.333	0.066	1.22908e-13	LINC01503	0
chr14-103549046-103553060	1.51359e-18	1.42639	0.271	0.03	1.93751e-13	BAG5	3483
chr12-49187243-49189488	8.77307e-17	1.28877	0.188	0.012	1.12302e-11	TUBA1A	0
chr19-43667471-43670581	1.11723e-16	1.01296	0.292	0.042	1.43014e-11	PLAUR	0
chr3-11136698-11137849	2.19602e-15	1.69569	0.115	0.001	2.81108e-10	HRH1	0
chr8-628058-631729	4.88167e-15	1.26026	0.26	0.035	6.24892e-10	ERICH1	0
chr12-26134749-26135702	5.93582e-15	1.58482	0.208	0.019	7.59833e-10	SSPN	0
chr11-114294763-114296755	6.23395e-15	1.83193	0.146	0.007	7.97995e-10	NNMT	0
chr7-141045142-141046225	1.93442e-14	2.68707	0.125	0.004	2.47621e-09	TMEM178B	28006
chr10-97888541-97890274	2.52814e-14	1.53584	0.177	0.013	3.23623e-09	CRTAC1	0
chr16-46386061-46392229	2.91143e-14	1.10297	0.385	0.128	3.72686e-09	SHCBP1	188324
chr1-58584185-58585003	3.86999e-14	2.22838	0.115	0.003	4.9539e-09	TACSTD2	6411
chr22-33350462-33351036	5.00631e-14	2.74285	0.125	0.005	6.40848e-09	LARGE1	0
chr9-127578245-127580009	6.0066e-14	1.28923	0.135	0.008	7.68893e-09	FAM129B	0
chr2-95333521-95334618	6.59413e-14	1.58965	0.156	0.01	8.44101e-09	KCNIP3	0
chr12-119178351-119181179	6.68595e-14	1.40328	0.25	0.047	8.55855e-09	HSPB8	0
chr1-41492235-41504820	7.88028e-14	0.65519	0.323	0.089	1.00874e-08	HIVEP3	1544
chr3-10198891-10199544	9.15579e-14	2.48989	0.115	0.003	1.17201e-08	IRAK2	0
chr20-57558619-57571275	9.62817e-14	-0.770122	0.521	0.837	1.23248e-08	PCK1	0
chr20-4135395-4136051	1.34212e-13	2.26139	0.125	0.004	1.71802e-08	SMOX	0
chr7-132065417-132067178	2.27953e-13	1.4669	0.115	0.003	2.91798e-08	PLXNA4	56153
chr12-109950715-109952709	1.26906e-12	1.6747	0.26	0.053	1.6245e-07	GIT2	0
chr21-41166871-41172743	1.56319e-12	0.742141	0.208	0.033	2.00101e-07	BACE2	0
chr15-87477632-87478496	2.13822e-12	1.81068	0.125	0.007	2.7371e-07	RP11-648K4.2	0
chr12-52207716-52208432	2.16966e-12	1.8934	0.115	0.004	2.77733e-07	C12orf80	0
chr10-127922771-127923470	2.86152e-12	2.25088	0.115	0.004	3.66297e-07	PTPRE	0
chr2-28397764-28416137	3.22624e-12	0.686778	0.365	0.103	4.12985e-07	FOSL2	0
chr19-13848868-13852521	4.28853e-12	1.03657	0.208	0.033	5.48966e-07	NANOS3	9541
chr16-4942695-4946223	5.15232e-12	1.01708	0.219	0.045	6.59538e-07	PPL	0
chr8-1755408-1756090	5.38136e-12	2.32283	0.104	0.003	6.88857e-07	CLN8	0
chr5-49656381-49662069	7.7366e-12	0.956508	0.354	0.107	9.90347e-07	EMB	734122
chr2-191845976-191848216	8.71688e-12	1.36769	0.156	0.016	1.11583e-06	SDPR	0
chr9-129478949-129502443	9.35504e-12	0.459675	0.625	0.421	1.19752e-06	LINC00963	0
chr17-17709591-17712906	1.36851e-11	1.1291	0.167	0.017	1.7518e-06	RAI1	0
chr10-31099383-31101652	1.39348e-11	1.49133	0.146	0.016	1.78376e-06	ZNF438	67445
chr7-73826442-73835053	1.40971e-11	0.641416	0.417	0.156	1.80454e-06	CLDN4	0
chr17-50026573-50029404	1.60962e-11	1.22424	0.219	0.04	2.06045e-06	RP11-1094H24.3	9728
chr14-94597765-94601182	1.90268e-11	0.936484	0.344	0.103	2.43559e-06	SERPINA3	0
chr8-144877936-144879715	2.78292e-11	1.66247	0.198	0.034	3.56236e-06	ZNF250	0
chr7-101137023-101138911	3.03302e-11	1.49794	0.135	0.01	3.88251e-06	SERPINE1	0
chr16-56666980-56670848	3.4333e-11	-1.14045	0.167	0.506	4.3949e-06	MT1G	0
chr2-96556539-96557383	3.62544e-11	2.1214	0.125	0.009	4.64086e-06	ARID5A	3900
chr6-1310703-1314141	5.07938e-11	0.912308	0.354	0.109	6.50201e-06	FOXQ1	0
chr11-44861802-44863121	6.32265e-11	1.42838	0.146	0.016	8.09349e-06	TSPAN18	0
chr12-121124295-121124954	6.43343e-11	2.27261	0.115	0.007	8.2353e-06	P2RX7	7864
chr8-127853801-127855968	6.67155e-11	1.31271	0.219	0.041	8.54012e-06	PVT1	0
chr7-130355963-130357521	6.92046e-11	1.3701	0.115	0.007	8.85874e-06	CPA5	0
chr10-110398280-110399827	7.13293e-11	1.40022	0.115	0.006	9.13072e-06	RP11-525A16.4	29012
chr17-951241-952229	7.37497e-11	1.62181	0.104	0.006	9.44056e-06	NXN	0
chr16-34581053-34589749	7.99603e-11	0.875139	0.333	0.085	1.02356e-05	CTD-2144E22.8	388994
chr10-3850768-3854493	8.38264e-11	0.919281	0.281	0.089	1.07305e-05	RP11-464C19.2	16039
chr22-18056052-18058060	1.77543e-10	1.61472	0.115	0.008	2.27269e-05	FLJ41941	18083
chr9-121285673-121290221	1.85297e-10	0.800669	0.198	0.044	2.37196e-05	GSN	0
chr8-102727959-102730313	1.94685e-10	1.33031	0.229	0.051	2.49213e-05	KLF10	72056
chr3-72338407-72339990	2.0145e-10	0.960609	0.115	0.007	2.57872e-05	RP11-447M4.1	14379
chr14-90453111-90455737	2.28199e-10	1.21811	0.281	0.08	2.92113e-05	RP11-1078H9.1	0
chr7-100983206-100983909	2.39708e-10	1.89272	0.125	0.008	3.06845e-05	MUC12	0
chr12-52242908-52245781	2.46348e-10	0.946013	0.229	0.048	3.15345e-05	KRT7	0
chr11-114307396-114309219	3.05291e-10	1.46587	0.115	0.007	3.90797e-05	NNMT	0
chr21-45363612-45367846	3.20068e-10	0.986962	0.177	0.03	4.09713e-05	LINC00316	21621
chr22-35629573-35630868	3.62382e-10	1.71016	0.115	0.007	4.63878e-05	MB	0
chr19-45676785-45678340	4.39949e-10	1.43826	0.135	0.012	5.6317e-05	GIPR	0
chr17-78882685-78884580	4.55528e-10	1.13986	0.104	0.007	5.83112e-05	CEP295NL	0
chr5-150472562-150474609	5.27667e-10	1.65669	0.188	0.034	6.75456e-05	CTC-367J11.1	921
chr20-63232028-63233019	7.03511e-10	1.81007	0.104	0.006	9.0055e-05	BIRC7	2863
chr19-13051213-13056510	9.20884e-10	1.08683	0.25	0.067	0.000117881	NFIX	0
chr3-48661315-48664914	1.0901e-09	0.95424	0.26	0.074	0.000139542	CELSR3	0
chr6-1123243-1125471	1.15914e-09	1.21573	0.25	0.073	0.000148379	RP5-856G1.2	18296
chr16-85929134-85929844	1.33683e-09	2.26675	0.125	0.011	0.000171125	RP11-542M13.3	5436
chr15-83323214-83324015	1.4091e-09	1.55821	0.135	0.016	0.000180377	BNC1	38499
chr11-115622864-115623534	1.41342e-09	1.93798	0.135	0.01	0.00018093	AP000997.1	4530
chr16-46398350-46401835	1.49235e-09	1.06322	0.24	0.064	0.000191033	SHCBP1	178718
chr5-139695674-139701739	1.55982e-09	0.632106	0.271	0.08	0.00019967	CTB-35F21.1	0
chr1-243848945-243851545	1.88977e-09	0.828036	0.219	0.053	0.000241906	AKT3	0
chr11-69296698-69299703	2.04692e-09	0.810027	0.135	0.015	0.000262023	MYEOV	0
chr22-37816275-37819318	2.1e-09	-1.3926	0.062	0.334	0.000268817	GCAT	0
chr12-52246590-52250860	2.30469e-09	0.850072	0.146	0.022	0.000295019	KRT7	0
chr2-1742582-1745098	2.58248e-09	1.272	0.156	0.02	0.000330578	PXDN	0
chr3-5023091-5024132	2.8571e-09	1.18678	0.104	0.009	0.000365731	BHLHE40	37767
chr17-82215030-82218150	3.26013e-09	1.05892	0.167	0.03	0.000417323	CCDC57	2199
chr3-101862161-101864956	3.43942e-09	1.69002	0.115	0.01	0.000440273	NFKBIZ	1138
chr20-45910534-45912492	3.46648e-09	1.15282	0.146	0.018	0.000443738	PLTP	0
chr1-27542197-27543446	3.51184e-09	1.75504	0.104	0.008	0.000449544	AHDC1	0
chr6-21022163-21023064	3.57241e-09	1.57004	0.135	0.016	0.000457297	CDKAL1	0
chr19-989482-997086	4.1652e-09	-0.859698	0.24	0.555	0.000533179	WDR18	0
chr22-39040412-39041382	4.66766e-09	1.72932	0.125	0.012	0.000597498	APOBEC3G	0
chr19-14206551-14207826	5.07765e-09	1.10425	0.146	0.021	0.00064998	ADGRL1	363
chr19-1180241-1182839	5.39491e-09	1.04841	0.177	0.036	0.000690592	STK11	0
chr5-172731230-172734305	6.80658e-09	0.882453	0.156	0.028	0.000871297	DUSP1	33784
chr3-122969380-122970517	6.85341e-09	1.67858	0.156	0.024	0.000877291	SEMA5B	0
chr17-45404946-45407484	7.23351e-09	-1.2594	0.115	0.389	0.000925948	ARHGAP27	0
chr8-102745168-102745989	7.3666e-09	1.3885	0.104	0.007	0.000942984	KB-1732A1.1	59527
chr1-153563377-153569201	7.48385e-09	0.586258	0.25	0.078	0.000957993	S100A2	0
chr20-57748175-57749690	8.18171e-09	1.31625	0.188	0.034	0.00104732	PMEPA1	36638
chr1-93692533-93695234	9.28053e-09	1.22459	0.115	0.011	0.00118798	BCAR3	0
chr12-115313839-115314396	9.90597e-09	2.33915	0.104	0.009	0.00126804	RP11-116D17.4	4260
chr5-148965454-148966812	1.06119e-08	1.08681	0.146	0.024	0.00135841	SH3TC2	0
chr17-17445208-17449116	1.09619e-08	0.870654	0.146	0.022	0.00140321	MED9	27869
chr9-114348659-114349700	1.10551e-08	1.40445	0.135	0.016	0.00141514	AKNA	0
chr8-102738074-102739037	1.28132e-08	1.77074	0.115	0.011	0.00164019	KB-1732A1.1	66479
chr18-48002725-48004607	1.35448e-08	0.98353	0.115	0.013	0.00173384	ZBTB7C	22065
chr16-83930-85619	1.53952e-08	1.48412	0.125	0.018	0.0019707	MPG	0
chr12-47810444-47821780	1.57365e-08	0.5765	0.323	0.148	0.0020144	HDAC7	0
chr12-132488450-132496299	1.76776e-08	-0.790064	0.115	0.374	0.00226288	FBRSL1	0
chr14-68598528-68599392	1.93842e-08	1.97444	0.104	0.01	0.00248134	RAD51B	0
chr14-61524223-61528194	2.05149e-08	0.881021	0.208	0.051	0.00262607	PRKCH	0
chr1-158002118-158003727	2.20849e-08	1.55092	0.146	0.02	0.00282704	KIRREL	0
chr12-185167-191347	2.27941e-08	-1.06681	0.146	0.42	0.00291783	SLC6A12	0
chr14-105060157-105062301	2.4109e-08	1.60543	0.104	0.009	0.00308615	GPR132	0
chr18-36438477-36442312	2.56284e-08	1.1179	0.156	0.027	0.00328065	FHOD3	0
chr6-44056781-44059707	2.91064e-08	0.797409	0.115	0.011	0.00372585	RP5-1120P11.3	14205
chr14-103107386-103113020	2.95256e-08	1.01647	0.208	0.051	0.00377952	EXOC3L4	0
chr14-99754323-99756680	3.03476e-08	1.43769	0.104	0.009	0.00388473	EML1	0
chr12-13171793-13174001	3.66803e-08	0.879097	0.104	0.008	0.00469537	EMP1	22714
chr20-31551266-31553608	4.47588e-08	1.27689	0.146	0.025	0.00572948	HM13	0
chr10-6200491-6205186	4.501e-08	0.69547	0.292	0.118	0.00576164	PFKFB3	0
chr8-24998415-25001575	5.40634e-08	1.2406	0.188	0.044	0.00692055	CTD-2168K21.1	0
chr16-89917632-89925040	5.52971e-08	0.987246	0.229	0.068	0.00707847	TUBB3	0
chr14-105466725-105478477	5.70206e-08	0.523643	0.375	0.171	0.00729909	CRIP2	0
chr4-105978578-105979742	5.71633e-08	1.43941	0.115	0.011	0.00731736	NPNT	0
chr8-124997605-124999689	5.90228e-08	0.777754	0.26	0.089	0.00755539	SQLE	0
chr22-36321824-36338337	6.62494e-08	0.492444	0.51	0.318	0.00848045	MYH9	0
chr17-31580633-31582612	6.79841e-08	1.16194	0.125	0.014	0.00870251	RP1-41C23.1	549
chr1-14597529-14599833	7.31582e-08	1.19253	0.146	0.027	0.00936483	KAZN	0
chr16-3263471-3265136	7.33182e-08	0.851064	0.177	0.036	0.00938531	ZNF263	0
chr20-49775111-49776900	7.93927e-08	1.23905	0.115	0.015	0.0101629	SLC9A8	35812
chr4-49101271-49112929	8.87782e-08	1.05	0.208	0.061	0.0113643	CWH43	39189
chr8-130014541-130017339	1.06817e-07	0.923345	0.198	0.05	0.0136734	FAM49B	0
chr19-49337943-49341064	1.07867e-07	0.50112	0.125	0.024	0.0138078	CD37	0
chr18-106574-112552	1.30883e-07	0.755215	0.396	0.2	0.016754	RP11-683L23.7	33028
chr5-151698853-151699881	1.33346e-07	1.27365	0.104	0.012	0.0170694	SPARC	11687
chr17-50891002-50894091	1.38463e-07	0.964887	0.146	0.025	0.0177244	TOB1-AS1	0
chr7-5591367-5596589	1.43152e-07	0.9916	0.177	0.044	0.0183246	FSCN1	0
chr10-133158887-133160633	1.47654e-07	1.78859	0.104	0.012	0.018901	KNDC1	0
chr6-146913714-146915203	1.56038e-07	0.929741	0.167	0.038	0.0199741	RP11-497D6.5	33324
chr7-141071152-141074942	1.56647e-07	0.991233	0.198	0.048	0.0200521	TMEM178B	0
chr14-104970160-104981342	1.57204e-07	0.645953	0.427	0.233	0.0201234	AHNAK2	0
chr17-46894427-46895455	1.72551e-07	1.65191	0.115	0.018	0.0220879	WNT9B	7696
chr1-205477420-205478475	1.92194e-07	1.3034	0.115	0.014	0.0246023	RP11-576D8.4	8395
chr18-49019099-49022281	1.92901e-07	0.848002	0.115	0.018	0.0246929	DYM	19192
chr16-518673-531058	2.15911e-07	-0.469562	0.5	0.743	0.0276384	RAB11FIP3	0
chr2-241807938-241811825	2.23054e-07	-1.27634	0.094	0.338	0.0285527	NEU4	0
chr9-121280942-121283257	2.28267e-07	0.922298	0.104	0.014	0.0292199	AL513122.1	0
chr6-33589171-33591821	2.36043e-07	0.818867	0.156	0.04	0.0302154	LINC00336	0
chr10-11897859-11899025	2.43847e-07	1.1183	0.125	0.022	0.0312144	UPF2	20996
chr17-81114622-81122057	2.95953e-07	-1.0466	0.115	0.355	0.0378844	BAIAP2	0
chr6-30091554-30092209	3.05011e-07	1.98477	0.104	0.011	0.0390439	TRIM31	10687
chr2-102226842-102228741	3.57268e-07	0.700257	0.115	0.017	0.0457331	IL1RL2	0
chr11-3626392-3627850	3.63735e-07	1.51319	0.125	0.022	0.0465609	ART5	10652
chr13-114064069-114066166	3.75316e-07	1.05388	0.135	0.023	0.0480434	RASA3	0
chr5-151684710-151687454	3.77335e-07	1.01678	0.115	0.015	0.0483019	SPARC	0
chr5-170744105-170748244	3.93931e-07	0.877568	0.167	0.042	0.0504263	KCNIP1	7472
chr5-49665976-49667447	4.02348e-07	1.48994	0.115	0.017	0.0515038	EMB	728744
chr1-46193356-46195228	4.30822e-07	1.68913	0.156	0.037	0.0551486	POMGNT1	0
chr17-72419876-72421793	4.4551e-07	1.22108	0.208	0.061	0.0570289	LINC00511	0
chr17-81507067-81520636	4.4613e-07	0.416732	0.406	0.214	0.0571082	ACTG1	0
chr7-151686192-151688539	4.57307e-07	0.990229	0.146	0.034	0.0585389	PRKAG2	0
chr3-42651599-42656812	5.05296e-07	0.923471	0.188	0.06	0.064682	ZBTB47	0
chr22-49932950-49939023	5.27829e-07	0.644755	0.24	0.087	0.0675664	CITF22-49E9.3	0
chr1-41661470-41663346	5.60384e-07	1.06909	0.115	0.019	0.0717336	HIVEP3	0
chr12-6214541-6217337	6.26686e-07	0.598398	0.104	0.017	0.0802208	CD9	0
chr11-12182477-12183624	7.38621e-07	1.49802	0.115	0.016	0.0945494	MICAL2	0
chr15-57485715-57487176	7.61873e-07	0.88002	0.125	0.022	0.0975259	CGNL1	0
chr17-81131684-81133750	7.62893e-07	-1.91804	0.042	0.236	0.0976564	AATK	0
chr14-105064607-105067726	8.40719e-07	1.30232	0.125	0.022	0.107619	GPR132	0
chr10-99906031-99906983	8.67876e-07	1.42276	0.125	0.025	0.111095	DNMBP	0
chr2-111659065-111660719	8.83346e-07	0.73325	0.146	0.041	0.113075	RP11-68E19.2	21097
chr11-126162832-126163806	8.92623e-07	1.32864	0.115	0.02	0.114263	RP11-50B3.2	0
chr6-82363253-82365864	9.04289e-07	0.793028	0.177	0.04	0.115756	TPBG	0
chr18-77100737-77103014	9.11562e-07	1.04609	0.167	0.039	0.116687	MBP	0
chr19-29098679-29099768	9.16483e-07	0.881273	0.104	0.014	0.117317	LINC01532	84723
chr7-22443570-22445898	9.52445e-07	1.315	0.104	0.014	0.121921	STEAP1B	0
chr3-46565514-46566780	9.88281e-07	1.31492	0.104	0.016	0.126508	LRRC2	0
chr17-17439955-17441251	1.00869e-06	1.16334	0.135	0.029	0.12912	MED9	35734
chr19-20922929-20923897	1.08199e-06	0.95698	0.146	0.033	0.138503	ZNF85	0
chr1-205284283-205288710	1.08878e-06	0.876916	0.135	0.029	0.139373	TMCC2	10939
chr12-47800842-47803540	1.12341e-06	1.15367	0.115	0.019	0.143805	HDAC7	0
chr19-18020087-18022658	1.15781e-06	1.10038	0.198	0.058	0.148209	ARRDC2	5984
chr9-16704564-16705747	1.1872e-06	0.944732	0.146	0.037	0.151971	BNC2	0
chr17-82055583-82058608	1.19484e-06	-1.18842	0.073	0.291	0.152948	GPS1	0
chr6-30685584-30688943	1.21321e-06	0.899228	0.219	0.083	0.1553	PPP1R18	0
chr10-78777345-78779796	1.21573e-06	1.01183	0.115	0.02	0.155624	RP11-31E13.2	80322
chr6-108944616-108948877	1.24801e-06	0.656509	0.135	0.032	0.159756	ARMC2	0
chr1-47177806-47193543	1.28102e-06	-0.398447	0.708	0.874	0.16398	PDZK1IP1	0
chr18-13500027-13503091	1.29208e-06	1.02783	0.167	0.04	0.165396	LDLRAD4	0
chr17-63478701-63481289	1.312e-06	-1.47678	0.052	0.252	0.167946	ACE	0
chr3-42905759-42907258	1.31746e-06	1.21914	0.125	0.027	0.168645	ZNF662	0
chr3-129794127-129795363	1.35138e-06	1.25428	0.115	0.018	0.172988	TMCC1	0
chr10-6163201-6165054	1.41504e-06	0.861102	0.229	0.088	0.181136	PFKFB3	0
chr17-50054839-50065250	1.4469e-06	0.501519	0.271	0.127	0.185214	ITGA3	0
chr12-122887100-122890244	1.4545e-06	0.856742	0.198	0.067	0.186187	VPS37B	0
chr5-150623419-150628483	1.47792e-06	0.867917	0.167	0.045	0.189186	SYNPO	0
chr12-52190843-52194437	1.54059e-06	0.882695	0.156	0.038	0.197208	KRT80	0
chr10-3773914-3787186	1.54207e-06	0.39873	0.635	0.474	0.197397	KLF6	0
chr6-3911781-3914154	1.65748e-06	1.01019	0.146	0.035	0.212171	RP1-140K8.5	0
chr4-173209271-173210731	1.66754e-06	1.06311	0.104	0.016	0.213459	GALNT7	0
chr19-7911705-7930326	1.74128e-06	-0.363904	0.438	0.721	0.222898	SNAPC2	0
chr6-90284150-90287264	1.84459e-06	0.818494	0.146	0.035	0.236122	BACH2	0
chr19-13845945-13848297	1.91261e-06	0.586321	0.125	0.025	0.244829	MIR24-2	9585
chr19-21851499-21852511	1.99922e-06	0.765878	0.188	0.053	0.255916	ZNF43	0
chr4-81631779-81633228	2.07723e-06	1.17749	0.229	0.079	0.265902	RASGEF1B	0
chr9-91567640-91568321	2.15914e-06	-2.52405	0	0.122	0.276388	ROR2	0
chr7-129969772-129971185	2.16011e-06	1.42573	0.104	0.013	0.276512	UBE2H	16822
chr17-61393424-61414846	2.21583e-06	0.394757	0.448	0.287	0.283644	TBX2	0
chr16-13957255-13958183	2.28032e-06	1.61728	0.104	0.015	0.291899	CTD-2135D7.3	2429
chr5-83471210-83474952	2.30827e-06	0.712814	0.229	0.072	0.295478	VCAN	0
chr10-1151077-1152067	2.33109e-06	1.35881	0.104	0.014	0.298398	LINC00200	7700
chr2-20490164-20491364	2.36695e-06	1.27695	0.125	0.026	0.302988	AC012065.4	8206
chr10-113958411-113959838	2.37085e-06	1.26082	0.125	0.026	0.303488	NHLRC2	41216
chr1-225444723-225448037	2.43341e-06	0.983932	0.198	0.064	0.311496	LBR	15797
chr12-24560999-24564281	2.46364e-06	0.915616	0.115	0.023	0.315365	RP11-444D3.1	0
chr1-203127511-203130595	2.53405e-06	1.06913	0.125	0.028	0.324378	ADORA1	0
chr8-98112213-98115526	2.54699e-06	-1.00238	0.073	0.291	0.326036	RIDA	0
chr5-14189927-14190834	2.55745e-06	1.36447	0.115	0.018	0.327374	TRIO	0
chr14-68139621-68141086	2.65473e-06	1.15193	0.125	0.024	0.339826	RAD51B	0
chr9-38022931-38027413	2.77689e-06	0.946205	0.156	0.042	0.355465	RP11-613M10.9	0
chr20-63732982-63743796	2.77765e-06	-0.440959	0.604	0.803	0.355561	RP4-583P15.15	0
chr11-77178884-77179603	2.79772e-06	-1.73873	0.01	0.157	0.35813	MYO7A	0
chr12-121132563-121133587	2.84886e-06	1.62489	0.125	0.023	0.364677	P2RX7	0
chr9-133737151-133741451	2.96724e-06	-0.735141	0.188	0.443	0.379831	SARDH	0
chr11-40329052-40329745	2.9695e-06	1.3734	0.104	0.018	0.38012	LRRC4C	0
chrY-56828471-56851716	3.05557e-06	0.751374	0.365	0.197	0.391137	TTTY3	31095082
chr7-73849122-73852500	3.19315e-06	0.863838	0.188	0.06	0.408749	WBSCR27	6586
chr4-41358598-41364229	3.26718e-06	0.585751	0.229	0.088	0.418225	LIMCH1	0
chr1-247007497-247008435	3.27542e-06	1.02641	0.146	0.036	0.41928	ZNF695	0
chr5-14035718-14038741	3.28939e-06	1.03776	0.177	0.051	0.421068	DNAH5	91174
chr8-133487797-133493475	3.35459e-06	-0.800988	0.135	0.378	0.429414	ST3GAL1	0
chr5-885512-886062	3.52836e-06	-2.98268	0	0.116	0.451658	BRD9	0
chr16-3019368-3030040	3.529e-06	0.449318	0.51	0.344	0.45174	TNFRSF12A	0
chr9-21559035-21560436	3.53858e-06	1.39375	0.125	0.029	0.452966	IFNE	76721
chr17-81063475-81073299	3.73488e-06	-0.684147	0.271	0.517	0.478095	BAIAP2	0
chr8-123000623-123002547	3.76489e-06	1.03197	0.135	0.032	0.481936	DERL1	10616
chr11-57637628-57639626	3.847e-06	0.944496	0.135	0.029	0.492447	YPEL4	5460
chr22-21673502-21675421	4.01293e-06	-1.4168	0.031	0.201	0.513687	PPIL2	0
chr15-63040550-63045199	4.02388e-06	0.784447	0.146	0.04	0.515089	TPM1	0
chr17-35432136-35434042	4.2539e-06	0.892352	0.177	0.053	0.544533	SLFN12	0
chr20-62955525-62956327	4.34298e-06	-1.83281	0.042	0.214	0.555936	SLC17A9	0
chr17-83095958-83106518	4.34382e-06	0.529889	0.26	0.117	0.556044	AC144831.1	0
chr22-27107740-27109228	4.42089e-06	1.30968	0.135	0.032	0.565909	CTA-992D9.8	720
chr5-126460864-126463078	4.60116e-06	1.10713	0.135	0.032	0.588986	GRAMD3	0
chr3-122977553-122978657	4.63978e-06	0.856737	0.135	0.029	0.593929	SEMA5B	0
chr17-40456356-40464805	4.67096e-06	-0.816437	0.229	0.463	0.59792	IGFBP4	0
chr17-74813023-74813451	4.67865e-06	-3.50768	0	0.112	0.598904	TMEM104	0
chr6-10440912-10441934	4.74157e-06	1.36761	0.104	0.017	0.606958	MIR5689HG	0
chr8-127733812-127739128	4.89499e-06	0.652074	0.281	0.141	0.626598	MYC	0
chr19-20165842-20168201	4.94408e-06	0.718414	0.115	0.025	0.632881	ZNF486	0
chr9-129145257-129147054	4.96377e-06	1.30857	0.125	0.024	0.635402	PTPA	0
chr11-115919174-115921309	5.0466e-06	1.24147	0.115	0.022	0.646005	AP000797.4	11464
chr2-218894484-218898687	5.15316e-06	0.936106	0.104	0.023	0.659645	WNT10A	0
chr19-48500798-48503006	5.16695e-06	0.754961	0.177	0.055	0.661411	LMTK3	0
chr20-38601207-38602491	5.17935e-06	1.36563	0.146	0.035	0.662998	ARHGAP40	0
chr14-103069992-103076704	5.38513e-06	0.612831	0.396	0.231	0.689339	RP11-736N17.11	7505
chr1-153532306-153541290	5.42869e-06	0.411467	0.188	0.064	0.694916	S100A6	0
chr9-127555355-127558185	5.49609e-06	0.878804	0.125	0.027	0.703543	FAM129B	0
chr14-68819075-68822472	5.70013e-06	0.74222	0.104	0.02	0.729662	ZFP36L1	22821
chr6-168060329-168061293	5.71767e-06	-1.59252	0	0.11	0.731907	FRMD1	0
chr9-137274493-137278778	5.88915e-06	0.758545	0.156	0.042	0.753858	TOR4A	0
chr15-33067651-33069405	6.34789e-06	0.902942	0.188	0.061	0.812581	FMN1	0
chr2-42786583-42790223	6.35939e-06	-1.12829	0.125	0.333	0.814052	HAAO	0
chr2-160205053-160206108	6.44576e-06	0.931409	0.156	0.043	0.825108	ITGB6	0
chr17-45371116-45372673	6.50385e-06	1.02282	0.125	0.027	0.832545	CTB-39G8.2	0
chr7-74061672-74062606	6.56203e-06	1.06237	0.104	0.02	0.839992	ELN	0
chr2-85996940-85999690	6.79188e-06	0.992734	0.135	0.034	0.869415	POLR1A	20525
chrX-154368266-154375363	6.87742e-06	0.588179	0.219	0.096	0.880365	FLNA	0
chr10-46522654-46528969	7.30231e-06	0.91935	0.135	0.038	0.934754	ANXA8L1	0
chr1-212469872-212470850	7.36212e-06	1.31454	0.104	0.019	0.94241	RP11-61J19.2	2128
chr3-93470137-93471027	7.43669e-06	0.755773	0.271	0.114	0.951956	PROS1	402005
chr1-167796829-167797568	7.68868e-06	1.12972	0.104	0.017	0.984213	MPZL1	4909
chr19-45455291-45456698	7.95566e-06	0.68456	0.125	0.03	1	ERCC1	0
chr20-51749589-51750905	7.96402e-06	1.0186	0.115	0.024	1	ATP9A	0
chr16-57626003-57633169	7.98631e-06	0.495821	0.323	0.183	1	ADGRG1	0
chr16-67527593-67532416	8.14695e-06	0.498476	0.302	0.142	1	FAM65A	0
chr4-8502746-8505008	8.68976e-06	1.31046	0.125	0.028	1	RP11-689P11.2	0
chr10-45418572-45421540	8.72285e-06	0.823094	0.219	0.075	1	ALOX5	0
chr11-73140518-73144065	8.77419e-06	0.593248	0.312	0.153	1	FCHSD2	0
chr1-67571982-67573619	9.0119e-06	-1.39308	0.042	0.207	1	RP11-393N21.2	39369
chr3-45778867-45779386	9.19198e-06	-2.82822	0.01	0.141	1	SLC6A20	0
chr2-240895443-240898888	9.22834e-06	-1.15305	0.042	0.208	1	C2orf54	0
chr2-54632681-54635761	9.25358e-06	0.883189	0.125	0.032	1	SPTBN1	0
chr17-79305793-79307377	9.29052e-06	1.09538	0.104	0.018	1	RBFOX3	0
chr5-10562798-10568010	9.4742e-06	0.740829	0.281	0.142	1	ANKRD33B	0
chr4-108762436-108763411	9.73806e-06	-1.52479	0.062	0.238	1	ETNPPL	0
chr1-164611536-164612450	9.7876e-06	1.40548	0.104	0.02	1	PBX1	0
chr19-20237473-20238804	9.90331e-06	0.89712	0.146	0.043	1	ZNF486	36982
chr10-3065714-3070257	9.92126e-06	0.65475	0.156	0.049	1	PFKP	0
chr9-97876692-97877772	9.92779e-06	1.08806	0.125	0.026	1	FOXE1	19976
chr22-24539816-24548092	9.97009e-06	-0.683351	0.229	0.474	1	GUCD1	0
chr1-212488322-212489165	1.00165e-05	1.48652	0.115	0.023	1	RP11-61J19.2	20578
chr2-234980428-234984361	1.00511e-05	0.76062	0.177	0.055	1	SH3BP4	0
chr2-3535375-3537179	1.00621e-05	0.806629	0.156	0.047	1	RP13-512J5.1	0
chr8-1991255-1992580	1.01259e-05	1.22947	0.198	0.066	1	KBTBD11	0
chr5-149729809-149733728	1.01544e-05	-0.678935	0.208	0.44	1	PPARGC1B	0
chr5-14397656-14398408	1.02099e-05	1.3423	0.115	0.022	1	TRIO	0
chr22-50289675-50312106	1.03019e-05	-0.320869	0.594	0.82	1	PLXNB2	0
chr1-100657864-100659159	1.03158e-05	1.10516	0.156	0.041	1	LINC01349	17250
chr15-44783773-44785130	1.03653e-05	0.948363	0.188	0.068	1	CTD-2008A1.3	5051
chr16-495067-503883	1.04507e-05	-0.723256	0.323	0.543	1	RAB11FIP3	0
chr10-3809350-3812492	1.04991e-05	0.677722	0.198	0.074	1	RP11-464C19.2	21457
chr6-1130668-1132462	1.06847e-05	0.957552	0.146	0.037	1	RP5-856G1.2	25721
chr16-974047-975421	1.08431e-05	1.22631	0.115	0.022	1	LMF1	0
chr10-49114748-49115878	1.09196e-05	1.08164	0.188	0.064	1	VSTM4	0
chr6-43305556-43309211	1.10198e-05	-0.979913	0.146	0.367	1	CRIP3	0
chr15-40865609-40866524	1.10886e-05	0.975699	0.125	0.029	1	RHOV	5689
chr19-6515812-6517443	1.11187e-05	0.862329	0.177	0.06	1	TUBB4A	12963
chr2-84957251-84959595	1.1451e-05	0.858075	0.115	0.027	1	KCMF1	11497
chr12-26271601-26276242	1.14518e-05	0.816407	0.104	0.024	1	SSPN	0
chr11-122765408-122766001	1.17162e-05	1.83722	0.104	0.019	1	UBASH3B	0
chr9-34374749-34377861	1.18645e-05	-0.618685	0.167	0.398	1	KIAA1161	0
chr1-172358302-172360162	1.19942e-05	0.850194	0.198	0.066	1	DNM3	0
chr10-13787026-13789135	1.21168e-05	1.11474	0.135	0.033	1	FRMD4A	0
chr8-66521490-66523633	1.23042e-05	0.800627	0.208	0.081	1	C8orf46	2965
chr1-116909342-116912079	1.23331e-05	0.856762	0.115	0.028	1	PTGFRN	0
chr18-3602484-3606411	1.27675e-05	0.651524	0.125	0.027	1	DLGAP1	0
chr5-68433806-68434960	1.27764e-05	0.713318	0.104	0.019	1	CTC-537E7.3	0
chr22-38067689-38068212	1.2798e-05	-3.22853	0	0.104	1	PICK1	0
chr22-20093254-20094004	1.2965e-05	-1.55817	0.052	0.224	1	DGCR8	0
chr9-113622775-113624440	1.3158e-05	0.908635	0.104	0.021	1	RP11-168K11.3	140
chr9-127186159-127188106	1.32886e-05	1.04526	0.104	0.022	1	RALGPS1	0
chr11-96154724-96157434	1.373e-05	0.893893	0.125	0.032	1	MAML2	0
chr11-57321321-57326465	1.37389e-05	0.51994	0.365	0.23	1	TNKS1BP1	0
chr15-84816689-84820022	1.44219e-05	0.652924	0.292	0.132	1	ALPK3	0
chr3-152834430-152836011	1.44954e-05	-1.25667	0.01	0.135	1	P2RY1	0
chr14-92768137-92769005	1.4623e-05	1.24715	0.104	0.021	1	LGMN	19434
chr14-64761378-64765572	1.49389e-05	0.693186	0.219	0.089	1	SPTB	0
chr12-116532944-116535587	1.50039e-05	0.932256	0.177	0.066	1	LINC00173	0
chr17-31521555-31522874	1.53495e-05	-1.19277	0.062	0.247	1	RAB11FIP4	0
chr11-70952859-70954091	1.54223e-05	-1.70281	0.01	0.139	1	SHANK2	0
chr11-2374476-2385013	1.59941e-05	0.411583	0.354	0.187	1	CD81	0
chr11-1755162-1764808	1.63982e-05	0.40338	0.458	0.281	1	CTSD	0
chr13-49625328-49626511	1.69009e-05	-1.80082	0.021	0.161	1	ARL11	1787
chr9-81587459-81589023	1.69221e-05	1.01237	0.167	0.057	1	TLE1	0
chr12-235879-239532	1.69913e-05	-0.905859	0.156	0.367	1	SLC6A13	0
chr15-83653194-83655114	1.69979e-05	0.989166	0.115	0.024	1	ADAMTSL3	0
chr3-56988522-56989529	1.71297e-05	-1.50542	0.021	0.16	1	ARHGEF3	0
chr10-24382850-24384314	1.71361e-05	0.752939	0.125	0.033	1	KIAA1217	0
chr19-1444862-1445637	1.73441e-05	1.51262	0.115	0.026	1	APC2	664
chr14-103699947-103701355	1.77301e-05	-2.20084	0.021	0.149	1	KLC1	0
chr17-40310931-40315132	1.81484e-05	0.767784	0.24	0.1	1	RARA	0
chr20-46117746-46119466	1.8456e-05	1.12358	0.146	0.04	1	CD40	0
chr19-13829983-13838187	1.88465e-05	0.547887	0.281	0.134	1	ZSWIM4	0
chr5-132276969-132278950	1.89829e-05	-0.982119	0.083	0.274	1	P4HA2	0
chr7-28408320-28411403	1.90438e-05	0.701722	0.115	0.026	1	CREB5	0
chr8-124972911-124973824	1.91151e-05	1.03897	0.135	0.037	1	ZNF572	0
chr6-41705006-41708273	1.92411e-05	1.05179	0.146	0.04	1	TFEB	0
chr5-172418132-172419624	1.94669e-05	1.18373	0.115	0.025	1	SH3PXD2B	0
chr2-42100634-42103283	1.96509e-05	0.687343	0.271	0.132	1	PKDCC	42105
chr2-20204956-20226492	2.00924e-05	-0.426686	0.479	0.688	1	SDC1	0
chr14-61536265-61539483	2.03044e-05	0.729852	0.135	0.036	1	PRKCH	0
chr19-18425244-18442517	2.04737e-05	0.453831	0.333	0.182	1	SSBP4	0
chr7-20305740-20307539	2.0523e-05	1.11859	0.188	0.066	1	AC099342.1	0
chr19-35811633-35813280	2.0612e-05	-1.42899	0.01	0.134	1	PRODH2	0
chr12-26318125-26319973	2.10325e-05	1.06715	0.115	0.029	1	RP11-612B6.1	311
chr11-64619380-64621376	2.12968e-05	-0.914022	0.115	0.314	1	NRXN2	0
chr8-71841862-71844806	2.21737e-05	0.997399	0.156	0.047	1	MSC	0
chr10-119270763-119272059	2.22222e-05	1.48505	0.104	0.021	1	GRK5	0
chr19-6530608-6531393	2.28479e-05	1.17012	0.146	0.039	1	TNFSF9	0
chr20-63744669-63746847	2.31972e-05	-1.54332	0.021	0.157	1	ZBTB46	0
chr7-128166402-128169075	2.3421e-05	0.793477	0.219	0.094	1	LEP	72208
chr1-44805329-44814274	2.38622e-05	0.49781	0.427	0.276	1	BTBD19	0
chr2-219168059-219170508	2.38744e-05	-1.1166	0.052	0.229	1	SLC23A3	0
chr4-16082218-16084588	2.3969e-05	0.914172	0.135	0.04	1	PROM1	0
chr19-11141583-11144410	2.41399e-05	0.5534	0.208	0.086	1	SPC24	0
chr12-569477-572456	2.56496e-05	0.777102	0.156	0.048	1	NINJ2	0
chr17-28991608-28994258	2.57327e-05	-0.97404	0.073	0.26	1	SEZ6	0
chr12-67624795-67625515	2.58268e-05	1.097	0.24	0.102	1	DYRK2	22822
chr20-44355129-44356512	2.60824e-05	-1.70798	0.031	0.176	1	HNF4A	0
chr13-110869186-110871004	2.64659e-05	0.616623	0.156	0.049	1	LINC00346	0
chr10-73906433-73909853	2.66905e-05	0.749028	0.115	0.025	1	PLAU	0
chr14-104966960-104969555	2.67205e-05	0.761318	0.104	0.023	1	AHNAK2	0
chr11-125164291-125168178	2.73162e-05	0.676402	0.208	0.082	1	PKNOX2	0
chr1-66532540-66534767	2.76961e-05	0.842508	0.115	0.029	1	SGIP1	0
chr19-55086238-55089771	2.84026e-05	0.85465	0.177	0.061	1	EPS8L1	0
chr17-57935038-57936770	2.88801e-05	0.853519	0.135	0.036	1	CUEDC1	0
chr12-261245-264008	3.00248e-05	-0.872772	0.125	0.322	1	SLC6A13	0
chr19-10997957-10998624	3.07749e-05	-1.82408	0.01	0.137	1	SMARCA4	0
chr19-1839525-1841155	3.13931e-05	-1.42502	0.052	0.211	1	REXO1	0
chr14-95264261-95266188	3.19068e-05	0.770399	0.125	0.034	1	CLMN	0
chr19-16896007-16898151	3.19488e-05	0.68436	0.115	0.029	1	CPAMD8	0
chr20-45469137-45471585	3.19578e-05	0.54333	0.177	0.056	1	WFDC2	0
chr14-61511038-61512417	3.2348e-05	1.13972	0.115	0.025	1	PRKCH	0
chr17-47278569-47281405	3.24783e-05	0.778505	0.177	0.066	1	ITGB3	0
chr15-33242070-33243375	3.25029e-05	1.31251	0.104	0.02	1	FMN1	47336
chr13-93226331-93228890	3.25991e-05	0.692123	0.156	0.055	1	GPC6	0
chr5-81232388-81236040	3.42626e-05	0.776182	0.125	0.036	1	CKMT2	0
chr9-120875789-120877865	3.43791e-05	1.14158	0.115	0.031	1	PHF19	0
chr4-145732205-145737046	3.53527e-05	0.624021	0.302	0.173	1	C4orf51	0
chr21-31218886-31219627	3.57685e-05	-1.76239	0.042	0.192	1	TIAM1	0
chr1-3869503-3870371	3.58617e-05	-1.14942	0.042	0.204	1	DFFB	0
chr5-132385279-132390315	3.619e-05	0.590777	0.229	0.101	1	SLC22A5	0
chr12-56229786-56231703	3.77305e-05	-1.08348	0.052	0.218	1	SLC39A5	0
chr6-127514581-127517045	3.81181e-05	0.992356	0.167	0.051	1	SOGA3	0
chr6-21586842-21589714	3.83314e-05	0.716546	0.323	0.19	1	SOX4	3053
chr4-89305128-89308739	3.84971e-05	0.751923	0.156	0.056	1	GPRIN3	0
chr11-823889-851858	3.86677e-05	0.310631	0.771	0.642	1	POLR2L	0
chr12-7118993-7125948	3.94863e-05	-0.532156	0.188	0.427	1	RBP5	0
chr6-39222176-39230297	3.96418e-05	-0.6158	0.302	0.522	1	KCNK5	0
chr6-32187045-32193122	3.99159e-05	0.700803	0.26	0.13	1	GPSM3	0
chr6-22145422-22148678	4.01493e-05	0.696572	0.135	0.04	1	CASC15	0
chr22-50205625-50207066	4.1964e-05	-1.27655	0.031	0.18	1	SELO	0
chr22-30245566-30254797	4.35196e-05	0.558741	0.26	0.117	1	LIF	0
chrX-2707173-2707830	4.39064e-05	1.39778	0.125	0.031	1	CD99	0
chr9-37429048-37431591	4.43059e-05	-0.857019	0.125	0.322	1	GRHPR	0
chr4-78645703-78646915	4.50196e-05	1.10391	0.125	0.036	1	LINC01094	0
chr5-138943803-138946574	4.58498e-05	0.834443	0.156	0.052	1	SIL1	145
chr17-58991691-58993180	4.60628e-05	1.15428	0.104	0.024	1	TRIM37	0
chr3-185313193-185314370	4.60761e-05	-1.37708	0.042	0.186	1	MAP3K13	0
chr2-47028112-47036072	4.65601e-05	0.548721	0.177	0.068	1	TTC7A	0
chr4-105551609-105553107	4.678e-05	0.588442	0.167	0.051	1	ARHGEF38	0
chr8-142613985-142615879	4.70646e-05	0.954771	0.115	0.031	1	ARC	0
chr9-83047949-83048683	4.70826e-05	1.38366	0.104	0.021	1	RASEF	0
chr1-6443224-6452087	4.77461e-05	-0.591489	0.312	0.532	1	ESPN	0
chr7-129886384-129887475	4.78113e-05	1.57966	0.104	0.026	1	UBE2H	0
chr1-210232022-210234727	4.78341e-05	0.588776	0.146	0.044	1	SERTAD4	0
chr2-169361067-169365184	4.79193e-05	-0.68526	0.229	0.442	1	LRP2	0
chr12-108879560-108882324	4.83037e-05	-1.26038	0.031	0.166	1	DAO	0
chr11-120546464-120548514	4.86362e-05	0.676876	0.104	0.023	1	GRIK4	0
chr20-36498592-36499281	5.24127e-05	-1.63517	0.031	0.174	1	DLGAP4	0
chr17-50943412-50951268	5.24696e-05	0.499913	0.406	0.267	1	RP11-700H6.2	0
chr11-65869763-65874342	5.28731e-05	0.690006	0.208	0.087	1	EFEMP2	0
chr1-6248898-6250449	5.39437e-05	-1.57015	0.052	0.205	1	GPR153	0
chr12-104456430-104459410	5.39993e-05	0.89758	0.146	0.047	1	CHST11	0
chr17-45934364-45937116	5.44735e-05	-1.03737	0.083	0.258	1	MAPT	0
chr22-30234560-30236373	5.53061e-05	0.940675	0.125	0.037	1	LIF	4073
chr14-102914579-102915587	5.61785e-05	-2.02616	0.01	0.119	1	TRAF3	3078
chr1-59142966-59144268	5.62101e-05	1.11112	0.135	0.039	1	LINC01358	0
chr4-170037543-170037832	5.67401e-05	2.06492	0.104	0.022	1	MFAP3L	4511
chr1-165910563-165911662	5.90251e-05	-1.06862	0.062	0.228	1	UCK2	0
chr6-90294855-90298386	5.94259e-05	0.59445	0.125	0.037	1	BACH2	0
chr10-78963598-78965770	6.0038e-05	0.961084	0.115	0.03	1	RP11-481G8.2	34713
chr22-36463581-36471289	6.07131e-05	0.556778	0.26	0.121	1	TXN2	0
chr5-139646058-139672001	6.09055e-05	0.259319	0.646	0.557	1	CXXC5	0
chr13-30905848-30907747	6.13491e-05	1.07219	0.156	0.045	1	MEDAG	0
chr1-32239402-32241894	6.18467e-05	0.755297	0.115	0.033	1	FAM167B	5338
chr1-85199990-85202384	6.18956e-05	-0.639212	0.115	0.308	1	SYDE2	0
chr9-119736527-119737532	6.20551e-05	1.00558	0.135	0.042	1	LINC01613	197520
chr17-62702858-62706471	6.2579e-05	0.593061	0.135	0.04	1	MARCH10	0
chr1-2474785-2476470	6.37956e-05	-1.24387	0.083	0.254	1	PLCH2	0
chr17-17684930-17687112	6.40583e-05	0.833376	0.104	0.025	1	RAI1	0
chr18-3621888-3625517	6.61253e-05	0.623181	0.208	0.084	1	DLGAP1	0
chr1-206469862-206471597	6.63073e-05	1.02826	0.125	0.032	1	IKBKE	0
chr1-2503104-2508340	6.67504e-05	-1.15252	0.094	0.267	1	PLCH2	0
chr10-110495828-110499885	6.75663e-05	0.700679	0.292	0.162	1	DUSP5	0
chr8-27171401-27172743	6.78815e-05	-1.36374	0.031	0.164	1	STMN4	62579
chr9-137007226-137008246	6.93169e-05	-1.82359	0.021	0.144	1	ABCA2	0
chr16-84013743-84014745	6.94096e-05	-1.41188	0.052	0.198	1	SLC38A8	0
chr16-15607525-15608223	7.02557e-05	-1.82624	0.01	0.121	1	C16orf45	0
chr10-110802101-110803116	7.06981e-05	1.1198	0.104	0.023	1	RBM20	0
chr16-67541012-67545149	7.13167e-05	1.03101	0.125	0.034	1	FAM65A	0
chr14-105084807-105094687	7.18358e-05	0.49186	0.427	0.3	1	RP11-44N21.1	0
chr2-96531014-96534048	7.1931e-05	0.745098	0.104	0.027	1	ARID5A	2694
chr11-122655357-122657260	7.34214e-05	0.83981	0.146	0.051	1	UBASH3B	0
chr22-50480436-50488419	7.35082e-05	-0.561892	0.448	0.631	1	MIOX	0
chr6-113854604-113860660	7.38028e-05	0.549918	0.344	0.206	1	MARCKS	0
chr7-155234112-155235567	7.4117e-05	1.13158	0.125	0.034	1	AC099552.3	28922
chr10-126041538-126042740	7.44587e-05	0.861607	0.177	0.069	1	ADAM12	0
chr17-38741659-38744245	7.47394e-05	-1.20022	0.031	0.165	1	PCGF2	0
chr14-100324998-100326469	7.58373e-05	-1.12233	0.083	0.249	1	SLC25A47	0
chr10-73854060-73854831	7.70726e-05	-1.44639	0.031	0.166	1	CAMK2G	0
chr10-79398987-79400886	7.82784e-05	0.943266	0.125	0.038	1	ZCCHC24	0
chr18-48920361-48953630	7.85135e-05	0.251482	0.781	0.668	1	SMAD7	0
chr6-148746007-148748851	7.91884e-05	0.563151	0.135	0.037	1	UST	0
chr1-155191917-155198288	8.00561e-05	0.429906	0.208	0.103	1	MUC1	0
chr2-111704195-111707305	8.07651e-05	0.819529	0.177	0.072	1	ANAPC1	58965
chr14-50060767-50063054	8.096e-05	0.849127	0.188	0.079	1	LINC01588	0
chr1-205782775-205784562	8.17801e-05	-0.899137	0.115	0.295	1	SLC41A1	4530
chr14-103557122-103559055	8.34102e-05	0.744717	0.115	0.028	1	BAG5	0
chr7-87218272-87221294	8.45131e-05	0.581371	0.281	0.141	1	TMEM243	0
chr19-15231362-15233849	8.50968e-05	0.79314	0.104	0.028	1	EPHX3	0
chr15-20236842-20237742	8.75654e-05	1.48472	0.104	0.023	1	RP11-173D3.1	88888
chr10-71526948-71527740	8.81557e-05	-1.22163	0.042	0.192	1	CDH23	0
chr7-151085294-151090636	8.98514e-05	-0.569396	0.188	0.398	1	AGAP3	0
chr1-6961978-6963861	9.03677e-05	-0.973224	0.125	0.304	1	CAMTA1	0
chr10-35447574-35450302	9.08679e-05	0.835832	0.188	0.076	1	CCNY	0
chr6-168238701-168239805	9.17534e-05	1.46804	0.104	0.025	1	RP11-503C24.3	0
chr7-20329156-20332740	9.34547e-05	0.524445	0.417	0.297	1	ITGB8	0
chr6-165573615-165575389	9.43083e-05	1.21169	0.104	0.024	1	PDE10A	0
chr14-99229609-99232540	9.4515e-05	0.935406	0.146	0.052	1	BCL11B	0
chr5-55437910-55439566	9.54123e-05	0.807747	0.198	0.078	1	PLPP1	0
chr22-23713378-23719144	9.62995e-05	-0.700178	0.146	0.343	1	GUSBP11	0
chr8-38465156-38469107	9.67047e-05	0.548002	0.281	0.139	1	FGFR1	0
chr9-37951659-37954657	9.8371e-05	1.05589	0.146	0.053	1	RP11-613M10.9	0
chr19-1421506-1425872	0.000100383	-0.674056	0.104	0.301	1	DAZAP1	0
chr17-47253487-47254899	0.000103954	0.967077	0.146	0.046	1	ITGB3	0
chr17-83109480-83111149	0.000104766	1.01017	0.115	0.029	1	AC144831.1	2569
chr5-175572813-175573414	0.000104773	1.29125	0.177	0.066	1	SFXN1	43070
chr10-73885964-73889507	0.000105824	0.577952	0.177	0.066	1	CAMK2G	11372
chr12-122992216-122996887	0.000106518	-0.712557	0.156	0.351	1	PITPNM2	0
chr22-41347127-41348041	0.000106585	-1.49203	0.031	0.158	1	ZC3H7B	0
chr9-137021688-137023696	0.000108424	-1.05542	0.135	0.313	1	ABCA2	0
chr1-116642322-116643829	0.000111466	1.22665	0.125	0.04	1	IGSF3	0
chr21-43927694-43931007	0.000113268	-0.784246	0.052	0.213	1	AGPAT3	0
chr11-65180424-65184495	0.000113858	0.67858	0.208	0.101	1	CAPN1	0
chr10-97570677-97573518	0.000114139	0.738767	0.208	0.103	1	ANKRD2	0
chr9-116153290-116157955	0.000116491	0.611698	0.208	0.095	1	PAPPA	0
chr8-8805544-8806589	0.000116565	1.47679	0.104	0.026	1	MFHAS1	0
chr2-121362290-121364432	0.000116691	1.16337	0.104	0.026	1	CLASP1	0
chr17-28482679-28483450	0.000120548	-1.57546	0.031	0.163	1	SLC13A2	0
chr1-210291840-210293722	0.000121315	0.753459	0.125	0.037	1	HHAT	34529
chr1-225460581-225461932	0.000121349	1.42085	0.104	0.025	1	RP11-496N12.9	3088
chr12-54003039-54007288	0.000121723	-0.823722	0.031	0.166	1	HOXC9	0
chr10-14531916-14533880	0.00012308	1.03564	0.104	0.03	1	FAM107B	0
chr2-110773347-110773946	0.000125052	-1.80614	0.031	0.159	1	ACOXL	0
chr8-58066139-58072297	0.000125511	0.477018	0.135	0.039	1	FAM110B	0
chr10-80154618-80160741	0.00012692	0.64941	0.125	0.042	1	ANXA11	0
chr6-305158-309863	0.000127245	0.772483	0.125	0.038	1	DUSP22	0
chr17-40442596-40450625	0.000127663	-0.521539	0.375	0.577	1	IGFBP4	0
chr19-18414158-18423939	0.000128105	0.394382	0.25	0.12	1	SSBP4	0
chr1-15732205-15740136	0.000128396	-0.593767	0.26	0.46	1	PLEKHM2	0
chr15-68792838-68794115	0.000130658	-1.22009	0.021	0.137	1	ANP32A	0
chr10-102627343-102630511	0.000132064	0.944938	0.167	0.068	1	SUFU	0
chr7-25851552-25852957	0.000133502	1.2628	0.135	0.041	1	CTD-2227E11.1	95699
chr1-202105407-202108867	0.00013435	0.571445	0.229	0.103	1	GPR37L1	13990
chr8-22743555-22744885	0.000137837	0.934999	0.104	0.023	1	RP11-459E5.1	0
chr5-177446029-177448460	0.00013878	0.72274	0.156	0.054	1	PRR7	0
chr14-95666956-95667775	0.000138962	-1.3532	0.031	0.157	1	RP11-1070N10.6	0
chr2-85752961-85755635	0.000140815	0.81958	0.125	0.038	1	ATOH8	0
chr7-144383930-144385330	0.000141293	0.904538	0.115	0.032	1	ARHGEF5	3297
chr12-52145745-52150481	0.000141403	0.504923	0.104	0.035	1	KRT80	18514
chr18-12005011-12006517	0.000141883	1.2029	0.115	0.03	1	IMPA2	0
chr13-29923416-29926286	0.000142843	0.649074	0.125	0.042	1	LINC00544	9618
chr8-141072855-141076200	0.000143256	0.790779	0.198	0.087	1	RP11-128L5.1	12258
chr11-66100375-66101197	0.000145561	1.11614	0.156	0.059	1	PACS1	0
chr8-35235030-35236854	0.000146588	0.981666	0.115	0.03	1	UNC5D	0
chr9-134138056-134138789	0.000146637	-1.77623	0.01	0.119	1	WDR5	0
chr7-12110420-12112356	0.000148688	-0.926472	0.062	0.214	1	TMEM106B	98884
chr9-116870450-116871148	0.00014888	1.04778	0.135	0.045	1	ASTN2	0
chrX-24024600-24026252	0.000150549	-0.829907	0.031	0.156	1	KLHL15	0
chr1-54227137-54229927	0.00015084	1.11227	0.198	0.087	1	SSBP3	0
chr12-15978676-15980249	0.000151718	1.08286	0.156	0.053	1	DERA	0
chr22-31983596-31984621	0.000151718	-1.55997	0.052	0.191	1	CTA-342B11.2	10120
chr1-3453012-3461227	0.000152395	-0.568674	0.281	0.469	1	ARHGEF16	0
chr3-55484815-55490237	0.000155783	0.582062	0.365	0.207	1	WNT5A	0
chr1-43276288-43278011	0.000156649	-1.22862	0.031	0.156	1	TMEM125	2285
chr16-66898161-66902323	0.000156769	0.535677	0.208	0.091	1	PDP2	2406
chr2-113818033-113819054	0.000158361	1.0927	0.125	0.04	1	AC024704.2	10335
chr2-217993802-217996740	0.000158752	1.09036	0.104	0.028	1	TNS1	0
chr11-118678764-118680088	0.000158968	-1.06697	0.094	0.262	1	TREH	0
chr11-2210338-2211907	0.000159174	1.39203	0.104	0.028	1	TH	38460
chr2-112692287-112693052	0.000160915	0.995947	0.146	0.05	1	NT5DC4	28433
chr20-36861563-36867267	0.000169065	0.538281	0.198	0.089	1	SOGA1	0
chr6-30923259-30924087	0.000169612	1.50449	0.104	0.027	1	VARS2	0
chr16-326865-328077	0.000169711	0.922941	0.219	0.096	1	AXIN1	0
chr11-71500523-71501050	0.000172165	-2.43837	0.01	0.111	1	NADSYN1	0
chr3-43997847-43999662	0.000172346	0.879602	0.104	0.027	1	RP4-555D20.4	0
chr1-51311950-51317367	0.000172644	0.54069	0.302	0.161	1	TTC39A	0
chr1-45892268-45892865	0.000175912	1.32944	0.104	0.029	1	MAST2	0
chr9-128214621-128217291	0.000177352	0.892949	0.135	0.04	1	DNM1	0
chr8-22411157-22412101	0.000177956	-1.52262	0.031	0.153	1	SLC39A14	0
chr16-28596379-28598288	0.000178606	-1.30304	0.01	0.109	1	SULT1A2	0
chr12-124352548-124353514	0.00017921	-1.29118	0.021	0.139	1	NCOR2	0
chr15-100901809-100903012	0.000179566	1.21179	0.125	0.038	1	ALDH1A3	0
chr8-125637105-125639052	0.00018172	1.04889	0.177	0.076	1	RP11-136O12.2	95731
chr5-14503094-14503838	0.000181932	-1.96477	0.021	0.134	1	TRIO	0
chr10-3092899-3096684	0.000182393	0.598565	0.125	0.034	1	PFKP	0
chr16-57639062-57641554	0.000183575	0.993539	0.115	0.031	1	ADGRG1	0
chr19-5879984-5881161	0.000184928	-0.972974	0.094	0.253	1	AC024592.12	0
chr1-41380547-41383813	0.000187205	0.699656	0.125	0.042	1	FOXO6	0
chr3-123421341-123426133	0.00018901	0.535961	0.167	0.07	1	ADCY5	0
chr1-201376412-201377282	0.000189331	1.08298	0.115	0.029	1	TNNT2	0
chr14-61461183-61463077	0.000194243	1.03488	0.115	0.031	1	PRKCH	0
chr15-64390033-64391128	0.000195349	-1.39905	0.01	0.116	1	TRIP4	0
chr3-45776132-45776675	0.000195465	-1.9785	0.031	0.153	1	SLC6A20	0
chr8-141114937-141120228	0.000195468	0.561966	0.135	0.046	1	DENND3	0
chr10-72327786-72337714	0.000195673	0.393898	0.448	0.324	1	DNAJB12	0
chr9-83629462-83630299	0.000196223	-1.2782	0.062	0.204	1	IDNK	0
chr2-10407737-10409752	0.000197084	-0.867672	0.031	0.153	1	HPCAL1	0
chr15-66882281-66884088	0.000199294	0.863138	0.167	0.06	1	RP11-622C24.2	15257
chr19-5801910-5809894	0.00020025	-0.472822	0.312	0.52	1	DUS3L	10671
chr1-22825798-22829533	0.000201989	0.775573	0.125	0.046	1	EPHB2	0
chr11-61293732-61295803	0.00020219	1.0236	0.135	0.049	1	VWCE	0
chr16-57812288-57813150	0.000202617	0.902623	0.104	0.023	1	CTD-2600O9.1	0
chr17-49230013-49231320	0.000208878	0.924875	0.115	0.033	1	PHOSPHO1	0
chr5-10303695-10308288	0.000214071	-0.693096	0.125	0.298	1	CMBL	0
chr16-68229271-68240393	0.000215049	-0.379861	0.458	0.62	1	ESRP2	0
chr4-1170791-1174386	0.000219529	0.941188	0.146	0.05	1	SPON2	0
chr5-115168984-115171050	0.000220289	-0.690123	0.104	0.271	1	TRIM36	0
chr17-11598026-11599449	0.000232097	0.644707	0.156	0.068	1	DNAH9	0
chr2-132668447-132671802	0.000233238	0.939695	0.177	0.072	1	LYPD1	0
chr8-144264351-144267495	0.000235527	1.00903	0.167	0.07	1	BOP1	0
chr19-13879794-13882252	0.000235944	0.70743	0.188	0.079	1	NANOS3	0
chr5-172186965-172189113	0.000238252	-0.683585	0.073	0.225	1	STK10	0
chr11-77588612-77590991	0.000239022	-0.576339	0.146	0.341	1	AQP11	0
chr11-69088558-69089723	0.000239944	-1.44127	0.031	0.149	1	TPCN2	0
chr7-44595644-44596756	0.000241145	0.81496	0.156	0.053	1	OGDH	9815
chr17-59836296-59849351	0.000245751	0.330117	0.625	0.496	1	VMP1	0
chr10-29946630-29948080	0.000247108	-0.84945	0.083	0.236	1	KIAA1462	64719
chr22-50267036-50273026	0.00025033	-0.566307	0.125	0.304	1	MAPK11	0
chr8-22973552-22975005	0.000252639	0.660159	0.177	0.076	1	PEBP4	0
chr8-38384844-38387448	0.00025763	0.537334	0.281	0.15	1	LETM2	0
chr10-12264107-12264871	0.000259767	1.14822	0.115	0.036	1	CDC123	13517
chr9-83602284-83602763	0.000263417	-2.50267	0.01	0.106	1	IDNK	20285
chr22-24179810-24183988	0.000265782	-0.644225	0.177	0.367	1	SUSD2	0
chr10-80193729-80208166	0.00026657	0.346224	0.573	0.483	1	ANXA11	0
chr17-82039551-82040424	0.000267178	-1.20495	0.052	0.191	1	DCXR	1818
chr1-24075288-24076422	0.000270294	-1.58886	0.01	0.111	1	MYOM3	0
chr8-17799932-17803799	0.000270809	-0.527013	0.156	0.342	1	MTUS1	0
chr17-37358196-37360345	0.000274566	-0.678315	0.135	0.287	1	ACACA	0
chr5-862813-863366	0.000276586	-2.54127	0.01	0.103	1	BRD9	0
chr12-6309906-6313844	0.000280424	-0.627776	0.135	0.316	1	PLEKHG6	0
chr8-37556129-37557618	0.000281209	1.3371	0.104	0.031	1	LINC01605	1945
chr22-32800740-32805250	0.000282989	0.545655	0.146	0.055	1	TIMP3	0
chr8-38043588-38044445	0.000287112	-1.49488	0.01	0.104	1	EIF4EBP1	0
chr7-30177922-30179482	0.000287306	-1.09807	0.021	0.134	1	AC007036.6	0
chr1-151836178-151840705	0.000287947	0.457338	0.302	0.164	1	C2CD4D	0
chr6-15244330-15246824	0.000289886	-0.514896	0.156	0.347	1	JARID2	0
chr16-66426498-66428377	0.000290306	0.98116	0.104	0.024	1	BEAN1	0
chr14-54814829-54815548	0.000295789	1.43216	0.135	0.049	1	SAMD4A	21513
chr15-84606225-84607579	0.000296244	-0.950914	0.031	0.159	1	ZSCAN2	0
chr14-105525773-105529387	0.000297041	0.815226	0.135	0.05	1	TMEM121	0
chr10-48896547-48897622	0.000297812	1.19859	0.125	0.036	1	WDFY4	0
chr6-165551711-165553747	0.000299552	-0.906002	0.115	0.272	1	PDE10A	0
chr15-57548511-57555603	0.000300459	0.439044	0.281	0.162	1	CGNL1	0
chr9-136469877-136471312	0.000305255	-1.234	0.042	0.168	1	SEC16A	0
chr15-73981678-73983986	0.000305416	0.846678	0.104	0.03	1	STOML1	0
chr9-109495211-109500339	0.000307031	0.54464	0.312	0.183	1	PTPN3	0
chr22-38217688-38222181	0.000307629	0.621145	0.115	0.039	1	TMEM184B	0
chr3-14451850-14454479	0.000307975	0.800449	0.167	0.073	1	SLC6A6	0
chr1-16151064-16157364	0.000308042	0.533552	0.323	0.201	1	EPHA2	0
chr7-26366568-26367905	0.000308931	1.11586	0.115	0.037	1	SNX10	0
chr19-18170684-18174815	0.000309054	0.663569	0.219	0.112	1	IFI30	0
chr19-8402229-8402804	0.000309489	-2.35231	0.01	0.105	1	RAB11B	0
chr3-128319680-128320279	0.000309661	-1.73803	0.01	0.105	1	EEFSEC	0
chr11-61693667-61697728	0.000313549	0.715933	0.229	0.129	1	DAGLA	0
chr2-3379341-3380549	0.000315307	-0.785206	0.042	0.175	1	TRAPPC12	0
chr1-36384526-36388012	0.000316008	0.444498	0.417	0.286	1	STK40	0
chr6-111550941-111553259	0.000317404	0.646115	0.156	0.062	1	TRAF3IP2	3194
chr5-31711264-31713191	0.000318681	-1.13552	0.052	0.183	1	PDZD2	0
chr1-41484004-41488766	0.000319488	0.622655	0.198	0.092	1	EDN2	0
chr4-3491985-3498443	0.000319666	-0.798469	0.031	0.159	1	DOK7	0
chr10-69890322-69891510	0.000320415	-1.58516	0.021	0.131	1	COL13A1	0
chr13-42105700-42107391	0.000321327	0.986617	0.156	0.063	1	DGKH	0
chr10-5545879-5549366	0.000321648	0.831561	0.135	0.051	1	CALML3	19107
chr11-88508071-88509670	0.000322366	1.05991	0.156	0.057	1	GRM5	0
chr11-14380736-14381771	0.00032348	-0.786404	0.052	0.197	1	RRAS2	16229
chr10-5372119-5374793	0.000324053	-0.735353	0.146	0.324	1	UCN3	0
chr17-17979261-17979894	0.000325691	-1.90898	0.01	0.107	1	DRC3	0
chr19-46346158-46347743	0.000331154	-0.773566	0.021	0.133	1	PPP5C	0
chr22-31080368-31086272	0.000331174	-0.435401	0.417	0.59	1	SMTN	0
chr13-26049604-26052374	0.000331326	0.887986	0.125	0.04	1	SHISA2	0
chr1-52686154-52687134	0.000332193	-1.47933	0.031	0.15	1	COA7	0
chr5-135398041-135399877	0.000332538	0.63704	0.24	0.114	1	H2AFY	0
chr3-51980523-51987613	0.000333754	-0.45744	0.365	0.564	1	ABHD14A-ACY1	0
chr16-56681708-56685756	0.00033663	-0.610104	0.177	0.364	1	MT1X	0
chr8-143561598-143579847	0.000340045	-0.372285	0.5	0.654	1	MROH6	0
chr1-6259429-6262052	0.000343671	-0.979473	0.094	0.25	1	GPR153	0
chr7-151119993-151121355	0.000344801	-1.6143	0.021	0.136	1	AGAP3	0
chr14-74647430-74649627	0.000345266	0.866989	0.125	0.042	1	AREL1	3809
chr1-205293758-205295529	0.000345482	0.952383	0.156	0.059	1	NUAK2	6529
chr9-113577949-113583045	0.000346597	0.684736	0.146	0.063	1	RGS3	0
chr20-4664495-4665297	0.000354862	-1.40313	0.031	0.146	1	PRNP	20938
chr11-70159489-70160564	0.000358329	-1.29674	0.073	0.213	1	ANO1	0
chr6-3117901-3119546	0.000358502	-0.568422	0.115	0.286	1	BPHL	0
chr7-101216518-101219295	0.000362881	-0.637545	0.104	0.265	1	PLOD3	0
chr3-75658310-75659105	0.000365097	1.21713	0.146	0.055	1	FRG2C	5224
chr7-25854260-25855501	0.000366452	1.02398	0.125	0.037	1	CTD-2227E11.1	93155
chr16-46392867-46397238	0.000367372	0.71238	0.125	0.045	1	SHCBP1	183315
chr22-19124320-19125007	0.000367381	-1.58441	0.042	0.17	1	AC004471.10	0
chr16-51136717-51141975	0.000367807	-0.706541	0.104	0.262	1	SALL1	0
chr1-1124678-1126376	0.000368536	-1.66646	0.01	0.104	1	C1orf159	8316
chr17-63519600-63521098	0.000369624	-0.930866	0.094	0.25	1	CTD-2501B8.1	0
chr14-100643259-100644015	0.00037025	-1.39754	0.094	0.237	1	LINC00523	13234
chr22-18035657-18036210	0.000370533	1.34768	0.135	0.051	1	FLJ41941	0
chr1-239950393-239953442	0.000372726	-0.703594	0.135	0.313	1	RP11-35L17.3	33437
chr1-118788237-118788980	0.000375471	0.886105	0.188	0.087	1	TBX15	94065
chr8-66032283-66034132	0.000378297	1.12135	0.156	0.06	1	DNAJC5B	0
chr14-68975639-68980692	0.000379742	0.433905	0.344	0.195	1	ACTN1	0
chr7-149854448-149856366	0.000379761	1.07072	0.135	0.053	1	ZNF862	0
chr1-2247693-2249525	0.000382506	-1.0762	0.042	0.168	1	SKI	0
chr20-36150580-36157075	0.000385367	-0.515845	0.208	0.403	1	EPB41L1	0
chr4-153564166-153565166	0.000386287	-1.25721	0.052	0.184	1	KIAA0922	0
chr1-36349045-36352865	0.000387104	0.827918	0.135	0.05	1	STK40	0
chr19-29114524-29116450	0.000388892	1.00843	0.135	0.049	1	UQCRFS1	88870
chr1-9161933-9164331	0.000389052	0.800605	0.135	0.044	1	MIR34A	0
chr6-42960089-42961428	0.000389702	-0.985015	0.021	0.128	1	GNMT	0
chr14-64879074-64880953	0.000391216	0.9468	0.104	0.033	1	SPTB	0
chr3-197468697-197469387	0.000392244	-1.4456	0.042	0.165	1	AC128709.2	1591
chr2-96867616-96871281	0.000393153	0.48953	0.146	0.052	1	SEMA4C	0
chr4-73867814-73869792	0.000396359	0.964448	0.115	0.036	1	CXCL1	0
chr11-47437512-47438307	0.000397728	-1.19384	0.042	0.17	1	RAPSN	0
chr12-14259856-14261331	0.000401533	0.696485	0.146	0.055	1	RP11-134N1.2	38558
chr3-127784463-127787773	0.000404053	0.689458	0.219	0.109	1	MGLL	0
chr16-51133008-51135736	0.000407775	-0.831855	0.104	0.26	1	SALL1	238
chr17-72465389-72466576	0.000409413	1.06813	0.104	0.03	1	LINC00511	0
chr20-45357443-45360734	0.00041766	0.687256	0.271	0.157	1	SYS1	1202
chr2-28417706-28421160	0.000422178	0.678191	0.104	0.028	1	FOSL2	393
chr12-49705503-49708147	0.000422767	0.511425	0.292	0.165	1	FMNL3	0
chr10-127892714-127893306	0.000424091	-1.64736	0.01	0.101	1	CLRN3	0
chr19-2624307-2628334	0.000429718	0.43079	0.354	0.233	1	GNG7	0
chr2-96535855-96539267	0.000430662	0.581324	0.177	0.074	1	ARID5A	0
chr9-128845022-128846033	0.00043167	-1.24065	0.031	0.147	1	KYAT1	0
chr11-118617955-118623930	0.00043258	0.422502	0.385	0.236	1	PHLDB1	0
chr7-151243603-151253440	0.00043273	0.414805	0.229	0.114	1	SMARCD3	0
chr13-44872020-44875295	0.000437934	-0.898511	0.146	0.315	1	LINC00330	62389
chr8-103498575-103500425	0.000443225	1.18624	0.125	0.041	1	RIMS2	322
chr12-6056278-6059089	0.000443854	-0.977719	0.021	0.128	1	VWF	0
chr7-157990072-157991254	0.000449031	-1.46065	0.042	0.169	1	PTPRN2	0
chr1-85611763-85613490	0.000454376	0.749736	0.167	0.064	1	RP11-290M5.2	11028
chr1-52842444-52844489	0.00045695	-0.961072	0.062	0.197	1	ZYG11A	0
chr6-150238171-150238884	0.00045738	-1.12482	0.031	0.148	1	PPP1R14C	0
chr9-128792914-128793556	0.000457663	-1.79867	0.01	0.101	1	TBC1D13	0
chr10-26486290-26487928	0.000460089	0.821984	0.104	0.028	1	APBB1IP	0
chr2-98685580-98686899	0.000462332	-0.879998	0.083	0.23	1	MGAT4A	0
chr11-99020324-99021271	0.000463892	-1.36483	0.052	0.176	1	CNTN5	0
chr22-23106095-23107449	0.000464412	-1.17356	0.021	0.122	1	GNAZ	0
chr10-71130388-71131468	0.000467734	-1.98737	0.01	0.101	1	UNC5B	81101
chr11-65298015-65299181	0.000468363	-1.83665	0.01	0.101	1	POLA2	0
chr4-151485372-151486249	0.000473746	-1.37364	0.021	0.125	1	FAM160A1	0
chr1-8241410-8242080	0.000476222	-1.61915	0.031	0.143	1	RP11-431K24.4	20880
chr12-13390157-13390975	0.000479927	0.778817	0.125	0.044	1	LINC01559	2989
chr5-132363114-132365673	0.000488475	0.769129	0.208	0.107	1	AC034220.3	0
chr19-48489679-48494950	0.00049123	0.471127	0.219	0.103	1	LMTK3	0
chr1-172932703-172934532	0.000491904	0.949492	0.104	0.032	1	RP1-15D23.2	0
chr12-123948703-123949787	0.000492526	-1.68857	0.01	0.101	1	CCDC92	0
chr17-28613213-28614449	0.000493074	-1.39356	0.031	0.148	1	RP11-192H23.4	0
chr11-76791172-76801817	0.000495815	-0.605452	0.323	0.501	1	TSKU	0
chr2-240869734-240871564	0.000499497	-1.34975	0.042	0.166	1	AGXT	0
chr2-240889471-240890520	0.000504513	-1.54607	0.021	0.128	1	C2orf54	0
chr17-31524088-31526641	0.000504704	-0.840229	0.094	0.254	1	RAB11FIP4	0
chr15-43775331-43777967	0.000511319	-0.699467	0.073	0.212	1	ELL3	0
chr9-133133228-133135907	0.000512632	0.741166	0.156	0.064	1	RALGDS	0
chr7-115968094-115969058	0.00051273	-1.32071	0.031	0.137	1	TFEC	0
chr12-47899549-47905990	0.000514924	-0.47233	0.219	0.385	1	VDR	0
chr6-30746768-30753178	0.000516645	0.390765	0.156	0.058	1	IER3	2213
chr3-142723680-142725312	0.000517892	0.703942	0.125	0.047	1	TRPC1	0
chr10-89300749-89304266	0.000518253	0.588808	0.188	0.077	1	IFIT2	0
chr22-20885159-20886131	0.000521635	-0.898002	0.104	0.256	1	SNAP29	0
chr7-151715559-151718318	0.000521956	0.637265	0.188	0.092	1	PRKAG2	0
chr8-80577611-80580265	0.000522023	-0.820473	0.062	0.195	1	RP11-48B3.4	34506
chr10-3482053-3483041	0.0005244	0.778581	0.156	0.063	1	RP11-482E14.1	3852
chr2-241764134-241764841	0.000525334	-1.48146	0.031	0.148	1	D2HGDH	0
chr20-34511838-34513458	0.000527667	-0.941422	0.062	0.193	1	ITCH	444
chr4-106264176-106264814	0.000529611	-1.43565	0.01	0.101	1	TBCK	0
chr5-150640187-150643212	0.000531649	0.585982	0.156	0.06	1	SYNPO	0
chr3-66997489-66999134	0.000533332	-0.568734	0.094	0.248	1	KBTBD8	0
chr7-44638068-44640938	0.000534156	0.458884	0.188	0.088	1	OGDH	0
chr12-6345220-6348387	0.000539715	0.83253	0.115	0.037	1	SCNN1A	0
chr10-123870096-123871207	0.000542474	0.810809	0.135	0.048	1	CPXM2	0
chr4-5389763-5390440	0.00054618	-1.45901	0.021	0.129	1	STK32B	0
chr19-48806530-48813973	0.00055114	-0.431462	0.375	0.562	1	BCAT2	0
chr9-101427998-101436192	0.000551903	-0.68664	0.208	0.379	1	ALDOB	0
chr17-44004186-44008814	0.000552546	-0.392267	0.198	0.394	1	NAGS	0
chr22-44728505-44731942	0.000554916	-0.853625	0.094	0.247	1	PRR5	0
chr4-8533837-8535042	0.000556143	0.740488	0.104	0.034	1	RP11-689P11.2	21226
chr5-141528470-141530204	0.000559757	1.19418	0.104	0.028	1	DIAPH1	0
chr1-30823351-30825008	0.000563837	0.55874	0.198	0.088	1	RP5-1125N11.2	0
chr22-50169784-50173007	0.000564039	-1.05193	0.042	0.166	1	PANX2	0
chr5-172451158-172456208	0.000565076	0.661165	0.208	0.094	1	SH3PXD2B	0
chr9-133768660-133770088	0.000567206	-1.32375	0.052	0.175	1	VAV2	0
chr4-128059872-128062693	0.000570138	-0.359697	0.198	0.409	1	LARP1B	0
chr1-248757433-248758420	0.000570267	1.11945	0.188	0.088	1	LYPD8	1693
chr4-128800696-128802291	0.000575182	0.969779	0.104	0.033	1	JADE1	7331
chr2-2634961-2635591	0.000575556	-1.55721	0.031	0.145	1	AC018685.1	6397
chr22-35378479-35382320	0.000575662	-0.681578	0.125	0.292	1	HMOX1	0
chr2-218908653-218909621	0.00057623	0.82942	0.146	0.057	1	WNT10A	9071
chr1-159921792-159926444	0.00057707	0.432158	0.229	0.132	1	TAGLN2	0
chr11-26717594-26718746	0.00057795	-1.26013	0.042	0.156	1	SLC5A12	0
chr12-52230426-52236550	0.000579854	0.371724	0.104	0.031	1	KRT7	0
chr2-127092171-127099236	0.000580567	-0.664909	0.188	0.35	1	BIN1	0
chr2-12613006-12613776	0.000585883	1.21801	0.115	0.036	1	AC096559.2	7860
chr14-95339185-95340838	0.00058757	-0.689869	0.094	0.25	1	RP11-725G5.2	3680
chr5-140321724-140325199	0.000587758	0.837165	0.104	0.032	1	HBEGF	7643
chr10-5466222-5468369	0.000590217	0.845143	0.156	0.06	1	NET1	7758
chr6-95636647-95637547	0.000594104	-1.19779	0.062	0.188	1	MANEA	27189
chr21-43331901-43334437	0.000595451	0.851515	0.167	0.074	1	LINC00322	0
chr2-104888964-104891061	0.000600411	-0.712293	0.031	0.154	1	LINC01159	16368
chr14-64701685-64710200	0.000602092	0.335871	0.427	0.293	1	PLEKHG3	0
chr7-2616621-2618054	0.000603519	-1.21054	0.052	0.18	1	IQCE	1886
chr5-56447152-56447767	0.000606288	1.05959	0.146	0.054	1	CTC-236F12.4	10027
chr7-887730-889196	0.000606352	-0.982464	0.062	0.194	1	GET4	0
chr3-47420326-47422849	0.000609338	-0.768787	0.052	0.182	1	SCAP	0
chr20-38870503-38873510	0.000612556	-0.654331	0.167	0.345	1	PPP1R16B	0
chr17-3794545-3795891	0.000615195	1.07882	0.135	0.049	1	ITGAE	0
chr19-13793495-13797270	0.000615973	0.492647	0.333	0.214	1	ZSWIM4	0
chr7-102469254-102470921	0.000617943	-1.1436	0.052	0.176	1	LRWD1	0
chr11-130159291-130164338	0.000620161	0.554853	0.25	0.131	1	ST14	0
chr1-9716323-9719617	0.000622833	0.577497	0.208	0.099	1	PIK3CD	0
chr7-74475464-74484414	0.000625683	0.375162	0.292	0.185	1	GTF2IRD1	0
chr1-46929899-46931353	0.000630164	-1.46527	0.021	0.122	1	CYP4A11	0
chr1-12453395-12455279	0.000631872	-1.02808	0.021	0.121	1	VPS13D	0
chr16-12058641-12064630	0.000631898	-0.508055	0.219	0.403	1	SNX29	0
chr5-124659172-124663514	0.000632173	0.518449	0.281	0.163	1	ZNF608	0
chr20-50304024-50306775	0.000632996	0.968938	0.115	0.038	1	LINC01270	0
chr4-13705313-13707235	0.000639169	0.496189	0.208	0.095	1	LINC01182	0
chr9-127926491-127932243	0.0006456	0.510783	0.188	0.085	1	PIP5KL1	0
chr6-29632149-29633887	0.000647152	0.727618	0.156	0.064	1	GABBR1	0
chr16-89256344-89257809	0.000652569	-1.00901	0.094	0.235	1	ANKRD11	9817
chr16-9089915-9093559	0.000653664	0.385845	0.448	0.314	1	C16orf72	0
chr8-143988871-143996943	0.000654025	-0.534955	0.292	0.454	1	GRINA	0
chr17-50903846-50906277	0.000654925	-0.560783	0.125	0.295	1	TOB1-AS1	0
chr9-105127237-105128219	0.000655731	1.34579	0.135	0.051	1	SLC44A1	116402
chr8-127967374-127968242	0.000657286	1.59474	0.104	0.034	1	PVT1	0
chr9-95134121-95135032	0.000657658	-1.19845	0.052	0.174	1	FANCC	0
chr21-45322133-45325616	0.000660187	0.652423	0.135	0.047	1	BX322557.13	11090
chr19-18290236-18295189	0.000660692	0.406987	0.146	0.055	1	JUND	8613
chr5-178287649-178290047	0.000660812	0.914592	0.167	0.073	1	COL23A1	0
chr1-35807383-35809280	0.000662064	0.864619	0.115	0.038	1	AGO4	0
chr17-73291140-73294084	0.000662698	0.545423	0.177	0.074	1	CDC42EP4	0
chr15-22837843-22840325	0.000673495	-0.497032	0.115	0.282	1	NIPA2	0
chr17-75523901-75527343	0.000675716	-0.530513	0.156	0.315	1	TSEN54	0
chr19-42497522-42498861	0.000675768	-0.892983	0.062	0.194	1	CEACAM1	8442
chr18-8890745-8891477	0.000680398	1.10401	0.115	0.04	1	MTCL1	57966
chr1-155104789-155106108	0.000683518	-1.39288	0.031	0.138	1	EFNA3	17250
chr12-4268825-4275646	0.000684952	0.551264	0.115	0.041	1	CCND2	0
chr10-31602393-31604346	0.000688985	0.558345	0.125	0.049	1	RP11-472N13.2	253
chr6-30154560-30155553	0.000695668	-1.24591	0.031	0.138	1	TRIM10	0
chr7-150876707-150877581	0.000697524	1.0039	0.125	0.047	1	AOC1	15202
chr5-14580650-14583133	0.000699515	0.59088	0.26	0.14	1	FAM105A	0
chr3-61847316-61849305	0.000706404	-0.827974	0.052	0.17	1	PTPRG	0
chr13-20428570-20431522	0.000710699	-0.870813	0.115	0.266	1	CRYL1	0
chr3-126339908-126346488	0.000710987	-0.736931	0.094	0.25	1	KLF15	0
chr6-142551360-142551931	0.000719747	1.30667	0.104	0.031	1	RP11-440G9.1	0
chr9-94638193-94640440	0.000719884	-0.786798	0.125	0.276	1	FBP1	0
chr5-139707634-139712348	0.000720514	0.479026	0.115	0.039	1	CTB-35F21.1	0
chr1-6884501-6886206	0.000721265	-0.773869	0.104	0.26	1	CAMTA1	0
chr22-36366086-36371677	0.000725064	0.581325	0.24	0.137	1	MYH9	0
chr18-58541092-58542470	0.000732956	1.11029	0.125	0.049	1	ALPK2	0
chr9-123375228-123378562	0.000733753	0.833776	0.146	0.058	1	CRB2	0
chr2-127060377-127061887	0.000735863	-1.77874	0.021	0.116	1	BIN1	0
chr19-55689995-55691004	0.000737165	-1.01642	0.01	0.103	1	EPN1	0
chr9-25733153-25734181	0.000747336	0.911398	0.156	0.065	1	LINC01241	45874
chr7-36746163-36748722	0.000751306	0.575426	0.156	0.068	1	AC007349.4	1964
chr9-133656472-133659755	0.000753377	-0.62878	0.188	0.369	1	DBH	0
chr8-1899127-1900168	0.000767672	-1.5927	0.021	0.118	1	RP11-439C15.6	0
chr3-172257400-172259469	0.000772841	0.824116	0.115	0.037	1	FNDC3B	0
chr5-132774266-132778497	0.000774147	0.749581	0.198	0.094	1	SEPT8	0
chr1-200738234-200740280	0.000774349	-0.583056	0.062	0.198	1	CAMSAP2	0
chr20-21564041-21565118	0.000774492	-0.801454	0.073	0.218	1	RP1-167O22.1	4857
chr13-95280458-95281660	0.000776837	1.21238	0.115	0.04	1	ABCC4	0
chr7-99979712-99981369	0.00078019	-0.973353	0.062	0.198	1	AZGP1	3554
chr7-98398552-98401825	0.000781683	0.580306	0.188	0.092	1	BAIAP2L1	0
chr8-119956138-119956984	0.000783625	-1.326	0.031	0.134	1	DEPTOR	0
chr3-119497775-119499911	0.000787872	-0.528043	0.073	0.221	1	TIMMDC1	0
chr11-12692160-12698627	0.00079029	0.428366	0.406	0.29	1	TEAD1	0
chr11-64163840-64166881	0.000796806	-0.717341	0.083	0.218	1	MACROD1	0
chr16-89693373-89703284	0.00080077	-0.34301	0.406	0.601	1	CDK10	0
chr2-238449863-238450316	0.000804234	-2.14367	0.021	0.114	1	ASB1	0
chr6-35086606-35087820	0.00080669	-1.58005	0.031	0.143	1	ANKS1A	0
chr1-10494418-10496664	0.000806705	0.605609	0.146	0.061	1	PEX14	0
chr20-44392790-44396589	0.000808573	-0.66111	0.25	0.428	1	HNF4A	0
chr5-134465036-134467316	0.000815662	-0.564138	0.188	0.356	1	AC005355.1	0
chr8-139744298-139746377	0.000818811	-0.687243	0.115	0.273	1	TRAPPC9	0
chr8-143012918-143014569	0.000820439	-0.776375	0.135	0.295	1	RP11-273G15.2	0
chr20-62374127-62378628	0.000823742	0.650105	0.26	0.154	1	LAMA5	6814
chr8-123657819-123658788	0.000825843	1.2318	0.125	0.046	1	KLHL38	4868
chr11-66700290-66701026	0.0008264	-1.6386	0.031	0.137	1	SPTBN2	0
chr5-35045722-35049421	0.000828001	-0.568829	0.198	0.39	1	AGXT2	0
chr3-138347432-138351460	0.000828893	0.453652	0.219	0.118	1	MRAS	0
chr10-122062904-122063727	0.000829719	0.819574	0.156	0.064	1	TACC2	0
chr19-3396231-3405514	0.000837294	-0.37966	0.24	0.433	1	NFIC	0
chr8-102804557-102811563	0.000840539	0.290304	0.604	0.471	1	KB-1732A1.1	0
chr6-3742270-3744495	0.000842505	0.690627	0.198	0.088	1	PXDC1	0
chr11-61193506-61196435	0.000854888	0.589167	0.135	0.046	1	PGA3	6871
chr18-79714217-79715413	0.000855922	-0.921216	0.094	0.247	1	CTDP1	0
chr17-81030008-81041518	0.00086024	-0.313451	0.427	0.631	1	BAIAP2	0
chr7-144352577-144354219	0.000861438	0.854829	0.146	0.058	1	ARHGEF5	1068
chr1-32757975-32762145	0.000863825	0.512862	0.146	0.071	1	KIAA1522	0
chr2-113244005-113253641	0.000870228	-0.440074	0.25	0.453	1	PAX8	0
chr19-1183407-1184458	0.00087521	0.859227	0.135	0.056	1	STK11	0
chr12-4030819-4032260	0.000880617	0.569638	0.188	0.091	1	RP11-320N7.2	4160
chr20-25309000-25311514	0.000880683	0.555771	0.125	0.04	1	ABHD12	0
chr10-2079397-2080375	0.000881979	-0.915498	0.031	0.147	1	RP11-69C17.2	0
chr4-10054083-10055028	0.000890978	1.14641	0.115	0.04	1	SLC2A9	0
chr12-46266538-46270279	0.000897187	0.491754	0.156	0.066	1	SLC38A1	0
chr19-4638851-4641057	0.000900369	-0.705597	0.073	0.207	1	TNFAIP8L1	0
chr7-139358532-139361023	0.000902287	-0.443138	0.188	0.344	1	LUC7L2	0
chr2-241558410-241565571	0.000906095	-0.481019	0.292	0.466	1	BOK	0
chr17-82029123-82038196	0.000914465	-0.447968	0.51	0.651	1	RAC3	0
chr2-156399386-156401490	0.000916222	-0.697574	0.062	0.184	1	GPD2	33799
chr2-27752503-27754562	0.000928762	0.819058	0.125	0.046	1	MRPL33	17154
chr2-160245484-160246739	0.00093286	0.926851	0.104	0.031	1	ITGB6	0
chr1-239386146-239388080	0.000936008	-0.883654	0.021	0.121	1	CHRM3	0
chr5-173299826-173300762	0.000939099	-1.55603	0.031	0.132	1	RNA5SP200	7206
chr12-54214412-54218451	0.000942286	0.600895	0.177	0.087	1	CBX5	12488
chr20-18020698-18021448	0.000948013	-1.42909	0.021	0.118	1	OVOL2	0
chr16-713940-716977	0.000951383	0.670894	0.198	0.104	1	METRN	0
chr19-11485341-11486008	0.000954655	-1.64176	0.042	0.153	1	ZNF653	0
chr19-40278567-40281991	0.000956044	-0.664569	0.115	0.269	1	AKT2	0
chr19-7616505-7620561	0.00095987	-0.437272	0.229	0.42	1	CAMSAP3	0
chr19-33437694-33438980	0.000959977	-0.895209	0.125	0.276	1	PEPD	0
chr16-67470225-67470857	0.000963881	-1.46146	0.021	0.12	1	ATP6V0D1	0
chrY-11320222-11323677	0.000968186	1.06906	0.104	0.03	1	RNA5-8SP6	1119915
chr1-212930956-212931437	0.000968233	1.30819	0.104	0.029	1	RP11-348H3.8	13378
chr9-16725939-16728551	0.000968632	0.587459	0.198	0.094	1	BNC2	0
chr2-43748541-43749926	0.000971134	0.962706	0.146	0.053	1	PLEKHH2	0
chr1-6422757-6428392	0.00097585	-0.491952	0.229	0.411	1	ESPN	0
chr22-46005418-46008814	0.000977934	0.562584	0.198	0.099	1	CITF22-92A6.1	4791
chr19-18662905-18664586	0.000978156	-1.21562	0.062	0.187	1	KLHL26	0
chr4-87863449-87866465	0.000979158	0.81418	0.146	0.063	1	MEPE	16631
chr1-46939788-46942599	0.000979835	-0.646843	0.167	0.339	1	CYP4A11	0
chr7-29987093-29990331	0.00099688	0.530625	0.104	0.037	1	SCRN1	0
chr4-3575463-3577533	0.000999711	-1.04565	0.062	0.187	1	LINC00955	0
chr17-79929501-79932481	0.00100307	0.99197	0.104	0.034	1	TBC1D16	0
chr11-128859329-128867775	0.00100533	0.257803	0.135	0.05	1	KCNJ1	0
chr9-128097178-128112071	0.00100654	-0.329627	0.458	0.626	1	SLC25A25	0
chr1-13748617-13750186	0.00101135	-0.686801	0.083	0.217	1	PRDM2	0
chr2-119715400-119716435	0.00101471	-0.888994	0.042	0.163	1	TMEM177	28892
chr2-126655530-126659622	0.00101604	0.608381	0.104	0.04	1	GYPC	0
chr1-6460631-6461601	0.0010218	-2.03407	0.021	0.111	1	ESPN	0
chr9-98142138-98142929	0.00102335	-1.23868	0.052	0.163	1	CORO2A	0
chr3-51973252-51978452	0.0010286	-0.392237	0.25	0.445	1	ABHD14A-ACY1	0
chr10-120586219-120587019	0.00103017	-1.24553	0.021	0.118	1	PLPP4	0
chr10-99411762-99412622	0.00103479	-1.06606	0.062	0.186	1	GOT1	0
chr4-1081893-1083062	0.00103586	0.790219	0.188	0.095	1	RNF212	0
chr6-43999877-44006873	0.00103795	0.349449	0.146	0.068	1	C6orf223	0
chr2-27705765-27707031	0.00103892	0.669352	0.146	0.053	1	LINC01460	0
chr3-194088076-194090153	0.00103989	0.720673	0.146	0.06	1	RP11-135A1.3	1407
chr14-61558182-61565235	0.00104858	0.370939	0.354	0.227	1	RP11-47I22.4	0
chr17-32385925-32388510	0.00105218	-1.01128	0.052	0.176	1	ZNF207	4038
chr6-108203221-108204137	0.001064	-1.34098	0.031	0.139	1	SNX3	7084
chr2-240891569-240894419	0.00107009	-0.846186	0.052	0.179	1	C2orf54	0
chr1-230103844-230107199	0.00107985	0.576739	0.333	0.214	1	GALNT2	0
chr19-21081828-21082724	0.00108157	0.846546	0.156	0.07	1	ZNF714	0
chr22-37021964-37024395	0.00110625	-0.831937	0.104	0.247	1	MPST	0
chr22-42860297-42861536	0.00110864	0.923631	0.125	0.042	1	PACSIN2	0
chr17-63522511-63523650	0.00111376	-0.878172	0.073	0.205	1	KCNH6	0
chr6-157036064-157038025	0.00111523	0.620627	0.135	0.053	1	ARID1B	0
chr11-61970943-61977013	0.00111533	0.445583	0.531	0.443	1	FTH1	3282
chr5-42605383-42606856	0.00112169	-1.33315	0.021	0.114	1	GHR	0
chr1-85527067-85527622	0.00112183	1.24606	0.104	0.035	1	DDAH1	0
chr8-27583123-27585681	0.00112817	-0.471234	0.167	0.351	1	CLU	11235
chr22-38868761-38873405	0.0011283	0.46493	0.302	0.186	1	CBX6	0
chr11-46916665-46918940	0.00112996	0.929403	0.104	0.04	1	LRP4	0
chr5-168334120-168335577	0.00113145	0.817902	0.125	0.047	1	WWC1	0
chr14-64754684-64760629	0.00113215	0.625911	0.115	0.044	1	SPTB	0
chr6-3825179-3826801	0.00113848	0.69993	0.125	0.052	1	FAM50B	22584
chr16-69726023-69727355	0.00114334	0.703435	0.146	0.069	1	NQO1	0
chr2-108993004-108994036	0.00114889	-1.27742	0.062	0.181	1	EDAR	3631
chr1-202588919-202589843	0.00115399	0.821683	0.104	0.032	1	PPP1R12B	0
chr5-139744965-139749397	0.00115928	0.665491	0.177	0.096	1	CTB-35F21.2	0
chr19-3457021-3460531	0.00115955	0.571688	0.146	0.065	1	NFIC	0
chr14-64745298-64750178	0.00116096	0.698103	0.198	0.104	1	SPTB	0
chr16-56657212-56659050	0.00116487	-0.632458	0.188	0.344	1	MT1F	0
chr4-7139239-7140504	0.00116913	1.12044	0.104	0.031	1	RP11-367J11.3	35853
chr17-42304249-42306644	0.00118527	-0.945812	0.042	0.154	1	STAT5A	0
chr11-119167960-119169924	0.00118666	0.669156	0.188	0.092	1	NLRX1	0
chr6-35739684-35740337	0.00118847	-1.42875	0.031	0.135	1	ARMC12	0
chr10-457675-459033	0.00118885	0.715361	0.271	0.15	1	DIP2C	0
chr17-28604737-28607054	0.00119292	-0.638866	0.125	0.293	1	RP11-192H23.4	0
chr3-129312879-129317345	0.00120175	0.486395	0.177	0.083	1	H1FX	0
chr11-9753774-9760692	0.00120287	0.402146	0.219	0.118	1	RP11-540A21.2	0
chr14-90443702-90444813	0.00120347	0.86199	0.104	0.033	1	RP11-1078H9.1	7249
chr9-34341799-34344171	0.00120589	-0.717225	0.135	0.286	1	NUDT2	0
chr1-205226282-205230120	0.00120953	0.6161	0.208	0.117	1	TMCC2	0
chr10-78971679-78975332	0.00121048	0.498538	0.271	0.172	1	RP11-481G8.2	25151
chr20-62952307-62954847	0.00121198	-0.95202	0.062	0.183	1	SLC17A9	0
chr4-139554853-139557912	0.00121937	0.516364	0.167	0.087	1	SETD7	0
chr2-23380583-23382016	0.00122125	0.908341	0.115	0.046	1	AC012506.4	0
chr1-40315154-40317205	0.00122279	0.641058	0.115	0.036	1	COL9A2	0
chr1-109149747-109151745	0.00123007	-0.687302	0.083	0.228	1	KIAA1324	0
chr9-128863499-128864209	0.00123756	-1.34619	0.021	0.116	1	KYAT1	0
chr19-38003249-38005352	0.00124004	0.796364	0.167	0.084	1	SIPA1L3	0
chr17-81721754-81724000	0.00124148	-0.769417	0.125	0.264	1	SLC25A10	737
chr15-88638102-88640572	0.00124177	0.568951	0.24	0.126	1	ISG20	0
chr3-146468194-146470247	0.00124206	0.546141	0.156	0.073	1	PLSCR2	0
chr11-130896951-130898377	0.00124211	0.629763	0.219	0.104	1	SNX19	0
chr16-67277142-67279881	0.00124476	0.775959	0.156	0.07	1	PLEKHG4	0
chr14-67513611-67515757	0.00124872	0.91955	0.104	0.035	1	TMEM229B	0
chr10-29956195-29956949	0.00125312	-1.42896	0.042	0.148	1	KIAA1462	55850
chr8-1929193-1932807	0.00125803	-0.503889	0.292	0.467	1	ARHGEF10	0
chr10-28873369-28874193	0.00126094	-0.935268	0.104	0.247	1	C10orf126	0
chr19-20422031-20426110	0.00126174	0.478266	0.198	0.105	1	CTC-513N18.6	6441
chr18-8990478-8991034	0.00126401	-1.90485	0.021	0.108	1	NDUFV2	111595
chr20-62155181-62157684	0.00127125	-0.821902	0.052	0.182	1	SS18L1	0
chr3-188581255-188582240	0.00127415	-1.35734	0.031	0.132	1	LPP	0
chr7-134458187-134459575	0.00127548	0.664681	0.125	0.054	1	AKR1B1	0
chr14-99316250-99316974	0.00127998	-1.33487	0.052	0.167	1	CTD-2200A16.1	7824
chr21-46151784-46156632	0.00128107	-0.649282	0.177	0.338	1	FTCD	0
chr1-2104246-2105568	0.00129099	-1.32518	0.021	0.112	1	PRKCZ	0
chr3-51988257-51991392	0.00129105	-1.02121	0.094	0.226	1	ABHD14A-ACY1	0
chr2-230066917-230069213	0.00129323	0.666176	0.135	0.055	1	SLC16A14	0
chr13-51997480-52000129	0.00130258	-0.798136	0.094	0.239	1	ATP7B	0
chr8-37694317-37697547	0.00130656	0.392829	0.219	0.112	1	ZNF703	0
chr3-122382344-122384884	0.00130681	-0.455264	0.135	0.302	1	CCDC58	0
chr3-9779756-9782496	0.00130686	0.649944	0.198	0.099	1	TADA3	0
chr14-103140174-103141598	0.00132155	0.963793	0.125	0.051	1	TNFAIP2	2734
chr3-131972076-131972517	0.00132409	-1.72868	0.021	0.113	1	CPNE4	0
chr17-81901769-81904919	0.00132613	-1.0319	0.052	0.162	1	PCYT2	0
chr15-50764490-50767838	0.00132728	0.487734	0.219	0.118	1	SPPL2A	0
chr5-34006972-34008750	0.00133034	-0.554203	0.125	0.274	1	AMACR	0
chr1-31431578-31436083	0.00133087	0.751324	0.104	0.035	1	SERINC2	0
chr9-129069281-129070335	0.00133136	-1.30429	0.042	0.152	1	MIGA2	0
chr1-155320262-155326756	0.00134361	-0.367341	0.292	0.466	1	FDPS	0
chr1-67521183-67525443	0.00135158	-0.634304	0.188	0.346	1	RP11-393N21.2	0
chr9-72526699-72528111	0.00136752	0.654836	0.104	0.038	1	TMC1	0
chr3-38114329-38119436	0.00137807	-0.623977	0.167	0.331	1	DLEC1	0
chr5-133819933-133821980	0.00138955	-0.788329	0.042	0.155	1	WSPAR	91696
chr6-116369787-116372027	0.00139593	0.681488	0.177	0.092	1	DSE	0
chr19-10269369-10272070	0.00140262	0.577243	0.115	0.04	1	ICAM1	0
chr17-76026408-76028079	0.00144222	-0.652187	0.104	0.256	1	EVPL	0
chr1-41431913-41433505	0.00144504	0.742574	0.135	0.059	1	RNA5SP45	33431
chr18-57801393-57804264	0.00145192	0.390376	0.135	0.058	1	ATP8B1	0
chr2-10883510-10885984	0.00145681	-0.944833	0.094	0.225	1	RP11-245G13.2	0
chr5-111550293-111551162	0.00146236	0.943301	0.115	0.04	1	STARD4	37702
chr11-121450946-121453209	0.00146889	0.65113	0.115	0.044	1	SORL1	0
chr1-208045523-208046607	0.00147449	-1.05924	0.052	0.168	1	PLXNA2	0
chr3-133970483-133971421	0.00148153	1.01346	0.135	0.058	1	SLCO2A1	0
chr14-21054230-21054845	0.00148582	-1.7834	0.031	0.127	1	NDRG2	0
chr14-22545944-22548747	0.00148675	0.640383	0.208	0.105	1	AE000662.93	7563
chr13-50001016-50001710	0.00149009	-1.45174	0.021	0.109	1	TRIM13	0
chr11-3122043-3122675	0.00149624	-2.1571	0.021	0.106	1	OSBPL5	0
chr13-113157303-113159401	0.00150366	-0.888863	0.073	0.202	1	PROZ	0
chr1-154409960-154410957	0.00150994	-0.752052	0.031	0.143	1	IL6R	0
chr3-177357202-177362299	0.00151574	0.376768	0.396	0.279	1	RP11-706D8.3	8035
chr1-234924796-234927691	0.00151794	0.68471	0.104	0.038	1	RP11-443B7.2	29539
chr7-73822103-73825482	0.00151942	0.677258	0.177	0.082	1	CLDN4	0
chr2-119491767-119492623	0.00152633	0.88645	0.104	0.035	1	SCTR	0
chr21-38965423-38966588	0.00152837	0.961956	0.135	0.059	1	AF064858.7	7840
chr13-44917392-44919353	0.00152926	-0.464879	0.125	0.292	1	NUFIP1	19895
chr20-38354964-38356664	0.00153335	-0.765849	0.135	0.284	1	LBP	0
chr19-15640202-15642369	0.00155842	-0.770257	0.094	0.231	1	CYP4F3	0
chr17-48794311-48796342	0.00156488	0.727166	0.229	0.123	1	TTLL6	0
chr20-45880784-45881637	0.00156774	-0.686332	0.042	0.154	1	ZSWIM1	0
chr12-113229567-113233737	0.00156841	0.536223	0.208	0.1	1	TPCN1	0
chr2-27627866-27629464	0.00157334	0.660241	0.167	0.075	1	GPN1	0
chr2-10400503-10401802	0.00159002	-1.05597	0.021	0.114	1	HPCAL1	0
chr16-27208634-27209524	0.00159836	-1.21463	0.052	0.156	1	KDM8	0
chr9-129606274-129615251	0.00160186	0.406691	0.229	0.146	1	C9orf50	0
chr11-70225616-70226428	0.00160634	-1.31525	0.042	0.15	1	FADD	18225
chr6-51936321-51937552	0.00161074	-0.863727	0.042	0.157	1	PKHD1	0
chr6-152401831-152405317	0.00161642	0.703445	0.198	0.098	1	SYNE1	0
chr1-209673046-209676369	0.0016175	-0.52911	0.115	0.265	1	G0S2	0
chr8-96450879-96451591	0.00162724	-1.28495	0.031	0.129	1	SDC2	41759
chr1-154386609-154387505	0.00162872	0.973143	0.104	0.034	1	IL6R	17687
chr16-532770-536432	0.00164923	-0.530263	0.219	0.394	1	CAPN15	0
chr3-46692364-46696951	0.00165522	0.488921	0.219	0.115	1	ALS2CL	0
chr7-98204569-98205192	0.00166479	-1.24683	0.021	0.114	1	LMTK2	0
chr9-35095802-35097043	0.00166661	-0.741539	0.052	0.164	1	PIGO	0
chr3-127746415-127751562	0.00166756	0.546637	0.219	0.124	1	MGLL	0
chr16-56691734-56692452	0.001676	-1.16567	0.021	0.113	1	RP11-343H19.2	3926
chr4-1045532-1048410	0.00168776	0.779844	0.125	0.049	1	RNF212	7839
chr19-16420669-16421351	0.00169332	-1.33359	0.042	0.146	1	EPS15L1	0
chr6-24494532-24495948	0.00169696	-0.840166	0.042	0.15	1	ALDH5A1	0
chr6-3748206-3752975	0.00169937	0.438492	0.26	0.159	1	PXDC1	0
chr19-44910925-44911674	0.00170632	1.08001	0.104	0.039	1	APOE	1531
chr7-25862017-25863039	0.00171062	0.798186	0.104	0.037	1	CTD-2227E11.1	85617
chr14-91897142-91899687	0.00171984	-0.725451	0.125	0.277	1	FBLN5	0
chr1-23367430-23372509	0.00172697	-0.422547	0.281	0.438	1	ZNF436	0
chr11-108647352-108648725	0.00173488	-0.803922	0.135	0.276	1	DDX10	16299
chr17-42779274-42785680	0.00173534	0.327014	0.135	0.052	1	WNK4	0
chr18-50307535-50308582	0.00173891	0.740293	0.177	0.089	1	RP11-1030E3.1	0
chr9-131067485-131069397	0.00174356	-0.855848	0.125	0.272	1	LAMC3	0
chr11-67996659-67997450	0.00174821	-1.67728	0.021	0.106	1	UNC93B1	0
chr4-150722744-150724109	0.00174897	-0.865218	0.062	0.183	1	LRBA	0
chr6-11263190-11263957	0.00176453	0.902035	0.125	0.051	1	NEDD9	0
chr15-80999454-81003138	0.00177052	-0.609156	0.115	0.249	1	MESDC1	0
chr7-151867629-151872280	0.00177075	-0.515968	0.229	0.407	1	PRKAG2	0
chr1-19099337-19100649	0.00177563	0.858661	0.125	0.049	1	UBR4	0
chr8-141205395-141209260	0.00178339	0.673066	0.115	0.046	1	SLC45A4	0
chr6-153787140-153787884	0.0017992	-0.816242	0.021	0.118	1	OPRM1	222611
chr17-40218474-40220386	0.00180017	0.57686	0.208	0.112	1	WIPF2	0
chr3-184560785-184567459	0.00180445	-0.362345	0.135	0.287	1	EPHB3	0
chr6-169922016-169922899	0.00181615	-1.25405	0.042	0.146	1	RP1-182D15.2	111913
chr16-84333166-84334683	0.00181677	-0.71863	0.094	0.24	1	WFDC1	3314
chr1-9248943-9251836	0.00182057	-0.803226	0.052	0.165	1	H6PD	0
chr18-63730697-63731601	0.00182094	-1.52104	0.021	0.109	1	SERPINB11	4264
chr7-190197-198330	0.00184004	-0.379933	0.406	0.589	1	FAM20C	0
chr17-73109616-73110277	0.00184035	-1.46118	0.021	0.108	1	SLC39A11	16903
chr19-57434766-57436049	0.00184174	0.49114	0.302	0.188	1	ZNF749	0
chr11-1543471-1544216	0.0018495	-1.03507	0.021	0.116	1	DUSP8	9827
chr17-41526978-41531233	0.00185084	-0.608318	0.021	0.115	1	KRT19	0
chr3-49428292-49430207	0.00185109	-0.560066	0.125	0.275	1	RP11-949J7.8	0
chr20-25042338-25046899	0.0018531	-0.661778	0.073	0.195	1	ACSS1	0
chr8-12193936-12195245	0.00186857	0.528914	0.26	0.168	1	FAM86B1	0
chr3-108297501-108298515	0.00186953	-0.911361	0.062	0.165	1	HHLA2	0
chr17-82095971-82104665	0.00188184	-0.358934	0.375	0.556	1	FASN	0
chr12-26195133-26196716	0.00189108	0.579979	0.146	0.058	1	SSPN	0
chr4-140755499-140757732	0.00189228	0.373765	0.146	0.066	1	TBC1D9	0
chr17-39662344-39668843	0.001893	-0.433795	0.125	0.29	1	PNMT	0
chr17-57810522-57812265	0.00189615	0.865887	0.167	0.083	1	RP11-60A24.3	0
chr5-135834091-135835677	0.00189634	-0.570241	0.146	0.294	1	SLC25A48	0
chrX-64203162-64207055	0.00190471	-0.461143	0.167	0.326	1	AMER1	0
chr6-75204132-75206526	0.00192364	0.710178	0.115	0.044	1	COL12A1	0
chr15-99131486-99132169	0.00192672	-1.52575	0.021	0.109	1	SYNM	0
chr4-53590583-53593674	0.00192692	0.44467	0.146	0.071	1	LNX1	0
chr1-153626226-153628977	0.00192898	0.628938	0.198	0.105	1	S100A13	0
chr4-6749207-6750455	0.00193241	-0.844028	0.083	0.212	1	KIAA0232	30919
chr4-94564035-94564801	0.00194529	-1.06026	0.031	0.133	1	PDLIM5	0
chr7-66043554-66044712	0.00195387	-1.06339	0.031	0.129	1	ASL	31085
chr5-134567075-134569776	0.00195642	-0.836957	0.073	0.196	1	JADE2	0
chr2-197498609-197502668	0.00195742	-0.343888	0.26	0.442	1	HSPE1-MOB4	0
chr10-58555193-58556115	0.00195951	-0.969327	0.031	0.126	1	BICC1	0
chr3-194572009-194574210	0.00196344	0.850004	0.115	0.039	1	TMEM44	13462
chr11-134464867-134465485	0.00196737	1.18617	0.104	0.036	1	RP11-627G23.1	0
chr5-16615743-16618004	0.00196969	0.750104	0.115	0.042	1	FAM134B	0
chr2-27723184-27725824	0.00196971	0.645614	0.177	0.092	1	LINC01460	7451
chr17-39056666-39057507	0.00198402	-1.05729	0.021	0.106	1	PLXDC1	5795
chr6-30719339-30724101	0.00198423	0.317027	0.438	0.304	1	TUBB	0
chr10-413481-414204	0.00198633	-1.3885	0.021	0.109	1	DIP2C	0
chr2-201123556-201128043	0.00199966	0.44942	0.208	0.112	1	CFLAR	0
chr20-63224302-63225350	0.00200602	0.970586	0.104	0.034	1	RP5-963E22.6	5799
chr11-70409987-70410674	0.00202635	-1.31598	0.042	0.147	1	CTTN	0
chr20-62815129-62817433	0.00202649	0.858746	0.104	0.033	1	COL9A3	0
chr7-50790663-50794142	0.00202959	-0.605397	0.062	0.189	1	GRB10	0
chr4-114398449-114399644	0.00203593	-1.27083	0.042	0.146	1	UGT8	198810
chr5-154682123-154684527	0.00203698	-0.517526	0.146	0.288	1	LARP1	28374
chr19-3374346-3376597	0.00203914	-0.65449	0.094	0.236	1	NFIC	0
chr12-124463140-124464520	0.00204129	-0.961807	0.052	0.166	1	NCOR2	0
chr20-44412453-44416554	0.00204722	-0.610864	0.167	0.329	1	HNF4A	0
chr7-132336626-132337289	0.0020487	-1.55856	0.021	0.106	1	PLXNA4	0
chr22-43923249-43926452	0.00205177	-0.550077	0.177	0.341	1	PNPLA3	0
chr18-6728376-6730273	0.00205629	-0.513524	0.125	0.278	1	ARHGAP28	0
chr6-8079043-8081082	0.00205996	0.853357	0.146	0.065	1	EEF1E1	0
chr20-17873261-17876557	0.00207706	-0.622488	0.198	0.338	1	RP5-905G11.3	10805
chr22-23786369-23787900	0.0020873	-0.678257	0.031	0.134	1	SMARCB1	0
chr2-108377436-108378913	0.00209529	0.781937	0.104	0.039	1	SULT1C4	0
chr2-11374253-11375257	0.00209903	0.892282	0.167	0.086	1	AC099344.2	8616
chr12-123139920-123143727	0.0021128	0.3994	0.115	0.049	1	PITPNM2	0
chr11-128851950-128857734	0.00211478	0.395746	0.104	0.043	1	KCNJ1	0
chr1-145891357-145892736	0.00212847	0.696911	0.156	0.076	1	ITGA10	0
chr19-46372939-46374577	0.00212853	0.755189	0.156	0.079	1	PPP5C	0
chr3-50258843-50262022	0.00212989	0.417352	0.26	0.146	1	GNAI2	0
chr20-37983973-37984611	0.00213298	-1.71344	0.021	0.105	1	TTI1	0
chr8-28889146-28891883	0.00214339	-0.383621	0.177	0.338	1	INTS9	0
chr3-75667725-75672834	0.00214548	0.478332	0.167	0.077	1	LINC00960	0
chr12-132608275-132609225	0.00214678	1.07661	0.115	0.044	1	LRCOL1	0
chr13-19862055-19865217	0.00214941	0.331209	0.51	0.386	1	ZMYM5	0
chr9-35710011-35713437	0.0021501	-0.941089	0.031	0.128	1	TLN1	0
chr21-14273603-14274359	0.00215655	-0.995995	0.042	0.153	1	RBM11	45230
chr1-44986036-44987058	0.00216279	-0.870619	0.031	0.12	1	EIF2B3	0
chr8-9134793-9136211	0.00216783	0.991183	0.115	0.047	1	PPP1R3B	43
chr17-78313560-78318546	0.00216846	0.479174	0.229	0.126	1	AC061992.2	0
chr4-58494366-58494888	0.00218017	-1.56535	0.021	0.11	1	RP11-577G20.1	29626
chr13-72462680-72464084	0.00218214	-1.05007	0.031	0.128	1	MZT1	244272
chr16-28879502-28880492	0.00219414	0.82252	0.115	0.047	1	ATP2A1	0
chr19-35898525-35902641	0.00220721	0.586159	0.208	0.115	1	HCST	0
chr3-197590226-197591015	0.00221018	-0.927951	0.052	0.167	1	BDH1	16902
chr1-202042587-202043762	0.00221672	0.894986	0.125	0.052	1	ELF3	25398
chr14-105479361-105492927	0.00223135	0.251959	0.583	0.52	1	AL928654.7	0
chr11-130448147-130452061	0.00223406	0.451825	0.219	0.133	1	ADAMTS15	0
chr16-86858392-86858992	0.00223567	-1.44311	0.021	0.109	1	CTD-2015G9.2	117332
chr15-89811928-89815440	0.00224104	-0.465987	0.25	0.433	1	ANPEP	0
chr17-57853292-57855781	0.00224461	-0.831112	0.073	0.197	1	MRPS23	3235
chr3-123445982-123450514	0.00224838	0.609636	0.115	0.05	1	ADCY5	0
chr16-25048449-25050125	0.0022526	0.628044	0.135	0.052	1	RP11-266L9.5	16811
chr13-20773068-20774375	0.00225567	-0.743896	0.042	0.144	1	EEF1AKMT1	0
chr2-62010667-62011737	0.00226765	-1.34715	0.021	0.105	1	COMMD1	0
chr6-33761189-33762635	0.00226852	-0.977418	0.073	0.194	1	LEMD2	8566
chr10-86979893-86980705	0.00227864	-1.44511	0.021	0.101	1	ADIRF	0
chr7-151122015-151124574	0.00227932	-0.747606	0.115	0.26	1	AGAP3	0
chr19-35612345-35613322	0.00229019	0.753736	0.146	0.066	1	HAUS5	0
chr6-1745726-1747630	0.00230184	0.619286	0.292	0.18	1	GMDS	0
chr9-124279601-124287004	0.00230502	0.563559	0.375	0.291	1	NEK6	0
chr18-37393866-37394733	0.00233555	-1.09636	0.042	0.141	1	CELF4	0
chr3-47787887-47789596	0.002338	0.652533	0.188	0.096	1	SMARCC1	5780
chr2-233413486-233415542	0.0023398	0.722965	0.198	0.102	1	DGKD	0
chr13-30673172-30675340	0.00234316	-0.635474	0.094	0.22	1	USPL1	12401
chr18-3593236-3597902	0.00235231	0.337404	0.25	0.134	1	DLGAP1	0
chr11-66602072-66602734	0.00235888	-1.5913	0.021	0.104	1	CCS	0
chr12-251636-254487	0.00238304	-0.661482	0.156	0.305	1	SLC6A13	0
chr17-18681987-18682663	0.00238553	0.840178	0.125	0.052	1	ZNF286B	0
chr6-43052753-43054581	0.00238782	-0.618867	0.031	0.134	1	CUL7	0
chr11-27505934-27507343	0.00239464	-0.608071	0.062	0.178	1	LIN7C	0
chr5-75291718-75292320	0.00239481	-1.50493	0.031	0.126	1	HMGCR	44008
chr1-9500729-9501837	0.00239561	0.648426	0.219	0.129	1	RP13-392I16.1	0
chr9-121619482-121624387	0.00240206	0.545487	0.281	0.189	1	DAB2IP	0
chr3-160948134-160948887	0.00241566	-1.01035	0.031	0.128	1	PPM1L	0
chr3-134325453-134328556	0.00241753	0.607433	0.198	0.101	1	RP11-200A1.1	4281
chr4-2790292-2802174	0.00242451	-0.344693	0.531	0.678	1	SH3BP2	0
chr7-74288220-74290913	0.00243104	0.657759	0.135	0.059	1	CLIP2	0
chr20-63363018-63365957	0.00243138	-0.782525	0.156	0.301	1	CHRNA4	0
chr1-151991742-151995472	0.00243442	0.440614	0.229	0.139	1	S100A10	0
chr9-110281917-110284864	0.00244135	-0.631449	0.177	0.325	1	TXNDC8	18656
chr3-61221533-61222536	0.00244351	-0.71177	0.083	0.217	1	FHIT	0
chr7-100045935-100046727	0.00244736	-1.36341	0.031	0.122	1	ZSCAN21	3046
chr21-39444695-39446347	0.00244886	-0.615301	0.052	0.161	1	LCA5L	0
chr9-136939767-136940811	0.00245007	-1.36436	0.042	0.139	1	FBXW5	0
chr1-6280714-6283067	0.00245974	-0.949881	0.094	0.217	1	ACOT7	0
chr7-1092076-1097269	0.00246304	-0.586785	0.115	0.252	1	GPER1	0
chr3-195714396-195719168	0.00248752	0.701615	0.167	0.085	1	LINC00969	0
chr9-35756301-35757943	0.00249687	0.554501	0.208	0.111	1	RGP1	0
chr19-18518458-18524826	0.00249833	-0.309806	0.375	0.532	1	ELL	0
chr19-33515038-33515767	0.00250169	-1.13333	0.021	0.109	1	PEPD	0
chr3-141366173-141369087	0.00250999	0.456264	0.146	0.063	1	PXYLP1	0
chr9-136525083-136528718	0.00251574	-0.716036	0.042	0.142	1	NOTCH1	0
chr8-22584643-22586091	0.00251643	-0.970186	0.021	0.107	1	PDLIM2	0
chr8-23074133-23075414	0.00253094	0.624985	0.167	0.072	1	TNFRSF10B	4953
chr6-38349782-38350277	0.00253347	1.28832	0.115	0.044	1	BTBD9	0
chr3-193743729-193745586	0.00253455	0.71582	0.135	0.055	1	OPA1	45905
chr17-42516499-42523147	0.00253616	0.451525	0.25	0.134	1	ATP6V0A1	0
chr1-32997267-32999587	0.00254162	-0.999003	0.042	0.14	1	AK2	8352
chr12-119964721-119968589	0.00254997	-0.538775	0.125	0.278	1	BICDL1	21279
chr16-57815198-57817163	0.00255355	0.653712	0.167	0.085	1	KIFC3	0
chr4-105708025-105709456	0.00255799	-0.566884	0.042	0.149	1	INTS12	0
chr19-33399467-33401577	0.00256017	-0.797877	0.125	0.256	1	PEPD	0
chr5-59458338-59459741	0.00256787	-1.30549	0.031	0.119	1	PDE4D	0
chr19-38898720-38900521	0.00257929	-0.465792	0.135	0.273	1	NFKBIB	0
chr1-189513007-189513622	0.00258088	1.19312	0.115	0.043	1	RNA5SP73	152526
chr8-80170632-80171973	0.00258324	-0.641291	0.073	0.19	1	TPD52	0
chr16-27505588-27506272	0.00259347	-1.37427	0.031	0.125	1	GTF3C1	0
chr7-98172086-98174806	0.00259351	-0.941113	0.073	0.193	1	LMTK2	0
chr3-197627095-197628397	0.00259661	0.828074	0.135	0.061	1	RP11-496H1.2	17271
chr17-57889482-57891651	0.00261786	0.458424	0.146	0.064	1	CUEDC1	0
chr7-50564119-50566289	0.00261875	-0.838436	0.104	0.236	1	DDC	0
chr4-86891060-86893423	0.00264062	0.569191	0.177	0.09	1	C4orf36	0
chr8-144498309-144510878	0.00264693	-0.288527	0.74	0.833	1	GPT	0
chr17-67715072-67718823	0.00265873	-0.431003	0.167	0.335	1	NOL11	0
chr15-38991088-38992097	0.00266877	1.12916	0.125	0.056	1	RP11-624L4.1	0
chrX-123758771-123759281	0.00267142	-1.73438	0.021	0.104	1	THOC2	25714
chr17-27293059-27297755	0.00267357	0.373937	0.333	0.217	1	WSB1	0
chr1-185439003-185442379	0.0026758	0.619564	0.104	0.041	1	GS1-279B7.1	103963
chr11-32829134-32831761	0.00268116	-0.56713	0.104	0.23	1	PRRG4	0
chr19-8396520-8398948	0.00268154	-0.703793	0.188	0.344	1	RAB11B	0
chr1-183859515-183861897	0.00268208	-0.653564	0.125	0.272	1	RGL1	0
chr3-126290858-126292921	0.00268376	-0.805587	0.094	0.222	1	RP11-71E19.2	0
chr7-103150959-103152315	0.00268654	-1.15381	0.052	0.155	1	NAPEPLD	1398
chr17-28497059-28501484	0.00269434	-0.977418	0.115	0.231	1	SLC13A2	0
chr5-178428321-178430459	0.00269749	0.858427	0.146	0.068	1	COL23A1	0
chr15-72116317-72119082	0.00270294	-0.358383	0.167	0.342	1	MYO9A	0
chr12-6611743-6616083	0.00270597	0.363683	0.24	0.139	1	LPAR5	2751
chr7-75992048-75995514	0.00271012	-0.409111	0.26	0.431	1	TMEM120A	0
chr16-31483941-31490995	0.00272544	0.421625	0.281	0.183	1	C16orf58	0
chr1-62318270-62319551	0.0027255	-1.44915	0.042	0.139	1	KANK4	0
chr1-116122672-116124615	0.00272797	0.609242	0.208	0.115	1	MAB21L3	0
chr12-51845372-51851962	0.00273091	-0.453981	0.323	0.485	1	RP11-923I11.5	0
chr1-8395319-8397872	0.0027335	0.774254	0.104	0.038	1	RERE	0
chr20-10216405-10219941	0.00273533	0.668259	0.146	0.07	1	SNAP25	0
chr2-217897135-217906301	0.00273701	0.364931	0.521	0.426	1	TNS1	0
chr5-126002241-126003685	0.00274478	0.926512	0.125	0.056	1	RP11-114J13.1	73114
chr17-4582043-4592044	0.00274586	-0.357933	0.323	0.505	1	SMTNL2	0
chr5-151528007-151528581	0.00274752	-1.45848	0.021	0.103	1	FAT2	0
chr7-4724536-4726512	0.00274834	0.685753	0.188	0.101	1	FOXK1	0
chr20-47223851-47225382	0.00275541	-1.01597	0.031	0.131	1	ZMYND8	0
chr4-20251115-20255616	0.00276963	-0.43845	0.177	0.331	1	SLIT2	0
chr10-98267176-98270099	0.0027757	0.531564	0.146	0.057	1	LOXL4	0
chr20-18137155-18139250	0.002783	-0.609545	0.042	0.152	1	PET117	0
chr12-132428601-132430727	0.00279006	1.15207	0.104	0.044	1	RP13-714J12.1	3392
chr1-37473277-37482125	0.00279634	0.34399	0.323	0.245	1	ZC3H12A	0
chr2-172253123-172254152	0.00279637	0.931743	0.104	0.034	1	AC104088.1	61134
chr4-24469963-24473772	0.00280365	0.642547	0.135	0.069	1	DHX15	43668
chr9-96491081-96492321	0.00281435	-1.54578	0.031	0.122	1	CDC14B	0
chr9-121644720-121646848	0.00281752	0.615925	0.188	0.097	1	DAB2IP	0
chr17-42864264-42867280	0.00282749	-0.878776	0.062	0.182	1	AOC3	6133
chr1-8238812-8240322	0.00283196	-1.01652	0.052	0.159	1	RP11-431K24.4	18282
chr17-64150090-64150779	0.00283367	-0.939322	0.062	0.181	1	TEX2	0
chr1-24099083-24101426	0.00283377	-0.913958	0.083	0.204	1	MYOM3	0
chr18-72619865-72620421	0.00283496	-1.51175	0.052	0.154	1	CBLN2	0
chr5-139389674-139396296	0.00283813	-0.645415	0.229	0.369	1	MZB1	0
chr17-47837296-47841875	0.00284811	-0.481248	0.26	0.419	1	SCRN2	0
chr2-15938065-15938662	0.00285475	-1.09502	0.031	0.13	1	MYCN	1901
chr1-18464255-18465247	0.00285674	-1.16288	0.021	0.105	1	KLHDC7A	15734
chr17-77385510-77395128	0.0028599	-0.446523	0.323	0.477	1	SEPT9	0
chr1-15579386-15580188	0.00286073	-1.0912	0.031	0.124	1	AGMAT	0
chr12-121857185-121860677	0.00286631	-0.566583	0.167	0.322	1	HPD	0
chr21-15139775-15142296	0.00286792	-0.619261	0.135	0.277	1	AF127577.12	71937
chr5-61585927-61586862	0.00286831	0.945422	0.104	0.035	1	ZSWIM6	39756
chr10-132222959-132223737	0.00288053	0.833614	0.146	0.066	1	STK32C	0
chr2-240249823-240252845	0.00288207	0.522735	0.177	0.09	1	AC124861.1	0
chr21-34974016-34974641	0.00288648	-1.37884	0.021	0.105	1	RUNX1	0
chr19-18150351-18158062	0.00289904	0.28635	0.552	0.465	1	PIK3R2	0
chr7-75971189-75972729	0.0029327	-1.09196	0.042	0.141	1	POR	0
chr1-156096337-156097889	0.00294079	0.952388	0.125	0.057	1	LMNA	0
chr6-90217797-90220013	0.00294449	0.412323	0.115	0.045	1	BACH2	0
chr14-54783777-54785482	0.00295125	-1.00339	0.073	0.193	1	SAMD4A	0
chr16-12900805-12903346	0.00295425	0.74738	0.115	0.046	1	SHISA9	0
chr9-107486802-107492075	0.00295616	0.363281	0.333	0.229	1	KLF4	0
chr5-52987566-52990636	0.00295826	0.45347	0.188	0.096	1	ITGA2	0
chr3-20081058-20081634	0.00295973	-1.22381	0.031	0.127	1	KAT2B	0
chr22-45994591-45998825	0.00297405	0.65611	0.146	0.068	1	CITF22-92A6.1	14780
chr17-40340872-40350722	0.00297473	-0.272775	0.396	0.583	1	RARA	0
chr5-159986905-159987819	0.00297509	0.830012	0.156	0.08	1	ADRA1B	14360
chr3-33277105-33278573	0.00297772	0.750356	0.146	0.063	1	FBXL2	0
chr2-113225247-113231524	0.00298396	-0.373796	0.198	0.364	1	PAX8	0
chr8-27893752-27894357	0.00298416	-1.3446	0.052	0.156	1	SCARA5	0
chr6-11318024-11318840	0.00299018	0.728513	0.146	0.068	1	NEDD9	0
chr8-18957144-18958120	0.00299286	0.706696	0.135	0.059	1	PSD3	0
chr7-105705405-105706277	0.00300653	-1.0857	0.031	0.13	1	ATXN7L1	0
chr11-73868730-73869770	0.0030067	-1.0349	0.031	0.123	1	COA4	2896
chr22-30634298-30636990	0.00300808	-0.561101	0.052	0.154	1	SLC35E4	0
chr11-657660-658848	0.00301108	-1.1586	0.052	0.156	1	DEAF1	0
chr16-89613066-89614415	0.00301333	-0.899164	0.073	0.19	1	DPEP1	0
chr6-52723717-52726175	0.00303001	-0.717393	0.104	0.236	1	GSTA2	23913
chr14-69643298-69645073	0.00303462	0.734045	0.135	0.058	1	SUSD6	0
chr16-1597069-1597644	0.00304017	-1.26087	0.031	0.123	1	IFT140	0
chr3-14482167-14482865	0.00304745	-1.11776	0.031	0.126	1	SLC6A6	0
chr4-169114000-169116690	0.00304975	0.756389	0.104	0.041	1	SH3RF1	0
chr2-240559208-240561988	0.0030576	-0.440561	0.167	0.307	1	ANKMY1	0
chr1-212481918-212483654	0.0030641	-0.904864	0.115	0.246	1	RP11-61J19.2	14174
chr1-16180941-16184993	0.00308478	0.573117	0.115	0.048	1	ARHGEF19	12860
chr8-143290306-143291859	0.00309724	-0.618711	0.073	0.203	1	ZNF696	0
chr5-1208280-1210329	0.00310322	-0.570012	0.198	0.351	1	SLC6A19	0
chr1-155014786-155019490	0.00312627	-0.509031	0.083	0.209	1	ZBTB7B	0
chr7-97117097-97118609	0.00312885	-0.670406	0.062	0.18	1	SDHAF3	0
chr18-61861496-61864827	0.00315196	-1.16471	0.042	0.134	1	RNF152	0
chr2-124343723-124344590	0.00315483	-1.13014	0.031	0.123	1	CNTNAP5	0
chr16-27530850-27531647	0.00315573	-1.40018	0.021	0.101	1	GTF3C1	0
chr15-31296467-31298140	0.00316007	-0.811696	0.052	0.163	1	KLF13	28714
chr19-19865493-19867610	0.00316052	0.435037	0.281	0.17	1	ZNF253	0
chr6-30880693-30886898	0.00316086	0.339979	0.26	0.159	1	DDR1	0
chr2-240454263-240459064	0.00316685	0.553059	0.104	0.033	1	GPC1	0
chr12-3752005-3753415	0.00317582	0.87966	0.104	0.039	1	CRACR2A	0
chr9-120392996-120393856	0.00318053	-0.898787	0.062	0.178	1	CDK5RAP2	0
chr17-4533543-4544282	0.00319221	-0.511743	0.219	0.376	1	MYBBP1A	0
chr7-43784460-43785803	0.00320682	0.993564	0.115	0.045	1	BLVRA	0
chr2-127045211-127047356	0.00322052	0.938289	0.198	0.109	1	BIN1	670
chr21-45447896-45450274	0.00322619	-0.985138	0.052	0.159	1	COL18A1	0
chr1-147699853-147701138	0.0032464	0.683992	0.125	0.06	1	RP11-533N14.3	517
chr8-102600359-102601916	0.0032609	-0.737277	0.094	0.21	1	ODF1	39341
chr17-63696468-63701560	0.00326263	0.544502	0.125	0.051	1	LIMD2	0
chr7-98131588-98132420	0.0032743	0.911898	0.135	0.06	1	LMTK2	0
chr3-72255103-72256712	0.00327467	0.576713	0.146	0.064	1	LINC00877	0
chr10-97595927-97597146	0.00329313	0.96147	0.104	0.042	1	HOGA1	0
chr12-124421257-124424027	0.00330135	-0.509704	0.177	0.318	1	NCOR2	0
chr14-55925721-55927559	0.00331124	-0.962077	0.031	0.12	1	RP11-1012E15.2	0
chr16-18925241-18928624	0.00331631	0.346494	0.427	0.299	1	SMG1	0
chr4-57658317-57659169	0.00332594	-1.21253	0.031	0.126	1	RP11-4O3.1	0
chr2-20536554-20541174	0.00332874	-0.4289	0.354	0.532	1	HS1BP3	19273
chr18-61732952-61736942	0.00333586	-0.459831	0.125	0.268	1	RP11-879F14.1	0
chr6-89145452-89147267	0.0033373	0.578591	0.219	0.127	1	PM20D2	0
chr2-54554985-54561455	0.00333864	0.388759	0.323	0.238	1	SPTBN1	0
chr13-30445218-30446549	0.00334517	-0.641832	0.083	0.203	1	HMGB1	10154
chr21-10615751-10616399	0.00334952	-1.17573	0.031	0.131	1	TPTE	9610
chr11-130165900-130167012	0.00336345	0.85432	0.156	0.074	1	ST14	0
chr9-135992501-135994707	0.00336622	0.667529	0.156	0.07	1	NACC2	11829
chr16-89629836-89631768	0.00337342	-0.873421	0.062	0.172	1	DPEP1	0
chr16-87924149-87926888	0.00337388	0.485383	0.177	0.09	1	CA5A	0
chr17-17822072-17828472	0.00338161	-0.476438	0.146	0.288	1	SREBF1	0
chr15-65044092-65045725	0.00338922	-0.576931	0.156	0.296	1	SLC51B	0
chr3-184377650-184381649	0.00340114	-0.655051	0.094	0.222	1	CHRD	0
chr1-156198546-156199458	0.00340973	-1.10224	0.021	0.106	1	SLC25A44	0
chr5-1222665-1223659	0.00341166	-0.851402	0.083	0.208	1	SLC6A19	0
chr3-194312375-194316339	0.00341756	0.52859	0.271	0.178	1	LINC00887	0
chr19-2784811-2786276	0.00341887	-0.573754	0.052	0.162	1	THOP1	0
chr4-158800946-158801998	0.00342005	-0.891307	0.031	0.124	1	FNIP2	0
chr13-110136926-110139094	0.0034254	0.639584	0.115	0.044	1	COL4A1	9868
chr9-83956014-83957520	0.00343498	-0.64343	0.062	0.179	1	C9orf64	0
chr10-132515104-132520942	0.00343536	0.340473	0.219	0.138	1	RP11-432J24.5	0
chr2-159249648-159250481	0.00343577	0.867905	0.104	0.04	1	WDSUB1	0
chr15-73305451-73306311	0.00343621	-0.910978	0.062	0.174	1	NEO1	244
chr2-54568983-54578505	0.00345697	0.398835	0.156	0.083	1	SPTBN1	0
chr20-44447624-44449621	0.00346296	-0.889866	0.073	0.187	1	LINC01620	0
chr12-122125081-122128180	0.00347778	-0.818043	0.052	0.157	1	MLXIP	0
chr7-117076308-117077135	0.00347977	-0.85917	0.094	0.217	1	ST7	0
chr12-54734426-54735382	0.00348021	-0.775381	0.021	0.109	1	RP11-850F7.7	46991
chr17-42871546-42874055	0.00348722	-0.730971	0.083	0.208	1	LINC00671	614
chr10-29374793-29375811	0.0034897	-1.00933	0.042	0.141	1	LYZL1	56464
chr17-79026385-79028821	0.00349321	0.706739	0.104	0.036	1	C1QTNF1	0
chr1-225841947-225848064	0.00349363	-0.577957	0.188	0.344	1	EPHX1	0
chr7-131688172-131689585	0.00351066	-0.818766	0.021	0.111	1	PODXL	129954
chr6-57221219-57223017	0.00351307	-0.62117	0.052	0.154	1	RAB23	0
chr16-72042074-72043576	0.00353257	-0.918567	0.094	0.211	1	TXNL4B	712
chr2-217064249-217064928	0.00354091	0.833316	0.104	0.038	1	RP11-574O16.1	67758
chr2-219541468-219544813	0.00354666	-0.439506	0.219	0.359	1	CHPF	0
chr9-120386297-120387228	0.00354844	-1.15719	0.031	0.119	1	CDK5RAP2	1640
chr17-28602671-28604174	0.00355199	-1.37725	0.021	0.104	1	RP11-192H23.4	0
chr12-27243669-27245293	0.00355413	-0.536888	0.083	0.203	1	STK38L	0
chr16-66603749-66606577	0.00355633	0.721412	0.104	0.04	1	CMTM3	0
chr10-97545227-97547635	0.00355819	-0.908824	0.021	0.105	1	UBTD1	0
chr1-156122392-156131050	0.00356297	0.323947	0.292	0.188	1	LMNA	0
chr21-31656966-31660971	0.00356421	-0.405313	0.177	0.344	1	SOD1	0
chr2-227182810-227185449	0.00358165	-0.705971	0.052	0.161	1	COL4A3	0
chr2-73716245-73717277	0.00359674	-1.09959	0.052	0.154	1	TPRKB	11826
chr14-73612029-73613409	0.00361046	-0.732105	0.115	0.239	1	ACOT6	0
chr14-73599387-73600603	0.00361085	-0.983054	0.031	0.125	1	ACOT4	2890
chr3-123584158-123586611	0.00361971	-0.389166	0.188	0.348	1	HACD2	0
chr17-64988261-64989824	0.00362026	0.532213	0.156	0.079	1	GNA13	20890
chr2-232203915-232205073	0.00362663	-0.867269	0.042	0.136	1	DIS3L2	0
chr1-121184281-121185302	0.00365065	0.415922	0.24	0.143	1	FAM72B	0
chr1-32197070-32202306	0.00367139	0.641556	0.146	0.076	1	CCDC28B	0
chr1-32334447-32338159	0.00367378	0.603906	0.125	0.052	1	MARCKSL1	0
chr6-11212695-11216480	0.00367659	0.628297	0.156	0.079	1	NEDD9	0
chr13-36998485-37001370	0.00371083	-0.537125	0.104	0.226	1	ALG5	0
chr21-41957197-41959659	0.00372151	0.584804	0.115	0.04	1	C2CD2	3306
chr8-27489773-27491910	0.00372268	-0.544146	0.115	0.238	1	EPHX2	0
chr1-161398890-161400783	0.00372507	-0.538871	0.104	0.233	1	RP11-122G18.12	0
chr21-41503321-41509376	0.00372915	-0.4424	0.115	0.236	1	TMPRSS2	0
chr1-21617710-21625290	0.00373149	0.47095	0.198	0.118	1	RAP1GAP	0
chr4-141349910-141350629	0.00373258	0.8637	0.104	0.042	1	RP11-362F19.1	17291
chr4-1204910-1205506	0.00374048	-1.28902	0.031	0.122	1	SPON2	0
chr7-30918480-30919278	0.00375598	-1.32436	0.031	0.12	1	RP5-877J2.1	0
chr7-12066075-12067930	0.00376067	0.779717	0.104	0.036	1	TMEM106B	143310
chr3-5026044-5027462	0.00376635	0.536848	0.146	0.071	1	BHLHE40	40720
chr17-1735613-1738380	0.00377937	-0.577005	0.156	0.306	1	WDR81	0
chr11-66046925-66049623	0.00379383	0.624376	0.156	0.074	1	GAL3ST3	0
chr19-45397873-45398925	0.00382575	-0.705501	0.031	0.125	1	PPP1R13L	0
chr5-10701448-10704256	0.00382632	0.559512	0.104	0.042	1	DAP	0
chr12-74213088-74213712	0.00383966	-1.02767	0.031	0.124	1	RP11-81H3.2	0
chr13-113970087-113971317	0.00383976	0.950123	0.135	0.063	1	ABC13-47488600E17.1	0
chr17-68462420-68464481	0.00384913	-0.617961	0.104	0.236	1	RP11-120M18.2	0
chr22-23248398-23252321	0.00385593	0.523916	0.115	0.048	1	BCR	0
chr6-26215454-26217998	0.00385742	0.4975	0.333	0.213	1	HIST1H2BG	0
chr22-41443198-41450403	0.00386108	-0.268337	0.417	0.578	1	TOB2	0
chr9-94608109-94609131	0.00386415	-0.863162	0.073	0.185	1	FBP1	0
chr8-107429119-107430574	0.00386533	0.803507	0.156	0.077	1	ANGPT1	0
chr1-27030864-27032245	0.00387643	0.58353	0.135	0.062	1	FAM46B	18027
chr3-46888055-46910709	0.00389339	-0.27434	0.417	0.595	1	PTH1R	0
chr13-20519835-20527236	0.00392123	-0.334376	0.292	0.469	1	CRYL1	0
chr22-33578841-33579912	0.00392837	0.739096	0.104	0.034	1	LARGE1	0
chr19-12364399-12366264	0.00394756	-0.518068	0.094	0.217	1	ZNF442	0
chr16-57809789-57811304	0.00395871	0.640172	0.198	0.112	1	CTD-2600O9.1	0
chr12-120959130-120968094	0.00396209	-0.447727	0.271	0.435	1	HNF1A-AS1	0
chr16-30112170-30113926	0.00396313	-0.770603	0.062	0.178	1	GDPD3	0
chr1-43530473-43533863	0.00397145	0.662206	0.229	0.135	1	PTPRF	0
chr16-56624856-56629517	0.00397151	-0.392269	0.146	0.29	1	MT1E	0
chr2-47067809-47073243	0.0039886	0.495361	0.135	0.067	1	C2orf61	0
chr9-131667682-131670664	0.00399043	0.723459	0.104	0.04	1	RAPGEF1	0
chr19-4399033-4401019	0.00399055	-0.602855	0.083	0.193	1	SH3GL1	0
chr4-94207307-94208430	0.00400457	0.578454	0.198	0.102	1	SMARCAD1	0
chr20-63246396-63249841	0.00401964	0.576157	0.167	0.086	1	NKAIN4	0
chr3-38130404-38132061	0.00402037	-1.09179	0.031	0.124	1	ACAA1	0
chr19-13148839-13157228	0.0040319	0.276708	0.594	0.538	1	STX10	0
chr17-1482943-1493865	0.00403398	0.356885	0.323	0.266	1	MYO1C	0
chr6-134495046-134496688	0.00403591	-1.02549	0.031	0.118	1	LINC01010	0
chr12-89349030-89357836	0.00404765	-0.291683	0.406	0.577	1	DUSP6	0
chr7-102284855-102288297	0.00404917	-0.589119	0.062	0.174	1	SH2B2	0
chr9-77466626-77467439	0.00405102	-1.00351	0.021	0.105	1	GNA14	0
chrX-10618904-10620864	0.00405345	0.793513	0.115	0.048	1	MID1	0
chr3-38120159-38122555	0.00406162	-0.521024	0.125	0.276	1	DLEC1	0
chr17-40315654-40328299	0.00407496	0.284396	0.396	0.285	1	RARA	0
chr9-130190928-130202589	0.00407631	-0.381178	0.302	0.463	1	NCS1	0
chr16-2523703-2524987	0.00408547	-1.01431	0.052	0.155	1	AMDHD2	0
chr16-87885334-87885975	0.00408671	-1.29807	0.031	0.118	1	CA5A	0
chr9-137053458-137056317	0.00410411	-0.484996	0.229	0.39	1	ENTPD2	0
chr9-89669947-89671367	0.00411069	-1.29798	0.031	0.118	1	UNQ6494	0
chr11-71286772-71287852	0.00411185	-0.675926	0.073	0.187	1	SHANK2	34194
chr3-58249341-58250662	0.00411392	-0.893555	0.052	0.157	1	ABHD6	0
chr6-53651120-53652627	0.00412268	-0.59251	0.083	0.209	1	KLHL31	0
chr2-166375148-166376700	0.0041282	-0.696434	0.052	0.153	1	SCN9A	0
chr1-15176105-15182045	0.00415415	0.536839	0.177	0.098	1	TMEM51	0
chr2-15673754-15675784	0.0041552	0.744708	0.125	0.05	1	AC008271.1	14997
chr11-64126728-64129943	0.00416233	-0.84656	0.083	0.2	1	MACROD1	0
chr6-149544721-149547320	0.00416246	-0.500795	0.073	0.192	1	PPIL4	0
chr19-44752952-44759106	0.00416328	0.360369	0.219	0.114	1	BCL3	0
chr2-238124-239303	0.00418864	-0.852249	0.031	0.123	1	SH3YL1	0
chr1-44029191-44032892	0.0041897	-0.492843	0.125	0.266	1	SLC6A9	0
chr6-162387648-162390113	0.00420686	-0.645241	0.094	0.218	1	PARK2	0
chr7-53417638-53419468	0.00421268	-0.765975	0.073	0.188	1	GS1-278J22.1	95523
chr16-2211856-2215674	0.00421355	-0.407419	0.219	0.368	1	PGP	0
chr15-67105123-67111033	0.0042218	0.369042	0.333	0.223	1	SMAD3	0
chr4-11635195-11636953	0.00424076	0.820218	0.104	0.037	1	RP11-281P23.2	0
chr22-19430401-19433377	0.00425105	-0.471052	0.156	0.297	1	HIRA	0
chr1-997015-1002285	0.00425606	0.393353	0.177	0.09	1	HES4	0
chr22-41412515-41415964	0.00426436	-0.403643	0.208	0.377	1	TEF	13188
chr4-6885717-6886745	0.00426604	0.784085	0.177	0.098	1	KIAA0232	1546
chr3-62228257-62229502	0.0042822	-1.14494	0.042	0.134	1	PTPRG	0
chr14-74762908-74764532	0.00428919	-0.677814	0.031	0.12	1	YLPM1	0
chr10-101725691-101726408	0.00429513	-1.23707	0.073	0.167	1	RP11-190J1.3	17289
chr16-81485724-81487661	0.0042974	0.882768	0.104	0.037	1	CMIP	0
chr14-102870752-102872332	0.00430067	-1.39041	0.031	0.113	1	TRAF3	0
chr3-38468657-38469269	0.00430659	-1.12597	0.021	0.102	1	ACVR2B	0
chr5-141512093-141514919	0.00430875	0.60445	0.188	0.103	1	PCDHGC3	0
chr5-168313875-168318148	0.00431307	0.45667	0.24	0.162	1	WWC1	0
chr12-76558554-76560614	0.00432408	-0.524287	0.125	0.241	1	OSBPL8	0
chr9-91420513-91425445	0.00432676	-0.285109	0.167	0.331	1	NFIL3	0
chr6-26956028-26957276	0.00433006	0.779322	0.146	0.081	1	LINC00240	0
chr9-137603857-137608662	0.00434358	-0.432202	0.156	0.293	1	ARRDC1	0
chr17-57622774-57627941	0.00434491	0.586601	0.125	0.061	1	MSI2	0
chr22-17958216-17962654	0.00434666	-0.614014	0.156	0.292	1	MICAL3	0
chr1-109180741-109182222	0.00434784	-0.676794	0.062	0.176	1	KIAA1324	0
chr2-20576404-20581219	0.00435245	0.451582	0.281	0.178	1	HS1BP3	0
chr2-219057673-219061533	0.00435445	-0.398861	0.25	0.422	1	IHH	0
chr1-155300028-155301480	0.00435848	-0.955609	0.083	0.195	1	PKLR	0
chr5-173327193-173331048	0.00436706	-0.498481	0.125	0.274	1	STC2	0
chr19-38716506-38737763	0.0043681	0.336053	0.531	0.482	1	CAPN12	0
chr13-30479057-30479963	0.0043751	-1.16354	0.021	0.102	1	HMGB1	0
chr16-29961413-29963085	0.00438125	-0.635182	0.042	0.136	1	TMEM219	0
chr11-61752128-61757907	0.00438283	0.462881	0.146	0.072	1	MYRF	0
chr17-32443682-32445586	0.004387	-0.586128	0.094	0.213	1	PSMD11	0
chr14-24178659-24182246	0.00438787	0.478402	0.312	0.202	1	REC8	0
chr8-22692829-22696248	0.00438965	0.550039	0.104	0.039	1	EGR3	0
chr5-178462666-178463351	0.00439601	-1.17021	0.031	0.111	1	COL23A1	0
chr17-59786280-59787451	0.00440661	0.656505	0.115	0.044	1	VMP1	0
chr8-124743075-124743673	0.00442225	1.06982	0.104	0.039	1	MTSS1	14645
chr2-207162422-207167587	0.00444283	0.309676	0.438	0.354	1	KLF7	0
chr5-95808153-95813435	0.0044605	0.467169	0.198	0.109	1	RHOBTB3	0
chr20-44400778-44404259	0.00446416	-0.512426	0.156	0.312	1	HNF4A	0
chr9-137293117-137297471	0.0044707	0.651525	0.125	0.061	1	NRARP	3010
chr7-29248724-29249804	0.00448339	-0.876066	0.083	0.191	1	CHN2	0
chr1-19271978-19274689	0.00448348	-0.766549	0.115	0.237	1	AKR7A3	7868
chr20-4171493-4172911	0.00450997	0.824034	0.125	0.058	1	SMOX	0
chr1-41514284-41518125	0.00451253	0.337505	0.146	0.072	1	HIVEP3	0
chr14-56579245-56580417	0.00451824	-0.681002	0.031	0.122	1	TMEM260	0
chr2-183037101-183039254	0.00454017	0.397159	0.292	0.192	1	NCKAP1	0
chr6-26553195-26555202	0.00454179	-0.767427	0.062	0.164	1	HMGN4	6940
chr11-44842099-44842763	0.0045722	0.932552	0.125	0.055	1	TSPAN18	0
chr3-194034290-194036164	0.00459918	-0.695141	0.125	0.252	1	RP11-407B7.1	0
chr19-18839313-18840975	0.00460663	-0.774482	0.062	0.167	1	UPF1	0
chr2-119543931-119546066	0.00460673	0.457888	0.271	0.167	1	CFAP221	0
chr19-2153610-2156475	0.00461023	-0.654635	0.042	0.144	1	AP3D1	0
chr9-101448468-101449855	0.00461071	-0.683687	0.094	0.216	1	ALDOB	12644
chr13-31044123-31047368	0.00461649	0.658135	0.135	0.06	1	LINC01066	47984
chr13-23654033-23655707	0.00462657	-1.08	0.021	0.101	1	TNFRSF19	0
chr6-32952711-32953656	0.00464657	-0.521464	0.052	0.165	1	XXbac-BPG181M17.5	0
chr1-205440376-205442956	0.00464722	0.450694	0.135	0.055	1	LEMD1	0
chr9-37421932-37425864	0.00464853	-0.539526	0.281	0.416	1	GRHPR	0
chr3-141235481-141236347	0.00465034	-0.714919	0.104	0.229	1	PXYLP1	0
chr11-12043867-12045060	0.00465055	0.661824	0.104	0.041	1	RP13-631K18.2	0
chr11-73256703-73258822	0.00466945	-0.485083	0.156	0.304	1	P2RY6	5682
chr6-17599828-17602324	0.00467731	0.429299	0.271	0.168	1	FAM8A1	0
chr7-142101-142976	0.00467835	-1.06871	0.042	0.131	1	AC093627.9	0
chr11-13007860-13011471	0.00469939	0.319914	0.312	0.19	1	RASSF10	0
chr13-98746898-98747723	0.00471015	0.922791	0.115	0.048	1	SLC15A1	0
chr15-92806687-92812669	0.00472466	-0.333879	0.219	0.375	1	FAM174B	0
chr4-79247558-79248390	0.00474601	-0.902787	0.052	0.152	1	NAA11	0
chr11-111320192-111321529	0.00475746	-0.809848	0.042	0.139	1	COLCA2	11456
chr1-202806727-202808814	0.00475752	0.536342	0.167	0.08	1	KDM5B	0
chr9-113597875-113603425	0.00476156	-0.489805	0.042	0.143	1	RGS3	131
chr16-73070386-73072028	0.00477244	0.56685	0.104	0.04	1	RP11-346C20.3	8069
chr11-9613019-9615413	0.00480084	0.440908	0.24	0.153	1	WEE1	19561
chr16-3064874-3066537	0.00480409	0.656056	0.208	0.125	1	IL32	0
chr18-70205207-70206552	0.00481184	-0.566654	0.073	0.181	1	RTTN	0
chr11-69442747-69445310	0.00481982	0.690375	0.104	0.047	1	AP000439.2	0
chr6-167678007-167679201	0.00482015	0.955351	0.104	0.041	1	RP11-351J23.2	0
chr15-41115153-41117190	0.00482185	0.456081	0.302	0.208	1	INO80	0
chr15-64045853-64046980	0.00482412	0.845854	0.115	0.046	1	DAPK2	0
chrX-54999535-55000672	0.00483808	-0.613294	0.062	0.165	1	APEX2	0
chr20-25323434-25324797	0.00487673	-0.829605	0.031	0.124	1	ABHD12	0
chr2-104861453-104874760	0.00488268	-0.258907	0.375	0.554	1	LINC01159	0
chr20-30585068-30586291	0.00488585	0.656908	0.156	0.082	1	5_8S_rRNA	99991
chr3-114152380-114153264	0.00490264	0.815976	0.115	0.049	1	DRD3	0
chr14-51093593-51096341	0.0049032	0.450329	0.302	0.195	1	TRIM9	0
chr1-117365771-117369124	0.00491688	-0.435878	0.146	0.276	1	MAN1A2	0
chr20-46894374-46896127	0.00492337	-0.854381	0.042	0.136	1	EYA2	0
chr10-104259501-104260641	0.00492533	0.911319	0.115	0.049	1	GSTO1	0
chr7-55085564-55088817	0.00492971	0.608788	0.125	0.057	1	EGFR	0
chr14-104791945-104792789	0.00494662	-1.08885	0.062	0.165	1	AKT1	0
chr17-81719224-81720450	0.00494918	-1.23647	0.042	0.132	1	RP13-1032I1.10	0
chr15-26771571-26773943	0.00497353	-0.691213	0.042	0.137	1	GABRB3	0
chr1-65281756-65282386	0.00497799	-1.00493	0.031	0.12	1	DNAJC6	0
chr21-42570647-42572114	0.00498292	-0.795756	0.083	0.192	1	SLC37A1	0
chr11-124820200-124820616	0.00498593	-0.81217	0.031	0.124	1	MSANTD2	19526
chr9-86041104-86042823	0.00499978	0.618612	0.146	0.071	1	GOLM1	0
chr1-23557930-23560620	0.00501706	-0.545534	0.115	0.232	1	ID3	0
chr10-44958121-44964938	0.00502049	-0.301549	0.427	0.589	1	RASSF4	0
chr20-31568156-31571361	0.0050233	0.662592	0.125	0.055	1	HM13	0
chr9-106483828-106484902	0.00502481	-1.3256	0.031	0.114	1	LINC01505	0
chr16-89608103-89609741	0.00504385	-0.778962	0.062	0.174	1	DPEP1	3566
chr1-8347640-8354176	0.00505125	-0.638682	0.052	0.145	1	RERE	0
chr5-131378934-131381130	0.00505234	0.750805	0.115	0.043	1	CDC42SE2	0
chr9-129567661-129571801	0.00505716	0.596147	0.104	0.046	1	NTMT1	37082
chr4-1351742-1353722	0.0050859	-0.756336	0.073	0.188	1	UVSSA	0
chr12-50101536-50106372	0.00508962	-0.387048	0.24	0.408	1	GPD1	0
chr1-1881342-1882279	0.00510112	-1.12096	0.042	0.136	1	GNB1	0
chr6-154732601-154734978	0.00510471	-0.421858	0.167	0.31	1	SCAF8	0
chr5-119315393-119316114	0.00510493	1.01776	0.104	0.044	1	TNFAIP8	0
chr17-57090893-57093348	0.00510519	-0.893487	0.031	0.118	1	AKAP1	0
chr12-121236792-121237828	0.00510797	-1.43353	0.031	0.114	1	CAMKK2	0
chr12-99983993-99985445	0.00510988	-0.796655	0.021	0.103	1	ANKS1B	0
chr11-65109397-65118504	0.005114	-0.304103	0.333	0.491	1	TM7SF2	0
chr6-125273539-125275378	0.00512717	0.821101	0.104	0.045	1	HDDC2	0
chr11-119314959-119317661	0.00513881	0.69979	0.135	0.063	1	MCAM	0
chr4-151262334-151263061	0.00514475	-1.09277	0.031	0.117	1	SH3D19	0
chr17-41969846-41973938	0.00515276	-0.49509	0.094	0.224	1	CNP	0
chr8-58056726-58058146	0.00517651	0.755022	0.104	0.044	1	FAM110B	0
chr17-59828853-59830330	0.00517661	0.765314	0.125	0.055	1	VMP1	0
chr14-103893866-103898202	0.00520206	-0.404522	0.156	0.311	1	CTD-2134A5.4	13754
chr4-10087143-10097127	0.00520254	0.405219	0.24	0.165	1	WDR1	0
chr13-44893777-44894829	0.00520414	-0.975059	0.052	0.153	1	NUFIP1	44419
chr1-21607391-21608400	0.00520714	-0.649516	0.125	0.258	1	RAP1GAP	0
chr17-17203999-17207396	0.00521869	-0.525355	0.156	0.287	1	PLD6	0
chr1-230713800-230714843	0.00525086	-0.655672	0.094	0.22	1	AGT	0
chr5-74639276-74642457	0.00525148	-0.471544	0.177	0.314	1	ENC1	0
chr1-21631796-21635825	0.00526681	0.479745	0.115	0.054	1	RAP1GAP	0
chr15-98953392-98956585	0.00526967	-0.592201	0.083	0.206	1	IGF1R	0
chr1-181021691-181023794	0.00527448	-0.539631	0.104	0.21	1	STX6	0
chr21-33640953-33645114	0.00528627	-0.294523	0.344	0.507	1	CRYZL1	0
chr17-43215977-43217842	0.0052903	-0.569783	0.104	0.239	1	TMEM106A	0
chr18-23617543-23619994	0.00529094	0.703539	0.104	0.044	1	ANKRD29	0
chr7-44562003-44563889	0.00529614	-0.530482	0.135	0.279	1	DDX56	1527
chr17-50459140-50464266	0.00530714	-0.788047	0.062	0.17	1	ACSF2	0
chr19-12781713-12787378	0.00531542	0.36013	0.167	0.081	1	HOOK2	0
chr10-89643524-89646656	0.00531616	-0.388636	0.219	0.365	1	PANK1	0
chr4-2809351-2815726	0.00532258	-0.631904	0.115	0.239	1	SH3BP2	0
chr11-119337537-119342669	0.00533836	0.482518	0.219	0.138	1	C1QTNF5	0
chr12-50400315-50403304	0.00533931	-0.475109	0.135	0.263	1	LARP4	0
chr16-4475815-4478434	0.00536952	-0.497863	0.125	0.251	1	HMOX2	0
chr10-97560788-97562022	0.00537244	0.792266	0.104	0.044	1	UBTD1	0
chr7-27171237-27178064	0.00538167	-0.376349	0.104	0.246	1	HOXA10	0
chr4-176001104-176002620	0.00538419	-0.76977	0.042	0.145	1	GPM6A	0
chr16-21263455-21264633	0.00541284	-0.856413	0.094	0.204	1	CRYM	0
chr16-1308428-1312626	0.00544972	-0.391558	0.156	0.305	1	UBE2I	0
chr7-100465425-100468483	0.00545688	0.498357	0.125	0.048	1	TSC22D4	0
chr19-12890305-12892075	0.00545851	-0.494046	0.167	0.301	1	GCDH	0
chr17-30599501-30601621	0.00547717	-0.590167	0.073	0.182	1	AC005562.1	0
chr12-120696517-120697728	0.00547735	-0.912066	0.042	0.135	1	MLEC	0
chr7-130993559-130997255	0.00548083	-0.479452	0.083	0.205	1	RP11-138A9.2	53897
chr3-177596223-177598704	0.00550004	0.583558	0.104	0.041	1	LINC00578	0
chr9-34610866-34613304	0.00551529	-0.625762	0.052	0.15	1	RPP25L	0
chr19-35048751-35049649	0.00552178	-0.889066	0.062	0.166	1	HPN	0
chr7-156473448-156474538	0.00553173	0.980882	0.104	0.042	1	LINC01006	0
chr2-233480293-233482653	0.00556452	0.782504	0.188	0.106	1	USP40	0
chr14-73461631-73463774	0.00557733	-0.661674	0.104	0.221	1	RP1-240K6.3	0
chr7-98210501-98212232	0.00557777	0.860395	0.167	0.083	1	BHLHA15	0
chr3-150369986-150372402	0.00558148	0.561022	0.125	0.064	1	TSC22D2	35932
chr10-43420007-43421476	0.00559858	-0.594069	0.052	0.151	1	RP11-517P14.2	0
chr1-211133321-211134587	0.00559916	0.651655	0.135	0.065	1	KCNH1	0
chr6-31734114-31741130	0.00560671	0.266948	0.458	0.345	1	CLIC1	0
chr17-82686506-82689476	0.00561725	0.543566	0.146	0.085	1	RAB40B	0
chr20-50745615-50746917	0.00562061	-0.89458	0.031	0.116	1	PARD6B	0
chr1-153961945-153964525	0.00562107	0.440489	0.26	0.173	1	SLC39A1	0
chr8-94436315-94437637	0.00562152	-0.90799	0.031	0.114	1	FSBP	0
chr9-128875625-128876269	0.00562483	-1.39576	0.031	0.111	1	KYAT1	0
chr22-20856657-20859995	0.00564036	-0.497606	0.135	0.254	1	PI4KA	0
chr8-133241050-133246421	0.00565974	0.590135	0.188	0.11	1	NDRG1	0
chr1-205598706-205600530	0.00566549	0.78424	0.135	0.069	1	MFSD4A	0
chrX-47658409-47659636	0.0056824	-0.635565	0.073	0.177	1	UXT	0
chr15-65087342-65089926	0.0056934	-0.757285	0.125	0.248	1	UBAP1L	2843
chr17-27551673-27554592	0.00570082	0.557784	0.156	0.078	1	KSR1	0
chr17-75782632-75786154	0.00570619	0.395781	0.344	0.241	1	UNK	0
chr6-37137037-37138650	0.00570645	0.58104	0.208	0.126	1	PIM1	31552
chr15-65032792-65034844	0.0057117	-0.639127	0.115	0.245	1	MTFMT	3152
chr10-86535032-86537054	0.00572667	-0.604901	0.083	0.204	1	WAPL	13216
chr1-119007526-119009105	0.00572928	0.813662	0.104	0.041	1	RP4-712E4.2	6120
chr17-7213314-7227704	0.0057343	0.260075	0.573	0.465	1	ACADVL	0
chr15-67884188-67885286	0.00573759	-0.714914	0.052	0.148	1	RP11-34F13.3	10321
chr18-74509779-74511158	0.00574312	-0.870655	0.031	0.122	1	CNDP2	0
chr3-123883374-123884908	0.00575106	-0.691657	0.042	0.136	1	MYLK	0
chr14-103136631-103139442	0.00575984	0.808539	0.115	0.051	1	TNFAIP2	0
chr16-67392831-67400206	0.00576579	0.428409	0.208	0.127	1	ZDHHC1	0
chr17-18900450-18901540	0.0057689	-0.822946	0.052	0.153	1	PRPSAP2	0
chr10-124155679-124156962	0.00577586	0.870281	0.135	0.062	1	CHST15	62071
chr15-31335007-31337357	0.00579234	-0.535563	0.083	0.204	1	KLF13	0
chr4-158809775-158812536	0.0058399	0.452682	0.104	0.043	1	FNIP2	0
chr20-50111284-50113842	0.00584087	0.602922	0.177	0.102	1	UBE2V1	0
chr7-32727776-32729176	0.00584477	0.53704	0.188	0.1	1	RP11-225B17.2	29705
chr9-89386639-89387329	0.00584761	-1.08043	0.042	0.134	1	SEMA4D	0
chr13-22848354-22849421	0.00584937	-0.619065	0.083	0.196	1	LINC00621	45234
chr2-70552401-70554894	0.00584946	-0.422275	0.115	0.255	1	TGFA	0
chr13-94119152-94121251	0.00587629	-0.546488	0.104	0.232	1	GPC6	0
chr16-58024408-58029753	0.00588743	-0.390895	0.26	0.407	1	MMP15	0
chr1-226979744-226981454	0.00589447	-0.915365	0.042	0.136	1	COQ8A	0
chr19-49148079-49152433	0.00590154	0.351785	0.146	0.08	1	PPFIA3	0
chr12-120640263-120641809	0.00591102	0.726425	0.135	0.064	1	CABP1	0
chr11-85685010-85686592	0.00591439	0.446077	0.125	0.055	1	CCDC89	0
chr9-35904845-35911255	0.00591805	0.398562	0.302	0.2	1	LINC00961	0
chr9-34650740-34655249	0.00592588	-0.519135	0.115	0.248	1	IL11RA	0
chr16-693290-696319	0.00595397	0.625148	0.125	0.055	1	FBXL16	0
chr7-95595397-95597606	0.00597109	0.393499	0.302	0.226	1	PDK4	0
chr1-8406901-8410416	0.00598086	-0.568166	0.104	0.216	1	RERE	0
chr11-77372636-77373209	0.00599087	-1.19581	0.031	0.113	1	PAK1	0
chr9-137262118-137264033	0.00599497	-0.89196	0.052	0.154	1	NELFB	0
chr2-168478128-168478742	0.00600976	-1.32296	0.031	0.115	1	CERS6	0
chr11-118202059-118203122	0.00601185	-0.907029	0.042	0.136	1	JAML	0
chr2-28435508-28438245	0.0060458	0.616265	0.115	0.049	1	RP11-373D23.3	8788
chr17-82750114-82753128	0.00605321	-0.438334	0.115	0.245	1	TBCD	0
chr1-201702993-201704646	0.00605762	-0.68161	0.094	0.213	1	NAV1	0
chr22-38490660-38491356	0.00606171	1.06657	0.125	0.057	1	DDX17	0
chr19-4153159-4153844	0.00610821	-0.902587	0.042	0.131	1	CREB3L3	0
chr1-179292274-179295656	0.00613523	-0.460406	0.094	0.217	1	SOAT1	0
chr20-2651666-2653578	0.00613627	-0.542067	0.104	0.223	1	NOP56	0
chr10-132921684-132922645	0.00614484	-1.14132	0.052	0.146	1	CFAP46	0
chr20-58888186-58893019	0.00615328	0.296105	0.198	0.111	1	GNAS	0
chr17-77419485-77430873	0.00615572	0.438417	0.385	0.318	1	SEPT9	0
chr17-72422521-72423480	0.00615705	0.722081	0.104	0.038	1	LINC00511	0
chr2-110100960-110102620	0.00616818	0.624299	0.115	0.055	1	MALL	0
chr17-8470297-8471132	0.00617162	-1.0984	0.031	0.117	1	NDEL1	0
chr14-65072302-65074988	0.0061747	-0.531155	0.031	0.125	1	MAX	0
chr2-238098033-238099458	0.00618416	-0.947362	0.062	0.16	1	SCLY	0
chr7-20797606-20798794	0.00619739	-0.98233	0.031	0.114	1	SP8	10719
chr9-132240494-132242958	0.00619739	0.620179	0.104	0.048	1	NTNG2	0
chr7-129778869-129780851	0.00623319	0.687763	0.135	0.064	1	RP11-738B7.1	2518
chr7-42856481-42858058	0.00623543	0.66074	0.135	0.059	1	AC010132.10	12042
chr2-171735829-171736543	0.00624363	-1.02241	0.021	0.101	1	DYNC1I2	0
chr1-23867444-23869126	0.00624685	-0.479311	0.052	0.163	1	FUCA1	0
chr19-37930391-37934574	0.00628002	-0.385642	0.198	0.352	1	SIPA1L3	0
chr9-125486013-125487224	0.00628356	-1.03333	0.042	0.124	1	MAPKAP1	0
chr2-1234596-1235215	0.00630857	0.881032	0.115	0.057	1	SNTG2	0
chr1-65152619-65154608	0.00632122	-0.82811	0.052	0.147	1	AK4	0
chr22-17859149-17859977	0.00632277	-1.22752	0.031	0.112	1	MICAL3	0
chr3-184371443-184372016	0.00632363	0.825047	0.135	0.064	1	THPO	0
chr1-157991875-157995927	0.00632882	0.486325	0.146	0.075	1	KIRREL	0
chr10-30783788-30785793	0.00633113	0.56761	0.125	0.059	1	ZNF438	34413
chr17-77362896-77367386	0.00633686	0.407234	0.177	0.092	1	SEPT9	0
chr21-38787383-38788427	0.00633858	0.730119	0.115	0.046	1	ETS2	16879
chr16-90018230-90021312	0.00635615	0.559996	0.167	0.092	1	DBNDD1	0
chr19-38929935-38931806	0.0063562	0.446614	0.323	0.236	1	SARS2	0
chr10-5684180-5686174	0.00635894	-0.539926	0.115	0.23	1	FAM208B	0
chr16-89544846-89546378	0.00636581	-0.703541	0.115	0.238	1	SPG7	0
chr12-104670970-104673126	0.00636618	0.52897	0.219	0.132	1	CHST11	0
chr8-28700833-28703160	0.00638882	-0.6487	0.073	0.166	1	EXTL3	0
chr14-94277079-94277640	0.0063947	1.22541	0.135	0.069	1	PPP4R4	0
chr10-44696305-44697675	0.00639484	0.76808	0.167	0.093	1	RP11-733D4.1	94200
chr7-108245873-108246798	0.00640269	0.632822	0.177	0.097	1	NRCAM	0
chr2-200376489-200379141	0.00645069	0.909819	0.125	0.065	1	SPATS2L	0
chr1-2380834-2383030	0.00646227	-0.7753	0.104	0.218	1	MORN1	0
chr4-127443821-127444689	0.00648046	-1.17028	0.042	0.126	1	RP11-125O18.1	0
chr9-135498709-135501597	0.00648566	-0.471443	0.167	0.299	1	MRPS2	0
chr8-27299521-27300387	0.00648871	-0.943088	0.062	0.163	1	TRIM35	0
chr3-118987290-118988216	0.00649347	0.883569	0.115	0.049	1	IGSF11	0
chr3-53166709-53171347	0.00652086	-0.636816	0.052	0.152	1	PRKCD	0
chr17-42202871-42203914	0.00653197	-1.15215	0.031	0.112	1	STAT5B	0
chr19-8366033-8368249	0.00654704	0.51611	0.323	0.219	1	ANGPTL4	0
chr2-19900482-19902611	0.00657181	0.459936	0.24	0.147	1	TTC32	0
chr14-70827302-70828242	0.00657233	-0.899547	0.062	0.167	1	RP6-65G23.5	3317
chr4-9531981-9532962	0.00657959	0.797954	0.115	0.051	1	DEFB131	81466
chr12-51862965-51865831	0.00659571	-0.447145	0.188	0.34	1	RP11-923I11.5	10235
chr1-91826949-91831536	0.00660546	-0.377179	0.24	0.403	1	TGFBR3	0
chr22-38260441-38262665	0.00660603	0.656819	0.156	0.082	1	TMEM184B	0
chr7-47625816-47626722	0.00662124	-1.02579	0.052	0.142	1	LINC01447	0
chr9-113398195-113402096	0.0066229	-0.307268	0.125	0.271	1	ALAD	0
chr19-45638235-45643927	0.00662896	0.368296	0.156	0.083	1	EML2	0
chr7-101237531-101239532	0.00663184	0.842772	0.135	0.069	1	CLDN15	0
chr7-30925854-30928727	0.00663276	-0.889273	0.042	0.136	1	AQP1	337
chr11-129275515-129276587	0.00664668	-1.02876	0.042	0.129	1	ARHGAP32	0
chr18-58117713-58120103	0.00666275	0.604008	0.167	0.092	1	NEDD4L	0
chr5-4419289-4419806	0.00666742	1.24914	0.115	0.05	1	RP11-445O3.3	17043
chr11-2698118-2701654	0.00668095	-0.413716	0.125	0.262	1	KCNQ1	0
chr16-67173259-67175391	0.00671573	-0.536518	0.125	0.246	1	NOL3	0
chr3-38397177-38397798	0.0067172	-1.19378	0.031	0.109	1	XYLB	0
chr3-187749891-187751306	0.00673054	-0.602541	0.073	0.179	1	RP11-211G3.2	3862
chrX-18983635-18985331	0.00673128	-0.488308	0.062	0.172	1	PHKA2	0
chr11-719203-724346	0.00674595	-0.594389	0.167	0.299	1	EPS8L2	0
chr19-18381823-18392926	0.00674787	0.308075	0.385	0.301	1	GDF15	0
chr3-134794761-134796889	0.00675428	0.48772	0.135	0.068	1	EPHB1	0
chr14-71776907-71777548	0.00679356	-1.14911	0.031	0.118	1	SIPA1L1	35677
chr2-44086623-44088259	0.00680397	-0.66209	0.073	0.172	1	PPM1B	79709
chr20-9067360-9069605	0.00681373	0.493915	0.125	0.061	1	PLCB4	0
chr16-71564141-71565810	0.00683023	-0.56686	0.042	0.142	1	ZNF19	0
chr19-30664077-30665154	0.0068642	-0.680128	0.073	0.183	1	ZNF536	0
chr17-28486360-28489590	0.00688164	-0.792923	0.073	0.169	1	SLC13A2	0
chr20-49825474-49826203	0.00688498	-1.03193	0.031	0.114	1	SLC9A8	0
chr22-23278765-23284776	0.00688602	0.442052	0.302	0.208	1	BCR	0
chr19-3544705-3546740	0.00688658	-0.873638	0.042	0.133	1	MFSD12	0
chr12-52948089-52950377	0.00689123	0.360607	0.271	0.172	1	KRT8	0
chr10-71962691-71966671	0.00690685	0.41538	0.177	0.11	1	CHST3	0
chr12-123269180-123272546	0.00691302	0.53985	0.188	0.109	1	CDK2AP1	0
chr1-225809616-225814842	0.00693915	-0.434623	0.229	0.38	1	EPHX1	0
chr1-16696432-16697603	0.00694233	-1.01836	0.052	0.146	1	RP1-163M9.7	3942
chr15-58521073-58523555	0.00694325	0.497838	0.104	0.041	1	LIPC	0
chr7-131225280-131226650	0.00695342	0.572841	0.219	0.139	1	MKLN1	0
chr22-46477881-46479566	0.00695437	-1.01165	0.052	0.144	1	CELSR1	0
chr20-40550898-40551719	0.00695949	-1.04995	0.031	0.117	1	MAFB	134128
chr1-6353311-6354700	0.00698404	-0.843847	0.073	0.179	1	ACOT7	0
chr22-41343920-41345202	0.00700278	-0.761962	0.083	0.195	1	ZC3H7B	0
chr17-76382279-76386658	0.0070212	0.528829	0.156	0.088	1	SPHK1	0
chr1-110048059-110049869	0.00703336	-0.891152	0.052	0.146	1	STRIP1	0
chr9-72524817-72526152	0.00703557	0.629042	0.146	0.074	1	TMC1	0
chrX-65706125-65706952	0.00703641	0.794986	0.104	0.039	1	MSN	0
chr17-81710163-81715205	0.00704366	-0.460857	0.24	0.386	1	SLC25A10	0
chr8-28347258-28352734	0.00705642	0.384444	0.302	0.209	1	ZNF395	0
chr13-110410896-110413872	0.00705737	0.470411	0.167	0.081	1	COL4A2	0
chr17-44323823-44327413	0.00707883	-0.38782	0.125	0.247	1	SLC25A39	0
chr20-31057631-31069459	0.0070845	0.501656	0.135	0.055	1	DEFB115	188204
chr10-43322500-43323350	0.00710344	0.776162	0.115	0.053	1	RP11-168L22.2	314
chr13-75480524-75482907	0.00710855	-0.40795	0.208	0.351	1	TBC1D4	0
chr6-31157444-31159869	0.0071141	0.42282	0.292	0.207	1	CCHCR1	0
chr5-157045717-157046604	0.00712294	0.837393	0.167	0.088	1	HAVCR1	0
chr12-111444592-111447923	0.00712935	0.501742	0.156	0.082	1	SH2B3	0
chr17-16255350-16256147	0.0071404	-0.969696	0.073	0.175	1	PIGL	0
chr7-44767338-44770385	0.00714214	0.824742	0.115	0.056	1	ZMIZ2	0
chr5-35194152-35196090	0.00715645	-0.749649	0.073	0.175	1	PRLR	0
chr15-82749874-82750988	0.00716729	-0.657289	0.031	0.116	1	SCARNA15	1895
chr6-22042560-22043986	0.00718674	0.643312	0.146	0.076	1	CASC15	0
chr11-2776564-2780669	0.00719776	0.590532	0.146	0.089	1	KCNQ1	0
chr20-46965343-46966092	0.00720273	-1.26908	0.042	0.123	1	EYA2	0
chr15-63378684-63383336	0.0072077	-0.448748	0.104	0.211	1	CA12	0
chr2-164839159-164842734	0.0072197	-0.343472	0.24	0.387	1	COBLL1	0
chr19-55484567-55488935	0.00723696	0.576444	0.104	0.051	1	SSC5D	0
chr4-88610479-88612700	0.00723707	0.589606	0.146	0.069	1	HERC3	0
chr11-72433909-72435098	0.00727046	-0.550907	0.083	0.194	1	CLPB	0
chr12-89385855-89387253	0.0072822	-0.8078	0.031	0.116	1	RP11-1109F11.5	13495
chr10-7541016-7542262	0.00733955	-0.763648	0.094	0.203	1	ITIH5	17007
chr11-114152780-114156875	0.00735837	-0.615123	0.083	0.198	1	ZBTB16	0
chr17-18987955-18989402	0.00735908	0.550901	0.24	0.148	1	FAM83G	0
chr8-38398570-38399735	0.00736069	0.762324	0.125	0.057	1	LETM2	0
chr5-146446711-146448389	0.00737025	-0.432116	0.115	0.246	1	TCERG1	0
chr12-108691035-108692765	0.00737307	0.663617	0.177	0.107	1	CORO1C	0
chr16-73046157-73049163	0.0073741	0.476086	0.146	0.071	1	ZFHX3	0
chr20-50672110-50674530	0.00738598	-0.53349	0.125	0.247	1	FAM65C	0
chr16-24348840-24349795	0.00739415	-1.32674	0.042	0.123	1	CACNG3	0
chr5-521531-525758	0.00741144	-0.462555	0.146	0.287	1	SLC9A3	0
chr6-5082403-5083202	0.0074359	-0.811229	0.062	0.167	1	PPP1R3G	1378
chr10-3902018-3903280	0.00744084	0.811411	0.104	0.044	1	RP11-464C19.3	31238
chr17-4896076-4904015	0.00746935	0.519086	0.219	0.147	1	MINK1	0
chr2-73925870-73927344	0.00748146	0.475034	0.177	0.096	1	DGUOK	0
chr20-35698386-35700067	0.00748564	-0.734265	0.052	0.138	1	NFS1	0
chr14-68937670-68940655	0.00748818	0.549081	0.26	0.172	1	ACTN1	0
chr14-75426732-75431014	0.00749163	-0.433914	0.115	0.236	1	JDP2	0
chr2-202032483-202035867	0.00749764	-0.495297	0.104	0.215	1	FZD7	0
chr19-3710191-3710836	0.00750745	-1.05277	0.031	0.111	1	TJP3	0
chr19-41308035-41310910	0.00752439	0.415243	0.24	0.143	1	CCDC97	0
chr3-24493794-24497011	0.00753993	-0.330797	0.177	0.321	1	THRB	0
chr16-51359455-51360098	0.00757514	-1.29181	0.031	0.111	1	RP11-437L7.1	2922
chr21-38326750-38328410	0.00760699	0.605213	0.188	0.107	1	LINC01423	0
chr8-32577932-32578485	0.00763389	1.05557	0.104	0.046	1	NRG1	0
chr4-184536597-184538507	0.00763865	0.457172	0.271	0.191	1	RP11-326I11.4	0
chr14-68501291-68502336	0.00763922	-0.812968	0.042	0.136	1	RAD51B	0
chr7-36151783-36154693	0.00764416	-0.313234	0.208	0.365	1	EEPD1	0
chr1-145963940-145965157	0.00765008	-0.572748	0.073	0.174	1	ANKRD34A	0
chr2-160406713-160409052	0.00767368	0.494981	0.188	0.112	1	RBMS1	0
chr19-32971213-32972691	0.00771147	0.448397	0.292	0.193	1	CEP89	0
chr22-17938238-17939696	0.0077176	-0.683769	0.062	0.165	1	MICAL3	0
chr2-28869691-28871060	0.00772748	0.478048	0.219	0.139	1	TRMT61B	0
chr2-148019335-148022122	0.00772887	0.362037	0.354	0.275	1	ORC4	0
chr10-88582518-88583731	0.007738	-0.696153	0.042	0.124	1	RNLS	0
chr2-5560895-5561522	0.00774055	-0.86847	0.031	0.117	1	AC107057.1	4863
chr1-56919203-56922436	0.00775515	-0.645298	0.062	0.168	1	C8A	981
chr19-47618683-47620162	0.00775619	-1.19847	0.042	0.125	1	CTD-2571L23.8	0
chr2-63840072-63843209	0.00776935	-0.372531	0.198	0.337	1	UGP2	0
chr22-38731268-38737459	0.00777852	-0.457312	0.208	0.36	1	GTPBP1	0
chr3-157165587-157167189	0.00779768	0.508287	0.104	0.044	1	CCNL1	4826
chr2-46540708-46544754	0.00780269	0.328824	0.302	0.215	1	RHOQ	0
chr20-14336513-14338030	0.00783109	-0.501886	0.115	0.245	1	FLRT3	0
chr6-109318051-109318976	0.00784422	-0.838928	0.042	0.135	1	CD164	47537
chr3-131502335-131503421	0.00787968	0.543387	0.177	0.095	1	MRPL3	0
chr16-67734504-67735368	0.0078926	-0.799039	0.031	0.122	1	RANBP10	0
chr14-63727045-63728782	0.0079286	-0.524619	0.094	0.204	1	SGPP1	0
chr7-73555440-73558375	0.00792934	0.405165	0.354	0.269	1	BCL7B	0
chr5-61301613-61302358	0.00793933	0.837272	0.135	0.062	1	ZSWIM6	29914
chr17-78340911-78344152	0.00794429	0.437592	0.167	0.083	1	AC061992.2	0
chr11-128463173-128464475	0.0079453	0.896922	0.115	0.052	1	ETS1	0
chr3-14371629-14372302	0.00796785	1.12964	0.104	0.046	1	LINC01267	19060
chr13-26185791-26187448	0.00798768	-0.645278	0.083	0.181	1	RNF6	0
chr9-134320383-134337215	0.00798847	-0.277797	0.51	0.659	1	RXRA	0
chr5-1644825-1645561	0.00799878	0.842783	0.104	0.043	1	CTD-2012J19.3	33357
chr16-57617745-57625131	0.00802493	0.326198	0.354	0.279	1	ADGRG1	0
chr14-69657736-69659219	0.00803413	0.661097	0.188	0.109	1	SUSD6	0
chr19-14059489-14062781	0.00803773	-0.40691	0.229	0.382	1	PALM3	329
chr6-37553661-37555294	0.00804045	0.712718	0.156	0.079	1	RP1-153P14.5	2800
chr9-38310737-38312337	0.00804954	0.635452	0.104	0.045	1	RP11-113O24.3	48089
chr1-204144770-204145826	0.00805787	-1.03382	0.031	0.111	1	ETNK2	0
chr2-9385007-9387763	0.00805907	0.416174	0.208	0.119	1	ASAP2	0
chr12-121753720-121754526	0.00807785	-1.03392	0.062	0.156	1	TMEM120B	0
chr2-9389362-9391222	0.0080886	-1.12029	0.042	0.128	1	ASAP2	0
chr19-7488344-7490147	0.00810046	-0.580208	0.104	0.226	1	PEX11G	0
chr12-96398669-96401652	0.00811032	0.383303	0.323	0.229	1	CDK17	0
chr5-68319255-68320781	0.00811886	0.940176	0.135	0.07	1	PIK3R1	17433
chr17-19302848-19304858	0.00812796	0.763918	0.156	0.085	1	EPN2	0
chr12-108560508-108563969	0.0081492	0.337776	0.396	0.3	1	SART3	0
chr1-211643037-211645048	0.00815784	-0.55172	0.177	0.316	1	RP11-354K1.1	0
chr17-18377012-18378440	0.00816275	-0.618182	0.135	0.256	1	EVPLL	0
chr14-64719815-64727162	0.00816283	0.489661	0.281	0.214	1	PLEKHG3	0
chr1-33255252-33259312	0.0081641	-0.466031	0.146	0.279	1	ZNF362	0
chr3-99636973-99638914	0.00816487	0.801503	0.104	0.049	1	COL8A1	0
chr1-202014864-202019685	0.00817225	0.520662	0.177	0.108	1	ELF3	0
chr5-161498427-161499059	0.00818233	-0.877726	0.031	0.114	1	GABRB2	0
chr7-28708088-28709549	0.00818568	0.743899	0.104	0.038	1	CREB5	0
chr22-44701333-44703629	0.00818986	-0.504823	0.104	0.228	1	PRR5	0
chr13-95641082-95642586	0.00819075	-0.750148	0.125	0.229	1	DZIP1	0
chr2-106816892-106817478	0.0082225	-1.29703	0.031	0.11	1	ST6GAL2	0
chr22-46361994-46363259	0.00822472	-0.839674	0.062	0.168	1	CELSR1	0
chr11-33690277-33693627	0.00822626	0.347341	0.135	0.064	1	CD59	4633
chr17-1997029-2000439	0.00823824	-0.498369	0.135	0.269	1	RTN4RL1	0
chr8-58658388-58660436	0.00823933	0.46765	0.198	0.12	1	NSMAF	0
chr11-119024277-119031455	0.00823994	-0.276856	0.406	0.567	1	SLC37A4	0
chr3-186107505-186111363	0.00826208	0.266718	0.438	0.322	1	ETV5	0
chr15-45022410-45024393	0.00826957	-0.562383	0.125	0.25	1	SORD	0
chr1-51517550-51519747	0.00826966	-0.53239	0.146	0.25	1	EPS15	0
chr9-37927825-37928597	0.0082717	-1.21108	0.031	0.109	1	RP11-613M10.9	0
chr19-33519310-33522517	0.00827798	-0.424548	0.146	0.294	1	PEPD	0
chr18-61737795-61739206	0.00827972	-0.786797	0.052	0.146	1	RP11-879F14.1	0
chr12-113097644-113099073	0.00830671	0.509439	0.135	0.064	1	RASAL1	0
chr6-160704484-160705260	0.00831068	-0.79037	0.042	0.137	1	PLG	0
chr12-132499893-132503245	0.00831217	-0.835738	0.062	0.154	1	FBRSL1	0
chr15-77542737-77543990	0.0083183	0.665237	0.104	0.046	1	RP11-307C19.1	8626
chr5-172890758-172893403	0.00833511	-0.503888	0.094	0.216	1	ERGIC1	0
chr21-42971824-42975957	0.0083391	-0.306947	0.25	0.398	1	PKNOX1	0
chr3-138433954-138435879	0.00834394	0.464854	0.25	0.166	1	ESYT3	0
chr17-77145449-77149503	0.00835134	-0.530705	0.083	0.193	1	SEC14L1	0
chr15-74866087-74868802	0.00841507	-0.441003	0.219	0.373	1	SCAMP2	0
chr2-73736736-73737953	0.00842777	-0.574551	0.073	0.169	1	TPRKB	0
chr19-41351097-41354701	0.00843535	0.444429	0.125	0.059	1	TMEM91	0
chr13-45781270-45782246	0.00847439	-0.854779	0.042	0.126	1	SIAH3	0
chr9-35609128-35610464	0.00853252	0.618147	0.135	0.069	1	TESK1	0
chr16-15948915-15950898	0.00854247	0.728345	0.104	0.049	1	ABCC1	0
chr19-11088331-11093500	0.00854475	0.363536	0.188	0.119	1	LDLR	0
chr7-129947533-129953618	0.00855905	0.299386	0.396	0.31	1	UBE2H	0
chr1-109546204-109549411	0.00856528	-0.462421	0.083	0.186	1	GNAI3	0
chr22-23557945-23558895	0.0085654	-1.01933	0.042	0.122	1	PCAT14	10147
chr12-116433981-116435169	0.00856619	0.778685	0.188	0.105	1	RP11-148B3.2	44509
chr6-110039326-110040523	0.00859996	0.620235	0.104	0.044	1	GPR6	58607
chr2-27091683-27096848	0.00865575	-0.458144	0.375	0.502	1	KHK	0
chr16-4472579-4475084	0.00868943	0.617653	0.167	0.095	1	NMRAL1	0
chr18-13185737-13187032	0.00870692	-1.07208	0.052	0.142	1	RP11-794M8.2	119
chr12-132505125-132509443	0.00871463	-0.699505	0.073	0.171	1	FBRSL1	0
chr1-38046422-38048048	0.00871869	-0.663459	0.042	0.132	1	POU3F1	0
chr16-16146124-16151042	0.00874418	-0.439083	0.344	0.488	1	ABCC6	0
chr20-35267362-35272170	0.00876594	0.407945	0.188	0.114	1	RP4-614O4.11	0
chr3-45547076-45548717	0.00877315	0.994253	0.146	0.08	1	LARS2	0
chr16-24700602-24702163	0.00877548	0.497068	0.135	0.065	1	TNRC6A	0
chr17-45050264-45052725	0.00877797	0.430289	0.26	0.172	1	DCAKD	0
chr2-222655448-222656891	0.00879485	-0.613197	0.073	0.17	1	FARSB	0
chr17-81633706-81637554	0.00879552	-0.51129	0.188	0.322	1	NPLOC4	0
chr5-42422897-42425489	0.00880396	-0.466369	0.104	0.227	1	GHR	0
chr20-38259838-38261029	0.00880548	-0.996968	0.073	0.177	1	KIAA1755	0
chr16-12094958-12100474	0.0088184	-0.418159	0.073	0.192	1	SNX29	0
chr20-3080803-3081567	0.00881844	-0.960227	0.042	0.128	1	AVP	988
chr11-78060993-78062291	0.00882836	-1.20941	0.042	0.12	1	NDUFC2-KCTD14	0
chr11-72189164-72190861	0.00885047	-0.744379	0.062	0.163	1	FOLR1	0
chr9-112486095-112488314	0.00885906	-0.484873	0.104	0.225	1	KIAA1958	0
chr1-207024206-207029289	0.00887808	0.626361	0.156	0.098	1	C1orf116	0
chr16-11609221-11610984	0.0088909	0.635548	0.167	0.094	1	LITAF	0
chr8-133320251-133322734	0.00892929	0.461698	0.24	0.157	1	NDRG1	18228
chr4-44446710-44449460	0.0089446	-0.482603	0.167	0.304	1	KCTD8	0
chr11-9137319-9140677	0.00895798	0.632375	0.156	0.09	1	DENND5A	0
chr20-25220375-25224379	0.00895994	-0.470679	0.031	0.11	1	ENTPD6	0
chr11-35681690-35683167	0.009	0.76075	0.146	0.076	1	TRIM44	0
chr1-239899624-239900277	0.00902393	-0.894171	0.073	0.173	1	CHRM3	0
chr3-123026052-123028898	0.00902553	0.683024	0.104	0.048	1	SEMA5B	0
chr5-112239865-112240450	0.0090279	0.820476	0.167	0.09	1	EPB41L4A	0
chr17-79918066-79919879	0.00903205	-0.604796	0.073	0.174	1	RP11-353N14.5	0
chr1-10398244-10400008	0.00904407	-0.398342	0.156	0.295	1	PGD	0
chr22-50165202-50165819	0.00905385	-1.18885	0.042	0.124	1	MOV10L1	3511
chr6-27752111-27754447	0.00905512	-0.733353	0.052	0.134	1	LINC01012	41888
chr6-144062803-144065350	0.00911717	-0.469968	0.062	0.172	1	PLAGL1	0
chr14-64947651-64948989	0.0091312	-0.697714	0.115	0.227	1	RAB15	0
chr12-122077978-122082252	0.00915957	0.375037	0.281	0.204	1	MLXIP	0
chr17-37487929-37491679	0.0091702	0.433461	0.229	0.154	1	DUSP14	0
chr1-43171656-43172968	0.00917559	-0.632238	0.094	0.193	1	CFAP57	0
chr11-13896315-13897327	0.00918609	-0.792276	0.062	0.164	1	RNA5SP331	10156
chr18-57585418-57587420	0.00920222	-0.547899	0.062	0.156	1	FECH	0
chr11-114256493-114261477	0.00921177	-0.547819	0.083	0.188	1	NNMT	0
chr4-71833053-71833612	0.00924429	-1.6492	0.042	0.116	1	RP11-545L5.1	9072
chr16-8862744-8865077	0.00926799	-0.658478	0.167	0.287	1	CARHSP1	0
chr6-41587114-41588544	0.00927289	-1.36764	0.031	0.106	1	FOXP4	0
chr14-93135301-93136471	0.0092846	-1.24412	0.031	0.103	1	ITPK1	18980
chr12-6359724-6364455	0.00929155	-0.40505	0.271	0.421	1	SCNN1A	0
chr11-128451358-128454046	0.00934006	0.599371	0.24	0.157	1	ETS1	4714
chr10-15084139-15085314	0.0093524	0.521804	0.177	0.097	1	ACBD7	0
chr15-74869487-74871285	0.00936828	-0.847476	0.052	0.136	1	SCAMP2	0
chr9-72359797-72366464	0.0093693	-0.254734	0.302	0.466	1	ZFAND5	0
chrX-24464486-24465770	0.00939819	-0.640753	0.052	0.139	1	PDK3	0
chr2-187403309-187405209	0.00941603	-0.700109	0.052	0.139	1	CALCRL	0
chr1-162023403-162024630	0.00942096	0.921604	0.104	0.045	1	OLFML2B	0
chr22-37559021-37564621	0.00942843	0.466046	0.177	0.11	1	CDC42EP1	0
chr2-38375075-38378265	0.00945213	-0.468699	0.167	0.286	1	ATL2	0
chr9-95316486-95318106	0.00945575	-0.515553	0.083	0.194	1	FANCC	0
chr20-34309158-34313313	0.0094946	-0.422849	0.271	0.413	1	AHCY	0
chr20-19973575-19978971	0.00950194	0.302064	0.271	0.176	1	RIN2	0
chr1-53893878-53897554	0.00951294	-0.577035	0.177	0.306	1	DIO1	0
chr8-144495790-144496718	0.00951946	-1.13402	0.042	0.124	1	PPP1R16A	0
chr3-13597592-13598063	0.00952391	-1.50511	0.031	0.109	1	FBLN2	0
chr2-197802932-197806653	0.00953071	-0.420367	0.135	0.263	1	PLCL1	0
chr16-26791012-26791701	0.00955373	-1.04685	0.052	0.141	1	RP11-142A12.1	61885
chr9-98848317-98849134	0.00955408	0.64715	0.115	0.047	1	GALNT12	0
chr2-127400540-127402808	0.00958272	0.608328	0.156	0.088	1	AC068282.3	0
chr5-10452662-10454013	0.00960917	0.684507	0.104	0.043	1	ROPN1L	0
chr22-33404708-33405693	0.00961957	-1.16352	0.031	0.103	1	LARGE1	0
chr22-41308012-41309109	0.00963817	-0.624663	0.052	0.155	1	ZC3H7B	0
chr6-37283657-37285187	0.00964034	-0.876341	0.052	0.146	1	TBC1D22B	0
chr10-17118718-17120349	0.00965321	-0.752583	0.062	0.164	1	CUBN	0
chr16-88781108-88786071	0.00965401	0.48423	0.219	0.145	1	PIEZO1	0
chr12-116716898-116720604	0.00965549	0.496595	0.208	0.122	1	C12orf49	0
chr16-1192162-1195422	0.00967079	-0.467975	0.146	0.28	1	CACNA1H	0
chr3-119293376-119296134	0.00968243	0.498779	0.26	0.174	1	ARHGAP31	0
chr3-9749159-9751287	0.00969998	-0.44177	0.208	0.337	1	OGG1	0
chr4-88244821-88245775	0.00970741	-0.980706	0.042	0.128	1	PPM1K	11844
chr6-43835717-43839141	0.0097238	0.636601	0.104	0.05	1	RP11-344J7.3	0
chr5-135877708-135878831	0.00973054	-0.743717	0.125	0.237	1	SLC25A48	0
chr7-151753790-151756626	0.00973406	0.50113	0.167	0.09	1	PRKAG2	0
chr17-82297171-82299971	0.009742	0.363567	0.333	0.229	1	RP13-516M14.1	2260
chr6-127266229-127268517	0.00976235	-0.465501	0.135	0.252	1	RNF146	0
chr8-28726661-28728752	0.00976269	-0.598041	0.083	0.197	1	EXTL3	0
chr3-134477847-134478678	0.00978774	-0.87038	0.031	0.106	1	ANAPC13	0
chr11-133052385-133053408	0.00979593	-0.675095	0.083	0.191	1	OPCML	0
chr1-224432608-224436456	0.00979791	-0.435658	0.052	0.147	1	WDR26	0
chr14-77980493-77981547	0.00980632	-0.658271	0.031	0.113	1	ADCK1	45480
chr16-85333680-85336874	0.00981138	-0.58922	0.146	0.265	1	GSE1	0
chr17-58006215-58008322	0.00981565	0.471832	0.26	0.189	1	SRSF1	0
chr18-45966697-45967950	0.00981846	0.485224	0.271	0.184	1	EPG5	0
chr2-168246209-168248321	0.009821	0.448763	0.156	0.082	1	STK39	0
chr7-92133340-92136044	0.00983744	0.302272	0.302	0.21	1	CYP51A1	0
chr20-26009511-26010764	0.00984087	0.586163	0.135	0.062	1	RP4-760C5.3	0
chr12-120971522-120973866	0.00984677	-0.543525	0.167	0.29	1	HNF1A-AS1	0
chr2-109059323-109060009	0.00986741	-0.715148	0.042	0.137	1	SH3RF3-AS1	67317
chr2-232447458-232448492	0.00986859	-0.752781	0.094	0.196	1	ALPI	7630
chr7-103809467-103810753	0.00991307	-0.887481	0.042	0.132	1	RELN	0
chr15-90300903-90302335	0.00993375	-0.795695	0.083	0.186	1	RP11-697E2.12	0
chr1-1079278-1081369	0.00994096	0.544667	0.219	0.139	1	C1orf159	448
chr4-3461047-3465024	0.00995453	-0.628937	0.115	0.226	1	DOK7	0
chr15-68608033-68608934	0.00997607	0.718024	0.104	0.044	1	CORO2B	0
chr22-31289428-31293012	0.00997874	0.422151	0.25	0.17	1	PIK3IP1	0
chr19-6273484-6274559	0.00998189	-1.03248	0.031	0.107	1	MLLT1	0
chr14-63748630-63749389	0.00998462	-0.938268	0.042	0.125	1	SGPP1	20590
chr2-27375693-27382020	0.0100018	-0.339388	0.312	0.466	1	SNX17	0
chr4-76896624-76898709	0.0100212	-0.492541	0.198	0.322	1	SOWAHB	0
chr17-50439952-50441205	0.0100306	-0.707107	0.156	0.268	1	ACSF2	0
chr10-5147111-5147841	0.0100432	1.01448	0.115	0.051	1	AKR1C3	39424
chr10-78656486-78658003	0.010044	-0.651524	0.073	0.175	1	RP11-90J7.3	0
chr3-48889807-48890400	0.0100442	-1.01585	0.031	0.112	1	SLC25A20	0
chr9-89730672-89731847	0.0100588	-1.23314	0.031	0.104	1	UNQ6494	10912
chr1-153610297-153613645	0.0100863	0.510431	0.208	0.129	1	S100A16	0
chr17-41937782-41938509	0.0100946	-0.805756	0.031	0.115	1	TTC25	0
chr12-112408946-112410234	0.0100954	0.55607	0.188	0.106	1	RPL6	0
chr1-151687119-151689894	0.0101337	-0.526932	0.125	0.247	1	SNX27	0
chr14-72812171-72813018	0.0101378	0.72541	0.104	0.048	1	DPF3	0
chr2-73082717-73087015	0.0101418	-0.554717	0.115	0.222	1	RAB11FIP5	0
chr7-75887634-75888865	0.010152	-1.09184	0.042	0.128	1	RHBDD2	0
chr1-24717707-24718639	0.010169	-0.939383	0.062	0.156	1	CLIC4	26717
chr7-28570148-28570852	0.0102004	0.782624	0.135	0.066	1	CREB5	0
chr17-39027004-39027997	0.0102091	-0.906561	0.031	0.11	1	CTD-2206N4.2	0
chr12-120350445-120351462	0.0102191	-0.989263	0.052	0.141	1	MSI1	0
chr13-98265826-98268040	0.0102234	-0.501602	0.146	0.269	1	FARP1	0
chr9-72038838-72039599	0.0102374	0.78826	0.115	0.057	1	C9orf57	11776
chr2-44566-48152	0.0102397	-0.373952	0.219	0.355	1	FAM110C	0
chr9-137445125-137450279	0.0102458	-0.66402	0.115	0.227	1	NSMF	0
chr11-8055282-8056349	0.0102461	-1.08202	0.042	0.125	1	TUB	0
chr3-160449091-160451278	0.0102546	0.39557	0.292	0.179	1	TRIM59	0
chr7-152081029-152082769	0.01026	0.73221	0.146	0.072	1	GALNT11	0
chr1-21333956-21340837	0.0102982	-0.436314	0.229	0.36	1	ECE1	0
chr1-85502512-85503201	0.0103043	1.08439	0.104	0.048	1	DDAH1	0
chr8-55772157-55773967	0.0103172	0.395392	0.302	0.204	1	TGS1	0
chr6-41013335-41014201	0.0103212	-0.871934	0.031	0.111	1	UNC5CL	12709
chr4-168816017-168817231	0.0103254	0.680455	0.104	0.048	1	PALLD	0
chr1-168225105-168227877	0.0103408	0.588893	0.188	0.128	1	SFT2D2	0
chr10-45726712-45727659	0.0103412	0.617149	0.125	0.061	1	FAM21C	0
chr1-108876496-108877623	0.0104	0.596151	0.104	0.049	1	GPSM2	0
chr3-14201183-14204135	0.0104667	-0.588049	0.188	0.312	1	LSM3	63
chr19-861638-864557	0.0104769	0.547368	0.125	0.066	1	CFD	0
chr7-129828598-129832499	0.0104823	0.54017	0.125	0.061	1	UBE2H	0
[truncated: 5,772 more rows]

## Sheet: PT3
	p_val	avg_log2FC	pct.1	pct.2	p_val_adj	gene	distance
chr14-104970160-104981342	1.90803e-109	0.974979	0.558	0.24	2.44243e-104	AHNAK2	0
chr2-28397764-28416137	3.16728e-90	0.834771	0.492	0.204	4.05437e-85	FOSL2	0
chr16-89917632-89925040	5.86916e-85	1.14798	0.346	0.101	7.51299e-80	TUBB3	0
chr11-114294763-114296755	3.05841e-84	1.87722	0.208	0.015	3.91502e-79	NNMT	0
chr6-44056781-44059707	3.40511e-74	1.43202	0.183	0.013	4.35882e-69	RP5-1120P11.3	14205
chr18-79576073-79578772	1.46201e-65	1.95545	0.23	0.043	1.87148e-60	RP11-567M16.1	0
chr17-78933303-78936381	3.02095e-64	1.33037	0.248	0.051	3.86706e-59	TIMP2	7915
chr3-46873031-46887349	1.17753e-60	-0.472957	0.3	0.573	1.50733e-55	PTH1R	0
chr1-233112836-233113878	1.25979e-60	2.0866	0.152	0.01	1.61263e-55	PCNX2	0
chr11-8233343-8234950	1.81232e-60	1.7466	0.152	0.012	2.31991e-55	LMO1	0
chr1-42739645-42741854	2.80798e-59	-1.17273	0.025	0.176	3.59444e-54	CLDN19	0
chr10-78756503-78757905	1.28354e-58	1.60523	0.172	0.022	1.64303e-53	RP11-31E13.2	59480
chr19-50657860-50659428	2.2267e-55	1.37598	0.17	0.023	2.85035e-50	C19orf81	0
chr10-73906433-73909853	1.81128e-54	1.15026	0.266	0.08	2.31859e-49	PLAU	0
chr11-114057909-114065396	1.5516e-53	-0.604497	0.241	0.49	1.98617e-48	ZBTB16	0
chr3-101862161-101864956	2.31389e-52	1.67247	0.17	0.027	2.96197e-47	NFKBIZ	1138
chr11-85718865-85719583	7.10645e-52	1.79071	0.143	0.013	9.09683e-47	SYTL2	0
chr10-5942493-5946429	9.8733e-52	1.12498	0.212	0.05	1.26386e-46	IL15RA	0
chr5-141507875-141509533	8.60879e-51	1.98698	0.133	0.012	1.10199e-45	PCDHGC3	0
chr21-34807459-34808479	2.45072e-50	2.27212	0.112	0.003	3.13712e-45	RUNX1	0
chr11-12286882-12289049	3.62476e-50	1.34342	0.201	0.047	4.63999e-45	MICALCL	0
chr16-57665647-57668719	1.01601e-49	1.49834	0.167	0.029	1.30057e-44	ADGRG3	0
chr21-45524885-45529754	1.05037e-48	-0.774951	0.112	0.326	1.34456e-43	SLC19A1	0
chr16-46386061-46392229	4.28516e-48	0.699241	0.317	0.123	5.48534e-43	SHCBP1	188324
chr9-127561360-127563483	5.83715e-47	1.32913	0.145	0.02	7.47202e-42	FAM129B	0
chr3-57969624-57970329	9.14456e-47	2.07943	0.116	0.008	1.17058e-41	FLNB	38070
chr1-7469001-7472642	3.51655e-45	1.02114	0.211	0.06	4.50146e-40	CAMTA1	0
chr11-114178477-114182151	3.23215e-44	-0.671431	0.095	0.28	4.13741e-39	ZBTB16	0
chr17-81063475-81073299	4.17032e-44	-0.6075	0.157	0.364	5.33834e-39	BAIAP2	0
chr2-100291102-100292435	4.847e-44	2.21797	0.116	0.01	6.20454e-39	LONRF2	0
chr12-4268825-4275646	1.61353e-43	0.862132	0.259	0.1	2.06545e-38	CCND2	0
chr8-8227307-8229073	5.72182e-43	-0.756756	0.024	0.152	7.32439e-38	RP11-556O5.6	38111
chr15-54518070-54519224	1.67368e-42	-0.906705	0.044	0.189	2.14244e-37	UNC13C	0
chr16-34581053-34589749	2.6492e-42	0.734704	0.243	0.081	3.39119e-37	CTD-2144E22.8	388994
chr7-129969772-129971185	4.51201e-42	1.7284	0.105	0.008	5.77573e-37	UBE2H	16822
chr22-36321824-36338337	6.87804e-42	0.423704	0.574	0.399	8.80444e-37	MYH9	0
chr22-27238947-27239624	7.01276e-42	2.07236	0.118	0.011	8.9769e-37	RP5-1172A22.1	14219
chr3-42651599-42656812	9.69189e-42	0.858672	0.301	0.137	1.24064e-36	ZBTB47	0
chr6-30746768-30753178	1.04439e-41	0.640921	0.332	0.156	1.3369e-36	IER3	2213
chr20-57558619-57571275	1.33362e-41	-0.458752	0.229	0.438	1.70715e-36	PCK1	0
chr1-41455734-41456391	2.65675e-41	2.2925	0.11	0.011	3.40085e-36	RNA5SP45	10545
chr11-114157504-114177900	9.51699e-41	-0.354065	0.524	0.723	1.21825e-35	ZBTB16	0
chr1-17232203-17234230	1.04099e-40	1.20733	0.223	0.076	1.33256e-35	PADI1	0
chr7-151727162-151728887	1.48287e-40	1.23794	0.154	0.033	1.8982e-35	PRKAG2	0
chr2-47028112-47036072	4.05848e-40	0.68716	0.265	0.107	5.19518e-35	TTC7A	0
chr14-104966960-104969555	5.57235e-40	1.01386	0.244	0.091	7.13306e-35	AHNAK2	0
chr19-13051213-13056510	8.38268e-40	0.766017	0.438	0.257	1.07305e-34	NFIX	0
chr20-50308390-50309383	1.33502e-39	1.37941	0.151	0.032	1.70893e-34	LINC01270	0
chr2-105403539-105404756	1.77799e-39	1.44726	0.143	0.028	2.27596e-34	FHL2	0
chr22-30245566-30254797	2.81063e-39	0.642299	0.46	0.286	3.59783e-34	LIF	0
chr20-49775111-49776900	7.15361e-39	1.12808	0.196	0.058	9.15719e-34	SLC9A8	35812
chr16-46398350-46401835	9.75045e-39	0.846847	0.2	0.059	1.24814e-33	SHCBP1	178718
chr8-141624901-141625474	1.01396e-38	2.46361	0.102	0.008	1.29795e-33	AC138647.1	106163
chr14-61524223-61528194	1.39984e-38	0.778919	0.264	0.11	1.7919e-33	PRKCH	0
chr20-57692373-57693958	1.40069e-38	1.25353	0.152	0.033	1.793e-33	PMEPA1	0
chr20-57694843-57696238	1.88279e-38	1.59625	0.112	0.012	2.41012e-33	PMEPA1	0
chr14-105064607-105067726	2.49296e-38	1.28372	0.156	0.034	3.19119e-33	GPR132	0
chr14-101073060-101073802	2.73008e-38	1.52879	0.121	0.019	3.49472e-33	AL132709.1	66
chr3-72338407-72339990	2.96632e-38	1.02878	0.132	0.021	3.79713e-33	RP11-447M4.1	14379
chr5-83471210-83474952	3.71741e-38	0.776635	0.336	0.169	4.75858e-33	VCAN	0
chr11-114307396-114309219	5.48717e-38	1.43342	0.122	0.018	7.02402e-33	NNMT	0
chr4-7206436-7207702	6.50106e-38	1.42738	0.109	0.012	8.32188e-33	SORCS2	0
chr2-98912269-98912978	6.58478e-38	1.9863	0.113	0.013	8.42905e-33	KIAA1211L	0
chr4-1043345-1044559	2.16399e-37	1.25382	0.18	0.053	2.77008e-32	RNF212	11690
chr5-179275520-179276740	2.58011e-37	1.5202	0.165	0.04	3.30274e-32	ADAMTS2	0
chr2-1720741-1722282	8.31181e-37	1.6077	0.149	0.035	1.06398e-31	PXDN	0
chr11-2824875-2827083	9.19005e-37	1.11672	0.175	0.051	1.1764e-31	KCNQ1	0
chr21-29130167-29130950	1.01322e-36	1.71031	0.139	0.028	1.297e-31	MAP3K7CL	0
chr8-102756524-102758252	1.12494e-36	1.57569	0.117	0.018	1.44001e-31	KB-1732A1.1	47264
chr20-4041498-4042482	2.02624e-36	1.28753	0.107	0.014	2.59375e-31	RNF24	25915
chr9-121285673-121290221	2.71955e-36	0.617843	0.355	0.192	3.48124e-31	GSN	0
chr5-142215811-142216694	3.58403e-36	1.77651	0.125	0.021	4.58784e-31	NDFIP1	61367
chr5-179264838-179266205	3.95146e-36	1.07082	0.237	0.091	5.05818e-31	ADAMTS2	0
chr2-20640768-20642949	1.06811e-35	1.02596	0.249	0.103	1.36726e-30	HS1BP3	0
chr15-69467587-69469771	1.59453e-35	1.36914	0.105	0.013	2.04112e-30	DRAIC	0
chr3-40800270-40800808	1.7227e-35	2.03267	0.103	0.013	2.20519e-30	RP11-761N21.1	0
chr17-78374680-78376140	1.76873e-35	1.50835	0.109	0.015	2.26412e-30	RP11-806H10.4	768
chr8-144767327-144768392	1.79603e-35	1.77086	0.114	0.016	2.29906e-30	ZNF34	4721
chr14-105466725-105478477	2.04488e-35	0.4269	0.474	0.311	2.61761e-30	CRIP2	0
chr11-34274370-34276093	4.56583e-35	0.803841	0.166	0.046	5.84463e-30	ABTB2	0
chr1-201275104-201275795	5.96886e-35	1.72838	0.111	0.016	7.64062e-30	PKP1	7656
chr2-109690418-109691722	6.31238e-35	-0.829519	0.026	0.139	8.08035e-30	RP11-506F3.1	67076
chr22-38033590-38035018	6.82989e-35	1.60303	0.104	0.013	8.74281e-30	POLR2F	0
chr9-137410222-137412734	7.79983e-35	1.14442	0.185	0.06	9.9844e-30	EXD3	0
chr5-172910068-172911578	7.80044e-35	1.531	0.125	0.023	9.98519e-30	ERGIC1	0
chr5-132385279-132390315	8.77371e-35	0.653997	0.347	0.194	1.1231e-29	SLC22A5	0
chr12-3303490-3305108	9.12554e-35	1.35134	0.112	0.016	1.16814e-29	RP5-1063M23.2	13609
chr2-28610339-28611811	9.22945e-35	0.898253	0.152	0.039	1.18144e-29	PLB1	0
chr3-93470137-93471027	1.07938e-34	0.742321	0.236	0.089	1.38169e-29	PROS1	402005
chr7-1059024-1061276	1.1493e-34	-0.8809	0.043	0.16	1.4712e-29	GPR146	0
chr1-41492235-41504820	1.20825e-34	0.447142	0.524	0.36	1.54665e-29	HIVEP3	1544
chr15-40046823-40048707	1.49476e-34	1.30991	0.133	0.027	1.91342e-29	SRP14-AS1	0
chr19-48907499-48909254	1.90016e-34	-1.01591	0.04	0.165	2.43235e-29	NUCB1	0
chr16-84836055-84837024	2.99035e-34	1.37886	0.175	0.052	3.82788e-29	CRISPLD2	0
chr10-126062237-126063883	3.07267e-34	1.46326	0.145	0.034	3.93327e-29	ADAM12	0
chr1-205440376-205442956	4.45447e-34	0.84472	0.25	0.114	5.70208e-29	LEMD1	0
chr8-102753921-102754664	5.74451e-34	1.50966	0.13	0.028	7.35343e-29	KB-1732A1.1	50852
chr10-69438487-69440072	7.68966e-34	1.28491	0.157	0.043	9.84338e-29	TSPAN15	11400
chr20-50320701-50322365	8.69897e-34	1.0812	0.235	0.098	1.11354e-28	LINC01271	0
chr7-50558381-50561500	9.13216e-34	-0.734359	0.092	0.25	1.16899e-28	DDC	0
chr5-134058756-134059548	9.21796e-34	1.77807	0.116	0.019	1.17997e-28	CTB-113I20.2	53193
chr16-84851111-84851889	1.10571e-33	1.45964	0.162	0.043	1.4154e-28	CRISPLD2	0
chr6-136610058-136610829	1.36955e-33	1.53122	0.106	0.014	1.75313e-28	MAP3K5	0
chr10-5545879-5549366	1.56563e-33	0.821908	0.265	0.122	2.00413e-28	CALML3	19107
chr19-7616505-7620561	1.7774e-33	-0.504292	0.133	0.321	2.27521e-28	CAMSAP3	0
chr1-245585205-245585697	1.85339e-33	2.17194	0.101	0.013	2.37248e-28	KIF26B	0
chr17-28497059-28501484	1.99283e-33	-0.911193	0.077	0.222	2.55098e-28	SLC13A2	0
chr14-74619556-74620833	2.92237e-33	1.61476	0.123	0.024	3.74087e-28	CTD-2207P18.2	2908
chr12-103802230-103802781	4.04604e-33	2.08542	0.109	0.018	5.17926e-28	NT5DC3	0
chr2-121699290-121700529	4.14621e-33	0.986199	0.225	0.09	5.30748e-28	NIFK	26415
chr6-30074633-30076455	4.45771e-33	1.57139	0.105	0.014	5.70623e-28	RNF39	0
chr3-45123075-45124799	4.74135e-33	1.50285	0.108	0.018	6.06931e-28	CDCP1	0
chr17-36919914-36922037	7.98693e-33	1.08835	0.15	0.038	1.02239e-27	LHX1	14747
chr18-106574-112552	8.36885e-33	0.62517	0.271	0.129	1.07128e-27	RP11-683L23.7	33028
chr5-168085628-168086757	8.54942e-33	1.63975	0.113	0.018	1.09439e-27	TENM2	0
chr10-28873369-28874193	9.68103e-33	-1.0593	0.02	0.115	1.23925e-27	C10orf126	0
chr9-89664664-89665549	9.91406e-33	-0.957478	0.018	0.109	1.26908e-27	UNQ6494	0
chr1-633691-634587	1.67165e-32	0.611338	0.261	0.121	2.13984e-27	RP5-857K21.4	0
chr14-103549046-103553060	1.71119e-32	0.720996	0.372	0.215	2.19046e-27	BAG5	3483
chr3-11136698-11137849	1.99478e-32	1.03454	0.223	0.084	2.55348e-27	HRH1	0
chr3-57060221-57060901	2.04186e-32	1.32652	0.136	0.033	2.61375e-27	SPATA12	0
chr12-117684962-117685990	2.36229e-32	1.24731	0.183	0.061	3.02392e-27	KSR2	0
chr14-105024787-105025339	2.40094e-32	1.96491	0.102	0.013	3.07339e-27	CDCA4	3638
chr5-150623419-150628483	2.57072e-32	0.785663	0.27	0.124	3.29072e-27	SYNPO	0
chr1-54621533-54624223	3.15356e-32	-0.956917	0.059	0.192	4.03681e-27	FAM151A	0
chr9-134420909-134423377	3.73361e-32	-0.83822	0.06	0.196	4.77932e-27	RXRA	0
chr9-127578245-127580009	4.0179e-32	0.93469	0.197	0.069	5.14323e-27	FAM129B	0
chr10-29946630-29948080	4.797e-32	-0.760518	0.068	0.204	6.14054e-27	KIAA1462	64719
chr15-45454624-45455452	6.02565e-32	1.85106	0.102	0.015	7.71332e-27	C15orf48	5862
chr6-33744059-33748222	6.27229e-32	-0.64982	0.129	0.297	8.02904e-27	IP6K3	0
chr5-49656381-49662069	7.51199e-32	0.592815	0.275	0.124	9.61594e-27	EMB	734122
chr19-14059489-14062781	1.05628e-31	-0.59468	0.136	0.311	1.35212e-26	PALM3	329
chr11-8034878-8036002	2.02702e-31	-1.84912	0.017	0.102	2.59474e-26	TUB	0
chr17-57867922-57868881	2.08204e-31	1.52774	0.131	0.032	2.66518e-26	CUEDC1	0
chr21-44926497-44928595	2.58418e-31	1.22866	0.144	0.038	3.30796e-26	ITGB2	0
chr17-82215030-82218150	2.6208e-31	0.823526	0.133	0.033	3.35483e-26	CCDC57	2199
chr6-31817466-31828177	2.71546e-31	-0.33025	0.427	0.62	3.47601e-26	HSPA1A	0
chr1-223706113-223708393	2.89254e-31	0.940418	0.176	0.058	3.70268e-26	CAPN2	0
chr11-74672812-74673573	3.15892e-31	1.80605	0.122	0.027	4.04367e-26	POLD3	3694
chr10-110410131-110411438	3.40621e-31	1.18843	0.191	0.07	4.36023e-26	RP11-525A16.4	17401
chr13-20419604-20420468	3.72821e-31	1.38449	0.134	0.032	4.77241e-26	CRYL1	0
chr14-99754323-99756680	4.70778e-31	1.15103	0.155	0.047	6.02634e-26	EML1	0
chr16-80027037-80027606	4.87142e-31	1.66616	0.112	0.021	6.2358e-26	RP11-148M9.1	13055
chr10-72327786-72337714	4.95533e-31	0.373917	0.488	0.341	6.34321e-26	DNAJB12	0
chr3-190566256-190566893	6.62124e-31	1.69423	0.118	0.025	8.47572e-26	IL1RAP	0
chr10-110398280-110399827	7.09398e-31	1.05358	0.188	0.067	9.08086e-26	RP11-525A16.4	29012
chr17-82226885-82247518	8.0301e-31	0.353817	0.588	0.462	1.02792e-25	SLC16A3	0
chr7-98172086-98174806	8.91768e-31	-1.08194	0.044	0.162	1.14153e-25	LMTK2	0
chr1-201460836-201463408	1.36645e-30	0.814142	0.188	0.068	1.74917e-25	PHLDA3	974
chr9-121280942-121283257	1.51976e-30	0.830035	0.196	0.073	1.94541e-25	AL513122.1	0
chr17-59836296-59849351	1.69829e-30	0.339777	0.735	0.619	2.17395e-25	VMP1	0
chr18-58784804-58785939	1.7969e-30	1.35836	0.111	0.02	2.30018e-25	RP11-108P20.2	26961
chr4-123832212-123832989	1.79976e-30	1.95278	0.109	0.018	2.30384e-25	LINC01091	0
chr22-37431178-37432820	1.85675e-30	1.30713	0.165	0.053	2.37679e-25	ELFN2	3707
chr5-177494125-177498896	2.24428e-30	0.529238	0.41	0.26	2.87286e-25	PDLIM7	0
chr19-48806530-48813973	2.3819e-30	-0.425945	0.284	0.487	3.04903e-25	BCAT2	0
chr22-18528465-18529454	2.61156e-30	-1.16942	0.02	0.106	3.34301e-25	TMEM191B	0
chr5-71748180-71749007	3.31744e-30	-0.8863	0.024	0.121	4.24659e-25	CARTPT	27131
chr5-150317026-150317729	4.48848e-30	1.576	0.121	0.026	5.74561e-25	ARSI	0
chr6-35722046-35723041	5.08878e-30	-0.80746	0.036	0.144	6.51405e-25	FKBP5	0
chr14-103534800-103544272	5.16212e-30	0.650525	0.228	0.098	6.60792e-25	TRMT61A	0
chr12-6092954-6094211	5.34746e-30	1.12471	0.138	0.038	6.84518e-25	VWF	0
chr4-10105720-10109740	5.44357e-30	0.927678	0.143	0.04	6.9682e-25	WDR1	0
chr19-8396520-8398948	8.15499e-30	-0.961655	0.056	0.178	1.0439e-24	RAB11B	0
chr8-141802047-141802863	1.08553e-29	1.44333	0.122	0.028	1.38957e-24	AC138647.1	283309
chr20-31841792-31843253	1.30566e-29	1.33942	0.156	0.048	1.67135e-24	FOXS1	1047
chr12-122992216-122996887	1.35715e-29	-0.648103	0.046	0.162	1.73726e-24	PITPNM2	0
chr7-50564119-50566289	1.52114e-29	-0.910883	0.057	0.18	1.94717e-24	DDC	0
chr22-37541481-37542568	1.52806e-29	1.12578	0.118	0.025	1.95604e-24	CDC42EP1	17878
chr7-55132631-55134207	1.64695e-29	1.32911	0.122	0.029	2.10823e-24	EGFR	0
chr20-63232028-63233019	1.74171e-29	1.44489	0.162	0.052	2.22952e-24	BIRC7	2863
chr11-125262086-125263966	2.19406e-29	1.17858	0.169	0.06	2.80858e-24	PKNOX2	0
chr15-73940542-73942621	2.19934e-29	1.26763	0.143	0.039	2.81533e-24	LOXL1	0
chr3-48661315-48664914	2.57278e-29	0.634457	0.314	0.179	3.29337e-24	CELSR3	0
chr21-34668858-34670928	2.74239e-29	1.37508	0.116	0.024	3.51048e-24	CLIC6	0
chr1-180167255-180169352	3.7988e-29	1.0528	0.111	0.023	4.86277e-24	QSOX1	0
chr6-30768820-30770046	3.81726e-29	1.17397	0.151	0.047	4.8864e-24	HCG20	0
chr7-227983-237422	4.37646e-29	0.544705	0.327	0.191	5.60221e-24	FAM20C	0
chr15-68586167-68586706	9.16358e-29	1.84394	0.11	0.021	1.17301e-23	CORO2B	0
chr17-78861823-78862811	1.21061e-28	1.0234	0.15	0.048	1.54968e-23	TIMP2	0
chr22-27474908-27475556	1.81693e-28	1.70969	0.112	0.022	2.32582e-23	RP11-46E17.6	14847
chr18-61635584-61639263	2.47835e-28	-0.47602	0.126	0.286	3.17248e-23	RP11-879F14.1	0
chr16-56666980-56670848	2.49309e-28	-0.571602	0.11	0.263	3.19136e-23	MT1G	0
chr16-67277142-67279881	2.93819e-28	0.898611	0.235	0.111	3.76112e-23	PLEKHG4	0
chr10-33136297-33137253	3.06463e-28	1.80348	0.102	0.019	3.92298e-23	RP11-342D11.3	19624
chr1-3312243-3314439	3.1152e-28	0.821554	0.147	0.044	3.9877e-23	PRDM16	0
chr6-157148291-157149419	3.81195e-28	1.14737	0.125	0.032	4.87961e-23	ARID1B	0
chr2-64837916-64840255	4.03236e-28	1.08499	0.158	0.052	5.16174e-23	AC007880.1	5874
chr14-68501291-68502336	5.06453e-28	-0.994572	0.039	0.144	6.48301e-23	RAD51B	0
chr2-223759573-223761474	7.1085e-28	1.22002	0.104	0.018	9.09945e-23	AP1S3	0
chr3-64350933-64352856	7.72534e-28	1.33396	0.118	0.028	9.88905e-23	PRICKLE2	0
chr20-44412453-44416554	1.05288e-27	-0.667832	0.069	0.199	1.34777e-22	HNF4A	0
chr20-19210483-19213452	1.37175e-27	0.997104	0.117	0.027	1.75595e-22	SLC24A3	0
chr15-60913075-60913751	1.48801e-27	-1.3164	0.03	0.124	1.90477e-22	RORA	0
chr11-112784434-112785480	1.67236e-27	1.54096	0.12	0.031	2.14075e-22	RP11-27G22.1	1823
chr5-167916249-167917115	1.94712e-27	1.50031	0.132	0.037	2.49246e-22	TENM2	0
chr7-43302064-43302782	2.24882e-27	1.39438	0.124	0.035	2.87867e-22	HECW1	0
chr16-1082240-1084041	2.28137e-27	1.04688	0.135	0.04	2.92034e-22	SSTR5	2097
chr9-128093526-128095361	2.48849e-27	0.760632	0.139	0.04	3.18546e-22	SLC25A25	0
chr17-57874236-57876729	3.42055e-27	0.837344	0.208	0.09	4.37858e-22	CUEDC1	0
chr17-42779274-42785680	3.48951e-27	0.566892	0.189	0.08	4.46685e-22	WNK4	0
chr11-16790938-16792102	4.3164e-27	1.38047	0.106	0.023	5.52534e-22	PLEKHA7	0
chr22-36463581-36471289	4.7702e-27	0.580461	0.345	0.211	6.10623e-22	TXN2	0
chr20-34309158-34313313	5.56958e-27	-0.565581	0.141	0.301	7.12951e-22	AHCY	0
chr3-14451850-14454479	5.88273e-27	0.7772	0.256	0.128	7.53037e-22	SLC6A6	0
chr12-108837877-108841452	5.90091e-27	0.811889	0.168	0.064	7.55363e-22	SSH1	0
chr19-13090673-13096960	6.34145e-27	0.564383	0.34	0.204	8.11756e-22	NFIX	0
chr2-110100960-110102620	6.87959e-27	0.817479	0.196	0.087	8.80642e-22	MALL	0
chr14-64754684-64760629	7.1347e-27	0.788482	0.212	0.095	9.13298e-22	SPTB	0
chr7-130355963-130357521	7.81219e-27	0.924354	0.173	0.063	1.00002e-21	CPA5	0
chr5-49599259-49603075	1.01086e-26	0.627519	0.216	0.091	1.29398e-21	EMB	793116
chr2-20127720-20131205	1.46146e-26	-0.56787	0.064	0.191	1.87079e-21	AC098828.2	20890
chr9-83536317-83539296	1.47391e-26	-0.597486	0.122	0.274	1.88673e-21	FRMD3	0
chr15-42404298-42405109	1.50161e-26	-0.995063	0.02	0.107	1.92218e-21	CAPN3	0
chr6-112037700-112038458	1.50702e-26	1.41191	0.124	0.033	1.9291e-21	WISP3	15613
chr8-139970027-139971654	1.6216e-26	-0.801038	0.026	0.123	2.07578e-21	TRAPPC9	0
chr5-151014628-151031776	1.66269e-26	-0.334494	0.424	0.595	2.12837e-21	AC008641.1	0
chr17-78340911-78344152	1.69395e-26	0.722442	0.292	0.163	2.16839e-21	AC061992.2	0
chr12-103799544-103800828	1.72913e-26	1.31588	0.116	0.032	2.21343e-21	NT5DC3	0
chr5-135565854-135573994	1.76982e-26	-0.523227	0.178	0.352	2.26551e-21	CXCL14	0
chr4-49101271-49112929	1.9382e-26	0.729059	0.164	0.058	2.48105e-21	CWH43	39189
chr17-81416682-81421830	1.95289e-26	0.704038	0.194	0.078	2.49986e-21	BAHCC1	0
chr22-37545038-37547718	1.97783e-26	0.727582	0.298	0.164	2.53179e-21	CDC42EP1	12728
chr5-139757923-139760839	2.00089e-26	0.931814	0.104	0.023	2.5613e-21	CTB-35F21.3	11688
chr11-114108490-114112068	2.31795e-26	-0.746323	0.055	0.169	2.96716e-21	ZBTB16	0
chr20-31835759-31836619	2.398e-26	1.34766	0.136	0.043	3.06963e-21	MYLK2	1069
chr19-3450724-3451956	2.86207e-26	1.04413	0.141	0.046	3.66367e-21	NFIC	0
chr20-31559828-31561292	2.88048e-26	1.13603	0.129	0.038	3.68725e-21	HM13	0
chr16-3019368-3030040	3.22928e-26	0.33607	0.662	0.563	4.13373e-21	TNFRSF12A	0
chr10-77163919-77164434	3.40639e-26	1.61717	0.11	0.026	4.36046e-21	KCNMA1	0
chr17-48483329-48484280	3.42024e-26	1.25082	0.105	0.021	4.37818e-21	RP11-433M22.2	17288
chr18-48135977-48140293	3.95665e-26	0.764954	0.17	0.065	5.06483e-21	ZBTB7C	0
chr6-143397163-143397987	4.20518e-26	1.25754	0.108	0.023	5.38297e-21	ADAT2	24844
chr9-127521059-127522962	5.11903e-26	1.1706	0.143	0.045	6.55277e-21	FAM129B	0
chr16-2835600-2836527	5.58402e-26	1.51357	0.102	0.02	7.148e-21	ZG16B	0
chr7-74092892-74095236	5.82452e-26	1.07472	0.116	0.03	7.45586e-21	LIMK1	0
chr5-172930863-172933002	6.31263e-26	0.876138	0.168	0.066	8.08067e-21	ERGIC1	0
chr10-33133807-33134807	6.44833e-26	0.884001	0.209	0.092	8.25438e-21	RP11-342D11.3	17134
chr17-31571024-31571958	7.14958e-26	1.61031	0.114	0.027	9.15204e-21	MIR365B	0
chr9-37951659-37954657	7.43077e-26	0.90994	0.204	0.089	9.51198e-21	RP11-613M10.9	0
chr17-8430908-8431400	7.86941e-26	1.91387	0.101	0.021	1.00735e-20	NDEL1	0
chr2-1997212-1997903	7.88173e-26	-1.06614	0.025	0.117	1.00892e-20	MYT1L	0
chr7-114081876-114088540	8.08448e-26	-0.500956	0.307	0.487	1.03488e-20	FOXP2	0
chr20-63253491-63255316	8.23596e-26	1.45935	0.122	0.036	1.05427e-20	NKAIN4	0
chr1-65157508-65160924	8.9012e-26	-0.67757	0.043	0.152	1.13942e-20	AK4	0
chr9-127186159-127188106	1.07253e-25	0.942841	0.144	0.047	1.37293e-20	RALGPS1	0
chr15-75042759-75044367	1.11523e-25	0.956529	0.135	0.043	1.42758e-20	PPCDC	0
chr1-155191917-155198288	1.2606e-25	0.40992	0.329	0.187	1.61366e-20	MUC1	0
chr20-63685205-63693466	1.2809e-25	0.600074	0.203	0.094	1.63965e-20	RTEL1	0
chr22-45994591-45998825	1.31527e-25	0.682516	0.261	0.137	1.68365e-20	CITF22-92A6.1	14780
chr18-48022486-48024281	1.72709e-25	1.07094	0.123	0.033	2.21081e-20	ZBTB7C	2391
chr8-22226877-22228274	1.83867e-25	1.27149	0.113	0.028	2.35364e-20	PHYHIP	0
chr17-64384423-64386003	1.85925e-25	1.25945	0.122	0.034	2.37999e-20	PECAM1	0
chr15-50883925-50886295	1.92704e-25	0.910224	0.147	0.052	2.46676e-20	CTD-2378E12.1	0
chr2-20140981-20142100	2.05184e-25	1.00906	0.135	0.045	2.62652e-20	AC098828.2	34151
chr4-24054908-24056504	2.11632e-25	-0.778766	0.033	0.129	2.70905e-20	PPARGC1A	150818
chr1-17212048-17213190	2.11947e-25	1.54758	0.104	0.023	2.71309e-20	PADI1	0
chr19-10712014-10713786	2.36675e-25	-0.963923	0.033	0.125	3.02962e-20	QTRT1	0
chr17-1080479-1081588	2.756e-25	1.3936	0.113	0.028	3.5279e-20	ABR	0
chr16-66603749-66606577	2.84026e-25	0.817162	0.232	0.114	3.63576e-20	CMTM3	0
chr2-239465004-239466074	3.0271e-25	1.25632	0.127	0.038	3.87493e-20	HDAC4	63349
chr17-40509887-40510688	3.04457e-25	1.20899	0.163	0.061	3.89729e-20	RP5-1028K7.2	6337
chr11-68890140-68891810	3.31472e-25	-1.20081	0.037	0.128	4.24311e-20	MRPL21	0
chr16-46392867-46397238	3.46509e-25	0.779347	0.137	0.043	4.43559e-20	SHCBP1	183315
chr1-42940838-42944907	3.64006e-25	0.63648	0.165	0.061	4.65956e-20	SLC2A1	0
chr1-205447392-205450958	3.98565e-25	0.669911	0.305	0.18	5.10195e-20	LEMD1	0
chr16-8878200-8879108	4.11125e-25	1.36988	0.131	0.04	5.26273e-20	RP11-77H9.1	2525
chr22-32558512-32559115	5.1652e-25	1.60611	0.102	0.023	6.61187e-20	SYN3	0
chr12-52210518-52211118	5.17273e-25	1.58936	0.117	0.03	6.62151e-20	C12orf80	0
chr1-32701419-32704398	5.38207e-25	0.958918	0.169	0.068	6.88948e-20	SYNC	0
chr16-83930-85619	5.50566e-25	1.04583	0.136	0.044	7.04769e-20	MPG	0
chr1-109197265-109198777	5.63814e-25	1.22459	0.118	0.035	7.21726e-20	KIAA1324	0
chr6-37242161-37243136	6.03269e-25	1.18768	0.142	0.049	7.72233e-20	TMEM217	0
chr10-104299143-104301347	6.28513e-25	0.862302	0.232	0.118	8.04547e-20	GSTO2	0
chr6-43120812-43121561	7.19597e-25	1.52044	0.102	0.023	9.21141e-20	PTK7	0
chr3-11096226-11097241	8.05094e-25	1.1825	0.139	0.047	1.03058e-19	HRH1	39851
chr5-58963146-58963797	9.5437e-25	1.64352	0.108	0.025	1.22167e-19	PDE4D	5240
chr7-1092076-1097269	9.83474e-25	-0.569591	0.125	0.267	1.25893e-19	GPER1	0
chrY-56828471-56851716	9.96519e-25	0.553182	0.268	0.147	1.27562e-19	TTTY3	31095082
chr17-75700301-75701043	1.23513e-24	1.21868	0.139	0.044	1.58106e-19	SAP30BP	0
chr3-45551341-45552082	1.27386e-24	1.41319	0.114	0.03	1.63064e-19	LARS2	1919
chr3-150469480-150470731	1.47289e-24	1.2211	0.147	0.053	1.88542e-19	TSC22D2	3048
chr2-219057673-219061533	1.65624e-24	-0.503792	0.189	0.355	2.12012e-19	IHH	0
chrX-68693207-68699586	1.79768e-24	-0.434613	0.136	0.286	2.30118e-19	STARD8	0
chr3-190186850-190187612	2.00947e-24	-1.13095	0.024	0.106	2.57229e-19	P3H2	64412
chr1-156659720-156661815	2.08073e-24	0.751659	0.196	0.087	2.6635e-19	BCAN	187
chr3-185537188-185537962	2.11836e-24	1.19809	0.121	0.038	2.71168e-19	LIPH	0
chr3-193868625-193871366	2.28291e-24	0.933578	0.139	0.048	2.92231e-19	RP11-528A4.2	24600
chr8-133487797-133493475	2.3286e-24	-0.543233	0.052	0.165	2.9808e-19	ST3GAL1	0
chr17-50054839-50065250	2.53662e-24	0.369896	0.576	0.457	3.24708e-19	ITGA3	0
chr1-2250289-2252176	2.58387e-24	-0.747507	0.079	0.202	3.30756e-19	SKI	0
chr17-77284965-77289327	2.77449e-24	0.472095	0.328	0.209	3.55157e-19	SEPT9	0
chr11-69296698-69299703	2.82194e-24	0.602465	0.307	0.182	3.61231e-19	MYEOV	0
chr15-91456001-91456861	2.854e-24	1.29279	0.126	0.038	3.65335e-19	CRAT37	0
chr18-50097559-50098198	3.24312e-24	1.45599	0.114	0.032	4.15146e-19	MYO5B	0
chr15-64856502-64858583	3.90455e-24	0.956239	0.186	0.081	4.99814e-19	PLEKHO2	0
chr9-115117934-115119286	4.09047e-24	1.13899	0.135	0.042	5.23614e-19	TNC	0
chr9-88705991-88707166	4.75912e-24	-0.766108	0.077	0.196	6.09206e-19	RP13-60M5.2	53830
chr8-101491562-101495178	4.81615e-24	-0.518976	0.036	0.124	6.16505e-19	GRHL2	0
chr5-177478250-177480125	5.58742e-24	1.29477	0.101	0.023	7.15234e-19	PDLIM7	3268
chr2-132668447-132671802	5.78759e-24	0.830235	0.194	0.088	7.40858e-19	LYPD1	0
chr11-119699034-119700475	6.32508e-24	-0.908303	0.023	0.104	8.09661e-19	NECTIN1	0
chr10-116753002-116754347	6.42807e-24	0.919069	0.181	0.074	8.22844e-19	HSPA12A	0
chr5-124628920-124629562	7.16516e-24	1.49555	0.123	0.037	9.17198e-19	ZNF608	7350
chr16-4942695-4946223	7.75831e-24	0.528328	0.376	0.246	9.93126e-19	PPL	0
chr9-70477935-70481321	7.83054e-24	-0.493408	0.098	0.235	1.00237e-18	TRPM3	47741
chr6-30091554-30092209	9.03712e-24	1.55961	0.107	0.029	1.15682e-18	TRIM31	10687
chr2-43085983-43087342	1.37366e-23	0.999887	0.143	0.051	1.75839e-18	AC093609.1	10403
chr14-93959219-93960014	1.44586e-23	1.25625	0.123	0.04	1.85082e-18	ASB2	0
chr7-30468815-30471591	1.48823e-23	0.918345	0.137	0.048	1.90506e-18	NOD1	0
chr11-44861802-44863121	1.4912e-23	0.870835	0.214	0.101	1.90886e-18	TSPAN18	0
chr7-139679550-139683854	1.52971e-23	-0.460773	0.192	0.345	1.95815e-18	HIPK2	0
chr1-47962919-47964314	1.77926e-23	-0.772497	0.032	0.121	2.27759e-18	TRABD2B	0
chr22-23673773-23676370	2.16944e-23	-0.648198	0.081	0.208	2.77705e-18	GUSBP11	0
chr11-66906187-66908581	2.78716e-23	-0.732904	0.039	0.135	3.56778e-18	PC	0
chr8-144006856-144009340	2.88129e-23	-0.631384	0.064	0.179	3.68828e-18	PARP10	0
chr4-1791966-1799261	3.24691e-23	-0.427235	0.224	0.394	4.1563e-18	FGFR3	0
chr7-140315914-140316811	3.3609e-23	1.07828	0.132	0.043	4.30222e-18	SLC37A3	0
chr11-12066139-12067530	3.50542e-23	1.38604	0.103	0.025	4.48722e-18	RP13-631K18.3	0
chr10-59732479-59733913	3.67717e-23	-0.851422	0.024	0.107	4.70707e-18	SLC16A9	0
chr11-107840083-107841225	4.15078e-23	1.05126	0.164	0.068	5.31334e-18	SLC35F2	0
chr11-9753774-9760692	4.74244e-23	0.407739	0.333	0.215	6.07071e-18	RP11-540A21.2	0
chrX-133674443-133675721	4.75705e-23	-0.837236	0.055	0.155	6.0894e-18	GPC3	0
chr2-20536554-20541174	4.8057e-23	-0.508035	0.163	0.32	6.15168e-18	HS1BP3	19273
chr6-56842721-56844545	5.33784e-23	0.891361	0.143	0.052	6.83287e-18	DST	0
chr8-144498309-144510878	5.45211e-23	-0.281112	0.455	0.634	6.97914e-18	GPT	0
chr20-58569269-58572238	5.94225e-23	-0.697112	0.055	0.164	7.60656e-18	APCDD1L-AS1	0
chr1-4563666-4566582	6.0313e-23	-0.707406	0.072	0.192	7.72055e-18	RP1-37J18.2	4898
chr1-8012025-8021004	6.57197e-23	-0.560737	0.2	0.344	8.41265e-18	ERRFI1	0
chr22-30204732-30206207	6.87378e-23	1.25359	0.143	0.052	8.79899e-18	HORMAD2	27656
chr5-172740663-172741261	7.73455e-23	1.19486	0.102	0.026	9.90084e-18	DUSP1	26828
chr3-57951172-57952636	8.44026e-23	0.941946	0.152	0.058	1.08042e-17	SLMAP	22003
chr6-158025910-158028231	8.66094e-23	0.698238	0.252	0.138	1.10867e-17	SYNJ2	0
chr5-169945773-169946336	9.56663e-23	1.55269	0.107	0.029	1.22461e-17	DOCK2	0
chr4-69053347-69059268	9.73129e-23	-0.449399	0.22	0.381	1.24568e-17	UGT2B7	0
chr5-172900063-172907102	9.75945e-23	0.378663	0.425	0.306	1.24929e-17	ERGIC1	0
chr21-36428587-36431294	9.85421e-23	0.596159	0.214	0.11	1.26142e-17	CHAF1B	9571
chr17-2892389-2895542	1.14643e-22	0.651625	0.173	0.075	1.46752e-17	RAP1GAP2	0
chr18-48002725-48004607	1.27939e-22	0.700656	0.19	0.088	1.63773e-17	ZBTB7C	22065
chr12-116547954-116548554	1.28373e-22	1.45258	0.126	0.043	1.64328e-17	MAP1LC3B2	0
chr17-1735613-1738380	1.36196e-22	-0.612494	0.1	0.229	1.74342e-17	WDR81	0
chr13-34156857-34157508	1.36264e-22	1.03358	0.101	0.028	1.74429e-17	RFC3	190298
chr12-50246862-50247738	1.51708e-22	1.10158	0.112	0.033	1.94198e-17	LIMA1	0
chr6-4280691-4282361	1.53801e-22	1.08553	0.118	0.036	1.96878e-17	RP3-527G5.1	63381
chr2-43082089-43084467	1.67116e-22	1.00311	0.12	0.036	2.13922e-17	AC093609.1	13278
chr6-165551711-165553747	1.73874e-22	-0.687352	0.051	0.152	2.22572e-17	PDE10A	0
chr4-25652148-25652719	1.74505e-22	1.55906	0.109	0.032	2.23381e-17	SLC34A2	2581
chr18-79714217-79715413	1.90158e-22	-0.91845	0.038	0.131	2.43418e-17	CTDP1	0
chr1-212469872-212470850	1.97682e-22	1.03468	0.122	0.04	2.53049e-17	RP11-61J19.2	2128
chr20-57589149-57596141	2.16597e-22	-0.372323	0.215	0.383	2.77262e-17	RP4-718J7.4	3553
chr11-120807309-120807963	2.33815e-22	1.44551	0.112	0.033	2.99302e-17	GRIK4	0
chr14-105031981-105033176	2.44878e-22	0.748787	0.133	0.043	3.13464e-17	CDCA4	10832
chr20-44692772-44693523	2.48016e-22	1.01501	0.148	0.058	3.1748e-17	LINC01260	0
chr1-11990495-11991298	2.53905e-22	-1.29126	0.029	0.114	3.25019e-17	MFN2	0
chr2-104900631-104902777	2.66593e-22	-0.482012	0.07	0.184	3.4126e-17	LINC01159	28035
chr4-113468103-113468901	3.02173e-22	1.03937	0.131	0.047	3.86805e-17	CAMK2D	0
chr1-153563377-153569201	3.13926e-22	0.391761	0.475	0.34	4.01851e-17	S100A2	0
chr15-33242070-33243375	4.00729e-22	1.05705	0.139	0.052	5.12965e-17	FMN1	47336
chr8-1755408-1756090	4.31941e-22	1.31531	0.121	0.039	5.52919e-17	CLN8	0
chr17-40442596-40450625	4.35967e-22	-0.379695	0.299	0.475	5.58072e-17	IGFBP4	0
chr11-129439852-129440733	5.00061e-22	1.04606	0.124	0.043	6.40119e-17	BARX2	0
chr10-78777345-78779796	5.04324e-22	0.741009	0.146	0.054	6.45575e-17	RP11-31E13.2	80322
chr2-120238605-120240130	5.08579e-22	1.12008	0.116	0.038	6.51021e-17	RALB	0
chr12-124947244-124948614	5.10044e-22	-0.99614	0.049	0.148	6.52898e-17	DHX37	0
chr5-75320232-75321814	5.7233e-22	0.887385	0.13	0.046	7.32628e-17	HMGCR	14514
chr19-49361233-49364631	5.76781e-22	0.554161	0.19	0.082	7.38325e-17	DKKL1	0
chr8-8310413-8311242	5.96435e-22	1.32454	0.101	0.028	7.63485e-17	SGK223	6493
chr2-20490164-20491364	6.07713e-22	0.891683	0.228	0.12	7.77921e-17	AC012065.4	8206
chr19-38716506-38737763	6.54086e-22	0.360004	0.556	0.455	8.37283e-17	CAPN12	0
chr7-151408621-151410944	6.80203e-22	1.02761	0.119	0.038	8.70715e-17	WDR86	0
chr19-5608208-5609703	6.92382e-22	-0.834716	0.038	0.131	8.86305e-17	SAFB2	0
chr18-58849525-58850692	7.2759e-22	1.29238	0.106	0.03	9.31373e-17	ZNF532	11907
chr18-35513167-35513995	7.75398e-22	1.49776	0.109	0.034	9.92571e-17	INO80C	15175
chr5-139744965-139749397	8.07595e-22	0.573013	0.296	0.179	1.03379e-16	CTB-35F21.2	0
chr11-99020324-99021271	8.22126e-22	-1.00221	0.027	0.108	1.05239e-16	CNTN5	0
chr17-50026573-50029404	9.4304e-22	0.637511	0.356	0.233	1.20717e-16	RP11-1094H24.3	9728
chr5-139707634-139712348	1.06188e-21	0.542927	0.265	0.143	1.35929e-16	CTB-35F21.1	0
chr10-97542003-97543620	1.08925e-21	0.897051	0.128	0.044	1.39432e-16	UBTD1	0
chr13-114064069-114066166	1.11226e-21	0.770282	0.188	0.088	1.42378e-16	RASA3	0
chr7-47481619-47482922	1.13504e-21	1.05288	0.121	0.038	1.45294e-16	TNS3	0
chr7-36794783-36797458	1.16658e-21	-0.627878	0.1	0.227	1.49331e-16	AC007349.5	11993
chr9-112041271-112042330	1.2137e-21	0.871937	0.221	0.116	1.55363e-16	SUSD1	0
chr10-80154618-80160741	1.32626e-21	0.651075	0.141	0.053	1.69772e-16	ANXA11	0
chr17-62702858-62706471	1.34398e-21	0.524876	0.19	0.089	1.7204e-16	MARCH10	0
chr2-27091683-27096848	1.39364e-21	-0.427445	0.137	0.29	1.78398e-16	KHK	0
chr3-57006554-57008659	1.5088e-21	0.721389	0.138	0.051	1.93139e-16	ARHGEF3	0
chr14-74616489-74619037	1.54137e-21	1.10192	0.114	0.035	1.97308e-16	CTD-2207P18.2	0
chr1-84253800-84254401	1.57868e-21	1.1772	0.138	0.054	2.02084e-16	PRKACB	15301
chr6-29907693-29909146	1.58721e-21	-0.889687	0.081	0.198	2.03175e-16	HLA-A	32113
chr1-212484809-212486849	1.58919e-21	0.785577	0.165	0.068	2.03429e-16	RP11-61J19.2	17065
chr19-53865952-53869950	1.61569e-21	0.471388	0.284	0.151	2.06821e-16	MYADM	0
chr15-31364189-31368498	1.67474e-21	-0.459326	0.129	0.267	2.1438e-16	KLF13	0
chr14-61552165-61554477	1.84399e-21	0.885391	0.163	0.071	2.36045e-16	RP11-47I22.4	0
chr1-156122392-156131050	2.38063e-21	0.394366	0.443	0.332	3.0474e-16	LMNA	0
chr9-134220177-134221870	2.53365e-21	-0.878145	0.031	0.114	3.24327e-16	LL09NC01-139C3.1	50836
chr5-160164890-160166098	2.53649e-21	0.934754	0.159	0.067	3.24692e-16	FABP6	21268
chr17-50209452-50211014	2.55247e-21	1.25922	0.104	0.029	3.26736e-16	RP11-893F2.5	0
chr17-40067239-40076373	2.60232e-21	-0.346055	0.343	0.51	3.33118e-16	THRA	0
chr7-2031625-2033298	2.75419e-21	-0.66907	0.046	0.142	3.52559e-16	MAD1L1	0
chr5-170522072-170523660	2.89172e-21	1.13602	0.142	0.053	3.70163e-16	KCNIP1	0
chr19-1421506-1425872	2.95663e-21	-0.619674	0.083	0.201	3.78472e-16	DAZAP1	0
chr16-84832201-84833062	3.4185e-21	1.01541	0.172	0.076	4.37596e-16	CRISPLD2	0
chr14-22847109-22849939	3.94626e-21	0.811857	0.26	0.149	5.05152e-16	MMP14	0
chr1-27542197-27543446	4.65477e-21	1.03222	0.117	0.038	5.95848e-16	AHDC1	0
chr4-139834480-139835527	4.75536e-21	-1.0531	0.043	0.133	6.08724e-16	MAML3	0
chr6-82144113-82145315	4.77745e-21	1.20265	0.107	0.035	6.11552e-16	IBTK	24667
chr5-139695674-139701739	4.80867e-21	0.40249	0.384	0.258	6.15548e-16	CTB-35F21.1	0
chr11-69654339-69655296	4.9022e-21	-1.41876	0.038	0.117	6.27521e-16	ORAOV1	0
chr14-68937670-68940655	4.99678e-21	0.56021	0.413	0.298	6.39628e-16	ACTN1	0
chr9-93056993-93063062	5.10557e-21	-0.370293	0.288	0.458	6.53554e-16	SUSD3	0
chr20-23047841-23051528	5.1121e-21	0.779893	0.174	0.074	6.5439e-16	THBD	0
chr17-31580633-31582612	5.71113e-21	0.859341	0.198	0.1	7.31071e-16	RP1-41C23.1	549
chr17-42900294-42902288	6.89567e-21	-0.79657	0.028	0.109	8.82701e-16	G6PC	0
chr1-145706217-145708546	7.53491e-21	-0.515153	0.14	0.285	9.64529e-16	PDZK1	0
chr7-29805980-29807906	9.01657e-21	-0.709676	0.091	0.21	1.15419e-15	WIPF3	0
chr2-96665003-96665663	9.93431e-21	1.22989	0.104	0.028	1.27167e-15	FER1L5	0
chr1-153532306-153541290	1.01147e-20	0.396257	0.367	0.252	1.29476e-15	S100A6	0
chr6-47126432-47127574	1.07343e-20	-0.70872	0.032	0.118	1.37407e-15	ADGRF1	84068
chr7-895425-902206	1.07715e-20	-0.49682	0.106	0.231	1.37883e-15	ADAP1	0
chr17-1025570-1027669	1.10187e-20	-0.881195	0.06	0.162	1.41048e-15	ABR	0
chr2-127137172-127138836	1.1455e-20	-0.651471	0.105	0.23	1.46633e-15	BIN1	29816
chr11-8021543-8022831	1.21081e-20	-0.815913	0.044	0.135	1.54994e-15	TUB	0
chr9-129431035-129439791	1.23695e-20	-0.341383	0.224	0.379	1.5834e-15	RP11-65J3.2	0
chr12-124512521-124513547	1.2683e-20	0.989554	0.126	0.046	1.62352e-15	NCOR2	0
chr5-172418132-172419624	1.37316e-20	0.991112	0.125	0.045	1.75776e-15	SH3PXD2B	0
chr20-4160798-4162476	1.40676e-20	1.06056	0.121	0.041	1.80076e-15	SMOX	0
chr2-233974320-233975113	1.49446e-20	0.966578	0.135	0.05	1.91302e-15	TRPM8	0
chr19-16075696-16077635	1.92249e-20	0.78953	0.142	0.054	2.46094e-15	TPM4	0
chr1-3453012-3461227	1.99362e-20	-0.368285	0.275	0.432	2.552e-15	ARHGEF16	0
chr6-10451733-10452343	2.04238e-20	1.23432	0.115	0.038	2.61441e-15	MIR5689HG	0
chr6-127518671-127519546	2.25028e-20	1.07666	0.163	0.074	2.88054e-15	SOGA3	0
chr3-195079956-195081807	2.2538e-20	-0.564563	0.105	0.225	2.88505e-15	XXYLT1	0
chr8-143935501-143957563	2.31844e-20	0.26797	0.601	0.515	2.96779e-15	PLEC	0
chr17-44137680-44138698	2.442e-20	0.787624	0.164	0.069	3.12596e-15	C17orf53	3207
chr3-187749891-187751306	2.64827e-20	-0.593632	0.065	0.174	3.38999e-15	RP11-211G3.2	3862
chr11-2898246-2900343	2.90184e-20	0.837728	0.104	0.032	3.71459e-15	SLC22A18AS	0
chr12-15186863-15188720	3.00329e-20	-0.860303	0.038	0.122	3.84445e-15	RERG	0
chr9-133713225-133716856	3.02524e-20	-0.665898	0.108	0.235	3.87255e-15	SARDH	0
chr22-37631041-37635050	3.134e-20	0.752968	0.127	0.048	4.01177e-15	GGA1	0
chr10-52964276-52966289	3.29357e-20	-0.671345	0.039	0.126	4.21603e-15	RP11-319F12.2	7198
chr12-49187243-49189488	3.47938e-20	0.622781	0.217	0.111	4.45389e-15	TUBA1A	0
chr21-41713292-41714490	3.70365e-20	-0.834444	0.039	0.127	4.74097e-15	LINC00479	0
chr11-118678764-118680088	3.90096e-20	-0.780827	0.043	0.133	4.99354e-15	TREH	0
chr10-89503667-89506222	3.99774e-20	-0.736286	0.05	0.144	5.11742e-15	SLC16A12	0
chr10-124152109-124153699	4.11958e-20	0.990887	0.152	0.063	5.27339e-15	CHST15	58501
chr10-132406983-132414171	4.18867e-20	-0.366933	0.044	0.134	5.36183e-15	PWWP2B	0
chr5-58890985-58892098	4.34066e-20	1.25229	0.105	0.033	5.55639e-15	RAB3C	31590
chr1-93692533-93695234	4.46357e-20	0.859539	0.169	0.075	5.71372e-15	BCAR3	0
chr9-37429048-37431591	5.1241e-20	-0.631532	0.081	0.196	6.55926e-15	GRHPR	0
chr19-13829983-13838187	5.61076e-20	0.440527	0.31	0.19	7.18222e-15	ZSWIM4	0
chr12-52246590-52250860	5.91955e-20	0.600772	0.314	0.203	7.5775e-15	KRT7	0
chr20-63680969-63683257	5.94928e-20	0.787533	0.189	0.09	7.61556e-15	RTEL1	0
chr4-1177103-1177969	6.04355e-20	1.40434	0.113	0.037	7.73623e-15	SPON2	0
chr17-17709591-17712906	6.15937e-20	0.654871	0.152	0.06	7.88449e-15	RAI1	0
chr11-85844325-85845212	6.17946e-20	1.03518	0.117	0.041	7.91021e-15	CCDC83	9888
chr3-11225308-11226175	6.31902e-20	1.27544	0.102	0.032	8.08885e-15	HRH1	0
chr1-58584185-58585003	6.55746e-20	1.35593	0.103	0.031	8.39407e-15	TACSTD2	6411
chr19-3457021-3460531	6.9064e-20	0.634858	0.209	0.114	8.84074e-15	NFIC	0
chr5-172731230-172734305	7.77091e-20	0.505377	0.196	0.101	9.94739e-15	DUSP1	33784
chr1-145710946-145712491	8.31875e-20	-0.5298	0.142	0.279	1.06487e-14	PDZK1	2797
chr5-135834091-135835677	8.98507e-20	-0.583287	0.104	0.226	1.15016e-14	SLC25A48	0
chr3-193743729-193745586	9.68037e-20	0.896152	0.167	0.077	1.23916e-14	OPA1	45905
chr9-36148537-36149530	1.08283e-19	1.13973	0.144	0.062	1.38611e-14	GLIPR2	0
chr3-128548781-128549875	1.1161e-19	1.18393	0.112	0.039	1.42869e-14	LINC01565	22124
chr22-42939367-42940784	1.15702e-19	1.05912	0.103	0.032	1.48108e-14	PACSIN2	0
chr1-117209360-117211450	1.19081e-19	0.745024	0.102	0.03	1.52434e-14	VTCN1	0
chr1-206041534-206042146	1.20464e-19	-1.13098	0.046	0.134	1.54203e-14	C1orf186	0
chr1-6443224-6452087	1.20959e-19	-0.438891	0.129	0.258	1.54837e-14	ESPN	0
chr6-39198534-39211635	1.22064e-19	-0.345752	0.239	0.393	1.56252e-14	KCNK5	0
chr14-38207494-38209813	1.26079e-19	-0.644003	0.117	0.247	1.61391e-14	SSTR1	0
chr9-34252061-34254970	1.28156e-19	0.963421	0.125	0.043	1.6405e-14	KIF24	0
chr7-50533740-50535209	1.35876e-19	-0.850606	0.029	0.104	1.73932e-14	DDC	0
chr5-142901577-142902932	1.38489e-19	-0.879282	0.053	0.142	1.77277e-14	ARHGAP26	0
chr18-3649968-3651177	1.425e-19	1.113	0.155	0.064	1.82411e-14	DLGAP1	0
chr16-70745974-70747210	1.54722e-19	0.835066	0.162	0.073	1.98056e-14	VAC14	0
chr8-134638630-134641428	1.57425e-19	-0.685314	0.091	0.206	2.01516e-14	ZFAT	0
chrX-2170351-2172860	1.58428e-19	-0.704785	0.047	0.138	2.02801e-14	DHRSX	46655
chr22-32073760-32074732	1.58441e-19	-0.689043	0.066	0.169	2.02817e-14	SLC5A1	0
chr11-43830772-43831443	1.59129e-19	1.15655	0.103	0.033	2.03698e-14	HSD17B12	0
chr10-44300972-44301795	1.61816e-19	1.0612	0.138	0.056	2.07137e-14	C10orf142	6322
chr17-41538480-41539373	2.00167e-19	1.18952	0.104	0.031	2.5623e-14	KRT19	10171
chr9-135490300-135492149	2.08305e-19	-0.724608	0.094	0.212	2.66647e-14	PPP1R26	1406
chr14-22850808-22851805	2.287e-19	0.973955	0.123	0.048	2.92754e-14	MMP14	1780
chr12-3168343-3169374	2.42618e-19	0.972506	0.15	0.065	3.10571e-14	TSPAN9	0
chr15-92803600-92804706	2.50367e-19	0.954531	0.115	0.042	3.2049e-14	FAM174B	0
chr16-57626003-57633169	2.63939e-19	0.390911	0.45	0.342	3.37863e-14	ADGRG1	0
chr12-52230426-52236550	2.77228e-19	0.480925	0.265	0.154	3.54873e-14	KRT7	0
chr20-35305502-35306344	3.06664e-19	1.20708	0.105	0.034	3.92555e-14	UQCC1	0
chr1-6961978-6963861	3.34207e-19	-0.709406	0.083	0.189	4.27812e-14	CAMTA1	0
chr15-77506321-77508375	3.42804e-19	0.992697	0.114	0.039	4.38816e-14	RP11-307C19.1	17164
chr10-72953663-72955410	3.44225e-19	-0.757945	0.036	0.118	4.40636e-14	PLA2G12B	0
chr6-35725302-35732888	3.50832e-19	-0.284677	0.369	0.537	4.49093e-14	FKBP5	0
chr8-128108876-128109488	3.58916e-19	1.29223	0.116	0.04	4.59441e-14	PVT1	7622
chr10-126386962-126388886	3.67879e-19	0.983976	0.103	0.033	4.70915e-14	ADAM12	0
chr1-204146595-204153241	3.69147e-19	-0.323918	0.237	0.402	4.72538e-14	ETNK2	0
chr7-130008501-130011438	3.87538e-19	0.60335	0.187	0.097	4.9608e-14	ZC3HC1	6847
chr18-79506358-79508529	4.10026e-19	0.794383	0.157	0.073	5.24866e-14	NFATC1	0
chr8-55100940-55103289	4.31066e-19	0.691932	0.254	0.149	5.518e-14	XKR4	0
chr8-19034234-19034926	4.43561e-19	1.14277	0.109	0.035	5.67794e-14	PSD3	0
chr8-28657206-28658373	4.49518e-19	1.09589	0.126	0.049	5.75419e-14	EXTL3	0
chr14-101731025-101732094	4.6291e-19	0.926149	0.108	0.036	5.92561e-14	RP11-1029J19.5	0
chr2-158130651-158132745	4.64365e-19	-0.446511	0.141	0.274	5.94424e-14	UPP2	0
chr1-19764755-19766114	5.76305e-19	0.981241	0.105	0.036	7.37717e-14	TMCO4	0
chr9-37417200-37419094	5.95351e-19	-0.615937	0.081	0.194	7.62097e-14	GRHPR	3571
chr16-84839033-84840295	6.16587e-19	1.19775	0.126	0.048	7.89281e-14	CRISPLD2	0
chr5-132256398-132262893	6.28676e-19	0.476474	0.201	0.107	8.04755e-14	PDLIM4	0
chr12-56229786-56231703	6.88252e-19	-0.666885	0.058	0.157	8.81018e-14	SLC39A5	0
chr1-8021606-8028488	7.12117e-19	-0.380765	0.313	0.467	9.11567e-14	ERRFI1	0
chr6-157240090-157242617	7.24835e-19	0.712804	0.109	0.039	9.27847e-14	ARID1B	29310
chr7-28889813-28892198	7.50427e-19	-0.662994	0.076	0.178	9.60606e-14	TRIL	61159
chr1-231626261-231627758	8.04348e-19	0.845563	0.137	0.057	1.02963e-13	DISC1	0
chr20-62602558-62604383	8.41189e-19	0.780686	0.148	0.064	1.07679e-13	WI2-87327B8.2	0
chr15-31381856-31383643	8.4198e-19	-0.605412	0.041	0.13	1.0778e-13	KLF13	0
chr17-63519600-63521098	8.66393e-19	-0.662634	0.065	0.164	1.10905e-13	CTD-2501B8.1	0
chr19-18677823-18678462	8.76893e-19	1.03634	0.115	0.042	1.12249e-13	CRTC1	5214
chr7-26449072-26450189	9.27404e-19	1.12342	0.123	0.045	1.18715e-13	AC004540.5	0
chr15-45445027-45446097	9.62561e-19	1.03226	0.106	0.034	1.23215e-13	C15orf48	0
chr21-45363612-45367846	1.00263e-18	0.571334	0.324	0.22	1.28344e-13	LINC00316	21621
chr5-172885592-172888213	1.07394e-18	0.706812	0.163	0.078	1.37473e-13	ERGIC1	0
chr1-6884501-6886206	1.10505e-18	-0.616195	0.053	0.149	1.41456e-13	CAMTA1	0
chr6-129490140-129491779	1.16246e-18	0.785773	0.136	0.058	1.48804e-13	LAMA2	0
chr19-17796463-17797960	1.18301e-18	-0.904657	0.041	0.126	1.51434e-13	B3GNT3	0
chr10-72009110-72010280	1.26938e-18	0.89294	0.101	0.032	1.62491e-13	CHST3	0
chr6-37515804-37517457	1.32118e-18	-0.646326	0.049	0.14	1.69122e-13	RP1-153P14.8	0
chr5-150319947-150320844	1.35868e-18	0.821783	0.105	0.036	1.73922e-13	ARSI	0
chr19-5823417-5835299	1.42736e-18	-0.297442	0.302	0.473	1.82714e-13	FUT6	0
chr20-25309000-25311514	1.54328e-18	0.624677	0.214	0.119	1.97552e-13	ABHD12	0
chr9-38358055-38359696	1.59222e-18	-0.634064	0.101	0.219	2.03817e-13	RP11-113O24.3	730
chr10-73910420-73912351	1.62902e-18	0.79659	0.106	0.037	2.08528e-13	PLAU	0
chr20-34215572-34216540	1.74039e-18	-0.684767	0.045	0.131	2.22783e-13	ASIP	0
chr12-47941427-47944344	1.82896e-18	-0.445763	0.154	0.297	2.34122e-13	VDR	0
chr16-495067-503883	1.87205e-18	-0.387585	0.17	0.313	2.39637e-13	RAB11FIP3	0
chr20-62002815-62004095	1.93994e-18	-0.919793	0.033	0.111	2.48328e-13	TAF4	0
chr1-39394521-39395948	1.94976e-18	1.06696	0.115	0.039	2.49584e-13	MACF1	0
chr11-71205855-71208303	1.95242e-18	-0.562903	0.108	0.23	2.49926e-13	SHANK2	0
chr1-46939788-46942599	1.97508e-18	-0.598063	0.047	0.136	2.52827e-13	CYP4A11	0
chr9-136756883-136758791	1.98889e-18	-0.960228	0.031	0.104	2.54593e-13	LCN8	0
chr12-49267416-49270731	2.03988e-18	0.815069	0.16	0.073	2.6112e-13	TUBA1C	0
chr19-8591880-8593113	2.25396e-18	0.80873	0.176	0.083	2.88525e-13	ADAMTS10	0
chr9-133656472-133659755	2.46737e-18	-0.525429	0.081	0.19	3.15844e-13	DBH	0
chr6-4358409-4359403	2.48506e-18	0.751711	0.104	0.036	3.18108e-13	RP3-527G5.1	11371
chr14-91897142-91899687	2.52256e-18	-0.652539	0.074	0.181	3.22908e-13	FBLN5	0
chr14-99035278-99036642	2.78281e-18	0.736922	0.108	0.039	3.56222e-13	RP11-1127D7.1	107472
chr11-58762285-58763139	2.79298e-18	-0.800123	0.05	0.138	3.57523e-13	GLYAT	30310
chr11-64580396-64581647	3.09469e-18	-0.70398	0.081	0.191	3.96145e-13	SLC22A11	7520
chr2-15939486-15944317	3.28696e-18	-0.442974	0.136	0.27	4.20757e-13	MYCN	0
chr9-113622775-113624440	3.47475e-18	0.752995	0.142	0.061	4.44796e-13	RP11-168K11.3	140
chr15-60781137-60782185	3.57828e-18	-0.754381	0.038	0.119	4.58048e-13	RORA	0
chr7-101200720-101202395	3.90268e-18	-0.878854	0.045	0.131	4.99575e-13	MOGAT3	0
chr18-77100737-77103014	4.12258e-18	0.686296	0.204	0.112	5.27724e-13	MBP	0
chr1-36160752-36162640	4.35738e-18	0.811802	0.168	0.082	5.5778e-13	MAP7D1	0
chr17-4518809-4521788	4.97541e-18	0.708891	0.194	0.101	6.36893e-13	SPNS2	0
chr2-126655530-126659622	5.07069e-18	0.531885	0.212	0.117	6.49088e-13	GYPC	0
chr5-177375992-177379787	5.20731e-18	-0.52924	0.139	0.264	6.66577e-13	SLC34A1	0
chr1-64955003-64957112	5.21315e-18	-0.977491	0.034	0.107	6.67324e-13	JAK1	0
chr11-9565791-9566755	5.51808e-18	0.898295	0.13	0.053	7.06358e-13	WEE1	6925
chr6-41583251-41585719	5.7646e-18	-0.55984	0.096	0.214	7.37915e-13	FOXP4	0
chr22-46195561-46196951	5.94891e-18	-0.681042	0.046	0.132	7.61508e-13	PPARA	0
chr5-135603026-135605029	6.30495e-18	-0.603595	0.087	0.194	8.07084e-13	CXCL14	23746
chr8-98112213-98115526	6.42079e-18	-0.621371	0.071	0.171	8.21913e-13	RIDA	0
chr14-96104397-96106505	6.4222e-18	0.652177	0.105	0.035	8.22092e-13	C14orf132	10507
chr15-41584743-41586150	6.42706e-18	-0.887283	0.041	0.124	8.22714e-13	TYRO3	1156
chr12-52207716-52208432	6.82043e-18	0.881071	0.189	0.096	8.7307e-13	C12orf80	0
chr11-96154724-96157434	7.01872e-18	0.644726	0.221	0.127	8.98452e-13	MAML2	0
chr12-52278681-52281462	7.08422e-18	0.649593	0.24	0.141	9.06836e-13	KRT86	0
chr9-14026855-14028597	7.80403e-18	-0.542441	0.075	0.177	9.98978e-13	RP11-284P20.3	0
chr9-27538227-27540540	8.16845e-18	-0.683754	0.065	0.164	1.04563e-12	C9orf72	6004
chr9-95087527-95094167	9.15702e-18	0.46731	0.28	0.184	1.17217e-12	C9orf3	308
chr17-1742083-1743517	9.48271e-18	-0.606014	0.114	0.235	1.21386e-12	SERPINF2	0
chr1-205913122-205915972	9.49417e-18	-0.49685	0.179	0.32	1.21533e-12	SLC26A9	0
chr16-24668369-24669923	9.89947e-18	0.810431	0.168	0.082	1.26721e-12	TNRC6A	0
chr5-521531-525758	1.00007e-17	-0.457577	0.06	0.156	1.28018e-12	SLC9A3	0
chr3-194574993-194576267	1.06825e-17	1.12008	0.103	0.036	1.36744e-12	TMEM44	11405
chr10-73885964-73889507	1.08185e-17	0.543417	0.23	0.139	1.38485e-12	CAMK2G	11372
chr3-58668157-58668814	1.24747e-17	-1.08423	0.035	0.111	1.59686e-12	FAM3D	1308
chr7-44103690-44105921	1.27034e-17	0.805558	0.179	0.089	1.62613e-12	AEBP1	0
chr15-81312903-81313627	1.27946e-17	1.06998	0.117	0.044	1.63781e-12	STARD5	0
chr11-64856232-64857245	1.4134e-17	0.897191	0.106	0.038	1.80926e-12	EHD1	0
chr11-69111168-69117820	1.48381e-17	-0.316868	0.263	0.417	1.8994e-12	TPCN2	0
chr9-83430758-83432778	1.49209e-17	-0.525541	0.093	0.198	1.91e-12	FRMD3	0
chr22-24601254-24604697	1.49631e-17	-0.468233	0.187	0.323	1.9154e-12	GGT1	0
chr7-106424776-106425726	1.53019e-17	0.914163	0.144	0.067	1.95876e-12	NAMPT	138449
chr11-36149531-36150376	1.66248e-17	0.777048	0.164	0.078	2.12811e-12	LDLRAD3	0
chr16-5503926-5504589	1.76608e-17	0.994104	0.117	0.045	2.26072e-12	RP11-420N3.2	0
chr2-10329312-10333776	1.83537e-17	0.593573	0.187	0.1	2.34942e-12	HPCAL1	0
chr2-111184779-111186210	1.91876e-17	-0.658629	0.097	0.205	2.45617e-12	AC108463.1	9752
chr6-134707114-134708204	1.98122e-17	-0.6515	0.05	0.139	2.53612e-12	RP1-287H17.1	0
chr9-72304774-72305712	2.04666e-17	0.679996	0.154	0.073	2.61988e-12	LINC01504	0
chr12-12803052-12803709	2.21026e-17	0.909319	0.111	0.043	2.82931e-12	APOLD1	0
chr6-108944616-108948877	2.26547e-17	0.485478	0.23	0.132	2.89998e-12	ARMC2	0
chr5-35045722-35049421	2.26926e-17	-0.545107	0.103	0.214	2.90484e-12	AGXT2	0
chr18-13447599-13448424	2.46477e-17	1.20012	0.112	0.041	3.1551e-12	LDLRAD4	0
chr10-126838975-126841119	2.53672e-17	-0.711648	0.049	0.13	3.2472e-12	DOCK1	64289
chr20-43556297-43561455	2.76136e-17	-0.332929	0.184	0.321	3.53477e-12	SGK2	0
chr7-2168332-2170639	2.79612e-17	-0.554534	0.068	0.167	3.57926e-12	MAD1L1	0
chr9-89562087-89563508	2.98785e-17	-0.661657	0.053	0.142	3.82468e-12	GADD45G	41504
chr11-8059197-8061116	2.99406e-17	-0.702577	0.038	0.115	3.83264e-12	TUB	0
chr5-177446029-177448460	3.32721e-17	0.61735	0.216	0.124	4.25909e-12	PRR7	0
chr20-50304024-50306775	3.40155e-17	0.821595	0.131	0.055	4.35426e-12	LINC01270	0
chr10-122119354-122121928	3.59461e-17	-0.578414	0.085	0.189	4.60139e-12	TACC2	0
chr1-1061763-1064757	3.71969e-17	0.616405	0.191	0.105	4.76149e-12	RP11-54O7.18	0
chr11-111907701-111914717	3.76465e-17	-0.357377	0.464	0.602	4.81906e-12	CRYAB	0
chr10-59711708-59714358	3.77152e-17	-0.698656	0.046	0.127	4.82784e-12	SLC16A9	0
chr11-57597322-57599534	3.82607e-17	0.724219	0.129	0.055	4.89767e-12	SERPING1	0
chr14-99729854-99734758	3.82701e-17	0.678235	0.152	0.074	4.89888e-12	CYP46A1	2552
chr13-51212538-51213854	3.8626e-17	-0.791581	0.029	0.103	4.94443e-12	FAM124A	8479
chr17-62819699-62820343	3.88925e-17	0.915473	0.131	0.054	4.97855e-12	RP11-453A12.1	0
chr5-14156351-14157520	4.03174e-17	0.885691	0.122	0.05	5.16095e-12	TRIO	0
chr16-77211917-77214050	4.27732e-17	0.691163	0.223	0.126	5.47531e-12	SYCE1L	0
chr4-1765531-1772216	4.37261e-17	-0.461502	0.184	0.319	5.59729e-12	TACC3	20354
chr22-46005418-46008814	4.402e-17	0.492158	0.333	0.232	5.63491e-12	CITF22-92A6.1	4791
chr15-60916009-60919092	4.47346e-17	-0.533003	0.09	0.199	5.72638e-12	RORA	0
chr12-92899233-92900023	4.76635e-17	1.14367	0.112	0.041	6.10131e-12	EEA1	0
chr9-137274493-137278778	4.77404e-17	0.549124	0.22	0.125	6.11115e-12	TOR4A	0
chr12-193059-193747	4.86815e-17	-1.2278	0.046	0.126	6.23162e-12	SLC6A12	0
chr12-52145745-52150481	4.89978e-17	0.403013	0.265	0.159	6.27211e-12	KRT80	18514
chr3-57068276-57069151	5.10143e-17	1.07522	0.105	0.038	6.53024e-12	ARHGEF3	0
chr8-140596648-140598950	5.35628e-17	0.728902	0.111	0.042	6.85646e-12	AGO2	0
chr13-100523447-100524597	5.39273e-17	-0.719121	0.044	0.125	6.90313e-12	PCCA	0
chr12-120977422-120982170	5.58596e-17	-0.4087	0.172	0.311	7.15047e-12	HNF1A	0
chr17-3889717-3891058	6.42337e-17	0.979313	0.142	0.068	8.22243e-12	CAMKK1	0
chr17-63522511-63523650	6.46222e-17	-0.643573	0.05	0.137	8.27216e-12	KCNH6	0
chr1-8258587-8260292	7.0321e-17	-0.486289	0.109	0.221	9.00165e-12	RP11-431K24.4	38057
chr15-31341374-31348134	7.10201e-17	-0.379757	0.082	0.19	9.09114e-12	KLF13	0
chr4-169942290-169944923	7.20172e-17	-0.54179	0.071	0.169	9.21878e-12	RP11-205M3.3	0
chr3-138389774-138390824	7.39859e-17	0.961034	0.146	0.068	9.47079e-12	MRAS	0
chr2-46881216-46883091	7.42724e-17	0.679665	0.13	0.058	9.50746e-12	MCFD2	18778
chr15-60370357-60371789	7.58106e-17	0.959964	0.112	0.046	9.70437e-12	ANXA2	0
chr9-133133228-133135907	8.06356e-17	0.577661	0.239	0.144	1.0322e-11	RALGDS	0
chr18-79393090-79396880	8.53116e-17	0.485813	0.226	0.131	1.09206e-11	NFATC1	0
chr7-99975309-99976558	9.18229e-17	-0.62249	0.051	0.137	1.17541e-11	AZGP1	0
chr7-101933770-101937289	1.01748e-16	-0.50421	0.151	0.279	1.30245e-11	CUX1	0
chr11-57310244-57313311	1.04904e-16	0.506115	0.254	0.161	1.34286e-11	TNKS1BP1	0
chr10-29957506-29958511	1.06805e-16	-0.773605	0.057	0.143	1.36719e-11	KIAA1462	54288
chr1-202014864-202019685	1.08091e-16	0.492127	0.274	0.174	1.38365e-11	ELF3	0
chr2-111704195-111707305	1.09e-16	0.62739	0.209	0.119	1.39529e-11	ANAPC1	58965
chr1-26044974-26047342	1.09007e-16	-0.575558	0.05	0.139	1.39537e-11	SLC30A2	0
chr2-84919805-84920617	1.15187e-16	1.12578	0.101	0.035	1.47449e-11	TRABD2A	12796
chr3-126264780-126270885	1.17249e-16	-0.28822	0.311	0.466	1.50088e-11	RP11-71E19.1	0
chr16-89608103-89609741	1.18138e-16	-0.735747	0.043	0.124	1.51226e-11	DPEP1	3566
chr2-227227917-227229126	1.19114e-16	-0.723876	0.062	0.15	1.52475e-11	COL4A3	0
chr19-19098847-19102090	1.2143e-16	-0.548379	0.075	0.175	1.5544e-11	SLC25A42	0
chr17-17737931-17741904	1.29477e-16	0.539281	0.104	0.039	1.6574e-11	RAI1	0
chr19-989482-997086	1.29917e-16	-0.387905	0.203	0.338	1.66304e-11	WDR18	0
chr9-121556441-121558629	1.41389e-16	0.647289	0.217	0.131	1.80989e-11	DAB2IP	8427
chr19-43667471-43670581	1.53041e-16	0.379671	0.364	0.25	1.95904e-11	PLAUR	0
chr22-46146771-46152885	1.59551e-16	-0.289348	0.273	0.427	2.04238e-11	PPARA	0
chr9-113577949-113583045	1.65768e-16	0.499309	0.213	0.116	2.12197e-11	RGS3	0
chr7-106421000-106421874	1.71156e-16	0.908273	0.139	0.06	2.19094e-11	NAMPT	134673
chr15-42392250-42393094	1.73005e-16	-0.753555	0.031	0.104	2.21461e-11	CAPN3	0
chr13-38897301-38900515	1.806e-16	-0.591287	0.045	0.128	2.31182e-11	FREM2	10169
chr7-47786374-47787187	1.84203e-16	0.833321	0.164	0.083	2.35795e-11	HUS1	0
chr12-6309906-6313844	1.93092e-16	-0.461882	0.168	0.293	2.47174e-11	PLEKHG6	0
chr3-124877806-124879374	2.04889e-16	0.901239	0.12	0.049	2.62275e-11	ITGB5	0
chr18-74509779-74511158	2.17076e-16	-0.842411	0.034	0.108	2.77874e-11	CNDP2	0
chr16-89613066-89614415	2.29945e-16	-0.717889	0.061	0.15	2.94348e-11	DPEP1	0
chr13-29923416-29926286	2.31259e-16	0.52076	0.231	0.14	2.9603e-11	LINC00544	9618
chr21-34885884-34891680	2.36705e-16	0.368577	0.367	0.277	3.03001e-11	RUNX1	0
chr10-5573253-5576045	2.37397e-16	-0.572699	0.082	0.183	3.03887e-11	RP13-463N16.6	18945
chr4-68963088-68964092	2.47223e-16	-0.702294	0.073	0.166	3.16465e-11	UGT2A3	11296
chr22-27107740-27109228	2.49099e-16	0.791692	0.155	0.078	3.18867e-11	CTA-992D9.8	720
chr20-38870503-38873510	2.49535e-16	-0.502496	0.083	0.185	3.19425e-11	PPP1R16B	0
chr6-52517461-52518238	2.77736e-16	1.0501	0.102	0.038	3.55524e-11	EFHC1	0
chr8-138582280-138583093	2.83377e-16	-0.603637	0.117	0.232	3.62745e-11	COL22A1	5141
chr12-80218743-80220019	2.87073e-16	-0.671495	0.038	0.114	3.67477e-11	OTOGL	0
chr2-46984364-46990198	3.00766e-16	0.48513	0.225	0.137	3.85004e-11	TTC7A	0
chr17-43251473-43251998	3.01972e-16	0.721057	0.18	0.096	3.86548e-11	LINC00854	0
chr14-61502402-61503911	3.05342e-16	0.914154	0.11	0.043	3.90862e-11	PRKCH	0
chr1-235917267-235917977	3.12021e-16	0.990735	0.106	0.038	3.99412e-11	RP5-940F7.2	24575
chr6-6721349-6726260	3.13985e-16	-0.345902	0.213	0.349	4.01925e-11	RP1-80N2.2	10346
chr7-113099278-113100867	3.53373e-16	-0.765337	0.048	0.128	4.52346e-11	RP11-736E3.1	0
chr22-37483487-37487326	3.61957e-16	0.64247	0.165	0.086	4.63334e-11	MFNG	0
chr5-136190149-136195155	3.93941e-16	-0.490676	0.149	0.27	5.04276e-11	AC009014.3	0
chr9-105678148-105680041	4.0521e-16	-0.856714	0.061	0.149	5.18701e-11	TMEM38B	14502
chr10-44958121-44964938	4.41377e-16	-0.28539	0.373	0.523	5.64998e-11	RASSF4	0
chr2-42786583-42790223	4.49916e-16	-0.561368	0.042	0.122	5.75929e-11	HAAO	0
chr12-120971522-120973866	4.53766e-16	-0.424272	0.107	0.216	5.80857e-11	HNF1A-AS1	0
chr5-1185575-1187124	4.54607e-16	-0.800936	0.052	0.138	5.81934e-11	SLC6A19	14470
chr22-50489300-50492565	4.55943e-16	-0.657968	0.033	0.104	5.83643e-11	MIOX	0
chr2-95328262-95329127	4.59328e-16	1.12131	0.131	0.059	5.87976e-11	KCNIP3	0
chr3-155079107-155081145	4.80529e-16	-0.517545	0.106	0.214	6.15115e-11	MME	0
chr1-116481694-116485869	4.84681e-16	-0.354726	0.116	0.235	6.20431e-11	RP4-655J12.4	2851
chr2-96556539-96557383	5.23254e-16	1.08173	0.118	0.05	6.69807e-11	ARID5A	3900
chr9-16828407-16829380	5.25436e-16	-0.823054	0.041	0.114	6.726e-11	BNC2	0
chr6-41711326-41714954	5.39798e-16	0.43917	0.213	0.126	6.90984e-11	TFEB	0
chr4-134627073-134628371	5.41947e-16	-0.579327	0.075	0.17	6.93736e-11	CTD-2012I17.1	131027
chr12-52202225-52203950	5.47081e-16	0.615442	0.264	0.171	7.00307e-11	C12orf80	1633
chr15-72153235-72156657	5.62554e-16	-0.373434	0.206	0.336	7.20115e-11	GRAMD2	3149
chr12-110246803-110248555	5.84557e-16	-0.459678	0.172	0.301	7.48279e-11	IFT81	28005
chr18-3026562-3027317	6.36845e-16	-0.834305	0.04	0.118	8.15213e-11	LPIN2	13246
chr10-79398987-79400886	6.48027e-16	0.750904	0.152	0.075	8.29527e-11	ZCCHC24	0
chr2-28583766-28584789	6.67572e-16	0.908059	0.109	0.042	8.54545e-11	PLB1	0
chr12-109110013-109117149	6.79776e-16	-0.279665	0.197	0.332	8.70167e-11	UNG	0
chr10-29658777-29659786	7.10463e-16	0.717105	0.193	0.11	9.09449e-11	SVIL	0
chr19-7550490-7551913	7.71026e-16	-0.570518	0.049	0.129	9.86975e-11	PNPLA6	0
chr15-68577633-68579939	7.72881e-16	0.649034	0.171	0.091	9.8935e-11	CORO2B	0
chr15-69328207-69329316	7.76932e-16	-0.571079	0.056	0.145	9.94535e-11	PAQR5	0
chr16-9307706-9309346	7.77482e-16	-0.67428	0.041	0.119	9.9524e-11	RP11-243A14.1	46241
chr1-230307298-230308496	7.78685e-16	0.90978	0.131	0.061	9.96779e-11	PGBD5	5985
chr10-71638037-71639812	7.90448e-16	-0.556401	0.092	0.199	1.01184e-10	CDH23	0
chr8-141414714-141418154	8.623e-16	0.796164	0.135	0.06	1.10381e-10	PTP4A3	0
chr5-7208782-7210169	9.07528e-16	-0.754256	0.057	0.144	1.16171e-10	RP11-122F24.1	17969
chr2-38146298-38147402	9.10512e-16	0.717542	0.149	0.073	1.16553e-10	AC009229.6	7351
chr17-19546385-19553390	9.49757e-16	-0.357309	0.218	0.349	1.21576e-10	SLC47A1	0
chr6-90284150-90287264	9.68253e-16	0.50024	0.193	0.105	1.23944e-10	BACH2	0
chr6-150175074-150178486	9.75782e-16	-0.500517	0.132	0.247	1.24908e-10	PPP1R14C	0
chr14-61558182-61565235	1.02442e-15	0.334286	0.427	0.324	1.31133e-10	RP11-47I22.4	0
chr19-13787534-13788395	1.03464e-15	0.852513	0.134	0.061	1.32442e-10	AC008686.1	0
chr22-32620947-32623173	1.07459e-15	-0.509241	0.124	0.237	1.37556e-10	SYN3	0
chrX-107710704-107718570	1.08138e-15	-0.368568	0.203	0.331	1.38426e-10	TSC22D3	0
chr3-38120159-38122555	1.09267e-15	-0.623747	0.053	0.139	1.39871e-10	DLEC1	0
chr19-41321648-41326754	1.11504e-15	0.540968	0.151	0.078	1.42733e-10	CCDC97	0
chr6-29925766-29927600	1.11708e-15	-0.580668	0.054	0.138	1.42995e-10	HLA-A	13659
chr15-68729662-68731224	1.15293e-15	0.794789	0.161	0.082	1.47584e-10	CORO2B	1855
chr17-77254641-77256004	1.19175e-15	0.605915	0.166	0.082	1.52554e-10	RP11-285E9.6	1732
chr18-36309084-36310233	1.23979e-15	0.849038	0.134	0.063	1.58703e-10	FHOD3	0
chr18-61732952-61736942	1.24776e-15	-0.380297	0.065	0.158	1.59723e-10	RP11-879F14.1	0
chr2-9385007-9387763	1.25445e-15	0.53936	0.229	0.148	1.6058e-10	ASAP2	0
chr5-172820005-172820878	1.30973e-15	0.943274	0.117	0.05	1.67656e-10	RP11-536N17.1	46
chr8-141257345-141260290	1.32907e-15	-0.617266	0.045	0.124	1.70132e-10	SLC45A4	0
chr14-105050025-105051378	1.33797e-15	0.854796	0.125	0.055	1.71271e-10	GPR132	0
chr1-183859515-183861897	1.44764e-15	-0.588413	0.046	0.122	1.85309e-10	RGL1	0
chr1-201502038-201504048	1.44943e-15	-0.68401	0.052	0.132	1.85539e-10	CSRP1	0
chr4-184232022-184233379	1.45991e-15	-0.689996	0.039	0.117	1.8688e-10	ENPP6	10791
chr5-73172641-73175151	1.52337e-15	-0.61551	0.042	0.12	1.95004e-10	TMEM174	0
chr20-38805059-38808262	1.58538e-15	-0.495258	0.076	0.179	2.02942e-10	PPP1R16B	0
chr9-27003262-27004202	1.59225e-15	-0.857141	0.036	0.106	2.03821e-10	IFT74	0
chr7-129828598-129832499	1.60127e-15	0.659655	0.202	0.116	2.04976e-10	UBE2H	0
chr16-21263455-21264633	1.62074e-15	-0.760746	0.06	0.144	2.07468e-10	CRYM	0
chr19-41225505-41226970	1.79832e-15	0.754314	0.147	0.073	2.302e-10	AXL	0
chr2-113238935-113243343	1.79855e-15	0.361356	0.355	0.259	2.30229e-10	PAX8	0
chr2-240369833-240370585	1.90385e-15	1.17282	0.116	0.048	2.43707e-10	GPC1	65085
chr6-108689046-108690044	1.92808e-15	0.564899	0.177	0.094	2.4681e-10	FOXO3	4271
chr4-83605073-83607677	2.0409e-15	-0.489459	0.076	0.172	2.61251e-10	GPAT3	0
chr2-30978935-30980551	2.06278e-15	0.78532	0.113	0.049	2.64052e-10	GALNT14	0
chr13-112562252-112563449	2.08473e-15	-0.628746	0.041	0.119	2.66862e-10	TUBGCP3	0
chr6-109305499-109306953	2.14359e-15	-0.744235	0.032	0.103	2.74397e-10	CD164	59560
chr8-73089928-73091458	2.14647e-15	0.843443	0.124	0.058	2.74765e-10	SBSPON	0
chr1-8169269-8170955	2.22113e-15	-0.495088	0.128	0.24	2.84322e-10	RP11-431K24.3	31473
chr7-117771375-117772904	2.2246e-15	-0.603339	0.073	0.164	2.84767e-10	CTTNBP2	0
chr3-4994491-4996085	2.2515e-15	0.513708	0.177	0.098	2.88211e-10	BHLHE40	9167
chr1-204072576-204076645	2.34724e-15	-0.359105	0.191	0.323	3.00465e-10	SOX13	0
chr7-151874675-151878587	2.42723e-15	-0.343206	0.181	0.311	3.10705e-10	PRKAG2	0
chr10-97888541-97890274	2.45951e-15	0.625411	0.233	0.149	3.14837e-10	CRTAC1	0
chr11-34344571-34347073	2.5075e-15	0.648181	0.113	0.048	3.20981e-10	ABTB2	0
chr2-101399941-101401034	2.51984e-15	0.868622	0.13	0.058	3.2256e-10	RFX8	0
chr22-17806111-17809227	2.57307e-15	-0.507635	0.087	0.184	3.29373e-10	MICAL3	0
chr5-23419012-23420650	2.579e-15	-0.701412	0.047	0.124	3.30132e-10	PRDM9	22935
chr2-238155272-238156008	2.63975e-15	1.02214	0.12	0.049	3.37909e-10	KLHL30	2324
chr16-51095159-51096862	2.63995e-15	-0.611308	0.072	0.162	3.37934e-10	RP11-883G14.4	38759
chr14-103107386-103113020	2.71315e-15	0.489876	0.324	0.227	3.47304e-10	EXOC3L4	0
chr4-19775890-19776582	2.81106e-15	0.936936	0.122	0.053	3.59838e-10	RP11-608O21.1	0
chr16-85514295-85516526	3.00817e-15	0.644811	0.185	0.1	3.8507e-10	GSE1	0
chr19-16088491-16089961	3.0945e-15	1.01115	0.123	0.053	3.96121e-10	TPM4	0
chr7-132065417-132067178	3.16736e-15	0.691277	0.208	0.121	4.05447e-10	PLXNA4	56153
chr4-16122272-16123966	3.20807e-15	0.786424	0.146	0.067	4.10659e-10	TAPT1	36538
chr22-50480436-50488419	3.2924e-15	-0.294146	0.445	0.583	4.21453e-10	MIOX	0
chr3-127746415-127751562	3.51714e-15	0.452117	0.255	0.16	4.50222e-10	MGLL	0
chr1-164771271-164773172	3.5957e-15	0.778946	0.105	0.042	4.60278e-10	PBX1	0
chr14-55107636-55108704	3.83121e-15	0.715253	0.102	0.04	4.90426e-10	LGALS3	15405
chr1-216902699-216905809	3.86868e-15	-0.590386	0.07	0.163	4.95221e-10	ESRRG	0
chr2-232632216-232635974	3.97727e-15	-0.366038	0.139	0.252	5.09123e-10	EFHD1	0
chr9-42851979-42853002	4.12969e-15	0.901147	0.128	0.059	5.28633e-10	RP11-459O16.9	125848
chr16-453945-455716	4.25427e-15	-0.6289	0.036	0.109	5.44581e-10	RAB11FIP3	0
chr4-147730895-147734408	4.40584e-15	-0.427547	0.21	0.337	5.63983e-10	ARHGAP10	0
chr7-95549613-95551229	4.41587e-15	-0.455316	0.081	0.176	5.65266e-10	ASB4	9380
chr18-74197483-74199304	4.57615e-15	-0.6012	0.038	0.109	5.85784e-10	RP11-669I1.1	12086
chr12-113229567-113233737	4.69726e-15	0.583259	0.241	0.153	6.01287e-10	TPCN1	0
chr3-4830929-4831899	4.78117e-15	0.758523	0.165	0.083	6.12028e-10	ITPR1	0
chr19-33437694-33438980	4.84011e-15	-0.620829	0.033	0.103	6.19573e-10	PEPD	0
chr1-2577974-2578851	4.89082e-15	-0.74265	0.051	0.122	6.26064e-10	RP3-395M20.9	2708
chr19-46271629-46272335	4.90258e-15	1.00892	0.118	0.049	6.27569e-10	HIF3A	24710
chr2-207258039-207259148	4.94987e-15	0.662172	0.14	0.069	6.33623e-10	AC007879.6	1296
chr19-42497522-42498861	4.99815e-15	-0.610744	0.042	0.119	6.39803e-10	CEACAM1	8442
chr6-21022163-21023064	5.11367e-15	0.716437	0.165	0.084	6.5459e-10	CDKAL1	0
chr15-62545478-62546319	5.21884e-15	-0.900935	0.046	0.122	6.68053e-10	TLN2	0
chr1-67607538-67611054	5.22985e-15	-0.361412	0.116	0.229	6.69463e-10	GADD45A	74006
chr16-70156364-70163214	5.2544e-15	-0.463005	0.097	0.201	6.72606e-10	PDPR	0
chr6-30923259-30924087	5.28421e-15	-0.99542	0.062	0.145	6.76422e-10	VARS2	0
chr18-61648757-61649575	5.28644e-15	-0.657501	0.04	0.114	6.76707e-10	RP11-879F14.1	0
chr16-66509656-66514432	5.38549e-15	0.469017	0.293	0.197	6.89386e-10	TK2	0
chr20-57577397-57583768	5.85827e-15	-0.342218	0.139	0.251	7.49905e-10	PCK1	9284
chr8-48773397-48774437	5.86981e-15	-0.657129	0.054	0.136	7.51382e-10	EFCAB1	38085
chr3-190123795-190124797	5.93624e-15	-0.683032	0.045	0.119	7.59886e-10	P3H2	1357
chr17-67487261-67488768	6.16463e-15	-0.593965	0.095	0.196	7.89122e-10	PITPNC1	0
chr7-7321372-7322252	6.1701e-15	-0.668013	0.076	0.167	7.89822e-10	COL28A1	33950
chr3-190125321-190126255	6.44027e-15	-0.716862	0.042	0.116	8.24406e-10	P3H2	2883
chr9-94608109-94609131	6.74444e-15	-0.700748	0.043	0.119	8.63342e-10	FBP1	0
chr1-43552580-43553358	6.90394e-15	0.988356	0.117	0.05	8.83759e-10	PTPRF	0
chr7-101598312-101599531	6.92425e-15	0.879875	0.155	0.08	8.86359e-10	MYL10	13793
chr11-313249-316716	7.38311e-15	0.704468	0.118	0.052	9.45098e-10	IFITM1	0
chr11-61919661-61920683	7.52158e-15	-0.747078	0.053	0.134	9.62823e-10	RAB3IL1	0
chr8-23540608-23542071	7.52593e-15	0.636881	0.163	0.086	9.63379e-10	SLC25A37	0
chr1-109927614-109931738	7.61789e-15	-0.438922	0.211	0.339	9.75151e-10	CSF1	0
chr11-1545919-1550100	7.78248e-15	0.393368	0.275	0.187	9.9622e-10	DUSP8	3943
chr7-22443570-22445898	7.99112e-15	0.672807	0.17	0.092	1.02293e-09	STEAP1B	0
chr16-89581116-89582965	8.19827e-15	0.68975	0.174	0.094	1.04944e-09	CPNE7	0
chr3-190197118-190197942	8.24727e-15	-0.663232	0.087	0.182	1.05572e-09	P3H2	74680
chr9-130927438-130929004	8.8024e-15	0.93754	0.131	0.064	1.12678e-09	FIBCD1	0
chr3-111802147-111803771	9.02192e-15	0.862706	0.13	0.06	1.15488e-09	PLCXD2	0
chr12-122887100-122890244	9.28535e-15	0.440735	0.219	0.134	1.1886e-09	VPS37B	0
chr5-150472562-150474609	9.85855e-15	0.65064	0.243	0.154	1.26197e-09	CTC-367J11.1	921
chr10-78774810-78775746	1.02086e-14	0.884335	0.143	0.068	1.30678e-09	RP11-31E13.2	77787
chr1-39204290-39205611	1.02836e-14	0.82596	0.116	0.05	1.31638e-09	MACF1	0
chr17-76527386-76528221	1.03738e-14	1.03479	0.11	0.048	1.32793e-09	CYGB	0
chr15-69296485-69306357	1.05743e-14	-0.285126	0.316	0.456	1.35359e-09	PAQR5	0
chr4-184810044-184812367	1.06092e-14	-0.616515	0.043	0.116	1.35806e-09	ACSL1	0
chr6-13873197-13874361	1.06243e-14	-0.648131	0.107	0.208	1.35999e-09	RP3-500L14.2	46622
chr11-69668034-69668647	1.08666e-14	-1.04	0.037	0.109	1.39102e-09	ORAOV1	0
chr17-50431150-50432964	1.08768e-14	-0.672943	0.035	0.104	1.39232e-09	ACSF2	0
chr2-241807938-241811825	1.16077e-14	-0.609584	0.054	0.135	1.48587e-09	NEU4	0
chr2-20576404-20581219	1.18981e-14	0.399389	0.334	0.24	1.52305e-09	HS1BP3	0
chr19-19109597-19112640	1.20776e-14	-0.562995	0.07	0.161	1.54603e-09	SLC25A42	0
chr11-128463173-128464475	1.21215e-14	0.755343	0.219	0.132	1.55165e-09	ETS1	0
chr7-151243603-151253440	1.24863e-14	0.369409	0.267	0.185	1.59834e-09	SMARCD3	0
chr12-51831098-51833875	1.2665e-14	-0.669909	0.08	0.169	1.62122e-09	RP11-923I11.4	0
chr1-44805329-44814274	1.28807e-14	0.293732	0.492	0.414	1.64884e-09	BTBD19	0
chr8-144264351-144267495	1.29084e-14	0.635498	0.171	0.093	1.65237e-09	BOP1	0
chr10-59042531-59043873	1.29502e-14	-0.865342	0.04	0.11	1.65772e-09	LINC00844	40987
chr10-122307536-122308836	1.34926e-14	0.842831	0.131	0.061	1.72716e-09	BTBD16	0
chr21-34201438-34205538	1.39851e-14	-0.405472	0.069	0.156	1.7902e-09	AP000318.2	0
chr3-197516404-197517149	1.50458e-14	0.833728	0.129	0.059	1.92598e-09	BDH1	0
chr4-83535105-83539061	1.53058e-14	-0.346528	0.196	0.329	1.95926e-09	GPAT3	0
chr16-56691734-56692452	1.53165e-14	-0.833078	0.057	0.132	1.96063e-09	RP11-343H19.2	3926
chr1-19009680-19012865	1.58661e-14	0.527444	0.29	0.204	2.03099e-09	IFFO2	52993
chr2-128304452-128310160	1.62931e-14	0.497358	0.205	0.127	2.08564e-09	HS6ST1	0
chr15-31371206-31375136	1.63232e-14	-0.452208	0.074	0.167	2.0895e-09	KLF13	0
chr17-51124597-51126921	1.65143e-14	-0.551772	0.093	0.191	2.11397e-09	SPAG9	3731
chr1-108000560-108001330	1.68222e-14	-0.768374	0.055	0.135	2.15337e-09	VAV3	35415
chr14-69354267-69356452	1.73541e-14	0.647307	0.135	0.065	2.22146e-09	GALNT16	0
chr13-22112742-22113818	1.76431e-14	-0.680361	0.042	0.115	2.25846e-09	LINC00540	0
chr5-179825001-179826503	1.77696e-14	-0.68981	0.042	0.115	2.27465e-09	SQSTM1	0
chr2-98757786-98758593	1.78263e-14	0.852714	0.147	0.073	2.28191e-09	AC109826.1	3344
chr3-126523227-126525046	1.78934e-14	-0.559476	0.128	0.238	2.29049e-09	CHST13	0
chr6-134676003-134677450	1.85859e-14	-0.569851	0.064	0.149	2.37914e-09	RP11-557H15.4	16166
chr8-102745168-102745989	1.86121e-14	0.729844	0.175	0.096	2.3825e-09	KB-1732A1.1	59527
chr17-57948160-57949954	1.98354e-14	0.707785	0.136	0.067	2.53909e-09	CUEDC1	0
chr11-130448147-130452061	2.03673e-14	-0.373782	0.127	0.235	2.60718e-09	ADAMTS15	0
chr17-80023088-80025750	2.13778e-14	-0.57225	0.071	0.162	2.73653e-09	TBC1D16	0
chr12-124620976-124621716	2.22738e-14	1.07157	0.114	0.049	2.85122e-09	NCOR2	53386
chr1-8416816-8421013	2.23442e-14	-0.46062	0.086	0.185	2.86023e-09	RERE	0
chr8-8855879-8857006	2.24823e-14	-0.797155	0.039	0.108	2.87791e-09	MFHAS1	0
chr12-119593609-119596352	2.26707e-14	0.850881	0.132	0.065	2.90203e-09	TMEM233	0
chr10-71967831-71973096	2.44697e-14	0.54577	0.115	0.048	3.13232e-09	CHST3	0
chr17-40614837-40616089	2.5718e-14	-0.842214	0.079	0.165	3.29211e-09	SMARCE1	8872
chr17-50439952-50441205	2.89416e-14	-0.545337	0.052	0.127	3.70475e-09	ACSF2	0
chr1-16164121-16165889	2.93174e-14	0.918966	0.14	0.068	3.75286e-09	EPHA2	8033
chr15-20258257-20263774	2.93456e-14	0.444053	0.459	0.376	3.75647e-09	RP11-509A17.3	80961
chr2-240873839-240874916	3.22141e-14	-0.715436	0.074	0.167	4.12366e-09	AGXT	0
chr15-48005533-48006891	3.22346e-14	-0.526334	0.05	0.123	4.12629e-09	RP11-208K4.1	0
chr10-109726372-109727988	3.27592e-14	-0.635057	0.054	0.134	4.19344e-09	XPNPEP1	136777
chr17-27887541-27890048	3.34829e-14	-0.579047	0.069	0.152	4.28608e-09	RP1-66C13.4	0
chr6-818190-819672	3.3489e-14	-0.734542	0.057	0.133	4.28686e-09	RP11-532F6.5	37541
chr1-27555304-27558860	3.43065e-14	0.482648	0.264	0.184	4.39151e-09	AHDC1	0
chr16-54284098-54287380	3.5135e-14	-0.629543	0.141	0.246	4.49757e-09	IRX3	0
chr18-74265534-74269937	3.59141e-14	-0.449273	0.078	0.171	4.5973e-09	CYB5A	0
chr11-111416609-111418289	3.74463e-14	-0.538558	0.125	0.235	4.79342e-09	POU2AF1	0
chr8-102738074-102739037	3.7785e-14	0.854577	0.123	0.057	4.83678e-09	KB-1732A1.1	66479
chr22-44676332-44679130	3.87056e-14	-0.533393	0.091	0.191	4.95462e-09	PRR5	0
chr22-33350462-33351036	3.95331e-14	1.06263	0.117	0.054	5.06055e-09	LARGE1	0
chr1-6422757-6428392	4.06916e-14	-0.377829	0.13	0.241	5.20885e-09	ESPN	0
chr2-241680792-241681321	4.14591e-14	1.13338	0.104	0.043	5.30709e-09	DTYMK	0
chr10-19921279-19922775	4.30729e-14	0.763451	0.143	0.076	5.51368e-09	PLXDC2	0
chr1-203282043-203283469	4.31341e-14	-0.63957	0.06	0.143	5.52151e-09	LINC01353	3682
chr5-1128083-1131839	4.35097e-14	0.554929	0.22	0.141	5.56959e-09	SLC12A7	16047
chr8-26608621-26610202	4.61827e-14	0.765591	0.121	0.057	5.91175e-09	DPYSL2	0
chr10-105206615-105209129	4.62134e-14	-0.532471	0.044	0.115	5.91568e-09	SORCS3	0
chr16-89629836-89631768	5.04283e-14	-0.619421	0.048	0.124	6.45523e-09	DPEP1	0
chr9-33506437-33507081	5.07093e-14	1.04346	0.11	0.046	6.4912e-09	ANKRD18B	17312
chr1-241531147-241534162	5.20539e-14	-0.564314	0.089	0.179	6.66331e-09	KMO	0
chr2-134839574-134840734	5.39913e-14	-0.816866	0.038	0.107	6.91132e-09	ACMSD	0
chr5-139684046-139691634	5.41843e-14	0.391622	0.214	0.138	6.93602e-09	CTB-35F21.1	0
chr1-27399205-27404188	5.44646e-14	0.454108	0.148	0.075	6.9719e-09	WASF2	37
chr9-88075908-88077648	5.50084e-14	-0.442745	0.108	0.209	7.04152e-09	CDK20	101154
chr3-69338814-69340150	5.8881e-14	-0.761111	0.046	0.119	7.53724e-09	FRMD4B	0
chr22-37559021-37564621	5.92882e-14	0.442088	0.363	0.278	7.58936e-09	CDC42EP1	0
chr2-219273844-219275027	6.05805e-14	0.797782	0.142	0.073	7.75479e-09	TUBA4A	0
chr6-14501193-14503431	6.08384e-14	-0.635664	0.034	0.103	7.7878e-09	RP11-330A16.1	94082
chr19-5837619-5842051	6.09832e-14	-0.422342	0.154	0.273	7.80634e-09	FUT6	0
chr11-65785929-65795344	6.61733e-14	-0.29749	0.28	0.413	8.47072e-09	OVOL1	0
chr16-30603881-30606111	6.76835e-14	-0.548645	0.088	0.184	8.66403e-09	ZNF689	0
chr11-1302059-1310477	6.79724e-14	-0.302912	0.289	0.423	8.70101e-09	TOLLIP	0
chr1-10698683-10701568	7.0467e-14	-0.727664	0.043	0.107	9.02034e-09	CASZ1	0
chr22-31983596-31984621	7.06545e-14	-0.937201	0.036	0.105	9.04435e-09	CTA-342B11.2	10120
chr5-38562109-38564178	7.0665e-14	-0.62933	0.051	0.124	9.04568e-09	LIFR	0
chr2-39494719-39495375	7.11325e-14	1.04215	0.106	0.044	9.10553e-09	MAP4K3	57406
chr14-35335348-35338253	7.3456e-14	-0.378044	0.213	0.335	9.40296e-09	PSMA6	17854
chr6-30739590-30745636	7.39098e-14	0.29385	0.455	0.371	9.46105e-09	FLOT1	0
chr17-81721754-81724000	7.51484e-14	-0.492539	0.062	0.14	9.6196e-09	SLC25A10	737
chr8-143042747-143043328	7.53157e-14	-0.973419	0.05	0.126	9.64102e-09	C8orf31	0
chr12-71162677-71165261	7.60918e-14	0.682715	0.108	0.048	9.74035e-09	TSPAN8	0
chr15-31338032-31340411	7.63081e-14	-0.500158	0.116	0.216	9.76805e-09	KLF13	0
chr14-75229966-75230962	7.77151e-14	0.884169	0.132	0.061	9.94816e-09	RP11-293M10.1	7653
chr17-40315654-40328299	7.77355e-14	0.2938	0.421	0.345	9.95076e-09	RARA	0
chr17-4558049-4561368	7.86805e-14	-0.436118	0.058	0.139	1.00717e-08	GGT6	0
chr14-64719815-64727162	8.06702e-14	0.333524	0.396	0.311	1.03264e-08	PLEKHG3	0
chr1-19812568-19816748	8.21173e-14	-0.364943	0.146	0.261	1.05117e-08	RNF186	0
chr17-1107666-1111985	8.45366e-14	0.498055	0.205	0.127	1.08214e-08	ABR	0
chr14-24171134-24173522	8.95895e-14	0.52883	0.204	0.131	1.14682e-08	REC8	0
chr1-220747058-220752052	9.00456e-14	-0.318888	0.2	0.333	1.15266e-08	MARC2	0
chr2-191244926-191248196	9.31491e-14	0.456407	0.24	0.161	1.19238e-08	MYO1B	0
chr15-91866580-91868162	9.37271e-14	0.647016	0.136	0.067	1.19978e-08	SLCO3A1	0
chr6-10440912-10441934	9.51449e-14	0.815675	0.166	0.093	1.21793e-08	MIR5689HG	0
chr17-31596439-31597271	9.75403e-14	0.807326	0.125	0.059	1.24859e-08	RP1-41C23.1	0
chr15-83653194-83655114	9.81412e-14	0.714644	0.114	0.052	1.25629e-08	ADAMTSL3	0
chr20-44388403-44389539	1.00024e-13	-0.506602	0.099	0.199	1.28039e-08	HNF4A	0
chr1-27536239-27539129	1.03544e-13	0.579249	0.151	0.075	1.32544e-08	AHDC1	0
chr1-15558775-15559935	1.04486e-13	-0.661558	0.047	0.119	1.33751e-08	DNAJC16	0
chr8-10242621-10243476	1.0596e-13	-0.691972	0.035	0.103	1.35637e-08	MSRA	0
chr5-132276969-132278950	1.06242e-13	-0.504849	0.08	0.174	1.35998e-08	P4HA2	0
chr20-44392790-44396589	1.21498e-13	-0.476592	0.084	0.174	1.55527e-08	HNF4A	0
chr9-136517431-136522028	1.25795e-13	-0.417783	0.139	0.247	1.61028e-08	NOTCH1	0
chr7-40156404-40157480	1.29104e-13	-0.789749	0.039	0.109	1.65264e-08	SUGCT	0
chr5-67267518-67269289	1.30907e-13	-0.431667	0.108	0.209	1.67572e-08	CTD-2187J20.1	0
chr3-128604120-128605828	1.33399e-13	-0.628334	0.043	0.115	1.70761e-08	RPN1	14141
chr12-96193217-96196318	1.37711e-13	0.574153	0.133	0.067	1.76281e-08	ELK3	0
chr5-177471123-177475221	1.38529e-13	0.504673	0.156	0.087	1.77328e-08	DBN1	0
chr11-117511386-117514363	1.40508e-13	-0.505491	0.129	0.233	1.79861e-08	DSCAML1	0
chr11-62241755-62242617	1.40722e-13	-0.606392	0.037	0.104	1.80135e-08	SCGB1D2	0
chrX-107675720-107678485	1.41001e-13	-0.420998	0.1	0.198	1.80493e-08	PRPS1	24693
chr15-93027381-93031267	1.42204e-13	0.550217	0.154	0.084	1.82033e-08	CHD2	0
chr17-78882685-78884580	1.54787e-13	0.609542	0.161	0.09	1.9814e-08	CEP295NL	0
chr5-172868468-172872280	1.54823e-13	0.407798	0.282	0.197	1.98186e-08	ERGIC1	0
chr16-57786466-57789235	1.55109e-13	-0.526543	0.087	0.179	1.98552e-08	KIFC3	0
chr22-40651367-40655535	1.55353e-13	0.330562	0.28	0.197	1.98864e-08	MKL1	14664
chr15-69311144-69318533	1.5681e-13	-0.318817	0.123	0.231	2.00729e-08	PAQR5	0
chr12-119709928-119711813	1.60375e-13	-0.503429	0.144	0.245	2.05293e-08	CIT	0
chr11-114078457-114080694	1.62634e-13	-0.747865	0.053	0.127	2.08184e-08	ZBTB16	0
chr19-11887222-11888880	1.63864e-13	-0.397268	0.105	0.21	2.0976e-08	ZNF69	0
chr1-111592323-111593688	1.6614e-13	0.588113	0.123	0.062	2.12672e-08	RAP1A	0
chr4-23934177-23935393	1.66708e-13	0.856776	0.11	0.048	2.13399e-08	PPARGC1A	30087
chr1-54227137-54229927	1.67089e-13	0.737566	0.152	0.083	2.13887e-08	SSBP3	0
chr17-3754326-3755539	1.67483e-13	-0.551693	0.08	0.165	2.14392e-08	ITGAE	0
chr8-144310801-144322153	1.67907e-13	0.365143	0.181	0.117	2.14934e-08	HSF1	0
chr1-2091569-2096026	1.68117e-13	-0.503883	0.038	0.109	2.15203e-08	PRKCZ	0
chr2-222670175-222672481	1.77036e-13	-0.458372	0.08	0.17	2.2662e-08	MOGAT1	0
chr1-234642857-234643775	1.78591e-13	-0.616784	0.071	0.154	2.2861e-08	RP4-781K5.9	890
chr2-10883510-10885984	1.85192e-13	-0.612828	0.07	0.154	2.3706e-08	RP11-245G13.2	0
chr11-12853466-12855576	1.85518e-13	-0.488895	0.102	0.2	2.37478e-08	TEAD1	0
chr4-57053322-57054167	1.87902e-13	0.946021	0.122	0.056	2.4053e-08	IGFBP7	0
chr12-47078726-47081218	1.91579e-13	0.610836	0.147	0.076	2.45236e-08	AMIGO2	0
chr1-16075206-16078150	1.96545e-13	0.652902	0.131	0.068	2.51593e-08	FAM131C	1573
chr7-101126142-101127440	1.97459e-13	0.63696	0.166	0.091	2.52764e-08	SERPINE1	0
chr5-38844793-38848042	2.01704e-13	0.438409	0.252	0.166	2.58198e-08	OSMR	0
chr6-41705006-41708273	2.02189e-13	0.594804	0.16	0.091	2.58818e-08	TFEB	0
chr5-151684710-151687454	2.04004e-13	0.536781	0.215	0.131	2.61141e-08	SPARC	0
chr16-543085-544264	2.33028e-13	-0.650752	0.054	0.133	2.98294e-08	CAPN15	0
chr2-27681781-27682775	2.33825e-13	0.964427	0.111	0.051	2.99315e-08	SLC4A1AP	0
chr19-20431237-20433649	2.37515e-13	-0.539466	0.092	0.178	3.04038e-08	CTC-513N18.6	0
chr21-34071836-34077306	2.37736e-13	-0.284056	0.199	0.323	3.04321e-08	MRPS6	0
chr6-168312329-168316069	2.40426e-13	-0.461462	0.122	0.224	3.07765e-08	DACT2	0
chr22-44728505-44731942	2.43822e-13	-0.545668	0.045	0.116	3.12112e-08	PRR5	0
chr16-68078620-68087162	2.61276e-13	-0.257231	0.257	0.394	3.34454e-08	NFATC3	0
chr11-126326236-126330730	2.61599e-13	-0.413888	0.074	0.155	3.34867e-08	DCPS	0
chr19-29708355-29709518	2.63493e-13	-0.649967	0.073	0.16	3.37292e-08	C19orf12	0
chr16-75224352-75230918	2.66977e-13	0.559792	0.152	0.088	3.41751e-08	BCAR1	0
chr21-42093761-42094609	2.78412e-13	0.836317	0.113	0.053	3.5639e-08	UMODL1	0
chr7-124764274-124766380	2.86601e-13	0.694	0.139	0.074	3.66872e-08	GPR37	0
chr5-73150342-73153094	2.91899e-13	-0.484519	0.055	0.134	3.73654e-08	TMEM171	18524
chr13-113157303-113159401	3.04051e-13	-0.670448	0.047	0.119	3.8921e-08	PROZ	0
chr13-44870229-44871125	3.0744e-13	-0.562758	0.053	0.132	3.93548e-08	LINC00330	60598
chr5-145217908-145220896	3.09119e-13	-0.458623	0.092	0.189	3.95696e-08	CTC-367F4.1	1713
chr11-114152780-114156875	3.15429e-13	-0.508875	0.05	0.124	4.03775e-08	ZBTB16	0
chr2-41711609-41712304	3.22203e-13	-0.73967	0.036	0.101	4.12446e-08	AC104654.1	164769
chr6-36242314-36244049	3.26634e-13	-0.632725	0.053	0.131	4.18118e-08	PNPLA1	0
chr3-64558724-64562137	3.29943e-13	-0.464015	0.101	0.197	4.22353e-08	ADAMTS9	0
chr10-59748611-59749712	3.36803e-13	-0.562018	0.079	0.164	4.31135e-08	MRLN	0
chr1-65208305-65209737	3.52457e-13	-0.656682	0.042	0.111	4.51173e-08	AK4	0
chr12-21526770-21530720	3.60357e-13	-0.394555	0.175	0.29	4.61286e-08	SPX	0
chr6-16322562-16323465	3.71031e-13	0.859523	0.102	0.043	4.74949e-08	ATXN1	0
chr14-99552228-99553238	3.78113e-13	-0.700194	0.067	0.148	4.84015e-08	CCDC85C	0
chr5-149485472-149487179	3.79834e-13	0.671225	0.112	0.053	4.86218e-08	CSNK1A1	5017
chr17-50199359-50201935	3.84606e-13	0.434747	0.278	0.201	4.92326e-08	COL1A1	0
chr2-113977782-113979428	3.88e-13	0.780568	0.145	0.078	4.96672e-08	LINC01191	140
chr17-77419485-77430873	3.90558e-13	0.283278	0.578	0.506	4.99946e-08	SEPT9	0
chr1-158998604-159001014	4.10004e-13	0.64459	0.168	0.099	5.24838e-08	IFI16	0
chr19-43634556-43636618	4.19167e-13	0.788523	0.128	0.066	5.36568e-08	CADM4	0
chr2-439232-440649	4.38695e-13	-0.559781	0.095	0.191	5.61565e-08	AC105393.2	16928
chr2-20625158-20627890	4.39114e-13	0.552912	0.214	0.135	5.62101e-08	HS1BP3	0
chr9-130190928-130202589	4.44892e-13	-0.269726	0.2	0.328	5.69497e-08	NCS1	0
chr2-120012399-120015496	4.48852e-13	-0.331512	0.199	0.324	5.74566e-08	EPB41L5	0
chr9-111036501-111039859	4.59902e-13	0.560875	0.14	0.072	5.88711e-08	LPAR1	0
chr1-67225500-67226601	4.80433e-13	-0.616792	0.073	0.159	6.14992e-08	IL23R	0
chr9-110281917-110284864	4.83089e-13	-0.525273	0.078	0.163	6.18392e-08	TXNDC8	18656
chr16-24670443-24671559	4.83274e-13	0.729312	0.145	0.074	6.1863e-08	TNRC6A	0
chr1-116471353-116479373	4.85642e-13	-0.256594	0.208	0.334	6.2166e-08	RP4-655J12.4	0
chr2-43178348-43179502	4.86304e-13	0.701464	0.134	0.072	6.22508e-08	ZFP36L2	42899
chr2-109516200-109517954	4.90395e-13	-0.541352	0.072	0.161	6.27745e-08	SH3RF3	11567
chr21-41503321-41509376	5.05954e-13	-0.330093	0.148	0.255	6.47661e-08	TMPRSS2	0
chr4-145732205-145737046	5.16824e-13	0.324911	0.402	0.315	6.61576e-08	C4orf51	0
chr5-138943803-138946574	5.51942e-13	0.441596	0.289	0.202	7.0653e-08	SIL1	145
chr2-240875523-240877279	5.53662e-13	-0.638309	0.054	0.129	7.08732e-08	AGXT	0
chr6-69866275-69867996	5.55557e-13	-0.599909	0.071	0.155	7.11157e-08	COL19A1	0
chr7-4133508-4135249	5.75074e-13	-0.530558	0.055	0.13	7.36141e-08	SDK1	0
chr1-151011348-151014081	5.77133e-13	-0.550346	0.073	0.157	7.38776e-08	PRUNE1	0
chr1-150021106-150022717	6.08139e-13	-0.646699	0.063	0.144	7.78466e-08	OTUD7B	10429
chr7-5552550-5553800	6.25647e-13	-0.647635	0.038	0.102	8.00878e-08	ACTB	0
chr9-107637010-107639766	6.41351e-13	0.455054	0.189	0.114	8.2098e-08	KLF4	146527
chr16-84829051-84829731	6.52872e-13	0.989257	0.114	0.053	8.35728e-08	CRISPLD2	0
chr3-45167004-45168019	6.67806e-13	0.627442	0.103	0.047	8.54845e-08	CDCP1	20581
chr20-57810760-57811648	6.8058e-13	1.07324	0.103	0.045	8.71196e-08	PMEPA1	99223
chr2-1742582-1745098	6.95109e-13	0.594726	0.245	0.165	8.89795e-08	PXDN	0
chr22-30206811-30207476	7.09513e-13	0.968039	0.103	0.043	9.08233e-08	HORMAD2	29735
chr10-5317544-5318092	7.27253e-13	1.07532	0.108	0.048	9.30942e-08	RP11-445P17.8	46307
chr2-20188903-20193346	7.35122e-13	-0.444971	0.067	0.152	9.41015e-08	SDC1	7450
chr16-53372881-53374066	7.38357e-13	-0.605961	0.061	0.141	9.45156e-08	RP11-44F14.2	0
chr2-122307672-122308277	7.38648e-13	0.958436	0.117	0.055	9.45529e-08	AC018737.3	510969
chr12-113245501-113248557	7.95201e-13	-0.360541	0.155	0.263	1.01792e-07	TPCN1	0
chr9-89435213-89439246	8.14966e-13	-0.396357	0.118	0.218	1.04322e-07	SEMA4D	0
chr13-31044123-31047368	8.30486e-13	0.573953	0.139	0.076	1.06309e-07	LINC01066	47984
chr4-1726034-1728468	8.32146e-13	0.66165	0.105	0.048	1.06521e-07	TACC3	0
chr16-19113298-19115207	8.33939e-13	0.542392	0.132	0.067	1.06751e-07	CTD-2349B8.1	0
chr3-69384461-69386819	8.35776e-13	-0.535268	0.088	0.178	1.06986e-07	FRMD4B	0
chr9-105655990-105657653	8.57407e-13	-0.768566	0.049	0.116	1.09755e-07	TAL2	4803
chr2-45008710-45010584	8.64236e-13	0.556893	0.183	0.107	1.10629e-07	SIX2	0
chr5-32708839-32715177	8.67829e-13	-0.268759	0.326	0.457	1.11089e-07	NPR3	0
chr10-17062054-17063540	8.72739e-13	0.758154	0.141	0.075	1.11718e-07	CUBN	0
chr14-90408672-90410031	9.36851e-13	0.81239	0.108	0.05	1.19924e-07	CALM1	410
chr15-88638102-88640572	9.36899e-13	0.445425	0.304	0.227	1.19931e-07	ISG20	0
chr4-108003729-108004908	9.5972e-13	-0.584479	0.044	0.113	1.22852e-07	HADH	0
chr2-208529188-208530679	9.59917e-13	-0.492199	0.092	0.19	1.22877e-07	PTH2R	0
chr12-64180925-64182166	9.62555e-13	0.667276	0.13	0.064	1.23215e-07	C12orf66	4149
chr3-35638980-35640265	9.83334e-13	-0.715891	0.063	0.142	1.25875e-07	ARPP21	0
chr22-49932950-49939023	1.04474e-12	0.348449	0.275	0.194	1.33736e-07	CITF22-49E9.3	0
chr3-5304574-5305848	1.08673e-12	-0.588211	0.038	0.102	1.39111e-07	AC026202.5	47812
chr13-113837011-113838233	1.10582e-12	0.828305	0.13	0.065	1.41554e-07	GAS6	0
chr6-75204132-75206526	1.11629e-12	0.524195	0.198	0.124	1.42894e-07	COL12A1	0
chr16-51133008-51135736	1.13633e-12	-0.500498	0.084	0.173	1.45459e-07	SALL1	238
chr9-89550446-89551494	1.14288e-12	-0.666198	0.059	0.126	1.46298e-07	SEMA4D	52315
chr7-28408320-28411403	1.16459e-12	0.453275	0.268	0.186	1.49077e-07	CREB5	0
chr2-236567388-236571688	1.1953e-12	-0.361737	0.153	0.267	1.53008e-07	ACKR3	0
chr5-151097817-151102245	1.19753e-12	-0.417422	0.08	0.171	1.53294e-07	ANXA6	0
chr19-6056387-6057959	1.23041e-12	0.626637	0.141	0.073	1.57503e-07	RFX2	0
chr3-48502675-48505236	1.30252e-12	0.556033	0.165	0.098	1.66733e-07	SHISA5	0
chr15-58329914-58333489	1.33597e-12	0.420113	0.288	0.206	1.71015e-07	ALDH1A2	0
chr17-81254757-81257060	1.33805e-12	-0.424707	0.148	0.259	1.71281e-07	SLC38A10	0
chr4-90126861-90129218	1.34046e-12	-0.318166	0.176	0.287	1.71589e-07	CCSER1	0
chr1-31700916-31701784	1.37514e-12	0.947037	0.118	0.058	1.76029e-07	COL16A1	0
chr5-64505834-64507427	1.38439e-12	-0.692741	0.045	0.109	1.77213e-07	RGS7BP	0
chr17-47837296-47841875	1.40976e-12	-0.317086	0.142	0.25	1.8046e-07	SCRN2	0
chr13-75759802-75761015	1.42413e-12	-0.470815	0.058	0.134	1.823e-07	LMO7	0
chr3-194497604-194498555	1.43241e-12	-0.586634	0.059	0.136	1.83359e-07	ATP13A3	0
chr3-186929960-186933465	1.46928e-12	0.424314	0.193	0.119	1.8808e-07	ST6GAL1	0
chr14-103163742-103165619	1.52499e-12	-0.674421	0.063	0.138	1.95211e-07	LINC00605	21601
chr1-1031562-1034659	1.61896e-12	-0.497169	0.048	0.119	2.0724e-07	AGRN	0
chr11-122655357-122657260	1.63302e-12	0.472741	0.204	0.124	2.0904e-07	UBASH3B	0
chr14-68975639-68980692	1.65015e-12	0.330404	0.417	0.342	2.11233e-07	ACTN1	0
chr1-161612071-161613034	1.72492e-12	-0.570749	0.046	0.114	2.20803e-07	RP11-25K21.6	6971
chr19-46812759-46814420	1.85118e-12	-0.420508	0.043	0.111	2.36965e-07	AC008622.1	19569
chr6-150200324-150202957	1.89817e-12	-0.539534	0.069	0.148	2.42981e-07	PPP1R14C	0
chr19-57887629-57889461	1.91843e-12	-0.463305	0.039	0.104	2.45574e-07	ZNF814	0
chr11-16991759-16998457	2.0027e-12	-0.282429	0.258	0.396	2.56361e-07	PLEKHA7	0
chr3-126293551-126296165	2.05202e-12	-0.517021	0.077	0.16	2.62675e-07	RP11-71E19.2	0
chr2-31081988-31086540	2.08948e-12	-0.338986	0.162	0.272	2.6747e-07	GALNT14	0
chr11-71299173-71299873	2.09616e-12	0.796419	0.101	0.043	2.68325e-07	SHANK2	46595
chr16-69833276-69834489	2.1701e-12	-0.618199	0.039	0.104	2.7779e-07	WWP2	0
chr16-12227757-12230018	2.33104e-12	-0.474	0.073	0.157	2.98392e-07	SNX29	0
chr8-32551795-32552810	2.34668e-12	-0.829677	0.04	0.105	3.00394e-07	NRG1	0
chr10-25062190-25063001	2.37142e-12	0.815911	0.118	0.058	3.03561e-07	ENKUR	0
chr12-52116039-52123364	2.38006e-12	-0.266036	0.237	0.366	3.04666e-07	RP1-288H2.2	11741
chr12-261245-264008	2.41155e-12	-0.418726	0.123	0.227	3.08698e-07	SLC6A13	0
chr20-63345379-63346939	2.48468e-12	-0.599284	0.057	0.13	3.18059e-07	CHRNA4	0
chr2-191178669-191179310	2.4946e-12	0.936949	0.106	0.049	3.19328e-07	STAT4	27072
chr22-24539816-24548092	2.56063e-12	-0.314399	0.147	0.26	3.27781e-07	GUCD1	0
chr10-79220197-79224717	2.56402e-12	0.415721	0.243	0.165	3.28216e-07	ZMIZ1	0
chr16-57812288-57813150	2.61491e-12	0.776305	0.128	0.068	3.34729e-07	CTD-2600O9.1	0
chr20-46348498-46351012	2.66068e-12	0.646261	0.116	0.054	3.40588e-07	SLC35C2	0
chr22-22357056-22357782	2.68865e-12	-0.797831	0.043	0.109	3.44168e-07	BMS1P20	34208
chr3-38263879-38267951	2.69842e-12	-0.424256	0.089	0.176	3.45419e-07	SLC22A13	0
chr11-65353644-65358712	2.76519e-12	-0.295926	0.213	0.329	3.53966e-07	TIGD3	0
chr11-1073074-1073822	2.76544e-12	0.852695	0.101	0.045	3.53998e-07	MUC2	1052
chr14-102922108-102924429	2.78985e-12	-0.462131	0.116	0.216	3.57123e-07	AMN	0
chr15-45640590-45642660	2.83992e-12	0.764955	0.109	0.054	3.63533e-07	SQRDL	0
chr12-235879-239532	2.85893e-12	-0.463117	0.068	0.146	3.65966e-07	SLC6A13	0
chr6-25830376-25833658	2.86387e-12	-0.454809	0.12	0.219	3.66599e-07	SLC17A1	0
chr11-65915067-65920626	2.94263e-12	0.321545	0.345	0.27	3.7668e-07	DRAP1	0
chr6-110287403-110288309	3.00957e-12	-0.673455	0.046	0.114	3.85249e-07	METTL24	0
chr18-76459338-76460446	3.01726e-12	0.66399	0.144	0.078	3.86234e-07	ZNF516	0
chr10-127922771-127923470	3.02846e-12	0.893031	0.147	0.08	3.87667e-07	PTPRE	0
chr6-168086611-168089156	3.07762e-12	-0.446642	0.147	0.253	3.9396e-07	FRMD1	5053
chr13-24451754-24452757	3.19034e-12	-0.6111	0.083	0.164	4.08389e-07	PARP4	0
chr6-1613831-1626280	3.20537e-12	-0.364069	0.2	0.301	4.10313e-07	GMDS	0
chr8-22209891-22213155	3.2525e-12	0.460119	0.286	0.206	4.16346e-07	BMP1	0
chr1-17586119-17588921	3.25721e-12	-0.402716	0.119	0.22	4.16948e-07	ARHGEF10L	0
chr3-122973812-122975810	3.28887e-12	0.716612	0.136	0.071	4.21001e-07	SEMA5B	0
chr7-43646594-43649174	3.29966e-12	0.606891	0.113	0.056	4.22383e-07	COA1	0
chr17-1090037-1091020	3.34635e-12	1.04557	0.101	0.047	4.2836e-07	ABR	0
chr9-133737151-133741451	3.35046e-12	-0.344147	0.103	0.202	4.28885e-07	SARDH	0
chr22-46267328-46270188	3.46252e-12	-0.404427	0.133	0.23	4.4323e-07	TTC38	0
chr22-35629573-35630868	3.46742e-12	0.761772	0.136	0.072	4.43857e-07	MB	0
chr17-57889482-57891651	3.4684e-12	0.429672	0.175	0.104	4.43983e-07	CUEDC1	0
chr1-151509633-151514777	3.47464e-12	-0.265035	0.28	0.404	4.44782e-07	CGN	0
chr20-44400778-44404259	3.65926e-12	-0.4251	0.118	0.22	4.68415e-07	HNF4A	0
chr22-25199598-25200567	3.70496e-12	-0.840921	0.044	0.106	4.74264e-07	CRYBB3	0
chr5-79753812-79755443	3.72169e-12	-0.63154	0.046	0.115	4.76406e-07	CMYA5	0
chr12-54418165-54419995	3.79907e-12	0.782046	0.102	0.046	4.86311e-07	ITGA5	0
chr19-38003249-38005352	3.81328e-12	0.480594	0.243	0.159	4.8813e-07	SIPA1L3	0
chr16-85166392-85172994	3.8564e-12	-0.364422	0.105	0.205	4.9365e-07	GSE1	0
chr9-129332056-129338109	3.89136e-12	0.310257	0.401	0.32	4.98126e-07	LINC01503	0
chr9-97876692-97877772	3.98535e-12	0.64602	0.175	0.108	5.10157e-07	FOXE1	19976
chr17-1997029-2000439	4.00137e-12	-0.423415	0.112	0.207	5.12207e-07	RTN4RL1	0
chr3-122304882-122307747	4.00392e-12	-0.468312	0.048	0.116	5.12534e-07	CSTA	17496
chr17-42871546-42874055	4.04808e-12	-0.606425	0.039	0.101	5.18187e-07	LINC00671	614
chr10-59708655-59710964	4.07465e-12	-0.369874	0.201	0.321	5.21588e-07	SLC16A9	0
chr3-72660810-72661592	4.25116e-12	0.798324	0.105	0.05	5.44183e-07	RNA5SP136	30112
chr9-129145257-129147054	4.28138e-12	0.594928	0.177	0.108	5.48051e-07	PTPA	0
chr9-114551781-114552436	4.31993e-12	0.807999	0.123	0.061	5.52985e-07	ATP6V1G1	35309
chr22-23713378-23719144	4.34531e-12	-0.34285	0.153	0.266	5.56235e-07	GUSBP11	0
chr9-34341799-34344171	4.36274e-12	-0.448513	0.053	0.127	5.58465e-07	NUDT2	0
chr13-94119152-94121251	4.36563e-12	-0.432416	0.057	0.133	5.58835e-07	GPC6	0
chr5-35194152-35196090	4.49045e-12	-0.568607	0.043	0.11	5.74814e-07	PRLR	0
chr17-42516499-42523147	4.55172e-12	0.394166	0.271	0.192	5.82656e-07	ATP6V0A1	0
chr5-16673506-16674368	4.61024e-12	0.842789	0.147	0.083	5.90148e-07	MYO10	0
chr7-73647432-73648522	4.75959e-12	-0.643955	0.057	0.127	6.09265e-07	VPS37D	19302
chr5-5188132-5190343	4.76527e-12	-0.501001	0.063	0.137	6.09993e-07	ADAMTS16	0
chr3-122294075-122295894	4.84147e-12	-0.52473	0.052	0.124	6.19747e-07	CASR	7577
chr6-30682004-30685051	5.03451e-12	0.571545	0.124	0.063	6.44458e-07	PPP1R18	0
chr13-110136926-110139094	5.05676e-12	0.542439	0.134	0.068	6.47306e-07	COL4A1	9868
chr22-30195966-30197084	5.08598e-12	0.718001	0.13	0.067	6.51046e-07	HORMAD2	18890
chr20-47337966-47341706	5.17e-12	-0.480816	0.095	0.182	6.61802e-07	ZMYND8	0
chr19-943982-945919	5.17852e-12	-0.561309	0.06	0.134	6.62892e-07	ARID3A	0
chr15-73922382-73924995	5.3553e-12	0.691628	0.131	0.073	6.85522e-07	LOXL1	993
chr3-134325453-134328556	5.38522e-12	0.50827	0.24	0.159	6.89351e-07	RP11-200A1.1	4281
chr18-3602484-3606411	5.54134e-12	0.468331	0.188	0.114	7.09336e-07	DLGAP1	0
chr1-202860583-202863401	5.57717e-12	-0.329298	0.157	0.266	7.13923e-07	RABIF	15555
chr8-95174383-95175918	5.75636e-12	-0.539666	0.088	0.173	7.3686e-07	PLEKHF2	17698
chr15-20192855-20193902	5.76266e-12	0.764537	0.13	0.067	7.37666e-07	RP11-173D3.1	44901
chr16-70760495-70761577	5.76703e-12	0.677758	0.139	0.075	7.38226e-07	VAC14	0
chr8-60908697-60910643	5.90172e-12	0.682975	0.104	0.051	7.55467e-07	AC022182.1	0
chr15-28094170-28097510	6.02492e-12	-0.449893	0.162	0.267	7.71238e-07	OCA2	0
chr5-113487433-113489737	6.06249e-12	0.700641	0.116	0.058	7.76047e-07	MCC	0
chr16-81645004-81645852	6.09634e-12	0.740653	0.12	0.061	7.8038e-07	CMIP	0
chr5-36744063-36745964	6.18981e-12	-0.490825	0.09	0.173	7.92345e-07	SLC1A3	55728
chr11-61752128-61757907	6.3158e-12	0.405746	0.327	0.252	8.08473e-07	MYRF	0
chr11-130457715-130460111	6.40373e-12	-0.575364	0.047	0.115	8.19728e-07	ADAMTS15	0
chr16-87581805-87582963	6.40919e-12	0.83878	0.112	0.054	8.20428e-07	JPH3	18871
chr18-22223208-22224140	6.41634e-12	0.717456	0.162	0.096	8.21343e-07	RP11-627G18.4	0
chr9-123669152-123669918	6.4271e-12	-0.512962	0.05	0.119	8.2272e-07	DENND1A	0
chr6-3226552-3230005	6.4895e-12	0.432574	0.143	0.078	8.30708e-07	TUBB2B	0
chr12-89378981-89380554	6.5509e-12	-0.587826	0.075	0.154	8.38568e-07	RP11-1109F11.5	6621
chr2-162574535-162575533	6.59545e-12	-0.647253	0.04	0.101	8.4427e-07	KCNH7	0
chr22-47102107-47103537	6.66014e-12	-0.540911	0.04	0.106	8.52551e-07	TBC1D22A	0
chr6-2514776-2515835	6.73325e-12	-0.588996	0.088	0.171	8.6191e-07	GMDS-AS1	32753
chr5-150640187-150643212	6.78002e-12	0.487289	0.233	0.159	8.67897e-07	SYNPO	0
chr8-3106710-3108745	6.84677e-12	-0.677564	0.047	0.116	8.76441e-07	CSMD1	0
chr2-16093792-16095282	6.99281e-12	-0.577293	0.047	0.114	8.95136e-07	AC142119.1	0
chr12-119678459-119687184	7.01189e-12	-0.254951	0.31	0.434	8.97579e-07	PRKAB1	0
chr17-76278820-76280103	7.27094e-12	-0.527149	0.079	0.156	9.30739e-07	QRICH2	0
chr13-113839815-113841256	7.28524e-12	0.776407	0.123	0.063	9.32569e-07	GAS6	0
chr5-168364082-168366605	7.49654e-12	0.667069	0.127	0.068	9.59617e-07	WWC1	0
chr3-129794127-129795363	7.6904e-12	0.717994	0.119	0.062	9.84432e-07	TMCC1	0
chr17-1569033-1578125	7.97402e-12	0.376512	0.171	0.109	1.02074e-06	SLC43A2	0
chr11-1563989-1565920	7.97707e-12	0.841688	0.105	0.05	1.02113e-06	DUSP8	0
chr2-62569116-62571588	8.02189e-12	-0.391677	0.12	0.223	1.02687e-06	TMEM17	57221
chr17-42897342-42899055	8.04056e-12	-0.535885	0.039	0.104	1.02926e-06	LINC00671	0
chr11-43987241-43988163	8.04407e-12	0.77555	0.129	0.071	1.02971e-06	RP11-613D13.8	40034
chr5-159099034-159101037	8.26557e-12	0.544235	0.111	0.055	1.05806e-06	EBF1	0
chr8-47379526-47381861	8.33127e-12	-0.549814	0.043	0.106	1.06647e-06	SPIDR	0
chr6-11206658-11208680	8.38559e-12	0.599191	0.127	0.068	1.07342e-06	NEDD9	0
chr3-127612923-127613781	8.4273e-12	0.901951	0.125	0.066	1.07876e-06	MCM2	0
chr12-3297316-3301329	8.51254e-12	0.482812	0.171	0.104	1.08967e-06	TSPAN9	10751
chr14-91872160-91874153	8.64008e-12	0.707378	0.125	0.064	1.106e-06	FBLN5	0
chr1-59593736-59595065	8.71993e-12	-0.564832	0.097	0.184	1.11622e-06	FGGY	0
chr15-98778503-98780226	9.2617e-12	-0.497115	0.075	0.157	1.18557e-06	IGF1R	0
chr10-43261596-43262311	9.44495e-12	-0.772442	0.04	0.104	1.20903e-06	RASGEF1A	0
chr2-452919-453726	9.48294e-12	-0.657063	0.05	0.119	1.21389e-06	AC105393.2	30615
chr17-17089939-17091583	9.89985e-12	-0.619081	0.045	0.107	1.26726e-06	MPRIP	0
chr11-64092380-64097181	1.00377e-11	0.404854	0.247	0.17	1.2849e-06	MACROD1	0
chr4-2760512-2764728	1.03021e-11	-0.370261	0.105	0.202	1.31875e-06	TNIP2	4135
chr15-50181354-50185924	1.04113e-11	-0.376382	0.208	0.325	1.33273e-06	SLC27A2	0
chr6-21664211-21666598	1.04714e-11	0.676181	0.156	0.089	1.34043e-06	CASC15	0
chr10-69425743-69427528	1.06234e-11	0.712136	0.109	0.054	1.35988e-06	TACR2	8875
chr6-56954384-56956183	1.08175e-11	0.545788	0.141	0.079	1.38472e-06	DST	0
chr17-27384135-27384847	1.14566e-11	0.752652	0.126	0.068	1.46654e-06	RP11-173M1.4	35643
chr5-150618097-150619978	1.16278e-11	0.787836	0.125	0.065	1.48845e-06	SYNPO	0
chr6-100462901-100468358	1.16729e-11	-0.305511	0.15	0.243	1.49422e-06	SIM1	0
chr15-90300903-90302335	1.18376e-11	-0.57653	0.046	0.119	1.5153e-06	RP11-697E2.12	0
chr7-5591367-5596589	1.194e-11	0.479008	0.224	0.142	1.52842e-06	FSCN1	0
chr9-133448349-133449112	1.21162e-11	-0.721684	0.044	0.111	1.55097e-06	ADAMTS13	0
chr6-39213600-39221599	1.21192e-11	-0.317151	0.266	0.381	1.55135e-06	KCNK5	0
chr11-64163840-64166881	1.21227e-11	-0.408132	0.097	0.188	1.5518e-06	MACROD1	0
chr2-96531014-96534048	1.22168e-11	0.460668	0.186	0.119	1.56385e-06	ARID5A	2694
chr17-80002409-80003358	1.28369e-11	-0.805484	0.044	0.11	1.64322e-06	TBC1D16	0
chr10-5631772-5633193	1.30275e-11	-0.479804	0.112	0.205	1.66763e-06	ASB13	5673
chr10-12628028-12629689	1.3311e-11	-0.696106	0.047	0.114	1.70392e-06	CAMK1D	0
chr14-61536265-61539483	1.38e-11	0.496492	0.164	0.098	1.76651e-06	PRKCH	0
chr6-144062803-144065350	1.38495e-11	-0.430772	0.08	0.162	1.77285e-06	PLAGL1	0
chr15-78995779-78998683	1.40884e-11	0.669298	0.125	0.068	1.80343e-06	RASGRF1	0
chr20-21564041-21565118	1.41597e-11	-0.491133	0.099	0.193	1.81256e-06	RP1-167O22.1	4857
chr6-169932463-169935993	1.45403e-11	0.467098	0.256	0.174	1.86127e-06	RP1-182D15.2	122360
chr16-84841714-84842478	1.46253e-11	0.859756	0.104	0.048	1.87216e-06	CRISPLD2	0
chr2-238299604-238300519	1.5143e-11	-0.715116	0.041	0.102	1.93842e-06	AC012485.2	0
chr22-46730780-46732425	1.51728e-11	-0.455571	0.123	0.216	1.94224e-06	CERK	0
chr9-137043024-137046989	1.54559e-11	0.558236	0.133	0.073	1.97847e-06	NPDC1	0
chr13-113820770-113821827	1.58561e-11	0.80624	0.126	0.068	2.02971e-06	GAS6	0
chr4-23920326-23924301	1.60781e-11	-0.41197	0.085	0.168	2.05812e-06	PPARGC1A	16236
chr16-1939800-1943897	1.61757e-11	-0.267707	0.264	0.393	2.07063e-06	MSRB1	0
chr2-160223949-160225008	1.63686e-11	0.725692	0.107	0.049	2.09531e-06	ITGB6	0
chr8-22981100-22983278	1.64483e-11	0.625086	0.12	0.063	2.10552e-06	PEBP4	0
chr9-127555355-127558185	1.65586e-11	0.552201	0.162	0.097	2.11963e-06	FAM129B	0
chr1-1127560-1131361	1.6674e-11	-0.321913	0.186	0.295	2.1344e-06	LINC01342	5655
chr10-5372119-5374793	1.67287e-11	-0.462236	0.071	0.149	2.14141e-06	UCN3	0
chrX-37346958-37350403	1.69328e-11	-0.37337	0.147	0.25	2.16753e-06	PRRG1	0
chr5-154286664-154288548	1.77262e-11	0.580733	0.104	0.05	2.26909e-06	GALNT10	0
chr10-78963598-78965770	1.78698e-11	0.605529	0.12	0.062	2.28748e-06	RP11-481G8.2	34713
chr1-147896796-147898060	1.8183e-11	-0.538091	0.067	0.144	2.32756e-06	GJA8	9895
chr6-100453010-100459142	1.82928e-11	-0.267047	0.17	0.274	2.34162e-06	SIM1	0
chr5-136079190-136081754	1.87701e-11	-0.399243	0.153	0.258	2.40272e-06	TGFBI	15371
chr6-168194875-168195653	2.03197e-11	-0.836602	0.051	0.114	2.60108e-06	RP11-503C24.1	0
chr19-6402653-6403693	2.0807e-11	-0.630327	0.042	0.104	2.66346e-06	GTF2F1	8671
chr8-133349778-133352134	2.0926e-11	-0.431458	0.097	0.185	2.6787e-06	NDRG1	47755
chr19-10352324-10354548	2.17767e-11	-0.281797	0.12	0.22	2.78759e-06	TYK2	0
chr4-11635195-11636953	2.23149e-11	0.740591	0.135	0.076	2.85648e-06	RP11-281P23.2	0
chr12-119687740-119689077	2.24139e-11	-0.678517	0.053	0.123	2.86916e-06	CIT	0
chr2-46854253-46856822	2.24274e-11	0.57965	0.137	0.077	2.87089e-06	LINC01119	0
chr16-30738763-30742040	2.24627e-11	0.437267	0.183	0.114	2.87541e-06	TMEM265	0
chr4-116925568-116927280	2.32068e-11	-0.63944	0.046	0.11	2.97066e-06	TRAM1L1	156273
chr17-75773095-75780348	2.41e-11	0.303827	0.361	0.282	3.08499e-06	H3F3B	0
chr8-2106623-2107711	2.4345e-11	-0.638085	0.043	0.106	3.11635e-06	MYOM2	0
chr11-77071842-77074642	2.48204e-11	0.610161	0.117	0.06	3.1772e-06	CAPN5	0
chr7-24728858-24729714	2.51062e-11	0.917727	0.114	0.059	3.2138e-06	DFNA5	0
chr10-2079397-2080375	2.54143e-11	-0.570194	0.069	0.144	3.25324e-06	RP11-69C17.2	0
chr17-50891002-50894091	2.56733e-11	0.525399	0.166	0.102	3.28639e-06	TOB1-AS1	0
chr1-19065927-19069044	2.5845e-11	0.519893	0.198	0.129	3.30836e-06	UBR4	5461
chr18-48160913-48162532	2.63673e-11	0.444043	0.199	0.128	3.37522e-06	ZBTB7C	0
chr15-74847098-74848201	2.64619e-11	-0.495238	0.04	0.103	3.38734e-06	SCAMP2	0
chr2-75569220-75572004	2.689e-11	-0.344236	0.138	0.245	3.44214e-06	EVA1A	0
chr13-42105700-42107391	2.6898e-11	0.606686	0.203	0.13	3.44316e-06	DGKH	0
chr7-101137023-101138911	2.70392e-11	0.662196	0.12	0.061	3.46123e-06	SERPINE1	0
chr8-27299521-27300387	2.71812e-11	-0.686926	0.04	0.105	3.47941e-06	TRIM35	0
chr14-77965749-77966536	2.72383e-11	-0.736792	0.076	0.145	3.48672e-06	ADCK1	30736
chr17-81422521-81424230	2.82128e-11	0.605088	0.185	0.118	3.61146e-06	BAHCC1	0
chr22-50257129-50259531	2.82878e-11	-0.599671	0.07	0.148	3.62106e-06	MAPK12	0
chr2-34241853-34243595	2.84328e-11	-0.423588	0.095	0.18	3.63963e-06	LINC01317	0
chr13-95603797-95606262	3.09242e-11	0.421157	0.179	0.114	3.95854e-06	DZIP1	0
chr22-25182698-25184569	3.21716e-11	-0.491376	0.088	0.171	4.11822e-06	KIAA1671	0
chr10-89282961-89285122	3.26138e-11	0.510794	0.18	0.114	4.17483e-06	IFIT2	0
chr3-126290858-126292921	3.29783e-11	-0.515962	0.045	0.108	4.22148e-06	RP11-71E19.2	0
chr6-31655421-31656306	3.32086e-11	-0.605647	0.042	0.104	4.25097e-06	APOM	0
chr6-108203221-108204137	3.36135e-11	-0.826316	0.043	0.104	4.3028e-06	SNX3	7084
chr1-44029191-44032892	3.36768e-11	-0.366593	0.166	0.268	4.3109e-06	SLC6A9	0
chr13-40445299-40446038	3.50056e-11	0.63948	0.13	0.076	4.48099e-06	LINC00598	0
chr10-133347009-133348686	3.63495e-11	-0.599582	0.059	0.133	4.65302e-06	PRAP1	0
chr7-47586920-47590046	3.64283e-11	0.628334	0.142	0.083	4.66311e-06	TNS3	4361
chr6-11620634-11622830	3.64622e-11	-0.39541	0.099	0.188	4.66745e-06	RP11-679B17.2	12652
chr19-33290920-33293883	3.73003e-11	0.448346	0.228	0.159	4.77473e-06	CTD-2540B15.12	5180
chr16-4652535-4655195	3.7386e-11	-0.469547	0.113	0.202	4.78571e-06	MGRN1	0
chr5-159773000-159773987	3.74324e-11	0.660998	0.104	0.049	4.79164e-06	AC011343.1	2784
chr17-28473213-28475721	3.76014e-11	-0.464984	0.088	0.17	4.81328e-06	SLC13A2	0
chr4-5069266-5071002	3.79028e-11	-0.483329	0.113	0.201	4.85186e-06	STK32B	0
chr8-73092274-73093758	3.89701e-11	0.642246	0.162	0.098	4.98849e-06	SBSPON	0
chr2-27735079-27738259	3.92641e-11	0.41636	0.185	0.117	5.02612e-06	LINC01460	19346
chr19-12032864-12036366	3.99963e-11	-0.365599	0.127	0.223	5.11985e-06	ZNF433	0
chr11-111976381-111978766	4.1028e-11	-0.507174	0.127	0.217	5.25191e-06	DIXDC1	0
chr8-2004213-2007909	4.15896e-11	-0.408967	0.096	0.18	5.3238e-06	KBTBD11	0
chr1-150548502-150554904	4.16991e-11	0.390379	0.237	0.169	5.33782e-06	ADAMTSL4	0
chr19-50724191-50725712	4.17352e-11	0.362179	0.191	0.12	5.34244e-06	CLEC11A	0
chr1-205598706-205600530	4.2294e-11	0.596249	0.141	0.081	5.41397e-06	MFSD4A	0
chr8-127853801-127855968	4.23116e-11	0.434514	0.304	0.23	5.41622e-06	PVT1	0
chr1-173189985-173191425	4.24136e-11	-0.465469	0.141	0.236	5.42928e-06	TNFSF4	0
chr18-79399214-79403861	4.37122e-11	0.526943	0.103	0.049	5.59551e-06	NFATC1	0
chr18-26479257-26481949	4.38209e-11	0.481115	0.144	0.08	5.60942e-06	KCTD1	0
chr9-101442170-101443865	4.48539e-11	-0.530446	0.06	0.131	5.74165e-06	ALDOB	6346
chr9-101427998-101436192	4.48806e-11	-0.36628	0.098	0.187	5.74508e-06	ALDOB	0
chr13-44853563-44855070	4.62181e-11	-0.517686	0.042	0.103	5.91629e-06	LINC00330	43932
chr11-47974036-47974902	4.66499e-11	0.726321	0.126	0.066	5.97156e-06	PTPRJ	5655
chr2-112692287-112693052	4.70016e-11	0.622046	0.144	0.086	6.01658e-06	NT5DC4	28433
chr17-50037296-50038220	4.7522e-11	0.824181	0.106	0.055	6.08319e-06	RP11-1094H24.4	12128
chr19-5053380-5055354	4.80829e-11	-0.516447	0.063	0.137	6.15499e-06	KDM4B	0
chr14-104676693-104683443	4.83061e-11	0.379252	0.268	0.2	6.18357e-06	RP11-982M15.6	0
chr17-64157778-64159625	5.01024e-11	-0.573897	0.046	0.11	6.4135e-06	TEX2	0
chr9-89380628-89381780	5.0161e-11	-0.735518	0.051	0.113	6.42101e-06	SEMA4D	0
chr9-113593457-113597305	5.09821e-11	0.290649	0.253	0.183	6.52612e-06	RGS3	0
chr13-46659413-46661378	5.28357e-11	-0.463902	0.09	0.174	6.76339e-06	LRCH1	0
chr16-70749580-70751806	5.33225e-11	0.545363	0.145	0.086	6.8257e-06	VAC14	0
chr5-151002228-151007044	5.42426e-11	-0.360624	0.113	0.204	6.94349e-06	AC008641.1	9873
chr2-109521185-109522614	5.66401e-11	-0.628565	0.045	0.109	7.25039e-06	SH3RF3	16552
[truncated: 2,766 more rows]

## Sheet: PEC_PODO
	p_val	avg_log2FC	pct.1	pct.2	p_val_adj	gene	distance
[truncated: 2,834 more rows]

[truncated: 7 more sheets: TAL, DCT, CNT_PC, IC, ENDO, FIB, LEUK]
