# Supplementary material for: Defining cellular complexity in human autosomal dominant polycystic kidney disease by multimodal single cell analysis
Source: Nat Commun. 2022 Oct 30;13:6497. doi: 10.1038/s41467-022-34255-z (PMC9618568; doi:10.1038/s41467-022-34255-z)
Supplement: Supplementary file 10 — Supplementary Data 7 [file 41467_2022_34255_MOESM10_ESM.xlsx]

## Sheet: PT1
	p_val	avg_log2FC	pct.1	pct.2	p_val_adj
DHRSX	0	0.415464	0.824	0.574	0
ARSF	0	0.278239	0.298	0.116	0
ACE2	0	0.30848	0.295	0.1	0
MAP3K15	0	-0.508708	0.149	0.345	0
MAOB	0	0.364241	0.475	0.225	0
RGN	0	0.299327	0.294	0.099	0
AR	0	0.360667	0.492	0.235	0
NHSL2	0	-0.66231	0.314	0.525	0
RNF128	0	0.324595	0.365	0.152	0
MORC4	0	0.515528	0.719	0.403	0
CLDN2	0	0.399436	0.466	0.201	0
DOCK11	0	0.329482	0.514	0.271	0
SEPT6	0	-0.650982	0.111	0.365	0
GRIA3	0	0.353522	0.536	0.286	0
XPNPEP2	0	0.542971	0.44	0.115	0
HS6ST2	0	-0.868981	0.238	0.492	0
FHL1	0	0.371796	0.46	0.192	0
SIRPA	0	0.475654	0.555	0.236	0
LRRN4	0	0.333949	0.342	0.122	0
FERMT1	0	0.530846	0.464	0.139	0
ISM1	0	0.406464	0.497	0.209	0
SNRPB2	0	0.272502	0.295	0.119	0
SNX5	0	0.436409	0.692	0.416	0
OVOL2	0	0.414022	0.86	0.638	0
ASIP	0	0.399266	0.471	0.213	0
AHCY	0	0.432702	0.667	0.381	0
ITCH	0	0.369502	0.7	0.446	0
GSS	0	0.416361	0.572	0.291	0
SOGA1	0	-0.601241	0.355	0.536	0
KIAA1755	0	0.443611	0.481	0.183	0
BPI	0	0.372601	0.409	0.158	0
LBP	0	0.47867	0.415	0.119	0
PPP1R16B	0	1.40083	0.941	0.293	0
FAM83D	0	0.37148	0.404	0.153	0
DHX35	0	0.389732	0.528	0.265	0
HNF4A	0	1.36625	0.943	0.287	0
SLC13A3	0	1.53444	0.943	0.298	0
EYA2	0	0.316387	0.701	0.415	0
PREX1	0	-0.796138	0.203	0.436	0
PTPN1	0	0.419595	0.741	0.471	0
NFATC2	0	-0.779067	0.19	0.458	0
ATP9A	0	-0.629649	0.182	0.404	0
RBM38	0	0.354998	0.486	0.244	0
PCK1	0	0.517556	0.629	0.302	0
PMEPA1	0	-0.58746	0.224	0.415	0
GNAS	0	-0.689363	0.202	0.457	0
TAF4	0	0.460178	0.727	0.436	0
CHRNA4	0	0.806105	0.684	0.196	0
ZGPAT	0	0.418603	0.524	0.239	0
RP4-583P15.15	0	0.525269	0.655	0.312	0
LIME1	0	0.4452	0.457	0.171	0
CFAP74	0	0.343467	0.438	0.202	0
PRKCZ	0	0.612176	0.857	0.571	0
PRDM16	0	-2.26504	0.355	0.838	0
KCNAB2	0	0.43227	0.668	0.375	0
ESPN	0	0.576101	0.812	0.472	0
TNFRSF25	0	0.260032	0.24	0.079	0
CAMTA1	0	0.321936	0.989	0.924	0
ERRFI1	0	0.687299	0.79	0.422	0
SLC2A5	0	0.335124	0.428	0.198	0
CASZ1	0	-1.26805	0.711	0.878	0
C1orf167	0	0.404444	0.467	0.197	0
PLOD1	0	0.415944	0.475	0.209	0
KAZN	0	-0.83259	0.924	0.952	0
DNAJC16	0	0.414621	0.793	0.536	0
AGMAT	0	0.445517	0.429	0.143	0
HSPB7	0	-0.519058	0.047	0.262	0
CLCNKA	0	-0.66844	0.108	0.366	0
CLCNKB	0	-0.792237	0.122	0.426	0
FAM131C	0	-0.713012	0.173	0.431	0
PADI2	0	-0.628933	0.071	0.311	0
RP13-279N23.2	0	0.719817	0.89	0.585	0
ALDH4A1	0	0.710816	0.838	0.501	0
UBR4	0	0.412009	0.787	0.549	0
RNF186	0	0.401557	0.349	0.101	0
ALPL	0	0.382711	0.77	0.505	0
HSPG2	0	-0.754037	0.334	0.549	0
EPHB2	0	-0.862049	0.246	0.53	0
MYOM3	0	0.676975	0.694	0.282	0
IL22RA1	0	0.474104	0.401	0.116	0
CLIC4	0	0.597705	0.785	0.399	0
SLC30A2	0	0.548621	0.39	0.08	0
TRIM63	0	0.448007	0.322	0.056	0
TRNP1	0	-0.479101	0.063	0.255	0
SLC9A1	0	-0.660478	0.236	0.465	0
AHDC1	0	-0.618033	0.624	0.731	0
SESN2	0	0.387393	0.532	0.267	0
CTPS1	0	0.352045	0.54	0.297	0
SCMH1	0	0.461962	0.743	0.462	0
CFAP57	0	0.384646	0.621	0.365	0
SZT2	0	0.445455	0.623	0.335	0
AKR1A1	0	0.429462	0.524	0.231	0
MAST2	0	0.424099	0.707	0.436	0
FAAH	0	0.357288	0.492	0.252	0
CYP4A11	0	0.639703	0.517	0.124	0
PDZK1IP1	0	0.971042	0.791	0.24	0
TRABD2B	0	0.468919	0.954	0.756	0
FAF1	0	0.360603	0.808	0.585	0
ZYG11B	0	0.354328	0.586	0.347	0
ZYG11A	0	0.440475	0.387	0.121	0
ECHDC2	0	0.423574	0.591	0.324	0
GLIS1	0	0.759423	0.872	0.483	0
DIO1	0	0.552694	0.577	0.223	0
ACOT11	0	0.37691	0.886	0.688	0
FAM151A	0	0.61882	0.491	0.125	0
MROH7	0	0.288935	0.39	0.182	0
TMEM61	0	-0.41008	0.042	0.209	0
BSND	0	-0.5906	0.047	0.292	0
OMA1	0	0.372793	0.673	0.418	0
FGGY	0	0.377566	0.952	0.801	0
CYP2J2	0	0.286854	0.269	0.085	0
NFIA	0	0.377651	0.957	0.79	0
PATJ	0	0.378026	0.917	0.742	0
CACHD1	0	0.433393	0.795	0.475	0
AK4	0	1.29718	0.924	0.335	0
DNAJC6	0	0.468127	0.731	0.433	0
SGIP1	0	-0.989863	0.262	0.55	0
ADGRL2	0	-0.616122	0.759	0.836	0
TGFBR3	0	0.502227	0.921	0.676	0
FAM69A	0	0.412765	0.57	0.302	0
BCAR3	0	-0.532593	0.873	0.884	0
KIAA1324	0	0.394747	0.71	0.443	0
GSTM5	0	-0.635493	0.239	0.455	0
KCNC4	0	-0.665799	0.216	0.451	0
SLC16A4	0	0.415864	0.424	0.159	0
FAM212B	0	0.430271	0.707	0.434	0
SLC16A1	0	0.273224	0.323	0.133	0
SYT6	0	0.551356	0.439	0.113	0
HAO2	0	0.408182	0.397	0.14	0
PDZK1	0	0.604815	0.605	0.238	0
S100A2	0	-0.465273	0.084	0.268	0
IL6R	0	0.750038	0.881	0.512	0
KCNN3	0	-0.735861	0.325	0.522	0
EFNA1	0	0.35295	0.579	0.331	0
MUC1	0	-0.72226	0.102	0.394	0
PKLR	0	0.25241	0.226	0.065	0
KIRREL	0	-0.832517	0.245	0.523	0
NOS1AP	0	-0.762532	0.702	0.793	0
DDR2	0	0.509817	0.585	0.259	0
ILDR2	0	0.432053	0.544	0.246	0
SFT2D2	0	0.341835	0.44	0.203	0
FMO1	0	0.513651	0.486	0.173	0
DNM3	0	-0.720922	0.594	0.74	0
KLHL20	0	0.459125	0.473	0.186	0
RABGAP1L	0	0.438453	0.907	0.726	0
LHX4	0	0.745668	0.719	0.327	0
ACBD6	0	0.562809	0.763	0.448	0
CACNA1E	0	0.689205	0.759	0.406	0
NPL	0	0.490549	0.475	0.182	0
RGL1	0	0.771548	0.908	0.548	0
C1orf106	0	0.387304	0.646	0.379	0
ETNK2	0	0.859653	0.792	0.343	0
PIK3C2B	0	0.317932	0.572	0.315	0
NFASC	0	0.389043	0.669	0.376	0
CNTN2	0	0.30723	0.3	0.102	0
MFSD4A	0	-0.630599	0.389	0.544	0
C1orf186	0	0.405648	0.443	0.18	0
FCAMR	0	0.424101	0.358	0.096	0
PLXNA2	0	0.531553	0.922	0.682	0
SERTAD4	0	-0.426475	0.057	0.237	0
TMEM206	0	0.499582	0.542	0.223	0
ATF3	0	-0.558767	0.23	0.419	0
MARC2	0	0.491482	0.639	0.344	0
SUSD4	0	-0.923792	0.154	0.493	0
CAPN2	0	-0.922856	0.4	0.669	0
EPHX1	0	0.512836	0.653	0.326	0
LEFTY1	0	0.286686	0.315	0.13	0
ITPKB	0	-1.20026	0.304	0.661	0
CDC42BPA	0	0.366196	0.759	0.509	0
GALNT2	0	0.523391	0.893	0.636	0
AGT	0	0.502092	0.431	0.115	0
NID1	0	0.514824	0.544	0.205	0
GPR137B	0	0.770501	0.785	0.367	0
KMO	0	0.35101	0.427	0.193	0
MYLK4	0	0.491056	0.501	0.191	0
BPHL	0	0.471824	0.632	0.328	0
SLC22A23	0	0.566051	0.905	0.574	0
F13A1	0	0.587306	0.465	0.129	0
RREB1	0	0.362988	0.961	0.848	0
TFAP2A	0	-0.64291	0.202	0.415	0
PHACTR1	0	-0.752996	0.55	0.669	0
CD83	0	0.347051	0.48	0.251	0
DTNBP1	0	0.521251	0.826	0.542	0
E2F3	0	0.462775	0.745	0.448	0
TDP2	0	0.389405	0.468	0.204	0
ACOT13	0	0.363399	0.504	0.252	0
SLC17A4	0	0.346739	0.257	0.059	0
SLC17A1	0	0.720421	0.534	0.121	0
SLC17A3	0	0.843139	0.592	0.12	0
TRIM10	0	0.274969	0.238	0.062	0
TRIM15	0	0.324387	0.29	0.084	0
DDR1	0	-0.554466	0.206	0.413	0
IP6K3	0	0.394938	0.547	0.287	0
FKBP5	0	0.487513	0.918	0.646	0
SLC26A8	0	0.367417	0.311	0.086	0
BRPF3	0	0.350558	0.544	0.301	0
PNPLA1	0	0.579659	0.534	0.173	0
STK38	0	0.467369	0.529	0.231	0
KCNK5	0	0.9358	0.898	0.481	0
MOCS1	0	0.397787	0.628	0.364	0
UNC5CL	0	0.403646	0.544	0.272	0
TFEB	0	-0.878045	0.434	0.667	0
TTBK1	0	0.568437	0.756	0.396	0
SLC22A7	0	0.322027	0.345	0.138	0
CLIC5	0	0.530274	0.663	0.307	0
RP11-397G17.1	0	0.311173	0.294	0.097	0
TFAP2B	0	-0.731704	0.175	0.405	0
PKHD1	0	0.339835	0.972	0.838	0
ELOVL5	0	0.341173	0.564	0.318	0
GCLC	0	0.365463	0.748	0.506	0
MLIP	0	0.571641	0.738	0.399	0
TINAG	0	0.519454	0.555	0.228	0
FAM83B	0	-0.639274	0.085	0.346	0
COL19A1	0	0.435426	0.726	0.447	0
CD109	0	0.611431	0.645	0.255	0
NT5E	0	0.399171	0.451	0.18	0
BACH2	0	-0.58523	0.562	0.689	0
EPHA7	0	0.701507	0.755	0.353	0
SIM1	0	-1.16247	0.229	0.678	0
LACE1	0	0.382091	0.618	0.352	0
METTL24	0	0.500499	0.561	0.244	0
DDO	0	0.318829	0.34	0.129	0
SLC16A10	0	0.548327	0.775	0.453	0
HS3ST5	0	0.473906	0.556	0.256	0
TMEM200A	0	0.599406	0.55	0.172	0
ENPP1	0	0.529599	0.598	0.261	0
VNN1	0	0.312169	0.239	0.059	0
SGK1	0	0.351431	0.754	0.501	0
ALDH8A1	0	0.441328	0.421	0.144	0
PDE7B	0	-0.57461	0.526	0.661	0
MAP7	0	0.419935	0.824	0.583	0
MAP3K5	0	0.373402	0.866	0.652	0
ADGRG6	0	0.343737	0.465	0.216	0
AIG1	0	0.390964	0.728	0.474	0
ZC3H12D	0	0.448365	0.612	0.297	0
PPP1R14C	0	0.764657	0.703	0.303	0
IYD	0	0.37127	0.526	0.271	0
ESR1	0	0.533605	0.822	0.503	0
ZDHHC14	0	-0.765086	0.683	0.808	0
SYTL3	0	0.511896	0.803	0.517	0
PLG	0	0.639674	0.509	0.132	0
AGPAT4	0	-0.794987	0.237	0.493	0
TCP10L2	0	0.329338	0.272	0.073	0
FRMD1	0	0.341694	0.375	0.145	0
DACT2	0	0.467142	0.531	0.223	0
ITPR1	0	-0.555951	0.91	0.924	0
SRGAP3	0	-0.733004	0.604	0.739	0
CAMK1	0	0.30732	0.364	0.16	0
ATP2B2	0	0.310304	0.611	0.352	0
SYN2	0	0.312869	0.514	0.278	0
SLC6A6	0	0.486312	0.861	0.536	0
FGD5	0	0.403863	0.623	0.309	0
SH3BP5	0	0.562276	0.76	0.389	0
OSBPL10	0	0.331772	0.946	0.792	0
CMTM8	0	0.426756	0.687	0.401	0
TRIM71	0	0.876677	0.811	0.329	0
ARPP21	0	0.322584	0.448	0.225	0
CTDSPL	0	-0.536911	0.699	0.765	0
DLEC1	0	0.36666	0.522	0.27	0
ACAA1	0	0.611434	0.814	0.488	0
XYLB	0	0.391472	0.49	0.235	0
ULK4	0	0.618621	0.881	0.609	0
RP11-136C24.3	0	0.43739	0.802	0.553	0
CYP8B1	0	0.509881	0.49	0.174	0
FAM198A	0	0.447155	0.422	0.147	0
MYL3	0	0.371239	0.807	0.549	0
PTH1R	0	0.51999	0.866	0.588	0
SLC26A6	0	0.342543	0.445	0.217	0
ABHD14A-ACY1	0	0.336828	0.67	0.411	0
ACY1	0	0.304811	0.473	0.242	0
RP11-894J14.5	0	0.441963	0.705	0.438	0
CHDH	0	0.522628	0.635	0.304	0
IL17RB	0	0.399716	0.459	0.198	0
CACNA2D3	0	-1.04391	0.612	0.77	0
ABHD6	0	0.666593	0.697	0.295	0
ACOX2	0	0.603305	0.678	0.325	0
MAGI1	0	-0.49136	0.924	0.916	0
FRMD4B	0	0.596141	0.925	0.659	0
PDZRN3	0	0.373485	0.875	0.656	0
CNTN3	0	0.550337	0.609	0.264	0
NIT2	0	0.563722	0.579	0.221	0
ABI3BP	0	0.517794	0.642	0.31	0
ALCAM	0	0.501343	0.757	0.47	0
FLJ22763	0	0.347043	0.317	0.096	0
IGSF11	0	0.867043	0.78	0.335	0
RP11-484M3.5	0	0.423	0.384	0.116	0
UPK1B	0	0.273047	0.295	0.109	0
B4GALT4	0	0.332214	0.493	0.258	0
HGD	0	0.433738	0.685	0.401	0
PDIA5	0	0.369321	0.798	0.561	0
HEG1	0	0.431586	0.576	0.275	0
CHST13	0	0.386944	0.366	0.123	0
RUVBL1	0	0.465095	0.804	0.524	0
EEFSEC	0	0.614673	0.896	0.594	0
PXYLP1	0	0.496501	0.859	0.584	0
PLSCR4	0	0.2967	0.411	0.195	0
MME	0	1.20946	0.85	0.284	0
BCHE	0	0.252155	0.233	0.072	0
MECOM	0	-1.92258	0.509	0.843	0
GPR160	0	0.392973	0.63	0.357	0
SLC2A2	0	0.617511	0.496	0.134	0
TNIK	0	0.93117	0.921	0.519	0
PLD1	0	0.443933	0.729	0.447	0
NLGN1	0	0.587313	0.926	0.662	0
MCF2L2	0	0.446505	0.794	0.499	0
KLHL6	0	0.593668	0.533	0.171	0
EHHADH	0	0.518221	0.661	0.339	0
MAP3K13	0	0.529376	0.851	0.563	0
DGKG	0	0.586392	0.835	0.547	0
ST6GAL1	0	-1.04127	0.155	0.491	0
LPP	0	0.308965	0.98	0.9	0
GMNC	0	0.372408	0.375	0.135	0
MB21D2	0	0.561863	0.767	0.44	0
GP5	0	0.311524	0.256	0.064	0
FAM20C	0	0.595679	0.863	0.521	0
MAFK	0	-0.563705	0.286	0.476	0
TTYH3	0	0.674622	0.856	0.48	0
GNA12	0	0.54891	0.76	0.444	0
SCIN	0	-0.6779	0.154	0.407	0
DGKB	0	0.501459	0.808	0.518	0
AGMO	0	0.473819	0.615	0.301	0
OSBPL3	0	-1.30857	0.364	0.727	0
CREB5	0	0.557723	0.823	0.55	0
CHN2	0	0.387925	0.907	0.709	0
MTURN	0	-0.703678	0.348	0.556	0
RP5-877J2.1	0	0.685681	0.78	0.339	0
AQP1	0	0.688456	0.618	0.185	0
GHRHR	0	0.530679	0.568	0.233	0
SUGCT	0	0.688839	0.937	0.653	0
INHBA	0	0.332279	0.442	0.213	0
GLI3	0	0.67849	0.771	0.385	0
HECW1	0	0.767924	0.847	0.461	0
FIGNL1	0	0.528639	0.623	0.299	0
DDC	0	0.910257	0.815	0.322	0
GRB10	0	0.869581	0.948	0.592	0
LANCL2	0	0.435199	0.658	0.374	0
TPST1	0	-0.61958	0.512	0.648	0
MLXIPL	0	0.423797	0.553	0.274	0
CLDN4	0	-0.586807	0.208	0.426	0
HIP1	0	-0.695232	0.694	0.778	0
POR	0	0.77039	0.898	0.548	0
SEMA3C	0	-0.583799	0.254	0.445	0
CACNA2D1	0	0.436862	0.768	0.492	0
PCLO	0	0.371574	0.722	0.48	0
SEMA3D	0	0.502887	0.592	0.265	0
ABCB1	0	0.531055	0.728	0.4	0
ZNF804B	0	0.440497	0.709	0.431	0
CLDN12	0	0.372869	0.612	0.36	0
CDK14	0	0.654258	0.966	0.781	0
LMTK2	0	0.483205	0.724	0.415	0
CYP3A5	0	0.443521	0.296	0.071	0
AZGP1	0	0.342954	0.285	0.075	0
ZKSCAN1	0	0.333479	0.381	0.162	0
CUX1	0	0.546636	0.981	0.85	0
ATXN7L1	0	0.520527	0.87	0.597	0
CDHR3	0	0.503145	0.711	0.397	0
TFEC	0	0.454691	0.513	0.217	0
ST7	0	0.678999	0.927	0.659	0
CTTNBP2	0	0.73095	0.835	0.47	0
SLC13A1	0	0.612883	0.554	0.187	0
ASB15	0	0.313611	0.294	0.093	0
SMO	0	0.376521	0.431	0.194	0
AHCYL2	0	0.519248	0.825	0.556	0
CPA5	0	-0.507874	0.034	0.243	0
CALD1	0	0.345126	0.625	0.337	0
ATP6V0A4	0	-0.960445	0.174	0.51	0
TMEM213	0	-0.546729	0.14	0.361	0
KIAA1549	0	0.842625	0.878	0.462	0
DENND2A	0	-0.709648	0.499	0.65	0
KIAA1147	0	0.341829	0.496	0.261	0
MGAM	0	0.401121	0.491	0.256	0
GSTK1	0	0.332652	0.436	0.209	0
AOC1	0	0.450597	0.552	0.26	0
RBM33	0	0.453735	0.708	0.428	0
IQSEC3	0	1.0021	0.881	0.373	0
SLC6A13	0	1.00917	0.827	0.273	0
B4GALNT3	0	-0.920864	0.177	0.496	0
CD9	0	-0.91226	0.328	0.612	0
TMEM52B	0	-0.584979	0.062	0.286	0
FAM234B	0	-0.79756	0.217	0.502	0
RERG	0	0.406531	0.817	0.575	0
DERA	0	0.562444	0.771	0.463	0
PLEKHA5	0	0.582472	0.894	0.65	0
PDE3A	0	0.506119	0.778	0.472	0
LRMP	0	0.369223	0.385	0.141	0
TM7SF3	0	0.560908	0.614	0.278	0
ABCD2	0	0.269685	0.275	0.1	0
PRICKLE1	0	0.566468	0.715	0.367	0
SLC38A1	0	-0.584931	0.106	0.336	0
HDAC7	0	-0.896137	0.235	0.555	0
VDR	0	0.399785	0.856	0.623	0
GPD1	0	0.63239	0.675	0.293	0
SCN8A	0	0.818301	0.655	0.19	0
KRT7	0	-0.684359	0.117	0.376	0
SOAT2	0	0.275762	0.259	0.084	0
SMUG1	0	-0.85391	0.293	0.563	0
METTL7B	0	0.253745	0.226	0.062	0
RDH5	0	0.274641	0.316	0.129	0
IKZF4	0	0.340967	0.514	0.28	0
SLC39A5	0	0.285219	0.274	0.091	0
CYP27B1	0	0.619423	0.497	0.129	0
METTL1	0	0.339778	0.45	0.218	0
METTL21B	0	0.515044	0.606	0.282	0
RP11-571M6.15	0	0.395167	0.574	0.309	0
SLC16A7	0	-1.0728	0.225	0.575	0
WIF1	0	0.278409	0.252	0.077	0
SLC35E3	0	0.397136	0.441	0.185	0
CPM	0	0.490479	0.803	0.53	0
KCNMB4	0	0.398244	0.414	0.15	0
TMEM19	0	0.31207	0.441	0.219	0
TRHDE	0	0.381391	0.911	0.731	0
OTOGL	0	0.494238	0.525	0.204	0
CCER1	0	0.279566	0.264	0.081	0
TMCC3	0	0.374023	0.652	0.377	0
GAS2L3	0	0.325088	0.367	0.149	0
DRAM1	0	0.433989	0.663	0.362	0
PAH	0	1.21996	0.836	0.256	0
CHST11	0	0.414517	0.688	0.412	0
C12orf75	0	0.475727	0.731	0.431	0
NUAK1	0	-0.742241	0.305	0.544	0
BTBD11	0	-0.777045	0.598	0.698	0
USP30	0	0.488127	0.52	0.207	0
TRPV4	0	0.366063	0.517	0.267	0
TPCN1	0	0.559881	0.933	0.701	0
TESC	0	-0.502784	0.093	0.289	0
FBXO21	0	0.602951	0.735	0.409	0
NOS1	0	-0.724126	0.199	0.438	0
KSR2	0	-0.631126	0.458	0.622	0
HNF1A	0	0.371883	0.582	0.322	0
P2RX4	0	0.356365	0.495	0.247	0
HPD	0	0.344171	0.49	0.253	0
LRRC43	0	0.498122	0.47	0.165	0
NCOR2	0	-0.500048	0.945	0.949	0
NLRP6	0	0.2887	0.247	0.068	0
SIGIRR	0	0.446337	0.577	0.266	0
DUSP8	0	-0.682723	0.136	0.422	0
IFITM10	0	-0.504783	0.096	0.282	0
RP11-295K3.1	0	-0.728476	0.298	0.526	0
SYT8	0	-0.395578	0.04	0.209	0
CARS	0	0.413663	0.689	0.412	0
TRIM6	0	0.314465	0.363	0.156	0
PPFIBP2	0	0.351709	0.866	0.643	0
TUB	0	0.659295	0.858	0.513	0
ST5	0	-0.762657	0.33	0.56	0
USH1C	0	0.601475	0.663	0.286	0
NAV2	0	-1.13579	0.741	0.916	0
SLC5A12	0	1.10699	0.763	0.181	0
CCDC73	0	0.405294	0.443	0.181	0
DEPDC7	0	0.418688	0.371	0.11	0
TCP11L1	0	0.556884	0.704	0.357	0
LMO2	0	0.347944	0.404	0.17	0
CAT	0	0.347878	0.544	0.301	0
EHF	0	-0.855027	0.16	0.458	0
LDLRAD3	0	0.441548	0.772	0.473	0
LRRC4C	0	0.395754	0.897	0.691	0
TSPAN18	0	0.671543	0.794	0.389	0
OR9Q1	0	0.365466	0.516	0.247	0
GLYAT	0	0.944011	0.782	0.262	0
GLYATL2	0	0.429244	0.415	0.141	0
GLYATL1	0	0.704359	0.769	0.371	0
DTX4	0	0.449885	0.611	0.315	0
STX3	0	0.537982	0.694	0.37	0
RAB3IL1	0	0.510999	0.55	0.232	0
SLC22A6	0	0.857946	0.612	0.128	0
SLC22A8	0	1.20548	0.728	0.114	0
SLC22A24	0	0.280534	0.299	0.113	0
LGALS12	0	0.291099	0.254	0.07	0
PLA2G16	0	0.401531	0.488	0.207	0
SLC22A11	0	0.563291	0.529	0.17	0
SLC22A12	0	0.351719	0.319	0.094	0
NRXN2	0	0.438831	0.6	0.291	0
SLC29A2	0	-0.461089	0.06	0.254	0
PC	0	0.380405	0.79	0.529	0
ACY3	0	0.282023	0.288	0.101	0
ALDH3B1	0	0.379058	0.51	0.245	0
LRP5	0	0.518375	0.888	0.622	0
MRGPRF	0	0.414516	0.389	0.121	0
SHANK2	0	0.319532	0.984	0.894	0
PAAF1	0	0.323072	0.452	0.225	0
POLD3	0	0.368794	0.796	0.571	0
SLCO2B1	0	0.603692	0.621	0.231	0
TSKU	0	0.81835	0.697	0.254	0
MYO7A	0	0.685752	0.761	0.367	0
GDPD4	0	0.326428	0.288	0.086	0
CLNS1A	0	0.424103	0.629	0.35	0
AQP11	0	0.313164	0.407	0.189	0
ME3	0	-0.82567	0.422	0.65	0
NOX4	0	0.854865	0.768	0.328	0
VSTM5	0	0.443151	0.397	0.118	0
ARHGAP42	0	0.690257	0.868	0.51	0
MMP20	0	0.411659	0.41	0.143	0
CWF19L2	0	0.411223	0.509	0.236	0
SLC35F2	0	0.49855	0.725	0.422	0
ZC3H12C	0	0.591968	0.701	0.358	0
ZBTB16	0	0.409014	0.982	0.857	0
FXYD6-FXYD2	0	-0.679813	0.61	0.704	0
IL10RA	0	0.353575	0.327	0.101	0
TMPRSS4	0	0.668939	0.64	0.24	0
JAML	0	0.280693	0.333	0.138	0
TREH	0	0.383476	0.457	0.201	0
SLC37A4	0	0.420579	0.563	0.285	0
SORL1	0	-0.881756	0.217	0.526	0
C11orf63	0	0.368928	0.533	0.266	0
GRAMD1B	0	0.491537	0.884	0.594	0
PKNOX2	0	-0.881368	0.392	0.608	0
KCNJ1	0	-0.998044	0.183	0.519	0
GAK	0	0.366089	0.622	0.359	0
FGFR3	0	0.421115	0.568	0.288	0
NAT8L	0	-0.480498	0.042	0.238	0
SH3BP2	0	0.771018	0.833	0.395	0
ADD1	0	0.672346	0.794	0.434	0
EVC	0	0.52408	0.827	0.546	0
CRMP1	0	0.438932	0.693	0.409	0
SLC2A9	0	0.791656	0.948	0.663	0
BST1	0	0.300873	0.306	0.113	0
QDPR	0	0.549944	0.573	0.239	0
SLIT2	0	0.716771	0.883	0.532	0
TBC1D19	0	0.344823	0.515	0.269	0
DCUN1D4	0	0.378348	0.771	0.531	0
RP11-231C18.3	0	-0.632047	0.915	0.934	0
LNX1	0	-1.04063	0.539	0.755	0
TECRL	0	0.273412	0.273	0.097	0
UGT2A3	0	0.324217	0.304	0.096	0
UGT2B7	0	0.648554	0.731	0.369	0
SULT1E1	0	0.330701	0.372	0.15	0
SLC4A4	0	1.21367	0.973	0.61	0
ALB	0	0.318334	0.24	0.045	0
PARM1	0	0.803222	0.771	0.317	0
FAM47E-STBD1	0	0.337006	0.539	0.299	0
STBD1	0	0.335106	0.365	0.147	0
CCDC158	0	0.550256	0.492	0.168	0
SHROOM3	0	-0.593507	0.823	0.83	0
NAA11	0	0.458523	0.424	0.14	0
FGF5	0	0.480225	0.463	0.184	0
WDFY3	0	0.498146	0.861	0.601	0
PKD2	0	0.483152	0.719	0.43	0
PDLIM5	0	0.381591	0.81	0.577	0
ARHGEF38	0	-0.597332	0.393	0.55	0
HADH	0	0.562365	0.697	0.378	0
EGF	0	-0.789982	0.362	0.533	0
ENPEP	0	1.00062	0.837	0.329	0
ANK2	0	0.41629	0.864	0.63	0
UGT8	0	-0.568312	0.393	0.554	0
TBC1D9	0	-1.0614	0.312	0.651	0
INPP4B	0	-0.850449	0.526	0.714	0
ARHGAP10	0	0.766228	0.933	0.62	0
SH3D19	0	0.378001	0.739	0.466	0
TRIM2	0	-0.734354	0.655	0.761	0
PDGFC	0	0.565763	0.851	0.564	0
C4orf45	0	0.478209	0.57	0.263	0
HPGD	0	0.458252	0.433	0.147	0
RP11-215A19.2	0	0.863232	0.678	0.199	0
MTNR1A	0	0.699856	0.51	0.114	0
FAT1	0	0.43354	0.886	0.653	0
SERPINF2	0	0.365424	0.37	0.134	0
RAP1GAP2	0	-1.35384	0.385	0.744	0
SPATA22	0	0.26587	0.287	0.11	0
ASPA	0	0.27064	0.244	0.075	0
SPNS3	0	0.551019	0.645	0.291	0
PITPNM3	0	-0.536702	0.14	0.333	0
SLC16A13	0	0.417474	0.508	0.223	0
SHISA6	0	0.516605	0.656	0.33	0
PIGL	0	0.425863	0.75	0.474	0
RAI1	0	-0.836636	0.707	0.835	0
SHMT1	0	0.686439	0.692	0.295	0
PRPSAP2	0	0.38141	0.647	0.388	0
SLC5A10	0	0.736462	0.833	0.436	0
FAM83G	0	0.70779	0.674	0.267	0
SLC47A1	0	0.863269	0.929	0.563	0
ALDH3A2	0	0.413505	0.613	0.346	0
SLC47A2	0	0.822286	0.762	0.31	0
RP11-192H23.4	0	0.530149	0.912	0.658	0
SLC13A2	0	0.701089	0.639	0.222	0
KIAA0100	0	0.367261	0.553	0.298	0
SUPT6H	0	0.326901	0.495	0.253	0
PIPOX	0	0.46005	0.85	0.592	0
SEZ6	0	0.471827	0.54	0.229	0
ADAP2	0	0.333322	0.41	0.182	0
TMEM132E	0	0.829978	0.708	0.25	0
RFFL	0	0.509726	0.65	0.331	0
RAD51L3-RFFL	0	0.500817	0.707	0.395	0
CCL15-CCL14	0	0.317765	0.265	0.067	0
CCL15	0	0.261798	0.207	0.049	0
LASP1	0	0.542538	0.792	0.476	0
IGFBP4	0	0.482336	0.607	0.265	0
ACLY	0	0.526053	0.768	0.451	0
STAT5B	0	0.402068	0.655	0.38	0
ATP6V0A1	0	0.42705	0.624	0.339	0
WNK4	0	-0.673525	0.106	0.349	0
G6PC	0	0.509521	0.442	0.145	0
TMEM106A	0	0.565327	0.496	0.15	0
LINC00854	0	0.401245	0.429	0.16	0
ARHGAP27	0	0.408073	0.646	0.355	0
MAPT	0	1.05602	0.872	0.374	0
GOSR2	0	0.405048	0.467	0.208	0
RP11-156P1.2	0	0.451487	0.57	0.289	0
SCRN2	0	0.309657	0.403	0.192	0
SKAP1	0	-0.787185	0.315	0.56	0
HOXB3	0	-1.60573	0.311	0.766	0
HOXB4	0	-0.417832	0.062	0.237	0
HOXB6	0	-0.662214	0.136	0.398	0
HOXB7	0	-0.958986	0.251	0.579	0
HOXB9	0	-0.532583	0.045	0.265	0
ITGA3	0	-0.684378	0.194	0.445	0
PPP1R9B	0	0.387717	0.597	0.352	0
ACSF2	0	0.928708	0.84	0.368	0
CHAD	0	0.276857	0.259	0.088	0
CA10	0	-1.16209	0.266	0.606	0
TMEM100	0	0.316273	0.252	0.054	0
PCTP	0	0.572701	0.642	0.285	0
ANKFN1	0	0.333077	0.626	0.348	0
MSI2	0	-0.783519	0.964	0.957	0
CA4	0	0.299882	0.457	0.208	0
BCAS3	0	0.3954	0.937	0.734	0
TBX2	0	0.549107	0.537	0.193	0
MARCH10	0	-0.794552	0.104	0.392	0
ACE	0	0.493301	0.517	0.197	0
CTD-2501B8.1	0	0.799649	0.671	0.199	0
KCNH6	0	0.491258	0.439	0.143	0
LRRC37A3	0	0.341691	0.41	0.186	0
RGS9	0	0.440626	0.694	0.403	0
WIPI1	0	0.376406	0.642	0.389	0
FAM20A	0	0.389283	0.484	0.222	0
MAP2K6	0	-0.687382	0.257	0.451	0
SLC39A11	0	0.82517	0.879	0.482	0
SSTR2	0	0.426254	0.313	0.061	0
SLC9A3R1	0	0.600397	0.754	0.382	0
SMIM5	0	-0.557225	0.223	0.414	0
TRIM65	0	0.363319	0.436	0.196	0
TEN1-CDK3	0	0.42937	0.639	0.365	0
CDK3	0	0.311425	0.282	0.088	0
RNF157	0	0.321606	0.491	0.259	0
ST6GALNAC2	0	0.385074	0.512	0.253	0
SEC14L1	0	-0.983794	0.583	0.781	0
SEPT9	0	-0.438361	0.918	0.913	0
TIMP2	0	-0.706765	0.081	0.352	0
RPTOR	0	0.404902	0.906	0.706	0
BAIAP2	0	0.721053	0.949	0.693	0
SLC38A10	0	0.349971	0.614	0.37	0
NPLOC4	0	0.518045	0.672	0.35	0
ASPSCR1	0	0.345099	0.555	0.306	0
SECTM1	0	0.331754	0.38	0.167	0
FN3K	0	0.350923	0.436	0.198	0
SH3YL1	0	0.504275	0.655	0.348	0
FAM150B	0	0.368376	0.422	0.178	0
COLEC11	0	0.41735	0.422	0.159	0
GREB1	0	0.576597	0.674	0.297	0
MYCN	0	0.379057	0.381	0.134	0
SDC1	0	0.779103	0.819	0.436	0
KHK	0	0.691067	0.747	0.346	0
CGREF1	0	0.328909	0.284	0.089	0
PLB1	0	-1.08435	0.245	0.613	0
LCLAT1	0	0.391372	0.679	0.413	0
GALNT14	0	0.377014	0.955	0.776	0
GALM	0	0.515326	0.643	0.307	0
PKDCC	0	0.332174	0.44	0.2	0
HAAO	0	0.569606	0.57	0.215	0
THADA	0	-0.538178	0.79	0.824	0
EPAS1	0	0.275371	0.826	0.569	0
TTC7A	0	-1.07632	0.659	0.864	0
PPP1R21	0	0.4356	0.661	0.386	0
WDPCP	0	0.575365	0.844	0.54	0
MEIS1	0	0.767024	0.738	0.302	0
SFXN5	0	0.489173	0.879	0.61	0
EVA1A	0	0.544763	0.784	0.468	0
SUCLG1	0	0.487443	0.592	0.293	0
REEP1	0	0.459278	0.53	0.225	0
FABP1	0	0.349428	0.233	0.026	0
THNSL2	0	0.48148	0.481	0.177	0
RP11-407P15.2	0	0.253972	0.248	0.082	0
MAL	0	-1.06436	0.194	0.572	0
PROM2	0	-0.627876	0.056	0.312	0
KCNIP3	0	-0.894114	0.351	0.612	0
UXS1	0	-0.838451	0.422	0.639	0
EDAR	0	0.412415	0.552	0.261	0
ACOXL	0	-0.627494	0.567	0.682	0
CNTNAP5	0	0.327562	0.801	0.556	0
BIN1	0	0.881575	0.911	0.509	0
IWS1	0	0.362407	0.679	0.43	0
MYO7B	0	0.268133	0.466	0.234	0
ARHGEF4	0	0.306587	0.484	0.255	0
MGAT5	0	-0.696106	0.72	0.771	0
ACMSD	0	0.575964	0.59	0.229	0
ZEB2	0	0.778973	0.837	0.392	0
MBD5	0	0.36967	0.85	0.645	0
DPP4	0	0.416666	0.611	0.331	0
FIGN	0	0.538312	0.605	0.252	0
TTC21B	0	0.356906	0.598	0.353	0
SCN9A	0	0.522845	0.599	0.271	0
STK39	0	-0.913943	0.449	0.692	0
LRP2	0	1.21209	0.94	0.381	0
MYO3B	0	-1.23655	0.313	0.689	0
GAD1	0	-0.564477	0.092	0.306	0
WIPF1	0	0.71597	0.791	0.386	0
HOXD10	0	-0.649592	0.132	0.362	0
OSBPL6	0	0.50817	0.667	0.345	0
PDE1A	0	-1.13317	0.339	0.623	0
CALCRL	0	0.319273	0.436	0.192	0
MYO1B	0	-0.682541	0.273	0.477	0
SPATS2L	0	0.564455	0.839	0.535	0
AOX1	0	0.665472	0.626	0.236	0
RAPH1	0	0.365614	0.648	0.398	0
CCNYL1	0	0.354826	0.631	0.386	0
FZD5	0	0.353607	0.556	0.303	0
PLEKHM3	0	0.652984	0.806	0.441	0
PTH2R	0	0.608032	0.914	0.649	0
ACADL	0	0.427619	0.591	0.307	0
ERBB4	0	-1.32873	0.585	0.82	0
TNS1	0	0.560432	0.994	0.935	0
VIL1	0	0.268631	0.269	0.094	0
CYP27A1	0	0.298269	0.331	0.13	0
NHEJ1	0	0.341907	0.685	0.428	0
RP11-33O4.2	0	0.480732	0.783	0.467	0
SLC23A3	0	0.347502	0.342	0.118	0
SGPP2	0	-0.943345	0.172	0.52	0
SERPINE2	0	0.474423	0.525	0.217	0
DOCK10	0	-0.661823	0.364	0.54	0
C2orf82	0	0.383403	0.4	0.157	0
NGEF	0	0.461215	0.573	0.254	0
USP40	0	0.353392	0.535	0.286	0
UGT1A8	0	1.30135	0.902	0.342	0
UGT1A10	0	1.30447	0.9	0.338	0
UGT1A9	0	1.28153	0.885	0.321	0
UGT1A7	0	1.16821	0.848	0.308	0
UGT1A6	0	1.12254	0.829	0.301	0
UGT1A5	0	1.06499	0.703	0.165	0
UGT1A4	0	1.0249	0.663	0.137	0
UGT1A3	0	0.93998	0.619	0.125	0
UGT1A1	0	0.327199	0.219	0.038	0
MROH2A	0	0.395378	0.304	0.073	0
SH3BP4	0	-1.53802	0.212	0.714	0
AGAP1	0	0.410998	0.979	0.877	0
IQCA1	0	0.43292	0.488	0.205	0
ACKR3	0	0.292797	0.395	0.181	0
LRRFIP1	0	-0.719688	0.694	0.797	0
AGXT	0	0.399347	0.388	0.12	0
C2orf54	0	0.298377	0.372	0.168	0
RAB11FIP3	0	0.89111	0.959	0.662	0
CAPN15	0	0.450037	0.728	0.458	0
HAGH	0	0.340361	0.54	0.296	0
FAHD1	0	0.57203	0.582	0.233	0
MEIOB	0	0.283358	0.274	0.096	0
ADCY9	0	0.683284	0.861	0.502	0
HMOX2	0	0.386643	0.643	0.392	0
C16orf96	0	0.532906	0.6	0.267	0
ABAT	0	0.528029	0.649	0.31	0
RMI2	0	-0.73481	0.517	0.688	0
CTD-3088G3.8	0	-0.824883	0.245	0.537	0
LITAF	0	-0.677054	0.519	0.672	0
SNX29	0	0.273428	0.994	0.946	0
ABCC1	0	-0.612998	0.357	0.535	0
ABCC6	0	0.449096	0.564	0.267	0
IQCK	0	-0.66944	0.319	0.501	0
UMOD	0	-0.849776	0.098	0.347	0
ACSM5	0	0.534775	0.468	0.142	0
ACSM2A	0	0.646152	0.485	0.108	0
ACSM2B	0	0.55631	0.415	0.092	0
ANKS4B	0	0.38446	0.295	0.065	0
CRYM	0	0.462462	0.672	0.378	0
GTF3C1	0	0.484509	0.738	0.443	0
AC009133.22	0	0.313121	0.367	0.154	0
QPRT	0	0.318216	0.317	0.11	0
ZNF689	0	0.319851	0.452	0.231	0
SLC5A2	0	0.631605	0.532	0.163	0
GPT2	0	0.847535	0.744	0.298	0
ZNF423	0	-0.646059	0.524	0.658	0
MT1G	0	0.379588	0.394	0.15	0
MT1H	0	0.390208	0.392	0.146	0
DOK4	0	0.371091	0.529	0.27	0
KIFC3	0	0.352495	0.922	0.76	0
CDH11	0	0.490669	0.461	0.188	0
RP11-403P17.5	0	0.554245	0.651	0.288	0
TK2	0	0.492133	0.711	0.401	0
CES3	0	0.582381	0.47	0.126	0
C16orf70	0	0.33613	0.442	0.217	0
DUS2	0	0.330181	0.51	0.276	0
CDH1	0	-0.599076	0.344	0.526	0
TANGO6	0	0.400058	0.678	0.417	0
UTP4	0	0.483404	0.785	0.509	0
VPS4A	0	0.350472	0.512	0.267	0
GLG1	0	0.660867	0.835	0.511	0
FA2H	0	-0.552727	0.285	0.467	0
CFDP1	0	0.414941	0.826	0.583	0
CMIP	0	0.398012	0.975	0.847	0
HSD17B2	0	0.26706	0.287	0.108	0
COTL1	0	0.882288	0.777	0.312	0
SLC7A5	0	-0.71101	0.192	0.426	0
ZFPM1	0	-1.03914	0.252	0.598	0
DPEP1	0	1.0316	0.738	0.168	0
MYOM2	0	0.484622	0.682	0.366	0
ANGPT2	0	0.323327	0.431	0.19	0
AGPAT5	0	0.35836	0.604	0.359	0
DEFB1	0	-0.774544	0.149	0.419	0
SGK223	0	0.482014	0.58	0.261	0
MSRA	0	1.04247	0.969	0.6	0
FAM167A	0	-1.08662	0.102	0.508	0
CTSB	0	0.417092	0.622	0.335	0
CSGALNACT1	0	-1.24091	0.322	0.687	0
ATP6V1B2	0	0.386114	0.567	0.308	0
PHYHIP	0	0.268811	0.29	0.11	0
PIWIL2	0	0.320966	0.337	0.122	0
SLC39A14	0	0.486496	0.799	0.496	0
PDLIM2	0	0.369889	0.614	0.341	0
BNIP3L	0	0.846603	0.883	0.47	0
DPYSL2	0	0.487057	0.838	0.544	0
NUGGC	0	0.669556	0.627	0.216	0
GTF2E2	0	0.380745	0.69	0.438	0
UNC5D	0	0.773594	0.828	0.417	0
SFRP1	0	-0.646492	0.104	0.32	0
GPAT4	0	0.396496	0.549	0.288	0
CLVS1	0	0.356168	0.621	0.375	0
NKAIN3	0	0.383984	0.735	0.479	0
MTFR1	0	0.573638	0.803	0.489	0
PDE7A	0	0.479894	0.848	0.585	0
DNAJC5B	0	0.312351	0.455	0.231	0
HNF4G	0	0.681165	0.667	0.264	0
ESRP1	0	-0.542815	0.08	0.309	0
NDUFAF6	0	0.365306	0.885	0.691	0
ERICH5	0	0.325691	0.325	0.119	0
RIDA	0	0.455022	0.527	0.232	0
GRHL2	0	-0.891714	0.269	0.575	0
ATP6V1C1	0	0.393017	0.525	0.259	0
DPYS	0	0.761905	0.717	0.279	0
ANGPT1	0	0.459395	0.665	0.356	0
EIF3E	0	0.454421	0.63	0.335	0
TRPS1	0	0.503487	0.913	0.688	0
ENPP2	0	0.553882	0.643	0.292	0
FER1L6	0	0.555129	0.714	0.392	0
ST3GAL1	0	0.651077	0.884	0.553	0
ZFAT	0	0.453698	0.942	0.769	0
FAM135B	0	0.454626	0.693	0.381	0
GSDMD	0	0.312527	0.457	0.232	0
PARP10	0	0.412983	0.751	0.485	0
GPT	0	0.401095	0.597	0.309	0
REXO1	0	0.355811	0.572	0.317	0
GNG7	0	-0.53294	0.85	0.869	0
SMIM24	0	0.370094	0.432	0.186	0
FUT6	0	0.594169	0.511	0.143	0
MLLT1	0	-0.652727	0.363	0.569	0
CTD-2207O23.3	0	-0.627122	0.247	0.453	0
ARHGEF18	0	-0.584652	0.232	0.428	0
TGFBR3L	0	0.338812	0.329	0.11	0
CERS4	0	0.355277	0.59	0.342	0
NFIX	0	0.465458	0.668	0.383	0
NOTCH3	0	-0.490176	0.091	0.279	0
CYP4F3	0	0.549249	0.451	0.117	0
CYP4F12	0	0.368768	0.302	0.073	0
AP1M1	0	0.47837	0.526	0.22	0
EPS15L1	0	0.382884	0.813	0.569	0
MAST3	0	0.423749	0.693	0.404	0
CRTC1	0	-0.608314	0.561	0.669	0
SLC25A42	0	0.900618	0.886	0.465	0
TM6SF2	0	0.266152	0.226	0.062	0
ZNF98	0	-0.67648	0.104	0.352	0
C19orf12	0	0.434991	0.533	0.25	0
SLC7A9	0	0.558555	0.459	0.122	0
CEP89	0	0.398157	0.549	0.286	0
RHPN2	0	0.409631	0.697	0.422	0
PEPD	0	1.23564	0.95	0.411	0
PRODH2	0	0.433973	0.303	0.047	0
AKT2	0	0.435885	0.78	0.502	0
APOE	0	0.495435	0.412	0.113	0
LMTK3	0	-0.91719	0.151	0.481	0
DHDH	0	0.281879	0.285	0.101	0
CD37	0	-0.520239	0.047	0.266	0
KCNC3	0	0.395404	0.727	0.432	0
NR1H2	0	0.464031	0.839	0.563	0
CTD-2331H12.8	0	-0.842031	0.238	0.544	0
ZNF816-ZNF321P	0	-0.615951	0.155	0.395	0
TMEM150B	0	0.255738	0.214	0.054	0
C9orf66	0	0.258068	0.261	0.092	0
DOCK8	0	0.495657	0.799	0.489	0
PUM3	0	0.48905	0.724	0.427	0
SLC1A1	0	0.783081	0.848	0.449	0
GLDC	0	0.514957	0.791	0.499	0
RP11-146B14.1	0	0.376043	0.895	0.715	0
AL513412.1	0	0.375944	0.895	0.714	0
PTPRD	0	0.646547	0.986	0.848	0
NFIB	0	0.416674	0.966	0.818	0
C9orf92	0	0.40537	0.466	0.191	0
BNC2	0	1.16484	0.972	0.621	0
SH3GL2	0	0.667111	0.699	0.324	0
PLIN2	0	0.343082	0.473	0.243	0
ACO1	0	0.889571	0.786	0.312	0
DDX58	0	0.37848	0.509	0.251	0
AQP3	0	0.407674	0.423	0.151	0
ARHGEF39	0	0.310012	0.391	0.182	0
LINC00961	0	0.470025	0.561	0.226	0
GRHPR	0	0.489309	0.603	0.288	0
PIP5K1B	0	-0.674286	0.5	0.64	0
FAM189A2	0	-0.43873	0.068	0.248	0
TRPM3	0	0.478001	0.955	0.773	0
TMEM2	0	0.425508	0.757	0.497	0
GDA	0	0.919778	0.71	0.219	0
PCSK5	0	0.923689	0.918	0.515	0
GNA14	0	0.269689	0.575	0.317	0
PSAT1	0	0.520369	0.556	0.239	0
TLE1	0	-0.958201	0.303	0.611	0
FRMD3	0	0.398771	0.91	0.701	0
NTRK2	0	-0.789609	0.43	0.599	0
NXNL2	0	0.402915	0.525	0.251	0
IARS	0	0.444677	0.494	0.209	0
SUSD3	0	0.445368	0.559	0.258	0
FBP1	0	0.530598	0.597	0.259	0
TRIM14	0	0.419159	0.46	0.183	0
CORO2A	0	0.475597	0.495	0.194	0
ALDOB	0	0.880406	0.61	0.127	0
ABCA1	0	0.52247	0.83	0.542	0
EPB41L4B	0	-0.851314	0.255	0.539	0
PALM2-AKAP2	0	0.518104	0.932	0.703	0
AKAP2	0	0.317015	0.748	0.481	0
AL135787.1	0	0.349832	0.471	0.237	0
SNX30	0	0.714274	0.855	0.513	0
NEK6	0	0.528956	0.743	0.387	0
PSMB7	0	0.389732	0.578	0.315	0
GAPVD1	0	0.356099	0.504	0.259	0
MAPKAP1	0	0.473327	0.856	0.619	0
FAM129B	0	-0.797285	0.288	0.555	0
KYAT1	0	0.435516	0.664	0.379	0
HMCN2	0	0.699997	0.693	0.287	0
ASS1	0	1.23294	0.921	0.453	0
DBH	0	0.31394	0.362	0.157	0
SARDH	0	0.598257	0.671	0.29	0
RXRA	0	0.546554	0.966	0.827	0
ENTPD2	0	0.318846	0.382	0.16	0
SLC34A3	0	0.555202	0.415	0.088	0
CRYL1	0	0.600265	0.922	0.667	0
FGF9	0	-0.673696	0.32	0.528	0
RP11-307N16.6	0	-0.548962	0.911	0.917	0
SPATA13	0	-0.548889	0.908	0.916	0
PARP4	0	0.333566	0.495	0.249	0
SLC7A1	0	-0.658124	0.13	0.359	0
LPAR6	0	0.343611	0.387	0.153	0
LINC00371	0	0.434073	0.533	0.251	0
WDFY2	0	-0.558064	0.672	0.748	0
TBC1D4	0	-0.632498	0.672	0.774	0
LMO7	0	-0.524913	0.728	0.776	0
GPC6	0	0.630347	0.969	0.786	0
ABCC4	0	0.415852	0.856	0.58	0
SLC15A1	0	0.276221	0.31	0.123	0
GGACT	0	0.674968	0.777	0.399	0
SLC10A2	0	0.371413	0.285	0.057	0
TUBGCP3	0	0.663396	0.698	0.326	0
LAMP1	0	0.347982	0.462	0.224	0
GAS6	0	-0.587273	0.079	0.302	0
RASA3	0	-0.683349	0.24	0.478	0
OXA1L	0	0.279501	0.302	0.12	0
SLC7A7	0	1.34314	0.894	0.319	0
RNF212B	0	0.557429	0.658	0.339	0
CPNE6	0	0.327748	0.237	0.044	0
NRL	0	0.423909	0.851	0.624	0
PCK2	0	0.549936	0.639	0.294	0
REC8	0	0.302127	0.365	0.154	0
STXBP6	0	0.539982	0.72	0.386	0
MDGA2	0	0.490123	0.781	0.484	0
NID2	0	0.374854	0.456	0.189	0
GCH1	0	0.335635	0.468	0.24	0
WDHD1	0	0.371822	0.46	0.215	0
TOMM20L	0	0.313132	0.351	0.144	0
PRKCH	0	-0.898519	0.636	0.806	0
PPP1R36	0	-0.604656	0.063	0.307	0
GPHN	0	0.421491	0.875	0.663	0
MPP5	0	0.367826	0.639	0.381	0
RAD51B	0	-0.683293	0.955	0.965	0
GALNT16	0	-0.623434	0.194	0.407	0
DPF3	0	0.653635	0.838	0.466	0
PAPLN	0	0.761643	0.792	0.392	0
NUMB	0	0.560819	0.856	0.565	0
ACOT6	0	0.306974	0.372	0.163	0
ENTPD5	0	0.480459	0.695	0.391	0
BBOF1	0	0.347541	0.542	0.303	0
LIN52	0	0.629919	0.811	0.492	0
LTBP2	0	-0.788748	0.273	0.517	0
FLVCR2	0	0.54833	0.821	0.51	0
ESRRB	0	-1.25311	0.279	0.605	0
KCNK10	0	0.571067	0.61	0.244	0
NRDE2	0	0.382427	0.602	0.338	0
CCDC88C	0	0.938213	0.874	0.424	0
FBLN5	0	0.311105	0.571	0.303	0
RIN3	0	0.346976	0.529	0.256	0
LGMN	0	0.434302	0.522	0.253	0
PRIMA1	0	0.302379	0.315	0.12	0
SERPINA6	0	0.395511	0.317	0.08	0
SERPINA1	0	0.280699	0.307	0.12	0
SERPINA3	0	0.590425	0.489	0.136	0
SYNE3	0	0.490745	0.595	0.282	0
BDKRB2	0	-0.548914	0.057	0.271	0
RP11-404P21.8	0	-0.60682	0.074	0.304	0
SETD3	0	0.409041	0.85	0.625	0
SLC25A47	0	0.359637	0.331	0.098	0
TRAF3	0	0.412243	0.619	0.33	0
AMN	0	0.408049	0.458	0.194	0
ADSSL1	0	0.444604	0.578	0.28	0
CRIP2	0	-0.572553	0.121	0.339	0
SLC9A3	0	0.390177	0.748	0.464	0
SLC12A7	0	0.717848	0.861	0.488	0
SLC6A19	0	0.933297	0.724	0.193	0
CLPTM1L	0	0.425299	0.494	0.214	0
C5orf49	0	0.355723	0.362	0.13	0
MTRR	0	0.408078	0.587	0.32	0
SEMA5A	0	0.490469	0.907	0.652	0
CMBL	0	0.395273	0.747	0.496	0
FAM134B	0	0.360094	0.845	0.582	0
MYO10	0	-1.48665	0.44	0.842	0
PRDM9	0	0.379697	0.406	0.161	0
CDH9	0	0.463347	0.517	0.221	0
CDH6	0	0.817774	0.73	0.266	0
PDZD2	0	0.816268	0.962	0.664	0
ADAMTS12	0	0.501045	0.737	0.432	0
C1QTNF3-AMACR	0	0.415483	0.714	0.433	0
C1QTNF3	0	0.391181	0.365	0.111	0
AGXT2	0	0.86332	0.72	0.223	0
PRLR	0	0.365252	0.856	0.621	0
UGT3A1	0	0.635652	0.468	0.091	0
RANBP3L	0	-0.62381	0.104	0.342	0
C9	0	0.692315	0.855	0.507	0
DAB2	0	0.73126	0.875	0.523	0
PLCXD3	0	0.551082	0.534	0.191	0
SNX18	0	-0.527221	0.246	0.442	0
IL31RA	0	0.364961	0.343	0.114	0
ANKRD55	0	0.502786	0.719	0.404	0
TMEM174	0	0.280377	0.251	0.076	0
ARHGEF28	0	0.460701	0.929	0.733	0
IQGAP2	0	0.669673	0.866	0.46	0
ARSB	0	0.457512	0.749	0.462	0
DMGDH	0	0.57443	0.909	0.659	0
BHMT2	0	0.308956	0.428	0.211	0
BHMT	0	0.497192	0.43	0.128	0
MSH3	0	0.793626	0.806	0.399	0
ACOT12	0	0.512001	0.48	0.165	0
MEF2C	0	-0.673023	0.269	0.474	0
EFNA5	0	-1.34327	0.436	0.755	0
EPB41L4A	0	0.344389	0.927	0.776	0
ALDH7A1	0	0.539968	0.653	0.316	0
P4HA2	0	0.561545	0.913	0.676	0
SLC22A4	0	0.585122	0.77	0.43	0
SLC22A5	0	0.356769	0.653	0.408	0
FSTL4	0	0.397332	0.844	0.62	0
JADE2	0	0.453473	0.804	0.538	0
SLC25A48	0	0.537304	0.631	0.275	0
AC009014.3	0	0.312239	0.27	0.073	0
TRPC7	0	0.770915	0.669	0.221	0
KLHL3	0	-0.979763	0.185	0.476	0
SLC23A1	0	0.37109	0.399	0.157	0
ARHGAP26	0	0.560667	0.974	0.775	0
NR3C1	0	0.417324	0.73	0.442	0
SH3RF2	0	0.397243	0.542	0.268	0
ABLIM3	0	0.915317	0.776	0.252	0
PPARGC1B	0	0.596876	0.84	0.506	0
GPX3	0	0.825366	0.726	0.283	0
TNIP1	0	0.388078	0.912	0.732	0
SLC36A2	0	0.872438	0.549	0.075	0
SLC36A1	0	0.390447	0.424	0.17	0
ADRA1B	0	0.460293	0.524	0.225	0
CCNJL	0	-0.626375	0.298	0.497	0
SLIT3	0	0.472351	0.825	0.553	0
KCNIP1	0	-0.779898	0.339	0.57	0
STC2	0	0.586056	0.507	0.141	0
SIMC1	0	0.476059	0.441	0.15	0
SLC34A1	0	0.724694	0.613	0.203	0
PFN3	0	0.289826	0.217	0.053	0
SLC25A18	0	0.344955	0.436	0.203	0
BCL2L13	0	0.397173	0.748	0.503	0
BID	0	0.34327	0.44	0.211	0
SUSD2	0	0.271223	0.308	0.119	0
UPB1	0	0.842407	0.734	0.267	0
GUCD1	0	0.558744	0.776	0.463	0
SNRPD3	0	0.435196	0.847	0.584	0
GGT1	0	0.515759	0.732	0.386	0
SGSM1	0	-0.60817	0.263	0.479	0
KIAA1671	0	0.377082	0.928	0.756	0
TPST2	0	-0.919851	0.268	0.539	0
TTC28	0	0.612189	0.928	0.682	0
INPP5J	0	-0.549713	0.063	0.289	0
LARGE1	0	0.411829	0.962	0.823	0
HMOX1	0	0.572956	0.55	0.189	0
MYH9	0	-0.836097	0.738	0.863	0
ELFN2	0	0.653144	0.637	0.253	0
CARD10	0	0.374519	0.66	0.404	0
LGALS2	0	0.287569	0.333	0.134	0
BAIAP2L2	0	0.415894	0.456	0.176	0
MGAT3	0	0.592782	0.544	0.175	0
ZC3H7B	0	0.459403	0.611	0.3	0
ACO2	0	0.511471	0.805	0.517	0
CSDC2	0	0.396293	0.551	0.277	0
A4GALT	0	0.345917	0.543	0.293	0
BIK	0	0.319566	0.375	0.162	0
SCUBE1	0	0.586443	0.638	0.282	0
PNPLA3	0	0.530933	0.617	0.283	0
PARVB	0	0.307675	0.524	0.265	0
PRR5	0	0.655818	0.833	0.453	0
PHF21B	0	-0.692898	0.126	0.368	0
PPARA	0	0.581244	0.858	0.58	0
TTC38	0	0.53346	0.608	0.277	0
TRMU	0	0.349661	0.501	0.27	0
CELSR1	0	0.498138	0.945	0.742	0
ADM2	0	0.552925	0.528	0.176	0
MIOX	0	0.443364	0.381	0.11	0
SHANK3	0	0.491209	0.584	0.229	0
DIP2C	0	0.367407	0.985	0.886	0
AKR1C3	0	0.36206	0.502	0.249	0
UCN3	0	0.419176	0.336	0.083	0
ASB13	0	0.50966	0.569	0.237	0
PRKCQ	0	-1.08053	0.222	0.571	0
OPTN	0	0.363796	0.455	0.207	0
BEND7	0	0.360749	0.56	0.318	0
FAM171A1	0	-1.05608	0.345	0.675	0
CUBN	0	1.24927	0.974	0.492	0
TRDMT1	0	0.372584	0.528	0.28	0
CACNB2	0	-0.728917	0.586	0.682	0
PLXDC2	0	0.571851	0.9	0.647	0
NEBL	0	-0.811103	0.474	0.719	0
KIAA1217	0	-0.613071	0.863	0.899	0
APBB1IP	0	0.44932	0.505	0.221	0
PDSS1	0	0.406342	0.538	0.269	0
PARD3	0	0.43263	0.972	0.859	0
RASGEF1A	0	0.362066	0.458	0.211	0
WDFY4	0	0.409608	0.529	0.249	0
VSTM4	0	0.567316	0.51	0.163	0
A1CF	0	0.502192	0.442	0.134	0
PRKG1	0	-0.642848	0.725	0.817	0
PCDH15	0	0.664218	0.933	0.697	0
BICC1	0	0.371775	0.943	0.783	0
SLC16A9	0	1.14295	0.871	0.32	0
MRLN	0	0.523726	0.45	0.137	0
CCDC6	0	0.493505	0.813	0.555	0
ANK3	0	0.451476	0.976	0.862	0
RHOBTB1	0	0.822308	0.828	0.4	0
TMEM26	0	0.383146	0.328	0.086	0
DNAJC12	0	0.547366	0.441	0.109	0
HK1	0	-0.959239	0.238	0.579	0
COL13A1	0	0.322883	0.523	0.262	0
ADAMTS14	0	0.37082	0.461	0.216	0
UNC5B	0	-0.631688	0.265	0.458	0
CDH23	0	0.518415	0.933	0.704	0
C10orf54	0	0.58665	0.589	0.221	0
MICU1	0	0.454111	0.649	0.369	0
PLA2G12B	0	0.383478	0.283	0.053	0
CAMK2G	0	0.498644	0.694	0.364	0
ZMIZ1	0	-0.774646	0.957	0.97	0
ANXA11	0	-0.606271	0.523	0.656	0
GRID1	0	0.536105	0.827	0.517	0
MINPP1	0	0.309002	0.364	0.152	0
SLC16A12	0	0.605984	0.932	0.647	0
CPEB3	0	-0.755841	0.664	0.78	0
MYOF	0	-1.0036	0.375	0.689	0
RP11-248J23.7	0	0.294087	0.382	0.178	0
ABCC2	0	0.561841	0.49	0.155	0
SORCS1	0	1.56884	0.953	0.407	0
AFAP1L2	0	-0.58514	0.19	0.385	0
PDZD8	0	0.394447	0.671	0.417	0
SFXN4	0	0.329258	0.455	0.235	0
PLPP4	0	0.643373	0.675	0.282	0
HTRA1	0	0.283807	0.359	0.158	0
ACADSB	0	0.347967	0.502	0.262	0
CPXM2	0	-0.815657	0.168	0.423	0
CTBP2	0	-0.529677	0.89	0.907	0
UROS	0	0.379345	0.425	0.183	0
DOCK1	0	-0.589416	0.815	0.858	0
CLRN3	0	0.553807	0.427	0.091	0
PWWP2B	0	-0.751488	0.159	0.44	0
INPP5A	0	-0.54752	0.655	0.738	0
PRAP1	0	0.414458	0.31	0.061	0
FUOM	0	0.264869	0.235	0.068	0
TYMS	0	0.34508	0.376	0.154	0
LPIN2	0	0.35668	0.802	0.577	0
EPB41L3	0	0.576852	0.913	0.661	0
L3MBTL4	0	0.879318	0.919	0.543	0
RAB31	0	-0.748571	0.448	0.641	0
SPIRE1	0	-0.96633	0.289	0.605	0
CABLES1	0	0.570481	0.873	0.563	0
TMEM241	0	0.552172	0.884	0.582	0
OSBPL1A	0	0.50706	0.793	0.518	0
ZNF521	0	0.543205	0.748	0.404	0
KCTD1	0	-0.658849	0.66	0.746	0
CDH2	0	1.0521	0.879	0.349	0
MEP1B	0	0.310316	0.249	0.058	0
RNF165	0	-0.788002	0.175	0.422	0
ZBTB7C	0	-0.723035	0.483	0.64	0
CTIF	0	-0.844166	0.756	0.859	0
MAPK4	0	-0.929648	0.267	0.556	0
ATP8B1	0	-0.742893	0.298	0.537	0
ALPK2	0	0.653963	0.84	0.479	0
RNF152	0	0.679408	0.867	0.559	0
SERPINB11	0	0.273917	0.264	0.089	0
RTTN	0	0.536632	0.721	0.407	0
CYB5A	0	0.542591	0.866	0.601	0
CNDP1	0	0.490818	0.577	0.26	0
NFATC1	0	-0.750288	0.209	0.464	0
KCNG2	0	0.659667	0.462	0.123	0
PQLC1	0	0.829383	0.789	0.387	0
PARD6G	0	0.348871	0.493	0.244	0
GABRG3	0	0.688616	0.818	0.408	0
OCA2	0	0.356019	0.702	0.433	0
AVEN	0	0.439997	0.627	0.341	0
SLC12A6	0	0.472174	0.638	0.328	0
BUB1B-PAK6	0	-0.662912	0.167	0.41	0
PAK6	0	-0.645232	0.138	0.383	0
PLA2G4F	0	-0.652164	0.066	0.331	0
CAPN3	0	0.723683	0.599	0.173	0
FRMD5	0	0.928536	0.8	0.317	0
SORD	0	0.489016	0.519	0.212	0
GATM	0	0.604647	0.716	0.36	0
RP11-96O20.4	0	0.405827	0.688	0.416	0
SQRDL	0	0.458928	0.596	0.29	0
SEMA6D	0	-0.794067	0.427	0.646	0
SLC12A1	0	-0.930225	0.197	0.409	0
GALK2	0	0.434221	0.726	0.448	0
ATP8B4	0	0.714532	0.759	0.334	0
SLC27A2	0	0.810087	0.696	0.218	0
DMXL2	0	0.33151	0.503	0.269	0
TMOD3	0	0.371537	0.612	0.36	0
MYO5C	0	-0.601908	0.26	0.466	0
WDR72	0	0.759355	0.921	0.631	0
NEDD4	0	0.355643	0.514	0.254	0
ALDH1A2	0	-0.876164	0.719	0.846	0
MYO1E	0	-0.829227	0.507	0.705	0
RORA	0	0.482238	0.985	0.879	0
RBPMS2	0	0.436727	0.443	0.175	0
THSD4	0	-0.669081	0.776	0.803	0
NEO1	0	0.607608	0.785	0.453	0
STRA6	0	0.504576	0.405	0.092	0
SCAMP2	0	0.750718	0.815	0.405	0
CTSH	0	0.468621	0.693	0.403	0
RASGRF1	0	0.656686	0.737	0.371	0
MTHFS	0	0.653382	0.669	0.3	0
ST20-MTHFS	0	0.606406	0.773	0.44	0
FAH	0	0.462398	0.611	0.319	0
LINC01314	0	0.424547	0.512	0.228	0
ARNT2	0	-0.923764	0.292	0.604	0
ABHD17C	0	-0.832882	0.285	0.534	0
CFAP161	0	0.459647	0.576	0.235	0
SLC28A1	0	0.628769	0.737	0.332	0
AKAP13	0	0.380483	0.936	0.774	0
ANPEP	0	0.959748	0.783	0.241	0
AP3S2	0	0.539954	0.665	0.332	0
C15orf38-AP3S2	0	0.575207	0.726	0.386	0
SLCO3A1	0	-1.01706	0.389	0.634	0
MCTP2	0	0.34706	0.54	0.281	0
IGF1R	0	0.383377	0.987	0.908	0
PCSK6	0	-0.805505	0.225	0.489	0
ADAMTS5	0	0.417315	0.465	0.202	0
CLDN14	0	-0.903155	0.136	0.461	0
SIM2	0	-0.99446	0.118	0.41	0
KCNJ15	0	0.965732	0.876	0.383	0
BACE2	0	-1.3661	0.14	0.604	0
AGPAT3	0	0.550831	0.924	0.695	0
SLC19A1	0	0.463412	0.666	0.367	0
FTCD	0	0.433573	0.475	0.19	0
RP11-434D12.1	1.64562e-307	0.283065	0.335	0.146	3.2733e-303
PRKX	1.89757e-307	-0.571733	0.173	0.36	3.77445e-303
ZBBX	3.65365e-307	0.302976	0.413	0.202	7.26748e-303
GPRC5B	4.41007e-307	-0.468991	0.09	0.271	8.77207e-303
HSD11B1	6.34708e-307	0.288784	0.408	0.196	1.2625e-302
EPG5	9.11847e-307	0.34867	0.582	0.345	1.81376e-302
HBG2	6.68207e-306	0.354094	0.699	0.453	1.32913e-301
ROR1	4.02054e-305	0.330636	0.802	0.562	7.99725e-301
RAB11FIP4	7.15112e-305	-0.53764	0.612	0.699	1.42243e-300
RRAS2	8.42223e-305	0.325908	0.512	0.281	1.67527e-300
CALM1	2.74591e-304	0.332152	0.528	0.297	5.4619e-300
GIPC2	3.87862e-304	0.354224	0.781	0.547	7.71497e-300
GJB1	4.80328e-304	0.261008	0.287	0.114	9.5542e-300
OCLN	6.84488e-304	-0.518208	0.229	0.413	1.36151e-299
KLHL14	1.45929e-303	-0.521365	0.199	0.386	2.90266e-299
KCNE3	3.68126e-303	0.276221	0.324	0.14	7.32238e-299
CC2D2A	5.01292e-303	0.349351	0.767	0.522	9.97121e-299
FGFR4	6.12968e-303	0.311931	0.472	0.246	1.21926e-298
NLN	8.08347e-303	0.335565	0.567	0.327	1.60788e-298
DISP1	1.01615e-302	0.3199	0.512	0.281	2.02122e-298
RNF180	1.25202e-302	0.335433	0.589	0.351	2.4904e-298
LARP1	1.53575e-302	0.348885	0.874	0.674	3.05475e-298
ZNF407	2.2109e-302	0.339383	0.814	0.588	4.39769e-298
RNF216	4.01755e-302	-0.54427	0.522	0.646	7.99132e-298
INF2	7.46145e-302	0.296633	0.506	0.271	1.48416e-297
EML4	9.34253e-302	0.357744	0.726	0.486	1.85832e-297
FYB	1.79567e-301	0.321438	0.457	0.239	3.57178e-297
CARMIL1	3.10132e-301	-0.558427	0.598	0.693	6.16883e-297
MVB12B	1.00284e-300	-0.563417	0.215	0.4	1.99476e-296
SSPN	1.94379e-300	-0.573427	0.475	0.606	3.8664e-296
STK11	2.51908e-300	-0.536154	0.397	0.552	5.0107e-296
HIBCH	1.74375e-299	0.349806	0.738	0.498	3.4685e-295
NR0B2	3.05899e-299	-0.382853	0.041	0.203	6.08464e-295
BCAT2	3.15501e-299	0.338345	0.627	0.383	6.27563e-295
KIAA1522	5.0487e-299	-0.551273	0.388	0.543	1.00424e-294
ADCY2	7.12029e-299	0.320794	0.617	0.371	1.4163e-294
SULF2	7.78656e-299	0.308177	0.644	0.392	1.54882e-294
KCNK13	1.00439e-298	-0.519348	0.199	0.387	1.99783e-294
GRIK1	1.04951e-298	0.32553	0.604	0.36	2.08758e-294
BTBD7	1.12886e-298	0.352339	0.68	0.438	2.24541e-294
COL27A1	1.73766e-298	0.325985	0.783	0.544	3.45639e-294
PSPH	3.38912e-298	0.339674	0.599	0.36	6.74131e-294
TMEM192	2.28757e-297	0.357984	0.743	0.509	4.5502e-293
PLCL1	4.51371e-297	-0.485895	0.877	0.872	8.97823e-293
IDNK	1.07271e-296	0.305318	0.437	0.223	2.13373e-292
PROS1	1.22427e-296	0.262027	0.335	0.148	2.43519e-292
CDCP1	3.31692e-296	-0.446862	0.052	0.218	6.59769e-292
RP11-293I14.2	7.82639e-296	0.299707	0.438	0.224	1.55675e-291
SLC46A1	8.44159e-296	0.253838	0.287	0.116	1.67912e-291
USP10	2.84969e-295	0.339438	0.61	0.369	5.66832e-291
ATP7B	7.61706e-295	0.339132	0.617	0.381	1.51511e-290
FUT3	8.91742e-295	0.25011	0.261	0.1	1.77376e-290
LARP4	1.10158e-294	0.342298	0.566	0.331	2.19115e-290
RNF150	1.37077e-294	-0.580997	0.558	0.665	2.72661e-290
ALDH6A1	2.30401e-294	0.355594	0.653	0.414	4.5829e-290
ABTB2	3.6334e-294	-0.546537	0.786	0.803	7.22719e-290
S1PR3	5.06373e-294	0.250366	0.292	0.12	1.00723e-289
DPP3	8.823e-294	0.309003	0.453	0.237	1.75498e-289
SLC5A9	1.4519e-293	0.260818	0.303	0.127	2.88797e-289
DLG2	1.58574e-293	0.287554	0.963	0.846	3.15419e-289
CALML4	1.60169e-293	0.268228	0.333	0.148	3.18591e-289
RALGAPA2	1.84927e-293	0.334262	0.823	0.608	3.67838e-289
PAPPA	2.15343e-293	0.310214	0.753	0.505	4.28339e-289
GSG1	2.17634e-293	-0.442751	0.082	0.256	4.32896e-289
PTK2B	2.42152e-293	0.348686	0.767	0.533	4.81665e-289
PLCB2	8.40859e-293	0.288163	0.412	0.204	1.67255e-288
ATXN1L	1.59114e-292	0.336016	0.572	0.338	3.16494e-288
GPC4	2.24311e-292	0.322779	0.539	0.307	4.46176e-288
CLYBL	2.55227e-292	0.345892	0.812	0.586	5.07673e-288
HS3ST3B1	3.20005e-292	-0.523892	0.161	0.345	6.36521e-288
BDH2	4.89696e-292	0.276916	0.345	0.157	9.74055e-288
ARHGAP32	1.57731e-291	0.345731	0.733	0.498	3.13743e-287
ABRACL	2.47082e-291	0.253523	0.267	0.104	4.91472e-287
MYO5B	3.76738e-291	0.333212	0.893	0.697	7.49369e-287
SLC17A5	9.66626e-291	0.328386	0.548	0.317	1.92272e-286
FRK	1.94381e-290	0.348199	0.672	0.436	3.86644e-286
TGFB2	3.38823e-290	0.27913	0.487	0.258	6.73953e-286
GABRB2	3.80329e-290	0.33097	0.574	0.339	7.56512e-286
HTR2A	5.09716e-290	0.273273	0.343	0.157	1.01388e-285
EPDR1	1.01918e-289	0.326392	0.601	0.362	2.02726e-285
AMZ1	1.98995e-289	0.279871	0.441	0.226	3.95822e-285
RB1	4.37803e-289	0.32468	0.628	0.386	8.70833e-285
F12	1.09963e-288	0.315218	0.317	0.14	2.18727e-284
RCAN1	5.15542e-288	0.34305	0.782	0.557	1.02546e-283
DMXL1	7.58327e-288	0.353522	0.712	0.48	1.50839e-283
HERC2	8.33398e-288	0.330416	0.605	0.369	1.65771e-283
CUEDC1	9.71484e-288	-0.488565	0.734	0.79	1.93238e-283
DNAJB5	1.86943e-287	0.318628	0.617	0.375	3.71847e-283
PTK7	7.06357e-287	-0.563912	0.263	0.436	1.40502e-282
LRRC8D	9.96461e-287	0.351814	0.771	0.553	1.98206e-282
ATP6V1B1	1.29595e-286	-0.47507	0.121	0.298	2.57778e-282
MISP	1.30501e-286	0.255969	0.317	0.138	2.5958e-282
PANK1	1.59531e-286	0.351256	0.782	0.558	3.17323e-282
ALAD	2.40359e-286	0.319113	0.539	0.31	4.78099e-282
NPSR1	5.73528e-286	-0.538549	0.23	0.41	1.1408e-281
RASGRF2	9.10459e-286	0.328636	0.652	0.413	1.81099e-281
ZFHX3	2.80767e-285	-0.524936	0.746	0.79	5.58474e-281
TLN2	6.40436e-285	0.323585	0.946	0.807	1.27389e-280
PTPRK	7.54148e-285	0.331932	0.876	0.696	1.50008e-280
FLNB	9.24859e-285	-0.469578	0.787	0.818	1.83964e-280
LSM3	1.21468e-284	0.319481	0.496	0.274	2.41612e-280
CNDP2	1.4198e-284	0.348304	0.752	0.52	2.82413e-280
ACOT9	2.84831e-284	0.294108	0.432	0.222	5.66558e-280
SEC16B	5.41741e-284	0.269133	0.332	0.149	1.07758e-279
NFATC4	7.92911e-284	-0.46876	0.146	0.324	1.57718e-279
RP11-201K10.3	2.6174e-283	-0.503272	0.19	0.37	5.20628e-279
TMEM63A	7.32857e-283	0.337296	0.577	0.346	1.45773e-278
STRIP1	7.86343e-283	0.33502	0.528	0.306	1.56412e-278
SNTG2	1.18702e-282	0.301949	0.511	0.288	2.3611e-278
KCNQ1	1.27646e-282	-0.443431	0.911	0.904	2.53901e-278
TRIM38	2.35969e-282	0.299246	0.448	0.236	4.69365e-278
EHD4	6.38655e-282	-0.594962	0.373	0.524	1.27035e-277
ARHGAP8	9.52949e-282	-0.547404	0.396	0.545	1.89551e-277
MARCH9	9.82683e-282	0.309488	0.386	0.192	1.95466e-277
MRVI1	1.3856e-281	-0.513189	0.092	0.263	2.75609e-277
RP11-407N17.3	1.74791e-281	0.324809	0.601	0.366	3.47676e-277
SREBF2	3.92518e-280	-0.545191	0.381	0.527	7.80757e-276
NINL	1.71547e-279	0.338437	0.844	0.638	3.41224e-275
PPP2R2D	2.67999e-279	0.337011	0.64	0.411	5.33078e-275
DENND5B	4.72303e-279	0.340521	0.701	0.468	9.39459e-275
CXCL14	8.98055e-279	0.279131	0.426	0.216	1.78632e-274
TMEM25	1.53591e-278	0.273094	0.357	0.168	3.05507e-274
PFKP	1.80894e-278	-0.561856	0.524	0.633	3.59816e-274
SRPK1	1.88983e-278	0.289625	0.409	0.207	3.75905e-274
SYT7	2.81107e-278	-0.578729	0.437	0.573	5.5915e-274
GALNTL6	7.77594e-278	0.322232	0.853	0.658	1.54671e-273
SAMD3	1.45976e-277	0.289735	0.453	0.239	2.90361e-273
SAMD5	2.18154e-277	0.31309	0.711	0.462	4.33931e-273
PDSS2	2.31153e-277	0.338493	0.708	0.477	4.59786e-273
SEMA4G	3.43829e-277	0.261954	0.343	0.158	6.83911e-273
CADM1	1.19205e-276	-0.566889	0.569	0.66	2.37111e-272
ABCG1	2.17014e-276	-0.565565	0.311	0.482	4.31664e-272
PRUNE2	6.46749e-276	0.323432	0.761	0.521	1.28645e-271
SFXN2	8.71745e-276	0.34549	0.67	0.439	1.73399e-271
FOLH1	1.96289e-275	0.263249	0.355	0.166	3.90438e-271
PALM2	2.0531e-275	0.291264	0.645	0.407	4.08382e-271
TAF1B	3.03997e-275	0.296898	0.472	0.258	6.04681e-271
ACVR1	4.43741e-275	0.333345	0.865	0.674	8.82645e-271
IHH	8.30267e-275	0.271034	0.391	0.193	1.65148e-270
SNX7	2.14703e-274	0.318606	0.545	0.318	4.27065e-270
GATA3	2.16522e-274	-0.503561	0.074	0.237	4.30684e-270
CCDC148	3.916e-274	-0.533625	0.573	0.667	7.78931e-270
RP11-315D16.2	6.97485e-274	0.320748	0.615	0.381	1.38737e-269
PAK4	1.24785e-273	-0.529091	0.49	0.608	2.48211e-269
TTLL5	1.51797e-273	0.32577	0.802	0.589	3.01939e-269
TMEM8A	1.58978e-273	-0.50677	0.288	0.461	3.16223e-269
CHTF8	1.60314e-273	0.296181	0.422	0.219	3.18881e-269
SLC43A2	2.03784e-273	0.355167	0.835	0.64	4.05347e-269
MAL2	2.42694e-273	-0.492667	0.202	0.378	4.82742e-269
PSMA1	3.76831e-273	0.330367	0.599	0.371	7.49554e-269
DGKE	5.26495e-273	-0.390776	0.068	0.231	1.04725e-268
SSBP4	1.9512e-272	-0.509419	0.144	0.319	3.88113e-268
SLC7A6	3.37102e-272	-0.492664	0.195	0.37	6.7053e-268
TEC	1.4796e-271	0.324212	0.597	0.368	2.94307e-267
DHRS4	1.8801e-271	0.27901	0.404	0.205	3.7397e-267
ABHD14B	2.47206e-271	0.311938	0.652	0.409	4.91717e-267
TFDP2	1.17876e-270	0.32977	0.804	0.59	2.34466e-266
GHR	1.18383e-270	0.334286	0.812	0.59	2.35475e-266
MKL1	1.44622e-270	-0.531016	0.571	0.664	2.87668e-266
ARHGEF3	1.67915e-270	-0.531056	0.769	0.796	3.34e-266
SLC30A4	6.27016e-270	0.256447	0.336	0.156	1.2472e-265
DOK5	7.13733e-270	-0.516316	0.191	0.368	1.41969e-265
AHNAK	9.21431e-270	-0.483244	0.665	0.743	1.83282e-265
XKR9	1.03195e-269	0.298269	0.474	0.261	2.05265e-265
MGRN1	1.46689e-269	0.336006	0.859	0.663	2.91779e-265
OGG1	1.53854e-269	0.330385	0.669	0.434	3.06031e-265
TMC1	3.02383e-269	0.326473	0.845	0.644	6.0147e-265
SDHC	3.59825e-269	0.311287	0.529	0.305	7.15728e-265
ABCD4	1.07311e-268	0.277515	0.349	0.166	2.13451e-264
KIF21A	4.11269e-268	0.318141	0.67	0.432	8.18054e-264
RP11-886H22.1	6.24179e-268	0.308088	0.523	0.301	1.24156e-263
CHRM5	7.20465e-268	0.309068	0.514	0.295	1.43308e-263
C10orf55	8.381e-268	-0.416181	0.055	0.209	1.66706e-263
TMTC4	3.92871e-267	0.315237	0.612	0.378	7.8146e-263
NOP9	4.78986e-267	0.277056	0.377	0.186	9.52752e-263
VPS8	6.01338e-267	0.290275	0.542	0.313	1.19612e-262
RASGRP1	9.51516e-267	0.281938	0.549	0.316	1.89266e-262
AUTS2	3.23864e-266	0.268239	0.98	0.9	6.44198e-262
EXOSC7	4.83752e-266	-0.523423	0.202	0.374	9.62231e-262
TMEM45B	6.15353e-266	-0.441061	0.114	0.283	1.224e-261
KIRREL3	7.16742e-266	0.281655	0.819	0.6	1.42567e-261
GPR155	1.34604e-265	0.310181	0.494	0.28	2.6774e-261
CRADD	3.16395e-265	0.330486	0.883	0.718	6.29341e-261
ARID1B	4.44604e-265	-0.388621	0.944	0.933	8.84361e-261
PPP1R37	5.48058e-265	0.325085	0.702	0.468	1.09014e-260
CNTN4	9.11504e-265	0.314057	0.887	0.695	1.81307e-260
PAX8	2.69342e-264	0.314384	0.919	0.742	5.35748e-260
CSPP1	5.20549e-264	0.321056	0.619	0.39	1.03542e-259
FANCC	2.56962e-263	0.316501	0.885	0.706	5.11124e-259
NECAB2	2.64311e-263	0.254883	0.39	0.194	5.2574e-259
ALDH1B1	3.15836e-263	0.262681	0.322	0.149	6.28229e-259
SFXN1	4.17788e-263	0.272667	0.393	0.199	8.31023e-259
ZNF511-PRAP1	7.93758e-263	0.315797	0.609	0.379	1.57886e-258
LMCD1	1.28122e-262	0.26139	0.581	0.345	2.54848e-258
RYR3	2.46953e-262	0.26502	0.671	0.429	4.91215e-258
SFMBT1	3.55063e-262	0.321829	0.594	0.368	7.06256e-258
HLCS	7.71305e-262	-0.548654	0.569	0.666	1.5342e-257
EPS8	8.12741e-262	0.303238	0.833	0.619	1.61662e-257
NIPSNAP1	3.80595e-261	0.269316	0.42	0.219	7.57042e-257
CERK	1.13363e-260	0.33187	0.645	0.42	2.25491e-256
ZFYVE1	1.34661e-260	0.305905	0.497	0.284	2.67854e-256
SPNS2	2.29415e-260	0.279826	0.646	0.405	4.56329e-256
BMP2K	2.4029e-260	0.312486	0.57	0.346	4.77961e-256
PROSER2	2.44716e-260	-0.428112	0.127	0.296	4.86765e-256
SIPA1L1	2.57949e-260	0.309633	0.858	0.66	5.13086e-256
NEK4	3.79579e-260	0.279962	0.413	0.215	7.5502e-256
COG8	5.82289e-260	0.315524	0.625	0.393	1.15823e-255
SLC51B	6.09431e-260	0.264617	0.399	0.204	1.21222e-255
PPIL2	6.53699e-260	0.323621	0.63	0.403	1.30027e-255
FOXP4	2.87175e-259	0.317893	0.69	0.464	5.7122e-255
PRNP	3.2063e-259	0.250706	0.32	0.147	6.37764e-255
RAB8B	3.60603e-259	0.290033	0.537	0.314	7.17275e-255
NUDT13	5.54894e-259	0.279984	0.38	0.192	1.10374e-254
PDE8A	1.00128e-258	0.327728	0.845	0.636	1.99165e-254
RBM34	1.30719e-258	0.268418	0.356	0.174	2.60014e-254
KNG1	1.4708e-258	-0.433401	0.086	0.246	2.92557e-254
WDR70	1.58433e-258	0.309278	0.617	0.392	3.15139e-254
SAMD4A	3.80574e-258	0.294953	0.866	0.669	7.56999e-254
FAM172A	5.94455e-258	0.316973	0.805	0.595	1.18243e-253
LRRC75B	2.23958e-257	0.267815	0.428	0.224	4.45475e-253
SRSF4	2.96219e-257	0.308965	0.583	0.358	5.8921e-253
ENPP3	4.0768e-257	0.310014	0.564	0.34	8.10915e-253
ATP13A3	4.16154e-257	0.302296	0.598	0.367	8.27772e-253
WWOX	4.58737e-257	0.260238	0.975	0.891	9.12474e-253
PKP2	5.55819e-257	0.292785	0.46	0.254	1.10558e-252
VEPH1	5.97343e-257	0.327277	0.74	0.52	1.18817e-252
GDF7	1.02562e-256	0.26478	0.432	0.226	2.04006e-252
NUBPL	1.39561e-256	0.299715	0.624	0.391	2.77601e-252
RFC1	3.52762e-256	0.279131	0.456	0.249	7.01679e-252
UST	3.68717e-256	-0.552626	0.437	0.566	7.33415e-252
PAPPA2	9.37708e-256	-0.569075	0.338	0.491	1.86519e-251
ITPRIP	1.06884e-255	-0.544173	0.171	0.34	2.12603e-251
NKAIN4	1.53371e-255	0.279954	0.394	0.203	3.05071e-251
CCDC33	1.82275e-255	0.272751	0.599	0.365	3.62564e-251
BAIAP2L1	3.36864e-255	-0.510996	0.287	0.449	6.70057e-251
ATF6	3.46125e-255	0.278615	0.54	0.318	6.88477e-251
UNC79	4.09196e-255	0.303406	0.619	0.391	8.13933e-251
EBNA1BP2	5.5897e-255	0.324644	0.715	0.49	1.11185e-250
ALKBH5	5.81591e-255	0.32069	0.647	0.424	1.15684e-250
SHTN1	1.454e-254	0.285143	0.526	0.306	2.89214e-250
KCNT2	1.66316e-254	0.283154	0.508	0.292	3.30818e-250
NEGR1	1.83142e-254	0.324338	0.764	0.55	3.64288e-250
SCARB1	1.99458e-254	0.288004	0.582	0.352	3.96743e-250
PSMD9	5.33721e-254	0.288989	0.48	0.273	1.06163e-249
ARSA	1.27697e-253	0.251073	0.386	0.195	2.54002e-249
CPAMD8	1.67274e-253	-0.447854	0.077	0.235	3.32726e-249
COL26A1	2.58053e-253	-0.515349	0.18	0.349	5.13294e-249
CFAP221	2.59733e-253	-0.531444	0.333	0.484	5.16635e-249
GPSM1	3.29406e-253	-0.466057	0.154	0.322	6.55222e-249
RTKN	9.80343e-253	0.312069	0.576	0.354	1.95e-248
PLCH1	1.17948e-252	0.312189	0.736	0.512	2.34611e-248
APITD1-CORT	5.37658e-252	0.260897	0.381	0.193	1.06946e-247
ASAP2	1.40114e-251	-0.391993	0.888	0.887	2.78702e-247
CFAP69	2.80535e-251	0.261034	0.405	0.211	5.58013e-247
ABCA4	4.55255e-251	-0.545246	0.442	0.571	9.05547e-247
TRPC5	4.91142e-251	0.283545	0.569	0.345	9.7693e-247
KDM4C	9.464e-251	0.311049	0.9	0.743	1.88248e-246
FBXO28	9.84297e-251	0.272488	0.391	0.201	1.95786e-246
MAP3K14	1.63801e-250	0.316664	0.77	0.547	3.25817e-246
MAOA	2.82062e-250	0.313411	0.663	0.433	5.61049e-246
C2orf47	3.42591e-250	0.29843	0.47	0.265	6.81447e-246
SUGP2	4.29871e-250	0.296497	0.494	0.282	8.55057e-246
TMEM37	4.35001e-250	0.311212	0.645	0.415	8.6526e-246
FAM114A1	7.9135e-250	0.275112	0.471	0.262	1.57407e-245
RP1-130H16.18	9.90284e-250	0.288766	0.61	0.382	1.96977e-245
RIN2	4.26937e-249	0.311354	0.844	0.657	8.4922e-245
DNASE1	4.89674e-249	-0.525015	0.329	0.481	9.74011e-245
ARRB1	1.08152e-248	-0.554437	0.196	0.358	2.15125e-244
TRIM6-TRIM34	1.84866e-248	0.281995	0.44	0.24	3.67716e-244
NDFIP2	1.93127e-248	0.308848	0.535	0.322	3.84149e-244
SOBP	3.95875e-248	0.292063	0.607	0.379	7.87435e-244
CLDN10	6.49041e-248	0.279379	0.797	0.55	1.29101e-243
C6orf106	1.80625e-247	0.312773	0.681	0.454	3.59281e-243
IL23R	3.32465e-247	0.292102	0.536	0.319	6.61306e-243
IP6K2	5.44529e-247	0.276313	0.57	0.347	1.08312e-242
USP2	9.12847e-247	0.309315	0.909	0.729	1.81574e-242
GSE1	1.79964e-246	-0.317984	0.987	0.976	3.57965e-242
MALT1	2.98056e-246	0.283867	0.516	0.301	5.92864e-242
SPATA9	4.66154e-246	-0.404212	0.099	0.257	9.27227e-242
TMEM110-MUSTN1	7.19033e-246	0.284222	0.51	0.296	1.43023e-241
CASKIN2	1.33626e-245	-0.515964	0.343	0.49	2.65796e-241
TMEM110	1.40686e-245	0.28379	0.504	0.291	2.79838e-241
SLC51A	1.72602e-245	0.258523	0.335	0.162	3.43323e-241
SEL1L3	1.90953e-245	0.266007	0.52	0.297	3.79824e-241
SEPP1	1.02963e-244	0.294265	0.544	0.329	2.04804e-240
LRRC7	1.81106e-244	0.291009	0.591	0.365	3.60239e-240
FAM81A	2.04164e-244	-0.485382	0.399	0.539	4.06102e-240
DNAJC22	2.23659e-244	0.251722	0.365	0.182	4.44881e-240
FAM65C	2.27688e-244	0.30212	0.904	0.733	4.52893e-240
PECR	2.71712e-244	0.310015	0.661	0.434	5.40461e-240
LMNA	6.34666e-244	-0.494495	0.651	0.717	1.26241e-239
GK	6.71057e-244	0.284451	0.443	0.245	1.3348e-239
FLT3	6.7253e-244	0.251173	0.304	0.141	1.33773e-239
METTL9	1.52061e-243	0.315669	0.68	0.457	3.02465e-239
PLCL2	2.01191e-243	0.287	0.809	0.592	4.00189e-239
WNT9B	2.92586e-243	0.260687	0.429	0.231	5.81982e-239
BRD9	4.23296e-243	0.259777	0.457	0.25	8.41978e-239
SNTB1	8.44149e-243	-0.518175	0.354	0.505	1.6791e-238
MPST	1.34225e-242	0.281832	0.447	0.248	2.66987e-238
GABRA2	1.75545e-242	-0.465868	0.19	0.354	3.49176e-238
FAM46B	1.91807e-242	-0.437691	0.156	0.318	3.81522e-238
SH3KBP1	4.4536e-242	0.270255	0.608	0.376	8.85866e-238
ILVBL	8.13379e-242	0.278698	0.476	0.271	1.61789e-237
DNAH6	2.25491e-241	0.287467	0.61	0.388	4.48524e-237
LYPD6B	2.65459e-241	-0.47315	0.165	0.328	5.28024e-237
UCK2	3.61446e-241	0.284279	0.596	0.371	7.18952e-237
BBOX1	4.25544e-241	0.301385	0.614	0.386	8.46449e-237
CARMIL3	5.05904e-241	0.284773	0.442	0.244	1.00629e-236
SIAH3	7.68376e-241	-0.537849	0.336	0.48	1.52838e-236
ITSN1	1.4236e-240	0.304795	0.898	0.737	2.83168e-236
CCDC93	2.02396e-240	0.296717	0.594	0.372	4.02585e-236
VANGL1	2.1881e-240	0.258857	0.445	0.243	4.35235e-236
PDPR	3.69018e-240	0.301236	0.53	0.318	7.34014e-236
CIITA	4.04069e-240	0.300626	0.691	0.468	8.03733e-236
KCNJ5	5.09078e-239	-0.402185	0.088	0.241	1.01261e-234
BIRC6	5.89632e-239	0.316791	0.734	0.524	1.17284e-234
PTGR1	5.95434e-239	0.280817	0.467	0.264	1.18438e-234
DLST	6.90462e-239	0.278045	0.436	0.239	1.3734e-234
IQSEC2	7.50038e-239	0.257423	0.432	0.235	1.4919e-234
PLEC	3.28425e-238	-0.484772	0.639	0.712	6.5327e-234
PDK2	1.2755e-237	0.32136	0.676	0.458	2.5371e-233
TMEM120A	1.2774e-237	0.279314	0.501	0.292	2.54087e-233
ITPR3	4.48815e-237	-0.470126	0.162	0.324	8.92738e-233
SLC22A13	5.17594e-237	0.25262	0.383	0.197	1.02955e-232
ME1	1.20687e-236	0.263024	0.408	0.218	2.40059e-232
VMP1	3.18217e-236	0.304822	0.727	0.509	6.32966e-232
CDK10	5.42406e-236	0.265731	0.414	0.222	1.0789e-231
STON2	1.12627e-235	0.300691	0.88	0.699	2.24026e-231
ISG15	1.51119e-235	-0.404476	0.097	0.252	3.00591e-231
CES2	1.87303e-235	0.275644	0.448	0.249	3.72565e-231
ST8SIA5	2.51827e-235	-0.41466	0.108	0.264	5.00908e-231
MAF	3.37099e-235	0.272541	0.522	0.309	6.70523e-231
CNNM2	4.18804e-235	-0.529597	0.683	0.722	8.33044e-231
SSH2	8.9546e-235	0.293812	0.866	0.676	1.78116e-230
CDK17	1.04795e-234	0.260468	0.566	0.349	2.08448e-230
RNF19A	2.02109e-234	0.298414	0.688	0.464	4.02015e-230
AATF	2.8902e-234	0.286443	0.533	0.322	5.7489e-230
CASC4	3.26275e-234	0.276073	0.537	0.324	6.48993e-230
LIAS	4.12334e-234	0.276138	0.413	0.225	8.20173e-230
INSR	4.65137e-234	0.27638	0.885	0.7	9.25204e-230
NET1	5.34595e-234	0.276749	0.522	0.309	1.06336e-229
SLC25A44	6.72541e-234	0.277398	0.527	0.315	1.33775e-229
GYPC	7.20647e-234	-0.470242	0.093	0.244	1.43344e-229
RRAGD	8.46881e-234	-0.512489	0.378	0.512	1.68453e-229
TJP3	1.88958e-233	-0.452993	0.284	0.442	3.75856e-229
C6orf132	2.01905e-233	0.261673	0.454	0.253	4.01609e-229
CNTD1	2.77493e-233	-0.473562	0.221	0.378	5.51962e-229
ERI3	3.2203e-233	0.294368	0.703	0.481	6.40549e-229
LYRM4	3.47772e-233	0.276674	0.609	0.387	6.91754e-229
PLS1	6.16216e-233	0.270474	0.513	0.303	1.22572e-228
OSBPL8	7.52939e-233	0.300048	0.693	0.472	1.49767e-228
KLHL1	7.89317e-233	0.286385	0.538	0.324	1.57003e-228
RP11-322E11.6	9.53309e-233	0.257601	0.446	0.25	1.89623e-228
FXYD2	3.25208e-232	-0.555706	0.678	0.71	6.4687e-228
SYBU	5.16326e-232	-0.491973	0.242	0.399	1.02702e-227
KYNU	6.23302e-232	0.279932	0.51	0.302	1.23981e-227
XPO7	1.80464e-231	0.287844	0.553	0.339	3.58962e-227
RBM47	2.45716e-231	0.271432	0.967	0.854	4.88754e-227
ALDH2	3.16771e-231	0.3012	0.723	0.504	6.30089e-227
RP4-583P15.14	4.66425e-231	0.269929	0.515	0.304	9.27766e-227
BAG3	5.90279e-231	0.306539	0.728	0.511	1.17412e-226
TFPI	6.55509e-231	0.254201	0.455	0.253	1.30387e-226
OXR1	1.59828e-230	-0.467688	0.808	0.808	3.17915e-226
INO80C	1.85129e-230	0.253633	0.438	0.243	3.68241e-226
DTX1	4.88284e-230	-0.434614	0.11	0.262	9.71245e-226
ANKIB1	1.60109e-229	0.296649	0.623	0.406	3.18473e-225
SMOC2	3.32965e-229	-0.486408	0.244	0.401	6.62301e-225
CDC40	3.3582e-229	0.266591	0.472	0.27	6.6798e-225
BFSP1	5.21625e-229	-0.470594	0.424	0.549	1.03756e-224
ACPP	7.52862e-229	-0.442303	0.111	0.262	1.49752e-224
SNAPC2	1.01208e-228	0.267699	0.482	0.279	2.01313e-224
SIPA1L3	1.01577e-228	0.279818	0.912	0.753	2.02046e-224
TBC1D10A	1.04622e-228	0.301679	0.741	0.537	2.08104e-224
ELL2	1.73523e-228	0.303822	0.715	0.502	3.45154e-224
DAO	5.40973e-228	0.286587	0.544	0.333	1.07605e-223
SLC43A1	1.07539e-227	-0.513052	0.266	0.414	2.13905e-223
IFT88	1.13338e-227	0.286042	0.574	0.358	2.25441e-223
FOXP2	1.88469e-227	0.311034	0.737	0.526	3.74884e-223
BLVRA	1.89256e-227	0.269336	0.434	0.242	3.76449e-223
NRP1	2.13866e-227	0.28493	0.799	0.587	4.254e-223
CCDC12	2.51801e-227	-0.473079	0.729	0.757	5.00857e-223
TASP1	3.01195e-227	0.29117	0.649	0.427	5.99108e-223
DUSP9	1.66844e-226	-0.389021	0.087	0.235	3.3187e-222
PHLPP2	3.444e-226	0.262152	0.482	0.278	6.85046e-222
LYPD6	5.69003e-226	-0.516895	0.26	0.409	1.1318e-221
GNPDA1	6.50318e-226	0.258086	0.395	0.213	1.29355e-221
CTSD	2.01271e-225	-0.4535	0.237	0.392	4.00348e-221
SLC25A10	2.70351e-225	0.264595	0.437	0.244	5.37755e-221
STAU1	3.10466e-225	0.291603	0.603	0.391	6.17548e-221
NBEA	6.34096e-225	0.300171	0.737	0.527	1.26128e-220
POC1A	1.35901e-224	0.281329	0.559	0.349	2.70321e-220
KLF15	1.98295e-224	0.291144	0.653	0.433	3.94429e-220
MARCKS	2.10452e-224	-0.396184	0.132	0.287	4.1861e-220
LPIN3	3.17209e-224	0.283766	0.541	0.333	6.3096e-220
ACAA2	4.32974e-224	0.269429	0.484	0.282	8.61228e-220
BCAS4	4.94932e-224	-0.498098	0.317	0.461	9.84468e-220
TNKS1BP1	1.07425e-223	-0.485367	0.338	0.477	2.13679e-219
BFSP2	1.16775e-223	-0.415006	0.116	0.269	2.32276e-219
SSX2IP	1.1949e-223	0.268271	0.494	0.29	2.37678e-219
GALNT11	1.37502e-223	0.290669	0.667	0.445	2.73505e-219
KIAA1191	1.84635e-223	0.250508	0.334	0.167	3.67257e-219
ABCA2	5.03285e-223	-0.427454	0.211	0.37	1.00108e-218
TEX2	1.08169e-222	0.290599	0.766	0.553	2.1516e-218
AIF1L	3.2768e-222	-0.493921	0.416	0.538	6.51787e-218
TEN1	5.17095e-222	0.283477	0.532	0.326	1.02855e-217
NRK	6.05066e-222	-0.41701	0.124	0.276	1.20354e-217
RBM26	2.26035e-221	0.292784	0.567	0.356	4.49606e-217
TNFRSF21	2.83691e-221	0.309546	0.666	0.458	5.64289e-217
ENG	3.04495e-221	-0.502402	0.113	0.262	6.05672e-217
WDR59	3.13037e-220	0.294743	0.683	0.472	6.22662e-216
PROX1	3.19239e-220	-0.418406	0.116	0.266	6.34999e-216
CERS2	3.4763e-220	0.262523	0.492	0.289	6.9147e-216
PXDNL	3.76799e-220	-0.531934	0.423	0.544	7.49491e-216
SCP2	6.62115e-220	0.271501	0.537	0.33	1.31701e-215
NOL4	2.36657e-219	0.272033	0.578	0.363	4.70735e-215
TMBIM1	2.91812e-219	0.283151	0.598	0.386	5.80444e-215
FRAS1	4.64172e-219	0.261571	0.938	0.797	9.23284e-215
HHAT	5.70585e-219	-0.470146	0.347	0.491	1.13495e-214
ATP6V0E1	4.1102e-218	-0.488463	0.351	0.485	8.17559e-214
CD81	5.00274e-218	-0.464459	0.236	0.389	9.95094e-214
RNF121	5.27829e-218	0.282011	0.591	0.378	1.0499e-213
MAP7D2	6.8788e-218	0.259346	0.382	0.206	1.36826e-213
SLC16A5	8.88064e-218	-0.458218	0.221	0.372	1.76645e-213
PBX4	1.00496e-217	-0.377717	0.092	0.237	1.99897e-213
RACGAP1	1.43133e-217	0.262228	0.522	0.318	2.84706e-213
KIF26A	3.53632e-216	-0.396834	0.08	0.222	7.03409e-212
DCUN1D3	4.05187e-216	0.287399	0.656	0.441	8.05958e-212
ISYNA1	3.05582e-215	-0.382129	0.1	0.246	6.07833e-211
IST1	3.3016e-215	0.294297	0.749	0.541	6.56722e-211
RND3	3.62442e-215	-0.439132	0.241	0.392	7.20934e-211
ABL2	5.68917e-215	0.269486	0.545	0.338	1.13163e-210
HPN	1.43496e-214	0.269882	0.625	0.407	2.85428e-210
COL22A1	2.0125e-214	0.272429	0.661	0.447	4.00307e-210
BARX2	5.53883e-214	-0.43001	0.182	0.339	1.10173e-209
PLXDC1	2.33541e-213	0.262296	0.538	0.332	4.64535e-209
UBE2E2	2.81891e-213	0.291925	0.749	0.542	5.6071e-209
TRIM44	5.29285e-213	0.289494	0.733	0.525	1.0528e-208
PIBF1	1.00833e-211	0.289708	0.718	0.511	2.00567e-207
RUNDC3B	1.59486e-211	0.264765	0.496	0.298	3.17233e-207
SLC22A15	2.26303e-211	-0.353935	0.091	0.235	4.50139e-207
CCDC146	2.85987e-211	0.289149	0.783	0.584	5.68856e-207
MYO1C	3.18455e-211	-0.468815	0.282	0.427	6.33438e-207
ATP11A	4.2332e-211	0.263237	0.873	0.678	8.42026e-207
DDX10	1.48362e-210	0.285575	0.697	0.485	2.95108e-206
WDR1	1.56516e-210	-0.461942	0.513	0.609	3.11325e-206
BACH1	1.61995e-210	0.287314	0.865	0.688	3.22225e-206
ACAD10	2.11076e-210	0.254693	0.46	0.268	4.19851e-206
RBPJ	4.88545e-210	0.284924	0.779	0.58	9.71764e-206
CCNY	2.08727e-209	0.26578	0.913	0.772	4.1518e-205
CACNA1C	3.36601e-209	-0.532224	0.803	0.822	6.69534e-205
TTC39C	6.94131e-209	-0.416889	0.192	0.343	1.3807e-204
ATP1A1	7.59638e-209	-0.500225	0.652	0.705	1.511e-204
NR4A2	1.47346e-208	-0.467661	0.29	0.431	2.93085e-204
NPR3	2.77552e-208	0.281837	0.751	0.542	5.52079e-204
C2orf61	3.58507e-208	-0.469625	0.268	0.414	7.13107e-204
PAK1	4.36089e-208	0.276787	0.638	0.427	8.67425e-204
SMTNL2	5.06083e-208	0.271015	0.675	0.46	1.00665e-203
DNMT3A	5.92937e-208	-0.444569	0.683	0.734	1.17941e-203
DNAJC15	7.59475e-208	0.260218	0.505	0.308	1.51067e-203
C17orf67	1.15209e-207	-0.390494	0.137	0.284	2.29162e-203
PLEKHH1	3.70363e-207	0.259975	0.501	0.305	7.3669e-203
TAF1D	6.86979e-207	0.286744	0.703	0.492	1.36647e-202
CD58	9.21165e-207	0.25181	0.494	0.296	1.83229e-202
PLEKHM2	1.11596e-206	0.260885	0.484	0.289	2.21976e-202
NR1H4	1.28135e-206	0.26079	0.588	0.379	2.54872e-202
SUN2	3.65658e-206	0.262408	0.694	0.478	7.27331e-202
GOLGA4	4.31325e-206	0.280293	0.599	0.395	8.57948e-202
CXADR	5.41259e-206	-0.372462	0.175	0.329	1.07662e-201
SSBP3	7.15716e-206	-0.419957	0.806	0.816	1.42363e-201
CLEC11A	2.64675e-205	-0.321126	0.068	0.203	5.26464e-201
EHMT1	6.0776e-205	0.270675	0.79	0.582	1.20889e-200
IQGAP1	8.38844e-205	-0.459927	0.424	0.539	1.66854e-200
KIAA0825	1.4712e-204	0.265238	0.611	0.403	2.92637e-200
TNS4	2.42993e-204	-0.392269	0.128	0.273	4.83338e-200
PLEKHA7	6.80146e-204	0.254428	0.967	0.861	1.35288e-199
ERI1	6.80625e-204	0.273001	0.606	0.4	1.35383e-199
STX8	7.17015e-204	-0.524823	0.492	0.584	1.42621e-199
FAM49B	1.71874e-203	-0.462967	0.497	0.594	3.41875e-199
PPP6R2	1.94353e-203	0.29651	0.723	0.521	3.86587e-199
TNRC6A	3.10544e-203	0.270459	0.786	0.588	6.17703e-199
SEMA6A	3.38673e-203	0.276366	0.675	0.459	6.73655e-199
SLC26A1	3.39787e-203	0.282659	0.576	0.371	6.7587e-199
TACC2	1.41625e-202	0.297917	0.894	0.754	2.81707e-198
CSMD2	1.4392e-202	-0.524375	0.393	0.52	2.86271e-198
GRM7	2.70903e-202	0.255601	0.809	0.612	5.38853e-198
HDAC9	4.9024e-202	-0.476789	0.6	0.673	9.75136e-198
KIAA1161	6.48159e-202	0.2564	0.502	0.306	1.28925e-197
CFAP46	1.83031e-201	0.250151	0.484	0.29	3.64067e-197
ETV5	2.45012e-201	0.25816	0.637	0.424	4.87354e-197
NOL11	2.58507e-201	0.252391	0.444	0.259	5.14197e-197
SGK3	2.912e-201	0.264555	0.625	0.413	5.79226e-197
DDX46	3.02376e-201	0.265374	0.598	0.391	6.01455e-197
LEPROTL1	4.03449e-201	0.276568	0.602	0.398	8.025e-197
TBC1D22B	8.10458e-201	0.290903	0.599	0.398	1.61208e-196
ATP2B4	1.02797e-200	-0.500978	0.272	0.411	2.04473e-196
ACKR2	1.45283e-200	0.275496	0.726	0.521	2.88982e-196
SAFB2	1.57078e-200	0.267289	0.615	0.403	3.12444e-196
PFKFB2	1.84782e-200	0.292814	0.766	0.576	3.67551e-196
ST3GAL4	2.99996e-200	-0.55378	0.401	0.515	5.96722e-196
GATA2	3.97947e-200	-0.449813	0.085	0.218	7.91557e-196
SLC37A1	4.72974e-200	-0.429269	0.578	0.667	9.40792e-196
ZNF532	8.75289e-200	-0.484732	0.372	0.493	1.74104e-195
C8orf44-SGK3	1.11884e-199	0.275234	0.792	0.597	2.22549e-195
CLN6	1.27723e-199	0.263673	0.543	0.343	2.54054e-195
FREM2	1.34131e-199	0.27128	0.809	0.611	2.668e-195
DLG1	2.71319e-199	0.275908	0.707	0.497	5.39681e-195
CEP57L1	7.94652e-199	0.267451	0.576	0.373	1.58064e-194
CTAGE5	1.09367e-198	0.266953	0.578	0.376	2.17541e-194
LRRC28	1.17795e-198	0.281495	0.766	0.57	2.34306e-194
NDST1	1.21028e-198	0.265189	0.725	0.514	2.40737e-194
PIK3C3	1.65562e-198	0.257331	0.53	0.331	3.2932e-194
ERI2	2.77838e-198	0.280103	0.75	0.552	5.52648e-194
PRR36	5.39685e-198	-0.374093	0.123	0.265	1.07349e-193
ZNF486	1.36453e-197	-0.353844	0.094	0.231	2.71419e-193
R3HDM2	1.83592e-197	0.261926	0.663	0.455	3.65182e-193
ZNF33B	3.12651e-197	0.257567	0.55	0.347	6.21893e-193
PEX5L	1.33001e-196	-0.465108	0.235	0.376	2.64552e-192
PIK3AP1	1.74811e-196	0.260516	0.72	0.5	3.47716e-192
GRB2	2.12112e-196	0.274239	0.659	0.454	4.21913e-192
TK1	2.23086e-196	0.25594	0.613	0.402	4.43739e-192
RUFY3	4.08765e-196	0.26973	0.675	0.471	8.13074e-192
FAM124A	4.84227e-196	0.253272	0.53	0.33	9.63175e-192
SYK	5.01559e-196	-0.35271	0.082	0.216	9.9765e-192
CCDC102B	2.98671e-195	0.259493	0.594	0.389	5.94087e-191
EHD1	8.27605e-195	0.259759	0.676	0.463	1.64619e-190
PPP1R1A	1.81461e-194	-0.391005	0.129	0.269	3.60943e-190
NFATC3	2.36e-194	0.276289	0.678	0.473	4.69428e-190
DYNC2H1	2.84953e-194	0.262145	0.663	0.452	5.668e-190
TMEM72	4.31216e-194	-0.455024	0.406	0.521	8.57732e-190
ALDH1L1	7.16014e-194	0.284513	0.782	0.59	1.42422e-189
TUBB2B	1.50138e-193	-0.356821	0.103	0.24	2.9864e-189
COL9A3	1.96104e-193	-0.410422	0.19	0.336	3.90071e-189
KIF13B	5.60369e-192	0.267184	0.804	0.615	1.11463e-187
NT5C2	1.62121e-191	0.261709	0.622	0.418	3.22474e-187
PTDSS1	1.89707e-191	0.256857	0.553	0.355	3.77347e-187
ARFGEF2	3.89289e-191	-0.467463	0.439	0.544	7.74334e-187
SPECC1	5.01153e-191	-0.489366	0.289	0.426	9.96843e-187
SFMBT2	5.80457e-191	-0.470534	0.281	0.42	1.15459e-186
EDEM1	8.73821e-191	0.259821	0.565	0.366	1.73812e-186
PHF3	1.08257e-190	0.253617	0.595	0.388	2.15335e-186
DENND3	2.00616e-190	-0.4907	0.46	0.562	3.99045e-186
ZNF385B	2.25356e-190	0.263456	0.794	0.595	4.48255e-186
DHTKD1	2.9977e-190	0.266552	0.507	0.321	5.96273e-186
ZC3H3	2.20805e-189	0.262361	0.775	0.576	4.39203e-185
HERC4	2.60247e-189	0.255367	0.531	0.338	5.17658e-185
VIT	1.01464e-188	-0.430915	0.161	0.301	2.01822e-184
MARVELD2	1.14988e-188	-0.398573	0.203	0.344	2.28722e-184
C11orf54	1.28822e-188	0.252408	0.586	0.382	2.5624e-184
NR4A1	2.03175e-188	-0.536042	0.617	0.673	4.04136e-184
FLNA	2.42592e-188	-0.409035	0.151	0.291	4.8254e-184
NCOA4	4.23887e-188	0.257758	0.583	0.382	8.43153e-184
IRX5	1.13048e-187	-0.382516	0.115	0.254	2.24864e-183
ACACA	1.91307e-187	0.267692	0.805	0.61	3.8053e-183
INPP5F	3.62072e-187	0.259861	0.634	0.432	7.20197e-183
INO80D	1.93353e-186	0.251171	0.569	0.368	3.84599e-182
MBOAT1	3.15885e-186	-0.493336	0.317	0.439	6.28327e-182
RAP1GAP	6.17741e-186	-0.450568	0.695	0.723	1.22875e-181
CSTF3	3.80637e-185	0.251176	0.505	0.317	7.57126e-181
SMARCC1	1.02254e-184	0.258952	0.66	0.461	2.03393e-180
HSPA12A	3.00873e-184	0.259343	0.874	0.709	5.98466e-180
PELI2	3.04765e-184	0.262061	0.81	0.63	6.06208e-180
NECTIN3	8.78844e-184	0.250992	0.599	0.398	1.74811e-179
UBASH3B	9.01061e-184	-0.42659	0.165	0.304	1.7923e-179
NRG2	1.0279e-183	-0.479063	0.441	0.543	2.0446e-179
NBAS	2.05338e-183	0.256736	0.683	0.481	4.08438e-179
RGL3	2.63872e-183	-0.369223	0.144	0.282	5.24868e-179
SMARCD3	4.41391e-183	-0.408077	0.18	0.318	8.7797e-179
TANC2	9.1636e-183	-0.466414	0.247	0.382	1.82273e-178
EPHA2	1.52175e-182	-0.437689	0.237	0.374	3.02691e-178
SBNO2	5.5921e-182	-0.467386	0.498	0.59	1.11232e-177
SLC45A4	6.19919e-182	-0.423669	0.756	0.781	1.23308e-177
RAB11FIP5	7.37023e-182	0.252387	0.835	0.643	1.46601e-177
PHGDH	1.75988e-181	0.273613	0.661	0.463	3.50058e-177
CALCR	6.09822e-181	-0.434247	0.144	0.278	1.213e-176
SPON1	9.66245e-181	-0.503467	0.41	0.515	1.92196e-176
ZDHHC1	9.95011e-181	-0.412237	0.223	0.359	1.97918e-176
SLC12A3	4.09669e-180	-0.977247	0.176	0.302	8.14872e-176
TPCN2	7.64638e-180	0.256439	0.879	0.72	1.52094e-175
PCDH1	7.7896e-180	-0.451925	0.449	0.546	1.54943e-175
ERBB3	1.38763e-179	0.261015	0.569	0.374	2.76013e-175
FBXO34	2.91463e-179	0.25722	0.744	0.547	5.7975e-175
SAMD11	3.46454e-179	-0.402828	0.165	0.301	6.89131e-175
COL18A1	3.7538e-179	0.255901	0.941	0.829	7.46669e-175
FGFR1	4.3672e-179	-0.438658	0.274	0.407	8.6868e-175
FOSL2	2.1214e-178	-0.486237	0.528	0.607	4.21968e-174
NMNAT2	1.09106e-177	-0.468096	0.307	0.43	2.17023e-173
CBARP	2.37611e-177	-0.354286	0.118	0.251	4.72632e-173
ARHGEF17	2.31175e-176	0.255398	0.829	0.652	4.59831e-172
ARHGAP6	2.60775e-176	-0.433881	0.714	0.737	5.18707e-172
GLTSCR1	2.68263e-176	-0.434117	0.444	0.546	5.33602e-172
TRIB2	4.9276e-176	-0.42583	0.285	0.413	9.80148e-172
SNX27	2.91186e-175	0.253912	0.644	0.448	5.79198e-171
ABHD2	1.32675e-174	0.254232	0.761	0.565	2.63903e-170
RNF13	2.13705e-174	0.25846	0.633	0.435	4.2508e-170
TRIM16	2.56664e-174	-0.348097	0.122	0.252	5.10531e-170
PDE1B	5.2514e-174	-0.332301	0.092	0.217	1.04456e-169
PDE9A	1.86195e-173	-0.462129	0.629	0.68	3.70361e-169
CLEC16A	2.14531e-173	-0.374732	0.859	0.845	4.26723e-169
TANC1	3.40994e-173	-0.402178	0.777	0.787	6.78271e-169
ADK	5.58018e-173	-0.39811	0.704	0.739	1.10995e-168
RBBP8	1.64592e-172	-0.429092	0.627	0.67	3.2739e-168
RNF24	2.76894e-172	-0.40614	0.29	0.418	5.5077e-168
SLC44A2	3.0289e-172	-0.390797	0.176	0.309	6.02478e-168
TBXAS1	1.28785e-171	-0.449521	0.534	0.607	2.56166e-167
AGRN	2.31112e-171	-0.424926	0.369	0.484	4.59704e-167
SLC37A3	5.12697e-171	-0.413542	0.321	0.443	1.01981e-166
CLDN7	7.45183e-171	-0.318249	0.116	0.246	1.48224e-166
OSBPL5	2.13462e-170	-0.468982	0.324	0.445	4.24597e-166
ZNF551	1.00919e-169	-0.326112	0.101	0.226	2.00738e-165
MINA	1.02755e-169	-0.387965	0.217	0.347	2.0439e-165
PAQR8	2.38079e-169	-0.362253	0.13	0.259	4.73564e-165
SLC29A1	1.02028e-168	-0.377312	0.202	0.333	2.02943e-164
ANKS1A	1.40596e-168	-0.446555	0.621	0.681	2.79659e-164
RP11-761B3.1	5.31315e-168	-0.425973	0.455	0.55	1.05684e-163
SIX4	7.43773e-168	-0.293259	0.082	0.203	1.47944e-163
LMO1	7.56569e-168	-0.375763	0.134	0.263	1.50489e-163
MARK1	9.46454e-168	-0.338	0.119	0.248	1.88259e-163
RPH3AL	1.06324e-166	-0.476796	0.566	0.631	2.11489e-162
ATF7IP2	1.33374e-166	-0.357396	0.153	0.286	2.65295e-162
KITLG	2.95628e-166	-0.397798	0.254	0.384	5.88033e-162
PSD3	4.80216e-166	-0.470186	0.525	0.599	9.55199e-162
ARFGEF3	7.33242e-166	-0.444694	0.321	0.44	1.45849e-161
FLI1	1.31729e-165	-0.406579	0.14	0.269	2.62022e-161
ST6GALNAC1	2.47157e-165	-0.31626	0.084	0.204	4.91619e-161
TSPAN5	3.67821e-165	-0.483979	0.289	0.408	7.31632e-161
TNR	9.22587e-165	-0.441158	0.267	0.396	1.83512e-160
CHSY1	1.2734e-164	-0.413593	0.359	0.476	2.53293e-160
TSC22D4	2.75766e-164	-0.399427	0.245	0.37	5.48526e-160
EML2	3.06974e-164	-0.371012	0.166	0.294	6.10601e-160
ITGB5	3.15568e-164	-0.402032	0.768	0.779	6.27697e-160
GRIN2B	1.88464e-163	-0.452558	0.453	0.545	3.74875e-159
CXXC5	8.55384e-163	-0.40923	0.708	0.729	1.70144e-158
SCRN1	3.30117e-161	-0.342546	0.143	0.271	6.56636e-157
FGFR2	5.00065e-161	-0.392909	0.691	0.724	9.9468e-157
SHISA3	1.34069e-160	-0.323614	0.116	0.239	2.66678e-156
GLTP	2.11019e-160	-0.39314	0.293	0.413	4.19738e-156
TOM1L2	3.29989e-160	-0.378882	0.748	0.767	6.56382e-156
RECQL5	3.41949e-160	-0.44226	0.568	0.626	6.8017e-156
CDK6	4.07291e-160	-0.417576	0.618	0.668	8.10142e-156
ADCY5	9.20139e-160	-0.53276	0.639	0.66	1.83025e-155
CAPN13	5.32047e-159	-0.350813	0.15	0.278	1.0583e-154
LCP1	7.88391e-159	-0.325069	0.111	0.233	1.56819e-154
STOX2	8.68024e-159	-0.397342	0.468	0.566	1.72659e-154
HOOK2	1.59231e-158	-0.388279	0.773	0.78	3.16726e-154
CYP1B1	3.59226e-158	-0.401915	0.209	0.332	7.14537e-154
COA1	1.73836e-156	-0.423486	0.412	0.507	3.45777e-152
CCDC80	1.97895e-156	-0.321747	0.107	0.227	3.93632e-152
RELL1	2.0188e-156	-0.40066	0.547	0.616	4.0156e-152
PILRA	3.77204e-156	-0.332377	0.102	0.222	7.50296e-152
VTCN1	1.21608e-155	-0.361159	0.146	0.271	2.4189e-151
KLHL26	1.27866e-155	-0.39682	0.296	0.415	2.54338e-151
CDH18	1.30327e-155	-0.415561	0.485	0.579	2.59234e-151
ITGA2	1.76177e-155	-0.433306	0.368	0.471	3.50434e-151
MRPS6	4.34367e-155	-0.42799	0.51	0.584	8.63999e-151
ELFN1	2.28986e-154	-0.373739	0.207	0.333	4.55476e-150
GALNT9	4.47247e-154	-0.401721	0.58	0.647	8.89619e-150
LAMC2	5.60855e-154	-0.327407	0.109	0.227	1.1156e-149
ITGB6	1.71264e-153	-0.39262	0.692	0.721	3.40661e-149
VWA3B	2.60588e-152	-0.37863	0.183	0.307	5.18335e-148
ERICH1	3.42446e-152	-0.431954	0.496	0.574	6.8116e-148
HOXB8	3.9975e-152	-0.316749	0.134	0.257	7.95143e-148
IL1RL2	8.01748e-152	-0.389885	0.247	0.365	1.59476e-147
PCED1B	1.14773e-151	-0.368561	0.173	0.295	2.28294e-147
PRTFDC1	2.06681e-150	-0.352583	0.159	0.283	4.11109e-146
THSD7A	2.65521e-150	-0.40087	0.689	0.716	5.28148e-146
EPN2	7.53913e-150	-0.411827	0.419	0.516	1.49961e-145
MYO1F	1.65248e-148	-0.342661	0.19	0.317	3.28695e-144
ST8SIA6	6.43459e-148	-0.3319	0.119	0.238	1.2799e-143
SNN	9.24072e-148	-0.359249	0.206	0.327	1.83807e-143
MLLT3	1.65226e-147	-0.36469	0.656	0.698	3.28651e-143
MFSD6	5.77739e-147	-0.356834	0.185	0.308	1.14918e-142
EFHC1	1.00572e-146	-0.388495	0.492	0.572	2.00048e-142
SMAGP	3.95187e-146	-0.335641	0.156	0.275	7.86066e-142
RBFOX2	1.14309e-145	-0.37601	0.723	0.745	2.27372e-141
SEMA4C	2.46821e-145	-0.312248	0.095	0.208	4.90952e-141
TCP11L2	5.5679e-145	-0.386579	0.274	0.387	1.10751e-140
LRP8	5.83877e-144	-0.384819	0.237	0.357	1.16139e-139
RP11-47I22.4	1.13668e-143	-0.381278	0.696	0.719	2.26097e-139
MYO5A	1.55372e-143	-0.45592	0.324	0.427	3.09051e-139
AES	1.93149e-143	-0.332907	0.165	0.284	3.84193e-139
SPTBN5	2.61385e-143	-0.348578	0.183	0.305	5.19922e-139
KIAA2022	5.21533e-143	-0.310344	0.114	0.23	1.03738e-138
NDRG2	1.19899e-142	-0.367316	0.464	0.553	2.3849e-138
MAP3K3	9.98368e-142	-0.391691	0.439	0.526	1.98585e-137
DCLK2	1.21281e-140	-0.410896	0.382	0.48	2.41239e-136
POU3F3	1.82255e-140	-0.284499	0.186	0.315	3.62524e-136
TLR5	4.47491e-140	-0.379283	0.288	0.399	8.90105e-136
TRAF5	5.86568e-140	-0.326516	0.145	0.26	1.16674e-135
B3GALT5	8.3538e-140	-0.305778	0.094	0.205	1.66165e-135
CFAP61	9.05152e-140	-0.430104	0.56	0.616	1.80044e-135
ERCC1	1.09105e-139	-0.388486	0.654	0.685	2.1702e-135
FRMD4A	6.83644e-139	-0.342395	0.868	0.874	1.35984e-134
AKT3	1.34718e-138	-0.426701	0.405	0.496	2.67967e-134
UTRN	1.92885e-138	-0.383083	0.723	0.743	3.83667e-134
NAALADL2	5.55144e-138	-0.323521	0.858	0.845	1.10424e-133
CNTN1	6.72909e-137	-0.401567	0.289	0.397	1.33848e-132
CCDC192	5.75372e-136	-0.409025	0.337	0.436	1.14447e-131
LINGO2	1.1009e-135	-0.41299	0.444	0.531	2.18979e-131
RAB5C	1.55432e-135	-0.3942	0.44	0.523	3.0917e-131
FOLR3	2.9831e-135	-0.316121	0.128	0.24	5.93369e-131
ERMP1	3.26773e-135	-0.382756	0.29	0.397	6.49984e-131
FXYD6	5.01946e-135	-0.317085	0.102	0.21	9.98422e-131
TMEM62	1.18299e-134	-0.340333	0.184	0.298	2.35309e-130
WNK1	7.63706e-134	-0.425454	0.51	0.571	1.51909e-129
HIF3A	9.7716e-134	-0.388782	0.194	0.307	1.94367e-129
CA5A	1.38676e-133	-0.338232	0.204	0.319	2.75841e-129
LETM2	1.40383e-133	-0.351233	0.254	0.367	2.79236e-129
NINJ2	2.37149e-132	-0.417463	0.282	0.387	4.71714e-128
GRM8	3.13162e-132	-0.383046	0.54	0.609	6.22911e-128
AGPAT2	3.81597e-131	-0.350507	0.204	0.32	7.59035e-127
CCSER1	5.25345e-131	-0.318702	0.867	0.848	1.04496e-126
TEAD3	5.55621e-131	-0.368012	0.244	0.357	1.10519e-126
SLCO2A1	9.88025e-131	-0.503881	0.341	0.439	1.96528e-126
IGFBP5	1.36102e-130	-0.3515	0.104	0.211	2.7072e-126
GPC1	2.59886e-130	-0.348912	0.232	0.346	5.16939e-126
GRM1	3.88979e-130	-0.389458	0.28	0.39	7.73718e-126
PCDH7	8.86549e-130	-0.410768	0.296	0.4	1.76343e-125
CD24	2.21941e-128	-0.296742	0.167	0.279	4.41463e-124
FBRSL1	3.87103e-128	-0.353132	0.705	0.722	7.69986e-124
CMSS1	6.86726e-128	-0.370177	0.698	0.718	1.36597e-123
HOXD3	9.2311e-128	-0.440875	0.637	0.64	1.83616e-123
DUSP5	3.62271e-127	-0.324061	0.111	0.217	7.20594e-123
AP1S3	6.25707e-127	-0.391183	0.309	0.41	1.24459e-122
CRYBG3	2.76244e-126	-0.36256	0.297	0.401	5.49478e-122
PTGER3	3.26066e-126	-0.454169	0.694	0.681	6.48578e-122
STEAP1B	4.18959e-126	-0.389903	0.402	0.49	8.33352e-122
TPPP2	6.07813e-126	-0.28854	0.115	0.221	1.209e-121
SLC38A11	6.19496e-126	-0.366814	0.288	0.389	1.23224e-121
BLNK	2.7614e-125	-0.363461	0.266	0.372	5.4927e-121
COBLL1	2.95343e-125	-0.343956	0.814	0.792	5.87468e-121
CTD-2132N18.3	7.37421e-125	-0.38302	0.519	0.58	1.4668e-120
RANBP3	1.46147e-124	-0.360222	0.329	0.43	2.90702e-120
HDAC4	3.52646e-124	-0.359697	0.82	0.809	7.01449e-120
FAM84A	3.53967e-124	-0.314363	0.18	0.29	7.04075e-120
AGAP3	3.66743e-124	-0.397944	0.392	0.476	7.29489e-120
GNAI1	4.74525e-124	-0.353244	0.327	0.429	9.43878e-120
CLTA	6.58095e-124	-0.37307	0.502	0.565	1.30902e-119
SNRK	3.56153e-123	-0.395342	0.476	0.545	7.08424e-119
UMODL1	5.69787e-123	-0.360462	0.154	0.262	1.13336e-118
VAC14	1.01001e-122	-0.367354	0.737	0.741	2.00901e-118
DAZAP2	1.19909e-122	-0.34874	0.33	0.428	2.38511e-118
AHRR	1.77655e-122	-0.359504	0.241	0.349	3.53374e-118
PLCB1	2.19839e-122	-0.431493	0.895	0.858	4.37281e-118
SCARF1	4.48062e-122	-0.302411	0.155	0.266	8.9124e-118
IL10RB	8.68783e-122	-0.330214	0.181	0.289	1.7281e-117
PRDM11	1.96747e-121	-0.373319	0.456	0.535	3.9135e-117
IL1R2	7.10989e-121	-0.329306	0.189	0.295	1.41423e-116
ZNF263	1.88964e-120	-0.349309	0.298	0.396	3.75869e-116
ATP8A1	2.03484e-120	-0.383495	0.518	0.575	4.04749e-116
RP11-12J10.3	2.62055e-120	-0.359509	0.826	0.82	5.21255e-116
[truncated: 505 more rows]

## Sheet: PT2
	p_val	avg_log2FC	pct.1	pct.2	p_val_adj
KIAA1755	0	0.755289	0.626	0.222	0
BPI	0	0.685043	0.561	0.187	0
LBP	0	0.59891	0.515	0.163	0
PPP1R16B	0	0.788098	0.893	0.42	0
FAM83D	0	0.521367	0.492	0.19	0
R3HDML	0	0.318959	0.214	0.047	0
HNF4A	0	1.08642	0.932	0.411	0
SLC13A3	0	0.606977	0.839	0.431	0
EYA2	0	0.606194	0.786	0.459	0
PCK1	0	0.91311	0.773	0.346	0
SLC17A9	0	0.620124	0.391	0.078	0
CHRNA4	0	0.994977	0.776	0.277	0
RP4-583P15.15	0	0.676333	0.714	0.369	0
LIME1	0	0.604919	0.549	0.214	0
PLCH2	0	1.26488	0.811	0.283	0
PRDM16	0	-1.7328	0.502	0.73	0
GPR153	0	0.691419	0.457	0.103	0
ESPN	0	0.708876	0.849	0.532	0
TNFRSF25	0	0.403253	0.324	0.099	0
MYOM3	0	0.608243	0.702	0.358	0
CLIC4	0	0.624369	0.804	0.469	0
MAN1C1	0	-0.76067	0.599	0.779	0
CYP4A11	0	0.654901	0.557	0.193	0
PDZK1IP1	0	0.729577	0.77	0.346	0
DIO1	0	0.526872	0.586	0.288	0
KANK4	0	0.448433	0.334	0.086	0
AK4	0	0.830811	0.902	0.448	0
PTGER3	0	-0.860749	0.449	0.712	0
FPGT-TNNI3K	0	0.597452	0.668	0.362	0
TNNI3K	0	0.666803	0.615	0.259	0
VANGL1	0	0.580048	0.593	0.263	0
IL6R	0	0.658512	0.881	0.581	0
NR1I3	0	0.321545	0.239	0.059	0
SDHC	0	0.586459	0.645	0.333	0
ITPKB	0	-1.1133	0.255	0.6	0
AGT	0	0.550945	0.48	0.168	0
PPP1R3G	0	0.454409	0.342	0.087	0
SLC44A4	0	0.533084	0.513	0.219	0
KCNK5	0	0.664934	0.872	0.562	0
TTBK1	0	0.818353	0.828	0.455	0
SLC22A7	0	0.539345	0.461	0.164	0
CRIP3	0	0.718984	0.484	0.117	0
BACH2	0	-0.852537	0.4	0.684	0
PPP1R14C	0	0.635332	0.753	0.372	0
ARID1B	0	-0.603423	0.904	0.94	0
PLG	0	0.523345	0.496	0.204	0
SLC6A6	0	0.688382	0.893	0.594	0
SLC6A20	0	0.978236	0.583	0.097	0
ABHD14A-ACY1	0	0.635261	0.764	0.448	0
ACY1	0	0.557276	0.58	0.273	0
FRMD4B	0	0.561143	0.93	0.709	0
CPNE4	0	0.85632	0.86	0.509	0
MECOM	0	-1.71816	0.487	0.783	0
FNDC3B	0	-0.787796	0.766	0.892	0
TTYH3	0	0.789918	0.868	0.549	0
OSBPL3	0	-1.10001	0.372	0.658	0
RP5-877J2.1	0	0.733759	0.814	0.418	0
AQP1	0	0.775276	0.683	0.258	0
DDC	0	0.696165	0.796	0.416	0
MLXIPL	0	0.605219	0.628	0.317	0
HIP1	0	-0.871422	0.571	0.777	0
POR	0	0.66805	0.895	0.614	0
MOGAT3	0	0.33548	0.228	0.046	0
CUX1	0	0.589561	0.987	0.874	0
KIAA1549	0	0.587336	0.852	0.543	0
IQSEC3	0	0.762078	0.856	0.471	0
SLC6A13	0	0.982991	0.859	0.373	0
SLC16A7	0	-0.965842	0.189	0.514	0
SLC5A8	0	0.397465	0.302	0.086	0
BTBD11	0	-0.958468	0.465	0.694	0
GLT1D1	0	0.516841	0.408	0.121	0
OSBPL5	0	0.654728	0.688	0.379	0
USH1C	0	0.530446	0.671	0.356	0
SLC5A12	0	0.530247	0.634	0.305	0
ABTB2	0	-0.875897	0.65	0.816	0
GLYAT	0	0.771121	0.776	0.36	0
SLC22A24	0	0.455962	0.394	0.137	0
SLC22A11	0	0.658474	0.595	0.229	0
SLC22A12	0	0.516629	0.409	0.126	0
PC	0	0.61764	0.845	0.572	0
ACY3	0	0.428948	0.364	0.127	0
ALDH3B1	0	0.569458	0.598	0.284	0
ANO1	0	1.12268	0.636	0.124	0
SLCO2B1	0	0.572618	0.655	0.3	0
MYO7A	0	0.599081	0.768	0.44	0
KCNJ1	0	-0.969127	0.118	0.463	0
SH3BP2	0	0.811422	0.844	0.476	0
DOK7	0	0.646693	0.619	0.31	0
SEL1L3	0	0.80098	0.733	0.314	0
LIMCH1	0	-0.997597	0.552	0.828	0
LNX1	0	-1.00025	0.468	0.722	0
GC	0	0.429665	0.296	0.059	0
SHROOM3	0	-1.01012	0.649	0.849	0
ETNPPL	0	0.383031	0.296	0.075	0
SERPINF2	0	0.570636	0.465	0.167	0
RAP1GAP2	0	-1.13101	0.378	0.678	0
SLC5A10	0	0.600634	0.817	0.513	0
RP11-192H23.4	0	0.864963	0.953	0.701	0
SLC13A2	0	0.763077	0.688	0.294	0
SGK494	0	0.398718	0.303	0.077	0
IGFBP4	0	0.663163	0.686	0.319	0
HOXB3	0	-1.27355	0.344	0.677	0
ACSF2	0	0.771488	0.838	0.457	0
ABCC3	0	0.653133	0.714	0.374	0
MSI2	0	-0.924818	0.917	0.964	0
ACE	0	0.707265	0.606	0.246	0
CTD-2501B8.1	0	0.686316	0.665	0.288	0
SLC9A3R1	0	0.641336	0.792	0.447	0
BAIAP2	0	0.620067	0.944	0.741	0
AATK	0	0.810731	0.602	0.236	0
GREB1	0	0.779239	0.747	0.359	0
HAAO	0	0.657681	0.631	0.274	0
RP11-407P15.2	0	0.535038	0.382	0.097	0
EDAR	0	0.636048	0.657	0.303	0
BIN1	0	0.774012	0.915	0.584	0
ACMSD	0	0.54194	0.612	0.294	0
LRP2	0	1.17974	0.953	0.484	0
HOXD3	0	-1.0755	0.267	0.683	0
AC009336.19	0	-0.87983	0.146	0.514	0
PDE1A	0	-1.03162	0.288	0.576	0
AOX1	0	0.659226	0.657	0.305	0
ERBB4	0	-1.19544	0.551	0.78	0
RP11-33O4.2	0	0.722502	0.842	0.519	0
SLC23A3	0	0.484172	0.422	0.151	0
SERPINE2	0	0.585922	0.6	0.266	0
NGEF	0	0.567486	0.63	0.307	0
AGXT	0	0.706585	0.524	0.154	0
C2orf54	0	0.601289	0.515	0.189	0
BOK	0	0.533125	0.493	0.191	0
NEU4	0	0.514897	0.373	0.1	0
MSRB1	0	0.536952	0.535	0.235	0
ABCC6	0	0.537517	0.621	0.316	0
SLC5A11	0	0.633997	0.495	0.146	0
FTO	0	0.664743	0.938	0.711	0
IRX5	0	0.60194	0.546	0.177	0
MT1G	0	0.552939	0.492	0.184	0
MT1H	0	0.538972	0.486	0.181	0
CNTNAP4	0	0.450958	0.424	0.163	0
SLC38A8	0	0.503689	0.375	0.111	0
MSRA	0	0.770095	0.962	0.67	0
CSGALNACT1	0	-1.0343	0.329	0.618	0
PHYHIP	0	0.432809	0.375	0.133	0
BNIP3L	0	0.577956	0.856	0.551	0
NUGGC	0	0.737608	0.68	0.287	0
RALYL	0	-0.964815	0.434	0.743	0
SLC7A13	0	0.618451	0.474	0.131	0
PPP1R16A	0	0.646282	0.662	0.336	0
GPT	0	0.707849	0.71	0.35	0
FUT6	0	0.524628	0.506	0.212	0
FUT3	0	0.408924	0.353	0.119	0
TGFBR3L	0	0.482839	0.402	0.142	0
ANGPTL4	0	0.5534	0.544	0.238	0
RAB11B	0	0.578131	0.701	0.397	0
B3GNT3	0	0.362275	0.263	0.062	0
SLC25A42	0	0.596304	0.845	0.548	0
PEPD	0	0.930863	0.936	0.514	0
GRHPR	0	0.57112	0.651	0.341	0
FP325317.1	0	0.367176	0.255	0.053	0
FBP1	0	0.638413	0.64	0.317	0
SARDH	0	0.632319	0.704	0.357	0
ATP11A	0	0.709114	0.939	0.707	0
SLC7A8	0	-0.847612	0.257	0.592	0
SSTR1	0	0.392136	0.324	0.1	0
RAD51B	0	-0.685678	0.94	0.965	0
DPF3	0	0.746256	0.872	0.532	0
KCNK10	0	0.556126	0.636	0.31	0
FBLN5	0	0.81396	0.745	0.333	0
SLC25A47	0	0.435932	0.381	0.136	0
BRD9	0	0.642189	0.602	0.272	0
SLC12A7	0	0.627091	0.845	0.56	0
SLC6A19	0	0.776648	0.733	0.291	0
SLC6A18	0	0.619392	0.428	0.102	0
FBXL7	0	0.877719	0.754	0.346	0
AGXT2	0	0.615448	0.674	0.321	0
EFNA5	0	-1.18424	0.42	0.697	0
SEMA6A	0	0.558896	0.787	0.487	0
SLC25A48	0	0.743194	0.713	0.332	0
SLC23A1	0	0.493908	0.481	0.192	0
PROB1	0	0.4274	0.343	0.112	0
ABLIM3	0	0.529641	0.699	0.36	0
SUSD2	0	0.450733	0.396	0.144	0
SNRPD3	0	0.702524	0.897	0.628	0
GGT1	0	0.897771	0.846	0.437	0
SLC5A1	0	0.672482	0.658	0.288	0
HMOX1	0	0.52296	0.563	0.255	0
BAIAP2L2	0	0.548646	0.524	0.221	0
ZC3H7B	0	0.637467	0.69	0.349	0
PRR5	0	0.844076	0.879	0.518	0
ADM2	0	0.545668	0.551	0.239	0
CUBN	0	1.16297	0.976	0.582	0
SLC16A9	0	0.666912	0.813	0.43	0
FFAR4	0	0.768772	0.481	0.071	0
RBP4	0	0.628648	0.381	0.039	0
CYP17A1	0	0.523975	0.439	0.151	0
RP11-12J10.3	0	-0.85151	0.662	0.841	0
FAM53B	0	-0.89617	0.606	0.816	0
CDH2	0	0.529381	0.808	0.456	0
SLC27A2	0	0.719357	0.707	0.306	0
CGNL1	0	-1.00294	0.727	0.902	0
THSD4	0	-1.18384	0.536	0.826	0
SCAMP2	0	0.625427	0.814	0.482	0
SLC28A1	0	0.770607	0.797	0.401	0
ANPEP	0	0.901527	0.804	0.34	0
BACE2	0	-1.14839	0.157	0.515	0
ASB13	1.11918e-307	0.544623	0.595	0.296	2.22616e-303
ANKS1B	1.82648e-307	0.539863	0.915	0.715	3.63306e-303
DENND1C	5.76402e-307	0.461044	0.425	0.167	1.14652e-302
PDLIM2	2.71146e-306	0.542761	0.692	0.383	5.39337e-302
ACSM2A	4.98811e-306	0.471791	0.451	0.183	9.92185e-302
SPTBN1	7.0628e-306	-0.629922	0.835	0.904	1.40486e-301
ATP8B4	1.68699e-305	0.556414	0.734	0.416	3.35558e-301
WDR18	2.50133e-305	0.564016	0.632	0.336	4.9754e-301
UPK1B	1.09249e-304	0.418398	0.373	0.135	2.17307e-300
RAB11FIP3	4.92347e-304	0.568981	0.939	0.72	9.79328e-300
C11orf63	1.01454e-303	0.524292	0.607	0.307	2.01803e-299
KCTD1	1.05511e-303	-0.802219	0.537	0.744	2.09872e-299
ACOT7	1.8422e-302	0.5758	0.858	0.612	3.66431e-298
SH3BP4	1.84309e-302	-1.02469	0.353	0.603	3.6661e-298
TCP11L1	5.16781e-300	0.563545	0.718	0.42	1.02793e-295
ARSF	1.03053e-299	0.428973	0.38	0.14	2.04982e-295
NHEJ1	2.95122e-299	0.575259	0.755	0.468	5.87026e-295
ACAA1	4.00605e-299	0.584696	0.819	0.549	7.96843e-295
SIGIRR	6.08065e-298	0.536549	0.618	0.32	1.2095e-293
IL4R	4.95397e-297	0.331028	0.376	0.132	9.85394e-293
RAC3	2.07552e-296	0.455333	0.407	0.159	4.12842e-292
BDH1	2.06972e-295	0.575263	0.753	0.476	4.11689e-291
ASPG	1.82997e-294	0.448864	0.392	0.147	3.63999e-290
ABHD6	2.82598e-294	0.525505	0.68	0.373	5.62115e-290
MOGAT1	1.01126e-293	0.484621	0.497	0.224	2.01151e-289
FMO5	3.79308e-293	0.536283	0.624	0.336	7.54482e-289
KHK	1.51869e-292	0.559405	0.725	0.424	3.02083e-288
STC2	3.39792e-292	0.462864	0.487	0.212	6.7588e-288
D2HGDH	8.65066e-292	0.514078	0.572	0.285	1.7207e-287
SLC47A1	1.62273e-291	0.542515	0.897	0.635	3.22778e-287
TEAD4	1.86448e-290	0.502876	0.6	0.303	3.70864e-286
KCNIP3	4.42936e-289	-0.871768	0.293	0.57	8.81044e-285
ATP10A	7.16408e-289	0.517414	0.494	0.222	1.42501e-284
ADCY5	3.41819e-287	-0.83411	0.442	0.679	6.79912e-283
MTSS1	3.44928e-287	-0.656129	0.692	0.843	6.86096e-283
MOGAT2	4.76631e-287	0.348978	0.271	0.08	9.48068e-283
MAPT	6.72607e-287	0.535709	0.793	0.476	1.33788e-282
KIAA0100	3.05068e-286	0.547366	0.622	0.337	6.0681e-282
AC009014.3	5.26501e-285	0.372773	0.315	0.105	1.04726e-280
ALDOB	6.42376e-285	0.474534	0.514	0.229	1.27775e-280
SUGCT	1.12416e-284	0.515458	0.928	0.707	2.23607e-280
ZGPAT	1.98709e-284	0.507949	0.572	0.287	3.95253e-280
REXO1	2.77852e-283	0.556166	0.643	0.356	5.52675e-279
CBLN2	2.07131e-281	0.389605	0.36	0.13	4.12004e-277
TNFRSF10A	5.81477e-281	0.441314	0.419	0.172	1.15662e-276
PPARGC1B	9.67104e-281	0.529327	0.846	0.568	1.92367e-276
IQGAP2	9.57477e-280	0.492949	0.854	0.538	1.90452e-275
CDH9	1.28522e-279	0.475972	0.56	0.271	2.55643e-275
SPATA13	1.28179e-278	-0.619448	0.869	0.919	2.5496e-274
OR9Q1	4.0347e-277	0.492753	0.576	0.29	8.02542e-273
RP11-307N16.6	5.51603e-277	-0.615785	0.872	0.92	1.09719e-272
GCM1	8.42727e-277	0.419945	0.377	0.143	1.67627e-272
KCNH6	4.36885e-276	0.49166	0.452	0.197	8.69008e-272
PLPP4	9.08639e-276	0.492752	0.662	0.357	1.80737e-271
ABHD14B	1.20913e-275	0.530717	0.727	0.446	2.40509e-271
RNF152	1.60102e-275	0.61087	0.856	0.618	3.18459e-271
MZB1	2.82309e-275	0.346119	0.265	0.079	5.6154e-271
CFAP161	1.16224e-274	0.480248	0.588	0.297	2.31181e-270
EPHX1	1.60079e-274	0.542705	0.674	0.385	3.18412e-270
AOAH	1.61603e-274	0.536573	0.62	0.336	3.21445e-270
UCN3	1.61763e-274	0.377452	0.352	0.129	3.21763e-270
MIOX	1.9695e-274	0.4282	0.399	0.159	3.91752e-270
TFCP2L1	2.17507e-274	-0.706632	0.601	0.762	4.32643e-270
LRRC75B	2.32397e-274	0.483912	0.522	0.251	4.62261e-270
SLC16A13	2.53459e-274	0.477886	0.551	0.271	5.04155e-270
CHST15	1.48988e-273	0.358628	0.37	0.136	2.96352e-269
AGAP3	4.31602e-273	0.579897	0.694	0.425	8.58499e-269
HAGH	2.00143e-272	0.526069	0.613	0.333	3.98104e-268
ZBTB46	3.19042e-272	0.515066	0.629	0.345	6.34607e-268
SLC2A5	5.77711e-272	0.464484	0.5	0.233	1.14913e-267
SLC47A2	1.08915e-271	0.516502	0.704	0.401	2.16642e-267
MAP3K13	1.20193e-271	0.549301	0.86	0.616	2.39075e-267
PNPLA1	2.34278e-270	0.462284	0.517	0.243	4.66002e-266
TMEM63A	3.75429e-270	0.528587	0.663	0.379	7.46766e-266
STX1B	1.03734e-268	0.372914	0.332	0.118	2.06337e-264
SLC39A14	1.70737e-268	0.539724	0.816	0.551	3.39612e-264
TUB	4.54337e-268	0.51989	0.845	0.58	9.03721e-264
ARHGAP27	5.18655e-268	0.524545	0.689	0.405	1.03166e-263
EHD1	2.24342e-267	0.519419	0.76	0.493	4.46238e-263
UGT1A10	7.9183e-267	0.484929	0.795	0.456	1.57503e-262
CGREF1	5.75708e-266	0.401541	0.333	0.12	1.14514e-261
KYAT1	3.47641e-265	0.531384	0.71	0.427	6.91494e-261
UGT1A8	4.73833e-265	0.483958	0.797	0.46	9.425e-261
CAPN15	1.39832e-264	0.545482	0.776	0.503	2.78139e-260
ENPEP	2.0504e-264	0.481829	0.759	0.433	4.07845e-260
GLYATL1	2.99519e-264	0.515158	0.743	0.449	5.95774e-260
UPB1	5.16879e-264	0.481483	0.668	0.362	1.02812e-259
IGFBP7	5.62519e-264	-0.706752	0.478	0.696	1.11891e-259
GGACT	5.6563e-264	0.52951	0.759	0.472	1.12509e-259
SPATA16	2.1296e-263	0.453583	0.504	0.239	4.23599e-259
ST6GAL1	3.11342e-263	-0.899842	0.148	0.429	6.1929e-259
SLC39A8	3.24327e-263	0.51106	0.663	0.383	6.45119e-259
NFASC	9.48314e-263	0.515373	0.711	0.425	1.88629e-258
NLGN1	2.14675e-262	0.506133	0.924	0.712	4.27011e-258
ZEB2	7.63357e-262	0.473586	0.8	0.479	1.51839e-257
PIK3AP1	1.48268e-260	0.52796	0.794	0.532	2.94921e-256
HOXB7	1.82537e-260	-0.812021	0.246	0.518	3.63084e-256
CCDC57	6.97138e-260	0.557518	0.753	0.491	1.38668e-255
BMP1	8.35619e-260	0.490633	0.543	0.275	1.66213e-255
PLB1	1.64795e-259	-0.846558	0.284	0.539	3.27793e-255
DHDH	2.0915e-259	0.357609	0.345	0.128	4.1602e-255
SCARA5	3.15661e-258	0.37772	0.389	0.155	6.27881e-254
FAM167A	3.18266e-258	-0.8438	0.149	0.426	6.33063e-254
FAM107B	1.14583e-257	-0.637174	0.634	0.791	2.27917e-253
DLEC1	5.59732e-257	0.520196	0.58	0.311	1.11336e-252
C1QTNF3	7.34112e-256	0.391434	0.386	0.156	1.46022e-251
HOMER2	2.24309e-255	0.493603	0.637	0.358	4.46174e-251
CAMK2G	2.96436e-255	0.50503	0.712	0.424	5.89641e-251
COL13A1	3.56295e-255	0.467041	0.583	0.304	7.08706e-251
PITPNC1	1.32227e-254	0.464839	0.937	0.777	2.63012e-250
MYO3B	1.7663e-253	-0.91528	0.397	0.609	3.51335e-249
TBC1D13	3.17569e-253	0.441276	0.441	0.197	6.31676e-249
AGMAT	4.62623e-253	0.425045	0.44	0.195	9.20203e-249
ABHD17C	1.77242e-252	-0.802815	0.221	0.495	3.52553e-248
FAM20C	2.73714e-252	0.518108	0.862	0.586	5.44445e-248
HMP19	3.42763e-252	0.421516	0.497	0.235	6.8179e-248
CFAP74	6.6982e-252	0.469281	0.501	0.239	1.33234e-247
SLC2A9	1.86999e-251	0.524986	0.926	0.719	3.7196e-247
NPLOC4	2.81006e-251	0.517965	0.688	0.408	5.58949e-247
PDPR	1.54477e-250	0.491101	0.619	0.347	3.07269e-246
KCNJ15	2.38871e-250	0.540049	0.794	0.485	4.75139e-246
IGSF21	6.36023e-250	0.478841	0.606	0.333	1.26511e-245
AZGP1	2.26176e-249	0.345242	0.312	0.111	4.49887e-245
DBH	3.14611e-249	0.421454	0.429	0.188	6.25793e-245
CAPN3	1.38455e-248	0.449555	0.534	0.261	2.754e-244
CTIF	1.72196e-248	-0.71058	0.732	0.843	3.42515e-244
GCAT	1.99676e-248	0.471922	0.489	0.236	3.97175e-244
DGKD	2.14994e-248	0.504763	0.63	0.357	4.27644e-244
GALNT2	6.73869e-248	0.489731	0.901	0.683	1.34039e-243
UGT1A9	8.67851e-248	0.459034	0.77	0.44	1.72624e-243
DACH1	1.95613e-247	-0.763086	0.302	0.558	3.89093e-243
UXS1	7.21669e-247	-0.787889	0.374	0.604	1.43547e-242
ZNF521	3.37454e-246	0.469708	0.759	0.467	6.7123e-242
PMM2	1.11431e-245	0.467885	0.577	0.307	2.21648e-241
FGGY	1.27148e-244	0.44504	0.959	0.828	2.52909e-240
AHCY	2.06459e-244	0.496822	0.706	0.43	4.10668e-240
SCFD2	3.45245e-244	0.499251	0.808	0.571	6.86727e-240
MCTP2	6.11755e-244	0.445948	0.604	0.322	1.21684e-239
SMCO4	1.19366e-243	-0.701304	0.255	0.522	2.37431e-239
LRRN4	2.1594e-243	0.387356	0.385	0.159	4.29527e-239
FERMT1	4.39252e-243	0.408963	0.448	0.202	8.73715e-239
TPST2	8.87507e-243	-0.827963	0.234	0.493	1.76534e-238
BRE	2.86387e-242	-0.624322	0.718	0.825	5.69652e-238
TRIM2	4.7516e-242	-0.716903	0.595	0.748	9.4514e-238
FBLN2	7.64907e-242	0.311863	0.292	0.098	1.52148e-237
GRHL2	7.25357e-241	-0.750865	0.264	0.519	1.44281e-236
TYMS	2.04431e-240	0.393518	0.427	0.189	4.06633e-236
MCC	3.03227e-240	-0.660524	0.464	0.678	6.03149e-236
KCNAB2	5.66989e-240	0.505569	0.695	0.427	1.1278e-235
SGPP2	1.1968e-239	-0.765372	0.188	0.453	2.38055e-235
TEX26	4.6021e-239	0.298332	0.258	0.082	9.15403e-235
ZFPM1	3.02501e-238	-0.813899	0.282	0.53	6.01705e-234
GABRG3	4.90305e-238	0.471512	0.772	0.49	9.75265e-234
SLC25A21	1.42212e-237	0.49054	0.702	0.436	2.82874e-233
TREH	1.47289e-237	0.44289	0.496	0.244	2.92974e-233
ESRRB	2.26539e-237	-1.00683	0.311	0.54	4.50608e-233
COL9A3	7.48948e-237	0.44481	0.533	0.268	1.48973e-232
PLXNB2	1.30524e-236	0.508912	0.838	0.628	2.59626e-232
PPARGC1A	3.34003e-236	-0.62432	0.696	0.81	6.64365e-232
CD9	4.11074e-236	-0.774845	0.321	0.559	8.17668e-232
NSMF	9.99809e-236	0.460563	0.56	0.296	1.98872e-231
RIN3	1.01783e-235	0.458453	0.569	0.302	2.02457e-231
IDO2	2.69591e-235	0.35195	0.321	0.118	5.36243e-231
LMTK2	7.11207e-235	0.486381	0.739	0.471	1.41466e-230
PKHD1	7.52613e-235	0.454311	0.974	0.862	1.49702e-230
GPD1	3.08971e-233	0.474918	0.64	0.369	6.14575e-229
LINC01207	3.3471e-233	0.272388	0.227	0.067	6.65771e-229
MYCN	5.35257e-233	0.394414	0.406	0.178	1.06468e-228
VSTM5	2.82185e-232	0.378394	0.397	0.17	5.61294e-228
ST3GAL4	3.15795e-232	-0.764997	0.257	0.51	6.28148e-228
KLHL3	4.56405e-232	-0.867203	0.165	0.424	9.07836e-228
CYP4F12	7.74966e-232	0.331878	0.312	0.115	1.54149e-227
HNF4G	1.15128e-231	0.455175	0.619	0.345	2.29e-227
CMIP	2.13858e-231	0.416566	0.978	0.871	4.25385e-227
IDNK	4.06834e-231	0.438392	0.506	0.255	8.09233e-227
CDK6	5.58305e-231	-0.654427	0.467	0.677	1.11052e-226
DOCK10	3.27821e-230	-0.74035	0.268	0.519	6.52069e-226
CAMTA1	5.11033e-230	0.373039	0.99	0.936	1.0165e-225
FAM83G	5.90322e-230	0.453841	0.626	0.349	1.17421e-225
BRINP1	7.24987e-230	0.416553	0.462	0.219	1.44207e-225
UGT1A6	1.56407e-229	0.434143	0.725	0.412	3.11109e-225
RP11-215A19.2	1.99193e-229	0.448852	0.574	0.301	3.96214e-225
SPNS3	2.90923e-229	0.459395	0.634	0.359	5.78675e-225
SYN2	9.22221e-229	0.438452	0.582	0.314	1.83439e-224
SLC22A23	1.31505e-228	-0.79952	0.527	0.68	2.61576e-224
SNX22	2.92129e-228	0.394056	0.381	0.162	5.81074e-224
ABAT	6.42963e-228	0.448425	0.643	0.375	1.27892e-223
ZNF710	7.95906e-228	-0.65596	0.264	0.519	1.58314e-223
TBC1D9	2.36099e-227	-0.778089	0.358	0.582	4.69625e-223
XPNPEP2	4.22144e-227	0.384505	0.409	0.18	8.39687e-223
RGL1	6.92846e-227	0.442974	0.885	0.618	1.37814e-222
SIPA1L3	8.9734e-227	0.461894	0.931	0.78	1.7849e-222
NOS1AP	2.81082e-226	-0.703141	0.667	0.78	5.59101e-222
CACNB4	1.02292e-225	-0.730029	0.433	0.642	2.03468e-221
ALPK2	1.26002e-224	0.49761	0.81	0.55	2.50631e-220
TMEM206	1.42455e-224	0.428326	0.541	0.283	2.83358e-220
UGT1A7	1.74035e-224	0.431403	0.734	0.422	3.46174e-220
CACNG3	2.02192e-224	0.333335	0.355	0.142	4.02181e-220
ATXN7L1	2.39719e-224	0.463158	0.87	0.648	4.76824e-220
FCHO1	3.72418e-224	0.34395	0.357	0.146	7.40776e-220
ACLY	3.21626e-223	0.487522	0.764	0.511	6.39747e-219
RELN	3.92407e-223	0.458265	0.651	0.384	7.80538e-219
GRAMD1B	8.21894e-223	0.465793	0.884	0.649	1.63483e-218
DPEP1	2.46141e-222	0.416364	0.574	0.294	4.89599e-218
PPM1H	2.79662e-222	-0.639877	0.545	0.725	5.56275e-218
NELL1	2.76678e-221	-0.652966	0.741	0.836	5.50339e-217
PTPRD	7.11477e-221	0.397559	0.983	0.874	1.4152e-216
E2F3	2.38758e-220	0.464382	0.758	0.502	4.74914e-216
BAHCC1	1.44568e-219	-0.632123	0.349	0.595	2.87559e-215
PCTP	1.85089e-219	0.445934	0.622	0.354	3.6816e-215
ASS1	1.9185e-219	0.460049	0.829	0.551	3.81609e-215
TMEM200A	2.04913e-219	0.390096	0.503	0.248	4.07593e-215
BID	8.49569e-219	0.43235	0.494	0.248	1.68988e-214
BARX2	2.38977e-218	0.388307	0.532	0.269	4.7535e-214
SUSD3	1.43496e-217	0.430973	0.573	0.313	2.85429e-213
TOLLIP	1.87286e-217	0.466343	0.71	0.46	3.7253e-213
TMEM106A	3.91502e-217	0.391004	0.457	0.219	7.78737e-213
FAM110B	7.53415e-217	-0.702659	0.335	0.569	1.49862e-212
GFRA1	1.50885e-216	0.421869	0.537	0.283	3.00126e-212
AKR1A1	1.8624e-216	0.444718	0.533	0.285	3.70451e-212
TFAP2B	3.81837e-216	-0.71668	0.117	0.368	7.59512e-212
P4HA2	4.14365e-216	0.442167	0.919	0.719	8.24213e-212
GNG7	4.52596e-216	-0.590129	0.807	0.87	9.00259e-212
SATB2	4.72695e-216	0.452386	0.636	0.378	9.40237e-212
FAM234B	1.41548e-215	-0.701005	0.202	0.45	2.81554e-211
HDAC7	2.25297e-215	-0.707693	0.252	0.493	4.48139e-211
HOXD10	2.91633e-215	-0.643848	0.076	0.325	5.80088e-211
PNPLA3	3.58431e-215	0.452835	0.606	0.347	7.12955e-211
PARP10	1.15913e-214	0.481623	0.777	0.532	2.30562e-210
NIT2	1.20902e-214	0.426912	0.545	0.292	2.40485e-210
RHOBTB3	2.90384e-214	-0.609585	0.658	0.789	5.77602e-210
PRKG1	3.078e-214	-0.646211	0.675	0.806	6.12244e-210
CXXC5	3.52596e-214	-0.626674	0.586	0.74	7.01349e-210
RP11-231C18.3	5.73146e-214	-0.545302	0.908	0.932	1.14004e-209
RP4-583P15.14	6.07215e-214	0.450538	0.59	0.335	1.20781e-209
MARVELD3	1.29442e-213	0.364042	0.392	0.174	2.57474e-209
ACO1	7.38279e-213	0.431305	0.697	0.411	1.46851e-208
ENTPD2	9.45866e-213	0.380153	0.422	0.197	1.88142e-208
CDK10	1.06057e-211	0.427996	0.488	0.249	2.10958e-207
EHF	1.8629e-211	-0.716204	0.153	0.403	3.7055e-207
UNC5CL	3.91942e-210	0.430896	0.573	0.319	7.79613e-206
ATP8B1	6.91485e-209	-0.679998	0.256	0.498	1.37543e-204
ZFHX3	7.49762e-209	-0.62163	0.653	0.792	1.49135e-204
CRYM	2.08108e-208	0.444573	0.694	0.43	4.13947e-204
MVP	2.07722e-207	0.429681	0.511	0.271	4.13179e-203
MAST3	2.09588e-206	0.45095	0.714	0.455	4.16891e-202
GUCD1	4.55216e-206	0.462807	0.768	0.523	9.0547e-202
GLIS1	4.4603e-205	0.430825	0.824	0.562	8.87199e-201
FAM134B	6.15391e-205	0.454961	0.869	0.629	1.22407e-200
C1orf186	3.9898e-203	0.37227	0.465	0.227	7.93611e-199
TGFBI	8.46344e-203	0.299485	0.264	0.094	1.68346e-198
CARHSP1	1.25495e-202	0.419452	0.6	0.347	2.49621e-198
PIP5K1B	2.3598e-202	-0.715909	0.429	0.622	4.69388e-198
SHANK2	2.65488e-202	0.351257	0.987	0.91	5.28082e-198
SLC22A10	2.72024e-202	0.361296	0.379	0.17	5.41084e-198
XYLB	4.19531e-202	0.413285	0.522	0.279	8.34489e-198
PEMT	6.18417e-202	-0.630209	0.407	0.612	1.23009e-197
MICAL3	7.63953e-202	0.368722	0.983	0.91	1.51958e-197
TRPC7	1.13733e-201	0.412459	0.574	0.317	2.26225e-197
AKT1	1.59944e-201	0.405499	0.47	0.236	3.18145e-197
C1QTNF3-AMACR	1.85096e-201	0.440814	0.732	0.483	3.68175e-197
CST3	3.08551e-201	0.386382	0.439	0.214	6.13738e-197
NXNL2	3.79423e-201	0.433997	0.546	0.3	7.54711e-197
SKI	7.13027e-201	0.437278	0.87	0.692	1.41828e-196
CYP4F3	5.95248e-200	0.370911	0.402	0.186	1.18401e-195
ETNK2	1.47827e-199	0.425864	0.707	0.437	2.94043e-195
L3MBTL4	4.61648e-199	0.428446	0.868	0.619	9.18264e-195
PRLR	6.50292e-199	0.449402	0.866	0.664	1.2935e-194
FGD5	9.0019e-199	0.391763	0.627	0.368	1.79057e-194
GALM	1.15324e-198	0.419302	0.632	0.371	2.29391e-194
ZNF532	3.24467e-198	-0.622563	0.244	0.486	6.45397e-194
APP	3.46544e-198	-0.577954	0.677	0.805	6.8931e-194
LGALS2	5.83081e-198	0.339104	0.374	0.167	1.15981e-193
PRUNE2	5.54387e-197	0.452556	0.795	0.562	1.10273e-192
CHAD	1.84979e-196	0.332204	0.295	0.116	3.67942e-192
DEPDC7	3.23334e-196	0.350245	0.363	0.16	6.43144e-192
PCK2	1.72485e-195	0.443716	0.609	0.362	3.4309e-191
ARHGEF38	9.50323e-195	-0.641572	0.304	0.531	1.89029e-190
FLVCR2	1.25676e-194	0.431912	0.807	0.57	2.49982e-190
PLS3	1.58361e-194	-0.550244	0.094	0.332	3.14997e-190
TMEM241	2.25352e-194	0.409897	0.868	0.641	4.48248e-190
SERPINF1	2.43111e-194	0.260585	0.237	0.08	4.83572e-190
LRRC8A	5.63337e-194	0.387692	0.582	0.33	1.12053e-189
TSPAN18	6.44147e-194	0.398274	0.751	0.47	1.28127e-189
GFOD2	8.74112e-194	0.380472	0.452	0.226	1.7387e-189
NR2F1	1.88126e-193	-0.542448	0.15	0.394	3.74201e-189
CHDH	5.84194e-193	0.411958	0.625	0.368	1.16202e-188
INSR	8.4478e-193	0.416368	0.903	0.733	1.68035e-188
HK1	1.16432e-192	-0.698477	0.29	0.509	2.31594e-188
SMUG1	1.26448e-192	-0.695428	0.296	0.512	2.51518e-188
PDZK1	2.46258e-192	0.402451	0.56	0.312	4.89832e-188
HES2	2.81598e-192	0.399149	0.438	0.219	5.60127e-188
PARP4	3.52426e-192	0.412226	0.528	0.291	7.0101e-188
TTC38	8.33796e-192	0.407716	0.593	0.34	1.6585e-187
TRIM15	1.00357e-191	0.312348	0.301	0.121	1.9962e-187
CHST3	1.25303e-191	-0.619005	0.244	0.48	2.49241e-187
ALDH1A2	1.85908e-191	-0.635363	0.732	0.82	3.6979e-187
CLDN2	2.99357e-191	0.378467	0.482	0.249	5.95452e-187
CELSR1	3.45699e-191	0.416197	0.937	0.781	6.87631e-187
SPOCK1	5.65506e-191	0.397848	0.763	0.511	1.12485e-186
SUPT6H	1.17903e-190	0.408027	0.53	0.294	2.34521e-186
RORA	1.89038e-190	0.366663	0.98	0.9	3.76016e-186
EPB41L4B	2.02465e-190	-0.673118	0.259	0.486	4.02724e-186
ZMIZ1	3.44675e-190	-0.481581	0.96	0.967	6.85592e-186
RAPSN	1.65733e-189	0.270707	0.234	0.08	3.2966e-185
TSKU	1.9772e-189	0.467362	0.593	0.349	3.93284e-185
AKT2	5.59766e-189	0.429566	0.786	0.553	1.11343e-184
DAB2	6.93684e-189	0.42516	0.835	0.594	1.37981e-184
C2orf82	8.41899e-189	0.353219	0.416	0.201	1.67462e-184
SKAP1	1.98971e-188	-0.671724	0.297	0.516	3.95772e-184
RIDA	2.77952e-188	0.397089	0.525	0.288	5.52875e-184
TMEM82	3.69616e-188	0.334297	0.313	0.131	7.35203e-184
SCD	8.11484e-188	0.335524	0.358	0.161	1.61412e-183
PIGL	9.79007e-188	0.444599	0.759	0.525	1.94734e-183
ATP6V0A4	2.6807e-187	-0.720691	0.219	0.442	5.33219e-183
CTTN	3.31577e-187	0.410828	0.528	0.294	6.5954e-183
IHH	5.37802e-187	0.376021	0.442	0.224	1.06974e-182
WT1	3.70468e-186	0.269942	0.275	0.104	7.36897e-182
PDZD2	4.22437e-186	0.372161	0.937	0.723	8.40269e-182
CASZ1	6.01323e-186	-0.707863	0.801	0.836	1.19609e-181
SORCS2	1.23713e-185	-0.71722	0.385	0.593	2.46078e-181
GTF3C1	3.55581e-185	0.415463	0.743	0.497	7.07286e-181
ADCY8	5.31615e-185	0.403824	0.548	0.315	1.05744e-180
MORC4	6.1579e-185	0.42826	0.707	0.464	1.22487e-180
MYO7B	7.43983e-185	0.344209	0.511	0.272	1.47986e-180
ACE2	8.03824e-185	0.339239	0.316	0.134	1.59889e-180
C9	1.09281e-184	0.433999	0.811	0.577	2.17372e-180
PAK1	2.08973e-184	0.42619	0.702	0.459	4.15668e-180
CLRN3	2.27445e-184	0.327792	0.36	0.162	4.52411e-180
EEFSEC	2.87478e-184	0.42078	0.875	0.653	5.71823e-180
LTBP2	9.20405e-184	-0.69219	0.256	0.473	1.83078e-179
SH3BP5	1.08967e-183	0.362172	0.729	0.462	2.16746e-179
TPST1	1.48894e-183	-0.61314	0.448	0.63	2.96165e-179
ZNF98	1.60064e-183	-0.599057	0.083	0.308	3.18384e-179
CDHR5	5.85839e-183	0.294394	0.274	0.106	1.16529e-178
SS18L1	2.76326e-182	0.417134	0.603	0.364	5.49639e-178
FYN	3.66719e-182	0.38637	0.786	0.552	7.2944e-178
GSDMD	3.90129e-182	0.370839	0.502	0.269	7.76005e-178
CA10	5.25479e-182	-0.832584	0.342	0.533	1.04523e-177
SIM2	5.97605e-182	-0.811721	0.132	0.354	1.1887e-177
TRAF3	1.43047e-181	0.402106	0.63	0.383	2.84534e-177
CTDP1	1.46091e-181	0.432544	0.738	0.512	2.9059e-177
AK8	1.56522e-181	0.397957	0.53	0.296	3.11337e-177
MARCH10	3.78518e-181	-0.643869	0.111	0.337	7.52911e-177
DGCR8	5.70582e-181	0.386868	0.567	0.329	1.13495e-176
ABCA2	6.79898e-181	0.407618	0.535	0.302	1.35239e-176
SHMT1	8.84047e-181	0.384459	0.628	0.377	1.75846e-176
MUC1	8.91642e-181	-0.580039	0.113	0.338	1.77356e-176
ENTPD5	1.62853e-180	0.427026	0.689	0.448	3.23931e-176
MAL	5.48191e-180	-0.723807	0.286	0.49	1.09041e-175
ITGB6	1.40685e-179	-0.563448	0.588	0.728	2.79836e-175
ST5	2.17292e-179	-0.655659	0.305	0.52	4.32215e-175
RHOBTB1	1.11392e-178	0.408066	0.746	0.49	2.2157e-174
RP11-484M3.5	1.12168e-178	0.330581	0.366	0.168	2.23113e-174
PLA2G4F	1.22832e-178	-0.549858	0.065	0.281	2.44325e-174
ZC3H3	2.92268e-178	0.440613	0.814	0.609	5.8135e-174
TMEM246	1.40209e-177	0.460906	0.655	0.427	2.78889e-173
SLC37A4	2.81333e-177	0.397242	0.569	0.336	5.596e-173
VOPP1	6.17965e-177	-0.568733	0.274	0.501	1.22919e-172
FHOD3	7.79196e-177	-0.474233	0.874	0.894	1.5499e-172
MBOAT1	1.44246e-176	-0.602807	0.203	0.429	2.86919e-172
HPN	2.04803e-176	0.416427	0.677	0.442	4.07374e-172
PTPN9	2.28414e-176	0.394781	0.555	0.321	4.54339e-172
SORL1	3.49122e-176	-0.670836	0.251	0.464	6.94439e-172
MME	2.24445e-175	0.324445	0.701	0.408	4.46445e-171
HBG2	6.44049e-175	0.411189	0.728	0.496	1.28108e-170
AMDHD2	7.63721e-175	0.346421	0.368	0.173	1.51912e-170
SPTLC3	3.4597e-174	0.410404	0.666	0.431	6.88168e-170
MTNR1A	3.92996e-174	0.358081	0.407	0.2	7.81707e-170
SLC1A1	5.25649e-174	0.399589	0.783	0.531	1.04557e-169
LRIG1	5.50591e-174	0.43	0.767	0.559	1.09518e-169
ITGAL	7.14487e-174	0.310028	0.346	0.157	1.42119e-169
TPTE	9.1633e-174	0.302389	0.295	0.122	1.82267e-169
DUSP8	1.0235e-173	0.377875	0.563	0.318	2.03584e-169
KRT7	1.24895e-173	-0.580447	0.108	0.328	2.48428e-169
ITGA2	1.33129e-173	-0.577938	0.246	0.466	2.64808e-169
CYB561D2	1.55114e-173	0.408099	0.519	0.297	3.08538e-169
DPYS	1.94095e-173	0.385854	0.622	0.372	3.86075e-169
WIPF1	2.03551e-173	0.391752	0.729	0.469	4.04883e-169
ARHGEF16	2.26356e-173	0.41223	0.605	0.376	4.50244e-169
SLC2A2	3.19677e-173	0.329648	0.424	0.21	6.35869e-169
SNX29	9.37746e-173	0.303571	0.996	0.954	1.86527e-168
FAM83B	9.97453e-173	-0.539808	0.082	0.298	1.98403e-168
FOXC1	2.06457e-172	0.316952	0.395	0.188	4.10663e-168
SCIN	2.09077e-171	-0.590654	0.142	0.361	4.15875e-167
TAF4	3.68874e-171	0.430512	0.719	0.491	7.33726e-167
CD37	3.86018e-171	-0.475505	0.029	0.228	7.67829e-167
FRMD1	3.90795e-171	0.34998	0.385	0.187	7.7733e-167
NOL4	1.26602e-170	0.398321	0.631	0.397	2.51824e-166
LRP1B	1.81108e-170	-0.489626	0.763	0.848	3.60241e-166
SEMA6D	4.8781e-170	-0.65982	0.424	0.605	9.70303e-166
ALDH8A1	5.51483e-170	0.330653	0.401	0.198	1.09695e-165
FCGBP	1.04961e-169	0.327413	0.363	0.17	2.08777e-165
KCNC3	1.35931e-169	0.411327	0.731	0.487	2.7038e-165
LAMA1	4.64984e-169	-0.573469	0.333	0.542	9.24899e-165
ADCY9	5.28681e-169	0.376256	0.819	0.574	1.0516e-164
NOL10	6.09397e-169	0.391223	0.531	0.306	1.21215e-164
TBX10	6.34862e-169	0.266056	0.246	0.093	1.2628e-164
CLDN10	6.47251e-169	0.395921	0.815	0.594	1.28745e-164
SLC25A20	7.10551e-169	0.357549	0.434	0.224	1.41336e-164
AMN	9.91754e-169	0.36735	0.457	0.244	1.9727e-164
FAHD1	1.5167e-168	0.372025	0.534	0.304	3.01688e-164
AR	1.91965e-168	0.37141	0.507	0.281	3.81837e-164
SUSD4	3.14702e-168	-0.658636	0.209	0.423	6.25975e-164
MRGPRF	3.475e-168	0.313234	0.368	0.174	6.91212e-164
RTCB	3.65523e-168	0.313947	0.326	0.145	7.27061e-164
UNC93A	4.07952e-168	0.297864	0.28	0.116	8.11458e-164
GSS	2.51079e-167	0.407869	0.569	0.344	4.99421e-163
TIMP2	2.54382e-167	-0.569812	0.087	0.3	5.05991e-163
PRKCZ	3.04291e-167	0.429097	0.826	0.628	6.05265e-163
RNF150	5.73483e-167	-0.618628	0.494	0.653	1.14071e-162
FLT3	1.23439e-166	0.312353	0.355	0.165	2.45533e-162
PIK3C2B	2.47912e-166	0.369596	0.599	0.36	4.93122e-162
SH3RF1	4.3199e-166	-0.493379	0.714	0.798	8.59272e-162
PROM2	4.62102e-166	-0.519721	0.059	0.263	9.19168e-162
IQCA1	1.77698e-165	0.333023	0.48	0.259	3.53458e-161
SERPINA5	2.3527e-165	-0.537412	0.1	0.312	4.67977e-161
MGLL	4.30381e-165	-0.564499	0.53	0.699	8.5607e-161
CPEB3	4.64411e-165	-0.598717	0.646	0.76	9.2376e-161
KCNC4	8.29334e-165	-0.593405	0.197	0.409	1.64963e-160
MTHFD1L	1.19655e-164	0.311586	0.782	0.539	2.38005e-160
EPS8L2	1.31884e-164	0.391419	0.877	0.708	2.6233e-160
SLC17A1	2.97043e-164	0.3346	0.418	0.212	5.90848e-160
ARHGAP42	3.42057e-164	0.387001	0.82	0.583	6.80385e-160
TIAM1	3.45454e-164	0.400666	0.72	0.494	6.87143e-160
ATP6V1B2	4.1395e-164	0.38231	0.586	0.354	8.23388e-160
RTN4RL1	9.9757e-164	0.408602	0.707	0.483	1.98427e-159
RASGRP1	1.16728e-163	0.364183	0.591	0.355	2.32183e-159
SEMA5A	1.4414e-163	0.376765	0.889	0.702	2.86708e-159
LINC01314	1.56128e-163	0.349811	0.506	0.282	3.10555e-159
KIF24	8.22435e-163	0.251025	0.23	0.085	1.6359e-158
MYZAP	1.10612e-162	-0.5396	0.148	0.363	2.20018e-158
AP1B1	1.83799e-162	0.406782	0.565	0.342	3.65595e-158
DLST	5.99543e-162	0.353093	0.486	0.27	1.19255e-157
CDK5RAP2	6.60594e-162	0.381532	0.588	0.36	1.31399e-157
FGF9	7.17726e-162	-0.588972	0.284	0.494	1.42763e-157
ENPP6	8.02548e-162	0.410106	0.692	0.47	1.59635e-157
EFNA1	1.27064e-161	0.378372	0.607	0.375	2.52743e-157
ITIH5	2.87403e-161	0.312277	0.418	0.211	5.71674e-157
FIGNL1	5.59688e-161	0.403418	0.591	0.363	1.11328e-156
CDHR3	5.91079e-161	0.386805	0.692	0.458	1.17572e-156
DGCR2	6.47574e-161	0.414442	0.678	0.457	1.28809e-156
UBAP1L	6.57381e-161	0.258913	0.231	0.086	1.3076e-156
MGAM	1.10666e-160	0.351094	0.522	0.296	2.20125e-156
CHN2	1.15787e-160	0.368344	0.912	0.746	2.30311e-156
KIAA0922	2.29878e-160	0.410549	0.701	0.483	4.57251e-156
FGFR3	2.38763e-160	0.373753	0.57	0.34	4.74924e-156
KHDRBS3	3.7541e-160	0.398179	0.815	0.624	7.46727e-156
NCMAP	9.99475e-160	0.306194	0.349	0.164	1.98806e-155
GREB1L	1.0675e-159	0.350775	0.481	0.267	2.12336e-155
PAK6	1.18449e-159	-0.556844	0.13	0.338	2.35606e-155
PDK4	1.72539e-159	-0.549807	0.267	0.474	3.43197e-155
NEK6	2.0531e-159	0.377782	0.708	0.458	4.08381e-155
TMEM104	2.82374e-159	0.34047	0.398	0.203	5.6167e-155
MFSD4A	2.94981e-159	-0.621679	0.33	0.522	5.86747e-155
BHMT	4.48567e-159	0.34084	0.383	0.19	8.92244e-155
EHHADH	5.30323e-159	0.376103	0.631	0.403	1.05487e-154
ZDHHC11	9.27838e-159	0.265842	0.217	0.08	1.84556e-154
RNF213	1.89022e-158	0.417983	0.74	0.536	3.75983e-154
A1CF	1.98064e-158	0.322559	0.394	0.198	3.93969e-154
PTER	2.84007e-158	0.395657	0.565	0.343	5.64919e-154
TEN1-CDK3	9.63169e-158	0.385196	0.647	0.415	1.91584e-153
SFRP1	1.1268e-157	-0.586292	0.081	0.282	2.24131e-153
MAML2	1.22635e-157	-0.436046	0.9	0.911	2.43933e-153
PARM1	1.74413e-157	0.359813	0.661	0.415	3.46924e-153
TRIM38	1.83826e-157	0.360469	0.485	0.271	3.65648e-153
PLCB1	2.45678e-157	-0.583785	0.836	0.872	4.88679e-153
PLA2G16	5.62596e-157	0.345325	0.475	0.261	1.11906e-152
GDPD4	6.04019e-157	0.274793	0.288	0.124	1.20145e-152
FGF1	6.42043e-157	0.292019	0.433	0.223	1.27709e-152
CDH6	1.02499e-156	0.354945	0.615	0.366	2.0388e-152
ZNF653	1.25917e-156	0.354883	0.494	0.279	2.50461e-152
ANKS1A	2.13922e-156	0.356686	0.832	0.645	4.25513e-152
DNAJC18	2.22986e-156	0.370558	0.518	0.302	4.43542e-152
GPR137B	2.31371e-156	0.35174	0.71	0.454	4.6022e-152
LRP5	2.83227e-156	0.390061	0.868	0.674	5.63366e-152
DFFB	2.86228e-156	0.377858	0.515	0.303	5.69336e-152
PYY	9.13899e-156	0.331812	0.423	0.221	1.81784e-151
MGAT5	9.32865e-156	-0.655296	0.681	0.766	1.85556e-151
PPP1R32	1.72012e-155	0.338927	0.442	0.238	3.4215e-151
BUB1B-PAK6	2.24161e-155	-0.565872	0.16	0.366	4.45879e-151
ORAI2	2.24787e-155	0.33799	0.424	0.223	4.47124e-151
EVPLL	2.32951e-155	0.29247	0.304	0.135	4.63363e-151
NPR3	1.78171e-154	0.430863	0.779	0.578	3.544e-150
CLPTM1L	2.65176e-154	0.345948	0.48	0.268	5.27461e-150
KIAA1324	4.09765e-154	0.379546	0.716	0.492	8.15064e-150
GPS1	4.39696e-154	0.295887	0.327	0.152	8.74599e-150
RBBP8	5.10714e-154	-0.544981	0.525	0.674	1.01586e-149
CISH	5.30718e-154	0.386384	0.614	0.392	1.05565e-149
CFAP46	5.70873e-154	0.366723	0.538	0.32	1.13552e-149
AP1M1	6.93295e-154	0.360756	0.493	0.281	1.37903e-149
SORD	1.36437e-153	0.337542	0.489	0.273	2.71386e-149
WNK4	1.39547e-153	-0.566045	0.103	0.304	2.77572e-149
NRP1	1.54273e-153	0.393615	0.83	0.623	3.06864e-149
SLC39A4	2.16463e-153	0.337631	0.404	0.21	4.30566e-149
BCR	2.75929e-153	-0.472361	0.831	0.867	5.48851e-149
ACOT13	4.3349e-153	0.346508	0.514	0.298	8.62254e-149
SEZ6	6.27781e-153	0.324623	0.511	0.291	1.24872e-148
MTURN	7.33674e-153	-0.592191	0.33	0.519	1.45935e-148
AC024592.12	9.84227e-153	0.394978	0.813	0.629	1.95773e-148
HS6ST2	1.37437e-152	-0.692961	0.247	0.443	2.73376e-148
RECQL4	6.24546e-152	0.339518	0.381	0.193	1.24229e-147
DOCK8	8.4644e-152	0.377439	0.778	0.55	1.68365e-147
DCPS	1.86337e-151	-0.56097	0.306	0.504	3.70642e-147
WDR90	2.44465e-151	0.389264	0.58	0.363	4.86265e-147
PWWP2B	3.09598e-151	-0.568215	0.181	0.385	6.15821e-147
G6PC	9.72519e-151	0.359011	0.396	0.206	1.93444e-146
SPTBN5	9.89532e-151	0.359823	0.455	0.25	1.96828e-146
KIAA1217	1.03012e-150	-0.48765	0.845	0.895	2.04901e-146
GNB5	1.29769e-150	0.397221	0.631	0.418	2.58124e-146
MT1F	1.40548e-150	0.30987	0.361	0.179	2.79564e-146
ITGA3	1.43327e-150	-0.558821	0.194	0.398	2.85092e-146
PLEKHG6	1.56386e-150	0.361723	0.487	0.278	3.11068e-146
ESPNL	5.52549e-150	0.271991	0.294	0.13	1.09908e-145
MAML3	6.56275e-150	-0.480405	0.777	0.845	1.3054e-145
AQP7	9.21166e-150	0.36041	0.488	0.283	1.83229e-145
GALK2	1.02337e-149	0.375416	0.724	0.5	2.03559e-145
MGRN1	2.02205e-149	0.38097	0.876	0.698	4.02206e-145
KCNG2	4.54557e-149	0.34265	0.386	0.196	9.04159e-145
ADORA2A	1.65184e-148	0.302262	0.42	0.22	3.28568e-144
C16orf96	1.72661e-148	0.351734	0.557	0.334	3.4344e-144
TRAK1	2.11774e-148	-0.480851	0.718	0.8	4.2124e-144
ADGRG1	2.12756e-148	-0.508527	0.615	0.725	4.23194e-144
RP11-47I22.4	2.51827e-148	-0.519087	0.604	0.726	5.00909e-144
SPIRE1	4.28373e-148	-0.665895	0.378	0.535	8.52077e-144
STOX2	1.67264e-147	0.353206	0.74	0.516	3.32705e-143
MFSD3	1.77235e-147	0.337267	0.408	0.217	3.52538e-143
LMTK3	4.2002e-147	-0.606412	0.21	0.412	8.35462e-143
NEDD9	5.60372e-147	-0.479095	0.805	0.851	1.11464e-142
HNF1A	5.69354e-147	0.351291	0.59	0.37	1.1325e-142
SHANK3	1.08333e-146	0.302415	0.526	0.302	2.15485e-142
EBNA1BP2	1.23181e-146	0.390532	0.742	0.529	2.45019e-142
SEMA4G	1.23652e-146	0.320983	0.372	0.189	2.45956e-142
SLC25A10	1.36549e-146	0.353306	0.48	0.275	2.71609e-142
ME3	1.37997e-146	-0.634081	0.452	0.604	2.7449e-142
DIP2C	2.83716e-146	0.322015	0.98	0.905	5.6434e-142
HAO2	3.7689e-146	0.314955	0.377	0.191	7.49672e-142
DNAJC16	4.30923e-146	0.379964	0.787	0.585	8.5715e-142
DENND6B	1.23885e-145	0.333432	0.482	0.276	2.4642e-141
THNSL2	1.4348e-145	0.338159	0.439	0.239	2.85395e-141
SYNE2	1.96814e-145	0.34275	0.965	0.883	3.91484e-141
UGT1A4	1.97147e-145	0.302263	0.478	0.257	3.92145e-141
SLC30A8	2.08573e-145	0.351397	0.487	0.281	4.14872e-141
TPCN1	3.06723e-145	0.348354	0.912	0.747	6.10103e-141
C19orf12	3.10831e-145	0.34299	0.52	0.305	6.18273e-141
KCNIP1	3.53425e-145	-0.637762	0.347	0.526	7.02997e-141
SLC13A1	6.63989e-145	0.35543	0.471	0.265	1.32074e-140
SCNN1D	8.59901e-145	0.303235	0.34	0.164	1.71043e-140
CX3CL1	9.96374e-145	0.337335	0.5	0.289	1.98189e-140
NIPSNAP1	1.50524e-144	0.349776	0.453	0.252	2.99408e-140
MCOLN2	1.57414e-144	0.320986	0.376	0.192	3.13113e-140
HDAC9	2.46804e-144	-0.539672	0.511	0.67	4.90918e-140
AL135787.1	2.542e-144	0.354818	0.484	0.28	5.0563e-140
BCAT2	3.10151e-144	0.363516	0.645	0.427	6.16922e-140
DNAH10	5.53027e-144	0.311765	0.423	0.227	1.10003e-139
NFIB	5.99397e-144	0.328721	0.963	0.846	1.19226e-139
AGBL4	6.91253e-144	-0.461839	0.886	0.899	1.37497e-139
COA7	9.22004e-144	0.304611	0.364	0.183	1.83396e-139
ABHD14A	3.37455e-143	0.338306	0.491	0.286	6.71233e-139
COL20A1	3.8527e-143	0.274054	0.263	0.113	7.66341e-139
FAM107A	4.02201e-143	-0.541552	0.362	0.544	8.00019e-139
SERPINA6	4.5241e-143	0.273665	0.287	0.128	8.99889e-139
NLRP6	4.65203e-143	0.260087	0.245	0.102	9.25335e-139
SLC26A9	6.712e-143	0.32972	0.485	0.276	1.33508e-138
ACKR3	1.07937e-142	0.312368	0.414	0.219	2.14697e-138
FTCD	1.57512e-142	0.366041	0.44	0.247	3.13306e-138
PREX1	1.9372e-142	-0.671238	0.197	0.393	3.85328e-138
VSNL1	2.54766e-142	0.326879	0.457	0.253	5.06754e-138
CHRM3	3.15309e-142	0.353834	0.777	0.572	6.27181e-138
ADAMTS14	4.19268e-142	0.328637	0.468	0.261	8.33965e-138
ABCB1	5.68131e-142	0.351444	0.697	0.465	1.13007e-137
C9orf92	5.74647e-142	0.328187	0.443	0.245	1.14303e-137
BSND	6.00833e-142	-0.462894	0.061	0.245	1.19512e-137
MAPK4	6.49173e-142	-0.65615	0.32	0.495	1.29127e-137
DNM3	7.24207e-142	-0.556846	0.592	0.713	1.44052e-137
AC037459.4	7.67203e-142	0.351612	0.601	0.38	1.52604e-137
PAX8	1.30086e-141	0.379827	0.912	0.776	2.58754e-137
SLC6A12	1.50267e-141	0.37898	0.591	0.373	2.98897e-137
HRG	2.07217e-141	-0.429989	0.049	0.23	4.12175e-137
TINAG	2.11059e-141	0.341965	0.506	0.295	4.19818e-137
ESR1	4.82487e-141	0.359385	0.782	0.568	9.59714e-137
CLCNKB	5.41956e-141	-0.56258	0.17	0.363	1.07801e-136
NEK4	5.8558e-141	0.328494	0.445	0.248	1.16478e-136
FAM196B	6.19386e-141	0.316121	0.396	0.209	1.23202e-136
TRPV4	6.33121e-141	0.336066	0.524	0.313	1.25934e-136
RP11-505K9.4	6.35885e-141	0.305621	0.366	0.185	1.26484e-136
OPCML	9.04237e-141	0.319532	0.918	0.783	1.79862e-136
TMEM52B	9.38397e-141	-0.493449	0.063	0.244	1.86657e-136
TNFSF10	1.03188e-140	0.330255	0.441	0.244	2.05251e-136
ARHGEF10	1.55728e-140	0.354771	0.77	0.562	3.09759e-136
KIAA1671	2.07588e-140	0.319734	0.925	0.789	4.12913e-136
AP3S2	3.24407e-140	0.353381	0.627	0.399	6.45278e-136
RNF215	4.75884e-140	0.366602	0.626	0.411	9.46581e-136
SUN2	5.3947e-140	0.37912	0.723	0.515	1.07306e-135
GRAMD4	8.83458e-140	0.365017	0.825	0.646	1.75729e-135
PDSS1	9.91294e-140	0.334402	0.532	0.32	1.97178e-135
GPRIN3	1.00971e-139	-0.515937	0.307	0.497	2.00842e-135
EPHA7	1.03108e-139	0.335056	0.669	0.438	2.05092e-135
CORO2A	1.11977e-139	0.322797	0.457	0.255	2.22734e-135
NEDD4L	1.29608e-139	-0.366024	0.957	0.947	2.57803e-135
MYO1E	1.31469e-139	-0.583197	0.539	0.664	2.61505e-135
MEF2C	4.60035e-139	-0.593253	0.249	0.438	9.15056e-135
FNBP1	5.17362e-139	0.327846	0.59	0.371	1.02908e-134
ZNF804B	1.83314e-138	0.35678	0.701	0.484	3.6463e-134
SLC39A5	1.95529e-138	0.269023	0.277	0.125	3.88927e-134
SGK223	2.15316e-138	0.340588	0.539	0.326	4.28286e-134
IL22RA1	2.93575e-138	0.296888	0.35	0.175	5.83951e-134
KLHL25	3.65994e-138	0.360056	0.647	0.433	7.27998e-134
CLNS1A	3.8084e-138	0.359018	0.621	0.404	7.57528e-134
RP11-404P21.8	4.80374e-138	-0.499794	0.076	0.261	9.55511e-134
USP30	5.9874e-138	0.315953	0.474	0.271	1.19095e-133
PAAF1	6.92625e-138	0.335438	0.463	0.266	1.3777e-133
UGT1A5	8.16975e-138	0.299138	0.512	0.288	1.62505e-133
EPHX2	8.64772e-138	0.338891	0.667	0.445	1.72012e-133
SEC14L2	1.24375e-137	0.350469	0.58	0.368	2.47394e-133
KIAA1147	1.35613e-137	0.320771	0.513	0.304	2.69749e-133
UGT1A3	1.74617e-137	0.295978	0.444	0.238	3.47331e-133
TFEB	2.92847e-137	-0.603694	0.48	0.618	5.82502e-133
PRKCH	3.12574e-137	-0.549539	0.675	0.77	6.21741e-133
NPSR1	3.33442e-137	-0.522883	0.186	0.381	6.63249e-133
DAB2IP	3.74441e-137	-0.40614	0.884	0.921	7.44801e-133
AVPR1B	4.28783e-137	0.268716	0.256	0.111	8.52893e-133
MRAS	4.59897e-137	-0.506942	0.279	0.472	9.1478e-133
ZC3H12D	5.01566e-137	0.325373	0.577	0.361	9.97664e-133
MSH3	5.4944e-137	0.355264	0.715	0.486	1.09289e-132
ACSM2B	6.25986e-137	0.294717	0.333	0.162	1.24515e-132
NFATC1	6.45603e-137	-0.599101	0.224	0.414	1.28417e-132
CTBP2	8.66512e-137	-0.439949	0.878	0.905	1.72358e-132
PHLPP2	1.74206e-136	0.34439	0.514	0.313	3.46513e-132
FBXO21	2.36832e-136	-0.533153	0.339	0.516	4.71083e-132
CDK3	3.09718e-136	0.255349	0.277	0.125	6.1606e-132
NAPRT	4.06638e-136	0.295878	0.352	0.178	8.08843e-132
TGFBR3	7.19022e-136	0.318712	0.903	0.724	1.43021e-131
HOXB6	1.60335e-135	-0.498456	0.154	0.347	3.18922e-131
SPIDR	1.75786e-135	-0.364229	0.943	0.945	3.49655e-131
RANBP3L	2.28478e-135	-0.505217	0.111	0.297	4.54465e-131
ACVR2B	3.02705e-135	0.374373	0.658	0.45	6.0211e-131
LASP1	1.11666e-134	0.358314	0.753	0.54	2.22115e-130
NRXN2	1.34255e-134	0.324721	0.568	0.353	2.67046e-130
CYBA	1.49038e-134	0.275525	0.318	0.152	2.96452e-130
INPP5J	3.8831e-134	-0.451503	0.068	0.246	7.72388e-130
DGKB	6.47281e-134	0.347168	0.782	0.576	1.28751e-129
CTSH	6.74719e-134	0.343185	0.682	0.459	1.34208e-129
HOXB9	7.02998e-134	-0.432569	0.049	0.223	1.39833e-129
SMIM24	9.62677e-134	0.311587	0.424	0.233	1.91486e-129
MAL2	9.67217e-134	-0.486061	0.159	0.35	1.92389e-129
RIN2	1.41757e-133	-0.48081	0.617	0.719	2.81968e-129
ARPP21	1.51444e-133	0.320724	0.463	0.265	3.01238e-129
CAPN2	4.64892e-133	-0.585562	0.468	0.611	9.24717e-129
ADGRL2	4.93408e-133	-0.485505	0.77	0.82	9.81437e-129
ARHGAP26	5.94452e-133	0.28077	0.961	0.814	1.18242e-128
ABCC4	6.03372e-133	0.334854	0.842	0.633	1.20017e-128
PPP1R36	6.40462e-133	-0.469527	0.079	0.26	1.27394e-128
DHTKD1	1.14551e-132	0.340909	0.556	0.35	2.27854e-128
C6orf223	1.24677e-132	-0.411113	0.068	0.246	2.47995e-128
SCRN2	1.39745e-132	0.311477	0.415	0.23	2.77966e-128
SLC7A9	1.78386e-132	0.282916	0.375	0.195	3.54828e-128
CES3	5.73441e-132	0.293649	0.381	0.201	1.14063e-127
ASIC1	8.1484e-132	0.326693	0.417	0.232	1.6208e-127
RAI1	1.14131e-131	-0.524859	0.738	0.808	2.27017e-127
LAMC3	1.18827e-131	0.301692	0.438	0.245	2.3636e-127
MYOF	2.56773e-131	-0.602658	0.489	0.617	5.10746e-127
TNFRSF1A	2.8705e-131	0.326624	0.595	0.38	5.7097e-127
ORAI3	3.33615e-131	0.356247	0.555	0.35	6.63593e-127
ACADL	3.8505e-131	0.336314	0.572	0.362	7.65904e-127
MGAT4A	3.85393e-131	0.365492	0.783	0.592	7.66584e-127
CABLES1	5.64592e-131	0.333688	0.832	0.626	1.12303e-126
SYT7	6.3821e-131	-0.561963	0.394	0.553	1.26946e-126
MAPK12	7.4276e-131	0.330582	0.435	0.246	1.47742e-126
CTC-398G3.6	9.33717e-131	0.320489	0.543	0.335	1.85726e-126
MCRIP2	9.74118e-131	0.357659	0.734	0.535	1.93762e-126
SLC25A34	1.00728e-130	0.325555	0.466	0.272	2.00358e-126
CRYL1	1.36927e-130	0.343971	0.891	0.719	2.72362e-126
CPA5	1.65527e-130	-0.413306	0.038	0.204	3.29249e-126
NEBL	1.85846e-130	0.334134	0.83	0.631	3.69666e-126
SCMH1	1.86668e-130	0.345561	0.735	0.516	3.71301e-126
PACS1	2.43882e-130	-0.491559	0.414	0.578	4.85106e-126
SH3D19	2.57897e-130	0.346146	0.729	0.519	5.12982e-126
HS6ST1	3.72421e-130	-0.543505	0.316	0.494	7.40783e-126
IGSF3	4.48367e-130	-0.515474	0.426	0.582	8.91846e-126
NR1H2	5.15751e-130	0.355433	0.817	0.617	1.02588e-125
AC009133.22	7.48801e-130	0.289427	0.368	0.194	1.48944e-125
SLC2A4RG	9.30514e-130	0.356503	0.634	0.427	1.85089e-125
ACO2	1.65863e-129	0.343639	0.785	0.573	3.29917e-125
ARHGAP24	2.90034e-129	-0.41728	0.859	0.881	5.76907e-125
EHMT1	3.14634e-129	0.360506	0.802	0.62	6.25838e-125
ADRA1B	3.24942e-129	0.321003	0.483	0.286	6.46342e-125
CLCNKA	4.41624e-129	-0.49911	0.13	0.315	8.78435e-125
OXR1	8.8831e-129	-0.494501	0.761	0.813	1.76694e-124
ENTPD8	2.02423e-128	0.283297	0.321	0.16	4.0264e-124
MRPL43	2.7467e-128	0.310792	0.417	0.233	5.46347e-124
STAT5B	2.79732e-128	0.357945	0.643	0.433	5.56415e-124
CCDC33	3.6813e-128	-0.498871	0.263	0.449	7.32247e-124
SPATA18	6.31087e-128	0.279239	0.315	0.155	1.25529e-123
SLC7A1	8.48671e-128	-0.535484	0.133	0.315	1.68809e-123
DMGDH	1.16879e-127	0.341218	0.873	0.71	2.32483e-123
ABCC2	1.18122e-127	0.303247	0.413	0.227	2.34957e-123
BBOX1	1.55871e-127	0.33594	0.639	0.426	3.10043e-123
IL1RL2	1.73418e-127	-0.448196	0.162	0.353	3.44945e-123
ASPSCR1	2.87418e-127	0.335609	0.558	0.352	5.71703e-123
SECTM1	2.91458e-127	0.294264	0.386	0.207	5.79738e-123
PCSK6	5.15406e-127	-0.599053	0.26	0.435	1.02519e-122
TBX2	8.76881e-127	-0.436456	0.121	0.306	1.7442e-122
ZBED1	9.13977e-127	0.309651	0.41	0.229	1.81799e-122
GCOM1	1.2626e-126	-0.504094	0.289	0.467	2.51143e-122
NTM	1.34157e-126	0.329011	0.83	0.65	2.66852e-122
APITD1-CORT	1.56773e-126	0.308829	0.407	0.225	3.11837e-122
UTRN	1.60448e-126	-0.491925	0.638	0.749	3.19147e-122
AK2	1.75148e-126	0.348526	0.789	0.6	3.48386e-122
B4GALNT3	1.82678e-126	-0.598974	0.254	0.428	3.63365e-122
KIAA1522	2.369e-126	-0.507723	0.35	0.519	4.71217e-122
APBA2	2.39998e-126	0.302162	0.43	0.24	4.7738e-122
BCAR3	2.83237e-126	-0.432252	0.858	0.884	5.63388e-122
CTCFL	3.49929e-126	0.28289	0.327	0.164	6.96044e-122
TRPM4	3.55918e-126	-0.427849	0.103	0.283	7.07956e-122
CNDP1	4.40174e-126	0.305826	0.533	0.325	8.7555e-122
ESRP1	5.46683e-126	-0.429977	0.089	0.265	1.08741e-121
SLC9A1	5.64544e-126	-0.527652	0.243	0.421	1.12294e-121
TLL1	7.90962e-126	0.288244	0.467	0.271	1.5733e-121
RBP5	9.01962e-126	0.324844	0.578	0.373	1.79409e-121
NUCB1	1.30421e-125	0.303247	0.465	0.271	2.59421e-121
DEPTOR	1.64323e-125	-0.450101	0.746	0.816	3.26854e-121
TNIK	1.88002e-125	0.285633	0.843	0.604	3.73954e-121
C9orf116	3.01312e-125	0.289803	0.382	0.206	5.9934e-121
INF2	4.8956e-125	0.327479	0.512	0.315	9.73783e-121
CDC14B	8.37616e-125	0.325197	0.641	0.436	1.6661e-120
C1orf167	1.59332e-124	0.297123	0.44	0.251	3.16928e-120
SAMM50	1.9357e-124	0.314381	0.433	0.249	3.8503e-120
BBOF1	1.98308e-124	0.345805	0.545	0.347	3.94454e-120
NDST1	2.23398e-124	0.341836	0.749	0.551	4.44362e-120
TUBGCP3	2.34971e-124	0.313436	0.623	0.405	4.6738e-120
HBE1	2.5827e-124	0.296403	0.412	0.23	5.13725e-120
ZNF486	2.7912e-124	-0.385271	0.047	0.211	5.55198e-120
CACHD1	3.41504e-124	-0.516001	0.416	0.579	6.79285e-120
CPXM2	4.0893e-124	-0.627812	0.197	0.372	8.13403e-120
OSBPL6	4.19813e-124	0.330128	0.626	0.411	8.35051e-120
CADPS2	4.67317e-124	-0.475646	0.633	0.732	9.29541e-120
CECR2	6.67391e-124	-0.472887	0.237	0.425	1.32751e-119
CES2	7.72008e-124	0.318134	0.477	0.283	1.5356e-119
PPARA	8.30861e-124	0.336138	0.829	0.635	1.65266e-119
CUEDC1	8.69888e-124	-0.471696	0.719	0.782	1.73029e-119
TMEM115	1.0753e-123	0.313901	0.453	0.264	2.13887e-119
ELFN2	1.17822e-123	-0.495641	0.193	0.377	2.34359e-119
POLR2F	1.1917e-123	0.323862	0.456	0.267	2.37041e-119
PANK4	1.29843e-123	0.315058	0.412	0.231	2.5827e-119
RNF165	1.37698e-123	-0.606704	0.197	0.373	2.73894e-119
CARS	1.3797e-123	0.337419	0.673	0.466	2.74436e-119
GSTM5	1.41156e-123	-0.517055	0.238	0.415	2.80773e-119
EFEMP1	1.45371e-123	-0.393444	0.082	0.257	2.89158e-119
FXYD6-FXYD2	4.4062e-123	-0.566593	0.595	0.688	8.76438e-119
SLC12A1	4.4357e-123	-0.776044	0.201	0.369	8.82304e-119
ARSB	4.62757e-123	0.338873	0.727	0.518	9.20469e-119
APITD1	4.98459e-123	0.281471	0.362	0.191	9.91484e-119
GNAS	5.08296e-123	-0.506228	0.23	0.406	1.01105e-118
WDFY3	8.35144e-123	0.326919	0.836	0.653	1.66119e-118
IL17RB	9.013e-123	0.302625	0.434	0.25	1.79278e-118
URGCP	1.31297e-122	0.339669	0.647	0.444	2.61162e-118
BDKRB2	1.55152e-122	-0.443655	0.063	0.23	3.08613e-118
RP13-1032I1.10	1.80696e-122	0.34097	0.577	0.375	3.59422e-118
CCDC88C	2.39166e-122	0.285141	0.763	0.521	4.75724e-118
NAT9	2.74943e-122	0.282361	0.355	0.188	5.4689e-118
SLC19A1	2.90855e-122	0.331476	0.638	0.427	5.7854e-118
TRNP1	3.4457e-122	-0.4114	0.056	0.22	6.85385e-118
C15orf38-AP3S2	3.7623e-122	0.334143	0.669	0.456	7.48358e-118
SEPT6	4.55051e-122	-0.488679	0.138	0.314	9.05141e-118
LAMA5	5.87532e-122	0.364464	0.771	0.597	1.16866e-117
FAM3D	1.07839e-121	0.252888	0.307	0.15	2.14502e-117
EHD4	2.27747e-121	-0.547927	0.336	0.5	4.53011e-117
CFAP57	2.36833e-121	0.340356	0.617	0.414	4.71084e-117
FAH	2.44973e-121	0.332511	0.578	0.378	4.87276e-117
SH3GL2	4.03939e-121	-0.465305	0.264	0.446	8.03475e-117
NAT8L	5.66851e-121	-0.396991	0.043	0.201	1.12752e-116
FGFR4	6.13273e-121	0.313755	0.478	0.288	1.21986e-116
ALDH2	6.62524e-121	0.338337	0.737	0.543	1.31783e-116
KNG1	7.03395e-121	-0.40956	0.056	0.219	1.39912e-116
VASH2	1.57729e-120	0.258797	0.318	0.16	3.13738e-116
CCDC102A	2.00539e-120	0.318746	0.511	0.316	3.98893e-116
NRTN	3.07564e-120	0.296085	0.405	0.225	6.11775e-116
HSPB2	4.65357e-120	0.268736	0.377	0.204	9.25642e-116
MYO5B	4.7759e-120	0.306452	0.895	0.733	9.49975e-116
RGS9	6.72934e-120	0.332492	0.67	0.461	1.33853e-115
METTL21B	6.95591e-120	0.32395	0.548	0.349	1.3836e-115
SLC17A3	7.29874e-120	0.253441	0.419	0.229	1.45179e-115
RGS12	8.62914e-120	0.318478	0.768	0.566	1.71642e-115
THADA	8.85908e-120	-0.467375	0.767	0.821	1.76216e-115
TTI1	1.13615e-119	0.320115	0.57	0.367	2.25991e-115
NRL	1.75373e-119	0.354873	0.836	0.668	3.48834e-115
CTD-2331H12.8	1.92587e-119	-0.529181	0.31	0.478	3.83074e-115
SIK3	3.8723e-119	-0.445498	0.636	0.733	7.70239e-115
TMEM110-MUSTN1	6.89049e-119	0.329579	0.525	0.334	1.37059e-114
DACT2	7.47883e-119	0.318844	0.474	0.287	1.48761e-114
GPER1	1.17305e-118	0.305478	0.426	0.247	2.33331e-114
HSPB7	3.51409e-118	-0.401755	0.059	0.221	6.98988e-114
REPS2	3.89884e-118	0.324561	0.593	0.393	7.75518e-114
FMO1	3.95822e-118	0.285647	0.42	0.239	7.8733e-114
SOBP	4.35006e-118	0.331556	0.623	0.42	8.65271e-114
TMEM110	4.97287e-118	0.327779	0.519	0.329	9.89153e-114
SLC34A1	5.35028e-118	0.293336	0.491	0.294	1.06422e-113
CACNA1C	6.50333e-118	-0.528854	0.763	0.823	1.29358e-113
BPHL	7.0611e-118	0.311166	0.595	0.389	1.40452e-113
SCARB1	1.11643e-117	0.311969	0.596	0.394	2.22069e-113
RRAGD	1.41173e-117	-0.501809	0.328	0.493	2.80807e-113
ACOT6	1.63412e-117	0.273111	0.372	0.202	3.25044e-113
PLEKHG1	1.73307e-117	-0.53153	0.506	0.634	3.44725e-113
XXcos-LUCA11.5	2.14263e-117	0.35587	0.663	0.476	4.2619e-113
NOS1	3.91715e-117	-0.548751	0.217	0.392	7.79161e-113
MYH9	5.42373e-117	-0.487074	0.787	0.834	1.07883e-112
CDH23	8.24863e-117	0.29667	0.899	0.751	1.64073e-112
P2RX4	1.45429e-116	0.309803	0.484	0.295	2.89273e-112
ACSM5	1.84557e-116	0.25898	0.388	0.212	3.67102e-112
SRGAP3	2.13788e-116	-0.530476	0.629	0.711	4.25246e-112
TK1	2.41436e-116	0.318798	0.639	0.438	4.80239e-112
ZBTB7C	3.0225e-116	-0.56686	0.48	0.611	6.01205e-112
DCLK2	3.56811e-116	0.302762	0.637	0.432	7.09734e-112
FIGN	5.03179e-116	0.292878	0.53	0.327	1.00087e-111
IQCK	8.17525e-116	-0.565853	0.312	0.468	1.62614e-111
NR3C2	1.1449e-115	-0.39905	0.836	0.863	2.27732e-111
SLCO4A1	1.34673e-115	0.337467	0.574	0.38	2.67878e-111
TBC1D2B	2.72779e-115	0.290563	0.621	0.412	5.42584e-111
NDUFC2-KCTD14	2.88704e-115	0.339842	0.624	0.43	5.74261e-111
POLE	5.55059e-115	0.293509	0.487	0.298	1.10407e-110
TBC1D1	5.73744e-115	-0.407384	0.814	0.85	1.14123e-110
NID2	8.44769e-115	0.263881	0.426	0.242	1.68033e-110
DDX31	1.18001e-114	0.284429	0.391	0.218	2.34715e-110
PLCB2	5.10505e-114	0.278488	0.42	0.242	1.01545e-109
TUBGCP2	5.18547e-114	0.327257	0.554	0.363	1.03144e-109
IDH2	7.64157e-114	-0.446201	0.317	0.488	1.51998e-109
SERPINA1	8.68393e-114	0.281915	0.305	0.155	1.72732e-109
MPST	1.10808e-113	0.300184	0.468	0.283	2.20408e-109
SOSTDC1	1.19683e-113	0.266341	0.383	0.211	2.38062e-109
NAA11	1.39233e-113	0.260375	0.369	0.2	2.76948e-109
WDFY2	1.95584e-113	-0.473079	0.661	0.735	3.89037e-109
TREX2	2.58954e-113	0.292337	0.43	0.251	5.15085e-109
ERRFI1	2.98841e-113	0.371317	0.693	0.502	5.94425e-109
PIPOX	3.77263e-113	0.307898	0.824	0.643	7.50415e-109
ATP6V0E1	4.07771e-113	-0.4807	0.3	0.466	8.11096e-109
ATP8B3	5.19002e-113	0.258578	0.325	0.169	1.03235e-108
NEDD4	5.29012e-113	0.292381	0.493	0.305	1.05226e-108
IFT88	7.79347e-113	0.320232	0.59	0.396	1.5502e-108
ATP7B	2.22257e-112	0.319435	0.625	0.424	4.4209e-108
IQSEC2	2.56582e-112	0.290325	0.45	0.269	5.10367e-108
FANCA	3.64353e-112	0.284248	0.465	0.281	7.24735e-108
NELFB	3.97668e-112	0.294928	0.448	0.267	7.91002e-108
PITPNM2	5.02873e-112	-0.477254	0.666	0.752	1.00026e-107
NAGS	5.29144e-112	0.265723	0.405	0.231	1.05252e-107
EPHB2	1.68509e-111	-0.57844	0.314	0.469	3.35181e-107
SPNS2	2.09821e-111	0.310562	0.651	0.449	4.17355e-107
MFSD12	2.26095e-111	0.329216	0.71	0.528	4.49725e-107
KDM8	2.965e-111	0.29395	0.495	0.308	5.89767e-107
HIBCH	6.43947e-111	0.315525	0.734	0.544	1.28087e-106
GATM	8.46882e-111	0.307374	0.64	0.436	1.68453e-106
MTHFS	1.02152e-110	0.299811	0.581	0.38	2.0319e-106
GRB14	1.8498e-110	-0.465501	0.373	0.527	3.67944e-106
CAMK1	2.51765e-110	0.260322	0.363	0.198	5.00786e-106
CPE	4.31304e-110	0.270518	0.4	0.228	8.57906e-106
SLC26A6	4.86357e-110	0.286548	0.439	0.261	9.67412e-106
ATXN1	5.16192e-110	-0.407376	0.807	0.845	1.02676e-105
AQP11	6.00185e-110	0.27671	0.402	0.23	1.19383e-105
HGD	6.34046e-110	0.333169	0.648	0.459	1.26118e-105
KIAA0430	6.41157e-110	0.294648	0.49	0.305	1.27533e-105
SIRPA	6.60832e-110	0.284174	0.496	0.303	1.31446e-105
DOLPP1	9.34781e-110	0.296064	0.418	0.247	1.85937e-105
FAM131C	1.21885e-109	-0.505764	0.212	0.378	2.42442e-105
TIMP3	1.9157e-109	-0.571851	0.288	0.456	3.81052e-105
TMEM120A	3.11159e-109	0.29376	0.518	0.329	6.18927e-105
ATP13A3	5.5535e-109	0.313866	0.603	0.41	1.10465e-104
NTRK2	5.86008e-109	-0.608773	0.434	0.567	1.16563e-104
IPPK	6.55282e-109	0.310575	0.529	0.342	1.30342e-104
DYSF	1.61617e-108	0.262259	0.627	0.43	3.21472e-104
ARSA	1.645e-108	0.276414	0.399	0.229	3.27207e-104
INPP4B	1.66721e-108	-0.569793	0.578	0.672	3.31624e-104
PHACTR1	1.90481e-108	-0.609202	0.541	0.648	3.78887e-104
GPM6A	2.24281e-108	0.294752	0.494	0.311	4.46117e-104
ADAMTS5	3.1702e-108	0.27026	0.435	0.255	6.30585e-104
SLC12A6	3.74819e-108	0.308646	0.588	0.392	7.45552e-104
IL17RD	5.00418e-108	0.319701	0.638	0.448	9.95382e-104
BMX	5.48221e-108	0.268258	0.393	0.225	1.09047e-103
TST	8.32964e-108	0.27409	0.416	0.242	1.65685e-103
KCNJ10	9.77137e-108	-0.481067	0.312	0.47	1.94362e-103
ABCA1	1.19239e-107	0.314392	0.792	0.601	2.37179e-103
AVEN	1.67146e-107	0.3008	0.59	0.399	3.3247e-103
SMARCB1	1.9204e-107	0.28081	0.453	0.275	3.81986e-103
HOXD8	2.30228e-107	-0.371286	0.11	0.275	4.57947e-103
NEURL4	2.97043e-107	0.291637	0.484	0.302	5.90849e-103
CRADD	3.57257e-107	-0.425237	0.705	0.77	7.1062e-103
TRIM59	8.015e-107	0.256581	0.31	0.161	1.59426e-102
SLC35D2	8.25017e-107	0.284224	0.442	0.266	1.64104e-102
SVIL	8.85168e-107	0.303975	0.879	0.747	1.76069e-102
AKT3	1.09227e-106	-0.482922	0.329	0.488	2.17263e-102
GLIS2	1.46651e-106	0.336204	0.8	0.64	2.91704e-102
KCNN3	1.51916e-106	-0.565313	0.334	0.484	3.02175e-102
MYRIP	1.70822e-106	0.295946	0.677	0.495	3.39783e-102
ATPAF2	3.06513e-106	0.303664	0.57	0.379	6.09685e-102
NFIA	3.39832e-106	0.253484	0.954	0.822	6.7596e-102
LEFTY1	3.67594e-106	0.255238	0.314	0.165	7.31181e-102
SVOP	5.12648e-106	0.262105	0.423	0.249	1.01971e-101
RNF212B	5.57014e-106	-0.434344	0.278	0.443	1.10796e-101
COLEC11	6.0345e-106	0.267518	0.379	0.213	1.20032e-101
GALNT14	1.22674e-105	0.279219	0.946	0.811	2.44012e-101
PRKCE	1.9775e-105	-0.398514	0.89	0.908	3.93344e-101
SNAPC2	2.48569e-105	0.292932	0.498	0.316	4.94429e-101
MKL1	2.68778e-105	-0.47382	0.539	0.65	5.34626e-101
FAM118A	3.39382e-105	0.260287	0.403	0.234	6.75065e-101
CLSTN2	3.80708e-105	-0.453068	0.53	0.658	7.57266e-101
SPAG5	5.14762e-105	0.271269	0.331	0.179	1.02391e-100
KHDRBS2	5.37553e-105	0.284734	0.602	0.41	1.06925e-100
PPARG	5.85274e-105	0.257436	0.59	0.385	1.16417e-100
DPYSL2	6.14166e-105	0.279969	0.796	0.604	1.22164e-100
FNDC3A	6.69571e-105	0.314338	0.742	0.553	1.33184e-100
SAFB2	1.08601e-104	0.312781	0.628	0.442	2.16018e-100
SLC7A6	1.50357e-104	-0.437945	0.175	0.339	2.99075e-100
ST20-MTHFS	1.53798e-104	0.30347	0.708	0.51	3.05919e-100
S100A2	2.03793e-104	-0.385939	0.081	0.234	4.05365e-100
RRAS2	3.91012e-104	0.30034	0.507	0.325	7.77762e-100
UNC5C	4.72004e-104	-0.482975	0.29	0.455	9.38863e-100
PHF21B	4.74996e-104	-0.502344	0.159	0.319	9.44814e-100
FOXN3	5.92966e-104	-0.460326	0.699	0.761	1.17947e-99
EVA1A	1.08727e-103	0.318697	0.723	0.534	2.1627e-99
TMEM184A	1.17247e-103	0.302432	0.54	0.354	2.33215e-99
ALDH6A1	1.45983e-103	0.319976	0.651	0.459	2.90375e-99
LINC00371	1.74678e-103	0.26794	0.493	0.308	3.47453e-99
RCE1	2.05729e-103	0.277336	0.348	0.194	4.09216e-99
VDR	2.07637e-103	0.308422	0.845	0.668	4.1301e-99
ZNF618	2.6666e-103	-0.411469	0.722	0.78	5.30414e-99
ACTG1	4.11157e-103	-0.435551	0.229	0.393	8.17832e-99
SOX6	4.30304e-103	-0.370877	0.847	0.863	8.55918e-99
IFNGR2	4.41287e-103	0.307462	0.575	0.393	8.77764e-99
RHPN2	4.53282e-103	0.304752	0.667	0.477	9.01623e-99
DHRSX	6.24136e-103	0.291283	0.805	0.623	1.24147e-98
DENND2A	6.26137e-103	-0.530991	0.504	0.621	1.24545e-98
GCN1	7.54678e-103	0.284719	0.447	0.275	1.50113e-98
DNAJC22	1.53105e-102	0.260058	0.376	0.215	3.0454e-98
PAQR7	1.64688e-102	0.286565	0.48	0.302	3.27582e-98
LARP1B	1.69341e-102	0.330665	0.66	0.479	3.36836e-98
CTD-2574D22.6	1.77169e-102	0.300944	0.573	0.387	3.52406e-98
SYT9	2.22141e-102	0.294257	0.576	0.388	4.4186e-98
RBFOX2	2.79263e-102	-0.415373	0.668	0.747	5.55482e-98
ACSS2	3.71557e-102	0.324196	0.67	0.491	7.39064e-98
CCDC192	4.37286e-102	-0.453834	0.266	0.426	8.69805e-98
RUVBL1	4.52347e-102	0.307553	0.761	0.582	8.99764e-98
CDH1	6.00853e-102	-0.463289	0.338	0.493	1.19516e-97
TM7SF3	1.48458e-101	0.277029	0.54	0.349	2.95298e-97
CHST13	1.88127e-101	0.26138	0.321	0.173	3.74203e-97
ESRRG	2.44287e-101	-0.346163	0.921	0.91	4.85912e-97
MRPL33	2.64396e-101	-0.431775	0.653	0.731	5.2591e-97
GLYCTK	3.50529e-101	0.27236	0.46	0.286	6.97238e-97
RAB20	3.82547e-101	0.313923	0.769	0.597	7.60925e-97
LYPD6	4.32407e-101	-0.474814	0.224	0.385	8.60102e-97
ACSBG1	5.224e-101	0.264139	0.414	0.246	1.0391e-96
HAUS7	6.39432e-101	0.278788	0.506	0.323	1.27189e-96
CYP27B1	7.77797e-101	0.267801	0.373	0.212	1.54712e-96
NEIL1	1.26328e-100	0.251653	0.345	0.19	2.51279e-96
ACPP	1.48432e-100	-0.399188	0.086	0.237	2.95247e-96
EVPL	2.22296e-100	0.268614	0.45	0.276	4.42169e-96
NOP9	3.17429e-100	0.265094	0.379	0.221	6.31398e-96
SPATA9	7.22079e-100	-0.362327	0.08	0.23	1.43629e-95
UBE2H	7.69362e-100	-0.415312	0.604	0.695	1.53034e-95
KCTD8	7.741e-100	0.281406	0.515	0.329	1.53976e-95
TOMM40L	9.04916e-100	0.259905	0.397	0.233	1.79997e-95
FAM135B	1.07388e-99	0.275573	0.639	0.446	2.13606e-95
NHSL2	1.42288e-99	-0.48949	0.334	0.483	2.83025e-95
TKFC	1.58466e-99	0.30189	0.444	0.278	3.15204e-95
PXYLP1	1.67421e-99	0.288991	0.817	0.64	3.33017e-95
ARHGAP10	1.81294e-99	0.254833	0.874	0.686	3.60613e-95
RAB11FIP4	4.30756e-99	0.281579	0.822	0.658	8.56816e-95
NADSYN1	6.4092e-99	0.270316	0.431	0.262	1.27485e-94
SNX30	7.58479e-99	0.287888	0.776	0.586	1.50869e-94
PBX4	8.22357e-99	-0.354498	0.067	0.213	1.63575e-94
CERS4	1.02192e-98	0.282049	0.58	0.39	2.03271e-94
SLC12A8	1.07757e-98	-0.448489	0.234	0.394	2.1434e-94
FBRSL1	1.41104e-98	0.297308	0.847	0.702	2.80669e-94
LRPAP1	2.02441e-98	0.305073	0.463	0.292	4.02676e-94
NUBPL	2.66816e-98	0.294121	0.619	0.435	5.30724e-94
MYO15A	4.41208e-98	0.280029	0.443	0.274	8.77606e-94
TRPS1	4.91677e-98	0.308592	0.874	0.735	9.77994e-94
TSPAN5	4.96886e-98	-0.490026	0.236	0.392	9.88355e-94
SQRDL	5.07363e-98	0.263746	0.548	0.353	1.0092e-93
ST18	5.2649e-98	-0.430497	0.275	0.432	1.04724e-93
DNAJC6	5.31685e-98	0.276329	0.697	0.493	1.05757e-93
MALRD1	6.50531e-98	-0.450892	0.347	0.5	1.29397e-93
CAPN12	8.0012e-98	0.295001	0.54	0.359	1.59152e-93
RP13-582O9.6	8.7251e-98	0.292972	0.561	0.378	1.73551e-93
RNF216	1.39791e-97	-0.440324	0.511	0.624	2.78058e-93
LANCL2	1.61288e-97	0.287556	0.62	0.432	3.20819e-93
EPB41L2	1.7531e-97	0.276912	0.595	0.407	3.48709e-93
PCYT2	2.73807e-97	0.274331	0.445	0.276	5.4463e-93
CDYL2	3.06276e-97	0.273572	0.538	0.356	6.09214e-93
TEN1	3.4329e-97	0.292541	0.545	0.363	6.82838e-93
FAM129B	4.36015e-97	-0.512154	0.359	0.497	8.67278e-93
SMIM20	6.24844e-97	0.290977	0.575	0.392	1.24288e-92
AHDC1	6.28757e-97	-0.465104	0.628	0.71	1.25066e-92
HMOX2	6.33149e-97	0.298275	0.63	0.44	1.2594e-92
SZT2	9.54848e-97	0.301438	0.578	0.394	1.89929e-92
GSAP	1.19537e-96	0.308784	0.652	0.47	2.37771e-92
CCNJL	1.20609e-96	-0.471473	0.31	0.458	2.39903e-92
CLYBL	1.63613e-96	0.293347	0.8	0.63	3.25444e-92
TMEM161A	1.70609e-96	0.281668	0.452	0.282	3.39358e-92
CD109	1.74992e-96	0.258486	0.532	0.341	3.48077e-92
LOXL1	2.22997e-96	0.260667	0.458	0.285	4.43564e-92
COL19A1	2.58579e-96	0.303453	0.688	0.504	5.1434e-92
GHRHR	2.83635e-96	0.268592	0.483	0.306	5.64179e-92
CMTM7	3.24906e-96	0.289016	0.613	0.432	6.46271e-92
ALDH3A2	3.87545e-96	0.290774	0.584	0.4	7.70867e-92
DNAJB5	4.063e-96	0.299668	0.6	0.422	8.08172e-92
SMAD5	5.09112e-96	0.284264	0.444	0.279	1.01267e-91
ATP1A1	5.31791e-96	-0.484468	0.624	0.698	1.05779e-91
CTD-2207O23.3	6.96577e-96	-0.476605	0.263	0.412	1.38556e-91
GAD1	9.26575e-96	-0.415476	0.113	0.264	1.84305e-91
TLE1	1.52851e-95	-0.547223	0.421	0.54	3.04037e-91
ATP2B4	2.35037e-95	-0.468093	0.234	0.389	4.67512e-91
PRKCQ	3.92853e-95	-0.600443	0.367	0.489	7.81423e-91
PTK7	4.11114e-95	-0.472224	0.252	0.405	8.17747e-91
BIK	4.79232e-95	0.251443	0.357	0.204	9.5324e-91
GSTK1	7.33354e-95	0.258366	0.418	0.254	1.45872e-90
INSC	7.7915e-95	0.273146	0.599	0.414	1.54981e-90
NAV2	7.83491e-95	-0.477202	0.878	0.867	1.55844e-90
AK5	7.99604e-95	0.293153	0.629	0.451	1.59049e-90
KSR1	1.01948e-94	-0.388824	0.821	0.846	2.02784e-90
POLG	1.03539e-94	0.28742	0.551	0.374	2.0595e-90
POP1	1.14546e-94	0.259916	0.409	0.246	2.27844e-90
CARD10	1.55381e-94	0.290451	0.641	0.454	3.09069e-90
CYB5A	2.38877e-94	0.295336	0.82	0.656	4.7515e-90
GPR155	2.68733e-94	0.276004	0.496	0.32	5.34537e-90
SLC43A1	3.11349e-94	-0.47218	0.242	0.389	6.19305e-90
SFMBT1	3.17078e-94	0.293301	0.593	0.411	6.307e-90
DPP9	5.86052e-94	0.282523	0.548	0.369	1.16572e-89
WDR5	6.11164e-94	0.277122	0.412	0.252	1.21567e-89
DDX58	6.93525e-94	0.269308	0.478	0.303	1.37949e-89
FARS2	7.58592e-94	0.277555	0.759	0.587	1.50892e-89
SCLY	7.79713e-94	0.273568	0.52	0.345	1.55093e-89
USP20	1.85364e-93	0.260857	0.453	0.283	3.68708e-89
AFMID	1.90297e-93	0.270486	0.597	0.414	3.78521e-89
PRR5-ARHGAP8	1.96436e-93	0.289473	0.865	0.733	3.90731e-89
RP11-949J7.8	2.70487e-93	0.264527	0.434	0.271	5.38026e-89
SPG7	2.90966e-93	0.287543	0.741	0.573	5.78761e-89
SHTN1	4.18572e-93	0.286816	0.521	0.348	8.32582e-89
RP11-315D16.2	5.22849e-93	0.294211	0.606	0.426	1.04e-88
KCNQ1	5.83639e-93	-0.361188	0.893	0.908	1.16092e-88
PCCA	7.26575e-93	0.270131	0.933	0.83	1.44523e-88
VPS8	9.05864e-93	0.259609	0.541	0.356	1.80185e-88
LHFPL2	1.468e-92	0.271161	0.722	0.54	2.91999e-88
SMAD7	1.47997e-92	-0.393884	0.658	0.732	2.94381e-88
PQLC1	1.7288e-92	0.280051	0.671	0.476	3.43875e-88
MIGA2	2.69104e-92	0.261834	0.488	0.313	5.35274e-88
ADD1	2.91097e-92	0.275331	0.707	0.512	5.79021e-88
LIPA	3.24571e-92	-0.343417	0.855	0.884	6.45604e-88
ATP6V1B1	4.2431e-92	-0.397474	0.119	0.265	8.43995e-88
CERS6	4.41183e-92	0.264845	0.745	0.569	8.77558e-88
SELO	4.9481e-92	0.282201	0.454	0.286	9.84226e-88
OSGIN1	5.76742e-92	0.270157	0.425	0.263	1.1472e-87
ATP5G2	9.09899e-92	0.26714	0.533	0.356	1.80988e-87
SULF2	9.64507e-92	0.263309	0.631	0.441	1.9185e-87
MPND	1.03161e-91	0.270174	0.571	0.39	2.05198e-87
TNKS1BP1	1.12159e-91	-0.433453	0.309	0.455	2.23095e-87
CLSTN3	1.1897e-91	0.26817	0.607	0.422	2.36643e-87
TRPM3	1.55003e-91	0.261157	0.934	0.81	3.08316e-87
RASGRF1	1.59582e-91	0.251497	0.651	0.45	3.17425e-87
RP11-96O20.4	1.71177e-91	0.26882	0.665	0.47	3.40489e-87
SLC38A1	1.84905e-91	-0.408332	0.139	0.289	3.67795e-87
MAMDC4	1.92086e-91	0.286588	0.554	0.378	3.82078e-87
RNF126	2.63909e-91	0.258909	0.43	0.267	5.24942e-87
VASN	3.00636e-91	0.273627	0.647	0.46	5.97995e-87
PDE8A	4.06671e-91	0.290859	0.828	0.677	8.08909e-87
CNTD1	4.97677e-91	-0.412346	0.199	0.351	9.8993e-87
PTGR1	6.05666e-91	0.276756	0.467	0.302	1.20473e-86
ATP9A	8.76342e-91	-0.461276	0.209	0.359	1.74313e-86
FBXL20	1.4517e-90	0.274003	0.575	0.39	2.88757e-86
HIF3A	1.60197e-90	-0.410368	0.142	0.292	3.18648e-86
RARA	1.6598e-90	0.279085	0.868	0.74	3.30152e-86
LHFPL3	1.97572e-90	0.277449	0.679	0.5	3.92991e-86
AKR1C3	5.33332e-90	0.252539	0.47	0.3	1.06085e-85
SIPA1L1	7.59055e-90	0.297669	0.844	0.699	1.50984e-85
HOXB4	8.51665e-90	-0.329642	0.068	0.203	1.69405e-85
SLC22A4	9.76202e-90	0.273283	0.692	0.503	1.94176e-85
NOTCH3	1.35124e-89	-0.382944	0.1	0.242	2.68774e-85
AGMO	1.61766e-89	0.262134	0.548	0.368	3.21768e-85
STX8	2.1145e-89	-0.482669	0.455	0.571	4.20595e-85
PXK	2.18729e-89	-0.431919	0.344	0.485	4.35075e-85
LRRC45	5.59084e-89	0.281944	0.552	0.378	1.11207e-84
SLC12A3	2.00895e-88	-0.888708	0.143	0.282	3.99599e-84
DEAF1	2.11334e-88	0.296878	0.835	0.695	4.20365e-84
GCDH	2.78744e-88	0.257159	0.428	0.267	5.5445e-84
FLOT2	2.92148e-88	0.252199	0.365	0.215	5.81111e-84
GSG1	2.97309e-88	-0.362837	0.086	0.223	5.91377e-84
RP11-439C15.6	3.50548e-88	0.258025	0.897	0.784	6.97275e-84
ZNF816-ZNF321P	4.59426e-88	-0.413185	0.197	0.345	9.13844e-84
KCNS3	5.15657e-88	0.268584	0.749	0.577	1.02569e-83
CDR2	7.21288e-88	0.270593	0.661	0.479	1.43471e-83
BCL9L	7.87545e-88	0.279181	0.768	0.611	1.56651e-83
KLHL13	9.50776e-88	-0.436603	0.281	0.426	1.89119e-83
PAPLN	1.54504e-87	0.252337	0.679	0.48	3.07324e-83
MRVI1	1.75358e-87	-0.418978	0.093	0.231	3.48805e-83
ARHGAP18	3.32703e-87	-0.44405	0.477	0.59	6.61779e-83
SLC2A12	3.68599e-87	-0.383338	0.198	0.347	7.33181e-83
DTX4	5.96106e-87	0.26756	0.554	0.377	1.18571e-82
CA12	6.01724e-87	-0.463426	0.581	0.665	1.19689e-82
PPP1R37	6.42795e-87	0.290946	0.684	0.514	1.27858e-82
POM121	1.27904e-86	0.26304	0.478	0.313	2.54413e-82
ARHGEF18	1.6522e-86	-0.444147	0.248	0.39	3.2864e-82
DAAM1	2.36948e-86	-0.403593	0.576	0.672	4.71314e-82
ADGRL3	2.50313e-86	-0.436533	0.44	0.565	4.97897e-82
DNMT3A	3.02409e-86	-0.404443	0.648	0.728	6.01522e-82
EXTL3	3.82189e-86	0.269595	0.63	0.457	7.60212e-82
SH3KBP1	4.85706e-86	0.252398	0.602	0.42	9.66118e-82
HS3ST1	6.84246e-86	0.250821	0.42	0.261	1.36103e-81
ADAM19	7.48453e-86	-0.432348	0.307	0.447	1.48875e-81
RIPK4	1.28524e-85	0.280615	0.686	0.512	2.55646e-81
MYO5C	1.45819e-85	-0.440358	0.286	0.425	2.90049e-81
OGG1	2.33853e-85	0.274527	0.652	0.48	4.65156e-81
CTSB	3.00315e-85	0.268316	0.568	0.395	5.97356e-81
FZD5	5.36393e-85	0.273601	0.523	0.354	1.06694e-80
CMTM4	5.55835e-85	-0.380465	0.461	0.585	1.10561e-80
GRAMD3	6.46283e-85	-0.388613	0.574	0.665	1.28552e-80
SSPN	1.15716e-84	-0.448916	0.467	0.583	2.3017e-80
TSNARE1	1.48486e-84	0.269715	0.638	0.47	2.95353e-80
SSH2	1.57227e-84	0.272821	0.855	0.713	3.12741e-80
NUMB	1.6718e-84	0.258921	0.799	0.626	3.32537e-80
TRIP11	1.76179e-84	0.264074	0.509	0.342	3.50438e-80
TOX	1.97661e-84	-0.449335	0.556	0.646	3.93167e-80
TUT1	1.9787e-84	0.274408	0.515	0.346	3.93583e-80
CCNYL1	2.11816e-84	0.258548	0.611	0.435	4.21324e-80
RP11-201K10.3	2.26778e-84	-0.396223	0.191	0.336	4.51084e-80
SYTL2	3.24343e-84	-0.414132	0.336	0.473	6.45151e-80
EVC	4.63139e-84	0.264969	0.778	0.605	9.21229e-80
CD55	5.4639e-84	-0.315399	0.073	0.205	1.08683e-79
RCL1	6.44585e-84	0.279866	0.651	0.484	1.28214e-79
TRABD2B	7.64947e-84	0.25078	0.938	0.795	1.52156e-79
TMEM8A	1.10653e-83	-0.406525	0.287	0.429	2.201e-79
NCOA4	1.22109e-83	0.271263	0.588	0.419	2.42887e-79
TFAP2A	1.84051e-83	-0.459483	0.235	0.371	3.66096e-79
OARD1	1.91572e-83	0.282485	0.797	0.639	3.81055e-79
LPIN1	1.92466e-83	-0.408192	0.485	0.598	3.82834e-79
GLRX	2.7182e-83	-0.376835	0.64	0.714	5.40676e-79
SLC26A1	3.42379e-83	0.264733	0.581	0.409	6.81025e-79
ERBB3	3.58806e-83	0.273534	0.578	0.409	7.137e-79
DOK5	3.80147e-83	-0.414013	0.193	0.334	7.56149e-79
EGFR	6.78122e-83	0.262888	0.882	0.742	1.34885e-78
OMA1	1.11959e-82	0.259399	0.645	0.469	2.22697e-78
MYO10	1.32221e-82	-0.544372	0.746	0.731	2.63e-78
MMP11	1.68742e-82	0.266096	0.511	0.346	3.35644e-78
LYPD6B	2.11972e-82	-0.391504	0.156	0.298	4.21633e-78
EPS15L1	2.43911e-82	0.25353	0.785	0.618	4.85163e-78
PPIL2	3.37692e-82	0.265704	0.622	0.447	6.71704e-78
STUM	3.92276e-82	-0.358699	0.135	0.277	7.80275e-78
IFITM10	5.99442e-82	-0.385403	0.111	0.246	1.19235e-77
LITAF	6.20135e-82	-0.45172	0.549	0.64	1.23351e-77
SERTAD4	7.06767e-82	-0.319891	0.072	0.202	1.40583e-77
ATP2C1	1.21418e-81	-0.400651	0.39	0.518	2.41513e-77
MAN2C1	1.77194e-81	0.260205	0.46	0.3	3.52457e-77
RP11-20I23.3	1.83586e-81	0.274667	0.574	0.412	3.6517e-77
CD81	6.4019e-81	-0.406287	0.221	0.362	1.2734e-76
RMI2	1.03241e-80	-0.44881	0.572	0.65	2.05356e-76
GOLM1	1.19797e-80	-0.396558	0.299	0.443	2.38288e-76
TLR5	1.27284e-80	-0.385808	0.242	0.383	2.5318e-76
SEMA4D	1.73763e-80	0.26124	0.875	0.737	3.45632e-76
MAF	2.03601e-80	0.254087	0.516	0.35	4.04983e-76
STK39	2.7964e-80	-0.500522	0.56	0.633	5.56233e-76
URGCP-MRPS24	2.96432e-80	0.25767	0.565	0.396	5.89633e-76
DCUN1D4	3.70308e-80	0.268709	0.742	0.579	7.3658e-76
CRIP2	3.92385e-80	-0.391641	0.156	0.294	7.80493e-76
PRTFDC1	4.05645e-80	-0.354908	0.127	0.263	8.06868e-76
LIN52	4.92592e-80	0.264085	0.737	0.561	9.79815e-76
MGMT	5.10231e-80	0.256063	0.697	0.526	1.0149e-75
FOSL2	6.77401e-80	-0.457942	0.497	0.595	1.34742e-75
NRK	1.09912e-79	-0.348566	0.114	0.248	2.18627e-75
KIF26B	1.33805e-79	-0.450683	0.501	0.607	2.66152e-75
FAM178B	1.63579e-79	-0.37925	0.163	0.303	3.25376e-75
ANKIB1	1.64633e-79	0.271088	0.617	0.447	3.27471e-75
TUBB2B	1.99391e-79	-0.324677	0.088	0.216	3.96609e-75
PLCL1	2.28848e-79	-0.383193	0.869	0.874	4.55203e-75
KCNMB2	2.40913e-79	-0.412303	0.495	0.602	4.79201e-75
TMPRSS4	3.01694e-79	0.251065	0.498	0.332	6.001e-75
CACNA2D3	3.08983e-79	-0.577448	0.713	0.729	6.14598e-75
FCHSD2	3.19821e-79	-0.410789	0.334	0.467	6.36155e-75
WLS	3.63755e-79	-0.36853	0.622	0.698	7.23545e-75
FOXP2	4.52237e-79	0.267713	0.737	0.566	8.99545e-75
LRRFIP1	5.2043e-79	-0.417336	0.723	0.774	1.03519e-74
TMTC1	1.37873e-78	-0.470792	0.277	0.415	2.74243e-74
LGALS3	1.98676e-78	-0.326034	0.109	0.242	3.95185e-74
CNDP2	2.2982e-78	0.258336	0.733	0.566	4.57136e-74
RP11-295K3.1	3.11423e-78	-0.466683	0.356	0.477	6.19452e-74
ATP1B1	4.36234e-78	-0.382066	0.712	0.754	8.67713e-74
SOGA1	4.87006e-78	-0.43316	0.377	0.499	9.68703e-74
MAPKAPK3	5.04948e-78	0.27284	0.733	0.581	1.00439e-73
EIF4E2	1.04991e-77	0.258659	0.556	0.39	2.08838e-73
CCDC12	1.14642e-77	-0.400213	0.719	0.753	2.28034e-73
ITPR1	1.24848e-77	-0.335545	0.931	0.919	2.48335e-73
RNF19A	1.41161e-77	0.25616	0.677	0.507	2.80784e-73
HEXB	1.46695e-77	0.26186	0.574	0.411	2.91792e-73
CMSS1	1.66926e-77	-0.394944	0.648	0.721	3.32033e-73
PXDNL	1.71066e-77	-0.447945	0.408	0.523	3.40267e-73
KIRREL	2.10249e-77	-0.490695	0.341	0.46	4.18206e-73
ZNF93	2.27475e-77	-0.298643	0.096	0.227	4.5247e-73
BAIAP2L1	3.48626e-77	-0.406417	0.286	0.419	6.93451e-73
ARRB1	4.80994e-77	-0.44321	0.194	0.328	9.56744e-73
FXYD2	9.01497e-77	-0.463405	0.665	0.705	1.79317e-72
RP11-903H12.5	1.27073e-76	0.264163	0.572	0.409	2.52761e-72
DUSP9	1.74376e-76	-0.32819	0.083	0.208	3.46851e-72
APEH	1.8118e-76	0.259384	0.511	0.353	3.60384e-72
HIVEP3	2.48695e-76	-0.389239	0.671	0.74	4.9468e-72
FRAS1	2.72969e-76	-0.329906	0.83	0.836	5.42963e-72
SMTN	2.79229e-76	0.252666	0.698	0.532	5.55414e-72
ADAMTS15	3.68136e-76	-0.402977	0.256	0.392	7.3226e-72
PLEKHM2	4.02904e-76	0.27215	0.482	0.326	8.01417e-72
CSMD2	5.64258e-76	-0.457171	0.377	0.498	1.12237e-71
KIAA2026	7.2296e-76	-0.374139	0.433	0.55	1.43804e-71
SLC2A1	7.86161e-76	-0.395105	0.42	0.537	1.56375e-71
MXRA7	1.27181e-75	-0.350116	0.128	0.261	2.52976e-71
HSPB2-C11orf52	1.5959e-75	0.259014	0.591	0.428	3.1744e-71
CKMT2	1.81656e-75	-0.311562	0.108	0.238	3.61332e-71
EGF	2.08727e-75	-0.56751	0.396	0.497	4.15179e-71
RAB11FIP1	2.21107e-75	-0.384478	0.301	0.43	4.39804e-71
CCDC85C	2.76644e-75	0.257013	0.871	0.739	5.50273e-71
PEX5L	3.36769e-75	-0.398966	0.215	0.352	6.69867e-71
SLC16A5	6.77941e-75	-0.376742	0.209	0.346	1.34849e-70
COBLL1	6.91319e-75	-0.36315	0.785	0.799	1.3751e-70
NMNAT2	1.99136e-74	-0.41143	0.28	0.41	3.96102e-70
UMOD	2.60269e-74	-0.569697	0.169	0.292	5.177e-70
TMEM217	3.1758e-74	0.256325	0.606	0.444	6.31699e-70
RALGPS1	3.49949e-74	-0.367516	0.768	0.796	6.96083e-70
HOXD4	5.15358e-74	-0.263695	0.082	0.207	1.0251e-69
NNT	5.28328e-74	-0.368484	0.305	0.437	1.0509e-69
TMEM105	6.6804e-74	-0.286701	0.093	0.221	1.3288e-69
UST	7.19697e-74	-0.445022	0.437	0.542	1.43155e-69
SMIM5	8.77882e-74	-0.404911	0.244	0.375	1.74619e-69
OBSCN	1.03874e-73	-0.410647	0.457	0.565	2.06615e-69
RP11-894J14.5	1.05549e-73	0.252672	0.661	0.494	2.09947e-69
CLMN	1.55332e-73	-0.348295	0.859	0.856	3.0897e-69
PSMG4	3.49887e-73	-0.397795	0.416	0.53	6.9596e-69
RPS6KA1	5.48231e-73	0.250602	0.504	0.35	1.09049e-68
PPFIA3	6.71388e-73	-0.372734	0.416	0.529	1.33546e-68
SPHK2	6.75707e-73	0.2509	0.617	0.457	1.34405e-68
PFKP	8.92136e-73	-0.430463	0.53	0.612	1.77455e-68
RP11-235E17.2	9.12812e-73	0.261626	0.513	0.359	1.81567e-68
NUAK1	9.29025e-73	-0.449964	0.377	0.491	1.84792e-68
SSBP3	1.13882e-72	-0.35764	0.781	0.818	2.26523e-68
ITPR3	1.30728e-72	-0.371875	0.161	0.293	2.6003e-68
CASR	1.54956e-72	-0.458557	0.403	0.507	3.08223e-68
LINGO2	1.58797e-72	-0.425634	0.407	0.519	3.15862e-68
CALCR	1.69365e-72	-0.378599	0.128	0.255	3.36884e-68
GATA3	4.27167e-72	-0.395725	0.086	0.205	8.49679e-68
RP11-65B7.2	7.69594e-72	-0.371038	0.245	0.377	1.5308e-67
MAP2K6	8.70359e-72	-0.474818	0.29	0.411	1.73123e-67
LRRC2	1.05501e-71	-0.346505	0.153	0.282	2.09852e-67
GPRC5B	1.14076e-71	-0.343406	0.11	0.235	2.26908e-67
PAQR8	2.17796e-71	-0.323998	0.111	0.237	4.33218e-67
DAGLB	2.9828e-71	0.261669	0.58	0.422	5.93308e-67
PROX1	3.32724e-71	-0.341344	0.113	0.238	6.61822e-67
CYTIP	5.24906e-71	-0.371677	0.196	0.328	1.04409e-66
LIMS1	6.20017e-71	-0.365269	0.647	0.706	1.23328e-66
KCNJ3	6.54311e-71	-0.337709	0.282	0.417	1.30149e-66
PHGDH	7.83655e-71	-0.369599	0.412	0.529	1.55877e-66
ZNF423	9.22671e-71	-0.463307	0.545	0.63	1.83528e-66
GRIN2B	9.47695e-71	-0.400056	0.419	0.532	1.88506e-66
TMEM72	9.53351e-71	-0.383168	0.383	0.502	1.89631e-66
PYGB	1.10124e-70	-0.376592	0.391	0.505	2.19048e-66
HEMK1	3.47267e-70	0.277373	0.608	0.458	6.90749e-66
BMPR1B	4.80688e-70	-0.508744	0.284	0.407	9.56136e-66
ZNF385D	7.47329e-70	-0.432209	0.608	0.675	1.48651e-65
FRMD4A	8.70809e-70	-0.334684	0.841	0.876	1.73213e-65
PFKFB3	1.14005e-69	-0.401899	0.378	0.501	2.26768e-65
IQGAP1	1.20334e-69	-0.382344	0.413	0.519	2.39357e-65
APBB2	3.45337e-69	-0.363829	0.863	0.869	6.86909e-65
CLDN14	3.55257e-69	-0.485703	0.268	0.385	7.06642e-65
CFAP221	6.6263e-69	-0.410694	0.339	0.455	1.31804e-64
GSN	7.28084e-69	-0.444258	0.513	0.608	1.44823e-64
C9orf3	7.95542e-69	-0.278311	0.951	0.944	1.58241e-64
CLDN4	9.69904e-69	-0.364348	0.25	0.38	1.92924e-64
PITPNM3	1.12681e-68	-0.381256	0.168	0.294	2.24135e-64
LMO1	1.70148e-68	-0.341709	0.12	0.241	3.38441e-64
SLC38A11	2.04985e-68	-0.360416	0.248	0.374	4.07735e-64
EXT1	2.20189e-68	-0.318459	0.74	0.784	4.37978e-64
NT5DC3	2.82926e-68	-0.362554	0.25	0.377	5.62768e-64
RASIP1	4.48518e-68	-0.353924	0.196	0.325	8.92147e-64
DTNB	5.42468e-68	-0.368344	0.487	0.586	1.07902e-63
PCDH1	8.3169e-68	-0.387128	0.418	0.531	1.65432e-63
FILIP1L	1.11322e-67	-0.384897	0.57	0.651	2.2143e-63
PRKD1	1.51583e-67	-0.379296	0.732	0.771	3.01514e-63
SGIP1	1.83225e-67	-0.551823	0.392	0.481	3.64452e-63
DEFB1	2.10313e-67	-0.466614	0.243	0.357	4.18334e-63
AC027682.1	2.51471e-67	-0.360979	0.249	0.376	5.00201e-63
TMEM178B	3.28555e-67	-0.386532	0.433	0.534	6.53528e-63
CLEC16A	3.3563e-67	-0.341305	0.843	0.849	6.67602e-63
SMARCD3	3.69709e-67	-0.345655	0.168	0.294	7.35388e-63
IGSF22	5.40516e-67	-0.274859	0.101	0.223	1.07514e-62
RPS6KA6	7.7134e-67	-0.30079	0.128	0.251	1.53427e-62
FAM49B	7.77253e-67	-0.394421	0.485	0.577	1.54603e-62
ANK2	8.21785e-67	-0.358422	0.653	0.699	1.63461e-62
FAM189A2	8.86897e-67	-0.30489	0.094	0.211	1.76413e-62
ACOXL	1.25945e-66	-0.440925	0.597	0.657	2.50517e-62
CYYR1	1.53128e-66	-0.293325	0.107	0.227	3.04587e-62
LCP1	1.57807e-66	-0.298003	0.096	0.212	3.13894e-62
FOXO3	1.79474e-66	-0.324071	0.759	0.798	3.56992e-62
COX14	2.3322e-66	0.253854	0.626	0.478	4.63898e-62
PLEKHG5	2.34051e-66	0.261662	0.519	0.372	4.6555e-62
SLC43A2	3.15782e-66	-0.350271	0.642	0.699	6.28122e-62
SSBP4	3.6954e-66	-0.374151	0.161	0.284	7.35051e-62
LPAR1	3.70636e-66	-0.309032	0.094	0.211	7.37232e-62
ITPR2	5.69291e-66	-0.295941	0.821	0.836	1.13238e-61
TANC2	4.4654e-65	-0.387771	0.235	0.359	8.88213e-61
CHL1	4.74597e-65	-0.362952	0.487	0.579	9.44022e-61
SQLE	5.84434e-65	-0.283752	0.114	0.233	1.1625e-60
RARB	7.00403e-65	-0.411847	0.568	0.65	1.39317e-60
PHC2	7.553e-65	-0.355009	0.649	0.707	1.50237e-60
SYT13	1.20691e-64	-0.33448	0.193	0.319	2.40067e-60
SLC22A15	1.32318e-64	-0.282339	0.093	0.208	2.63194e-60
ZNF511-PRAP1	2.53859e-64	0.250665	0.577	0.426	5.0495e-60
LAMA3	2.56077e-64	-0.377147	0.334	0.454	5.09363e-60
ZDHHC1	2.87064e-64	-0.355363	0.213	0.335	5.70999e-60
SLC14A2	2.98334e-64	-0.408579	0.485	0.582	5.93416e-60
FAM46B	4.52386e-64	-0.33223	0.165	0.286	8.99842e-60
CREB3L2	6.53275e-64	-0.391061	0.673	0.714	1.29943e-59
EXOSC7	7.52513e-64	-0.390197	0.22	0.339	1.49682e-59
TSC22D4	8.51869e-64	-0.338808	0.224	0.349	1.69445e-59
ABCA4	9.7726e-64	-0.413221	0.451	0.546	1.94387e-59
TET1	1.39739e-63	-0.308388	0.139	0.26	2.77955e-59
CDH18	4.60728e-63	-0.397236	0.465	0.564	9.16433e-59
GAS6	4.79634e-63	-0.35929	0.135	0.253	9.5404e-59
PCED1B	5.64429e-63	-0.322035	0.154	0.275	1.12271e-58
SIAH3	5.66732e-63	-0.405762	0.345	0.452	1.12729e-58
FLNA	6.88214e-63	-0.337631	0.146	0.265	1.36893e-58
CYP1B1	9.17214e-63	-0.347712	0.189	0.311	1.82443e-58
ATP6V0D2	9.72295e-63	-0.366197	0.185	0.303	1.93399e-58
DAGLA	1.13014e-62	-0.37614	0.406	0.513	2.24796e-58
TTLL11	2.00453e-62	-0.345395	0.66	0.715	3.98721e-58
CYTH1	2.33744e-62	-0.365881	0.468	0.56	4.6494e-58
AMPD3	3.20256e-62	-0.386904	0.56	0.631	6.37022e-58
MITF	3.3103e-62	-0.324611	0.711	0.749	6.58452e-58
KLHL14	3.31854e-62	-0.345188	0.224	0.348	6.6009e-58
CTNNA2	3.34504e-62	-0.33318	0.732	0.783	6.65361e-58
ASIC2	6.00122e-62	-0.440993	0.563	0.643	1.1937e-57
ARL15	6.99187e-62	-0.37083	0.653	0.706	1.39075e-57
FA2H	9.31668e-62	-0.377181	0.318	0.429	1.85318e-57
WNK1	1.10245e-61	-0.39499	0.481	0.563	2.19289e-57
KCTD12	3.84468e-61	-0.259564	0.094	0.206	7.64745e-57
ZNF516	4.42009e-61	-0.320201	0.579	0.663	8.792e-57
MPPED2	6.77158e-61	-0.36413	0.651	0.703	1.34694e-56
KSR2	9.69435e-61	-0.426106	0.509	0.585	1.9283e-56
GET4	1.92482e-60	0.250711	0.544	0.401	3.82866e-56
NPNT	2.23005e-60	-0.366114	0.379	0.485	4.4358e-56
NFE2L2	2.2643e-60	-0.316652	0.766	0.79	4.50391e-56
RAPGEF3	3.7642e-60	-0.351415	0.51	0.6	7.48736e-56
PPM1L	4.0513e-60	-0.329913	0.783	0.799	8.05845e-56
AFAP1L2	6.00954e-60	-0.399867	0.23	0.344	1.19536e-55
ISYNA1	7.81562e-60	-0.299444	0.107	0.218	1.55461e-55
SUMF1	2.85475e-59	-0.308902	0.745	0.775	5.67838e-55
SETD7	3.47463e-59	-0.340918	0.247	0.365	6.91139e-55
PBX3	3.56884e-59	-0.334496	0.237	0.355	7.09877e-55
ERMP1	1.07677e-58	-0.353398	0.265	0.38	2.1418e-54
COL4A6	1.20162e-58	-0.334458	0.243	0.362	2.39015e-54
RNF212	1.48725e-58	-0.282788	0.193	0.316	2.95828e-54
SLC29A2	1.8221e-58	-0.29032	0.104	0.213	3.62434e-54
KCNK1	2.10678e-58	-0.301243	0.201	0.321	4.19061e-54
GPATCH2L	2.6949e-58	-0.372773	0.322	0.428	5.36042e-54
TTC39C	2.80973e-58	-0.313868	0.196	0.314	5.58884e-54
GAS1	3.58019e-58	-0.275896	0.16	0.279	7.12135e-54
PCDH7	8.43006e-58	-0.375101	0.27	0.384	1.67682e-53
C4orf51	9.50844e-58	-0.333565	0.372	0.48	1.89132e-53
CPAMD8	9.93649e-58	-0.331319	0.097	0.203	1.97647e-53
WDR1	1.24857e-57	-0.355669	0.506	0.592	2.48354e-53
PLPPR1	2.43489e-57	-0.348051	0.511	0.589	4.84324e-53
MBNL1	4.93599e-57	-0.307844	0.675	0.72	9.81817e-53
AFF1	5.00526e-57	-0.262409	0.893	0.891	9.95596e-53
MAP7D1	1.16906e-56	-0.308071	0.181	0.296	2.32538e-52
AMFR	1.34404e-56	-0.32722	0.472	0.563	2.67343e-52
SCD5	1.40288e-56	-0.373428	0.647	0.689	2.79047e-52
ATP8A1	1.41712e-56	-0.363369	0.48	0.569	2.8188e-52
RP11-385J1.3	1.52786e-56	-0.373124	0.406	0.502	3.03906e-52
MAMSTR	1.79244e-56	-0.309506	0.301	0.417	3.56535e-52
GYPC	2.89151e-56	-0.342739	0.107	0.214	5.7515e-52
ZNF608	3.26352e-56	-0.299524	0.702	0.734	6.49147e-52
TSPAN8	3.55215e-56	-0.346579	0.312	0.426	7.06558e-52
OGDHL	4.11044e-56	-0.341403	0.381	0.485	8.17607e-52
CPM	5.16948e-56	-0.346865	0.545	0.611	1.02826e-51
FAM19A1	5.7452e-56	-0.344633	0.323	0.435	1.14278e-51
BLNK	8.88742e-56	-0.334651	0.242	0.355	1.7678e-51
CTC-441N14.4	1.36698e-55	-0.262301	0.097	0.201	2.71906e-51
TRAF5	1.6431e-55	-0.286269	0.131	0.24	3.26829e-51
TXNIP	2.0915e-55	-0.286992	0.183	0.297	4.16021e-51
CRYBG3	5.82804e-55	-0.32408	0.272	0.384	1.15926e-50
HSPG2	7.80276e-55	-0.441399	0.41	0.5	1.55205e-50
MERTK	9.42737e-55	-0.328033	0.536	0.612	1.8752e-50
PRDM5	1.62389e-54	-0.301473	0.182	0.296	3.23007e-50
TBXAS1	1.78506e-54	-0.365715	0.519	0.595	3.55066e-50
ADORA1	2.19712e-54	-0.254837	0.105	0.211	4.37029e-50
KCNJ5	2.46446e-54	-0.284359	0.106	0.21	4.90207e-50
HOXC4	2.77336e-54	-0.35279	0.429	0.526	5.5165e-50
ERICH1	3.01687e-54	-0.369815	0.476	0.562	6.00086e-50
AC104304.4	3.4703e-54	-0.260679	0.098	0.201	6.90277e-50
CTDSPL	3.95986e-54	-0.342407	0.718	0.751	7.87656e-50
BFSP2	9.20979e-54	-0.313875	0.133	0.238	1.83192e-49
CARMIL1	9.78595e-54	-0.370534	0.62	0.672	1.94652e-49
LAMC2	1.79575e-53	-0.268265	0.103	0.206	3.57193e-49
CCDC148	1.99669e-53	-0.361628	0.592	0.647	3.97162e-49
SGMS1	2.11464e-53	-0.272985	0.813	0.83	4.20623e-49
MVB12B	2.15249e-53	-0.374397	0.254	0.36	4.28151e-49
STARD13	2.70643e-53	-0.321667	0.718	0.755	5.38335e-49
CTD-2021K4.1	2.76758e-53	-0.33503	0.463	0.549	5.505e-49
BCAS4	2.80492e-53	-0.36659	0.329	0.433	5.57926e-49
DNER	3.03977e-53	-0.37465	0.304	0.412	6.04641e-49
RCAN2	6.05772e-53	-0.39675	0.499	0.577	1.20494e-48
AUH	7.51091e-53	-0.316088	0.37	0.471	1.49399e-48
DST	9.24143e-53	-0.305583	0.727	0.757	1.83821e-48
CREB3L1	9.97986e-53	-0.277235	0.167	0.277	1.98509e-48
ZNF43	1.15406e-52	-0.270751	0.162	0.273	2.29553e-48
COL26A1	1.21698e-52	-0.367896	0.208	0.314	2.42069e-48
FOLR3	1.69115e-52	-0.274317	0.117	0.221	3.36388e-48
ABCC5	3.72748e-52	-0.310393	0.295	0.404	7.41432e-48
CTD-3088G3.8	5.22517e-52	-0.420459	0.387	0.466	1.03934e-47
HOXB8	5.38343e-52	-0.267615	0.129	0.234	1.07082e-47
MYRF	7.08078e-52	-0.292429	0.221	0.337	1.40844e-47
COA1	9.24316e-52	-0.346445	0.4	0.49	1.83856e-47
ATG7	1.07191e-51	-0.344182	0.602	0.662	2.13214e-47
TMEM45B	1.13604e-51	-0.286683	0.143	0.248	2.25969e-47
NRXN3	1.25627e-51	-0.307738	0.769	0.807	2.49884e-47
SLC48A1	1.36336e-51	-0.31716	0.49	0.58	2.71186e-47
TMEM164	1.46932e-51	-0.339271	0.455	0.541	2.92262e-47
RGS6	1.69796e-51	-0.438916	0.461	0.541	3.37741e-47
TAF4B	1.7931e-51	-0.332357	0.386	0.481	3.56666e-47
SYN3	1.99839e-51	-0.429407	0.835	0.836	3.97499e-47
DTNA	2.93834e-51	-0.315016	0.469	0.56	5.84464e-47
SPC24	4.78674e-51	-0.324635	0.352	0.452	9.52131e-47
RECQL5	1.18003e-50	-0.349461	0.55	0.617	2.3472e-46
ID1	1.45247e-50	-0.267708	0.126	0.228	2.88912e-46
NSMCE2	1.5637e-50	-0.317187	0.597	0.656	3.11036e-46
USP13	3.2024e-50	-0.369259	0.294	0.393	6.3699e-46
RIMKLB	3.28334e-50	-0.316031	0.325	0.431	6.53088e-46
CLCN5	3.90317e-50	-0.345862	0.482	0.564	7.76379e-46
AHCYL2	6.36399e-50	-0.314933	0.583	0.635	1.26586e-45
DTX1	6.90799e-50	-0.296392	0.13	0.231	1.37407e-45
FAM171A1	8.08267e-50	-0.444168	0.558	0.588	1.60772e-45
DOCK1	9.42636e-50	-0.312038	0.837	0.847	1.875e-45
MTCL1	1.4615e-49	-0.322892	0.494	0.577	2.90706e-45
PMEPA1	1.84925e-49	-0.361921	0.273	0.374	3.67835e-45
CROCC2	2.1828e-49	-0.367345	0.218	0.32	4.34181e-45
LRP8	2.42102e-49	-0.325822	0.23	0.335	4.81564e-45
SFMBT2	2.60964e-49	-0.340892	0.286	0.393	5.19083e-45
VIT	2.73114e-49	-0.329063	0.171	0.274	5.43251e-45
TRERF1	3.56689e-49	-0.338674	0.401	0.493	7.0949e-45
SLC44A3	4.58836e-49	-0.296228	0.541	0.612	9.1267e-45
IPCEF1	6.21286e-49	-0.335123	0.491	0.564	1.2358e-44
STAM2	8.13959e-49	-0.303444	0.326	0.428	1.61905e-44
LMO7	9.08537e-49	-0.319853	0.74	0.765	1.80717e-44
PRKCA	1.07259e-48	-0.272848	0.883	0.874	2.13348e-44
XKR6	1.58084e-48	-0.320449	0.331	0.433	3.14445e-44
VGLL4	1.81821e-48	-0.306262	0.705	0.742	3.6166e-44
ARNT2	5.73564e-48	-0.380381	0.449	0.527	1.14088e-43
FOXP1	6.61417e-48	-0.286228	0.872	0.869	1.31562e-43
RFESD	2.19803e-47	-0.30198	0.296	0.395	4.3721e-43
ZNF263	2.32704e-47	-0.304761	0.281	0.38	4.62871e-43
ANO2	2.37513e-47	-0.329709	0.271	0.378	4.72437e-43
PRR15	2.40696e-47	-0.261225	0.175	0.277	4.78769e-43
NDRG1	2.46162e-47	-0.352369	0.731	0.755	4.89641e-43
DLGAP1	2.52917e-47	-0.265673	0.848	0.852	5.03077e-43
FGD4	6.08393e-47	-0.259964	0.835	0.838	1.21015e-42
TUBA1C	7.82933e-47	-0.305534	0.474	0.551	1.55733e-42
PLPP3	1.55234e-46	-0.283223	0.787	0.804	3.08776e-42
CPEB4	1.81176e-46	-0.30561	0.632	0.678	3.60377e-42
TRIB2	1.90689e-46	-0.321817	0.29	0.389	3.793e-42
SEC14L1	2.54466e-46	-0.443419	0.708	0.73	5.06158e-42
TBC1D24	4.02869e-46	-0.31204	0.497	0.576	8.01347e-42
LTBP4	5.92991e-46	-0.309003	0.193	0.293	1.17952e-41
PCDHA2	8.22926e-46	-0.271228	0.144	0.242	1.63688e-41
WSB1	8.54958e-46	-0.283936	0.256	0.359	1.7006e-41
MMP24	1.31281e-45	-0.316392	0.456	0.532	2.61131e-41
LGR4	2.06561e-45	-0.291681	0.699	0.728	4.10871e-41
ARFGEF2	2.52426e-45	-0.329697	0.442	0.524	5.02101e-41
C1orf21	3.48367e-45	-0.350037	0.28	0.379	6.92938e-41
SCRN1	3.69369e-45	-0.260649	0.149	0.246	7.34711e-41
PCDHA1	6.84309e-45	-0.271262	0.148	0.245	1.36116e-40
PCDHA3	1.05414e-44	-0.266317	0.142	0.239	2.09678e-40
TMEM108	1.14954e-44	-0.322276	0.271	0.369	2.28655e-40
MINA	1.25208e-44	-0.289251	0.223	0.322	2.49052e-40
CWC27	1.97504e-44	-0.279404	0.355	0.451	3.92856e-40
SCTR	6.80772e-44	-0.332985	0.591	0.636	1.35412e-39
DCDC2	7.3345e-44	-0.315906	0.596	0.641	1.45891e-39
ST8SIA6	7.57703e-44	-0.268102	0.123	0.215	1.50715e-39
RAB5C	9.24031e-44	-0.329018	0.431	0.508	1.83799e-39
EML2	1.01472e-43	-0.282843	0.173	0.269	2.01837e-39
GRM1	1.21075e-43	-0.32156	0.276	0.369	2.4083e-39
ARID5B	1.21987e-43	-0.2717	0.805	0.816	2.42644e-39
GNAO1	1.26611e-43	-0.30956	0.338	0.432	2.51841e-39
CRTC1	1.65229e-43	-0.345857	0.602	0.644	3.28657e-39
TMEM213	1.79265e-43	-0.299615	0.216	0.31	3.56575e-39
MRPS6	1.91235e-43	-0.333506	0.511	0.571	3.80386e-39
POLN	2.00867e-43	-0.31355	0.327	0.419	3.99546e-39
EIF4G3	2.02781e-43	-0.307955	0.494	0.568	4.03351e-39
COA3	2.08256e-43	-0.267599	0.186	0.283	4.14243e-39
FECH	2.4668e-43	-0.292535	0.228	0.325	4.9067e-39
LDLRAD4	2.54543e-43	-0.41748	0.627	0.669	5.06312e-39
RBKS	2.87716e-43	-0.320707	0.421	0.497	5.72296e-39
EPHB4	3.56502e-43	-0.269324	0.17	0.267	7.09119e-39
TUSC3	3.57753e-43	-0.292254	0.317	0.413	7.11606e-39
ABLIM1	5.71116e-43	-0.259445	0.907	0.88	1.13601e-38
EVL	6.13428e-43	-0.323604	0.387	0.479	1.22017e-38
DDR1	6.52004e-43	-0.310753	0.274	0.366	1.2969e-38
ADAMTSL1	7.61274e-43	-0.316807	0.665	0.711	1.51425e-38
MEGF9	9.61336e-43	-0.29801	0.421	0.506	1.91219e-38
CYGB	1.02658e-42	-0.290518	0.214	0.309	2.04197e-38
EFHD1	1.45914e-42	-0.343364	0.661	0.691	2.90237e-38
SLC16A10	1.63067e-42	-0.307011	0.484	0.547	3.24356e-38
RAP1GAP	1.89209e-42	-0.312218	0.687	0.719	3.76356e-38
UGT8	2.34089e-42	-0.320655	0.442	0.518	4.65627e-38
TSPAN14	2.54752e-42	-0.323669	0.655	0.69	5.06728e-38
PCDHA4	3.42701e-42	-0.255798	0.139	0.232	6.81666e-38
PRCD	4.86429e-42	-0.288935	0.218	0.312	9.67556e-38
FKBP5	8.8656e-42	-0.350769	0.718	0.72	1.76346e-37
HSD11B2	1.00696e-41	-0.296374	0.339	0.427	2.00294e-37
RGL3	1.18715e-41	-0.2577	0.159	0.254	2.36136e-37
ST8SIA5	1.32578e-41	-0.27608	0.141	0.231	2.6371e-37
SPTB	1.36167e-41	-0.307601	0.377	0.463	2.70849e-37
GPC3	1.66299e-41	-0.314703	0.64	0.671	3.30785e-37
CLASP1	2.43822e-41	-0.263668	0.813	0.816	4.84986e-37
ADAMTS16	3.6431e-41	-0.303306	0.638	0.669	7.24649e-37
FBXW11	4.33717e-41	-0.2913	0.481	0.552	8.62706e-37
THRB	4.41301e-41	-0.267746	0.821	0.818	8.77792e-37
KREMEN1	5.16322e-41	-0.278834	0.409	0.493	1.02702e-36
PPP2R2B	6.83837e-41	-0.3128	0.422	0.504	1.36022e-36
B3GLCT	6.93173e-41	-0.29708	0.33	0.418	1.37879e-36
PRICKLE2	7.23337e-41	-0.277228	0.779	0.786	1.43879e-36
PAQR5	8.24597e-41	-0.266025	0.772	0.774	1.64021e-36
STIM1	1.24768e-40	-0.323688	0.5	0.569	2.48175e-36
GALNT10	1.53959e-40	-0.306831	0.567	0.628	3.06241e-36
TAOK3	1.96806e-40	-0.296758	0.504	0.57	3.91467e-36
TNR	3.06708e-40	-0.328891	0.278	0.371	6.10073e-36
TSPAN7	5.28551e-40	-0.275894	0.23	0.324	1.05134e-35
DENND3	6.57669e-40	-0.335068	0.47	0.542	1.30817e-35
SPSB1	6.95925e-40	-0.309686	0.268	0.361	1.38427e-35
MAP4K3	1.04522e-39	-0.288163	0.511	0.574	2.07905e-35
RTN4	1.06735e-39	-0.274532	0.579	0.634	2.12306e-35
ARMC2	1.13296e-39	-0.264087	0.295	0.388	2.25357e-35
TMPRSS2	1.33092e-39	-0.322996	0.642	0.667	2.64732e-35
ATG10	3.15749e-39	-0.275778	0.514	0.582	6.28057e-35
NUDT3	4.38579e-39	-0.292145	0.309	0.396	8.72378e-35
DUSP15	9.29057e-39	-0.254821	0.256	0.35	1.84799e-34
SNN	1.17769e-38	-0.270046	0.215	0.304	2.34254e-34
MAFK	1.43841e-38	-0.30974	0.353	0.432	2.86114e-34
RELL1	1.60665e-38	-0.28951	0.551	0.603	3.19579e-34
AEBP2	1.64724e-38	-0.285137	0.613	0.657	3.27652e-34
TPD52	1.97047e-38	-0.26244	0.691	0.722	3.91947e-34
AMOTL1	2.27016e-38	-0.312929	0.306	0.392	4.51557e-34
GALNT16	2.34047e-38	-0.324344	0.272	0.358	4.65543e-34
ANXA4	2.46621e-38	-0.256358	0.709	0.733	4.90553e-34
GRIK2	3.16923e-38	-0.309048	0.334	0.422	6.30391e-34
ASAP1	4.05768e-38	-0.319593	0.587	0.634	8.07113e-34
SLC8A1	4.74827e-38	-0.501054	0.479	0.529	9.44479e-34
TNRC6A	5.21432e-38	-0.26491	0.602	0.647	1.03718e-33
BCL9	6.66675e-38	-0.257075	0.681	0.71	1.32608e-33
PRELID2	7.77299e-38	-0.28628	0.452	0.523	1.54613e-33
PKNOX2	9.47916e-38	-0.419431	0.499	0.555	1.8855e-33
CCSER1	1.01092e-37	-0.260345	0.856	0.853	2.01082e-33
FLI1	1.02724e-37	-0.301316	0.157	0.243	2.04329e-33
SYNDIG1	1.28257e-37	-0.250743	0.185	0.278	2.55116e-33
CYFIP2	1.39284e-37	-0.266835	0.824	0.813	2.7705e-33
DYM	1.49398e-37	-0.259893	0.701	0.726	2.97167e-33
BCAS3	1.81706e-37	-0.297585	0.81	0.787	3.61432e-33
EPHA4	1.95628e-37	-0.316442	0.511	0.57	3.89124e-33
ELF4	1.98363e-37	-0.261743	0.167	0.252	3.94564e-33
BMP6	6.51883e-37	-0.286756	0.254	0.345	1.29666e-32
TENM4	7.46268e-37	-0.307157	0.881	0.861	1.4844e-32
ADK	7.65921e-37	-0.276881	0.705	0.733	1.52349e-32
SORBS2	1.27698e-36	-0.26657	0.737	0.752	2.54005e-32
LMNA	1.62844e-36	-0.298162	0.669	0.703	3.23914e-32
CDH3	1.63993e-36	-0.263839	0.212	0.299	3.26199e-32
MOB1B	2.49633e-36	-0.260069	0.443	0.514	4.96544e-32
PLEKHG3	2.9396e-36	-0.260241	0.644	0.677	5.84715e-32
GABRB1	3.14819e-36	-0.296924	0.409	0.482	6.26207e-32
AC069368.3	3.24953e-36	-0.327746	0.324	0.408	6.46364e-32
AL513122.1	3.26199e-36	-0.362415	0.378	0.455	6.48842e-32
ANXA11	3.56552e-36	-0.310795	0.585	0.623	7.09218e-32
GRIK4	4.61129e-36	-0.312932	0.404	0.481	9.17232e-32
IL1R2	5.72044e-36	-0.256594	0.191	0.275	1.13785e-31
SDK2	6.87115e-36	-0.320651	0.237	0.325	1.36674e-31
PAPPA2	8.02485e-36	-0.354588	0.39	0.456	1.59622e-31
CHST9	8.47675e-36	-0.278601	0.444	0.518	1.68611e-31
RAP1A	9.20697e-36	-0.263313	0.487	0.555	1.83136e-31
ARHGEF26	1.1477e-35	-0.258562	0.176	0.261	2.28289e-31
SMARCA2	1.43548e-35	-0.255872	0.594	0.643	2.85532e-31
NKAIN2	1.81102e-35	-0.318089	0.511	0.575	3.60229e-31
PIP4K2A	2.18226e-35	-0.300783	0.484	0.545	4.34074e-31
SREBF2	2.26633e-35	-0.309085	0.429	0.494	4.50796e-31
ANKRD33B	2.38288e-35	-0.287806	0.583	0.619	4.73979e-31
LRRC8C	3.5457e-35	-0.290108	0.242	0.329	7.05275e-31
UMODL1	4.06201e-35	-0.265798	0.156	0.242	8.07974e-31
ERI3	6.0134e-35	-0.268381	0.488	0.548	1.19613e-30
IQSEC1	6.1155e-35	-0.290413	0.586	0.633	1.21643e-30
RARG	7.43358e-35	-0.272982	0.289	0.37	1.47861e-30
RP4-533D7.6	8.09038e-35	-0.295676	0.459	0.522	1.60926e-30
SLC44A2	9.53248e-35	-0.257381	0.195	0.281	1.89611e-30
CADM1	1.1512e-34	-0.32991	0.611	0.638	2.28986e-30
VTCN1	1.17683e-34	-0.250482	0.163	0.246	2.34083e-30
JADE1	1.24431e-34	-0.261067	0.624	0.656	2.47505e-30
FRS2	1.32251e-34	-0.26833	0.357	0.433	2.6306e-30
CTNNAL1	1.51368e-34	-0.263446	0.271	0.354	3.01086e-30
DMD	1.60026e-34	-0.270113	0.71	0.749	3.18307e-30
ACACB	2.19544e-34	-0.274982	0.679	0.703	4.36695e-30
LNPEP	3.05396e-34	-0.258697	0.503	0.562	6.07464e-30
AACS	3.21468e-34	-0.26077	0.227	0.312	6.39432e-30
NR4A1	4.71347e-34	-0.360515	0.636	0.661	9.37557e-30
SCUBE1	4.89705e-34	-0.297951	0.302	0.388	9.74072e-30
CTD-2132N18.3	7.14307e-34	-0.29572	0.519	0.569	1.42083e-29
SSBP2	7.48606e-34	-0.273091	0.481	0.543	1.48905e-29
AMMECR1	7.82029e-34	-0.287631	0.419	0.486	1.55553e-29
PLCB4	1.35254e-33	-0.27697	0.502	0.56	2.69033e-29
ASAP3	1.38549e-33	-0.260572	0.412	0.486	2.75588e-29
FGF13	1.72092e-33	-0.290439	0.534	0.589	3.42309e-29
ITGB5	1.98411e-33	-0.278754	0.766	0.777	3.94659e-29
TEAD3	2.15658e-33	-0.280753	0.253	0.335	4.28965e-29
METRNL	3.39539e-33	-0.275124	0.322	0.403	6.75376e-29
TCP11L2	4.32243e-33	-0.26916	0.284	0.365	8.59775e-29
GRIP1	6.00934e-33	-0.272103	0.361	0.441	1.19532e-28
ZBTB38	1.10503e-32	-0.256154	0.635	0.67	2.19801e-28
APH1B	1.30858e-32	-0.254878	0.244	0.325	2.6029e-28
STK11	1.53859e-32	-0.291178	0.453	0.516	3.06041e-28
GNGT1	1.54703e-32	-0.282795	0.326	0.405	3.07719e-28
VAC14	1.6815e-32	-0.278007	0.732	0.741	3.34468e-28
TANC1	2.43756e-32	-0.26571	0.778	0.785	4.84855e-28
GRM8	3.50771e-32	-0.285855	0.546	0.595	6.97719e-28
LRP6	3.76686e-32	-0.283304	0.513	0.561	7.49265e-28
SERINC5	4.48715e-32	-0.271486	0.364	0.438	8.92538e-28
PDHX	6.99666e-32	-0.270198	0.381	0.448	1.3917e-27
VWF	8.77201e-32	-0.338011	0.433	0.491	1.74484e-27
MMP24-AS1	1.46308e-31	-0.257579	0.594	0.638	2.91021e-27
NR4A2	1.49462e-31	-0.280736	0.327	0.4	2.97295e-27
GPC5	5.37228e-31	-0.275829	0.745	0.76	1.0686e-26
NUDC	6.80094e-31	-0.269502	0.433	0.494	1.35277e-26
DLGAP2	7.45163e-31	-0.283549	0.56	0.608	1.4822e-26
NLRC5	8.26194e-31	-0.274336	0.178	0.255	1.64338e-26
ZC3H12A	2.11225e-30	-0.253824	0.255	0.332	4.20148e-26
CLTA	2.16878e-30	-0.266512	0.502	0.553	4.31392e-26
CLDN16	2.19186e-30	-0.268869	0.25	0.327	4.35984e-26
MEF2D	2.77565e-30	-0.273791	0.396	0.463	5.52105e-26
NXN	3.79633e-30	-0.333246	0.291	0.362	7.55127e-26
ARHGAP8	4.54773e-30	-0.290117	0.452	0.51	9.0459e-26
FMN1	6.07876e-30	-0.321459	0.674	0.688	1.20913e-25
SLC24A3	6.2734e-30	-0.333841	0.55	0.587	1.24784e-25
TPH2	9.25267e-30	-0.263032	0.291	0.364	1.84045e-25
MYO16	1.14382e-29	-0.276187	0.437	0.503	2.27517e-25
FAM81A	4.81502e-29	-0.273387	0.451	0.506	9.57755e-25
AGFG2	6.24795e-29	-0.250505	0.354	0.425	1.24278e-24
SORT1	1.86456e-28	-0.25618	0.397	0.462	3.7088e-24
FOS	2.06842e-28	-0.26949	0.243	0.315	4.11429e-24
RCN1	2.24342e-28	-0.262027	0.398	0.463	4.46239e-24
ANGPT1	2.73151e-28	-0.250513	0.383	0.447	5.43324e-24
MYO1B	2.78172e-28	-0.356253	0.377	0.427	5.53312e-24
AHRR	2.85109e-28	-0.258572	0.253	0.327	5.6711e-24
ACSS1	2.87447e-28	-0.280289	0.687	0.693	5.71761e-24
SEMA3C	2.92048e-28	-0.300424	0.336	0.4	5.80912e-24
PDE1C	5.48687e-28	-0.394111	0.329	0.388	1.09139e-23
MACROD1	7.1292e-28	-0.264649	0.881	0.846	1.41807e-23
MYO1C	1.15739e-27	-0.266759	0.327	0.395	2.30217e-23
CORO2B	1.63444e-27	-0.299152	0.306	0.373	3.25107e-23
TECPR2	3.04513e-27	-0.254956	0.345	0.415	6.05707e-23
PXN	3.15237e-27	-0.268769	0.62	0.65	6.27037e-23
CAB39	3.47439e-27	-0.262134	0.464	0.514	6.9109e-23
BFSP1	9.53707e-27	-0.261719	0.474	0.52	1.89702e-22
KIAA1211L	1.42187e-26	-0.272077	0.304	0.37	2.82823e-22
MAP3K3	2.9079e-26	-0.260911	0.457	0.508	5.7841e-22
UMAD1	3.89992e-26	-0.260554	0.566	0.6	7.75733e-22
MPDZ	1.07978e-25	-0.253555	0.454	0.506	2.14779e-21
PRR5L	1.53816e-25	-0.267363	0.53	0.566	3.05955e-21
TGFBR2	2.83322e-25	-0.264305	0.53	0.567	5.63556e-21
NUCB2	3.13922e-25	-0.253868	0.454	0.505	6.24422e-21
HLCS	3.90456e-25	-0.297954	0.622	0.642	7.76656e-21
DNASE1	6.77595e-25	-0.2717	0.391	0.445	1.3478e-20
RPH3AL	8.8601e-25	-0.304619	0.589	0.616	1.76236e-20
PALM2	1.54243e-24	-0.264739	0.424	0.477	3.06805e-20
GLI2	1.58557e-24	-0.28549	0.322	0.388	3.15386e-20
APOLD1	3.3094e-24	-0.262936	0.482	0.529	6.58273e-20
PAK4	3.60308e-24	-0.26963	0.55	0.579	7.16688e-20
PLCG2	6.63907e-24	-0.329537	0.603	0.609	1.32058e-19
PAG1	1.23813e-23	-0.251802	0.343	0.404	2.46277e-19
ABLIM2	1.47122e-23	-0.293985	0.437	0.484	2.9264e-19
DLG5	2.03006e-23	-0.252823	0.613	0.628	4.03798e-19
MEGF11	3.29267e-23	-0.254012	0.359	0.419	6.54946e-19
DNAH11	6.44875e-23	-0.250469	0.285	0.349	1.28272e-18
PSD3	1.89608e-22	-0.284775	0.556	0.582	3.7715e-18
FMNL3	1.89825e-22	-0.273095	0.284	0.344	3.7758e-18
HECW2	2.04912e-22	-0.272039	0.288	0.351	4.07591e-18
EFHC1	2.23867e-22	-0.250661	0.52	0.554	4.45293e-18
UBASH3B	2.51301e-22	-0.256963	0.211	0.273	4.99863e-18
THSD7B	2.68346e-22	-0.275703	0.485	0.53	5.33767e-18
PDE9A	5.73722e-22	-0.274353	0.657	0.667	1.14119e-17
NFATC2	8.04785e-22	-0.336126	0.342	0.39	1.6008e-17
PRKX	3.99951e-21	-0.291557	0.262	0.314	7.95543e-17
ADAMTS17	7.09339e-21	-0.269915	0.755	0.74	1.41095e-16
TRPM6	4.65447e-20	-0.291912	0.257	0.312	9.25821e-16
EMCN	5.56073e-20	-0.253821	0.379	0.431	1.10608e-15
PALLD	6.92869e-19	-0.261178	0.639	0.647	1.37819e-14
RAB31	1.14972e-18	-0.303381	0.594	0.588	2.28692e-14
CFAP61	1.08519e-17	-0.261134	0.584	0.603	2.15855e-13
UNC5B	1.40673e-17	-0.282501	0.37	0.41	2.79813e-13
LDB2	2.52393e-17	-0.312581	0.37	0.414	5.02034e-13
WBSCR17	4.52885e-17	-0.303981	0.342	0.384	9.00834e-13
MYO5A	5.38791e-16	-0.265793	0.367	0.402	1.07171e-11
TCF4	3.00889e-15	-0.302454	0.468	0.495	5.98499e-11
AGPAT4	4.84941e-11	-0.272066	0.409	0.424	9.64596e-07
EBF1	6.95055e-11	-0.342021	0.305	0.335	1.38253e-06

## Sheet: PT3
	p_val	avg_log2FC	pct.1	pct.2	p_val_adj
C1orf186	0	0.938093	0.675	0.237	0
HSPB8	8.46942e-294	0.758526	0.533	0.148	1.68465e-289
PXDN	3.59587e-230	0.764045	0.528	0.175	7.15255e-226
CREB5	5.61934e-181	0.793761	0.903	0.615	1.11774e-176
PTGER3	8.29727e-180	-1.0704	0.318	0.698	1.65041e-175
THEMIS2	3.88199e-177	0.430877	0.272	0.062	7.72167e-173
TGFB2	5.58715e-175	0.715694	0.654	0.308	1.11134e-170
KRT80	6.48708e-174	0.49839	0.376	0.111	1.29035e-169
MYC	1.85247e-168	0.532557	0.42	0.137	3.68475e-164
MECOM	1.83909e-167	-1.43353	0.526	0.76	3.65813e-163
SH3TC2	1.09028e-165	0.72848	0.644	0.316	2.16867e-161
NEK6	8.57841e-157	0.763205	0.776	0.474	1.70633e-152
IL32	7.3543e-155	0.406503	0.302	0.082	1.46284e-150
BMP7	4.95769e-153	0.591147	0.451	0.165	9.86134e-149
MSC	1.87463e-151	0.338617	0.22	0.047	3.72884e-147
LOXL4	4.45112e-147	0.530823	0.385	0.129	8.85372e-143
SLC28A1	5.40808e-145	0.669516	0.756	0.431	1.07572e-140
ODF3B	1.6889e-141	0.422233	0.341	0.105	3.35938e-137
PRDM16	1.05961e-140	-1.5268	0.525	0.713	2.10767e-136
SERPINA1	3.57033e-138	0.540336	0.424	0.161	7.10174e-134
MACC1	2.28775e-136	0.645247	0.677	0.372	4.55056e-132
C1QTNF1	1.47989e-133	0.403712	0.333	0.104	2.94365e-129
TPM1	1.62764e-132	0.655502	0.679	0.372	3.23755e-128
CDH2	4.99041e-131	0.606789	0.818	0.481	9.92642e-127
IRX3	2.82857e-130	0.392034	0.274	0.077	5.6263e-126
KCNB1	7.23056e-130	0.614039	0.504	0.225	1.43823e-125
TNIK	7.82237e-130	0.65932	0.888	0.619	1.55595e-125
APOBEC3A	6.47735e-126	0.434016	0.36	0.124	1.28841e-121
SEL1L3	6.59114e-126	0.584677	0.656	0.347	1.31104e-121
VCAM1	1.77378e-125	0.404223	0.26	0.073	3.52822e-121
IRAK2	9.02775e-125	0.590335	0.596	0.304	1.79571e-120
HSPB2	1.91735e-124	0.523522	0.486	0.212	3.81381e-120
ZEB2	6.50559e-123	0.62242	0.791	0.503	1.29403e-118
SLCO3A1	3.38738e-121	0.631441	0.835	0.558	6.73783e-117
KLRG2	1.00119e-119	0.365489	0.239	0.065	1.99146e-115
ETV7	7.4448e-118	0.414989	0.299	0.097	1.48084e-113
CD200	7.89059e-118	0.39828	0.306	0.1	1.56952e-113
TTC9	1.78329e-117	0.395328	0.277	0.085	3.54714e-113
CRYAB	2.75431e-117	0.607532	0.709	0.428	5.4786e-113
ALPK2	4.76998e-115	0.629179	0.819	0.568	9.48797e-111
NELL1	1.68805e-114	-0.76432	0.633	0.834	3.35769e-110
FAM134B	1.56666e-112	0.587378	0.868	0.646	3.11625e-108
SIRPA	3.57212e-112	0.551699	0.6	0.313	7.10531e-108
LHFPL2	5.4997e-112	0.610588	0.805	0.55	1.09394e-107
RP11-403P17.5	5.83535e-112	0.556685	0.668	0.377	1.16071e-107
IRF8	1.96489e-110	0.475479	0.373	0.145	3.90837e-106
TNFAIP2	6.9295e-109	0.540135	0.526	0.258	1.37835e-104
AKAP12	1.5515e-108	0.525748	0.599	0.318	3.08608e-104
CLIC4	1.07017e-107	0.538457	0.785	0.494	2.12867e-103
ADCY9	7.87553e-107	0.5754	0.85	0.59	1.56652e-102
APBB1IP	4.40352e-106	0.575401	0.552	0.289	8.75905e-102
LRRN4	1.23991e-105	0.442159	0.413	0.174	2.46631e-101
LIPC	2.71635e-105	0.562194	0.892	0.694	5.40309e-101
PDZK1IP1	1.24174e-102	0.471601	0.704	0.379	2.46994e-98
EDAR	2.65199e-102	0.528289	0.609	0.331	5.27508e-98
RFTN1	7.04757e-102	0.549993	0.604	0.331	1.40183e-97
ADGRG6	7.06458e-102	0.502687	0.542	0.275	1.40522e-97
ALDH1A3	7.63403e-102	0.35328	0.279	0.093	1.51848e-97
ARHGAP26	4.00997e-101	0.465252	0.976	0.824	7.97623e-97
ITGB8	4.48205e-101	0.590424	0.722	0.477	8.91524e-97
PLPP4	5.54304e-101	0.526811	0.664	0.379	1.10257e-96
COL16A1	2.05077e-100	0.443037	0.422	0.184	4.07919e-96
SPON2	3.06484e-100	0.515654	0.575	0.31	6.09628e-96
ADM2	1.27672e-99	0.483415	0.528	0.263	2.53951e-95
COL23A1	7.19494e-99	0.68027	0.81	0.614	1.43114e-94
ERBB4	1.82544e-97	-0.945314	0.605	0.762	3.63098e-93
SPNS3	8.07938e-97	0.528561	0.655	0.378	1.60707e-92
EPHA2	8.96997e-97	0.515147	0.594	0.327	1.78422e-92
STX1B	9.78613e-97	0.400168	0.341	0.133	1.94656e-92
RHPN2	2.44036e-96	0.512848	0.752	0.487	4.85412e-92
VIM	2.82431e-96	0.365527	0.327	0.123	5.61784e-92
WNT10A	8.34445e-96	0.479605	0.336	0.132	1.6598e-91
PSORS1C1	8.4969e-96	0.45311	0.447	0.206	1.69012e-91
CLCF1	8.6347e-96	0.510157	0.572	0.316	1.71753e-91
SULT1C4	1.26449e-93	0.389262	0.344	0.137	2.51519e-89
CHST15	9.29246e-93	0.396763	0.369	0.153	1.84836e-88
VASH2	7.59577e-92	0.421148	0.386	0.169	1.51087e-87
MB21D2	1.57506e-91	0.556695	0.756	0.521	3.13296e-87
HSPB2-C11orf52	8.49402e-91	0.514801	0.689	0.436	1.68955e-86
DUSP8	8.92311e-91	0.494374	0.604	0.334	1.7749e-86
COL27A1	1.00956e-90	0.538588	0.829	0.601	2.00811e-86
MTHFD1L	2.15174e-90	0.457247	0.799	0.556	4.28003e-86
GCNT3	5.34125e-90	0.367095	0.32	0.124	1.06243e-85
PDE6B	1.33058e-89	0.338681	0.28	0.1	2.64665e-85
DOK7	1.95034e-89	0.514565	0.595	0.333	3.87943e-85
TSPAN18	4.02676e-89	0.499461	0.763	0.49	8.00962e-85
SEMA6A	9.28722e-89	0.496991	0.759	0.509	1.84732e-84
PRUNE2	6.88187e-88	0.511962	0.807	0.578	1.36887e-83
NCMAP	2.32649e-87	0.400973	0.394	0.176	4.62762e-83
APOBEC3B	5.03422e-87	0.293367	0.242	0.079	1.00136e-82
CHST13	5.63281e-87	0.420203	0.401	0.181	1.12042e-82
NFKBID	3.61629e-86	0.381745	0.296	0.113	7.19316e-82
SEMA5B	6.37156e-86	0.501634	0.533	0.289	1.26737e-81
SNTG2	3.22718e-84	0.486864	0.59	0.34	6.41919e-80
MYOM3	7.27784e-84	0.460258	0.643	0.385	1.44763e-79
RASEF	8.14925e-84	0.442655	0.431	0.207	1.62097e-79
PPP1R14C	1.86998e-83	0.519679	0.674	0.403	3.71957e-79
BIN1	2.58552e-83	0.454899	0.878	0.609	5.14287e-79
ITGB3	1.19888e-82	0.506188	0.584	0.337	2.3847e-78
BTBD11	2.01122e-82	-0.818779	0.48	0.677	4.00053e-78
JPH2	3.5607e-82	0.426604	0.335	0.142	7.08258e-78
ANKRD29	3.775e-82	0.416592	0.444	0.218	7.50885e-78
CLDN4	4.2513e-82	0.488116	0.614	0.357	8.45626e-78
IL4R	5.64935e-82	0.331241	0.356	0.15	1.12371e-77
NXNL2	3.69994e-81	0.441339	0.568	0.317	7.35955e-77
ACACB	2.97829e-80	-0.621918	0.503	0.708	5.92411e-76
KLHL29	3.64663e-80	0.468124	0.814	0.597	7.2535e-76
SFTA2	1.74596e-79	0.295186	0.265	0.097	3.4729e-75
ADORA1	2.17664e-79	0.388546	0.407	0.192	4.32956e-75
B3GNT3	3.23575e-79	0.286019	0.229	0.078	6.43624e-75
BIRC3	1.11024e-78	0.306925	0.255	0.092	2.20839e-74
CPEB3	4.28636e-78	-0.683409	0.59	0.754	8.52601e-74
ARHGAP42	1.01197e-77	0.496718	0.808	0.601	2.0129e-73
CSF1	1.5235e-77	0.420979	0.457	0.235	3.0304e-73
KCNJ15	1.62132e-77	0.439683	0.785	0.507	3.22497e-73
CX3CL1	2.94059e-77	0.456968	0.535	0.303	5.84914e-73
CRB2	3.45693e-77	0.415151	0.354	0.159	6.87617e-73
EFNA5	5.7409e-77	-0.856323	0.515	0.674	1.14192e-72
AP003419.11	6.02751e-77	0.490873	0.711	0.5	1.19893e-72
SSPN	8.04258e-77	0.507308	0.773	0.563	1.59975e-72
MYO5B	1.72513e-76	0.47893	0.893	0.745	3.43146e-72
ANK1	4.85713e-76	0.502273	0.694	0.467	9.66132e-72
AFAP1	5.95169e-76	0.455608	0.764	0.533	1.18385e-71
RGS12	1.79682e-75	0.439851	0.8	0.579	3.57406e-71
FAM159A	2.37931e-75	0.316448	0.292	0.118	4.73268e-71
SEMA5A	3.08338e-75	0.45219	0.885	0.716	6.13315e-71
KRT86	1.55207e-74	0.443147	0.505	0.276	3.08723e-70
CACNB4	2.11738e-74	-0.702903	0.424	0.627	4.21167e-70
PIWIL4	3.17586e-74	0.467097	0.524	0.305	6.3171e-70
IQSEC3	3.55411e-74	0.422447	0.783	0.502	7.06947e-70
FAM3D	3.81831e-74	0.368643	0.353	0.16	7.595e-70
THSD4	4.86114e-74	-0.723416	0.65	0.801	9.6693e-70
TRAF2	5.38506e-74	0.439358	0.542	0.314	1.07114e-69
RASGEF1A	1.24064e-73	0.489949	0.487	0.27	2.46776e-69
GFRA1	1.41869e-73	0.473048	0.528	0.302	2.82191e-69
KLHL3	6.50417e-73	-0.79169	0.164	0.405	1.29374e-68
SMOX	1.37403e-72	0.39464	0.394	0.192	2.73308e-68
ALOX5	1.65809e-72	0.348116	0.331	0.144	3.2981e-68
EDN2	2.89891e-72	0.343662	0.33	0.144	5.76623e-68
DOCK11	3.25171e-72	0.455323	0.553	0.329	6.46798e-68
PLA2G16	4.04795e-72	0.388261	0.508	0.275	8.05178e-68
DEC1	4.38682e-72	0.396917	0.345	0.156	8.72582e-68
CAMK1D	4.77859e-72	0.456132	0.743	0.52	9.50509e-68
HIST1H2BG	8.26359e-72	0.355988	0.23	0.084	1.64371e-67
ESRRB	1.76951e-71	-0.919733	0.316	0.523	3.51972e-67
SOGA3	1.80476e-71	0.335629	0.287	0.117	3.58985e-67
TMEM200A	3.21868e-71	0.426433	0.485	0.267	6.40227e-67
EVA1C	4.54695e-71	0.429977	0.568	0.334	9.04435e-67
CRTAC1	5.14066e-71	0.40435	0.467	0.248	1.02253e-66
ABCC3	7.09122e-71	0.43775	0.64	0.401	1.41051e-66
ARID1B	1.36868e-70	-0.470372	0.902	0.937	2.72244e-66
HUNK	3.96595e-70	0.469492	0.776	0.567	7.88867e-66
HRH1	5.63049e-70	0.389619	0.317	0.137	1.11996e-65
RASA3	7.2687e-70	0.491217	0.629	0.405	1.44582e-65
GLIPR2	1.46785e-69	0.270443	0.237	0.087	2.91969e-65
NECAB1	1.60322e-69	0.368522	0.432	0.22	3.18896e-65
MCAM	2.09354e-69	0.330682	0.28	0.115	4.16425e-65
ABCC4	9.22801e-69	0.426036	0.846	0.648	1.83554e-64
PDLIM3	2.31853e-68	0.292624	0.264	0.104	4.61179e-64
ORAOV1	2.82772e-68	0.441887	0.429	0.229	5.62461e-64
ETS1	4.39318e-68	0.416814	0.701	0.465	8.73847e-64
CTB-102L5.4	5.3694e-68	0.338176	0.311	0.137	1.06803e-63
ADGRB2	6.59315e-68	0.392034	0.404	0.205	1.31144e-63
ABLIM2	1.05772e-67	0.423275	0.682	0.471	2.10392e-63
TMEM241	1.55156e-67	0.436612	0.851	0.658	3.08621e-63
HOXB3	1.77866e-67	-0.775018	0.49	0.647	3.53793e-63
HS6ST2	7.10442e-67	-0.72834	0.2	0.431	1.41314e-62
ANO1	8.44805e-67	0.468979	0.359	0.172	1.6804e-62
C10orf99	1.36192e-66	0.290692	0.224	0.083	2.709e-62
BOC	1.42543e-66	0.39597	0.366	0.176	2.83533e-62
EMILIN2	3.14507e-66	0.382128	0.389	0.194	6.25586e-62
AQP1	6.28934e-66	0.39338	0.528	0.295	1.25101e-61
CRISPLD2	8.75073e-66	0.388542	0.403	0.206	1.74061e-61
FGGY	2.30995e-65	0.383511	0.948	0.838	4.59472e-61
HOXD3	2.58794e-65	-0.616617	0.452	0.646	5.14768e-61
NEDD9	4.20568e-65	0.391443	0.937	0.843	8.36552e-61
BNC2	4.26752e-65	0.443899	0.887	0.71	8.48853e-61
CTIF	5.06715e-65	-0.607387	0.751	0.834	1.00791e-60
HS1BP3	7.03276e-65	0.420649	0.904	0.769	1.39889e-60
RALYL	1.13578e-64	-0.587807	0.563	0.716	2.25918e-60
BMP2	1.31932e-64	0.309635	0.308	0.137	2.62426e-60
APBB2	2.01245e-64	-0.530794	0.816	0.87	4.00297e-60
LOXL2	4.25628e-64	0.360597	0.533	0.312	8.46617e-60
ZYX	5.37529e-64	0.375112	0.447	0.239	1.0692e-59
MSI2	1.99952e-63	-0.523349	0.957	0.959	3.97725e-59
RP11-290H9.2	2.31921e-63	0.454247	0.666	0.459	4.61313e-59
GDF7	2.45199e-63	0.39782	0.483	0.275	4.87725e-59
TPST2	2.57442e-63	-0.688707	0.253	0.473	5.12078e-59
TK2	2.99067e-63	0.428651	0.696	0.478	5.94873e-59
ACTN1	8.88132e-63	0.43547	0.747	0.551	1.76658e-58
HIST1H2AE	9.57141e-63	0.324842	0.214	0.08	1.90385e-58
STOML1	1.14334e-62	0.390019	0.447	0.243	2.27423e-58
SLC27A2	1.34937e-62	0.366108	0.575	0.34	2.68404e-58
SRL	1.51299e-62	0.432687	0.538	0.329	3.00948e-58
SGK223	1.8381e-62	0.390428	0.56	0.34	3.65617e-58
RGS9	1.90352e-62	0.425015	0.695	0.475	3.78629e-58
RNF150	2.11826e-62	-0.623399	0.457	0.643	4.21344e-58
MYT1L	2.70763e-62	0.442252	0.789	0.602	5.38575e-58
SLC35F6	3.34143e-62	0.394366	0.437	0.239	6.64643e-58
BHLHE41	3.5427e-62	0.36404	0.421	0.223	7.04678e-58
AR	4.02748e-62	0.362819	0.511	0.298	8.01106e-58
CUX1	6.93874e-62	0.355622	0.972	0.883	1.38019e-57
TMEM117	7.09112e-62	-0.537982	0.529	0.697	1.41049e-57
TFAP2B	7.1084e-62	-0.616444	0.127	0.35	1.41393e-57
QPCT	1.47998e-61	0.265986	0.219	0.083	2.94383e-57
NKAIN4	1.92674e-61	0.388679	0.447	0.248	3.83248e-57
NFIA	2.26493e-61	0.358455	0.957	0.831	4.50518e-57
SLC6A6	6.04336e-61	0.380152	0.836	0.617	1.20209e-56
KRT8	6.18184e-61	0.401864	0.76	0.562	1.22963e-56
JAK1	6.48463e-61	0.406584	0.789	0.589	1.28986e-56
MCTP2	7.77723e-61	0.348592	0.578	0.344	1.54697e-56
VARS2	1.59884e-60	0.405685	0.612	0.396	3.18025e-56
TMEM98	2.99467e-60	0.296684	0.278	0.121	5.95669e-56
PEX26	3.32743e-60	0.419269	0.624	0.417	6.61859e-56
PARP4	4.27818e-60	0.382965	0.522	0.309	8.50973e-56
BMP1	5.37463e-60	0.384771	0.503	0.296	1.06907e-55
BNIP3L	6.55345e-60	0.376677	0.805	0.575	1.30355e-55
GABBR1	7.43878e-60	0.31918	0.335	0.16	1.47965e-55
SPIRE1	9.56035e-60	-0.656202	0.326	0.525	1.90165e-55
EGF	1.85736e-59	-0.714495	0.293	0.493	3.69448e-55
TLN2	2.0767e-59	0.367657	0.945	0.841	4.13076e-55
CA10	2.35298e-59	-0.781054	0.334	0.519	4.68032e-55
CYFIP2	2.97466e-59	-0.518419	0.739	0.817	5.9169e-55
FAT1	3.76987e-59	0.377247	0.88	0.711	7.49866e-55
PITPNM2	8.43427e-59	-0.549749	0.602	0.748	1.67766e-54
RP11-12J10.3	1.00862e-58	-0.527692	0.732	0.825	2.00624e-54
OR9Q1	1.78119e-58	0.363008	0.525	0.313	3.54297e-54
TMEM132D	3.47188e-58	0.479459	0.635	0.44	6.90591e-54
GLIS1	3.74587e-58	0.398685	0.796	0.582	7.45091e-54
KRT7	1.3168e-57	0.388369	0.517	0.297	2.61925e-53
ZNF83	1.34973e-57	0.416569	0.663	0.47	2.68475e-53
ABCC1	1.8474e-57	0.42706	0.676	0.479	3.67466e-53
ARHGEF3	2.00994e-57	-0.559142	0.686	0.792	3.99797e-53
CGNL1	2.98647e-57	-0.461211	0.845	0.885	5.94039e-53
SYNPO	6.78275e-57	0.341293	0.643	0.431	1.34916e-52
STOX2	6.80711e-57	0.411172	0.724	0.533	1.354e-52
FAM53B	8.07182e-57	-0.538101	0.688	0.798	1.60557e-52
NOS1AP	8.25609e-57	-0.577748	0.654	0.772	1.64222e-52
EXOC3L4	8.38876e-57	0.319624	0.351	0.176	1.66861e-52
AC009336.19	1.18784e-56	-0.568269	0.275	0.483	2.36273e-52
UGT2B7	1.512e-56	0.386235	0.68	0.46	3.00751e-52
NFAM1	1.67753e-56	0.304715	0.326	0.155	3.33678e-52
XXbac-BPG116M5.17	2.96338e-56	0.261717	0.27	0.119	5.89446e-52
MED15	2.99874e-56	0.407349	0.766	0.582	5.9648e-52
UNC93A	8.32297e-56	0.311415	0.28	0.128	1.65552e-51
GGT1	1.18044e-55	0.393542	0.695	0.472	2.34801e-51
LY6E	1.81223e-55	0.303676	0.29	0.134	3.6047e-51
ANXA8L1	2.14411e-55	0.303442	0.286	0.13	4.26484e-51
NFIX	7.80176e-55	0.467341	0.645	0.454	1.55185e-50
FAM83G	9.48107e-55	0.360867	0.588	0.37	1.88588e-50
PLS1	1.95818e-54	0.394258	0.553	0.353	3.89501e-50
LNX1	2.0225e-54	-0.648713	0.577	0.7	4.02296e-50
C11orf63	2.15667e-54	0.363426	0.537	0.331	4.28983e-50
SOCS3	2.51542e-54	0.265983	0.306	0.143	5.00343e-50
STXBP6	2.52023e-54	0.394927	0.678	0.47	5.013e-50
SPHK1	2.78391e-54	0.281333	0.273	0.123	5.53748e-50
IGDCC4	3.49693e-54	0.292863	0.35	0.177	6.95575e-50
KCNK3	9.63218e-54	0.282218	0.346	0.174	1.91594e-49
PCSK6	1.04282e-53	-0.630778	0.22	0.424	2.07428e-49
SHH	1.29864e-53	0.381561	0.508	0.313	2.58313e-49
ZNF267	1.3866e-53	0.314575	0.364	0.189	2.7581e-49
USH1C	1.81858e-53	0.36262	0.598	0.381	3.61734e-49
COTL1	2.0828e-53	0.326872	0.661	0.431	4.1429e-49
EDN1	2.82046e-53	0.328032	0.435	0.244	5.61017e-49
SSTR1	6.29147e-53	0.269485	0.264	0.118	1.25144e-48
TYMP	6.57319e-53	0.36172	0.428	0.242	1.30747e-48
SLC7A7	6.77215e-53	0.395578	0.685	0.469	1.34705e-48
CALD1	7.67631e-53	0.362892	0.61	0.408	1.5269e-48
PROM1	1.21896e-52	0.379953	0.496	0.299	2.42462e-48
EPHA7	1.56663e-52	0.362726	0.676	0.455	3.11619e-48
SLC25A48	1.57492e-52	0.366983	0.579	0.365	3.13266e-48
DEPTOR	2.02215e-52	-0.450368	0.715	0.812	4.02226e-48
FLVCR2	2.4883e-52	0.381728	0.79	0.587	4.94948e-48
PLCL1	3.19663e-52	-0.479775	0.808	0.876	6.35841e-48
UGT2A3	3.2181e-52	0.291073	0.303	0.147	6.40112e-48
MAMLD1	4.53058e-52	0.360343	0.487	0.294	9.01178e-48
CNKSR3	8.01192e-52	0.373864	0.896	0.781	1.59365e-47
DIXDC1	1.26905e-51	0.384336	0.832	0.644	2.52427e-47
CABLES1	1.6813e-51	0.388258	0.828	0.641	3.34427e-47
UNC5D	2.13223e-51	0.393419	0.715	0.523	4.24122e-47
BCL11A	2.7861e-51	0.408752	0.531	0.339	5.54184e-47
ZNF462	2.9676e-51	0.376205	0.765	0.586	5.90285e-47
DLGAP1	3.50549e-51	0.406196	0.927	0.849	6.97277e-47
KCNJ1	3.99192e-51	-0.633595	0.244	0.434	7.94033e-47
FOXP2	1.24943e-50	0.377524	0.768	0.577	2.48525e-46
JAZF1	1.51238e-50	0.367431	0.77	0.59	3.00828e-46
COL12A1	1.60981e-50	0.350041	0.541	0.345	3.20208e-46
SUSD4	1.76541e-50	-0.587817	0.212	0.408	3.51158e-46
ELF3	2.15967e-50	0.37203	0.517	0.324	4.29579e-46
PPFIBP2	3.69502e-50	0.347524	0.86	0.698	7.34976e-46
PPM1L	4.00249e-50	-0.475355	0.712	0.801	7.96135e-46
HMCN2	4.03955e-50	0.379382	0.593	0.39	8.03507e-46
GDF15	4.8891e-50	0.360343	0.62	0.424	9.72492e-46
SLC5A10	5.87877e-50	0.323737	0.76	0.537	1.16935e-45
LGALS2	8.75519e-50	0.28767	0.351	0.183	1.74149e-45
FOXJ1	1.13675e-49	0.337178	0.359	0.193	2.2611e-45
EGFR	1.43079e-49	0.375414	0.883	0.752	2.84599e-45
RAD9A	2.50267e-49	0.377585	0.854	0.728	4.97807e-45
ATP6V0A4	3.40303e-49	-0.622881	0.24	0.425	6.76897e-45
RANBP3L	4.45924e-49	-0.48557	0.095	0.284	8.86988e-45
NCEH1	1.23195e-48	0.372125	0.627	0.438	2.45047e-44
CLDN3	1.33825e-48	0.295937	0.337	0.173	2.66191e-44
MYO10	1.34139e-48	-0.613486	0.656	0.735	2.66815e-44
IGFBP4	1.40181e-48	0.315181	0.562	0.35	2.78835e-44
CDH6	1.81289e-48	0.333401	0.59	0.385	3.60601e-44
C16orf96	2.49891e-48	0.328763	0.548	0.35	4.97058e-44
MGAT5	2.55517e-48	-0.600077	0.675	0.76	5.08249e-44
ABR	3.1207e-48	0.315106	0.733	0.531	6.20738e-44
LMTK2	3.43652e-48	0.357662	0.684	0.492	6.83558e-44
FGF9	3.77348e-48	-0.521302	0.285	0.478	7.50583e-44
SNAP25	3.87831e-48	0.252218	0.266	0.124	7.71434e-44
PARD3	1.772e-47	0.316949	0.957	0.887	3.52469e-43
HOXD10	1.78809e-47	-0.504401	0.117	0.306	3.55668e-43
FAM110B	3.04867e-47	0.365529	0.724	0.538	6.06411e-43
MASP1	3.69038e-47	0.298326	0.383	0.214	7.34053e-43
BTBD16	3.96665e-47	0.295086	0.358	0.195	7.89007e-43
UGCG	4.37667e-47	0.388181	0.569	0.389	8.70563e-43
SAMD4A	4.8911e-47	0.38304	0.834	0.719	9.72889e-43
GFOD1	5.36917e-47	0.329835	0.451	0.27	1.06798e-42
PKP1	1.06444e-46	0.267262	0.284	0.139	2.11728e-42
ESRRG	1.37631e-46	-0.388444	0.895	0.912	2.73762e-42
FIGN	1.77216e-46	0.348205	0.53	0.342	3.525e-42
CORO1C	2.47904e-46	0.354261	0.681	0.491	4.93106e-42
DACT2	2.72204e-46	0.328045	0.489	0.3	5.41441e-42
SMYD2	3.07506e-46	0.339471	0.447	0.27	6.1166e-42
FAM189A1	3.51956e-46	0.34949	0.73	0.548	7.00076e-42
HOXB7	4.2764e-46	-0.524478	0.306	0.496	8.50619e-42
LBR	5.58027e-46	0.34513	0.592	0.398	1.10997e-41
SLC16A7	8.37238e-46	-0.591984	0.313	0.486	1.66535e-41
SPATA18	8.94389e-46	0.272004	0.32	0.167	1.77903e-41
SUSD1	9.62093e-46	0.340619	0.816	0.661	1.9137e-41
PDGFA	1.5612e-45	0.368636	0.592	0.409	3.10539e-41
MYO1C	1.89331e-45	0.328645	0.576	0.381	3.76599e-41
TCF20	2.76312e-45	0.359179	0.788	0.636	5.49612e-41
RP5-877J2.1	3.74787e-45	0.325743	0.669	0.452	7.45489e-41
SLC9A3R1	5.82834e-45	0.347526	0.667	0.476	1.15931e-40
FOXO6	6.08621e-45	0.362656	0.502	0.323	1.21061e-40
ADAM12	6.60786e-45	0.317354	0.546	0.363	1.31437e-40
HMGA2	1.31647e-44	0.339279	0.635	0.439	2.61859e-40
INPP4B	1.38326e-44	-0.571851	0.534	0.667	2.75144e-40
DNASE1	1.43879e-44	-0.48557	0.26	0.446	2.8619e-40
CADPS2	1.68841e-44	-0.46563	0.601	0.726	3.35842e-40
SIAH3	1.84991e-44	-0.515184	0.267	0.447	3.67965e-40
MYEOV	2.10925e-44	0.264312	0.325	0.168	4.19551e-40
HS3ST4	2.2609e-44	0.265569	0.39	0.22	4.49716e-40
COL22A1	2.91752e-44	0.355622	0.676	0.499	5.80324e-40
RSPH1	5.3793e-44	0.342195	0.527	0.343	1.07e-39
KLF6	5.54582e-44	0.375175	0.672	0.504	1.10312e-39
SLCO2B1	1.08168e-43	0.33981	0.519	0.331	2.15157e-39
BSND	1.19727e-43	-0.418405	0.064	0.231	2.38149e-39
SFRP1	1.49478e-43	-0.501732	0.093	0.267	2.97326e-39
SLFN5	1.70406e-43	0.255513	0.352	0.19	3.38955e-39
SQRDL	2.18186e-43	0.342447	0.553	0.367	4.33994e-39
SCMH1	3.02006e-43	0.346888	0.71	0.533	6.0072e-39
CENPA	3.08437e-43	0.351635	0.548	0.37	6.13512e-39
DACH1	3.22123e-43	-0.518211	0.362	0.537	6.40734e-39
TNFAIP8	4.71309e-43	0.369403	0.775	0.621	9.37481e-39
TRIM67	4.93057e-43	0.328777	0.414	0.248	9.80739e-39
TMEM52B	6.22377e-43	-0.443246	0.066	0.231	1.23797e-38
FADS3	6.84297e-43	0.267598	0.36	0.2	1.36114e-38
PAPPA	9.9734e-43	0.345644	0.737	0.566	1.98381e-38
SATB2	1.11156e-42	0.403175	0.571	0.399	2.211e-38
HAVCR1	1.27284e-42	0.322532	0.476	0.298	2.53181e-38
TTYH3	2.07281e-42	0.303767	0.78	0.575	4.12303e-38
ARHGAP10	2.098e-42	0.31518	0.863	0.7	4.17313e-38
CARHSP1	2.26279e-42	0.333371	0.544	0.367	4.50092e-38
SYNJ2	2.57332e-42	0.328783	0.663	0.483	5.11859e-38
WNT7B	2.96079e-42	0.349679	0.407	0.241	5.88931e-38
SMAD3	3.2501e-42	0.314744	0.906	0.78	6.46478e-38
CRYM	3.39975e-42	0.32692	0.635	0.451	6.76244e-38
WNK4	3.78853e-42	-0.498918	0.119	0.289	7.53577e-38
RP11-467J12.4	4.03283e-42	0.321952	0.497	0.318	8.0217e-38
ARHGEF40	6.27425e-42	0.302612	0.383	0.221	1.24801e-37
IGF2BP1	6.78372e-42	0.288481	0.465	0.286	1.34935e-37
GABRG3	6.9535e-42	0.279185	0.711	0.512	1.38312e-37
ARHGAP27	7.39728e-42	0.326924	0.618	0.428	1.47139e-37
SIPA1L3	9.57096e-42	0.32157	0.912	0.792	1.90376e-37
BCO1	1.09494e-41	0.25546	0.261	0.129	2.17795e-37
CAP2	1.32625e-41	0.308566	0.535	0.352	2.63804e-37
PDE1A	1.47761e-41	-0.637203	0.403	0.551	2.93912e-37
DPEP1	1.94042e-41	0.293247	0.514	0.316	3.85969e-37
AC025263.3	2.46757e-41	0.261211	0.307	0.162	4.90825e-37
PHF21B	2.63513e-41	-0.510284	0.138	0.308	5.24155e-37
EFHD1	2.66297e-41	-0.48361	0.573	0.693	5.29692e-37
C6orf132	2.72448e-41	0.339652	0.469	0.302	5.41927e-37
BEST3	2.92883e-41	0.255969	0.347	0.193	5.82573e-37
GPR78	4.51573e-41	0.267239	0.263	0.131	8.98224e-37
ALDH3B1	5.71391e-41	0.313384	0.488	0.311	1.13655e-36
ABCB1	6.06889e-41	0.321804	0.669	0.483	1.20716e-36
RP11-231C18.3	6.30295e-41	-0.390587	0.911	0.93	1.25372e-36
NEURL3	6.8607e-41	0.330727	0.408	0.25	1.36466e-36
DHRSX	7.09579e-41	0.338675	0.795	0.637	1.41142e-36
LCMT1	8.3894e-41	0.31746	0.451	0.287	1.66874e-36
MMP20	1.46415e-40	0.291107	0.366	0.21	2.91234e-36
HRG	1.7709e-40	-0.376506	0.058	0.217	3.5225e-36
B4GALNT3	2.09519e-40	-0.561173	0.25	0.415	4.16755e-36
SCARB1	2.19382e-40	0.348833	0.581	0.409	4.36373e-36
MTURN	2.24401e-40	-0.503481	0.347	0.505	4.46356e-36
SEMA4A	2.66955e-40	0.351479	0.579	0.404	5.31e-36
USP31	2.97006e-40	0.333357	0.551	0.377	5.90774e-36
SLC43A2	3.08113e-40	-0.437581	0.575	0.698	6.12867e-36
ENTPD4	3.55754e-40	0.269502	0.482	0.303	7.0763e-36
PDGFB	3.92794e-40	0.34525	0.508	0.336	7.81307e-36
SLC5A1	4.27619e-40	0.285707	0.508	0.32	8.50576e-36
CNGB1	4.30335e-40	0.316245	0.358	0.206	8.55979e-36
RP11-385D13.1	4.50253e-40	0.263409	0.284	0.146	8.95599e-36
DSCAML1	4.72245e-40	0.319232	0.939	0.825	9.39343e-36
CTD-2207O23.3	5.61581e-40	-0.477178	0.23	0.403	1.11704e-35
SEC14L1	5.73733e-40	-0.56895	0.636	0.731	1.14121e-35
YPEL2	6.12379e-40	0.346551	0.78	0.625	1.21808e-35
PTK2B	6.24559e-40	0.335201	0.768	0.591	1.24231e-35
RASGRP1	7.37664e-40	0.313214	0.55	0.373	1.46729e-35
APBA1	7.47267e-40	0.308721	0.63	0.453	1.48639e-35
TUFT1	7.96671e-40	0.323492	0.631	0.455	1.58466e-35
ILDR2	1.09507e-39	0.293118	0.495	0.321	2.1782e-35
ANTXR1	1.33154e-39	0.252756	0.387	0.226	2.64857e-35
CLCNKA	1.7135e-39	-0.443451	0.132	0.301	3.40832e-35
SLC44A4	1.8256e-39	0.297995	0.407	0.244	3.63129e-35
ABI3BP	2.27383e-39	0.343495	0.561	0.395	4.52288e-35
ADAM19	2.34918e-39	-0.456674	0.264	0.438	4.67275e-35
GPR137B	2.37899e-39	0.314423	0.671	0.474	4.73205e-35
IL22RA1	3.15524e-39	0.256339	0.336	0.188	6.27609e-35
INTS3	4.83223e-39	0.312481	0.669	0.499	9.61178e-35
MMP28	5.30014e-39	0.292772	0.39	0.234	1.05425e-34
GMDS	6.10777e-39	0.308883	0.899	0.785	1.2149e-34
PROM2	7.64746e-39	-0.415239	0.088	0.247	1.52116e-34
ZBTB16	8.76073e-39	0.282572	0.973	0.888	1.7426e-34
CHDH	8.87513e-39	0.311904	0.574	0.388	1.76535e-34
NOS1	1.18749e-38	-0.511629	0.21	0.379	2.36203e-34
SLC2A12	1.67795e-38	-0.402224	0.167	0.338	3.3376e-34
TTBK1	2.53033e-38	0.292916	0.679	0.487	5.03308e-34
SKAP1	3.98838e-38	-0.485032	0.341	0.499	7.93329e-34
PLEKHH2	4.80353e-38	0.311519	0.577	0.406	9.5547e-34
ATP1A1	5.33963e-38	-0.48421	0.583	0.694	1.06211e-33
MEF2C	7.63248e-38	-0.500668	0.258	0.424	1.51818e-33
KIAA1671	7.68082e-38	0.289665	0.904	0.799	1.52779e-33
SRCIN1	8.04184e-38	0.332875	0.436	0.278	1.5996e-33
FTO	9.91819e-38	0.348055	0.855	0.731	1.97283e-33
SPATS2L	1.04348e-37	0.347175	0.774	0.612	2.07558e-33
CCDC192	1.11618e-37	-0.432677	0.245	0.415	2.2202e-33
FYCO1	1.3226e-37	0.319751	0.536	0.37	2.63078e-33
AL078584.1	1.3991e-37	0.27041	0.383	0.228	2.78295e-33
PROSER2	1.42288e-37	0.313171	0.4	0.245	2.83026e-33
SERPINA5	1.77246e-37	-0.43797	0.135	0.296	3.5256e-33
KIF26B	1.82398e-37	0.300426	0.751	0.59	3.62807e-33
SEMA6D	2.00967e-37	-0.525445	0.455	0.591	3.99743e-33
FBXL17	2.3034e-37	-0.398645	0.636	0.738	4.58168e-33
TPK1	3.19223e-37	0.318476	0.622	0.446	6.34966e-33
NR3C2	3.20721e-37	-0.363889	0.826	0.862	6.37945e-33
CELSR1	3.9174e-37	0.299545	0.922	0.792	7.79211e-33
TNFRSF11B	4.0988e-37	0.276688	0.382	0.231	8.15293e-33
SNRPD3	4.60253e-37	0.312643	0.811	0.65	9.1549e-33
HOXA10-HOXA9	6.50579e-37	0.34461	0.614	0.444	1.29407e-32
PLCH1	7.22169e-37	0.315463	0.723	0.568	1.43647e-32
SMIM20	7.46055e-37	0.316553	0.575	0.405	1.48398e-32
KCTD14	1.08021e-36	0.304397	0.465	0.303	2.14864e-32
SYNGR1	1.2057e-36	0.257774	0.28	0.149	2.39826e-32
LDLRAD3	1.34534e-36	0.305058	0.71	0.549	2.67603e-32
NFIB	1.37393e-36	0.275962	0.938	0.856	2.73288e-32
HAUS7	1.38774e-36	0.312213	0.5	0.336	2.76036e-32
AJUBA	1.59225e-36	0.297894	0.517	0.347	3.16714e-32
EPB41L2	1.75608e-36	0.302386	0.591	0.421	3.49301e-32
MYBPC2	1.83755e-36	0.25348	0.298	0.163	3.65508e-32
PDE10A	1.95262e-36	-0.382072	0.79	0.86	3.88395e-32
AVPR1B	2.11007e-36	0.258706	0.24	0.122	4.19714e-32
C5orf49	2.18681e-36	0.26787	0.329	0.188	4.34977e-32
ANKRD33B	2.31202e-36	0.341622	0.755	0.61	4.59883e-32
C8orf46	2.34294e-36	0.250976	0.364	0.212	4.66033e-32
ABLIM3	2.64435e-36	0.252143	0.589	0.388	5.25987e-32
INPP5J	2.66468e-36	-0.367725	0.08	0.233	5.30032e-32
SIM2	2.68645e-36	-0.567284	0.174	0.336	5.34362e-32
FRMD4B	2.83642e-36	0.291035	0.869	0.727	5.64192e-32
CBX7	3.39341e-36	0.272132	0.514	0.341	6.74982e-32
SLC6A12	3.54968e-36	0.307464	0.556	0.39	7.06067e-32
DDC	3.64771e-36	0.259913	0.657	0.449	7.25567e-32
SORCS2	3.82403e-36	-0.542957	0.441	0.576	7.60638e-32
ARHGEF18	4.23493e-36	-0.439726	0.218	0.38	8.4237e-32
DPYSL2	5.28522e-36	0.291012	0.791	0.618	1.05128e-31
PXDC1	5.63442e-36	0.259795	0.495	0.326	1.12074e-31
ABHD17C	5.72906e-36	-0.547654	0.33	0.471	1.13957e-31
ANPEP	6.09475e-36	0.267192	0.586	0.382	1.21231e-31
ATP6V1B1	6.97524e-36	-0.394068	0.102	0.255	1.38744e-31
KNG1	7.28124e-36	-0.371569	0.063	0.207	1.44831e-31
C1QTNF6	7.84733e-36	0.313159	0.539	0.378	1.56091e-31
HIST1H2BD	9.86683e-36	0.341301	0.492	0.333	1.96261e-31
OCA2	1.03253e-35	0.284208	0.675	0.5	2.0538e-31
PREX1	1.12402e-35	-0.541306	0.216	0.378	2.23579e-31
ATP11A	1.17351e-35	0.2673	0.871	0.726	2.33423e-31
LPIN2	1.27808e-35	0.352279	0.763	0.634	2.54223e-31
STX8	1.56445e-35	-0.471894	0.422	0.564	3.11186e-31
SLC12A1	1.58067e-35	-0.69489	0.21	0.357	3.14412e-31
MAPK4	1.99818e-35	-0.523126	0.336	0.482	3.97458e-31
LEMD1	2.08829e-35	0.286065	0.412	0.258	4.15381e-31
CMTM7	2.38774e-35	0.314414	0.606	0.445	4.74945e-31
RBMS3	2.56167e-35	0.253553	0.85	0.713	5.09541e-31
VCAN	3.11855e-35	0.304314	0.346	0.203	6.20312e-31
TNFRSF12A	3.12254e-35	0.256874	0.319	0.179	6.21103e-31
SLC22A11	3.32633e-35	0.258894	0.422	0.262	6.61641e-31
LOXL1	3.35929e-35	0.295777	0.456	0.298	6.68196e-31
TMEM51	3.56186e-35	0.320038	0.851	0.73	7.0849e-31
SLC7A8	3.67133e-35	-0.445316	0.422	0.562	7.30265e-31
MAN1C1	3.87808e-35	-0.414439	0.675	0.763	7.71388e-31
KALRN	4.96142e-35	0.27881	0.864	0.751	9.86877e-31
ROR1	5.32976e-35	0.31898	0.771	0.622	1.06014e-30
ADAMTS17	5.3328e-35	-0.455554	0.651	0.745	1.06075e-30
AHNAK	6.10124e-35	0.29605	0.846	0.717	1.2136e-30
FGD6	6.21951e-35	0.322739	0.691	0.554	1.23712e-30
DOCK10	7.21218e-35	-0.50624	0.357	0.497	1.43457e-30
C4orf45	7.96857e-35	0.273248	0.511	0.341	1.58503e-30
CMIP	1.16246e-34	0.261688	0.954	0.879	2.31225e-30
JUNB	1.2046e-34	0.285037	0.5	0.337	2.39606e-30
PDZK1	1.48944e-34	0.300641	0.496	0.332	2.96265e-30
AC002429.5	1.62567e-34	0.283269	0.41	0.258	3.23363e-30
RP11-96O20.4	1.62926e-34	0.317482	0.653	0.484	3.24077e-30
ADAMTS2	1.64315e-34	0.256262	0.32	0.181	3.26839e-30
DUSP10	1.83481e-34	0.278417	0.461	0.303	3.64962e-30
TMEM213	1.96138e-34	-0.391409	0.15	0.306	3.90138e-30
PTH2R	2.24152e-34	0.297131	0.851	0.716	4.45862e-30
VANGL1	2.48957e-34	0.26795	0.455	0.292	4.952e-30
TRIO	2.52705e-34	0.270594	0.938	0.874	5.02655e-30
NAALADL2	3.38695e-34	-0.344597	0.801	0.85	6.73699e-30
PER2	4.0226e-34	0.297023	0.686	0.53	8.00135e-30
ACADL	4.16875e-34	0.290294	0.543	0.379	8.29205e-30
RAD51L3-RFFL	4.27349e-34	0.307727	0.629	0.474	8.50039e-30
BCL9L	4.42798e-34	0.305327	0.775	0.622	8.8077e-30
ATF3	5.55488e-34	0.29022	0.531	0.361	1.10492e-29
ENPEP	5.67449e-34	0.280719	0.649	0.461	1.12871e-29
RP3-403A15.5	5.90018e-34	0.25925	0.324	0.186	1.17361e-29
TRPM1	6.31338e-34	0.292586	0.695	0.542	1.2558e-29
DTX4	6.73887e-34	0.305025	0.548	0.39	1.34043e-29
CASZ1	7.20868e-34	-0.505925	0.829	0.832	1.43388e-29
FLNB	8.23706e-34	0.279061	0.903	0.806	1.63843e-29
SERPINE2	8.48582e-34	0.256853	0.458	0.296	1.68791e-29
GPR176	8.72261e-34	0.282634	0.418	0.27	1.73501e-29
MRVI1	8.90684e-34	-0.408817	0.079	0.222	1.77166e-29
TMEM178B	9.0525e-34	0.295023	0.672	0.518	1.80063e-29
CLIC1	9.25217e-34	0.286917	0.533	0.378	1.84035e-29
GULP1	1.03246e-33	0.280014	0.785	0.643	2.05367e-29
MAP2K6	1.06064e-33	-0.514149	0.255	0.403	2.10971e-29
SSH2	1.50229e-33	0.288063	0.846	0.723	2.98821e-29
C9orf92	1.56473e-33	0.258882	0.416	0.261	3.1124e-29
FAM222A	2.59562e-33	-0.389368	0.541	0.659	5.16295e-29
BID	2.73715e-33	0.252908	0.424	0.268	5.44446e-29
RNF144B	2.80835e-33	0.31164	0.534	0.375	5.58609e-29
SERPINF2	3.80882e-33	0.258766	0.331	0.193	7.57612e-29
ENPP1	4.48093e-33	0.303214	0.505	0.347	8.91302e-29
IL6R	5.03279e-33	0.280492	0.78	0.607	1.00107e-28
EVC	5.81597e-33	0.295142	0.777	0.617	1.15686e-28
SUSD3	6.21258e-33	0.256033	0.498	0.334	1.23574e-28
SEMA4D	7.41021e-33	0.294735	0.866	0.747	1.47397e-28
SPNS2	1.03212e-32	0.283395	0.64	0.464	2.05299e-28
LRRK2	1.04102e-32	0.293079	0.615	0.453	2.07069e-28
PHLDB1	1.08908e-32	0.310437	0.723	0.573	2.16629e-28
HOXA10	1.23731e-32	0.280552	0.407	0.258	2.46114e-28
PCDH9	1.43451e-32	-0.362884	0.69	0.786	2.85337e-28
PLLP	1.89061e-32	0.288623	0.575	0.413	3.76061e-28
TRAF1	2.25701e-32	0.255741	0.267	0.144	4.48942e-28
CHRNA4	2.29856e-32	0.252663	0.497	0.323	4.57207e-28
SLC26A9	2.42167e-32	0.279562	0.446	0.292	4.81694e-28
NR1H2	2.64479e-32	0.263557	0.815	0.632	5.26075e-28
ZNF385D	3.13355e-32	-0.468778	0.567	0.672	6.23295e-28
PEX5L	4.48552e-32	-0.404367	0.187	0.343	8.92214e-28
AK8	5.45172e-32	0.267527	0.472	0.315	1.0844e-27
ST3GAL4	6.69045e-32	-0.470357	0.344	0.489	1.3308e-27
USP40	7.04848e-32	0.295473	0.499	0.349	1.40201e-27
SERPINA3	7.4319e-32	0.277531	0.37	0.227	1.47828e-27
ERRFI1	7.52179e-32	0.351435	0.683	0.516	1.49616e-27
CDKAL1	7.55123e-32	0.267041	0.875	0.757	1.50202e-27
RP11-298I3.5	9.56175e-32	0.282454	0.621	0.461	1.90193e-27
ZNF704	1.15623e-31	-0.362102	0.664	0.759	2.29985e-27
IDH2	1.18753e-31	-0.387778	0.329	0.476	2.36212e-27
L3MBTL4	1.45663e-31	0.250089	0.809	0.639	2.89737e-27
PLEKHA2	1.62912e-31	0.265353	0.743	0.593	3.24048e-27
BICD1	2.20686e-31	0.295993	0.669	0.517	4.38967e-27
ADIRF	2.37556e-31	0.30306	0.533	0.384	4.72522e-27
B3GNT5	2.48153e-31	0.255836	0.427	0.281	4.93601e-27
RELN	2.77726e-31	0.26752	0.564	0.407	5.52426e-27
SMYD4	2.80373e-31	0.273429	0.386	0.246	5.5769e-27
KIFC3	2.97604e-31	0.268459	0.903	0.8	5.91965e-27
SLC43A1	3.32746e-31	-0.421696	0.23	0.379	6.61865e-27
PLEKHG6	3.45608e-31	0.273617	0.444	0.294	6.87449e-27
PKDCC	3.49991e-31	0.281459	0.403	0.26	6.96167e-27
TRIM47	3.57133e-31	0.253279	0.407	0.259	7.10373e-27
SOX9	4.41713e-31	0.262487	0.333	0.202	8.78612e-27
ARHGAP22	4.58918e-31	0.262021	0.496	0.338	9.12834e-27
TMEM8A	4.63307e-31	-0.414639	0.271	0.419	9.21564e-27
DNM1	4.7788e-31	0.311113	0.64	0.483	9.50551e-27
CFAP61	5.53432e-31	-0.438011	0.488	0.605	1.10083e-26
VASN	5.67874e-31	0.291439	0.638	0.474	1.12956e-26
LRP1B	7.05819e-31	-0.363647	0.789	0.841	1.40394e-26
PCDH1	7.29702e-31	-0.386937	0.381	0.524	1.45145e-26
PIK3AP1	8.27458e-31	0.301976	0.7	0.555	1.6459e-26
CRTC1	8.76575e-31	-0.397084	0.527	0.644	1.74359e-26
HOXA9	8.89025e-31	0.310935	0.569	0.416	1.76836e-26
DAB2	8.89288e-31	0.271965	0.768	0.614	1.76888e-26
TNFSF10	1.01119e-30	0.270088	0.402	0.26	2.01136e-26
PISD	1.02664e-30	0.284392	0.617	0.462	2.04208e-26
BUB1B-PAK6	1.21577e-30	-0.418412	0.204	0.349	2.41829e-26
HIVEP2	1.3043e-30	0.251457	0.779	0.653	2.59439e-26
PFKP	1.30956e-30	0.285055	0.745	0.598	2.60484e-26
LFNG	1.41962e-30	0.271928	0.324	0.195	2.82376e-26
PCCA	1.43527e-30	-0.315859	0.784	0.843	2.8549e-26
PDP1	1.47097e-30	0.279487	0.569	0.417	2.9259e-26
TOM1L2	1.78134e-30	-0.350166	0.675	0.765	3.54325e-26
UNC5C	1.79135e-30	-0.433607	0.299	0.442	3.56318e-26
CARD10	1.88382e-30	0.275107	0.633	0.468	3.74711e-26
SLC2A1	2.43133e-30	-0.398151	0.393	0.53	4.83617e-26
FAM167A	2.95595e-30	-0.487793	0.263	0.402	5.87968e-26
FECH	3.50222e-30	-0.365025	0.173	0.32	6.96627e-26
MET	3.62285e-30	0.27952	0.75	0.611	7.20621e-26
GATM	3.72606e-30	0.276146	0.614	0.451	7.4115e-26
FBLN5	3.7844e-30	0.261199	0.529	0.371	7.52755e-26
PLEKHH1	4.78658e-30	0.310746	0.5	0.354	9.52099e-26
AIF1L	4.87361e-30	0.351969	0.647	0.499	9.69409e-26
ARL15	5.1693e-30	-0.398146	0.618	0.703	1.02823e-25
VTCN1	5.7664e-30	0.251497	0.375	0.232	1.147e-25
NFKB2	6.03747e-30	0.256016	0.44	0.294	1.20091e-25
PLEKHG3	6.7327e-30	0.263861	0.81	0.669	1.3392e-25
EPS8L2	7.20895e-30	0.257457	0.858	0.721	1.43393e-25
THBS1	8.64405e-30	0.270765	0.531	0.379	1.71939e-25
NEDD4	9.51134e-30	0.2524	0.469	0.319	1.8919e-25
EPB41L4B	1.08015e-29	-0.437569	0.331	0.467	2.14853e-25
OGDHL	1.18014e-29	-0.370986	0.338	0.479	2.34741e-25
JAG1	1.18017e-29	0.261532	0.62	0.459	2.34747e-25
PLCB1	1.20139e-29	-0.437294	0.844	0.869	2.38968e-25
BCR	1.31268e-29	-0.338512	0.827	0.865	2.61105e-25
ST14	1.33514e-29	0.279388	0.674	0.528	2.65572e-25
CHST11	1.34623e-29	0.250246	0.636	0.482	2.67779e-25
ADGRL2	1.40198e-29	-0.392716	0.775	0.816	2.78869e-25
PGBD5	1.45262e-29	0.272722	0.522	0.37	2.88941e-25
FSTL3	1.58251e-29	0.283659	0.491	0.34	3.14777e-25
INHBA	1.62065e-29	0.268667	0.412	0.271	3.22363e-25
PRICKLE1	2.02647e-29	0.255663	0.619	0.456	4.03086e-25
RARB	2.21468e-29	-0.412034	0.526	0.645	4.40522e-25
OSBPL3	2.25239e-29	-0.561126	0.575	0.63	4.48023e-25
LINC01314	2.67673e-29	0.278418	0.446	0.301	5.32427e-25
PAK4	2.8098e-29	-0.391293	0.444	0.58	5.58898e-25
HIST1H2AC	2.9175e-29	0.352913	0.499	0.358	5.80319e-25
PTPRO	2.94522e-29	0.267475	0.442	0.3	5.85833e-25
GSDMD	3.09441e-29	0.266945	0.434	0.288	6.15509e-25
ARHGAP31	3.30198e-29	0.256043	0.503	0.35	6.56797e-25
UBR4	3.39683e-29	0.290633	0.747	0.609	6.75663e-25
ZC3H12A	3.60681e-29	0.251375	0.47	0.318	7.1743e-25
CTSB	3.62266e-29	0.256624	0.558	0.408	7.20584e-25
PRKG1	4.9823e-29	-0.423605	0.745	0.794	9.9103e-25
FAM135B	5.48055e-29	0.311386	0.608	0.461	1.09014e-24
TNFRSF1A	6.15585e-29	0.25269	0.556	0.397	1.22446e-24
EPS8	6.49952e-29	0.252513	0.799	0.673	1.29282e-24
PAK6	6.55172e-29	-0.392438	0.18	0.321	1.3032e-24
CSGALNACT1	6.96492e-29	-0.54087	0.512	0.59	1.38539e-24
ACPP	7.07983e-29	-0.347224	0.093	0.226	1.40825e-24
VMP1	7.56157e-29	0.269201	0.71	0.564	1.50407e-24
CAPN12	9.47445e-29	0.251926	0.521	0.373	1.88456e-24
NFKBIZ	9.76188e-29	0.277092	0.523	0.378	1.94174e-24
RHOBTB1	1.05301e-28	0.26355	0.676	0.511	2.09454e-24
ANKRD55	1.3243e-28	0.255455	0.639	0.484	2.63417e-24
LTBP2	1.38138e-28	-0.473697	0.327	0.455	2.74771e-24
ASAP2	1.76407e-28	-0.324615	0.857	0.889	3.50892e-24
CNNM2	1.78679e-28	-0.428108	0.644	0.713	3.55411e-24
TRPM3	1.981e-28	-0.335063	0.776	0.825	3.9404e-24
MYO3B	2.13045e-28	-0.563584	0.519	0.589	4.23768e-24
CSMD2	2.83383e-28	-0.461543	0.358	0.49	5.63678e-24
CDR2	3.73727e-28	0.266363	0.638	0.493	7.4338e-24
LRRC75B	4.71173e-28	0.267636	0.412	0.274	9.3721e-24
MTR	5.90081e-28	-0.341573	0.609	0.704	1.17373e-23
BCAR1	6.88618e-28	0.310272	0.775	0.659	1.36973e-23
SLCO4A1	7.27818e-28	0.268582	0.546	0.395	1.4477e-23
TRAF3	7.35638e-28	0.25764	0.559	0.403	1.46326e-23
PRKCE	1.12739e-27	-0.331014	0.879	0.907	2.2425e-23
RAB5C	1.15227e-27	-0.373084	0.373	0.505	2.29197e-23
ENO4	1.2795e-27	0.250905	0.446	0.305	2.54505e-23
ZFP36L1	1.57933e-27	0.260324	0.646	0.499	3.14145e-23
MACROD1	1.80286e-27	-0.345299	0.824	0.851	3.58608e-23
TRAM2	2.05832e-27	0.252219	0.599	0.447	4.09421e-23
KCTD16	2.33557e-27	0.285068	0.559	0.414	4.64568e-23
NUDC	2.53289e-27	-0.372692	0.351	0.493	5.03817e-23
ARSB	2.75305e-27	0.276355	0.686	0.535	5.4761e-23
STK39	3.35715e-27	-0.466502	0.549	0.628	6.67771e-23
ANKS1A	3.50972e-27	-0.390615	0.558	0.668	6.98119e-23
PIK3C2B	4.34557e-27	0.256453	0.524	0.38	8.64377e-23
CNTD1	4.50366e-27	-0.364079	0.205	0.34	8.95823e-23
C12orf75	4.62401e-27	0.277247	0.657	0.508	9.19762e-23
A4GALT	4.69301e-27	0.250752	0.507	0.356	9.33486e-23
GPC4	5.36352e-27	0.259308	0.513	0.365	1.06686e-22
SDC2	5.39835e-27	0.26518	0.709	0.567	1.07379e-22
PPP1R36	5.53756e-27	-0.351101	0.115	0.245	1.10148e-22
FAM83B	5.83626e-27	-0.343636	0.145	0.28	1.16089e-22
SPARCL1	6.21294e-27	-0.33218	0.101	0.229	1.23582e-22
ITPKB	7.76065e-27	-0.544732	0.488	0.566	1.54367e-22
XPNPEP1	8.00227e-27	0.288752	0.563	0.431	1.59173e-22
RIPK4	8.80139e-27	0.274102	0.664	0.525	1.75068e-22
PRKCH	1.00765e-26	-0.411955	0.7	0.762	2.00433e-22
CAPZB	1.30138e-26	-0.330467	0.676	0.759	2.58858e-22
DNAJB5	1.40415e-26	0.267284	0.578	0.436	2.79299e-22
UMOD	2.40839e-26	-0.530135	0.159	0.284	4.79054e-22
DYM	2.43806e-26	-0.33349	0.644	0.727	4.84955e-22
FAM184A	2.47131e-26	-0.370423	0.441	0.558	4.91569e-22
GNAL	3.02496e-26	0.258538	0.566	0.427	6.01696e-22
PAPPA2	3.19061e-26	-0.418779	0.321	0.454	6.34644e-22
ZFPM1	3.26311e-26	-0.488514	0.398	0.508	6.49064e-22
SERTAD2	3.53687e-26	0.263658	0.844	0.734	7.03518e-22
OTUD7A	3.81634e-26	-0.367517	0.451	0.577	7.59108e-22
ZNF98	3.89936e-26	-0.367306	0.155	0.289	7.75622e-22
TTLL5	4.98361e-26	0.263274	0.77	0.642	9.9129e-22
CELSR2	6.87258e-26	0.258002	0.508	0.366	1.36703e-21
ATP6V1H	7.09221e-26	-0.339704	0.424	0.55	1.41071e-21
GPATCH2L	7.54649e-26	-0.394962	0.293	0.421	1.50107e-21
CTD-3088G3.8	7.90451e-26	-0.429198	0.337	0.462	1.57229e-21
CLCNKB	1.97618e-25	-0.401276	0.218	0.347	3.93082e-21
MLIP	2.09244e-25	0.256579	0.638	0.486	4.16206e-21
RP11-404P21.8	2.10713e-25	-0.363821	0.122	0.246	4.19129e-21
ATP13A3	2.19028e-25	0.256746	0.562	0.425	4.35669e-21
UNC13B	2.37237e-25	-0.337687	0.516	0.632	4.71889e-21
SH2B3	2.38878e-25	0.251211	0.537	0.397	4.75151e-21
AEBP2	2.43116e-25	-0.363604	0.559	0.656	4.83581e-21
MYRF	2.73729e-25	0.251295	0.458	0.32	5.44474e-21
MTHFD1	2.75873e-25	0.252265	0.595	0.453	5.48739e-21
CELF5	3.86258e-25	0.252424	0.204	0.111	7.68305e-21
FOXN3	3.92684e-25	-0.368801	0.683	0.757	7.81089e-21
TGFA	4.70587e-25	0.261386	0.646	0.507	9.36044e-21
TUB	5.04547e-25	0.274722	0.751	0.602	1.00359e-20
ERMP1	5.15839e-25	-0.337908	0.239	0.372	1.02605e-20
RERG	5.46461e-25	0.300547	0.755	0.636	1.08697e-20
CTD-2021K4.1	5.68523e-25	-0.367424	0.433	0.544	1.13085e-20
CLASP1	7.97189e-25	-0.318602	0.758	0.818	1.58569e-20
ARFGEF2	8.43318e-25	-0.380631	0.402	0.519	1.67744e-20
ADK	9.34495e-25	-0.340347	0.659	0.732	1.8588e-20
TBC1D24	1.02784e-24	-0.380801	0.473	0.572	2.04448e-20
RERE	1.26589e-24	-0.252668	0.955	0.944	2.51798e-20
GPR160	1.43814e-24	0.250775	0.575	0.426	2.86061e-20
MRPS6	1.4689e-24	-0.354681	0.461	0.568	2.92179e-20
TMEM217	1.48463e-24	0.250224	0.598	0.456	2.95307e-20
PLXNB2	1.55198e-24	0.269179	0.773	0.646	3.08704e-20
SHROOM2	1.66181e-24	0.268612	0.616	0.48	3.30551e-20
VIT	1.89002e-24	-0.348237	0.143	0.267	3.75945e-20
GABRB1	1.93819e-24	-0.360758	0.353	0.479	3.85525e-20
POLN	2.14512e-24	-0.350778	0.282	0.414	4.26686e-20
PHACTR1	2.405e-24	-0.483763	0.568	0.639	4.78379e-20
PPL	2.46367e-24	0.271873	0.748	0.613	4.90048e-20
DAP	2.59183e-24	0.254657	0.705	0.577	5.15542e-20
EDC3	3.12255e-24	-0.336811	0.233	0.362	6.21107e-20
LYPD6	4.2853e-24	-0.380105	0.245	0.373	8.52388e-20
MARCH10	4.57044e-24	-0.403768	0.194	0.318	9.09106e-20
DMD	4.89634e-24	-0.379394	0.674	0.748	9.73931e-20
RRAGD	6.45952e-24	-0.381437	0.366	0.48	1.28486e-19
PIP5K1B	6.49044e-24	-0.454164	0.528	0.605	1.29101e-19
PRR5L	6.7957e-24	-0.349303	0.448	0.566	1.35173e-19
TAF4B	6.82076e-24	-0.337898	0.347	0.476	1.35672e-19
GRAMD1B	7.32718e-24	-0.415219	0.609	0.676	1.45745e-19
CA4	1.27228e-23	-0.319098	0.155	0.28	2.5307e-19
PPARGC1A	1.37858e-23	-0.323911	0.764	0.799	2.74212e-19
DEFB1	1.95624e-23	-0.410901	0.226	0.35	3.89116e-19
USP13	2.51832e-23	-0.38942	0.265	0.387	5.00918e-19
AKT2	2.56756e-23	0.251617	0.71	0.573	5.10714e-19
HOXB9	3.183e-23	-0.278366	0.092	0.209	6.33131e-19
MICALL2	3.4494e-23	0.257656	0.492	0.363	6.86119e-19
CALCR	3.4937e-23	-0.336388	0.126	0.245	6.94931e-19
CARS	3.75468e-23	0.251106	0.616	0.483	7.46843e-19
TUBA4A	4.23132e-23	0.258765	0.636	0.505	8.41652e-19
ITPR2	4.45704e-23	-0.285227	0.795	0.836	8.8655e-19
CTD-2132N18.3	5.58744e-23	-0.344348	0.466	0.567	1.1114e-18
RHOBTB3	2.02978e-22	-0.319285	0.736	0.777	4.03744e-18
IFITM10	2.07663e-22	-0.326366	0.123	0.235	4.13062e-18
WDFY2	2.32193e-22	-0.350268	0.671	0.729	4.61855e-18
THRB	2.35187e-22	-0.298353	0.78	0.82	4.67811e-18
ZNF710	3.16047e-22	-0.331971	0.372	0.497	6.28648e-18
TRIM2	3.20281e-22	-0.375019	0.676	0.734	6.3707e-18
ATP6V0D2	3.23035e-22	-0.332082	0.173	0.295	6.42549e-18
CACNA1C	4.50249e-22	-0.363339	0.765	0.819	8.9559e-18
TOX	5.63578e-22	-0.367901	0.564	0.639	1.12101e-17
SYT1	5.64606e-22	-0.333287	0.608	0.692	1.12306e-17
CYYR1	6.47449e-22	-0.267941	0.106	0.219	1.28784e-17
MTMR7	6.87214e-22	-0.303705	0.154	0.274	1.36694e-17
KLF12	8.14347e-22	-0.32598	0.523	0.626	1.61982e-17
HOXB6	9.0892e-22	-0.305823	0.205	0.331	1.80793e-17
FAM174B	1.05886e-21	0.250627	0.674	0.551	2.10618e-17
VAV3	1.29142e-21	-0.30877	0.684	0.75	2.56877e-17
CYTIP	1.41166e-21	-0.328335	0.198	0.318	2.80794e-17
PDE8B	1.74036e-21	-0.316844	0.179	0.298	3.46175e-17
MAGI1	2.05971e-21	-0.293533	0.915	0.918	4.09697e-17
SYT7	2.27744e-21	-0.378824	0.442	0.54	4.53006e-17
TFDP2	2.31507e-21	-0.292179	0.559	0.651	4.60491e-17
FGD4	2.52961e-21	-0.276333	0.806	0.839	5.03164e-17
TRERF1	2.81832e-21	-0.314038	0.365	0.488	5.60592e-17
CA12	2.99981e-21	-0.376925	0.577	0.659	5.96693e-17
SMUG1	3.50917e-21	-0.386304	0.383	0.493	6.98009e-17
SGIP1	3.78262e-21	-0.427995	0.365	0.475	7.524e-17
CRYBG3	3.93263e-21	-0.321934	0.26	0.376	7.8224e-17
MYO5A	3.96322e-21	-0.394202	0.291	0.403	7.88325e-17
RGS3	3.98428e-21	-0.292773	0.739	0.796	7.92514e-17
AKAP1	4.34666e-21	-0.305571	0.452	0.553	8.64595e-17
SOD2	4.38019e-21	0.256085	0.735	0.641	8.71263e-17
NPSR1	4.59419e-21	-0.344001	0.245	0.365	9.13831e-17
PLA2G4F	4.68879e-21	-0.320093	0.151	0.263	9.32646e-17
TIAM1	4.746e-21	-0.336533	0.41	0.522	9.44027e-17
AMFR	5.60747e-21	-0.299591	0.446	0.558	1.11538e-16
PXDNL	6.99702e-21	-0.387248	0.413	0.514	1.39178e-16
TMEM164	7.20552e-21	-0.347039	0.431	0.536	1.43325e-16
TMEM132E	7.53589e-21	0.279495	0.496	0.371	1.49896e-16
THSD7A	1.16341e-20	-0.326101	0.634	0.712	2.31413e-16
HSPB7	1.27783e-20	-0.27874	0.101	0.207	2.54173e-16
BDKRB2	1.32564e-20	-0.311353	0.11	0.216	2.63683e-16
ATP6V0D1	1.33155e-20	-0.326965	0.648	0.711	2.64858e-16
PDHX	1.72945e-20	-0.307561	0.33	0.445	3.44006e-16
TAMM41	1.76193e-20	-0.272151	0.169	0.287	3.50466e-16
HIP1	1.95501e-20	-0.390243	0.71	0.757	3.88872e-16
WNK1	1.9894e-20	-0.367639	0.464	0.557	3.95712e-16
LRBA	2.20398e-20	-0.278027	0.772	0.82	4.38393e-16
AUTS2	2.20921e-20	-0.252675	0.917	0.922	4.39433e-16
GNG7	2.35487e-20	-0.310347	0.854	0.864	4.68408e-16
KDM4C	2.56492e-20	-0.271159	0.733	0.788	5.10188e-16
MBOAT1	3.02831e-20	-0.365742	0.301	0.409	6.02361e-16
CLEC16A	3.27307e-20	-0.292566	0.831	0.849	6.51045e-16
B3GLCT	3.65671e-20	-0.314823	0.297	0.413	7.27355e-16
ATOH8	4.40367e-20	0.27182	0.435	0.319	8.75933e-16
CCSER1	4.79021e-20	-0.29296	0.833	0.854	9.52821e-16
RNF10	5.11032e-20	-0.313068	0.298	0.41	1.01649e-15
TMTC1	5.33265e-20	-0.411232	0.296	0.404	1.06072e-15
CHURC1-FNTB	5.48355e-20	-0.271775	0.635	0.713	1.09073e-15
RP11-295K3.1	5.90875e-20	-0.378042	0.368	0.468	1.17531e-15
EMCN	6.09805e-20	-0.340087	0.312	0.43	1.21296e-15
HIST1H2BC	6.21962e-20	0.266218	0.462	0.343	1.23714e-15
RNF152	8.13496e-20	-0.359617	0.563	0.646	1.61813e-15
MYZAP	8.17724e-20	-0.314185	0.229	0.344	1.62653e-15
TANC2	9.05846e-20	-0.348781	0.235	0.35	1.80182e-15
MALRD1	1.3399e-19	-0.336897	0.382	0.488	2.66519e-15
MCC	1.41005e-19	-0.306005	0.558	0.659	2.80473e-15
SFXN5	1.52715e-19	-0.343748	0.637	0.685	3.03764e-15
RBFOX2	1.61634e-19	-0.300976	0.68	0.741	3.21506e-15
PXK	1.64563e-19	-0.342325	0.367	0.473	3.27333e-15
ARFGEF3	1.65195e-19	-0.331838	0.301	0.412	3.28589e-15
UNC5B	1.98203e-19	-0.387633	0.307	0.409	3.94246e-15
PLCG2	3.43555e-19	-0.377826	0.523	0.611	6.83364e-15
ACSS1	3.49983e-19	-0.345416	0.64	0.694	6.96151e-15
SLC1A2	6.61886e-19	-0.282614	0.153	0.259	1.31656e-14
CRADD	6.63794e-19	-0.269137	0.697	0.766	1.32035e-14
TPH2	1.01129e-18	-0.294026	0.245	0.36	2.01157e-14
GOLM1	1.05161e-18	-0.332241	0.326	0.432	2.09175e-14
ATP6V0E1	1.25609e-18	-0.329595	0.355	0.452	2.49849e-14
ATP1B1	1.9868e-18	-0.30496	0.703	0.751	3.95194e-14
CWC27	2.17648e-18	-0.279112	0.339	0.445	4.32924e-14
LIMS1	2.74565e-18	-0.308789	0.653	0.701	5.46138e-14
RP11-146B14.1	2.79059e-18	-0.266512	0.724	0.765	5.55077e-14
HLCS	2.87145e-18	-0.367237	0.586	0.642	5.7116e-14
CERKL	2.97315e-18	-0.278163	0.39	0.496	5.91389e-14
AL513412.1	3.46871e-18	-0.265888	0.724	0.765	6.89962e-14
TFEB	5.91131e-18	-0.379258	0.54	0.606	1.17582e-13
TFAP2A	7.80463e-18	-0.336344	0.258	0.36	1.55242e-13
LYPD6B	7.81311e-18	-0.301708	0.181	0.287	1.55411e-13
OFCC1	1.05054e-17	-0.322799	0.396	0.503	2.08962e-13
MPPED2	1.06753e-17	-0.307147	0.639	0.7	2.12343e-13
ADGRL3	1.16617e-17	-0.298049	0.451	0.556	2.31962e-13
CECR2	1.20099e-17	-0.319104	0.306	0.409	2.38889e-13
TSPAN7	1.5932e-17	-0.271892	0.21	0.318	3.16904e-13
ARHGAP18	1.8221e-17	-0.292426	0.485	0.582	3.62435e-13
CHSY1	1.82898e-17	-0.311595	0.344	0.448	3.63802e-13
LDB2	2.12765e-17	-0.359356	0.302	0.413	4.2321e-13
THADA	2.29338e-17	-0.303019	0.778	0.817	4.56176e-13
KCNN3	2.82162e-17	-0.396344	0.376	0.472	5.61248e-13
SLC22A23	2.89817e-17	-0.381095	0.61	0.666	5.76474e-13
STAM2	2.98e-17	-0.28715	0.32	0.421	5.92753e-13
VPS13D	3.32042e-17	-0.313607	0.687	0.733	6.60464e-13
SMCO4	3.41975e-17	-0.345555	0.417	0.497	6.80223e-13
COBLL1	3.51013e-17	-0.290479	0.771	0.799	6.982e-13
KCNJ10	3.80555e-17	-0.318331	0.357	0.457	7.56962e-13
HSD11B2	4.0384e-17	-0.286361	0.314	0.421	8.03279e-13
TECPR2	4.26761e-17	-0.307195	0.31	0.411	8.4887e-13
ICA1	4.29714e-17	-0.290554	0.55	0.626	8.54743e-13
LHPP	4.44219e-17	-0.294737	0.566	0.642	8.83597e-13
MNAT1	4.95328e-17	-0.26273	0.282	0.392	9.85257e-13
GABRB3	5.3708e-17	-0.314235	0.516	0.594	1.06831e-12
DTX1	5.7056e-17	-0.281312	0.129	0.224	1.1349e-12
ASAP3	6.20208e-17	-0.291182	0.383	0.482	1.23366e-12
PTPN4	6.70486e-17	-0.284286	0.463	0.557	1.33366e-12
SIM1	7.11122e-17	-0.303192	0.472	0.558	1.41449e-12
SLC7A5	7.87489e-17	-0.383499	0.273	0.366	1.56639e-12
CNTN1	9.0581e-17	-0.296359	0.265	0.371	1.80175e-12
SPATA5	9.44314e-17	-0.262875	0.374	0.48	1.87834e-12
CREB3L2	9.56329e-17	-0.313669	0.644	0.712	1.90223e-12
GPC5	1.01335e-16	-0.299224	0.714	0.76	2.01566e-12
PATJ	1.10295e-16	-0.27284	0.768	0.791	2.19388e-12
WWP2	1.1566e-16	-0.255246	0.715	0.773	2.3006e-12
ARHGAP6	1.28434e-16	-0.29349	0.696	0.732	2.55467e-12
STARD8	1.37866e-16	-0.305999	0.415	0.519	2.7423e-12
PADI2	1.44696e-16	-0.303264	0.154	0.249	2.87816e-12
BCL2L14	1.59432e-16	-0.297493	0.285	0.386	3.17126e-12
DNAH8	1.61808e-16	-0.273146	0.157	0.256	3.21852e-12
DBT	1.75475e-16	-0.276433	0.332	0.433	3.49037e-12
PDK4	1.82912e-16	-0.271622	0.351	0.456	3.6383e-12
SRGAP3	2.03319e-16	-0.291018	0.636	0.704	4.04422e-12
SPTBN2	2.1307e-16	-0.269466	0.28	0.385	4.23818e-12
PLS3	2.57399e-16	-0.265996	0.206	0.311	5.11993e-12
TPD52	2.60167e-16	-0.263993	0.667	0.721	5.17499e-12
ST8SIA5	2.65102e-16	-0.261865	0.13	0.225	5.27315e-12
COL26A1	2.80675e-16	0.273091	0.401	0.299	5.5829e-12
MAPKAP1	3.59174e-16	-0.28757	0.629	0.686	7.14433e-12
PIAS4	3.77174e-16	-0.279246	0.226	0.323	7.50237e-12
SMIM5	3.94552e-16	-0.303322	0.267	0.365	7.84803e-12
DNMT3A	4.3723e-16	-0.298982	0.676	0.722	8.69694e-12
DNAH11	4.48777e-16	-0.287295	0.245	0.346	8.92662e-12
LRP6	4.72158e-16	-0.291932	0.468	0.56	9.39169e-12
DPYD	4.82786e-16	-0.269993	0.548	0.631	9.60309e-12
TSPAN5	5.59575e-16	-0.328478	0.277	0.379	1.11305e-11
FBXW11	5.60451e-16	-0.280945	0.458	0.548	1.11479e-11
ANKRD9	6.38066e-16	-0.26235	0.238	0.339	1.26918e-11
ATP8A1	6.96785e-16	-0.316592	0.493	0.562	1.38597e-11
SLC29A3	8.00305e-16	-0.269549	0.228	0.329	1.59189e-11
GPHN	1.04466e-15	-0.272925	0.669	0.722	2.07793e-11
KCTD1	1.73493e-15	-0.305973	0.696	0.723	3.45095e-11
RAB15	1.77711e-15	-0.262612	0.27	0.372	3.53486e-11
BMPR1B	1.91246e-15	-0.411668	0.309	0.397	3.80407e-11
MYO5C	1.93085e-15	-0.309429	0.325	0.413	3.84065e-11
FAM102A	1.9327e-15	-0.285096	0.625	0.678	3.84433e-11
LSAMP	2.07941e-15	-0.306258	0.601	0.681	4.13615e-11
TMEM53	2.14407e-15	-0.278375	0.462	0.548	4.26477e-11
AGBL4	2.16189e-15	-0.272277	0.902	0.898	4.30022e-11
NNT	2.18296e-15	-0.276243	0.328	0.427	4.34214e-11
MVB12B	2.42049e-15	-0.326377	0.26	0.353	4.81461e-11
PCDH7	2.656e-15	-0.311009	0.281	0.375	5.28305e-11
METTL8	2.76528e-15	-0.278557	0.361	0.453	5.50041e-11
UMAD1	3.31307e-15	-0.287067	0.529	0.599	6.59004e-11
RAB11FIP4	3.6651e-15	-0.28113	0.623	0.677	7.29025e-11
MGLL	3.82574e-15	-0.296677	0.625	0.684	7.60978e-11
FBXO21	3.95399e-15	-0.278016	0.412	0.501	7.86489e-11
TFCP2L1	4.0573e-15	-0.266818	0.713	0.746	8.07038e-11
PLPPR1	4.27178e-15	-0.294257	0.521	0.583	8.497e-11
NRG2	4.52378e-15	-0.341213	0.437	0.518	8.99824e-11
COG5	4.81938e-15	-0.26222	0.413	0.499	9.58623e-11
CCDC12	5.45166e-15	-0.269788	0.703	0.751	1.08439e-10
GPRIN3	5.53567e-15	-0.283746	0.393	0.48	1.1011e-10
ATP2C1	5.57538e-15	-0.277799	0.422	0.507	1.109e-10
UBR3	5.63581e-15	-0.267324	0.374	0.473	1.12102e-10
BLNK	6.19897e-15	-0.263981	0.249	0.346	1.23304e-10
DZIP1	6.68268e-15	-0.276194	0.433	0.518	1.32925e-10
MFSD4A	1.03059e-14	-0.340704	0.43	0.504	2.04994e-10
BRD4	1.07699e-14	-0.256292	0.539	0.617	2.14225e-10
GRIP1	1.16354e-14	-0.280695	0.345	0.436	2.3144e-10
ABCC5	1.24488e-14	-0.259736	0.3	0.396	2.47618e-10
MPDZ	1.47952e-14	-0.281743	0.422	0.503	2.94292e-10
SMG6	1.76968e-14	-0.318512	0.552	0.625	3.52007e-10
POLR3A	1.96643e-14	-0.25225	0.272	0.371	3.91142e-10
MUC1	2.03166e-14	-0.259524	0.221	0.318	4.04118e-10
CD9	2.06458e-14	-0.328117	0.462	0.537	4.10666e-10
TPD52L1	2.38584e-14	-0.250036	0.47	0.553	4.74568e-10
LIMCH1	3.92752e-14	-0.285515	0.787	0.799	7.81224e-10
DOK5	3.99679e-14	-0.295246	0.234	0.323	7.95001e-10
BAIAP2L1	4.02658e-14	-0.279271	0.325	0.408	8.00926e-10
DTNB	5.05871e-14	-0.275439	0.499	0.578	1.00623e-09
GRIN2B	5.4722e-14	-0.312909	0.446	0.522	1.08848e-09
TMPRSS2	5.66182e-14	-0.296547	0.623	0.666	1.12619e-09
ADCY1	5.71801e-14	-0.278433	0.148	0.235	1.13737e-09
PCDH15	5.97441e-14	-0.277769	0.728	0.762	1.18837e-09
MAP3K3	6.74698e-14	-0.264627	0.421	0.505	1.34204e-09
RABGEF1	6.99913e-14	-0.250893	0.446	0.526	1.3922e-09
ATRN	7.63025e-14	-0.254399	0.356	0.444	1.51773e-09
RP11-1021N1.1	7.64765e-14	-0.272413	0.291	0.383	1.52119e-09
HK1	8.43384e-14	-0.292903	0.409	0.489	1.67757e-09
FREM1	8.78914e-14	-0.265054	0.325	0.415	1.74825e-09
BBS9	1.1166e-13	-0.255615	0.508	0.587	2.22104e-09
CTNNA2	1.11789e-13	-0.259978	0.75	0.779	2.22359e-09
SORCS3	1.42502e-13	-0.303481	0.626	0.671	2.83451e-09
EYA4	1.58199e-13	-0.263578	0.16	0.246	3.14674e-09
COA1	1.60837e-13	-0.283926	0.399	0.484	3.19921e-09
IGSF3	1.82149e-13	-0.275927	0.49	0.569	3.62313e-09
DNAJC11	1.87412e-13	-0.271649	0.501	0.576	3.72782e-09
SLC38A11	1.88851e-13	-0.263508	0.275	0.364	3.75644e-09
ATP8B1	1.89848e-13	-0.325911	0.399	0.475	3.77627e-09
CBLB	2.0448e-13	-0.264852	0.536	0.601	4.06731e-09
MKL1	2.05933e-13	-0.302281	0.593	0.64	4.09621e-09
SFMBT2	2.45466e-13	-0.278792	0.294	0.385	4.88257e-09
ITGB5	2.47524e-13	-0.260388	0.749	0.777	4.92349e-09
VWA8	2.61485e-13	-0.267207	0.633	0.672	5.20119e-09
SEPT6	3.04159e-13	-0.272173	0.213	0.299	6.05002e-09
SUCLG2	3.6175e-13	-0.255957	0.568	0.63	7.19557e-09
GCOM1	3.84512e-13	-0.275283	0.366	0.451	7.64833e-09
TBC1D9	4.02872e-13	-0.368352	0.523	0.56	8.01353e-09
SLC7A1	4.23951e-13	-0.316444	0.216	0.299	8.4328e-09
WDR1	5.28729e-13	-0.280823	0.533	0.584	1.05169e-08
GALNT16	5.32301e-13	-0.28473	0.266	0.352	1.0588e-08
GSTM5	5.89836e-13	-0.269403	0.308	0.399	1.17324e-08
UST	6.33231e-13	-0.314569	0.465	0.533	1.25956e-08
CDH18	6.93093e-13	-0.252844	0.472	0.557	1.37863e-08
GRIK2	7.6318e-13	-0.253545	0.326	0.416	1.51804e-08
SPSB4	7.85527e-13	-0.268823	0.275	0.362	1.56249e-08
DGKI	8.28811e-13	-0.284678	0.462	0.54	1.64859e-08
PFKL	9.09494e-13	-0.253184	0.412	0.492	1.80907e-08
HS6ST1	1.02416e-12	-0.317062	0.405	0.478	2.03715e-08
MLLT1	1.06133e-12	-0.279347	0.44	0.515	2.11109e-08
ANO3	1.36755e-12	-0.251789	0.294	0.38	2.72019e-08
SLC14A2	2.21916e-12	-0.271081	0.502	0.575	4.41414e-08
CFAP161	3.0485e-12	-0.288609	0.249	0.331	6.06377e-08
CLNK	3.10059e-12	-0.267076	0.182	0.263	6.16739e-08
RMI2	3.17966e-12	-0.277247	0.594	0.643	6.32467e-08
CROCC2	5.18011e-12	-0.285778	0.23	0.312	1.03038e-07
SH3BP4	5.36316e-12	-0.410169	0.559	0.578	1.06679e-07
TSPAN8	7.78205e-12	-0.267661	0.339	0.417	1.54793e-07
RGS6	8.47116e-12	-0.295511	0.462	0.535	1.685e-07
SGPP2	8.75783e-12	-0.337542	0.369	0.427	1.74202e-07
MGAT4C	1.124e-11	-0.271583	0.41	0.485	2.23575e-07
PIK3C2G	1.13473e-11	-0.252997	0.432	0.507	2.25709e-07
CASR	1.45742e-11	-0.312672	0.443	0.498	2.89895e-07
BACE2	1.56512e-11	-0.406683	0.437	0.479	3.11319e-07
EHF	1.57308e-11	-0.2725	0.299	0.379	3.12902e-07
UGT8	2.10367e-11	-0.26908	0.447	0.513	4.18441e-07
ACOXL	2.18771e-11	-0.307827	0.619	0.652	4.35158e-07
VWF	3.08204e-11	-0.308048	0.426	0.487	6.13049e-07
ABCG1	3.54934e-11	-0.284917	0.356	0.438	7.05999e-07
TTC7A	4.47146e-11	-0.277873	0.816	0.808	8.89419e-07
LINGO2	6.19997e-11	-0.259306	0.44	0.51	1.23324e-06
GAD1	7.49012e-11	-0.254536	0.179	0.25	1.48986e-06
ANO2	8.11319e-11	-0.255566	0.29	0.369	1.6138e-06
PDE9A	8.14565e-11	-0.262674	0.635	0.667	1.62025e-06
MYO1B	1.22401e-10	-0.301968	0.36	0.424	2.43468e-06
TMEM108	1.23348e-10	-0.255073	0.285	0.361	2.45351e-06
ZNF532	1.35792e-10	-0.26967	0.396	0.463	2.70105e-06
PRKCQ	1.37618e-10	-0.330974	0.42	0.478	2.73736e-06
ENG	1.41172e-10	-0.289796	0.153	0.224	2.80806e-06
VOPP1	3.91609e-10	-0.251747	0.415	0.479	7.78949e-06
CLCN5	4.41293e-10	-0.259502	0.503	0.558	8.77776e-06
RAB31	8.74028e-10	-0.309506	0.553	0.59	1.73853e-05
ST6GALNAC3	9.92278e-10	-0.254671	0.534	0.599	1.97374e-05
FKBP5	1.53575e-09	-0.259904	0.713	0.72	3.05476e-05
AMPD3	2.36631e-09	-0.252782	0.573	0.625	4.70683e-05
ZBTB7C	3.31772e-09	-0.299138	0.565	0.599	6.59927e-05
ST6GAL1	4.62482e-09	-0.337227	0.349	0.401	9.19923e-05
FMN1	9.62002e-09	-0.271665	0.678	0.687	0.000191352
SCUBE1	1.08015e-08	-0.266735	0.318	0.381	0.000214853
TRPM6	3.0191e-08	-0.275202	0.25	0.309	0.000600529
ENOX1	4.72959e-08	-0.259789	0.725	0.719	0.000940763
SLC12A3	6.59839e-08	-0.679256	0.223	0.269	0.00131249
DLGAP2	8.45724e-08	-0.265755	0.571	0.604	0.00168223
CADM1	1.05886e-07	-0.25155	0.607	0.637	0.00210619
NTRK2	1.65918e-07	-0.302508	0.521	0.554	0.00330028
NTN1	2.22137e-07	-0.252678	0.366	0.416	0.00441852
CACNB2	1.53009e-06	-0.286917	0.64	0.656	0.0304349
SORL1	6.2944e-06	-0.27105	0.417	0.443	0.125202
ST5	6.55272e-06	-0.252427	0.471	0.499	0.13034
EBF1	2.96765e-05	-0.320796	0.295	0.333	0.590295
CPXM2	0.000185	-0.276762	0.329	0.354	1
FLT1	0.00187597	-0.346949	0.26	0.289	1

## Sheet: PEC_PODO
	p_val	avg_log2FC	pct.1	pct.2	p_val_adj
WT1	0	1.25437	0.591	0.112	0
CRB2	0	1.34505	0.649	0.155	0
NPHS2	2.25244e-269	0.524443	0.218	0.02	4.48033e-265
BMP7	4.13921e-254	1.18517	0.601	0.166	8.23331e-250
SIPA1L2	1.04111e-244	1.19015	0.601	0.169	2.07087e-240
ARHGAP23	1.20613e-233	1.16574	0.681	0.232	2.3991e-229
TNC	2.65056e-220	1.0755	0.397	0.081	5.27223e-216
HSPB8	5.1404e-218	1.07076	0.548	0.153	1.02248e-213
DPYSL3	4.82232e-217	1.09177	0.558	0.162	9.59208e-213
ZBTB7C	2.11951e-216	1.37873	0.893	0.591	4.21593e-212
LMX1B	6.07738e-207	1.2665	0.487	0.131	1.20885e-202
MYADM	2.29747e-199	0.731197	0.389	0.081	4.5699e-195
XYLT1	6.22931e-198	1.17367	0.676	0.249	1.23907e-193
ADAMTS10	5.78744e-196	0.606707	0.322	0.056	1.15118e-191
PLCE1	7.24355e-191	1.29174	0.664	0.273	1.44082e-186
ITGB3	4.86405e-189	1.16502	0.739	0.337	9.67508e-185
HK2	7.70724e-189	0.928179	0.488	0.136	1.53305e-184
ATP10A	2.06694e-178	1.53031	0.614	0.243	4.11135e-174
TYRO3	3.42774e-178	0.980379	0.468	0.133	6.81811e-174
PHACTR3	4.19062e-174	1.1002	0.664	0.265	8.33557e-170
PALLD	2.21274e-170	1.14074	0.895	0.64	4.40136e-166
ABLIM2	1.14603e-167	1.40009	0.782	0.472	2.27956e-163
MICAL2	8.88598e-167	1.18825	0.744	0.38	1.76751e-162
JPH2	1.01053e-164	0.8856	0.469	0.141	2.01005e-160
HRH1	1.47602e-161	0.994144	0.462	0.136	2.93595e-157
SPOCK2	7.01063e-161	0.727253	0.391	0.098	1.39448e-156
CYFIP2	1.42069e-159	-1.17972	0.355	0.825	2.82589e-155
SNX29	3.41175e-158	-0.872724	0.83	0.962	6.7863e-154
FXYD1	4.99343e-153	0.461926	0.218	0.034	9.93243e-149
RP11-290H9.2	8.13867e-152	1.07798	0.794	0.459	1.61886e-147
IGFBP2	7.09212e-151	0.863598	0.446	0.133	1.41069e-146
ASAP2	2.30254e-148	-1.03379	0.538	0.895	4.57999e-144
PTPRO	1.62819e-147	1.31681	0.633	0.297	3.23863e-143
ZNF423	1.49717e-145	1.02004	0.866	0.616	2.97802e-141
RPL37A	2.27783e-145	1.08706	0.743	0.404	4.53082e-141
RFTN1	7.07744e-145	1.14246	0.682	0.333	1.40777e-140
ADAMTS2	9.64921e-145	1.05081	0.508	0.179	1.91932e-140
GMDS	2.28558e-144	1.00999	0.92	0.786	4.54624e-140
TSPAN2	2.66499e-143	0.905397	0.521	0.188	5.30093e-139
GLI2	2.7288e-141	1.06061	0.72	0.373	5.42785e-137
MAML3	4.60349e-141	0.915974	0.953	0.836	9.1568e-137
PON1	4.39357e-140	0.548975	0.233	0.042	8.73924e-136
CLIC5	1.36847e-139	1.27116	0.712	0.397	2.72203e-135
C1QTNF1	4.25187e-139	0.709302	0.389	0.106	8.4574e-135
TMEM130	4.10646e-138	0.513072	0.239	0.044	8.16815e-134
TSPAN5	2.65148e-136	1.04597	0.718	0.368	5.27405e-132
NPHS1	8.88156e-134	0.708409	0.377	0.106	1.76663e-129
C15orf59	1.74433e-133	0.602856	0.319	0.076	3.46964e-129
FAM179A	6.1906e-133	0.846485	0.484	0.17	1.23137e-128
NEDD9	1.31135e-132	0.896313	0.936	0.845	2.60841e-128
RERG	3.69101e-127	0.986683	0.854	0.636	7.3418e-123
SLIT3	1.08763e-126	1.07438	0.874	0.621	2.1634e-122
SPARC	2.99348e-125	0.632171	0.354	0.095	5.95433e-121
CRISPLD2	2.57426e-124	1.17385	0.513	0.206	5.12047e-120
TFCP2L1	3.85671e-119	-0.982834	0.334	0.754	7.67139e-115
SLC45A1	1.1752e-118	0.736063	0.434	0.147	2.3376e-114
KIRREL	2.37803e-118	0.958344	0.745	0.44	4.73014e-114
PTGER3	1.64997e-117	-1.08225	0.275	0.694	3.28195e-113
NGF	2.61389e-117	0.523491	0.24	0.05	5.1993e-113
NKD1	5.01244e-116	0.825205	0.408	0.136	9.97024e-112
TENM3	7.84213e-116	0.930892	0.786	0.521	1.55988e-111
PAQR5	1.10291e-115	-0.920198	0.385	0.783	2.19381e-111
NLRP1	1.25024e-114	0.574358	0.377	0.113	2.48686e-110
LIMCH1	1.79433e-112	-0.947805	0.442	0.807	3.56911e-108
EHD2	4.72998e-111	0.516919	0.295	0.075	9.4084e-107
F2R	2.38161e-107	0.473061	0.257	0.061	4.73727e-103
TXNRD2	3.64266e-107	0.869936	0.534	0.24	7.24561e-103
GJA1	1.75729e-106	0.436034	0.229	0.049	3.49544e-102
PDGFRB	5.06067e-106	0.793594	0.542	0.234	1.00662e-101
TMPRSS2	1.46768e-105	-0.952841	0.268	0.673	2.91936e-101
BICD1	1.70476e-105	0.974884	0.768	0.517	3.39095e-101
GLIPR2	2.68277e-105	0.548569	0.314	0.087	5.33629e-101
STX11	8.85083e-105	0.48878	0.259	0.062	1.76052e-100
KLHL29	1.06314e-104	1.2848	0.784	0.6	2.11469e-100
VIM	2.56894e-104	0.617801	0.382	0.125	5.10987e-100
KIAA1644	6.72565e-102	0.594176	0.235	0.054	1.3378e-97
EBF1	6.57379e-100	0.804246	0.631	0.325	1.30759e-95
ESRRG	4.48006e-99	-0.750742	0.697	0.916	8.91129e-95
AFAP1	4.98706e-99	0.901851	0.776	0.536	9.91977e-95
SYNJ2	7.84089e-99	0.893385	0.739	0.484	1.55963e-94
TSHZ2	2.83886e-98	0.869505	0.677	0.386	5.64678e-94
AFAP1L2	3.79339e-98	0.850251	0.626	0.325	7.54543e-94
MECOM	4.22756e-98	-1.31666	0.472	0.758	8.40905e-94
NPR1	3.30541e-97	0.61881	0.314	0.094	6.57478e-93
SNCA	5.77737e-96	0.657102	0.395	0.141	1.14918e-91
PDLIM3	1.14149e-95	0.622675	0.335	0.105	2.27053e-91
VAV3	5.568e-94	-0.803865	0.403	0.756	1.10753e-89
SPSB1	6.97473e-93	0.887538	0.625	0.345	1.38734e-88
PCCA	3.44255e-92	-0.74546	0.55	0.847	6.84757e-88
FAT1	9.85545e-92	0.810043	0.873	0.713	1.96035e-87
CRIM1	2.3063e-91	0.839341	0.879	0.766	4.58746e-87
FGF1	4.73506e-91	0.988073	0.508	0.239	9.41851e-87
PRKAG2	5.30994e-91	-0.691888	0.741	0.928	1.0562e-86
RBFOX1	2.21899e-90	0.908142	0.826	0.656	4.41379e-86
ALDH1L1	3.15746e-89	-0.789385	0.269	0.651	6.28051e-85
SIM1	8.88665e-89	-0.941912	0.188	0.564	1.76764e-84
MAGI1	4.06057e-88	-0.672791	0.72	0.923	8.07688e-84
ADORA1	4.57284e-88	0.776596	0.452	0.194	9.09583e-84
AKAP12	1.45347e-87	0.878618	0.594	0.322	2.89109e-83
RREB1	2.08168e-87	-0.714952	0.651	0.884	4.14068e-83
SYNPO	4.85257e-87	0.772249	0.693	0.433	9.65225e-83
IFI16	5.30642e-87	0.460201	0.279	0.079	1.0555e-82
FLT4	2.53795e-86	0.553229	0.307	0.095	5.04825e-82
FRY	3.51074e-86	0.934134	0.678	0.447	6.98322e-82
ZFPM2	3.13331e-85	0.693946	0.861	0.696	6.23247e-81
PDZRN3	3.40672e-85	-0.758096	0.375	0.723	6.7763e-81
RNF152	4.39515e-85	-0.905868	0.3	0.651	8.74239e-81
WLS	4.419e-84	-0.766388	0.34	0.698	8.78982e-80
KCNT2	1.34433e-83	0.888789	0.606	0.345	2.67401e-79
MEIS2	2.5214e-83	0.733754	0.519	0.246	5.01531e-79
KIF16B	3.15231e-83	-0.728426	0.408	0.754	6.27027e-79
LNX1	8.36699e-83	-0.94108	0.37	0.703	1.66428e-78
PLAUR	1.523e-82	0.534968	0.406	0.156	3.0294e-78
TBC1D14	3.14037e-82	-0.687503	0.591	0.856	6.2465e-78
PXDN	2.24084e-81	0.780334	0.43	0.182	4.45725e-77
SLC47A1	2.49472e-81	-0.849326	0.334	0.67	4.96226e-77
PARD3	4.51657e-81	0.664434	0.948	0.889	8.98391e-77
MAP2	5.51397e-81	0.792318	0.558	0.295	1.09678e-76
RBMS3	1.97281e-80	0.692063	0.859	0.714	3.92411e-76
BCR	1.68409e-79	-0.67493	0.59	0.87	3.34982e-75
NTNG2	1.17519e-78	0.65274	0.468	0.213	2.33756e-74
VCAN	2.0261e-78	0.819871	0.444	0.203	4.03011e-74
MSC	2.37504e-78	0.432041	0.202	0.05	4.72419e-74
TACC2	6.16768e-78	0.706243	0.885	0.791	1.22681e-73
GRAMD1B	7.86596e-78	-0.866646	0.362	0.68	1.56462e-73
BTBD11	7.95139e-78	-0.840642	0.355	0.677	1.58161e-73
KLF7	8.75862e-78	0.73731	0.732	0.512	1.74218e-73
LONRF2	1.29968e-77	0.697787	0.366	0.139	2.5852e-73
MGLL	1.65212e-77	-0.787308	0.362	0.689	3.28623e-73
PLAT	5.70418e-77	0.47339	0.287	0.091	1.13462e-72
LRP5	1.34598e-76	-0.7508	0.363	0.702	2.67729e-72
ERGIC1	3.90486e-76	0.690144	0.916	0.831	7.76716e-72
FOXD2	1.13448e-75	0.501793	0.326	0.116	2.2566e-71
SDC1	2.3795e-75	-0.802381	0.202	0.549	4.73306e-71
CA12	2.79417e-75	-0.793371	0.33	0.664	5.55789e-71
AGBL4	4.08759e-75	-0.651451	0.686	0.903	8.13063e-71
HTRA1	4.53647e-75	0.719412	0.445	0.208	9.02349e-71
EYA2	1.65706e-74	0.78061	0.723	0.488	3.29605e-70
ALPL	1.76992e-74	-0.718663	0.231	0.585	3.52054e-70
PPARGC1A	4.45111e-74	-0.723395	0.507	0.805	8.8537e-70
TGFBR3	1.38586e-73	0.83227	0.857	0.741	2.75661e-69
STARD8	1.50251e-73	-0.741519	0.173	0.523	2.98864e-69
MACROD1	3.0493e-73	-0.7082	0.588	0.856	6.06537e-69
UNC5C	2.71146e-72	0.775843	0.673	0.432	5.39336e-68
COG7	3.87733e-72	0.612092	0.491	0.237	7.71239e-68
RAB11FIP5	4.07252e-72	-0.687759	0.378	0.702	8.10064e-68
TSHZ3	4.58854e-72	0.447137	0.287	0.094	9.12706e-68
NFIB	4.65769e-72	-0.66993	0.618	0.864	9.2646e-68
MSRA	5.4129e-72	-0.881632	0.429	0.707	1.07668e-67
RALYL	1.59741e-71	-0.729861	0.406	0.718	3.17741e-67
NINL	1.60113e-71	-0.700304	0.385	0.701	3.1848e-67
JAZF1	1.69671e-71	0.756148	0.779	0.592	3.37493e-67
MAP7	3.1165e-71	-0.672844	0.316	0.657	6.19903e-67
CLDN10	2.81512e-70	-0.723574	0.295	0.624	5.59956e-66
FSCN1	3.17348e-70	0.427198	0.276	0.09	6.31236e-66
CLDN1	4.35773e-70	0.528358	0.272	0.091	8.66795e-66
RP11-9J18.1	6.72957e-70	0.612317	0.881	0.774	1.33858e-65
TRPM3	9.36542e-70	-0.664629	0.576	0.828	1.86288e-65
PCDH1	1.01862e-69	-0.728785	0.192	0.527	2.02613e-65
SLC43A2	1.22994e-69	-0.704166	0.394	0.7	2.44647e-65
COL26A1	3.51724e-69	0.812033	0.54	0.297	6.99615e-65
SCTR	4.74044e-69	-0.70174	0.31	0.639	9.42922e-65
ARHGAP28	5.82691e-69	0.870131	0.605	0.387	1.15903e-64
RBM47	6.8433e-69	-0.610585	0.665	0.89	1.3612e-64
PKHD1	7.45537e-69	-0.624588	0.676	0.879	1.48295e-64
PLPPR1	1.49673e-68	-0.686737	0.247	0.589	2.97714e-64
ALDH4A1	4.55953e-68	-0.735001	0.284	0.6	9.06936e-64
OGDHL	5.04665e-68	-0.667126	0.147	0.482	1.00383e-63
CD200	5.16976e-68	0.504146	0.292	0.103	1.02832e-63
OLFML2A	8.26991e-68	0.425119	0.257	0.081	1.64497e-63
PITPNM2	9.51541e-68	-0.704288	0.444	0.75	1.89271e-63
TPM4	1.02981e-67	0.504872	0.318	0.114	2.04839e-63
KLRG2	1.26683e-67	0.451289	0.227	0.067	2.51985e-63
SLC1A1	1.40808e-67	-0.729201	0.239	0.565	2.8008e-63
PPFIA4	2.68564e-67	0.60607	0.394	0.173	5.342e-63
SLC9A3	5.44206e-67	-0.715554	0.221	0.549	1.08248e-62
TNNT2	7.17974e-67	0.473764	0.286	0.099	1.42812e-62
PLTP	1.15459e-66	0.406012	0.232	0.07	2.29659e-62
SORBS1	1.90229e-66	-0.734214	0.464	0.757	3.78384e-62
FAM222A	2.14966e-66	-0.659748	0.336	0.662	4.27589e-62
FMN2	2.19762e-66	1.01364	0.535	0.319	4.37128e-62
CHN1	3.22048e-66	0.575545	0.426	0.194	6.40585e-62
GPRIN3	3.98048e-66	-0.706235	0.162	0.484	7.91757e-62
IL1RAP	6.2488e-66	0.682386	0.507	0.272	1.24295e-61
ABCA4	1.40549e-65	0.689193	0.736	0.532	2.79566e-61
MYL9	2.25086e-65	0.521136	0.312	0.117	4.47718e-61
FGD4	3.4844e-65	-0.625798	0.588	0.843	6.93082e-61
KCNB1	1.47482e-64	0.690843	0.458	0.23	2.93356e-60
RAD51B	2.24628e-64	0.476907	0.98	0.962	4.46808e-60
LAMA3	7.9108e-64	0.749021	0.651	0.437	1.57354e-59
PARD6G	2.45138e-63	0.804014	0.534	0.307	4.87603e-59
SPTB	1.01221e-62	0.718975	0.65	0.449	2.01339e-58
RYR3	1.39984e-62	0.899543	0.666	0.492	2.78442e-58
KCNH2	1.4058e-62	0.490013	0.296	0.109	2.79628e-58
AXL	1.46392e-62	0.489377	0.277	0.099	2.91189e-58
PANK1	3.20611e-62	-0.604443	0.303	0.626	6.37727e-58
MYOF	4.17289e-62	0.649882	0.796	0.599	8.30029e-58
RP13-279N23.2	4.20224e-62	-0.699584	0.386	0.674	8.35868e-58
ADAMTS17	8.17751e-62	-0.683439	0.457	0.748	1.62659e-57
SLC4A4	1.24697e-61	-0.786648	0.468	0.715	2.48035e-57
FBXL7	1.33304e-61	0.655146	0.626	0.384	2.65155e-57
SLC2A1	1.42159e-61	-0.671151	0.223	0.532	2.82768e-57
BGN	1.44487e-61	0.44649	0.241	0.078	2.87399e-57
TEX2	1.49128e-61	-0.632947	0.304	0.618	2.96631e-57
NECAB1	1.57273e-61	0.636829	0.445	0.223	3.12831e-57
PAG1	2.27275e-61	0.742539	0.615	0.393	4.52073e-57
CHST15	5.6237e-61	0.523251	0.363	0.156	1.11861e-56
CCBE1	6.17685e-61	0.914841	0.465	0.252	1.22864e-56
MYRIP	1.16398e-60	0.734115	0.706	0.51	2.31528e-56
CMBL	1.47098e-60	-0.617088	0.26	0.572	2.92593e-56
KIF13B	2.17681e-60	-0.638066	0.366	0.673	4.32989e-56
SFMBT2	3.1746e-60	0.866937	0.586	0.377	6.31459e-56
FNBP1	4.41852e-60	0.74137	0.607	0.389	8.78887e-56
CASR	4.58221e-60	-0.711524	0.202	0.503	9.11447e-56
NELL1	5.91707e-60	-0.689321	0.631	0.831	1.17696e-55
ME3	6.36673e-60	0.7046	0.767	0.584	1.26641e-55
DHRS7B	7.16064e-60	0.692953	0.477	0.257	1.42432e-55
BMP1	7.21784e-60	0.685088	0.524	0.298	1.4357e-55
DAPL1	8.7376e-60	0.607774	0.323	0.133	1.738e-55
KRT80	8.94913e-60	0.568904	0.299	0.116	1.78007e-55
ZEB2	1.0082e-59	0.607362	0.745	0.508	2.00542e-55
HIVEP2	1.28163e-59	0.688471	0.777	0.654	2.54928e-55
FAM102A	2.60678e-59	-0.647523	0.399	0.682	5.18515e-55
DLC1	2.83019e-59	0.643409	0.771	0.62	5.62954e-55
CIITA	2.90685e-59	-0.617918	0.228	0.536	5.78202e-55
CTTNBP2	4.95101e-59	0.641334	0.767	0.565	9.84805e-55
ILDR2	4.98612e-59	0.700129	0.539	0.323	9.9179e-55
TMEM37	5.44843e-59	-0.618135	0.18	0.485	1.08375e-54
FREM2	7.17138e-59	-0.600165	0.375	0.671	1.42646e-54
UTRN	7.52993e-59	0.648037	0.846	0.735	1.49778e-54
EVA1C	1.9143e-58	0.735595	0.559	0.337	3.80773e-54
CAV2	2.06091e-58	0.664295	0.484	0.262	4.09936e-54
KCNJ1	2.25905e-58	-0.783004	0.139	0.433	4.49347e-54
MAST4	2.56572e-58	-0.552406	0.728	0.901	5.10348e-54
C1orf198	2.74936e-58	0.616062	0.444	0.226	5.46876e-54
NXN	2.77047e-58	0.645186	0.571	0.35	5.51074e-54
FHOD3	4.9844e-58	-0.575663	0.745	0.895	9.91446e-54
TNFRSF8	7.4428e-58	0.41592	0.263	0.093	1.48045e-53
RALGPS1	1.22299e-57	-0.589116	0.529	0.799	2.43266e-53
PPM1L	1.5474e-57	-0.612016	0.543	0.803	3.07792e-53
CCND2	1.79234e-57	0.4472	0.279	0.104	3.56514e-53
RASSF5	4.48826e-57	0.622585	0.403	0.192	8.92759e-53
LLGL2	2.13203e-56	-0.629429	0.43	0.716	4.24082e-52
IGSF9B	2.37005e-56	0.701811	0.449	0.237	4.71426e-52
GALNT18	2.4379e-56	-0.567517	0.71	0.894	4.84922e-52
EPB41L3	2.80749e-56	-0.603461	0.469	0.735	5.58439e-52
PPARA	4.74173e-56	-0.636151	0.386	0.662	9.43178e-52
NRP2	4.84821e-56	0.677335	0.588	0.378	9.64358e-52
ESPN	5.18603e-56	-0.654707	0.273	0.572	1.03155e-51
ABCC9	5.36423e-56	0.51758	0.322	0.133	1.067e-51
ATP1A1	9.50934e-56	-0.679863	0.42	0.696	1.8915e-51
PDE7A	1.23393e-55	-0.585851	0.377	0.663	2.45442e-51
CERKL	2.06621e-55	-0.596278	0.202	0.499	4.1099e-51
FLRT2	2.26643e-55	0.505058	0.351	0.154	4.50816e-51
PPP1R16B	3.23219e-55	-0.941073	0.2	0.476	6.42916e-51
DST	3.60243e-55	0.618624	0.826	0.752	7.16559e-51
FHL2	4.13761e-55	0.731121	0.497	0.289	8.23013e-51
LGI4	5.03426e-55	0.468994	0.276	0.105	1.00137e-50
HLF	5.98734e-55	-0.58232	0.284	0.583	1.19094e-50
SPOCK1	6.5983e-55	0.905861	0.678	0.535	1.31247e-50
CIT	7.22541e-55	-0.557622	0.462	0.747	1.43721e-50
TMCO4	9.49055e-55	-0.578626	0.295	0.594	1.88776e-50
ITGA6	1.24832e-54	-0.594126	0.299	0.591	2.48304e-50
TNS1	1.57209e-54	-0.505963	0.808	0.955	3.12705e-50
BACH2	1.58365e-54	0.656374	0.804	0.651	3.15004e-50
FNIP2	2.18739e-54	-0.55132	0.542	0.803	4.35094e-50
SFXN5	2.36199e-54	-0.667376	0.432	0.689	4.69824e-50
TRIM71	2.89656e-54	-0.687513	0.184	0.467	5.76154e-50
EPB41L5	3.17263e-54	0.67148	0.673	0.485	6.31067e-50
CYP1B1	4.27142e-54	0.574255	0.524	0.293	8.49627e-50
ANXA2	8.0993e-54	0.596244	0.458	0.247	1.61103e-49
LMOD1	8.45299e-54	0.480695	0.299	0.121	1.68138e-49
GCNT2	8.57032e-54	-0.601033	0.358	0.643	1.70472e-49
ATP6V0A4	1.42817e-53	-0.718258	0.15	0.424	2.84078e-49
CLDN11	3.52344e-53	0.851565	0.627	0.461	7.00847e-49
CLMN	4.65273e-53	-0.540493	0.622	0.861	9.25475e-49
VAC14	4.68658e-53	0.578883	0.827	0.738	9.32207e-49
ATF3	1.08374e-52	0.729694	0.571	0.363	2.15568e-48
MAN1C1	1.86646e-52	-0.589966	0.516	0.765	3.71258e-48
ROBO1	2.22348e-52	0.61103	0.78	0.644	4.42272e-48
WDR72	2.70653e-52	-0.618047	0.452	0.716	5.38356e-48
SSPN	3.6915e-52	0.719063	0.71	0.567	7.34277e-48
ACOXL	4.38275e-52	-0.658425	0.383	0.657	8.71773e-48
MYC	5.3022e-52	0.509869	0.328	0.143	1.05466e-47
SLC35G1	5.69193e-52	0.496456	0.303	0.126	1.13218e-47
SLC9A3R2	6.93251e-52	0.482498	0.332	0.143	1.37895e-47
C4orf19	1.22718e-51	-0.537629	0.343	0.638	2.44099e-47
MB21D2	1.33658e-51	0.642258	0.702	0.526	2.6586e-47
PEPD	1.99951e-51	-0.855219	0.326	0.563	3.97722e-47
ZNF536	2.12323e-51	0.650288	0.556	0.354	4.22332e-47
PARM1	2.1574e-51	-0.618978	0.168	0.447	4.29129e-47
PLA2R1	3.1862e-51	0.711015	0.421	0.225	6.33767e-47
FHL1	3.57501e-51	0.574883	0.475	0.261	7.11106e-47
KIAA1958	7.29374e-51	-0.55007	0.35	0.621	1.4508e-46
PLCB1	7.66744e-51	-0.650564	0.694	0.872	1.52513e-46
SHROOM3	1.32491e-50	0.518181	0.909	0.826	2.63537e-46
FSTL4	1.4008e-50	-0.546049	0.402	0.687	2.78632e-46
FOSL2	2.07343e-50	0.786042	0.727	0.582	4.12427e-46
SIAH3	2.22711e-50	-0.644873	0.176	0.447	4.42993e-46
TPD52L1	2.56491e-50	-0.566044	0.271	0.557	5.10187e-46
MXRA8	2.85214e-50	0.376243	0.227	0.079	5.67319e-46
SEMA5B	3.20694e-50	0.697257	0.5	0.293	6.37893e-46
TPST2	3.29791e-50	-0.735731	0.204	0.471	6.55988e-46
NAV2	4.26779e-50	0.5506	0.924	0.867	8.48906e-46
AC013461.1	4.73082e-50	0.499611	0.369	0.171	9.41007e-46
DIRC3	5.27876e-50	0.638529	0.816	0.703	1.05e-45
HNF1A	5.81288e-50	-0.526541	0.13	0.399	1.15624e-45
PTGER2	1.00507e-49	0.391489	0.218	0.076	1.99918e-45
ARHGEF38	1.77161e-49	-0.627853	0.24	0.513	3.52391e-45
CAMK2A	2.01711e-49	0.493148	0.316	0.139	4.01223e-45
CHN2	5.01224e-49	-0.538328	0.528	0.769	9.96985e-45
PALM	5.20419e-49	-0.579555	0.244	0.527	1.03517e-44
IFITM3	7.70257e-49	0.395957	0.257	0.099	1.53212e-44
AKAP1	8.0943e-49	-0.538277	0.272	0.555	1.61004e-44
CACNB4	8.09452e-49	-0.613453	0.355	0.626	1.61008e-44
FYN	9.52589e-49	0.740716	0.708	0.573	1.89479e-44
SRGAP1	1.16066e-48	0.588119	0.808	0.712	2.30867e-44
VCAM1	1.70288e-48	0.529142	0.216	0.077	3.38719e-44
FAM213A	1.75168e-48	-0.532874	0.181	0.459	3.48427e-44
CRYL1	1.82201e-48	-0.568173	0.515	0.742	3.62416e-44
PRR5-ARHGAP8	1.86577e-48	-0.446475	0.495	0.753	3.71121e-44
CAV3	2.42561e-48	0.476649	0.267	0.107	4.82478e-44
MCPH1	3.04649e-48	0.705226	0.747	0.617	6.05977e-44
TMTC2	3.12868e-48	-0.527983	0.44	0.714	6.22325e-44
CACNA1D	3.17537e-48	-0.562833	0.58	0.807	6.31613e-44
POU6F2	3.37046e-48	0.634916	0.647	0.46	6.70419e-44
AK4	4.15565e-48	-0.817013	0.257	0.501	8.266e-44
EFHD1	4.15619e-48	-0.592878	0.429	0.694	8.26707e-44
SQRDL	7.83963e-48	0.60034	0.571	0.369	1.55938e-43
SNAP25	1.08547e-47	0.479164	0.292	0.125	2.1591e-43
UGT1A9	1.16388e-47	-0.735517	0.223	0.48	2.31508e-43
UGT8	1.25623e-47	-0.59139	0.247	0.516	2.49878e-43
UGT1A10	1.71768e-47	-0.73867	0.24	0.497	3.41663e-43
GAL3ST1	2.41845e-47	-0.5352	0.139	0.408	4.81054e-43
ACSS1	2.6679e-47	-0.547682	0.437	0.698	5.30672e-43
CNNM2	3.78026e-47	-0.596765	0.462	0.717	7.51931e-43
SOCS3	3.81195e-47	0.430507	0.327	0.145	7.58234e-43
TMEM117	4.01008e-47	-0.526599	0.422	0.697	7.97646e-43
STK32B	4.38474e-47	-0.493024	0.495	0.756	8.72168e-43
ITPR2	4.46678e-47	-0.505803	0.638	0.839	8.88487e-43
TFDP2	5.91265e-47	-0.554596	0.389	0.654	1.17609e-42
TEAD4	7.06995e-47	0.554941	0.534	0.33	1.40628e-42
CHL1	7.30019e-47	-0.543361	0.298	0.576	1.45208e-42
SLC35F4	7.71874e-47	0.720877	0.552	0.366	1.53533e-42
ALDH1A2	9.1798e-47	0.630622	0.879	0.81	1.82595e-42
UGT1A8	9.44948e-47	-0.734765	0.248	0.501	1.8796e-42
GPSM1	9.51336e-47	0.569222	0.476	0.272	1.8923e-42
TLE4	1.19259e-46	0.606188	0.665	0.508	2.37219e-42
DKK3	2.0688e-46	0.410046	0.256	0.101	4.11505e-42
BOC	2.72897e-46	0.488122	0.366	0.179	5.42818e-42
LARGE1	2.84241e-46	0.5415	0.916	0.86	5.65385e-42
ANGPT2	3.06557e-46	0.621983	0.445	0.252	6.09772e-42
SULF1	3.0733e-46	0.578561	0.401	0.21	6.1131e-42
GAL3ST2	3.80089e-46	0.450157	0.269	0.111	7.56035e-42
CCSER1	3.8237e-46	-0.491997	0.65	0.858	7.60572e-42
TMEM51	3.90255e-46	-0.474772	0.462	0.74	7.76256e-42
ANPEP	4.22158e-46	-0.675377	0.141	0.395	8.39714e-42
WSCD2	5.64289e-46	0.499071	0.267	0.11	1.12243e-41
PDE6B	6.67829e-46	0.462987	0.256	0.103	1.32838e-41
P3H2	7.70439e-46	0.573892	0.82	0.7	1.53248e-41
EPHA2	1.63998e-45	0.543706	0.538	0.332	3.26208e-41
SDK2	1.67432e-45	0.517277	0.519	0.311	3.33039e-41
TBC1D22A	2.51921e-45	-0.439515	0.657	0.863	5.01097e-41
KCNJ3	2.73323e-45	-0.510198	0.153	0.409	5.43668e-41
AOC1	2.75026e-45	-0.493492	0.094	0.345	5.47054e-41
TPRG1	5.209e-45	0.583815	0.772	0.644	1.03612e-40
NHSL1	1.42938e-44	-0.504378	0.406	0.68	2.84317e-40
TEAD3	1.44117e-44	0.549127	0.521	0.322	2.86662e-40
MAPT	1.52067e-44	-0.640993	0.269	0.515	3.02476e-40
KCNMB2	1.75468e-44	0.553661	0.732	0.587	3.49023e-40
DUSP1	1.88701e-44	0.599654	0.571	0.381	3.75346e-40
COLGALT2	1.98825e-44	0.42652	0.307	0.137	3.95483e-40
PKNOX2	2.04967e-44	0.520123	0.733	0.545	4.077e-40
SIX2	2.05181e-44	0.367071	0.225	0.084	4.08125e-40
DUSP5	2.22137e-44	0.543358	0.366	0.184	4.41853e-40
DOK1	3.14205e-44	0.349272	0.245	0.096	6.24985e-40
MTFR1	4.07558e-44	-0.509214	0.315	0.581	8.10674e-40
ARHGEF10L	4.29001e-44	-0.504884	0.668	0.861	8.53326e-40
SNX10	4.6504e-44	-0.548853	0.412	0.663	9.25011e-40
ABR	6.04975e-44	0.593942	0.697	0.535	1.20336e-39
TRIM2	6.55061e-44	-0.575436	0.507	0.737	1.30298e-39
PXDC1	7.78528e-44	0.581748	0.523	0.328	1.54857e-39
SMAD6	8.53879e-44	0.54018	0.811	0.723	1.69845e-39
PACSIN2	1.14708e-43	-0.467625	0.602	0.826	2.28166e-39
PDLIM5	1.35671e-43	0.574423	0.749	0.638	2.69863e-39
SAMD5	1.65185e-43	-0.539912	0.276	0.536	3.2857e-39
HFM1	1.70471e-43	0.509363	0.335	0.163	3.39083e-39
SLC13A3	1.99415e-43	-0.826408	0.251	0.479	3.96656e-39
MFSD2A	2.51844e-43	0.476119	0.275	0.12	5.00943e-39
RAMP1	3.20168e-43	0.421551	0.229	0.088	6.36847e-39
RP1-138B7.6	3.50873e-43	-0.486243	0.2	0.462	6.97921e-39
TCF7L1	3.83121e-43	0.744863	0.65	0.509	7.62065e-39
GLDC	6.93082e-43	-0.52296	0.324	0.585	1.37861e-38
TENM2	7.8288e-43	0.590613	0.794	0.726	1.55723e-38
PPIL2	8.54405e-43	-0.511936	0.209	0.471	1.6995e-38
HSD11B2	8.73269e-43	-0.513893	0.173	0.423	1.73702e-38
TOX3	1.07412e-42	-0.517404	0.173	0.429	2.13653e-38
SBSPON	1.71942e-42	0.499453	0.362	0.183	3.4201e-38
SUCLG2	1.8335e-42	-0.493075	0.371	0.633	3.64701e-38
CAMK1D	1.92932e-42	0.615086	0.676	0.525	3.8376e-38
PLCB4	1.9345e-42	0.60425	0.686	0.551	3.84792e-38
UGT1A6	2.36713e-42	-0.636121	0.205	0.451	4.70846e-38
SLC16A9	2.36986e-42	-0.664066	0.235	0.476	4.71389e-38
PRDM16	2.48052e-42	-0.986725	0.595	0.709	4.934e-38
F3	2.91466e-42	0.43951	0.277	0.122	5.79756e-38
UGT1A7	3.5457e-42	-0.652324	0.216	0.461	7.05276e-38
FXYD6-FXYD2	3.71469e-42	-0.57283	0.417	0.684	7.3889e-38
PFKFB2	5.58974e-42	-0.490655	0.381	0.634	1.11186e-37
PRR5L	6.50879e-42	-0.538793	0.311	0.568	1.29466e-37
DEC1	8.7718e-42	0.509634	0.326	0.159	1.7448e-37
TFAP2B	9.23329e-42	-0.634564	0.114	0.347	1.83659e-37
GABRB3	1.05096e-41	-0.523845	0.345	0.597	2.09046e-37
TSSC1	1.16899e-41	-0.457209	0.438	0.695	2.32523e-37
MYL3	1.34117e-41	-0.516647	0.375	0.625	2.66773e-37
MYH9	1.37127e-41	0.494397	0.867	0.828	2.72759e-37
ADAMTS18	1.61337e-41	0.5613	0.33	0.162	3.20916e-37
SLC4A11	2.21894e-41	0.510837	0.216	0.083	4.4137e-37
GLYATL1	2.29585e-41	-0.521379	0.239	0.485	4.56667e-37
NHS	2.36288e-41	-0.478116	0.601	0.819	4.7e-37
HNF4G	3.38899e-41	-0.502844	0.135	0.379	6.74105e-37
PLA2G16	3.48862e-41	0.52088	0.464	0.279	6.93922e-37
TMPRSS4	3.86183e-41	-0.534297	0.123	0.354	7.68156e-37
ERBB2	4.19038e-41	-0.48917	0.367	0.628	8.33508e-37
AHDC1	5.11933e-41	0.489117	0.816	0.699	1.01829e-36
SYT7	6.67767e-41	-0.554387	0.29	0.542	1.32826e-36
VGLL4	8.10685e-41	0.512315	0.824	0.736	1.61253e-36
KIAA1211	1.02314e-40	0.651561	0.515	0.344	2.03513e-36
BMPR1B	1.31925e-40	0.46847	0.602	0.39	2.62412e-36
DOCK5	1.41953e-40	0.85928	0.555	0.416	2.82359e-36
ETNK2	1.58764e-40	-0.560438	0.227	0.471	3.15797e-36
ATP1B1	1.67625e-40	-0.519311	0.532	0.754	3.33423e-36
SERPINA5	1.73029e-40	-0.517351	0.07	0.295	3.44172e-36
LOXL1	2.78878e-40	0.527414	0.485	0.299	5.54717e-36
PTPRG	2.81883e-40	-0.419436	0.812	0.949	5.60694e-36
OVOL1	4.41262e-40	-0.43122	0.106	0.341	8.77714e-36
C9orf3	5.86965e-40	0.405154	0.958	0.944	1.16753e-35
PTH1R	6.05226e-40	-0.512217	0.434	0.669	1.20386e-35
GFOD1	6.33528e-40	0.527721	0.458	0.273	1.26015e-35
TMEM213	6.44516e-40	-0.51248	0.086	0.305	1.28201e-35
IDH2	8.26899e-40	-0.482236	0.227	0.476	1.64479e-35
FAM167A	8.43067e-40	-0.66877	0.177	0.402	1.67694e-35
HSPB2	9.53315e-40	0.511703	0.395	0.218	1.89624e-35
PTH2R	1.40835e-39	-0.493595	0.527	0.726	2.80134e-35
CLCNKB	1.42649e-39	-0.570033	0.122	0.348	2.83743e-35
MAP2K6	1.47576e-39	-0.575836	0.165	0.403	2.93543e-35
ITPA	1.76503e-39	0.440311	0.247	0.105	3.51081e-35
ABHD17C	3.49674e-39	-0.627261	0.24	0.471	6.95537e-35
F5	3.54068e-39	0.447884	0.318	0.156	7.04277e-35
FRMD1	3.7385e-39	0.541246	0.377	0.204	7.43625e-35
CORO2B	3.73955e-39	0.696805	0.529	0.362	7.43834e-35
SMTNL2	4.76032e-39	-0.449563	0.268	0.525	9.46876e-35
LBH	5.16986e-39	0.549362	0.523	0.339	1.02834e-34
IL2RA	6.15686e-39	0.451112	0.265	0.118	1.22466e-34
ARHGDIB	6.59245e-39	0.336856	0.213	0.082	1.3113e-34
ANKRD33B	6.86993e-39	0.598095	0.728	0.613	1.3665e-34
SRGAP2	7.23413e-39	0.65999	0.462	0.293	1.43894e-34
ADGRB2	7.37641e-39	0.537417	0.377	0.209	1.46724e-34
WSCD1	9.78202e-39	-0.499906	0.328	0.58	1.94574e-34
ACVR1B	1.12561e-38	-0.48917	0.335	0.579	2.23895e-34
ITGB8	1.16623e-38	0.569155	0.631	0.482	2.31975e-34
MYO7A	1.2466e-38	-0.510179	0.245	0.48	2.47962e-34
SGK2	1.31341e-38	-0.469496	0.178	0.419	2.6125e-34
INSC	1.38576e-38	-0.454401	0.188	0.439	2.75641e-34
HS3ST3A1	1.46308e-38	0.370886	0.229	0.093	2.91022e-34
IL4R	1.66629e-38	0.423425	0.319	0.154	3.31442e-34
UPP2	1.75327e-38	-0.46878	0.605	0.806	3.48742e-34
GGT1	1.89002e-38	-0.510485	0.239	0.486	3.75943e-34
TLN2	2.12695e-38	-0.414253	0.669	0.849	4.23071e-34
TTC33	2.29766e-38	0.6521	0.615	0.489	4.57027e-34
PLCL1	2.34707e-38	-0.510747	0.728	0.877	4.66855e-34
KIAA1614	2.57315e-38	-0.469317	0.201	0.455	5.11826e-34
LRP5L	2.70258e-38	-0.489394	0.271	0.52	5.3757e-34
RAB11FIP4	3.24907e-38	-0.501297	0.458	0.68	6.46272e-34
CLEC16A	4.4903e-38	-0.473905	0.672	0.852	8.93165e-34
SYNE1	4.64595e-38	0.490637	0.849	0.781	9.24126e-34
DLGAP1	4.6561e-38	0.486958	0.887	0.851	9.26146e-34
IGF1	4.93599e-38	0.430885	0.263	0.117	9.81817e-34
RNF220	4.9717e-38	0.569198	0.603	0.446	9.88921e-34
HNF4A	5.37728e-38	-0.796595	0.265	0.47	1.06959e-33
LHPP	5.76886e-38	-0.443993	0.402	0.645	1.14748e-33
GRAMD2	6.40203e-38	-0.523821	0.231	0.466	1.27343e-33
TJP1	7.01963e-38	0.63778	0.673	0.554	1.39627e-33
ABLIM3	7.32672e-38	-0.560661	0.164	0.4	1.45736e-33
EFNB2	7.44245e-38	0.498843	0.503	0.328	1.48038e-33
ZNF710	9.29352e-38	-0.510076	0.257	0.497	1.84857e-33
HPN	9.65017e-38	-0.436863	0.217	0.472	1.91951e-33
TGFA	1.05817e-37	-0.457501	0.269	0.518	2.1048e-33
PLCD3	1.33658e-37	0.503834	0.444	0.266	2.6586e-33
LOXL3	1.40667e-37	0.34933	0.268	0.12	2.79801e-33
UTP4	1.57112e-37	-0.467003	0.339	0.59	3.12512e-33
INSR	2.06133e-37	-0.474951	0.536	0.756	4.10018e-33
MTURN	2.06918e-37	-0.54424	0.267	0.504	4.11581e-33
ZNF704	2.19584e-37	-0.42353	0.521	0.761	4.36774e-33
ARFGEF2	2.80639e-37	-0.50994	0.29	0.52	5.58219e-33
GLG1	3.26842e-37	-0.479601	0.369	0.604	6.50121e-33
CLCN5	3.30611e-37	-0.50079	0.319	0.561	6.57618e-33
CMTM8	3.55392e-37	-0.474361	0.244	0.484	7.0691e-33
EDIL3	3.56414e-37	0.511003	0.473	0.297	7.08943e-33
PARVA	3.86377e-37	0.598816	0.564	0.415	7.68543e-33
POU3F3	3.87851e-37	-0.425015	0.074	0.284	7.71474e-33
SLC45A4	6.08893e-37	-0.485784	0.554	0.779	1.21115e-32
SLC5A12	6.54777e-37	-0.542742	0.123	0.345	1.30242e-32
FAM89A	7.64971e-37	0.3286	0.221	0.09	1.5216e-32
PRKAB1	7.8323e-37	-0.443228	0.239	0.482	1.55792e-32
ECE1	8.05679e-37	-0.438511	0.497	0.745	1.60258e-32
IMPA2	8.76253e-37	-0.408186	0.584	0.799	1.74295e-32
RASGRF2	9.45036e-37	-0.449578	0.239	0.484	1.87977e-32
VDR	1.14528e-36	-0.496559	0.469	0.691	2.27807e-32
BORCS5	1.22607e-36	0.538688	0.54	0.372	2.43877e-32
CHRM3	1.34704e-36	-0.467973	0.354	0.599	2.67939e-32
ADGRG6	1.42313e-36	0.56234	0.444	0.281	2.83075e-32
ATP6V1H	1.58321e-36	-0.457367	0.303	0.551	3.14916e-32
TGFB2	1.59709e-36	0.576597	0.485	0.317	3.17677e-32
C1orf116	1.85807e-36	-0.442623	0.092	0.306	3.69589e-32
OSBPL3	2.00977e-36	-0.655974	0.437	0.632	3.99762e-32
CNTD1	2.43696e-36	-0.469319	0.123	0.34	4.84736e-32
CLDN14	2.50246e-36	-0.59965	0.157	0.377	4.97764e-32
RP11-33O4.2	3.08801e-36	-0.507347	0.331	0.558	6.14237e-32
ZNF703	3.29628e-36	0.388745	0.311	0.154	6.55662e-32
LRRFIP1	3.68833e-36	0.427004	0.845	0.767	7.33645e-32
EPS8L1	3.74148e-36	0.384184	0.315	0.154	7.44217e-32
MROH1	3.8245e-36	0.572213	0.566	0.401	7.60731e-32
SYN1	5.2603e-36	0.357079	0.224	0.093	1.04633e-31
RPS6KA2	5.49638e-36	0.503292	0.811	0.747	1.09328e-31
ADAM22	5.65762e-36	-0.44126	0.291	0.543	1.12536e-31
C1QL1	7.05212e-36	0.36619	0.223	0.092	1.40274e-31
LOXL2	7.3411e-36	0.521975	0.495	0.316	1.46022e-31
ZC3H3	7.39617e-36	-0.455502	0.405	0.635	1.47117e-31
GREB1	8.02771e-36	-0.517206	0.177	0.405	1.59679e-31
ATP6V0D1	8.84007e-36	-0.457357	0.483	0.714	1.75838e-31
PARP10	8.97648e-36	-0.479318	0.324	0.563	1.78551e-31
MED15	9.29299e-36	0.514372	0.705	0.586	1.84847e-31
PSAT1	1.09026e-35	-0.447643	0.114	0.33	2.16864e-31
NHEJ1	1.09762e-35	-0.486571	0.269	0.503	2.18327e-31
ABCC1	1.16629e-35	0.515462	0.641	0.483	2.31987e-31
MYO1C	1.26655e-35	0.466617	0.564	0.384	2.51929e-31
TANC1	1.37125e-35	0.574691	0.831	0.783	2.72755e-31
CPNE5	1.66151e-35	-0.490524	0.217	0.456	3.3049e-31
TTC7B	1.67942e-35	-0.403687	0.599	0.801	3.34054e-31
FAM184A	1.82481e-35	-0.471681	0.32	0.559	3.62973e-31
HOXB3	2.26803e-35	-0.726818	0.495	0.645	4.51134e-31
TINAG	2.47166e-35	-0.432804	0.109	0.322	4.91637e-31
RP11-385J1.3	2.58847e-35	0.493462	0.645	0.489	5.14874e-31
LRP1B	2.80186e-35	-0.397619	0.653	0.843	5.57317e-31
FOXD1	2.99997e-35	0.300546	0.205	0.081	5.96725e-31
KIAA1549	3.01411e-35	-0.52341	0.357	0.58	5.99537e-31
DENND2A	3.35911e-35	-0.530823	0.393	0.613	6.68161e-31
TNR	3.42316e-35	0.544918	0.525	0.357	6.80901e-31
TRAP1	3.93554e-35	-0.448258	0.284	0.519	7.82818e-31
ARHGEF7	4.03555e-35	-0.436193	0.485	0.706	8.02712e-31
PARD3B	4.12298e-35	0.571887	0.858	0.817	8.20101e-31
SLC13A2	4.49203e-35	-0.50499	0.125	0.34	8.93511e-31
TSPAN32	4.49663e-35	0.358249	0.248	0.108	8.94424e-31
IFITM2	5.42152e-35	0.325128	0.214	0.087	1.07839e-30
LOXL4	5.49329e-35	0.481594	0.282	0.135	1.09267e-30
ZC3H12D	7.90037e-35	-0.448483	0.164	0.388	1.57146e-30
CLDN16	8.10146e-35	0.580773	0.481	0.315	1.61146e-30
PDE1A	8.33558e-35	0.595059	0.696	0.542	1.65803e-30
SDC2	9.76431e-35	0.539883	0.684	0.57	1.94222e-30
SLC22A23	9.91213e-35	-0.56495	0.481	0.668	1.97162e-30
S100A16	1.12141e-34	0.412355	0.343	0.185	2.23059e-30
ACACB	1.13239e-34	-0.426665	0.475	0.706	2.25243e-30
LIMS2	1.41167e-34	0.40812	0.359	0.192	2.80796e-30
PLEKHG2	1.65876e-34	0.541754	0.462	0.295	3.29943e-30
CA4	1.78083e-34	-0.43973	0.078	0.28	3.54225e-30
TFEB	1.95652e-34	-0.530582	0.381	0.608	3.89172e-30
RAB40B	2.59787e-34	-0.430973	0.296	0.532	5.16741e-30
FXYD2	2.77972e-34	-0.508367	0.469	0.706	5.52914e-30
SNX9	2.83196e-34	-0.426311	0.504	0.733	5.63305e-30
ENTPD5	2.96373e-34	-0.449038	0.251	0.479	5.89516e-30
MPPED2	3.27647e-34	-0.460241	0.485	0.703	6.51722e-30
DERA	4.01956e-34	-0.458078	0.318	0.552	7.99531e-30
CBLB	4.35334e-34	0.608728	0.686	0.597	8.65923e-30
NPAS3	4.39575e-34	0.628828	0.69	0.604	8.74358e-30
PCK1	4.79612e-34	-0.512842	0.18	0.396	9.53996e-30
RALGAPA2	5.60162e-34	-0.454679	0.462	0.671	1.11422e-29
EPB41L1	6.69198e-34	-0.42243	0.614	0.828	1.3311e-29
MCF2L	1.07425e-33	-0.404729	0.641	0.822	2.1368e-29
ST6GALNAC6	1.32101e-33	0.466093	0.425	0.255	2.62762e-29
GSE1	1.56159e-33	-0.340374	0.922	0.981	3.10617e-29
ALDH3B1	1.5922e-33	0.522194	0.484	0.313	3.16704e-29
PRR15L	1.73501e-33	-0.42759	0.153	0.37	3.45111e-29
RRAGD	1.83309e-33	-0.495301	0.256	0.481	3.64619e-29
GPR39	1.90325e-33	-0.419097	0.32	0.559	3.78576e-29
GPR160	1.93154e-33	-0.43054	0.212	0.437	3.84203e-29
DNM2	2.60437e-33	-0.404658	0.637	0.827	5.18035e-29
TSPAN9	3.34437e-33	-0.366636	0.806	0.928	6.65228e-29
PLEKHA6	3.91556e-33	-0.387749	0.669	0.851	7.78843e-29
OGDH	4.07826e-33	-0.424	0.491	0.718	8.11206e-29
BBOX1	5.05366e-33	-0.443315	0.228	0.453	1.00522e-28
UPB1	5.08542e-33	-0.49759	0.184	0.399	1.01154e-28
HS6ST2	5.94424e-33	-0.626598	0.22	0.427	1.18237e-28
TMEM212	6.09274e-33	0.380313	0.3	0.151	1.21191e-28
PTGER4	6.12259e-33	0.47047	0.398	0.236	1.21784e-28
DPF3	6.84876e-33	-0.468001	0.35	0.573	1.36229e-28
GALNT16	7.73886e-33	-0.499862	0.149	0.354	1.53934e-28
WDFY2	8.52752e-33	-0.442732	0.532	0.732	1.69621e-28
EHD4	9.10003e-33	0.491625	0.631	0.479	1.81009e-28
ELFN2	9.47086e-33	-0.483343	0.157	0.362	1.88385e-28
CTSH	1.03982e-32	-0.450405	0.261	0.487	2.06831e-28
AIM1	1.05399e-32	-0.39259	0.374	0.617	2.09649e-28
SEMA5A	1.33612e-32	0.605956	0.788	0.72	2.65768e-28
S100A2	1.78878e-32	0.436891	0.382	0.214	3.55807e-28
UGT1A5	1.80197e-32	-0.500655	0.114	0.316	3.58431e-28
ABTB2	2.87942e-32	-0.462786	0.603	0.803	5.72745e-28
RP11-96O20.4	3.00844e-32	0.505637	0.634	0.487	5.98408e-28
AGAP1	3.33193e-32	-0.330696	0.776	0.908	6.62755e-28
ADCY7	3.85426e-32	0.420865	0.311	0.16	7.6665e-28
MAP3K13	4.04024e-32	-0.453996	0.429	0.647	8.03643e-28
ASAP3	4.14246e-32	-0.426168	0.259	0.483	8.23977e-28
PROM1	4.47479e-32	0.557501	0.458	0.303	8.9008e-28
PDE4B	5.25277e-32	0.486342	0.594	0.441	1.04483e-27
TBCD	6.29944e-32	-0.376192	0.507	0.722	1.25302e-27
EPB41L4B	6.34042e-32	-0.538175	0.259	0.467	1.26117e-27
RSPH9	6.39079e-32	0.399454	0.296	0.15	1.27119e-27
DIP2B	6.70444e-32	-0.416335	0.449	0.674	1.33358e-27
PLOD2	6.85428e-32	0.497854	0.579	0.429	1.36338e-27
KSR1	6.96586e-32	-0.422159	0.655	0.848	1.38558e-27
SASH1	7.04997e-32	0.479743	0.804	0.733	1.40231e-27
RGS10	7.46323e-32	0.403187	0.284	0.141	1.48451e-27
KIAA1456	8.25916e-32	-0.436151	0.189	0.401	1.64283e-27
PATJ	8.61686e-32	-0.413843	0.623	0.794	1.71398e-27
POLA2	1.00319e-31	0.509582	0.382	0.225	1.99545e-27
FAM129B	1.06794e-31	0.55749	0.63	0.479	2.12423e-27
FAM189A1	1.10885e-31	0.589235	0.665	0.552	2.20562e-27
STPG2	1.19451e-31	-0.398714	0.55	0.755	2.376e-27
UGT1A4	1.29677e-31	-0.474375	0.091	0.285	2.5794e-27
DEFB1	1.33073e-31	-0.511448	0.147	0.35	2.64695e-27
C1orf21	1.44133e-31	0.493166	0.527	0.365	2.86695e-27
FAM174B	1.44795e-31	0.492681	0.665	0.553	2.88012e-27
TJP3	1.64163e-31	-0.400596	0.188	0.403	3.26537e-27
RASA3	1.67363e-31	0.518664	0.57	0.409	3.32901e-27
WBP1L	1.88103e-31	0.473391	0.779	0.702	3.74155e-27
CYB5A	1.99097e-31	-0.440171	0.473	0.678	3.96024e-27
MTR	2.88809e-31	-0.351117	0.472	0.706	5.74469e-27
TSPAN11	2.98447e-31	-0.432858	0.119	0.317	5.93641e-27
LSP1	3.28672e-31	0.318788	0.217	0.094	6.53762e-27
ISPD	3.53672e-31	-0.433322	0.316	0.537	7.03488e-27
ARFGEF3	3.91393e-31	-0.447193	0.196	0.413	7.78519e-27
CCDC88C	4.10771e-31	-0.515425	0.354	0.551	8.17064e-27
FRRS1	4.30494e-31	-0.3745	0.139	0.35	8.56296e-27
TTLL5	4.32854e-31	0.490645	0.755	0.644	8.60989e-27
MUC20	4.34974e-31	-0.364415	0.07	0.259	8.65206e-27
PLLP	4.3757e-31	-0.379991	0.198	0.423	8.7037e-27
CFH	4.6284e-31	0.406339	0.224	0.101	9.20635e-27
BMP2	4.70499e-31	0.380592	0.279	0.14	9.35869e-27
MMP28	4.72197e-31	0.457638	0.39	0.237	9.39248e-27
BICDL1	4.73787e-31	-0.411683	0.453	0.662	9.42409e-27
BFSP2	5.05e-31	0.434888	0.382	0.223	1.0045e-26
SLC25A34	5.18489e-31	-0.381159	0.102	0.297	1.03133e-26
TRAF1	5.75534e-31	0.38011	0.287	0.145	1.14479e-26
FMNL3	6.39686e-31	0.479261	0.499	0.334	1.2724e-26
HGD	6.62452e-31	-0.406476	0.261	0.484	1.31768e-26
PIGL	6.77127e-31	-0.427446	0.339	0.554	1.34687e-26
CTD-2132N18.3	6.80821e-31	-0.455893	0.342	0.569	1.35422e-26
SCAMP2	6.89744e-31	-0.454742	0.314	0.521	1.37197e-26
MED27	7.87334e-31	0.589132	0.408	0.258	1.56609e-26
CAPN3	8.5428e-31	-0.422295	0.101	0.294	1.69925e-26
LHX4	9.58765e-31	-0.434562	0.227	0.438	1.90708e-26
EGF	1.02723e-30	-0.566361	0.275	0.491	2.04326e-26
SGCD	1.09132e-30	0.491134	0.633	0.487	2.17075e-26
ELAVL1	1.28829e-30	-0.40871	0.343	0.563	2.56255e-26
ABCA1	1.45831e-30	-0.433713	0.42	0.625	2.90072e-26
NHSL2	1.48065e-30	0.516382	0.613	0.464	2.94516e-26
ARHGAP10	1.51269e-30	0.532369	0.79	0.703	3.00888e-26
EBNA1BP2	1.53147e-30	-0.41137	0.335	0.557	3.04625e-26
GDA	1.99122e-30	-0.439927	0.154	0.357	3.96074e-26
MYRF	2.07195e-30	0.601576	0.458	0.322	4.12131e-26
TRPS1	2.07703e-30	-0.403087	0.574	0.754	4.13142e-26
TMEM72	2.13991e-30	-0.440634	0.277	0.495	4.25649e-26
FAM83F	2.23476e-30	-0.415124	0.26	0.474	4.44515e-26
ACSF2	2.30939e-30	-0.50171	0.3	0.501	4.5936e-26
COQ8A	2.47017e-30	-0.412102	0.369	0.599	4.91341e-26
C12orf60	3.0005e-30	0.498829	0.554	0.404	5.9683e-26
PPP6R2	3.0019e-30	-0.403758	0.357	0.581	5.97107e-26
CDC7	3.03992e-30	0.373683	0.265	0.131	6.04671e-26
VPS37B	3.12047e-30	-0.390665	0.322	0.546	6.20693e-26
ITIH5	3.36786e-30	0.44876	0.386	0.229	6.69902e-26
LTBP4	3.43392e-30	0.442623	0.44	0.279	6.83041e-26
TNIK	3.48609e-30	0.467869	0.773	0.626	6.93418e-26
LARP1	3.81625e-30	-0.395717	0.539	0.733	7.59091e-26
PGM1	3.95627e-30	-0.397131	0.232	0.452	7.86941e-26
EVA1A	4.23958e-30	-0.395667	0.324	0.559	8.43294e-26
DNAH9	4.30349e-30	0.486147	0.517	0.368	8.56008e-26
LFNG	5.24122e-30	0.443866	0.347	0.196	1.04253e-25
FAM131C	6.28136e-30	-0.479312	0.164	0.365	1.24943e-25
RTN4R	6.69249e-30	0.489451	0.286	0.148	1.3312e-25
MYO6	6.81437e-30	-0.408552	0.401	0.623	1.35545e-25
B4GALT5	7.06615e-30	-0.400689	0.44	0.662	1.40553e-25
SLC39A14	7.32455e-30	0.507973	0.706	0.576	1.45693e-25
DENND2D	7.45941e-30	-0.359275	0.15	0.355	1.48375e-25
SPTBN2	7.86177e-30	-0.41588	0.18	0.386	1.56379e-25
SERINC2	9.20773e-30	-0.388441	0.149	0.35	1.83151e-25
AFMID	9.72781e-30	-0.371585	0.217	0.438	1.93496e-25
ADAM19	9.84059e-30	-0.440579	0.228	0.437	1.95739e-25
PXK	9.94031e-30	-0.430369	0.269	0.474	1.97723e-25
RAB5C	1.00868e-29	-0.449272	0.292	0.505	2.00637e-25
TMEM241	1.04649e-29	0.412159	0.775	0.662	2.08158e-25
USP2	1.07027e-29	-0.394773	0.599	0.782	2.12887e-25
TMEM63A	1.1439e-29	-0.371723	0.205	0.414	2.27532e-25
TSPAN1	1.18755e-29	-0.373805	0.147	0.347	2.36216e-25
UGT1A3	1.46597e-29	-0.430608	0.082	0.264	2.91595e-25
ITGA11	1.58781e-29	0.40611	0.434	0.272	3.15831e-25
PELI2	1.64613e-29	-0.395547	0.476	0.684	3.27431e-25
CLCNKA	1.66344e-29	-0.455252	0.111	0.299	3.30876e-25
IGSF3	2.19058e-29	-0.43857	0.353	0.571	4.35728e-25
SLC45A3	2.21133e-29	-0.381347	0.177	0.387	4.39855e-25
CPEB3	2.3279e-29	-0.482289	0.58	0.752	4.63042e-25
RTN4RL1	2.52118e-29	-0.427426	0.298	0.512	5.01487e-25
MYO10	2.57955e-29	-0.557621	0.603	0.735	5.13098e-25
GGACT	2.73866e-29	-0.415648	0.292	0.507	5.44747e-25
CRYM	2.86397e-29	-0.386305	0.252	0.463	5.69673e-25
CDK6	3.28618e-29	0.433495	0.744	0.653	6.53653e-25
FAM155A	3.3747e-29	0.544888	0.598	0.458	6.71262e-25
RAB15	3.43784e-29	-0.386231	0.169	0.373	6.83821e-25
ST14	3.64847e-29	-0.40185	0.316	0.538	7.25718e-25
KHDRBS3	4.32041e-29	-0.408539	0.44	0.649	8.59374e-25
PAH	4.51984e-29	-0.523587	0.223	0.419	8.9904e-25
CYP4A11	4.53895e-29	-0.379827	0.062	0.235	9.02843e-25
NFYC	4.76984e-29	-0.384625	0.402	0.623	9.4877e-25
RAD21L1	5.05563e-29	0.351331	0.229	0.108	1.00561e-24
ICA1	5.40285e-29	-0.404407	0.41	0.628	1.07468e-24
EMX1	6.13045e-29	-0.420484	0.228	0.438	1.21941e-24
FUT6	7.78317e-29	-0.367671	0.07	0.247	1.54815e-24
RAB20	7.82247e-29	-0.402568	0.401	0.62	1.55597e-24
ATP9A	8.02485e-29	0.485875	0.499	0.34	1.59622e-24
DPEP1	8.42136e-29	-0.470453	0.138	0.327	1.67509e-24
MERTK	8.82277e-29	-0.392008	0.393	0.609	1.75494e-24
LIX1	9.04299e-29	0.468295	0.286	0.154	1.79874e-24
BSND	1.03077e-28	-0.414959	0.059	0.229	2.05031e-24
SLC26A1	1.10319e-28	-0.366751	0.227	0.432	2.19436e-24
ERBB3	1.11875e-28	-0.386961	0.223	0.432	2.2253e-24
LPCAT2	1.14397e-28	0.340066	0.249	0.122	2.27547e-24
RAPGEF4	1.1983e-28	0.383862	0.403	0.241	2.38353e-24
IL34	1.5466e-28	0.43442	0.316	0.174	3.07633e-24
PAK6	1.54733e-28	-0.44824	0.135	0.32	3.0778e-24
TMEM52B	1.59373e-28	-0.437041	0.059	0.229	3.17009e-24
RNF212B	1.64244e-28	-0.428611	0.229	0.43	3.26699e-24
ELMO3	1.69273e-28	-0.372244	0.088	0.264	3.36701e-24
RGS3	1.84351e-28	-0.390794	0.603	0.799	3.66692e-24
GLRX	1.91232e-28	-0.3634	0.503	0.711	3.8038e-24
PRSS8	1.93434e-28	-0.347687	0.067	0.242	3.84759e-24
ZDHHC2	1.95219e-28	-0.396681	0.239	0.448	3.8831e-24
KIF26B	2.20289e-28	0.554581	0.682	0.594	4.38177e-24
SLIT2	2.24673e-28	-0.451994	0.44	0.632	4.46897e-24
SRCIN1	2.28196e-28	0.486074	0.426	0.28	4.53905e-24
FAM171A1	2.36339e-28	-0.49378	0.389	0.589	4.70103e-24
PRICKLE2	2.37974e-28	0.39403	0.839	0.784	4.73354e-24
TBC1D7	2.58166e-28	-0.378699	0.252	0.457	5.13518e-24
EPCAM	2.58739e-28	-0.353448	0.239	0.458	5.14657e-24
TBC1D24	2.73676e-28	-0.412313	0.349	0.573	5.44369e-24
SLC7A7	2.78066e-28	-0.570238	0.296	0.48	5.53101e-24
ACBD6	3.01489e-28	-0.361496	0.316	0.539	5.99691e-24
PRKCI	3.20844e-28	0.496094	0.496	0.347	6.38191e-24
THAP8	3.22255e-28	0.434119	0.464	0.312	6.40997e-24
FBP1	3.24988e-28	-0.368598	0.157	0.356	6.46434e-24
SIGIRR	3.72203e-28	-0.395442	0.16	0.355	7.40348e-24
LRBA	3.76688e-28	-0.372113	0.63	0.823	7.4927e-24
CTD-2501B8.1	3.85885e-28	-0.449866	0.145	0.332	7.67564e-24
DZIP1	3.87675e-28	-0.389686	0.3	0.52	7.71124e-24
PHC2	3.89685e-28	-0.412347	0.493	0.705	7.75122e-24
ODF3B	3.96659e-28	0.375798	0.232	0.111	7.88994e-24
LHX1	4.06048e-28	-0.349371	0.087	0.268	8.0767e-24
RP11-295K3.1	4.38977e-28	-0.463861	0.268	0.469	8.7317e-24
C3	4.61314e-28	0.446954	0.268	0.141	9.17601e-24
MRPS6	4.83645e-28	-0.419922	0.357	0.569	9.62019e-24
PRKCD	5.06044e-28	-0.387085	0.298	0.511	1.00657e-23
ELL	5.13227e-28	-0.345672	0.676	0.848	1.02086e-23
IL10RB	5.22242e-28	0.453252	0.405	0.256	1.03879e-23
TRAPPC3L	5.24006e-28	0.270575	0.205	0.091	1.0423e-23
NUGGC	6.07747e-28	-0.389808	0.139	0.333	1.20887e-23
NDST1	6.51948e-28	-0.367403	0.363	0.577	1.29679e-23
BCL2L1	6.62569e-28	-0.389494	0.618	0.807	1.31792e-23
OXR1	6.95995e-28	-0.402098	0.614	0.812	1.3844e-23
PPFIBP2	7.0418e-28	-0.395556	0.515	0.708	1.40068e-23
ACO2	7.18091e-28	-0.409082	0.395	0.6	1.42836e-23
HRG	7.43704e-28	-0.397163	0.052	0.215	1.4793e-23
DNASE1	8.20387e-28	-0.433279	0.244	0.444	1.63183e-23
MXRA7	8.92879e-28	0.39605	0.398	0.243	1.77603e-23
RP11-192H23.4	1.00535e-27	-0.43878	0.559	0.731	1.99974e-23
DIAPH3	1.0203e-27	-0.368752	0.417	0.633	2.02949e-23
ABLIM1	1.02319e-27	-0.325414	0.737	0.886	2.03522e-23
WIPF3	1.04967e-27	0.441616	0.383	0.234	2.08789e-23
UMOD	1.11497e-27	-0.589213	0.107	0.283	2.21779e-23
EPHX2	1.15301e-27	-0.374248	0.271	0.473	2.29346e-23
SETBP1	1.1541e-27	-0.308062	0.818	0.931	2.29562e-23
ERCC1	1.20693e-27	0.494122	0.733	0.675	2.40071e-23
F11R	1.23624e-27	-0.360718	0.22	0.426	2.459e-23
PAK4	1.40819e-27	-0.415303	0.366	0.58	2.80102e-23
LDB2	1.41035e-27	0.475206	0.544	0.406	2.80532e-23
HDAC7	1.5395e-27	0.428033	0.619	0.464	3.06221e-23
GRK5	1.69995e-27	0.742964	0.58	0.495	3.38136e-23
GPT2	1.89966e-27	-0.366058	0.223	0.424	3.77861e-23
PRKCQ	2.00378e-27	-0.50985	0.283	0.48	3.98572e-23
BUB1B-PAK6	2.00835e-27	-0.444542	0.162	0.348	3.9948e-23
SNX25	2.03341e-27	0.498903	0.631	0.545	4.04465e-23
ACSS3	2.05213e-27	-0.36255	0.369	0.575	4.08189e-23
GRIA3	2.14969e-27	-0.391635	0.164	0.358	4.27596e-23
ENPP6	2.15808e-27	-0.335309	0.284	0.498	4.29264e-23
SIRPA	2.19369e-27	0.444876	0.472	0.32	4.36347e-23
AK2	2.27166e-27	-0.351007	0.414	0.624	4.51855e-23
ST6GAL1	2.54453e-27	0.435565	0.56	0.396	5.06133e-23
TRHDE	2.89735e-27	-0.370748	0.607	0.784	5.76312e-23
ANKRD44	3.06323e-27	0.544531	0.625	0.529	6.09306e-23
CMIP	3.15978e-27	-0.340707	0.765	0.885	6.28511e-23
NFKBID	3.30189e-27	0.421347	0.236	0.117	6.56779e-23
FRMPD2	3.44285e-27	-0.350427	0.158	0.357	6.84817e-23
BLNK	3.5985e-27	-0.371623	0.157	0.347	7.15777e-23
FRMD6	3.6426e-27	0.465051	0.477	0.331	7.2455e-23
C6orf201	3.88752e-27	-0.357672	0.084	0.259	7.73266e-23
SERINC5	4.01969e-27	0.546792	0.551	0.428	7.99557e-23
AC013264.1	4.24449e-27	0.553438	0.61	0.514	8.44272e-23
CUBN	4.58362e-27	-0.697357	0.505	0.626	9.11728e-23
SH3GL2	4.66862e-27	-0.390941	0.231	0.431	9.28636e-23
KIAA1755	4.6934e-27	-0.384044	0.092	0.268	9.33564e-23
PVR	4.79079e-27	0.409903	0.292	0.159	9.52935e-23
SLCO2A1	4.8673e-27	-0.465556	0.218	0.416	9.68155e-23
ENOX1	4.89724e-27	-0.470849	0.544	0.724	9.7411e-23
MAL	5.14335e-27	-0.528479	0.29	0.473	1.02306e-22
RARB	5.16586e-27	-0.396726	0.432	0.646	1.02754e-22
SLC34A1	5.17597e-27	-0.405002	0.137	0.319	1.02955e-22
KHK	5.20464e-27	-0.432601	0.271	0.46	1.03526e-22
FOS	5.37901e-27	0.453873	0.454	0.304	1.06994e-22
TRPC7	5.53283e-27	-0.42411	0.162	0.348	1.10053e-22
ETV6	6.57529e-27	0.462048	0.714	0.643	1.30789e-22
SLCO4C1	7.95627e-27	-0.333764	0.202	0.408	1.58258e-22
SLC3A1	8.39481e-27	-0.361023	0.385	0.604	1.66981e-22
IDUA	8.73157e-27	-0.355457	0.271	0.47	1.7368e-22
CFAP161	8.82043e-27	-0.421848	0.146	0.332	1.75447e-22
SLC6A19	8.87861e-27	-0.477807	0.162	0.342	1.76604e-22
TTC38	8.95959e-27	-0.357388	0.177	0.371	1.78215e-22
PDE8A	9.44985e-27	-0.406856	0.52	0.697	1.87967e-22
CADPS2	9.55897e-27	-0.420123	0.548	0.726	1.90137e-22
ACOX2	1.00847e-26	-0.373437	0.227	0.426	2.00595e-22
SH3BP2	1.07997e-26	-0.491886	0.324	0.519	2.14816e-22
FAM134B	1.17578e-26	0.513219	0.739	0.652	2.33874e-22
TRMT44	1.24497e-26	0.469997	0.499	0.351	2.47637e-22
COA3	1.24868e-26	-0.349286	0.102	0.277	2.48376e-22
PROM2	1.31185e-26	-0.385979	0.075	0.245	2.60939e-22
MFSD4A	1.4122e-26	-0.44701	0.306	0.506	2.80901e-22
CEP112	1.74142e-26	0.406905	0.484	0.334	3.46385e-22
GOLM1	1.75116e-26	-0.416107	0.233	0.432	3.48322e-22
RADIL	1.76329e-26	0.299313	0.235	0.114	3.50735e-22
RAI14	1.87188e-26	0.480416	0.741	0.668	3.72335e-22
DOK7	1.90747e-26	0.454167	0.491	0.339	3.79414e-22
APBA1	2.01282e-26	0.522348	0.566	0.457	4.00371e-22
NLGN1	2.18486e-26	-0.400355	0.567	0.738	4.3459e-22
CELSR1	2.24785e-26	-0.329071	0.627	0.801	4.4712e-22
KLF12	2.36037e-26	-0.38457	0.425	0.626	4.69501e-22
DOCK10	2.38099e-26	-0.457047	0.296	0.497	4.73604e-22
COBL	2.40771e-26	-0.332784	0.519	0.729	4.78917e-22
SNX8	2.55151e-26	0.528788	0.603	0.485	5.07521e-22
ACE	2.62846e-26	-0.386065	0.111	0.288	5.22827e-22
INTS3	2.8355e-26	0.528742	0.614	0.503	5.64009e-22
ALDOB	2.8641e-26	-0.399287	0.094	0.263	5.69698e-22
MOCS1	2.94936e-26	-0.367233	0.236	0.441	5.86656e-22
SLC22A2	3.23026e-26	-0.365414	0.371	0.578	6.42532e-22
FREM1	3.23836e-26	-0.35004	0.214	0.416	6.44142e-22
NPSR1	3.71147e-26	-0.423771	0.182	0.365	7.38249e-22
PARK2	3.73416e-26	-0.29897	0.875	0.95	7.42762e-22
LRRC8D	3.77461e-26	-0.339084	0.414	0.617	7.50808e-22
TK1	3.81357e-26	-0.363668	0.26	0.464	7.58558e-22
HOXB7	3.86461e-26	-0.492238	0.308	0.494	7.6871e-22
DUSP8	4.18123e-26	0.431837	0.493	0.341	8.31689e-22
PSD3	4.27252e-26	0.39917	0.693	0.576	8.49848e-22
SLC7A9	4.32952e-26	-0.299105	0.056	0.217	8.61185e-22
C2orf54	4.54606e-26	-0.335736	0.064	0.227	9.04257e-22
TSPAN7	5.23697e-26	-0.37385	0.137	0.319	1.04169e-21
TRABD2B	5.28845e-26	-0.363997	0.657	0.813	1.05192e-21
TG	5.51113e-26	-0.405527	0.379	0.584	1.09622e-21
TMEM206	5.55739e-26	-0.335705	0.129	0.314	1.10542e-21
IL23R	6.03976e-26	-0.349765	0.185	0.382	1.20137e-21
ZNRF1	6.07005e-26	-0.356165	0.416	0.617	1.20739e-21
MSH3	6.13489e-26	-0.425792	0.326	0.514	1.22029e-21
FMNL2	6.16024e-26	0.410021	0.759	0.703	1.22533e-21
RIN2	6.21224e-26	-0.355368	0.511	0.713	1.23568e-21
UBR4	6.47283e-26	-0.337734	0.416	0.618	1.28751e-21
KNG1	6.85947e-26	-0.378601	0.051	0.206	1.36442e-21
LINC00371	6.86119e-26	-0.347439	0.143	0.332	1.36476e-21
NUDC	7.21038e-26	-0.395616	0.299	0.492	1.43422e-21
ZNF827	7.40986e-26	-0.344489	0.523	0.731	1.4739e-21
SLC19A1	8.08097e-26	-0.374587	0.249	0.453	1.60738e-21
FAM65B	8.24758e-26	0.350844	0.279	0.148	1.64053e-21
QDPR	8.56843e-26	-0.310776	0.143	0.334	1.70435e-21
MAB21L3	9.3131e-26	-0.360365	0.119	0.294	1.85247e-21
AUTS2	9.58153e-26	-0.328072	0.822	0.924	1.90586e-21
TMEM8A	9.79624e-26	-0.399477	0.224	0.418	1.94857e-21
SCAP	1.05085e-25	-0.353593	0.3	0.504	2.09024e-21
GCLC	1.05126e-25	-0.349854	0.373	0.577	2.09106e-21
MPRIP	1.08742e-25	-0.338821	0.607	0.796	2.16299e-21
SLC35F2	1.1142e-25	-0.350698	0.307	0.51	2.21625e-21
STEAP2	1.15991e-25	-0.329534	0.138	0.32	2.30718e-21
TOX	1.17272e-25	-0.41239	0.444	0.641	2.33266e-21
PRKCE	1.25437e-25	-0.366291	0.776	0.909	2.49506e-21
SCD5	1.30384e-25	-0.357649	0.469	0.69	2.59346e-21
FER1L6	1.32297e-25	-0.397122	0.28	0.484	2.63152e-21
B4GALNT3	1.42426e-25	-0.435267	0.223	0.414	2.833e-21
NLK	1.48849e-25	0.444315	0.649	0.55	2.96075e-21
C1orf106	1.51188e-25	-0.343249	0.253	0.456	3.00728e-21
PAX2	1.51455e-25	-0.345141	0.525	0.74	3.01258e-21
TRPV4	1.57133e-25	-0.344956	0.153	0.339	3.12553e-21
FAM81A	1.72763e-25	0.4124	0.629	0.498	3.43643e-21
NTM	1.74322e-25	0.477604	0.751	0.667	3.46743e-21
UGCG	1.79812e-25	0.449897	0.523	0.393	3.57665e-21
MFAP3L	2.16333e-25	-0.357431	0.259	0.452	4.30307e-21
FOXN4	2.21588e-25	0.338322	0.201	0.093	4.40761e-21
B9D1	2.24732e-25	0.465193	0.611	0.51	4.47015e-21
C2orf88	2.31361e-25	-0.346607	0.257	0.455	4.60199e-21
BNIP3L	2.37345e-25	0.398702	0.713	0.58	4.72104e-21
UPF1	2.65281e-25	-0.3613	0.229	0.428	5.2767e-21
SUCLG1	2.75116e-25	-0.3496	0.189	0.379	5.47233e-21
HS3ST1	2.77235e-25	-0.323855	0.109	0.281	5.51448e-21
C9orf92	2.94308e-25	0.476397	0.398	0.263	5.85408e-21
CELSR3	2.96187e-25	0.402731	0.374	0.233	5.89146e-21
IDO2	3.29595e-25	0.342533	0.261	0.137	6.55597e-21
ANO10	3.42775e-25	-0.378249	0.587	0.767	6.81814e-21
KIRREL3	3.6939e-25	0.521464	0.728	0.658	7.34753e-21
SYNPO2	3.71428e-25	0.470191	0.52	0.387	7.38807e-21
AP2B1	3.82852e-25	-0.344074	0.314	0.508	7.61532e-21
MKL2	4.2648e-25	-0.362581	0.377	0.576	8.48311e-21
ANXA6	4.36639e-25	-0.336839	0.283	0.49	8.68519e-21
GTDC1	4.36701e-25	0.46051	0.639	0.539	8.68643e-21
TP63	4.37384e-25	0.47778	0.397	0.26	8.7e-21
HMOX2	5.04722e-25	-0.367204	0.269	0.464	1.00394e-20
ACAA1	5.25523e-25	-0.406999	0.403	0.581	1.04532e-20
GTF2IRD1	5.49928e-25	0.451641	0.827	0.793	1.09386e-20
INPP4B	5.67065e-25	-0.461625	0.484	0.667	1.12795e-20
EGLN3	5.79587e-25	-0.340388	0.635	0.803	1.15286e-20
THADA	5.88111e-25	0.396978	0.857	0.814	1.16981e-20
MEX3B	6.47585e-25	0.343437	0.271	0.146	1.28811e-20
NRCAM	6.95259e-25	-0.383975	0.399	0.596	1.38294e-20
STC2	7.0785e-25	-0.354447	0.083	0.244	1.40798e-20
DBT	7.58034e-25	-0.364158	0.237	0.434	1.5078e-20
KIF6	7.59428e-25	0.50958	0.488	0.34	1.51058e-20
BEND5	7.80295e-25	-0.318237	0.157	0.35	1.55208e-20
MACROD2	7.83555e-25	0.363796	0.949	0.935	1.55857e-20
ENPP2	8.02039e-25	-0.352297	0.2	0.392	1.59534e-20
GAB1	8.14763e-25	-0.326268	0.477	0.671	1.62065e-20
AP1S3	8.38222e-25	0.469829	0.52	0.379	1.66731e-20
TRERF1	8.47339e-25	-0.36298	0.296	0.487	1.68544e-20
CDKL1	8.49452e-25	-0.309307	0.441	0.643	1.68965e-20
PLA2G4F	9.48349e-25	-0.409451	0.099	0.262	1.88636e-20
SMPDL3A	9.51036e-25	-0.315716	0.184	0.374	1.89171e-20
STK39	9.98627e-25	-0.491796	0.462	0.629	1.98637e-20
AGPAT3	1.08719e-24	-0.338074	0.579	0.762	2.16253e-20
DCDC2	1.17364e-24	0.466898	0.713	0.635	2.33448e-20
CTGF	1.26682e-24	0.403756	0.311	0.181	2.51982e-20
G6PC	1.34316e-24	-0.339236	0.072	0.23	2.67168e-20
CDYL2	1.44008e-24	-0.33244	0.188	0.38	2.86447e-20
RGS12	1.45248e-24	0.543082	0.665	0.585	2.88913e-20
IL1R1	1.56042e-24	0.567177	0.641	0.576	3.10383e-20
CTD-2021K4.1	1.65107e-24	-0.35136	0.343	0.544	3.28414e-20
PNPLA1	1.86187e-24	-0.358409	0.109	0.275	3.70345e-20
BTBD7	1.89273e-24	-0.350687	0.307	0.508	3.76483e-20
CFAP61	1.94538e-24	-0.409645	0.416	0.605	3.86955e-20
NOTCH1	2.44287e-24	-0.366925	0.424	0.628	4.85912e-20
DYSF	2.53097e-24	-0.405875	0.26	0.455	5.03436e-20
KCND3	2.70794e-24	0.530409	0.395	0.263	5.38636e-20
DEPDC1B	2.87167e-24	-0.326378	0.164	0.348	5.71204e-20
PLCL2	2.89344e-24	-0.37496	0.446	0.656	5.75535e-20
CHRNA4	2.9276e-24	-0.43609	0.16	0.333	5.82328e-20
RP11-526A4.1	2.9719e-24	-0.324944	0.28	0.478	5.9114e-20
DGAT2	3.07173e-24	-0.347983	0.121	0.289	6.10999e-20
ACOT12	3.12247e-24	-0.299734	0.09	0.254	6.2109e-20
CCDC33	3.21237e-24	-0.36539	0.245	0.433	6.38972e-20
SYT13	3.24521e-24	-0.366975	0.137	0.31	6.45504e-20
TNFAIP2	3.26153e-24	0.422559	0.405	0.264	6.4875e-20
PER1	3.47262e-24	0.440637	0.736	0.644	6.90739e-20
SLC17A3	3.48766e-24	-0.360789	0.091	0.253	6.93731e-20
FCHSD2	3.59321e-24	0.424093	0.575	0.45	7.14725e-20
JDP2	3.67152e-24	-0.347873	0.382	0.588	7.30301e-20
RP3-454G6.2	3.68901e-24	-0.321722	0.099	0.263	7.33781e-20
MSRB3	3.83578e-24	0.398482	0.375	0.239	7.62975e-20
MTNR1A	3.8962e-24	-0.336141	0.07	0.226	7.74993e-20
THBS1	4.07255e-24	0.477963	0.516	0.381	8.1007e-20
CSRP1	4.58288e-24	0.429037	0.401	0.259	9.11581e-20
ACTR3C	4.99733e-24	-0.347553	0.155	0.334	9.94019e-20
MAMDC2	5.08569e-24	0.419279	0.338	0.205	1.01159e-19
BTBD16	5.17736e-24	0.394508	0.331	0.198	1.02983e-19
CRADD	5.84772e-24	-0.379335	0.601	0.767	1.16317e-19
LAPTM4B	6.04873e-24	-0.356001	0.304	0.505	1.20315e-19
GPT	6.06947e-24	-0.368462	0.212	0.392	1.20728e-19
NUDT4	6.27544e-24	-0.346015	0.294	0.492	1.24825e-19
ATXN7L1	6.45808e-24	-0.349226	0.508	0.675	1.28458e-19
PRR15	6.58024e-24	-0.320436	0.106	0.27	1.30887e-19
NCOA4	6.70105e-24	-0.316601	0.245	0.441	1.33291e-19
LRRC28	6.75737e-24	-0.354925	0.428	0.628	1.34411e-19
FMO1	7.43933e-24	-0.315119	0.098	0.262	1.47976e-19
EPN2	7.72947e-24	0.433797	0.601	0.487	1.53747e-19
MEIS1	8.69781e-24	0.419149	0.567	0.417	1.73008e-19
ABCC2	8.83478e-24	-0.309387	0.088	0.25	1.75733e-19
INPP5J	8.88034e-24	-0.382204	0.078	0.231	1.76639e-19
MICALCL	9.64525e-24	0.399803	0.284	0.159	1.91854e-19
HNMT	9.8742e-24	-0.299664	0.092	0.254	1.96408e-19
AIG1	1.00444e-23	-0.341783	0.354	0.548	1.99793e-19
CCNY	1.16197e-23	-0.341713	0.655	0.814	2.31127e-19
PGAP3	1.25818e-23	-0.336174	0.269	0.465	2.50265e-19
WNK4	1.26978e-23	-0.430958	0.125	0.286	2.52572e-19
GHRHR	1.29507e-23	-0.328358	0.151	0.328	2.57602e-19
CAV1	1.30137e-23	0.353634	0.263	0.142	2.58856e-19
AKIP1	1.33934e-23	0.316521	0.253	0.134	2.66407e-19
PLPP3	1.39461e-23	-0.352245	0.645	0.805	2.77402e-19
GNA14	1.4394e-23	-0.342116	0.202	0.391	2.86311e-19
MPDZ	1.51782e-23	-0.336559	0.316	0.505	3.0191e-19
AGT	1.59929e-23	-0.309646	0.058	0.204	3.18114e-19
MAN1A1	1.61e-23	-0.341643	0.492	0.695	3.20246e-19
DFNA5	1.6411e-23	-0.358149	0.153	0.329	3.26432e-19
KIAA1671	1.71738e-23	-0.34008	0.641	0.807	3.41605e-19
NME7	1.71984e-23	-0.327399	0.377	0.588	3.42094e-19
CLYBL	1.77469e-23	-0.334855	0.465	0.652	3.53004e-19
CLUH	2.05003e-23	-0.332166	0.255	0.445	4.07772e-19
CLASP1	2.23812e-23	-0.332926	0.647	0.82	4.45184e-19
TNIP1	2.39761e-23	-0.30916	0.613	0.785	4.76909e-19
SORCS3	2.55784e-23	-0.367918	0.469	0.674	5.0878e-19
ITPK1	2.56019e-23	-0.323936	0.65	0.802	5.09246e-19
LBP	2.83199e-23	-0.315355	0.058	0.203	5.63311e-19
CAPN15	2.943e-23	-0.395538	0.346	0.536	5.85393e-19
TMEM132E	3.08759e-23	-0.409317	0.205	0.379	6.14153e-19
C21orf62	3.14678e-23	0.379468	0.245	0.131	6.25926e-19
FLNA	3.16847e-23	0.416491	0.389	0.25	6.30241e-19
MAP3K15	3.17267e-23	-0.37957	0.131	0.295	6.31075e-19
CCDC85A	3.28196e-23	0.487859	0.499	0.379	6.52816e-19
SMTN	3.59619e-23	-0.360424	0.369	0.554	7.15319e-19
PSORS1C1	3.91801e-23	0.409391	0.339	0.211	7.79332e-19
ATP8A2	4.00171e-23	0.527034	0.623	0.538	7.9598e-19
STAC	4.01742e-23	-0.36392	0.286	0.47	7.99106e-19
SYT6	4.0669e-23	-0.288477	0.058	0.206	8.08946e-19
CLEC3B	4.07009e-23	0.311154	0.263	0.14	8.09582e-19
SHC3	4.2254e-23	-0.340381	0.201	0.383	8.40474e-19
FAM53B	4.5129e-23	-0.396389	0.623	0.798	8.97661e-19
RAB11FIP3	4.61788e-23	-0.384534	0.599	0.746	9.18543e-19
VSIG10	4.77725e-23	-0.335595	0.294	0.485	9.50242e-19
RP11-302M6.4	5.01338e-23	-0.322831	0.575	0.751	9.97211e-19
MYO1E	5.26745e-23	0.456579	0.704	0.65	1.04775e-18
RP4-533D7.6	5.80646e-23	-0.367338	0.327	0.519	1.15496e-18
CRIP2	6.08092e-23	0.387574	0.424	0.277	1.20956e-18
FAM65C	6.39341e-23	-0.306562	0.594	0.784	1.27171e-18
SFRP1	6.59022e-23	-0.44103	0.11	0.264	1.31086e-18
SNRPD3	6.62983e-23	-0.357972	0.471	0.66	1.31874e-18
AP2A2	6.70972e-23	-0.328684	0.548	0.745	1.33463e-18
POLR1A	6.9959e-23	-0.342358	0.428	0.615	1.39156e-18
AKT3	7.05401e-23	0.425564	0.58	0.468	1.40311e-18
GSR	7.33251e-23	-0.352524	0.261	0.448	1.45851e-18
KCNJ10	7.42457e-23	-0.378529	0.275	0.458	1.47682e-18
NTRK3	7.64901e-23	0.432794	0.424	0.287	1.52146e-18
SELENBP1	8.08426e-23	-0.290852	0.105	0.27	1.60804e-18
MYO3B	8.68312e-23	-0.559228	0.44	0.59	1.72716e-18
RP11-544M22.13	9.22051e-23	-0.321964	0.276	0.469	1.83405e-18
FOXO6	9.23567e-23	0.421608	0.462	0.327	1.83707e-18
ST7	9.38628e-23	-0.36064	0.583	0.736	1.86702e-18
PPP1R32	9.72605e-23	-0.298245	0.102	0.263	1.93461e-18
GLIS2	9.89227e-23	-0.313355	0.465	0.661	1.96767e-18
CYP4F3	1.00272e-22	-0.277085	0.063	0.212	1.99452e-18
TMEM164	1.02099e-22	-0.37809	0.346	0.536	2.03085e-18
IRAK2	1.15246e-22	0.478811	0.44	0.311	2.29237e-18
HDDC2	1.21723e-22	-0.339455	0.225	0.411	2.42119e-18
SLC12A1	1.26939e-22	-0.634518	0.197	0.355	2.52494e-18
ZNF385D	1.2791e-22	-0.393647	0.5	0.672	2.54426e-18
TLR5	1.3603e-22	-0.367389	0.202	0.372	2.70578e-18
GPATCH2L	1.36901e-22	-0.378811	0.244	0.421	2.72309e-18
HEATR4	1.39332e-22	-0.322795	0.239	0.423	2.77144e-18
TDRD3	1.5633e-22	-0.321646	0.354	0.552	3.10955e-18
KIF25	1.64724e-22	0.278064	0.22	0.11	3.27652e-18
RASSF6	1.68849e-22	-0.294082	0.198	0.384	3.35858e-18
FAM151A	1.70687e-22	-0.265107	0.076	0.228	3.39514e-18
CERS4	1.70927e-22	-0.320513	0.235	0.414	3.39991e-18
TCTEX1D4	1.84535e-22	0.359751	0.263	0.146	3.67058e-18
GRAMD1C	1.9869e-22	-0.340112	0.272	0.463	3.95215e-18
PLEC	2.0316e-22	0.385218	0.761	0.691	4.04105e-18
VWA8	2.21086e-22	-0.361587	0.496	0.675	4.39762e-18
NAALADL2	2.2746e-22	-0.327496	0.708	0.852	4.52441e-18
ARHGAP20	2.37781e-22	0.289444	0.223	0.113	4.72969e-18
RIPK4	2.45384e-22	-0.293072	0.33	0.535	4.88092e-18
SPP1	2.47213e-22	-0.289563	0.075	0.224	4.91732e-18
OSBPL8	2.58716e-22	-0.320568	0.349	0.537	5.14611e-18
EGR1	2.60408e-22	0.538432	0.544	0.43	5.17978e-18
CWH43	2.6276e-22	-0.280759	0.072	0.222	5.22656e-18
SEPP1	2.73541e-22	-0.298786	0.208	0.392	5.441e-18
KCNN2	2.79252e-22	-0.346178	0.155	0.326	5.5546e-18
HNF1B	2.92291e-22	-0.326746	0.43	0.635	5.81396e-18
SPIDR	3.01918e-22	0.356042	0.953	0.945	6.00545e-18
ACO1	3.21804e-22	-0.396018	0.267	0.445	6.40101e-18
PTP4A3	3.29328e-22	0.381815	0.343	0.213	6.55065e-18
EPS15L1	3.34747e-22	-0.368339	0.464	0.64	6.65845e-18
CDH11	3.40277e-22	0.401222	0.399	0.26	6.76846e-18
CLIP4	3.56997e-22	0.358722	0.343	0.213	7.10102e-18
SULF2	3.82256e-22	0.532857	0.559	0.459	7.60346e-18
GPR137B	3.89462e-22	-0.357786	0.302	0.485	7.74678e-18
B3GLCT	3.94655e-22	-0.355303	0.235	0.413	7.85007e-18
STRBP	4.00386e-22	-0.287686	0.33	0.529	7.96408e-18
PIP5K1B	4.20945e-22	-0.465921	0.436	0.606	8.37301e-18
HAUS7	4.64393e-22	0.432921	0.469	0.339	9.23724e-18
ANO4	4.64717e-22	0.438165	0.417	0.285	9.24368e-18
RP11-231C18.3	4.65893e-22	-0.348077	0.836	0.931	9.26708e-18
LDHB	4.69555e-22	-0.292687	0.359	0.555	9.33991e-18
CCDC83	4.85118e-22	0.396337	0.318	0.193	9.64948e-18
SLC38A11	5.05823e-22	-0.353775	0.189	0.365	1.00613e-17
SARDH	5.27778e-22	-0.379387	0.223	0.398	1.0498e-17
HYAL1	5.31241e-22	-0.30793	0.111	0.273	1.05669e-17
BAG3	5.81533e-22	-0.308739	0.379	0.574	1.15673e-17
SLC7A5	5.98645e-22	-0.456058	0.2	0.366	1.19076e-17
MADD	6.11591e-22	-0.320566	0.228	0.417	1.21652e-17
SETD4	6.33965e-22	-0.325576	0.264	0.449	1.26102e-17
ATP6V1B1	6.44246e-22	-0.351764	0.099	0.253	1.28147e-17
RNF10	6.63299e-22	-0.338847	0.228	0.41	1.31937e-17
BTBD9	6.73771e-22	-0.337776	0.606	0.786	1.3402e-17
PXN	6.96574e-22	-0.369598	0.461	0.651	1.38556e-17
AGXT2	7.42914e-22	-0.362482	0.189	0.362	1.47773e-17
CYP27B1	7.49185e-22	-0.298635	0.083	0.232	1.4902e-17
DAAM2	7.5084e-22	0.4838	0.418	0.293	1.4935e-17
LRP6	7.55334e-22	-0.373015	0.382	0.56	1.50243e-17
HAO2	8.01156e-22	-0.262001	0.067	0.214	1.59358e-17
PXDNL	8.10011e-22	-0.39207	0.336	0.515	1.61119e-17
CCDC12	8.26558e-22	-0.360528	0.583	0.753	1.64411e-17
ESRRB	9.33744e-22	-0.598115	0.369	0.519	1.85731e-17
MRLN	1.04031e-21	-0.290755	0.079	0.226	2.06928e-17
SLC22A8	1.0555e-21	-0.393124	0.127	0.285	2.0995e-17
PRR5	1.13701e-21	-0.332069	0.382	0.56	2.26163e-17
BAHCC1	1.16012e-21	0.412394	0.655	0.567	2.30759e-17
AMFR	1.16327e-21	-0.33348	0.363	0.558	2.31386e-17
FOXO1	1.19024e-21	-0.322454	0.637	0.803	2.36751e-17
RBP5	1.29163e-21	-0.305709	0.214	0.398	2.56918e-17
PTPN14	1.34008e-21	0.412636	0.773	0.753	2.66556e-17
EIF3E	1.45619e-21	-0.302992	0.235	0.42	2.8965e-17
ITPR1	1.49044e-21	-0.319741	0.842	0.922	2.96463e-17
PNPLA3	1.49693e-21	-0.301409	0.204	0.378	2.97755e-17
GPI	1.53513e-21	-0.34551	0.245	0.418	3.05353e-17
ITGB7	1.53826e-21	-0.267477	0.08	0.23	3.05976e-17
EIF3M	1.55036e-21	0.372611	0.307	0.189	3.08383e-17
LRRC20	1.64808e-21	0.434692	0.422	0.302	3.27819e-17
PIEZO1	1.86851e-21	0.402085	0.662	0.574	3.71666e-17
THSD4	2.13383e-21	-0.430943	0.658	0.799	4.2444e-17
ZFAT	2.19389e-21	-0.273607	0.618	0.821	4.36387e-17
CDC42EP1	2.22459e-21	0.345067	0.307	0.184	4.42494e-17
OVOL2	2.22793e-21	-0.315043	0.534	0.702	4.43157e-17
ACADL	2.35714e-21	-0.255325	0.208	0.388	4.68859e-17
GABRG3	2.55073e-21	-0.34487	0.349	0.523	5.07366e-17
SORCS1	2.60927e-21	-0.553782	0.414	0.56	5.19011e-17
RP11-515E23.1	2.92467e-21	-0.300832	0.107	0.262	5.81745e-17
MTCL1	3.13655e-21	-0.332048	0.393	0.572	6.23892e-17
SLC47A2	3.40672e-21	-0.366823	0.267	0.437	6.77631e-17
PYGB	3.57474e-21	-0.328599	0.304	0.497	7.11052e-17
TMEM179	3.61445e-21	-0.31159	0.16	0.324	7.18951e-17
SULT1E1	3.61965e-21	-0.255223	0.068	0.213	7.19984e-17
BARX2	3.64115e-21	-0.331518	0.141	0.3	7.24262e-17
NBAS	3.64355e-21	-0.357766	0.359	0.54	7.24738e-17
SLC43A1	3.64678e-21	-0.344735	0.202	0.378	7.25381e-17
ITPR3	3.66453e-21	0.36088	0.414	0.276	7.28912e-17
FBLN5	3.96026e-21	-0.333975	0.21	0.38	7.87735e-17
MTSS1L	4.09644e-21	0.361093	0.366	0.235	8.14823e-17
ZNF804B	4.17549e-21	-0.336566	0.32	0.511	8.30547e-17
SLC35B4	4.22169e-21	-0.306404	0.176	0.342	8.39735e-17
GRHL2	4.43661e-21	-0.41187	0.324	0.496	8.82486e-17
NIT2	4.58318e-21	-0.264683	0.154	0.322	9.1164e-17
FABP3	4.69285e-21	-0.298514	0.227	0.401	9.33456e-17
TENM1	4.90638e-21	-0.302055	0.231	0.409	9.75928e-17
FGFR3	5.54001e-21	-0.289063	0.186	0.369	1.10196e-16
RAD18	6.04606e-21	0.442655	0.328	0.21	1.20262e-16
LIMK2	6.21202e-21	0.459749	0.554	0.437	1.23563e-16
RORC	6.40828e-21	-0.295057	0.253	0.431	1.27467e-16
SUSD4	6.93085e-21	-0.436609	0.245	0.404	1.37862e-16
TAOK3	7.00103e-21	-0.327357	0.383	0.567	1.39258e-16
RP11-12J10.3	7.1199e-21	-0.366606	0.664	0.825	1.41622e-16
FOLH1	7.48075e-21	-0.282394	0.079	0.221	1.488e-16
HERC3	7.75555e-21	-0.28754	0.512	0.703	1.54266e-16
FBRSL1	8.34038e-21	-0.330628	0.546	0.722	1.65899e-16
ITGA3	8.41086e-21	0.378053	0.513	0.374	1.673e-16
NID2	8.46068e-21	0.4771	0.381	0.259	1.68291e-16
KCNK13	8.63066e-21	-0.357682	0.177	0.34	1.71672e-16
SLC5A3	8.74342e-21	-0.319193	0.279	0.458	1.73915e-16
PIK3C2G	9.05475e-21	-0.3173	0.32	0.509	1.80108e-16
RFWD3	9.48354e-21	-0.313512	0.323	0.51	1.88637e-16
GLYAT	1.01528e-20	-0.409334	0.248	0.407	2.0195e-16
HAAO	1.03293e-20	-0.330147	0.153	0.316	2.0546e-16
ACSM2A	1.04039e-20	-0.300535	0.072	0.214	2.06945e-16
LAMP1	1.09586e-20	-0.289308	0.137	0.293	2.17977e-16
PDE7B	1.11222e-20	0.43855	0.705	0.622	2.21232e-16
PAPPA2	1.12671e-20	-0.319954	0.269	0.453	2.24115e-16
MGST1	1.13586e-20	-0.301905	0.223	0.405	2.25934e-16
MCRIP2	1.17432e-20	-0.331193	0.374	0.56	2.33584e-16
CRYAB	1.20172e-20	0.427311	0.548	0.436	2.39033e-16
ERC2	1.20954e-20	0.457893	0.698	0.645	2.4059e-16
LYPD3	1.21957e-20	0.296035	0.243	0.131	2.42584e-16
AGPAT2	1.30278e-20	-0.305556	0.133	0.292	2.59136e-16
SLC2A11	1.31224e-20	-0.28972	0.185	0.352	2.61017e-16
POLR3A	1.37232e-20	-0.305516	0.201	0.371	2.72968e-16
RP11-215A19.2	1.39483e-20	-0.315336	0.173	0.334	2.77446e-16
MMP11	1.46416e-20	-0.265719	0.196	0.367	2.91235e-16
CLN8	1.47689e-20	-0.317718	0.374	0.559	2.93769e-16
CHDH	1.5251e-20	-0.305747	0.223	0.399	3.03358e-16
MED13L	1.54552e-20	0.391601	0.755	0.691	3.0742e-16
STAT5B	1.54955e-20	-0.316496	0.279	0.459	3.08222e-16
KLHL6	1.56578e-20	-0.263513	0.119	0.273	3.11448e-16
XPNPEP2	1.6279e-20	-0.289251	0.07	0.207	3.23806e-16
SIM2	1.66507e-20	-0.548415	0.184	0.334	3.31199e-16
PCTP	1.72928e-20	-0.33022	0.216	0.386	3.43971e-16
METTL7A	1.74629e-20	-0.288746	0.142	0.301	3.47354e-16
GSTM5	1.97202e-20	-0.342073	0.221	0.4	3.92254e-16
NECTIN2	1.97986e-20	0.40016	0.55	0.442	3.93813e-16
SAMD11	2.02963e-20	0.403033	0.39	0.261	4.03713e-16
RAB35	2.22312e-20	-0.31158	0.2	0.373	4.422e-16
CRTC1	2.25672e-20	-0.369372	0.461	0.644	4.48884e-16
RNF43	2.28155e-20	-0.282812	0.29	0.484	4.53824e-16
PRDM5	2.31222e-20	0.504015	0.395	0.281	4.59925e-16
SLC7A8	2.38149e-20	-0.265023	0.351	0.562	4.73702e-16
SMIM24	2.50853e-20	-0.263158	0.106	0.257	4.98971e-16
GPR176	2.52383e-20	0.450165	0.393	0.272	5.02015e-16
ESYT2	2.53366e-20	0.439287	0.601	0.5	5.0397e-16
SUMF1	2.55752e-20	-0.313748	0.607	0.776	5.08717e-16
CTSD	2.68032e-20	-0.315481	0.185	0.353	5.33143e-16
MT1H	2.75386e-20	-0.273276	0.075	0.216	5.47771e-16
CDH16	2.87538e-20	-0.260489	0.198	0.376	5.71942e-16
TTC22	2.91074e-20	-0.270926	0.102	0.248	5.78976e-16
HADH	3.08678e-20	-0.32319	0.294	0.469	6.13992e-16
CXCL14	3.15481e-20	-0.276218	0.123	0.277	6.27523e-16
TBC1D30	3.22931e-20	-0.279942	0.157	0.318	6.42342e-16
MRGPRF	3.32697e-20	0.324949	0.314	0.192	6.61768e-16
SRGAP2C	3.42031e-20	0.401082	0.326	0.201	6.80335e-16
ARHGAP8	3.50393e-20	-0.298839	0.331	0.508	6.96967e-16
KCNK10	3.68259e-20	-0.302059	0.18	0.348	7.32504e-16
DNMBP	3.86811e-20	-0.279662	0.413	0.61	7.69406e-16
SLC6A13	4.03572e-20	-0.456212	0.273	0.428	8.02745e-16
FTCD	4.07398e-20	-0.299425	0.119	0.271	8.10355e-16
CRTC3	4.18187e-20	-0.304068	0.272	0.457	8.31816e-16
PATZ1	4.5954e-20	-0.302137	0.244	0.421	9.1407e-16
SOD3	5.16551e-20	-0.262414	0.08	0.22	1.02747e-15
KLF13	5.43104e-20	-0.29337	0.798	0.896	1.08029e-15
DTNA	5.49609e-20	0.417308	0.643	0.548	1.09323e-15
WNT5A	5.63284e-20	0.342108	0.303	0.186	1.12043e-15
ABCG2	5.86057e-20	-0.30444	0.158	0.318	1.16573e-15
ANKIB1	6.19552e-20	-0.284696	0.286	0.469	1.23235e-15
NDUFAF6	6.4456e-20	-0.316905	0.588	0.747	1.28209e-15
RUVBL1	6.91062e-20	-0.298928	0.429	0.604	1.37459e-15
ADAMTS16	6.95563e-20	-0.28897	0.481	0.67	1.38355e-15
CARMIL3	7.01393e-20	-0.284886	0.142	0.302	1.39514e-15
ZMAT4	7.21412e-20	-0.268189	0.29	0.481	1.43496e-15
CHI3L2	7.51478e-20	-0.271029	0.161	0.326	1.49477e-15
MGAM	7.69189e-20	-0.316006	0.164	0.323	1.52999e-15
TMEM178A	8.14749e-20	0.320608	0.243	0.134	1.62062e-15
CYSTM1	8.71645e-20	-0.286546	0.634	0.801	1.73379e-15
BRF1	8.74308e-20	-0.295608	0.504	0.675	1.73909e-15
TAF4B	8.87736e-20	-0.298333	0.292	0.475	1.7658e-15
TMEM45B	8.92245e-20	-0.309049	0.099	0.24	1.77476e-15
FIGN	8.97876e-20	0.439015	0.464	0.346	1.78597e-15
SLC27A2	9.22863e-20	-0.335349	0.192	0.352	1.83567e-15
TGFBR2	9.36626e-20	0.479454	0.637	0.561	1.86304e-15
SAFB2	1.01202e-19	-0.310509	0.286	0.465	2.01301e-15
SLC22A13	1.06118e-19	-0.276555	0.106	0.251	2.11078e-15
MT1G	1.09734e-19	-0.269581	0.08	0.219	2.18272e-15
ZYX	1.1126e-19	0.398673	0.365	0.244	2.21308e-15
COMMD10	1.12659e-19	-0.317634	0.367	0.556	2.24091e-15
RP11-146B14.1	1.14299e-19	-0.271466	0.601	0.768	2.27352e-15
AL513412.1	1.21288e-19	-0.270947	0.601	0.767	2.41255e-15
CHURC1-FNTB	1.37875e-19	-0.287047	0.543	0.714	2.74247e-15
CCDC80	1.47043e-19	0.331475	0.311	0.191	2.92484e-15
ITGA10	1.50923e-19	0.290779	0.257	0.145	3.002e-15
INF2	1.51525e-19	0.403736	0.454	0.333	3.01399e-15
GABBR1	1.52028e-19	0.346441	0.279	0.164	3.02398e-15
GPR78	1.59119e-19	0.329956	0.237	0.134	3.16504e-15
FHAD1	1.59787e-19	-0.303679	0.275	0.451	3.17833e-15
HS3ST3B1	1.63185e-19	0.42153	0.41	0.292	3.24592e-15
CAB39L	1.67376e-19	0.414623	0.592	0.5	3.32928e-15
ARNT2	1.6976e-19	0.411574	0.63	0.516	3.3767e-15
SACS	1.73115e-19	0.413453	0.386	0.267	3.44342e-15
BCL2L14	1.75602e-19	-0.338363	0.227	0.386	3.49291e-15
ILDR1	1.86707e-19	-0.273884	0.126	0.28	3.71378e-15
MARC2	1.86865e-19	-0.311111	0.26	0.428	3.71694e-15
HUS1	1.944e-19	0.41692	0.639	0.57	3.8668e-15
GLIS1	2.04699e-19	-0.348361	0.426	0.593	4.07167e-15
EBF4	2.09901e-19	0.255892	0.232	0.125	4.17513e-15
TRAPPC12	2.13744e-19	-0.296389	0.416	0.611	4.25159e-15
RP5-972B16.2	2.2127e-19	-0.259582	0.689	0.831	4.40128e-15
NTNG1	2.2928e-19	0.576578	0.442	0.342	4.56061e-15
GALNTL6	2.34203e-19	-0.302047	0.542	0.715	4.65853e-15
AQP1	2.51175e-19	-0.336039	0.153	0.306	4.99612e-15
PADI2	2.55555e-19	-0.331751	0.109	0.248	5.08324e-15
SALL1	2.59837e-19	-0.328212	0.379	0.549	5.16842e-15
LAMA2	2.60488e-19	-0.307529	0.44	0.63	5.18136e-15
SLC36A2	2.61932e-19	-0.29247	0.075	0.207	5.21009e-15
FOXN3	2.70838e-19	-0.310011	0.601	0.758	5.38725e-15
GRHPR	2.83303e-19	-0.319398	0.213	0.377	5.63518e-15
SLC6A12	2.91743e-19	-0.279721	0.221	0.4	5.80307e-15
CYTIP	2.94886e-19	-0.320895	0.165	0.317	5.86557e-15
CCDC85C	3.04126e-19	0.421608	0.787	0.752	6.04936e-15
SLC16A13	3.09455e-19	-0.281727	0.15	0.304	6.15537e-15
PNP	3.14905e-19	-0.273996	0.166	0.327	6.26377e-15
TSPAN14	3.17985e-19	-0.34353	0.513	0.69	6.32504e-15
RELN	3.24682e-19	0.416818	0.529	0.41	6.45825e-15
RANBP3L	3.45044e-19	-0.375401	0.137	0.28	6.86327e-15
ACVR1	3.74082e-19	-0.284963	0.567	0.73	7.44087e-15
LIME1	3.83437e-19	-0.279792	0.109	0.252	7.62694e-15
SLC25A48	4.28665e-19	-0.341615	0.217	0.376	8.52657e-15
NCALD	4.34765e-19	0.425749	0.531	0.416	8.64792e-15
MTA3	4.38694e-19	-0.31502	0.362	0.542	8.72606e-15
DBH	4.63918e-19	-0.268305	0.082	0.216	9.2278e-15
CHST11	4.87829e-19	-0.276681	0.32	0.491	9.70341e-15
HELZ	4.90508e-19	-0.310007	0.34	0.515	9.75669e-15
GABRR2	5.17235e-19	-0.257932	0.098	0.239	1.02883e-14
PCED1B	5.41174e-19	0.376791	0.379	0.259	1.07645e-14
CMYA5	5.70609e-19	-0.298084	0.315	0.5	1.135e-14
ATG7	6.04551e-19	0.407903	0.723	0.654	1.20251e-14
VPS13D	6.38225e-19	0.356316	0.769	0.73	1.26949e-14
HMGA2	6.63521e-19	0.406576	0.551	0.443	1.31981e-14
PTPRM	6.69152e-19	-0.255574	0.773	0.903	1.33101e-14
ERMP1	6.69369e-19	-0.29104	0.205	0.371	1.33144e-14
NNT	6.80652e-19	-0.323895	0.264	0.427	1.35388e-14
TTC39A	6.9125e-19	-0.277775	0.324	0.504	1.37497e-14
GALK2	7.09042e-19	-0.312813	0.358	0.528	1.41036e-14
TNRC6A	7.33274e-19	-0.303023	0.471	0.646	1.45856e-14
DPP4	7.54123e-19	-0.294538	0.24	0.411	1.50003e-14
STX3	7.67334e-19	-0.275867	0.291	0.463	1.5263e-14
NUDT13	7.71253e-19	-0.259241	0.105	0.247	1.5341e-14
PSMA1	8.42315e-19	-0.301779	0.265	0.437	1.67545e-14
CDC14A	8.59799e-19	0.511683	0.618	0.577	1.71023e-14
PDZD2	8.78774e-19	-0.372312	0.611	0.748	1.74797e-14
ALDH3A2	8.99293e-19	-0.272033	0.256	0.423	1.78878e-14
ARHGAP32	9.14096e-19	-0.278915	0.389	0.566	1.81823e-14
TMEM116	9.45004e-19	-0.324082	0.256	0.414	1.87971e-14
LRCH1	9.63005e-19	-0.268783	0.678	0.833	1.91551e-14
GOT2	9.85374e-19	-0.253842	0.115	0.263	1.96001e-14
RAI1	1.03695e-18	0.303928	0.843	0.799	2.06259e-14
RP11-106M3.2	1.04683e-18	-0.279615	0.269	0.441	2.08226e-14
NCOR1	1.0529e-18	-0.311247	0.465	0.639	2.09433e-14
KCNG2	1.05748e-18	-0.289036	0.083	0.219	2.10343e-14
LINC01314	1.10834e-18	-0.255063	0.154	0.309	2.2046e-14
CDIP1	1.15441e-18	-0.260667	0.21	0.378	2.29625e-14
CHPT1	1.15735e-18	-0.276	0.214	0.378	2.30209e-14
PLEKHO1	1.18013e-18	0.271068	0.243	0.137	2.3474e-14
DSP	1.23768e-18	-0.267058	0.198	0.361	2.46186e-14
PREX1	1.2713e-18	-0.425401	0.217	0.376	2.52875e-14
FIGNL1	1.27298e-18	-0.294522	0.227	0.391	2.53208e-14
ABAT	1.31185e-18	-0.312139	0.243	0.406	2.6094e-14
GAD1	1.53473e-18	-0.314599	0.113	0.251	3.05273e-14
AC037459.4	1.56226e-18	0.408904	0.517	0.4	3.10749e-14
ENPP3	1.59447e-18	-0.294363	0.243	0.405	3.17156e-14
FAM35A	1.60463e-18	-0.288164	0.322	0.496	3.19177e-14
NTRK2	1.6931e-18	-0.429854	0.391	0.556	3.36775e-14
SLC39A4	1.74807e-18	-0.270135	0.098	0.233	3.47709e-14
KLF6	1.79485e-18	0.472073	0.594	0.508	3.57013e-14
EML6	1.93382e-18	-0.311297	0.462	0.625	3.84656e-14
TMEM131	2.00154e-18	-0.295857	0.442	0.623	3.98126e-14
GUCD1	2.03566e-18	-0.318291	0.382	0.552	4.04913e-14
MARC1	2.03985e-18	-0.300621	0.155	0.303	4.05748e-14
SLC16A7	2.06927e-18	-0.437136	0.338	0.483	4.11598e-14
EHF	2.23433e-18	-0.383183	0.225	0.38	4.44431e-14
B3GNT2	2.35542e-18	-0.267862	0.251	0.424	4.68516e-14
LAMA1	2.53167e-18	-0.317707	0.359	0.524	5.03575e-14
C8orf58	2.5648e-18	0.349177	0.359	0.243	5.10164e-14
RCC1L	2.60829e-18	0.417136	0.363	0.253	5.18815e-14
DEPDC4	2.61477e-18	-0.299178	0.32	0.487	5.20104e-14
IRF6	2.62922e-18	-0.254309	0.135	0.283	5.22979e-14
EPB41L4A	2.64959e-18	-0.273443	0.684	0.821	5.2703e-14
ABCC6	2.70163e-18	-0.29708	0.192	0.352	5.3738e-14
KCNK5	2.70201e-18	-0.391079	0.438	0.598	5.37457e-14
HOXD3	2.7148e-18	-0.360365	0.488	0.642	5.40001e-14
ACVR2B	2.76174e-18	-0.284143	0.303	0.475	5.49339e-14
SHMT1	2.97497e-18	-0.300264	0.244	0.407	5.91752e-14
NTN1	3.04714e-18	-0.342349	0.256	0.418	6.06106e-14
DDAH1	3.50631e-18	-0.263494	0.595	0.763	6.9744e-14
SH3YL1	3.56015e-18	-0.285576	0.268	0.435	7.0815e-14
CFAP57	3.76199e-18	-0.285734	0.267	0.439	7.48297e-14
FMN1	3.78999e-18	-0.330738	0.528	0.69	7.53867e-14
ATP6V1A	3.82785e-18	-0.278693	0.326	0.502	7.61397e-14
PPTC7	4.18362e-18	-0.305976	0.46	0.624	8.32163e-14
GLTP	4.24724e-18	-0.285487	0.224	0.384	8.44819e-14
CAPN2	4.46134e-18	0.354702	0.686	0.593	8.87406e-14
STX18	4.46269e-18	-0.268823	0.342	0.515	8.87674e-14
RP11-599B13.6	4.66795e-18	0.370316	0.736	0.673	9.28502e-14
LANCL2	4.70178e-18	-0.275241	0.288	0.455	9.35231e-14
EEFSEC	4.7084e-18	-0.275942	0.536	0.68	9.36547e-14
TBC1D10A	5.06994e-18	-0.287506	0.42	0.597	1.00846e-13
PDK2	5.13954e-18	-0.28628	0.353	0.522	1.02231e-13
NADK	5.21491e-18	-0.272973	0.194	0.347	1.0373e-13
SPON2	5.21688e-18	0.445679	0.432	0.317	1.03769e-13
EIF4E2	5.40802e-18	-0.270613	0.248	0.411	1.07571e-13
TOM1L1	5.51929e-18	-0.264677	0.265	0.445	1.09784e-13
PBX2	5.69479e-18	0.315972	0.272	0.165	1.13275e-13
SLC29A3	5.70925e-18	-0.265315	0.176	0.329	1.13563e-13
DISC1	6.05209e-18	0.379242	0.449	0.334	1.20382e-13
WNK2	6.10599e-18	-0.313477	0.173	0.325	1.21454e-13
DDX46	6.13961e-18	-0.274753	0.276	0.451	1.22123e-13
SLC17A1	6.14554e-18	-0.300856	0.102	0.236	1.22241e-13
ERP27	6.19071e-18	0.323248	0.26	0.155	1.23139e-13
STX16-NPEPL1	6.53334e-18	-0.295032	0.306	0.474	1.29955e-13
KIF3B	6.59327e-18	-0.26531	0.227	0.388	1.31147e-13
FGD5	7.17439e-18	-0.332065	0.239	0.398	1.42706e-13
SOSTDC1	7.58778e-18	-0.266451	0.099	0.232	1.50929e-13
ESYT3	7.64699e-18	-0.272086	0.107	0.244	1.52106e-13
GNB5	7.89304e-18	-0.299045	0.277	0.444	1.57e-13
TLE3	8.32269e-18	-0.269533	0.434	0.61	1.65547e-13
FRK	8.46224e-18	-0.290411	0.336	0.504	1.68322e-13
EEPD1	8.54858e-18	-0.300037	0.444	0.623	1.7004e-13
DLST	9.00904e-18	-0.256438	0.147	0.296	1.79199e-13
CHP1	9.1509e-18	-0.287741	0.28	0.433	1.8202e-13
LIPC	9.23468e-18	0.463364	0.721	0.701	1.83687e-13
ARHGAP27	9.45455e-18	-0.285392	0.272	0.438	1.8806e-13
ARSB	9.79313e-18	-0.308531	0.379	0.544	1.94795e-13
COLCA2	9.84188e-18	-0.258563	0.146	0.293	1.95765e-13
SNX24	1.04098e-17	-0.281825	0.342	0.517	2.07061e-13
IGFBP5	1.05233e-17	0.447013	0.288	0.179	2.09318e-13
HMOX1	1.08176e-17	-0.295449	0.149	0.291	2.15174e-13
SKAP1	1.08423e-17	-0.354947	0.336	0.497	2.15664e-13
RP11-548K23.11	1.08534e-17	-0.299559	0.534	0.701	2.15885e-13
FYB	1.09231e-17	-0.257573	0.155	0.302	2.17272e-13
ACKR3	1.17154e-17	-0.274378	0.109	0.243	2.33031e-13
RHOBTB3	1.18389e-17	-0.293465	0.619	0.779	2.35487e-13
PLCXD3	1.19291e-17	-0.253542	0.141	0.288	2.37282e-13
METTL8	1.23409e-17	-0.313616	0.292	0.453	2.45472e-13
PSAP	1.24544e-17	-0.255337	0.322	0.494	2.4773e-13
GRIK4	1.25376e-17	0.391942	0.572	0.47	2.49386e-13
MCTP2	1.29801e-17	0.338116	0.469	0.349	2.58187e-13
CA5A	1.30811e-17	-0.292572	0.146	0.291	2.60197e-13
WDPCP	1.31809e-17	-0.307993	0.45	0.627	2.62181e-13
TRAK1	1.3446e-17	0.342854	0.82	0.79	2.67455e-13
AP000304.12	1.39595e-17	-0.265438	0.737	0.872	2.77668e-13
EDC3	1.40401e-17	-0.289934	0.202	0.361	2.79271e-13
LRP4	1.4195e-17	0.348512	0.261	0.159	2.82354e-13
MAGI2	1.45924e-17	0.568639	0.874	0.897	2.90257e-13
NOTCH2	1.56433e-17	0.381765	0.379	0.27	3.11161e-13
AHCYL2	1.6021e-17	-0.302352	0.472	0.633	3.18674e-13
ACPP	1.70196e-17	-0.309958	0.095	0.224	3.38537e-13
ADM2	1.86956e-17	-0.260618	0.131	0.275	3.71875e-13
HSPB7	2.01577e-17	-0.300933	0.083	0.206	4.00958e-13
EPHX1	2.06715e-17	-0.304192	0.26	0.419	4.11177e-13
HS1BP3	2.08211e-17	0.36805	0.8	0.773	4.14152e-13
MGAT4A	2.21273e-17	-0.283551	0.444	0.616	4.40135e-13
CASZ1	2.25279e-17	-0.363116	0.694	0.835	4.48102e-13
CEP152	2.2577e-17	-0.256402	0.29	0.457	4.49079e-13
SH3RF2	2.26212e-17	0.385331	0.452	0.34	4.49959e-13
GLCE	2.26307e-17	-0.267763	0.327	0.497	4.50146e-13
SPARCL1	2.31735e-17	-0.292682	0.098	0.227	4.60944e-13
PIBF1	2.32311e-17	-0.263271	0.399	0.571	4.62091e-13
ITGB4	2.45131e-17	-0.253903	0.213	0.367	4.87591e-13
HIP1R	2.47445e-17	-0.271181	0.377	0.541	4.92193e-13
CGN	2.4774e-17	-0.260936	0.308	0.483	4.9278e-13
TMCO3	2.55523e-17	0.378341	0.452	0.337	5.08261e-13
EPHB1	2.59563e-17	-0.278347	0.513	0.688	5.16297e-13
DGKB	2.65447e-17	-0.306548	0.433	0.601	5.28001e-13
TMCC1	2.80826e-17	-0.262648	0.489	0.651	5.58592e-13
ANKS1A	2.82476e-17	-0.339739	0.497	0.668	5.61873e-13
ITGA2	2.826e-17	-0.338589	0.292	0.446	5.62119e-13
PLXND1	2.84392e-17	0.270425	0.298	0.183	5.65685e-13
AGPAT4	2.91785e-17	-0.381923	0.277	0.426	5.80389e-13
LAMB1	2.97906e-17	-0.253842	0.385	0.577	5.92564e-13
PFKL	3.06922e-17	-0.272327	0.319	0.493	6.10499e-13
DPYS	3.09335e-17	-0.318321	0.248	0.402	6.15298e-13
DUSP15	3.57999e-17	-0.275305	0.189	0.344	7.12096e-13
TOM1	3.71924e-17	-0.269379	0.398	0.565	7.39795e-13
ASB13	3.80468e-17	-0.258146	0.177	0.331	7.5679e-13
GRB14	3.88371e-17	-0.283412	0.347	0.514	7.72509e-13
KIAA2026	4.09995e-17	-0.280854	0.375	0.541	8.15521e-13
TTLL6	4.24888e-17	-0.264229	0.259	0.42	8.45144e-13
RHOQ	4.35569e-17	0.35904	0.44	0.328	8.6639e-13
JAKMIP2	4.39169e-17	0.308602	0.235	0.137	8.73551e-13
DEPTOR	4.52804e-17	-0.305264	0.676	0.811	9.00673e-13
LYPD6	4.75021e-17	-0.325588	0.223	0.371	9.44864e-13
METTL9	4.77131e-17	-0.270132	0.363	0.521	9.49061e-13
WDR91	4.80229e-17	-0.270229	0.408	0.581	9.55224e-13
OLFML2B	4.84921e-17	0.260534	0.202	0.111	9.64556e-13
ACOT11	4.87075e-17	-0.28261	0.619	0.745	9.6884e-13
RBMS2	5.07366e-17	0.297732	0.39	0.269	1.0092e-12
RP11-407N17.3	5.22723e-17	-0.254029	0.265	0.434	1.03975e-12
TMPRSS4-AS1	5.23454e-17	-0.283719	0.141	0.279	1.0412e-12
ACAT1	5.29775e-17	-0.251247	0.178	0.324	1.05378e-12
CLSTN3	5.30938e-17	-0.261397	0.279	0.445	1.05609e-12
STAM2	5.39068e-17	-0.298834	0.267	0.421	1.07226e-12
KL	5.71135e-17	-0.276745	0.263	0.424	1.13604e-12
HAVCR1	5.87386e-17	-0.258095	0.164	0.307	1.16837e-12
SNX19	6.59834e-17	0.3554	0.379	0.265	1.31248e-12
IKBKE	6.78619e-17	0.262404	0.205	0.112	1.34984e-12
SHISA3	6.85668e-17	-0.276023	0.086	0.208	1.36386e-12
PCDHGA1	6.86935e-17	0.433302	0.488	0.398	1.36638e-12
CFAP221	7.02797e-17	-0.332908	0.292	0.446	1.39793e-12
ACSL1	7.15004e-17	-0.283135	0.559	0.712	1.42221e-12
SETD2	7.20244e-17	-0.281189	0.346	0.526	1.43264e-12
LIPH	7.42736e-17	-0.261601	0.084	0.21	1.47738e-12
SLC1A7	7.51251e-17	-0.250124	0.125	0.265	1.49431e-12
FBXW7	7.84038e-17	0.338816	0.576	0.481	1.55953e-12
TAF15	8.09503e-17	0.368226	0.643	0.568	1.61018e-12
SPINT1	8.6033e-17	-0.258464	0.193	0.344	1.71128e-12
CDC14B	8.65779e-17	-0.266267	0.295	0.461	1.72212e-12
PHF19	8.92502e-17	0.356484	0.405	0.292	1.77528e-12
HIBCH	9.92491e-17	-0.265477	0.398	0.567	1.97416e-12
CREB1	9.94323e-17	0.377153	0.503	0.405	1.97781e-12
PPP2R3A	1.00239e-16	-0.267714	0.475	0.648	1.99385e-12
IL4I1	1.04855e-16	0.307072	0.343	0.233	2.08568e-12
ARRDC2	1.0691e-16	0.280508	0.296	0.186	2.12655e-12
KANK3	1.08703e-16	0.297232	0.318	0.205	2.16221e-12
GALNT14	1.0931e-16	-0.255386	0.693	0.828	2.17429e-12
ELP4	1.10008e-16	-0.264447	0.302	0.47	2.18818e-12
DOK6	1.15646e-16	-0.269919	0.287	0.452	2.30032e-12
AC009336.19	1.18282e-16	-0.330295	0.322	0.479	2.35274e-12
KLHL3	1.21077e-16	-0.472302	0.264	0.4	2.40835e-12
DPP6	1.41886e-16	0.534807	0.634	0.582	2.82226e-12
MLPH	1.46568e-16	-0.251224	0.146	0.289	2.91539e-12
MLH3	1.48458e-16	-0.258548	0.166	0.309	2.95298e-12
C19orf12	1.52978e-16	-0.254132	0.185	0.331	3.04288e-12
C15orf38-AP3S2	1.58863e-16	-0.305597	0.33	0.482	3.15995e-12
MAPK8	1.59586e-16	-0.253142	0.315	0.48	3.17432e-12
SH3BP5	1.62231e-16	0.322715	0.602	0.487	3.22693e-12
SEMA4B	1.65615e-16	-0.258256	0.491	0.666	3.29425e-12
CDH9	1.65639e-16	-0.272682	0.162	0.305	3.29472e-12
TPD52	1.67607e-16	-0.275371	0.546	0.723	3.33388e-12
IQCJ	1.70746e-16	0.453592	0.324	0.224	3.3963e-12
PRUNE2	1.75036e-16	0.37148	0.664	0.585	3.48163e-12
PARG	1.75437e-16	-0.264165	0.174	0.314	3.48962e-12
MARCH10	1.77107e-16	-0.388439	0.182	0.316	3.52284e-12
ADK	2.07034e-16	-0.273016	0.57	0.733	4.11812e-12
SLC12A7	2.09997e-16	-0.388123	0.465	0.593	4.17706e-12
TBC1D16	2.13949e-16	-0.280379	0.579	0.734	4.25566e-12
CPVL	2.14465e-16	-0.295782	0.413	0.581	4.26592e-12
SH2D3A	2.16972e-16	-0.269937	0.232	0.377	4.31578e-12
LHFPL3	2.17558e-16	-0.277623	0.354	0.522	4.32744e-12
ARHGEF40	2.17662e-16	0.333725	0.335	0.224	4.32951e-12
HOGA1	2.23063e-16	-0.270796	0.282	0.441	4.43694e-12
ANO6	2.36431e-16	-0.27009	0.445	0.604	4.70285e-12
AKNA	2.39414e-16	0.389806	0.328	0.22	4.76218e-12
NCK2	2.46118e-16	0.380047	0.653	0.601	4.89553e-12
PPM1H	2.54919e-16	0.337257	0.749	0.705	5.07059e-12
KCNH7	2.59741e-16	-0.293875	0.324	0.479	5.16652e-12
MARVELD2	2.60999e-16	-0.283428	0.168	0.308	5.19153e-12
CAB39	2.69658e-16	-0.282239	0.355	0.512	5.36376e-12
RPH3AL	2.79107e-16	0.380334	0.678	0.612	5.55173e-12
PCDH15	2.83102e-16	-0.292913	0.65	0.764	5.63119e-12
KIAA0355	2.9213e-16	-0.275935	0.397	0.55	5.81077e-12
SESTD1	2.95644e-16	-0.253268	0.298	0.453	5.88066e-12
SLC12A9	3.18423e-16	-0.285643	0.363	0.531	6.33375e-12
WDR90	3.29293e-16	-0.274026	0.24	0.39	6.54996e-12
CNDP1	3.299e-16	-0.255863	0.201	0.35	6.56204e-12
AC010646.3	3.33465e-16	-0.253375	0.227	0.378	6.63295e-12
KDM4B	3.63737e-16	-0.251478	0.66	0.797	7.2351e-12
FAF1	3.72905e-16	-0.268483	0.481	0.649	7.41745e-12
TXNRD1	3.73949e-16	0.375597	0.543	0.462	7.43822e-12
ZDHHC6	3.86839e-16	0.282775	0.22	0.127	7.69462e-12
NKAIN3	3.87538e-16	-0.285672	0.39	0.552	7.70851e-12
C1orf141	4.00999e-16	-0.260613	0.241	0.4	7.97627e-12
PCDHGA2	4.04211e-16	0.424381	0.483	0.394	8.04015e-12
PCDHGA12	4.25579e-16	0.415182	0.37	0.269	8.4652e-12
TLE1	4.26211e-16	0.305244	0.631	0.525	8.47777e-12
ZNF608	4.47146e-16	0.297467	0.775	0.729	8.89418e-12
AFTPH	4.5517e-16	-0.252432	0.307	0.469	9.05378e-12
ARID1B	4.70987e-16	-0.250789	0.853	0.938	9.36841e-12
TRIM44	4.74174e-16	-0.265105	0.417	0.585	9.43179e-12
FAM83B	4.92487e-16	-0.303261	0.145	0.278	9.79606e-12
SYN3	5.22726e-16	0.294197	0.859	0.836	1.03975e-11
AUH	5.26862e-16	-0.286817	0.311	0.463	1.04798e-11
PAPSS2	5.28146e-16	-0.25858	0.227	0.381	1.05053e-11
CCDC149	5.38681e-16	-0.266764	0.308	0.48	1.07149e-11
RBMS1	6.19242e-16	0.402411	0.705	0.677	1.23173e-11
DNM1	6.19452e-16	0.407033	0.582	0.486	1.23215e-11
PDILT	6.24226e-16	-0.264182	0.169	0.309	1.24165e-11
BPI	6.41052e-16	-0.267896	0.106	0.229	1.27512e-11
TM4SF4	6.92647e-16	0.300741	0.217	0.126	1.37774e-11
AL078584.1	7.35611e-16	0.296587	0.343	0.231	1.4632e-11
SNX27	7.50653e-16	-0.252535	0.336	0.505	1.49312e-11
SCARF1	7.9031e-16	-0.267417	0.111	0.238	1.572e-11
ABHD6	8.41425e-16	-0.254503	0.259	0.408	1.67368e-11
STOX1	8.41446e-16	-0.251574	0.168	0.305	1.67372e-11
TRPM6	8.56358e-16	-0.358679	0.173	0.309	1.70338e-11
GALNT10	8.93847e-16	0.371631	0.688	0.62	1.77795e-11
ITGA1	9.34275e-16	0.336345	0.74	0.709	1.85837e-11
SSBP4	9.58993e-16	0.269436	0.393	0.269	1.90753e-11
PAM	9.64756e-16	0.412145	0.631	0.573	1.919e-11
TYK2	9.88218e-16	-0.258325	0.296	0.456	1.96566e-11
TPK1	9.88512e-16	0.354898	0.535	0.45	1.96625e-11
SEMA3A	1.02088e-15	0.373208	0.436	0.329	2.03064e-11
MTHFS	1.168e-15	-0.25924	0.251	0.404	2.32327e-11
COL19A1	1.20836e-15	-0.281567	0.363	0.527	2.40356e-11
RAI2	1.23603e-15	0.33009	0.239	0.144	2.45859e-11
TMEM135	1.25493e-15	-0.25546	0.319	0.482	2.49618e-11
FOXC1	1.26225e-15	0.304718	0.315	0.207	2.51074e-11
SIK3	1.27256e-15	0.335953	0.756	0.722	2.53126e-11
SCMH1	1.40041e-15	-0.274938	0.39	0.542	2.78556e-11
NCOA3	1.41384e-15	-0.271136	0.357	0.521	2.81227e-11
SLC9A2	1.45529e-15	-0.256901	0.123	0.252	2.89472e-11
ARHGEF26	1.4676e-15	0.500797	0.345	0.249	2.9192e-11
ZNF586	1.50696e-15	-0.27042	0.319	0.479	2.9975e-11
PCDHGB7	1.53228e-15	0.41492	0.398	0.301	3.04786e-11
WIPF1	1.55393e-15	-0.313409	0.357	0.499	3.09093e-11
TMEM163	1.57263e-15	0.425093	0.525	0.433	3.12812e-11
NFIX	1.58469e-15	0.334544	0.564	0.458	3.15211e-11
BAIAP2	1.63962e-15	0.320805	0.828	0.761	3.26138e-11
MAGI3	1.64407e-15	-0.283102	0.456	0.616	3.27022e-11
NR1H2	1.66505e-15	0.364258	0.705	0.637	3.31194e-11
ZNF33B	1.67339e-15	-0.256441	0.257	0.406	3.32855e-11
SPC24	1.73668e-15	0.394443	0.527	0.44	3.45442e-11
PCDHGA11	1.80632e-15	0.417041	0.379	0.281	3.59295e-11
MFSD6	1.86391e-15	0.35658	0.378	0.272	3.7075e-11
PCDHGA3	1.86828e-15	0.423304	0.475	0.39	3.7162e-11
FAM65A	1.98145e-15	0.374106	0.586	0.509	3.9413e-11
PCDHGB6	2.15918e-15	0.416797	0.416	0.321	4.29482e-11
PCDHGA10	2.20524e-15	0.413405	0.406	0.31	4.38644e-11
METTL21A	2.33333e-15	0.365456	0.41	0.307	4.64123e-11
STK38L	2.33703e-15	-0.256911	0.24	0.386	4.64859e-11
TMEM98	2.34077e-15	0.259187	0.216	0.125	4.65602e-11
RASGEF1A	2.40044e-15	0.42993	0.379	0.276	4.77472e-11
RUFY3	2.48282e-15	-0.263097	0.37	0.531	4.93858e-11
CAT	2.49677e-15	-0.250008	0.225	0.371	4.96632e-11
RP11-20I23.3	2.52693e-15	-0.251355	0.282	0.433	5.02632e-11
ALDH18A1	2.8021e-15	-0.26085	0.161	0.29	5.57366e-11
PIK3R3	2.81456e-15	-0.250573	0.271	0.427	5.59844e-11
CALCR	2.8486e-15	-0.319477	0.122	0.244	5.66615e-11
NRL	3.28698e-15	-0.257014	0.532	0.689	6.53812e-11
SORT1	3.3052e-15	0.429098	0.531	0.454	6.57437e-11
FECH	3.39698e-15	-0.259176	0.178	0.318	6.75694e-11
ASPSCR1	3.73124e-15	-0.255221	0.227	0.377	7.4218e-11
FSTL1	3.8187e-15	0.338322	0.488	0.387	7.59577e-11
PCDHGA9	3.91789e-15	0.419981	0.421	0.329	7.79308e-11
CXADR	3.96873e-15	0.321057	0.395	0.285	7.89421e-11
PCDHGB1	4.04075e-15	0.418154	0.471	0.387	8.03746e-11
COL16A1	4.33717e-15	0.289269	0.291	0.19	8.62707e-11
LACE1	4.39626e-15	-0.264152	0.276	0.428	8.7446e-11
RNF130	4.42342e-15	-0.256748	0.32	0.474	8.79862e-11
POLD3	4.55545e-15	-0.252739	0.477	0.636	9.06124e-11
CCNJL	4.59088e-15	-0.277481	0.292	0.446	9.13172e-11
PDPR	4.65273e-15	-0.271275	0.236	0.379	9.25475e-11
DPY19L3	4.9715e-15	0.297017	0.345	0.24	9.88881e-11
SLC7A14	5.00159e-15	0.257857	0.216	0.125	9.94867e-11
TRAM2	5.02114e-15	0.343384	0.543	0.45	9.98754e-11
PIGU	5.02534e-15	-0.297457	0.308	0.455	9.9959e-11
MYCBPAP	5.17607e-15	0.322381	0.275	0.178	1.02957e-10
NFKBIZ	5.6804e-15	0.386921	0.479	0.381	1.12989e-10
RP4-583P15.15	5.96492e-15	-0.287325	0.265	0.409	1.18648e-10
HOXB6	5.97651e-15	-0.317345	0.198	0.329	1.18879e-10
MYO1B	6.17785e-15	0.328124	0.529	0.419	1.22884e-10
PCDHGB5	6.22674e-15	0.417204	0.429	0.34	1.23856e-10
ATP8B4	6.26861e-15	-0.316948	0.315	0.453	1.24689e-10
HECW1	6.54686e-15	-0.286116	0.418	0.569	1.30224e-10
TMOD2	6.71367e-15	0.256116	0.218	0.129	1.33542e-10
MYRFL	6.81334e-15	-0.254747	0.177	0.313	1.35524e-10
ZSWIM6	7.04377e-15	0.302152	0.732	0.697	1.40108e-10
ERRFI1	7.40102e-15	0.542891	0.591	0.52	1.47214e-10
ETS1	7.70093e-15	0.372628	0.558	0.472	1.53179e-10
PCDHGA8	7.74752e-15	0.415608	0.433	0.345	1.54106e-10
OTUD7A	8.04245e-15	-0.261396	0.408	0.577	1.59972e-10
TNKS1BP1	8.23127e-15	0.284342	0.539	0.437	1.63728e-10
NOSTRIN	9.25236e-15	-0.290713	0.149	0.277	1.84039e-10
DNAJB2	9.33199e-15	0.361903	0.363	0.263	1.85623e-10
GABRB1	9.67341e-15	-0.264627	0.323	0.478	1.92414e-10
GFRA2	9.81298e-15	0.340987	0.394	0.293	1.9519e-10
SERPINE2	1.06844e-14	-0.256187	0.169	0.304	2.12523e-10
PHLDB1	1.10042e-14	0.306968	0.645	0.577	2.18885e-10
CDK14	1.24487e-14	-0.259359	0.757	0.833	2.47617e-10
NR4A3	1.29554e-14	0.392502	0.448	0.35	2.57695e-10
KIAA0100	1.35924e-14	-0.266458	0.231	0.37	2.70366e-10
AP003419.11	1.36426e-14	0.373573	0.576	0.506	2.71366e-10
AFF3	1.36871e-14	0.383294	0.595	0.519	2.72251e-10
PRICKLE1	1.46422e-14	0.336757	0.559	0.46	2.91247e-10
PAWR	1.47615e-14	0.382357	0.579	0.498	2.93621e-10
ZBTB16	1.54424e-14	0.299543	0.93	0.89	3.07165e-10
PTPN1	1.57647e-14	0.429644	0.602	0.544	3.13576e-10
TANK	1.68003e-14	0.318364	0.401	0.299	3.34175e-10
HOXB9	1.68009e-14	-0.265713	0.094	0.208	3.34186e-10
PKD1L1	1.6979e-14	0.347327	0.393	0.292	3.37729e-10
OSBPL6	1.70788e-14	-0.270569	0.291	0.436	3.39714e-10
CPXM2	1.70824e-14	-0.290723	0.223	0.356	3.39785e-10
VLDLR	1.80318e-14	-0.25098	0.218	0.361	3.58671e-10
KAZN	1.85927e-14	0.26962	0.933	0.945	3.69827e-10
XIRP2	1.91182e-14	0.30595	0.369	0.263	3.8028e-10
SPAG17	1.96894e-14	-0.253857	0.28	0.431	3.91642e-10
BTBD19	2.03372e-14	0.341528	0.383	0.283	4.04528e-10
SEL1L3	2.13111e-14	-0.283184	0.229	0.361	4.239e-10
COL4A5	2.20197e-14	0.27225	0.299	0.196	4.37993e-10
STAT5A	2.22482e-14	-0.250187	0.273	0.421	4.42538e-10
PCDHGB4	2.26294e-14	0.413282	0.436	0.351	4.50121e-10
ADSSL1	2.41948e-14	-0.281512	0.227	0.364	4.81259e-10
C14orf37	2.51003e-14	0.325467	0.775	0.781	4.99269e-10
AHNAK	2.5854e-14	0.360083	0.723	0.722	5.14262e-10
NUAK1	2.61736e-14	0.312647	0.58	0.477	5.20619e-10
KPNA6	2.69764e-14	0.34652	0.383	0.285	5.36587e-10
BCL9	2.82888e-14	-0.262392	0.558	0.711	5.62692e-10
USP24	2.91765e-14	-0.284702	0.382	0.528	5.8035e-10
C1RL	2.9795e-14	0.298934	0.299	0.2	5.92652e-10
TBC1D9	2.98801e-14	-0.366774	0.429	0.561	5.94344e-10
LMNA	3.0353e-14	0.40572	0.723	0.699	6.03752e-10
MGST3	3.08946e-14	-0.253304	0.343	0.49	6.14525e-10
ACSM3	3.1954e-14	-0.266475	0.464	0.618	6.35597e-10
HSPB2-C11orf52	3.39284e-14	0.359536	0.525	0.443	6.7487e-10
ABCC4	3.47992e-14	-0.327533	0.524	0.658	6.9219e-10
PCMTD2	3.6772e-14	0.275308	0.282	0.183	7.31432e-10
DDC	4.05577e-14	-0.299679	0.319	0.459	8.06733e-10
FGD3	4.18156e-14	-0.251178	0.168	0.295	8.31753e-10
SEPT6	4.22763e-14	-0.311175	0.173	0.299	8.40918e-10
BNC2	4.47555e-14	0.316602	0.8	0.715	8.90231e-10
PCP4	4.48691e-14	0.357143	0.35	0.253	8.9249e-10
TBC1D2B	4.5441e-14	0.30512	0.527	0.432	9.03867e-10
KLHL13	4.60534e-14	-0.258302	0.275	0.414	9.16048e-10
PRKCZ	4.66438e-14	-0.300145	0.519	0.652	9.27791e-10
WNT10A	4.8727e-14	0.250575	0.228	0.137	9.69229e-10
PRKAR2B	5.13439e-14	0.274672	0.275	0.178	1.02128e-09
RFX2	5.3733e-14	0.464351	0.661	0.656	1.0688e-09
IFITM10	5.43829e-14	-0.275666	0.119	0.234	1.08173e-09
FBXL20	5.48864e-14	-0.26061	0.272	0.412	1.09175e-09
ATOH8	5.61147e-14	0.31807	0.422	0.321	1.11618e-09
TMEM219	5.89389e-14	0.312738	0.35	0.252	1.17235e-09
MYO1D	5.93096e-14	0.362648	0.559	0.48	1.17973e-09
FAM20C	6.74594e-14	-0.298953	0.475	0.618	1.34183e-09
DNMT3A	6.76689e-14	-0.275511	0.579	0.723	1.346e-09
ATP2C1	8.10011e-14	-0.254918	0.351	0.508	1.61119e-09
PCDHGA6	8.15869e-14	0.410006	0.445	0.365	1.62285e-09
YBX3	8.46136e-14	0.309262	0.416	0.315	1.68305e-09
PLAC1	9.03609e-14	0.278014	0.335	0.23	1.79737e-09
DCAF8	1.06331e-13	0.312437	0.48	0.389	2.11503e-09
SLC16A12	1.09389e-13	-0.25428	0.599	0.728	2.17585e-09
SAMD4A	1.21351e-13	0.344719	0.752	0.722	2.41379e-09
PCDHGB3	1.21652e-13	0.409387	0.449	0.371	2.41978e-09
PHYHIP	1.22864e-13	0.269653	0.249	0.157	2.44389e-09
MAMLD1	1.26312e-13	0.3737	0.395	0.299	2.51248e-09
HOMER1	1.38598e-13	0.444748	0.512	0.436	2.75686e-09
TMEM266	1.40395e-13	0.479076	0.418	0.337	2.7926e-09
PPFIBP1	1.45262e-13	0.369907	0.647	0.602	2.8894e-09
KDM2A	1.45903e-13	-0.254398	0.524	0.671	2.90216e-09
MVB12A	1.49354e-13	0.30299	0.324	0.223	2.9708e-09
PCDHGB2	1.67172e-13	0.405233	0.454	0.378	3.32521e-09
RP5-877J2.1	1.72195e-13	-0.302278	0.328	0.463	3.42514e-09
KCTD1	1.87724e-13	-0.275989	0.587	0.725	3.73402e-09
HDAC4	1.92381e-13	-0.25363	0.68	0.815	3.82665e-09
PCDHGA5	1.95876e-13	0.408195	0.45	0.374	3.89617e-09
AHCY	2.14706e-13	-0.250944	0.324	0.462	4.27071e-09
HDAC9	2.22249e-13	0.285889	0.71	0.652	4.42076e-09
PCDHGA4	2.31707e-13	0.405368	0.456	0.381	4.60889e-09
AC069368.3	2.31819e-13	0.315782	0.487	0.398	4.61111e-09
FRMD4A	2.34508e-13	0.356617	0.861	0.872	4.66461e-09
PCDHGA7	2.43941e-13	0.404218	0.437	0.359	4.85224e-09
LDLRAD3	2.60558e-13	-0.255327	0.413	0.558	5.18275e-09
TCP11L1	2.67038e-13	-0.266379	0.316	0.455	5.31165e-09
FAM193B	2.8732e-13	0.330787	0.282	0.189	5.71508e-09
ADGRL3	2.89322e-13	-0.254482	0.401	0.555	5.7549e-09
DMGDH	3.02762e-13	-0.252578	0.609	0.73	6.02223e-09
DMXL1	3.05659e-13	-0.252874	0.408	0.547	6.07987e-09
LRCH3	3.46956e-13	0.33854	0.365	0.271	6.9013e-09
ARHGEF17	3.55696e-13	0.3119	0.74	0.7	7.07515e-09
ADGRL2	3.58325e-13	-0.273683	0.694	0.818	7.12744e-09
NOS1	3.59531e-13	-0.302204	0.248	0.376	7.15143e-09
SLCO3A1	3.87832e-13	0.299011	0.651	0.565	7.71437e-09
SLC5A1	4.13191e-13	-0.268592	0.201	0.33	8.21879e-09
EIF4G3	4.44587e-13	0.386512	0.609	0.559	8.84329e-09
INMT-FAM188B	4.81965e-13	-0.276129	0.441	0.594	9.58677e-09
COLEC10	5.06967e-13	0.279492	0.271	0.18	1.00841e-08
EPAS1	5.53617e-13	-0.260406	0.483	0.642	1.1012e-08
ADD1	5.57938e-13	-0.266243	0.391	0.536	1.10979e-08
TFAP2A	5.67632e-13	-0.302039	0.235	0.359	1.12908e-08
C5	5.79526e-13	0.258594	0.209	0.128	1.15274e-08
ENTPD4	6.00893e-13	0.346697	0.401	0.308	1.19524e-08
LAMA5	6.53796e-13	0.360324	0.657	0.614	1.30047e-08
MMP24	6.54603e-13	-0.260103	0.375	0.527	1.30207e-08
PLCH2	6.87446e-13	-0.318363	0.214	0.341	1.3674e-08
CRTAC1	6.97316e-13	0.397826	0.347	0.254	1.38703e-08
KCNIP4	7.07777e-13	-0.253213	0.59	0.749	1.40784e-08
CREB5	8.00059e-13	0.339988	0.684	0.624	1.5914e-08
TNFAIP8	8.3029e-13	0.372076	0.664	0.626	1.65153e-08
ATP6V0E1	8.56296e-13	-0.267718	0.308	0.451	1.70326e-08
ZNF496	8.6069e-13	0.298375	0.312	0.221	1.712e-08
CAMK2G	8.63559e-13	-0.254555	0.323	0.457	1.71771e-08
WFS1	9.25588e-13	0.327381	0.391	0.298	1.84109e-08
STAT1	1.01009e-12	0.316985	0.538	0.455	2.00918e-08
SQLE	1.02173e-12	0.28321	0.314	0.219	2.03233e-08
CPQ	1.03876e-12	0.351223	0.714	0.7	2.06619e-08
ESRP1	1.10661e-12	-0.25961	0.141	0.249	2.20116e-08
ALPK2	1.20266e-12	0.381496	0.646	0.576	2.39222e-08
MTHFD1L	1.21128e-12	0.305099	0.627	0.563	2.40935e-08
MDFIC	1.2146e-12	0.326289	0.355	0.262	2.41596e-08
CLSTN2	1.34653e-12	0.361984	0.684	0.644	2.67839e-08
RRAS	1.37063e-12	0.337672	0.523	0.452	2.72631e-08
VPS41	1.39295e-12	0.352998	0.46	0.374	2.77072e-08
STARD13	1.41388e-12	-0.275746	0.622	0.754	2.81235e-08
TBXAS1	1.42181e-12	0.390516	0.623	0.586	2.82812e-08
MAPKBP1	1.46736e-12	-0.252391	0.351	0.49	2.91872e-08
SULT1C4	1.49059e-12	0.323149	0.224	0.143	2.96494e-08
PDLIM2	1.88234e-12	0.337282	0.507	0.414	3.74416e-08
COL4A6	1.99301e-12	0.337226	0.444	0.347	3.9643e-08
ADAMTS19	1.99973e-12	0.324733	0.28	0.191	3.97766e-08
C10orf54	1.99997e-12	0.315097	0.414	0.319	3.97814e-08
CTD-3088G3.8	2.04203e-12	-0.257835	0.323	0.461	4.0618e-08
DUSP10	2.17592e-12	0.281734	0.402	0.307	4.32812e-08
AGO2	2.26824e-12	0.31815	0.578	0.507	4.51176e-08
SLC14A2	2.33573e-12	0.408977	0.633	0.571	4.64601e-08
EXT1	2.50667e-12	0.34815	0.771	0.779	4.98602e-08
GPR108	2.76526e-12	0.348251	0.489	0.409	5.50038e-08
MAFK	2.77682e-12	0.304709	0.523	0.422	5.52337e-08
CACNA1E	3.05062e-12	-0.26078	0.373	0.505	6.06799e-08
KCNJ6	3.28832e-12	0.40843	0.543	0.479	6.5408e-08
OSBPL10	3.37054e-12	0.287236	0.857	0.833	6.70434e-08
ARHGEF12	3.50883e-12	0.363003	0.587	0.539	6.97941e-08
ALS2CL	3.9209e-12	0.32016	0.268	0.181	7.79907e-08
PFKFB3	4.09835e-12	0.263431	0.574	0.486	8.15202e-08
TNXB	4.2776e-12	0.289115	0.307	0.215	8.50857e-08
NSMCE1	4.30807e-12	0.262067	0.377	0.282	8.56919e-08
MAP6	4.3576e-12	0.343896	0.283	0.201	8.6677e-08
CAMK2B	4.74405e-12	0.346011	0.449	0.363	9.43639e-08
BRD7	4.77853e-12	0.255603	0.273	0.183	9.50498e-08
BACE2	4.8216e-12	-0.355543	0.361	0.48	9.59064e-08
CD151	5.46496e-12	0.309732	0.395	0.304	1.08704e-07
PIGQ	5.66111e-12	-0.255122	0.173	0.287	1.12605e-07
LIMK1	5.67195e-12	0.280151	0.251	0.167	1.12821e-07
NCAM1	6.46841e-12	0.291562	0.32	0.227	1.28663e-07
ANK1	6.87235e-12	0.345009	0.536	0.474	1.36698e-07
CCDC192	7.13916e-12	-0.252071	0.282	0.412	1.42005e-07
PRKCB	7.70499e-12	0.346152	0.355	0.267	1.5326e-07
TSNAX-DISC1	8.37833e-12	0.298937	0.465	0.385	1.66653e-07
KLHL5	8.42583e-12	-0.254918	0.17	0.279	1.67598e-07
KCNN3	9.09627e-12	-0.271967	0.349	0.471	1.80934e-07
CLTA	9.88736e-12	0.320089	0.601	0.547	1.9667e-07
PCOLCE2	1.01058e-11	0.321665	0.271	0.188	2.01014e-07
SPECC1	1.06295e-11	0.314773	0.475	0.386	2.11431e-07
SHROOM2	1.37151e-11	0.312877	0.551	0.483	2.72807e-07
FLVCR2	1.38411e-11	0.310498	0.67	0.593	2.75313e-07
CD63	1.43131e-11	0.300186	0.332	0.241	2.84702e-07
LGALS8	1.50146e-11	0.270916	0.272	0.186	2.98656e-07
MACF1	1.60677e-11	0.258208	0.881	0.897	3.19602e-07
ENPEP	1.63783e-11	0.326682	0.56	0.466	3.25781e-07
PLA2G4C	1.67466e-11	0.25467	0.271	0.185	3.33107e-07
ITGAV	1.7793e-11	0.31593	0.48	0.397	3.53921e-07
NPLOC4	1.80423e-11	-0.250814	0.316	0.441	3.5888e-07
PODXL	1.8906e-11	0.387597	0.456	0.386	3.7606e-07
ITPKB	1.90163e-11	-0.375876	0.472	0.566	3.78253e-07
SLC25A21	2.0338e-11	0.320486	0.531	0.463	4.04543e-07
DUSP14	2.05837e-11	0.316229	0.353	0.261	4.09429e-07
GRIK3	2.06613e-11	0.276659	0.208	0.13	4.10974e-07
ARNT	2.09143e-11	0.288943	0.399	0.313	4.16006e-07
GRAMD1A	2.1356e-11	0.304865	0.33	0.241	4.24792e-07
SLC9C2	2.13738e-11	0.2679	0.256	0.173	4.25147e-07
INPP5A	2.16387e-11	0.262187	0.752	0.715	4.30416e-07
PRKX	2.17461e-11	0.336776	0.398	0.307	4.32551e-07
FGGY	2.22787e-11	0.276113	0.854	0.842	4.43146e-07
ARL13B	2.32469e-11	0.284792	0.371	0.283	4.62403e-07
CNIH3	2.45229e-11	0.332934	0.634	0.593	4.87785e-07
SLC24A3	2.4804e-11	0.281398	0.642	0.582	4.93377e-07
SEPT11	2.52945e-11	0.357857	0.587	0.545	5.03134e-07
CELF2	2.5413e-11	0.257165	0.538	0.452	5.0549e-07
LAD1	2.60368e-11	0.316583	0.476	0.397	5.17898e-07
ASS1	2.63061e-11	-0.385465	0.487	0.583	5.23255e-07
PTPRQ	2.63172e-11	0.580245	0.323	0.257	5.23475e-07
PPARGC1B	2.6874e-11	-0.282226	0.484	0.6	5.34551e-07
RP11-201K10.3	2.75773e-11	-0.256951	0.21	0.323	5.4854e-07
OCA2	2.78659e-11	0.336534	0.562	0.505	5.54281e-07
SORBS3	2.88632e-11	0.30303	0.475	0.395	5.74117e-07
ZNF846	2.96634e-11	0.308496	0.618	0.562	5.90034e-07
TSC22D3	3.3829e-11	0.31817	0.631	0.592	6.72892e-07
PRKCH	3.52409e-11	-0.260103	0.637	0.763	7.00977e-07
RPH3A	3.54818e-11	0.251357	0.227	0.146	7.05769e-07
FOSB	3.55151e-11	0.338548	0.359	0.277	7.06431e-07
TMOD1	3.57482e-11	0.299679	0.261	0.178	7.11067e-07
PKIG	3.80985e-11	0.308969	0.454	0.372	7.57817e-07
NDRG1	3.84044e-11	-0.271022	0.629	0.755	7.63901e-07
ROPN1L	4.16042e-11	0.271938	0.34	0.25	8.27549e-07
SPATS2L	4.21384e-11	0.306381	0.677	0.617	8.38175e-07
AXDND1	4.56514e-11	0.258304	0.284	0.2	9.08053e-07
CORO7	5.03127e-11	0.262493	0.727	0.712	1.00077e-06
PPP1R12B	5.09027e-11	0.319291	0.576	0.501	1.01251e-06
SLX4IP	5.13374e-11	0.385686	0.594	0.56	1.02115e-06
PPP2CB	5.15796e-11	0.326	0.464	0.388	1.02597e-06
UBAP1	6.08803e-11	0.302591	0.43	0.351	1.21097e-06
SUSD1	6.09164e-11	0.279208	0.717	0.666	1.21169e-06
FAT3	6.2819e-11	0.386278	0.496	0.431	1.24953e-06
TCERG1L	6.42299e-11	0.290277	0.264	0.181	1.2776e-06
SH3KBP1	6.60284e-11	0.272604	0.52	0.438	1.31337e-06
RBKS	6.84833e-11	0.378058	0.54	0.488	1.3622e-06
SEMA6D	6.98082e-11	0.251859	0.657	0.584	1.38856e-06
FGFR1	7.1998e-11	0.275387	0.457	0.368	1.43211e-06
RUNX1T1	7.28039e-11	0.299921	0.268	0.186	1.44814e-06
DGKI	7.33935e-11	-0.250262	0.401	0.54	1.45987e-06
RIMKLB	7.41503e-11	0.270211	0.493	0.418	1.47492e-06
TIMP3	7.56232e-11	0.277513	0.513	0.437	1.50422e-06
IL6R	7.98655e-11	0.300307	0.678	0.611	1.5886e-06
ATP2B4	9.4677e-11	0.260427	0.465	0.371	1.88322e-06
SLC30A10	1.03655e-10	0.254594	0.283	0.197	2.06181e-06
CES4A	1.06605e-10	0.338002	0.307	0.228	2.12048e-06
SOX6	1.14047e-10	0.292407	0.854	0.862	2.26852e-06
CD81	1.31347e-10	0.280422	0.434	0.346	2.61262e-06
LINGO1	1.37665e-10	0.442652	0.361	0.288	2.7383e-06
POMT2	1.41823e-10	0.289406	0.513	0.436	2.82101e-06
RCAN2	1.45889e-10	-0.262422	0.441	0.571	2.90187e-06
RECK	1.6212e-10	0.296651	0.287	0.205	3.22473e-06
ADAMTS9	1.66585e-10	0.290525	0.803	0.807	3.31355e-06
PKDCC	1.84824e-10	0.257287	0.351	0.263	3.67634e-06
C1orf186	2.04367e-10	0.450603	0.327	0.25	4.06506e-06
RAPGEF3	2.07398e-10	0.315949	0.639	0.59	4.12535e-06
MPP2	2.08035e-10	0.257807	0.241	0.163	4.13803e-06
ELOVL5	2.08417e-10	0.328263	0.46	0.383	4.14562e-06
CACNA1C	2.10958e-10	-0.250133	0.684	0.82	4.19617e-06
PLEKHM3	2.14404e-10	0.316491	0.606	0.539	4.26471e-06
STX8	2.16942e-10	-0.272709	0.441	0.562	4.3152e-06
DGKD	2.20923e-10	0.320581	0.46	0.384	4.39439e-06
DYNC1I1	2.35044e-10	0.318864	0.378	0.304	4.67527e-06
OXNAD1	2.4557e-10	0.340938	0.472	0.395	4.88462e-06
CDH2	2.73958e-10	0.27945	0.584	0.491	5.44929e-06
SLC25A42	2.76717e-10	-0.292932	0.484	0.582	5.50417e-06
ISG15	2.78202e-10	0.264314	0.292	0.208	5.53371e-06
HEG1	2.93205e-10	0.31389	0.438	0.355	5.83214e-06
BHLHE41	3.02656e-10	0.310817	0.307	0.228	6.02014e-06
IKZF2	3.53234e-10	0.293294	0.406	0.329	7.02618e-06
TRAPPC10	3.65713e-10	0.333025	0.567	0.523	7.2744e-06
FAM110B	3.91184e-10	0.290487	0.61	0.543	7.78104e-06
PCDHGC3	3.97509e-10	0.325778	0.314	0.237	7.90685e-06
TPM1	4.00846e-10	0.400504	0.445	0.381	7.97322e-06
KIF13A	4.47788e-10	0.320699	0.507	0.442	8.90695e-06
TMEM132D	5.16641e-10	0.395387	0.504	0.445	1.02765e-05
VCL	5.7861e-10	0.310334	0.567	0.517	1.15091e-05
BCL6	5.82747e-10	0.323121	0.566	0.52	1.15914e-05
MB	5.86731e-10	0.255937	0.284	0.204	1.16707e-05
LDLRAD4	6.16313e-10	0.286653	0.688	0.664	1.22591e-05
CERS5	6.91931e-10	0.305906	0.359	0.281	1.37632e-05
CELSR2	7.43837e-10	0.316841	0.438	0.369	1.47957e-05
STAG3	7.48112e-10	0.260611	0.276	0.2	1.48807e-05
POLI	7.49671e-10	0.251814	0.345	0.261	1.49117e-05
TAPBP	7.59852e-10	0.29993	0.342	0.263	1.51142e-05
PTPN9	7.73588e-10	0.294568	0.42	0.344	1.53874e-05
JAK1	8.51369e-10	0.297016	0.641	0.595	1.69346e-05
RP11-761B3.1	8.80638e-10	0.258863	0.579	0.523	1.75168e-05
HOOK2	9.36221e-10	0.26659	0.783	0.778	1.86224e-05
SRGAP3	9.59301e-10	-0.257582	0.59	0.705	1.90815e-05
BOK	9.68843e-10	0.264758	0.302	0.221	1.92713e-05
CCNK	9.73752e-10	0.324893	0.587	0.542	1.93689e-05
SLC12A3	1.05737e-09	-0.659826	0.18	0.27	2.10321e-05
MGAT4C	1.11209e-09	0.253716	0.547	0.481	2.21206e-05
OTUD7B	1.14754e-09	0.29824	0.479	0.415	2.28257e-05
ACAP1	1.15511e-09	0.250263	0.233	0.158	2.29763e-05
RAD9A	1.2418e-09	0.255351	0.739	0.732	2.47006e-05
MCU	1.26178e-09	0.257971	0.512	0.441	2.5098e-05
IL15	1.26824e-09	0.310093	0.331	0.251	2.52266e-05
PLEKHH2	1.27636e-09	0.292417	0.481	0.411	2.53881e-05
ZNF462	1.38499e-09	0.267231	0.634	0.592	2.75488e-05
AL928654.7	1.3907e-09	0.296534	0.462	0.391	2.76625e-05
UXS1	1.40623e-09	-0.262209	0.465	0.583	2.79713e-05
CDC42EP3	1.42981e-09	0.272504	0.385	0.305	2.84403e-05
TERF2	1.56841e-09	0.289033	0.456	0.383	3.11972e-05
SLC25A37	1.57719e-09	0.264524	0.501	0.43	3.13719e-05
GULP1	1.59662e-09	0.280261	0.678	0.648	3.17583e-05
CSGALNACT1	1.8047e-09	-0.376481	0.52	0.589	3.58972e-05
CNKSR3	1.81974e-09	0.295228	0.796	0.785	3.61965e-05
WDR66	2.06651e-09	0.283552	0.326	0.248	4.1105e-05
FADS1	2.16087e-09	0.300007	0.35	0.273	4.29818e-05
EPHA3	2.33498e-09	0.302257	0.311	0.233	4.6445e-05
HBEGF	2.90364e-09	0.2653	0.295	0.222	5.77564e-05
ACTN1	3.0081e-09	0.375267	0.583	0.557	5.98341e-05
CDC42SE2	3.02202e-09	0.315332	0.594	0.548	6.0111e-05
LEPROTL1	3.12022e-09	0.30245	0.517	0.452	6.20644e-05
CSMD2	3.80557e-09	0.26905	0.55	0.484	7.56966e-05
ACTR3	4.5281e-09	0.270918	0.448	0.377	9.00683e-05
NFATC2	4.59508e-09	0.253091	0.462	0.383	9.14008e-05
LEMD2	4.91779e-09	0.266952	0.307	0.231	9.78197e-05
C8orf46	4.9226e-09	0.302677	0.288	0.216	9.79154e-05
FADS2	5.14931e-09	0.29806	0.52	0.456	0.000102425
FOXK1	5.15213e-09	0.251473	0.631	0.597	0.000102481
ATP6V1E2	5.64922e-09	0.277885	0.418	0.347	0.000112369
VTI1A	5.67106e-09	0.501721	0.554	0.552	0.000112803
SH2B3	6.1844e-09	0.250691	0.475	0.4	0.000123014
NR4A1	6.27245e-09	0.308328	0.682	0.657	0.000124765
IQGAP1	6.77837e-09	0.256123	0.563	0.507	0.000134829
ST6GALNAC3	7.21982e-09	0.573166	0.584	0.597	0.000143609
LETM2	7.55679e-09	0.267579	0.409	0.334	0.000150312
GFRA1	8.0735e-09	0.333097	0.378	0.309	0.00016059
COL4A2	8.17583e-09	0.267722	0.808	0.839	0.000162625
PPHLN1	8.42522e-09	0.304031	0.525	0.473	0.000167586
LCA5	8.69543e-09	0.256294	0.34	0.264	0.000172961
ADCY5	9.50725e-09	0.298167	0.698	0.653	0.000189109
GLTSCR1L	1.07994e-08	0.281093	0.651	0.612	0.000214811
ARPC1B	1.34963e-08	0.25111	0.35	0.279	0.000268454
AC027682.1	1.35226e-08	0.27978	0.432	0.361	0.000268978
DAB1	1.38641e-08	0.316907	0.812	0.783	0.000275771
KCNC3	1.44078e-08	0.259879	0.576	0.511	0.000286586
SYK	1.48321e-08	0.258481	0.248	0.178	0.000295025
SPIRE2	1.52966e-08	0.255895	0.432	0.364	0.000304264
PISD	1.54036e-08	0.297725	0.519	0.466	0.000306394
WDR62	1.57532e-08	0.250452	0.399	0.324	0.000313346
ANXA3	1.70767e-08	0.260695	0.232	0.165	0.000339673
HEBP1	1.72074e-08	0.294624	0.371	0.306	0.000342273
BEND3	1.92141e-08	0.280788	0.345	0.274	0.000382188
ROR1	2.13748e-08	0.307666	0.653	0.627	0.000425166
C6	2.21839e-08	0.274406	0.28	0.211	0.000441261
ASCC1	2.49164e-08	0.279061	0.456	0.396	0.000495613
ZBTB4	2.57476e-08	0.260637	0.552	0.512	0.000512146
COL12A1	2.97821e-08	0.302955	0.413	0.351	0.000592396
FRS2	3.10203e-08	0.267896	0.485	0.423	0.000617024
ZNF804A	3.30591e-08	0.260348	0.308	0.241	0.000657578
SPIRE1	3.49444e-08	-0.261118	0.417	0.521	0.000695079
BCL9L	3.55959e-08	0.262058	0.66	0.627	0.000708039
C16orf95	4.17817e-08	0.270709	0.399	0.332	0.00083108
GLS	4.6352e-08	0.308074	0.595	0.561	0.000921988
TMEM178B	4.73051e-08	0.310873	0.56	0.523	0.000940946
CCDC3	4.90246e-08	0.258521	0.354	0.281	0.000975148
STXBP1	4.99095e-08	0.268281	0.504	0.447	0.000992751
GAS7	5.00355e-08	0.285711	0.276	0.207	0.000995256
SNTG2	6.49922e-08	0.299098	0.413	0.348	0.00129276
SYNGR1	6.85181e-08	0.263721	0.216	0.152	0.00136289
ARPC1A	6.92196e-08	0.271076	0.397	0.33	0.00137685
TET2	7.16275e-08	0.354851	0.487	0.451	0.00142474
TMEM258	7.33409e-08	0.260122	0.362	0.29	0.00145882
FOXJ1	7.40578e-08	0.254345	0.263	0.198	0.00147308
BST1	7.78565e-08	0.257133	0.227	0.164	0.00154864
PTPRN	1.04446e-07	0.271012	0.256	0.191	0.00207753
JUNB	1.15725e-07	0.295728	0.405	0.342	0.00230189
SBF2	1.17921e-07	0.31541	0.614	0.618	0.00234556
TRAF2	1.38559e-07	0.277998	0.381	0.321	0.00275607
STK40	1.46893e-07	0.260392	0.551	0.505	0.00292184
FUT8	1.54952e-07	0.263586	0.501	0.45	0.00308215
SOBP	2.11578e-07	0.256223	0.496	0.44	0.0042085
IQCG	2.39731e-07	0.253246	0.417	0.36	0.00476849
[truncated: 79 more rows]

## Sheet: TAL
	p_val	avg_log2FC	pct.1	pct.2	p_val_adj
PRKX	0	0.741448	0.511	0.232	0
ARHGAP6	0	0.590488	0.821	0.696	0
SH3KBP1	0	-0.416645	0.251	0.511	0
CLCN5	0	0.661051	0.696	0.502	0
NRK	0	0.576974	0.403	0.169	0
KLHL13	0	0.685246	0.587	0.344	0
SEPT6	0	0.4911	0.446	0.239	0
XPNPEP2	0	-0.44716	0.037	0.268	0
HS6ST2	0	1.02592	0.719	0.309	0
GPC3	0	0.596653	0.78	0.625	0
FHL1	0	-0.489516	0.085	0.334	0
DUSP9	0	0.53473	0.355	0.134	0
SIRPA	0	-0.438206	0.153	0.388	0
LRRN4	0	-0.357536	0.043	0.236	0
FERMT1	0	-0.436192	0.058	0.292	0
PLCB1	0	1.10424	0.965	0.831	0
CFAP61	0	0.724612	0.739	0.548	0
ACSS1	0	0.651151	0.786	0.656	0
KIAA1755	0	-0.518067	0.075	0.336	0
BPI	0	-0.462593	0.057	0.291	0
LBP	0	-0.450592	0.03	0.265	0
PPP1R16B	0	-1.54083	0.097	0.612	0
FAM83D	0	-0.424939	0.061	0.283	0
HNF4A	0	-1.57771	0.084	0.612	0
SLC13A3	0	-1.35348	0.149	0.598	0
EYA2	0	-0.635811	0.248	0.587	0
PREX1	0	0.408741	0.525	0.314	0
NFATC2	0	0.467171	0.53	0.33	0
DOK5	0	0.647358	0.507	0.248	0
PMEPA1	0	0.575192	0.502	0.31	0
SLCO4A1	0	-0.464497	0.223	0.468	0
CHRNA4	0	-0.895029	0.055	0.434	0
RP4-583P15.15	0	-0.481231	0.225	0.475	0
LIME1	0	-0.399849	0.093	0.309	0
PRKCZ	0	-0.489987	0.503	0.705	0
PRDM16	0	1.24904	0.981	0.601	0
ACOT7	0	-0.441939	0.472	0.701	0
ESPN	0	-0.582321	0.372	0.639	0
CAMTA1	0	-0.380079	0.902	0.956	0
ERRFI1	0	-0.568471	0.355	0.586	0
SLC2A5	0	-0.426002	0.09	0.326	0
CASZ1	0	0.669747	0.951	0.787	0
KAZN	0	0.392168	0.971	0.934	0
AGMAT	0	-0.384337	0.064	0.281	0
HSPB7	0	0.463332	0.341	0.151	0
CLCNKA	0	0.621641	0.482	0.224	0
CLCNKB	0	0.737692	0.571	0.256	0
FAM131C	0	0.77666	0.576	0.279	0
PADI2	0	0.772232	0.473	0.158	0
PADI1	0	0.433764	0.28	0.114	0
RNF186	0	-0.32566	0.034	0.22	0
RAP1GAP	0	0.488048	0.79	0.687	0
EPHB2	0	0.771236	0.661	0.373	0
MYOM3	0	-0.700741	0.146	0.489	0
IL22RA1	0	-0.381513	0.045	0.25	0
CLIC4	0	-0.803783	0.243	0.605	0
TRNP1	0	0.516867	0.358	0.143	0
AHDC1	0	0.525261	0.791	0.668	0
SCMH1	0	-0.543858	0.335	0.617	0
CLDN19	0	0.505352	0.305	0.1	0
CYP4A11	0	-0.57553	0.026	0.31	0
PDZK1IP1	0	-0.944526	0.097	0.503	0
TRABD2B	0	-0.474652	0.7	0.852	0
ZYG11A	0	-0.338728	0.059	0.245	0
GLIS1	0	-0.55197	0.416	0.656	0
DIO1	0	-0.507328	0.123	0.395	0
TMEM61	0	0.504386	0.318	0.105	0
BSND	0	0.614368	0.42	0.151	0
C1orf168	0	-0.459076	0.137	0.381	0
CACHD1	0	-0.836737	0.288	0.667	0
AK4	0	-1.13774	0.227	0.598	0
SGIP1	0	1.21151	0.792	0.349	0
PTGER3	0	0.739371	0.837	0.626	0
TGFBR3	0	-0.49759	0.621	0.79	0
GSTM5	0	0.562913	0.558	0.334	0
SLC16A4	0	-0.409415	0.063	0.295	0
SYT6	0	-0.379019	0.055	0.259	0
ATP1A1	0	0.771528	0.822	0.64	0
PDZK1	0	-0.527597	0.135	0.416	0
IL6R	0	-0.742581	0.406	0.692	0
MUC1	0	0.57723	0.497	0.245	0
NOS1AP	0	0.437441	0.856	0.734	0
DDR2	0	-0.400371	0.182	0.411	0
LRRC52	0	0.395474	0.27	0.11	0
ILDR2	0	-0.441752	0.146	0.396	0
ATP1B1	0	0.628096	0.845	0.713	0
FMO1	0	-0.425312	0.088	0.324	0
DNM3	0	0.515764	0.809	0.659	0
PAPPA2	0	0.584161	0.581	0.399	0
CACNA1E	0	-0.467416	0.332	0.567	0
RGL1	0	-0.853405	0.409	0.737	0
ETNK2	0	-0.503412	0.299	0.529	0
PIK3C2B	0	-0.640896	0.153	0.474	0
MFSD4A	0	0.800998	0.699	0.426	0
C1orf186	0	-0.512979	0.072	0.321	0
TMEM206	0	-0.459229	0.125	0.381	0
SUSD4	0	0.89114	0.666	0.299	0
CAPN2	0	0.632963	0.745	0.538	0
EPHX1	0	-0.520514	0.227	0.487	0
TMEM63A	0	-0.432574	0.236	0.475	0
ITPKB	0	0.513133	0.741	0.496	0
AGT	0	-0.457008	0.029	0.266	0
NID1	0	-0.542533	0.101	0.373	0
GPR137B	0	-0.62028	0.255	0.568	0
TUBB2B	0	0.422516	0.328	0.155	0
SLC22A23	0	-1.19117	0.35	0.784	0
PHACTR1	0	0.97786	0.796	0.576	0
DTNBP1	0	-0.503435	0.44	0.688	0
E2F3	0	-0.49856	0.342	0.601	0
CDKAL1	0	-0.459232	0.615	0.816	0
SLC17A1	0	-0.555305	0.033	0.31	0
SLC17A3	0	-0.61957	0.032	0.332	0
SLC44A4	0	-0.361499	0.102	0.306	0
PNPLA1	0	-0.570433	0.058	0.353	0
KCNK5	0	-0.683578	0.426	0.66	0
UNC5CL	0	-0.398095	0.18	0.409	0
TFEB	0	0.533947	0.733	0.554	0
PTK7	0	0.664539	0.571	0.319	0
TTBK1	0	-0.62015	0.288	0.573	0
CLIC5	0	-0.477525	0.226	0.472	0
TFAP2B	0	1.0517	0.658	0.221	0
FAM83B	0	0.509511	0.44	0.212	0
CD109	0	-0.59536	0.139	0.446	0
MRAP2	0	0.444701	0.271	0.101	0
NT5E	0	-0.365014	0.103	0.311	0
RRAGD	0	0.707718	0.652	0.408	0
EPHA7	0	-0.513477	0.283	0.531	0
SIM1	0	0.686715	0.765	0.475	0
SOBP	0	-0.496047	0.243	0.517	0
METTL24	0	-0.402371	0.161	0.395	0
SLC16A10	0	-0.559795	0.336	0.619	0
FYN	0	-0.595126	0.373	0.654	0
FAM184A	0	0.574213	0.677	0.506	0
TMEM200A	0	-0.541339	0.068	0.354	0
ALDH8A1	0	-0.416004	0.056	0.282	0
ARFGEF3	0	0.661429	0.566	0.347	0
ADGRG6	0	-0.429434	0.111	0.35	0
GRM1	0	0.531282	0.496	0.308	0
SAMD5	0	-0.516707	0.323	0.609	0
ZC3H12D	0	-0.464832	0.204	0.452	0
PPP1R14C	0	-0.830867	0.153	0.511	0
MTHFD1L	0	-0.884463	0.288	0.67	0
AKAP12	0	-0.559566	0.149	0.396	0
ARID1B	0	0.390221	0.959	0.927	0
ZDHHC14	0	0.52596	0.857	0.742	0
PLG	0	-0.5319	0.045	0.307	0
AGPAT4	0	1.0312	0.694	0.319	0
DACT2	0	-0.436974	0.129	0.375	0
ITPR1	0	0.428993	0.947	0.91	0
SRGAP3	0	0.640115	0.825	0.655	0
SYN2	0	-0.558817	0.124	0.425	0
PPARG	0	-0.71833	0.146	0.506	0
SLC6A6	0	-1.0229	0.326	0.739	0
FGD5	0	-0.664597	0.164	0.483	0
SH3BP5	0	-0.92512	0.198	0.601	0
CMTM8	0	-0.632383	0.243	0.569	0
TRIM71	0	-0.830034	0.176	0.569	0
LRRC2	0	0.591943	0.44	0.203	0
TDGF1	0	0.50476	0.275	0.053	0
ABHD14A-ACY1	0	-0.449917	0.305	0.549	0
ACY1	0	-0.408876	0.142	0.368	0
CHDH	0	-0.580767	0.166	0.482	0
IL17RB	0	-0.394819	0.102	0.333	0
CACNA2D3	0	1.07758	0.928	0.65	0
ABHD6	0	-0.600515	0.186	0.488	0
ACOX2	0	-0.492005	0.226	0.496	0
MAGI1	0	0.355417	0.947	0.907	0
FRMD4B	0	-0.556685	0.611	0.778	0
ST3GAL6	0	0.547336	0.652	0.487	0
NIT2	0	-0.463845	0.137	0.388	0
IGSF11	0	-0.499091	0.277	0.525	0
RP11-484M3.5	0	-0.350749	0.048	0.243	0
UPK1B	0	-0.311633	0.036	0.207	0
ARHGAP31	0	-0.494361	0.173	0.425	0
CASR	0	0.892216	0.719	0.411	0
ADCY5	0	0.696012	0.789	0.603	0
MYLK	0	0.446223	0.897	0.827	0
KALRN	0	-0.73869	0.534	0.839	0
HEG1	0	-0.516639	0.184	0.423	0
CHST13	0	-0.360179	0.049	0.242	0
MGLL	0	0.546542	0.78	0.644	0
EEFSEC	0	-0.76091	0.448	0.764	0
ACPP	0	0.735554	0.442	0.137	0
MRAS	0	0.522059	0.578	0.403	0
PXYLP1	0	-0.478631	0.494	0.722	0
WWTR1	0	-0.434969	0.654	0.832	0
MME	0	-0.881201	0.188	0.534	0
PPM1L	0	0.579586	0.865	0.772	0
MECOM	0	1.11903	0.982	0.664	0
GPR160	0	-0.50326	0.22	0.512	0
SLC2A2	0	-0.500717	0.044	0.305	0
TNIK	0	-0.780513	0.424	0.707	0
USP13	0	0.800039	0.604	0.298	0
MCF2L2	0	-0.483477	0.4	0.648	0
KLHL6	0	-0.407606	0.109	0.331	0
MAP3K13	0	-0.488922	0.489	0.7	0
HRG	0	0.534865	0.366	0.152	0
KNG1	0	0.539989	0.376	0.136	0
CLDN16	0	0.617624	0.491	0.253	0
MB21D2	0	-0.57505	0.324	0.608	0
ATP13A3	0	-0.434526	0.252	0.498	0
FAM20C	0	-1.10329	0.277	0.744	0
TTYH3	0	-0.799334	0.349	0.672	0
GNA12	0	-0.515746	0.35	0.599	0
HDAC9	0	0.595568	0.774	0.607	0
OSBPL3	0	0.964597	0.874	0.534	0
CREB5	0	-0.507204	0.464	0.687	0
MTURN	0	0.801918	0.704	0.421	0
RP5-877J2.1	0	-0.846454	0.186	0.564	0
AQP1	0	-0.767896	0.048	0.4	0
NPSR1	0	0.573777	0.527	0.298	0
SUGCT	0	-0.500485	0.617	0.774	0
GLI3	0	-0.464591	0.322	0.555	0
HECW1	0	-0.506041	0.396	0.631	0
COA1	0	0.530996	0.602	0.434	0
DDC	0	-0.831113	0.199	0.554	0
GRB10	0	-0.949502	0.438	0.785	0
TPST1	0	0.484346	0.719	0.57	0
HIP1	0	0.924972	0.904	0.698	0
POR	0	-0.859488	0.416	0.73	0
ABCB1	0	-0.481283	0.297	0.564	0
CDK14	0	-0.440903	0.743	0.865	0
CALCR	0	0.547256	0.386	0.186	0
LMTK2	0	-0.488307	0.313	0.57	0
CUX1	0	-0.573584	0.817	0.912	0
ATXN7L1	0	-0.474562	0.515	0.731	0
CDHR3	0	-0.477197	0.298	0.553	0
SLC13A1	0	-0.522781	0.089	0.362	0
CALD1	0	-0.552872	0.209	0.494	0
CREB3L2	0	0.724963	0.816	0.669	0
ATP6V0A4	0	0.577538	0.612	0.344	0
KIAA1549	0	-0.910405	0.305	0.679	0
DENND2A	0	0.796756	0.778	0.544	0
IQSEC3	0	-1.02939	0.221	0.623	0
SLC6A12	0	-0.454928	0.208	0.468	0
SLC6A13	0	-1.09827	0.108	0.545	0
CD9	0	0.438201	0.669	0.483	0
FAM234B	0	0.775471	0.648	0.339	0
EPS8	0	-0.546927	0.507	0.743	0
TM7SF3	0	-0.420089	0.198	0.435	0
SYT10	0	0.534123	0.315	0.095	0
CNTN1	0	0.661721	0.547	0.298	0
PRICKLE1	0	-0.48545	0.272	0.534	0
VDR	0	-0.473592	0.535	0.744	0
FAIM2	0	-0.421373	0.07	0.278	0
GPD1	0	-0.485265	0.213	0.467	0
SCN8A	0	-0.592661	0.106	0.398	0
KRT7	0	0.637993	0.498	0.231	0
RP11-834C11.12	0	0.524187	0.802	0.703	0
HOXC4	0	0.588032	0.641	0.468	0
SMUG1	0	0.870112	0.715	0.403	0
PPP1R1A	0	0.583709	0.396	0.167	0
CYP27B1	0	-0.460679	0.054	0.296	0
SLC16A7	0	0.898574	0.746	0.378	0
KCNMB4	0	-0.369644	0.073	0.278	0
OTOGL	0	-0.37911	0.13	0.353	0
TMCC3	0	-0.618048	0.216	0.542	0
DRAM1	0	-0.531127	0.239	0.523	0
PAH	0	-0.93142	0.136	0.521	0
C12orf75	0	-0.560408	0.3	0.595	0
NUAK1	0	0.606463	0.64	0.417	0
BTBD11	0	0.807707	0.864	0.596	0
TRPV4	0	-0.498433	0.131	0.413	0
DTX1	0	0.578911	0.385	0.158	0
TESC	0	0.4551	0.369	0.184	0
NOS1	0	0.686037	0.574	0.296	0
P2RX4	0	-0.454438	0.123	0.388	0
SIGIRR	0	-0.524771	0.15	0.428	0
CARS	0	-0.494506	0.289	0.563	0
TUB	0	-0.687788	0.397	0.688	0
LMO1	0	0.608798	0.403	0.162	0
GALNT18	0	0.484366	0.934	0.873	0
SPON1	0	0.765714	0.665	0.418	0
USH1C	0	-0.577108	0.171	0.472	0
NAV2	0	0.563892	0.939	0.842	0
NELL1	0	0.734412	0.923	0.789	0
SLC5A12	0	-0.85843	0.077	0.44	0
DEPDC7	0	-0.356611	0.04	0.236	0
TCP11L1	0	-0.485411	0.262	0.524	0
EHF	0	0.949439	0.656	0.27	0
LDLRAD3	0	-0.599831	0.326	0.642	0
TSPAN18	0	-0.996369	0.179	0.622	0
SLC43A1	0	0.605195	0.531	0.314	0
OR9Q1	0	-0.476768	0.133	0.392	0
GLYAT	0	-0.89395	0.129	0.509	0
STX3	0	-0.433368	0.28	0.527	0
SYT7	0	0.642926	0.686	0.479	0
RAB3IL1	0	-0.401639	0.152	0.383	0
SLC22A6	0	-0.63643	0.04	0.344	0
SLC22A8	0	-0.779206	0.038	0.374	0
SLC22A24	0	-0.337312	0.032	0.214	0
PLA2G16	0	-0.545627	0.076	0.363	0
MACROD1	0	0.472224	0.896	0.832	0
SLC22A11	0	-0.61601	0.045	0.353	0
SLC22A12	0	-0.355629	0.02	0.207	0
NRXN2	0	-0.479465	0.183	0.449	0
PC	0	-0.486111	0.431	0.665	0
ALDH3B1	0	-0.409866	0.157	0.378	0
MRGPRF	0	-0.391613	0.04	0.253	0
SLCO2B1	0	-0.659203	0.1	0.428	0
TSKU	0	-0.689119	0.147	0.462	0
MYO7A	0	-0.641768	0.251	0.56	0
TENM4	0	0.93934	0.952	0.83	0
SMCO4	0	0.562571	0.619	0.447	0
VSTM5	0	-0.358219	0.05	0.25	0
ARHGAP42	0	-0.69239	0.398	0.688	0
ZC3H12C	0	-0.452606	0.271	0.521	0
CADM1	0	0.568599	0.755	0.59	0
FXYD2	0	0.895497	0.857	0.642	0
FXYD6-FXYD2	0	0.874628	0.84	0.616	0
IL10RA	0	-0.309579	0.039	0.209	0
TREH	0	-0.382521	0.119	0.329	0
GRAMD1B	0	-0.832089	0.471	0.751	0
PKNOX2	0	1.0961	0.785	0.459	0
ST3GAL4	0	0.70526	0.656	0.418	0
ETS1	0	-0.627448	0.26	0.555	0
KCNJ1	0	0.817404	0.69	0.327	0
TMEM45B	0	0.478474	0.376	0.184	0
ADAMTS15	0	0.709447	0.569	0.305	0
NAT8L	0	0.523067	0.346	0.123	0
SH3BP2	0	-1.05576	0.203	0.634	0
ADD1	0	-0.587753	0.328	0.611	0
RGS12	0	-0.477883	0.41	0.655	0
STK32B	0	0.629493	0.859	0.708	0
SORCS2	0	0.682173	0.721	0.514	0
SH3TC1	0	-0.558121	0.516	0.753	0
SLIT2	0	-0.51471	0.471	0.688	0
SEL1L3	0	-0.478723	0.178	0.427	0
GABRB1	0	0.540873	0.608	0.424	0
RP11-231C18.3	0	0.647677	0.967	0.915	0
LNX1	0	0.977779	0.898	0.618	0
PARM1	0	-0.789926	0.165	0.546	0
SHROOM3	0	0.532016	0.909	0.797	0
SCD5	0	0.792803	0.826	0.631	0
WDFY3	0	-0.44867	0.524	0.729	0
ARHGAP24	0	0.434043	0.923	0.862	0
CCSER1	0	0.473362	0.908	0.832	0
ARHGEF38	0	0.745236	0.69	0.437	0
LRIT3	0	0.491983	0.303	0.1	0
EGF	0	0.950975	0.715	0.399	0
ENPEP	0	-0.875569	0.202	0.569	0
UGT8	0	0.685744	0.674	0.448	0
TBC1D9	0	0.406846	0.699	0.504	0
RNF150	0	0.668804	0.778	0.582	0
INPP4B	0	0.8454	0.835	0.597	0
ARHGAP10	0	-0.686194	0.523	0.775	0
SH3D19	0	-0.516045	0.343	0.616	0
TRIM2	0	0.557772	0.834	0.693	0
PALLD	0	-0.637102	0.435	0.726	0
RP11-215A19.2	0	-0.656744	0.105	0.416	0
MTNR1A	0	-0.491233	0.047	0.289	0
SERPINF2	0	-0.425273	0.041	0.258	0
RAP1GAP2	0	0.877926	0.87	0.561	0
SLC16A13	0	-0.438496	0.126	0.367	0
STX8	0	0.540772	0.673	0.515	0
PIGL	0	-0.45531	0.375	0.617	0
RAI1	0	0.463149	0.868	0.775	0
SHMT1	0	-0.516723	0.21	0.477	0
SLC5A10	0	-0.638755	0.343	0.622	0
FAM83G	0	-0.704584	0.131	0.472	0
SLC47A2	0	-0.652909	0.208	0.519	0
SLC13A2	0	-0.583572	0.14	0.41	0
PIPOX	0	-0.445418	0.503	0.723	0
SEZ6	0	-0.438367	0.134	0.382	0
TMEM132E	0	-0.678029	0.135	0.467	0
RFFL	0	-0.466317	0.227	0.491	0
RAD51L3-RFFL	0	-0.484852	0.283	0.555	0
LHX1	0	-0.525406	0.061	0.342	0
LASP1	0	-0.508068	0.375	0.634	0
IGFBP4	0	-0.541058	0.168	0.431	0
ACLY	0	-0.466066	0.369	0.601	0
CTD-2132N18.3	0	0.56621	0.681	0.518	0
RAB5C	0	0.54804	0.625	0.452	0
WNK4	0	0.740389	0.511	0.195	0
CNTD1	0	0.599438	0.504	0.27	0
TMEM106A	0	-0.411837	0.082	0.306	0
PYY	0	-0.466092	0.066	0.31	0
NAGS	0	-0.418568	0.082	0.313	0
ARHGAP27	0	-0.517392	0.231	0.513	0
MAPT	0	-0.901003	0.247	0.61	0
WNT9B	0	-0.374746	0.122	0.347	0
SKAP1	0	0.475394	0.635	0.439	0
HOXB3	0	0.978271	0.905	0.541	0
HOXB6	0	0.503302	0.483	0.267	0
HOXB7	0	0.689455	0.7	0.409	0
ABI3	0	0.606751	0.336	0.063	0
ACSF2	0	-0.76743	0.278	0.58	0
ABCC3	0	-0.510767	0.207	0.486	0
CA10	0	0.991419	0.8	0.403	0
PCTP	0	-0.560823	0.171	0.463	0
ANKFN1	0	-0.391264	0.243	0.493	0
MSI2	0	0.567382	0.985	0.949	0
BCAS3	0	-0.828376	0.586	0.867	0
TBX2	0	-0.608056	0.067	0.371	0
MARCH10	0	0.733877	0.545	0.225	0
ACE	0	-0.458946	0.115	0.349	0
CTD-2501B8.1	0	-0.665679	0.103	0.414	0
KCNH6	0	-0.43918	0.065	0.285	0
RGS9	0	-0.48317	0.296	0.554	0
FAM20A	0	-0.396442	0.129	0.357	0
MAP2K6	0	0.54763	0.541	0.343	0
SLC39A11	0	-0.635161	0.367	0.675	0
SLC9A3R1	0	-0.624263	0.265	0.567	0
LLGL2	0	0.481928	0.781	0.683	0
ST6GALNAC1	0	0.447473	0.301	0.121	0
SEC14L1	0	0.512173	0.829	0.688	0
BAIAP2	0	-0.79366	0.618	0.818	0
NPLOC4	0	-0.463131	0.253	0.508	0
GREB1	0	-0.62017	0.192	0.479	0
MYCN	0	-0.389306	0.05	0.26	0
DNMT3A	0	0.465483	0.789	0.693	0
KHK	0	-0.494897	0.276	0.524	0
PLB1	0	0.602804	0.695	0.442	0
VIT	0	0.645178	0.443	0.194	0
CYP1B1	0	0.483361	0.43	0.248	0
GALM	0	-0.538433	0.188	0.479	0
SLC8A1	0	-0.678329	0.342	0.593	0
HAAO	0	-0.571086	0.107	0.39	0
EPAS1	0	-0.712468	0.428	0.719	0
TTC7A	0	0.802389	0.922	0.765	0
EMX1	0	-0.649878	0.19	0.526	0
SFXN5	0	-0.777134	0.46	0.769	0
TCF7L1	0	-0.505934	0.33	0.581	0
REEP1	0	-0.400868	0.142	0.372	0
MAL	0	0.787251	0.705	0.378	0
PROM2	0	0.653536	0.447	0.163	0
KCNIP3	0	0.920751	0.776	0.451	0
UXS1	0	0.676697	0.746	0.517	0
EDAR	0	-0.591285	0.117	0.426	0
ACOXL	0	0.76445	0.806	0.591	0
CFAP221	0	0.709595	0.622	0.374	0
GYPC	0	0.350383	0.334	0.153	0
BIN1	0	-0.925757	0.39	0.706	0
MYO7B	0	-0.42899	0.137	0.358	0
MGAT5	0	1.13176	0.922	0.694	0
ACMSD	0	-0.434438	0.159	0.392	0
CXCR4	0	0.385	0.23	0.066	0
ZEB2	0	-0.84001	0.26	0.61	0
LYPD6B	0	0.543571	0.433	0.226	0
LYPD6	0	0.710079	0.544	0.301	0
CCDC148	0	0.566175	0.752	0.599	0
ITGB6	0	0.478048	0.794	0.682	0
FIGN	0	-0.521888	0.146	0.426	0
STK39	0	0.796271	0.815	0.553	0
LRP2	0	-1.39553	0.225	0.651	0
MYO3B	0	1.0623	0.851	0.486	0
GAD1	0	0.558901	0.41	0.186	0
PDE1A	0	1.33737	0.868	0.423	0
PLCL1	0	0.604651	0.937	0.849	0
SPATS2L	0	-0.647351	0.39	0.705	0
AOX1	0	-0.651965	0.116	0.429	0
PLEKHM3	0	-0.497459	0.351	0.613	0
ERBB4	0	1.23475	0.959	0.679	0
IHH	0	-0.356802	0.093	0.306	0
SLC23A3	0	-0.344055	0.044	0.231	0
EPHA4	0	0.564066	0.68	0.519	0
SGPP2	0	0.7098	0.641	0.343	0
AP1S3	0	0.591597	0.528	0.327	0
SERPINE2	0	-0.445931	0.13	0.367	0
DOCK10	0	0.488533	0.628	0.44	0
EFHD1	0	0.736664	0.813	0.641	0
NGEF	0	-0.516894	0.137	0.419	0
DGKD	0	-0.424119	0.215	0.451	0
UGT1A8	0	-1.27245	0.145	0.629	0
UGT1A10	0	-1.27062	0.142	0.625	0
UGT1A9	0	-1.22258	0.131	0.606	0
UGT1A7	0	-1.11047	0.126	0.581	0
UGT1A6	0	-1.07068	0.12	0.569	0
UGT1A5	0	-0.812246	0.056	0.409	0
UGT1A4	0	-0.758725	0.039	0.372	0
UGT1A3	0	-0.691051	0.034	0.346	0
SH3BP4	0	0.973958	0.843	0.476	0
IQCA1	0	-0.429729	0.108	0.348	0
AGXT	0	-0.460284	0.025	0.257	0
CROCC2	0	0.590911	0.466	0.249	0
TMEM8A	0	0.595628	0.577	0.351	0
RAB11FIP3	0	-0.53798	0.649	0.779	0
CACNA1H	0	0.582959	0.698	0.552	0
FAHD1	0	-0.447305	0.146	0.397	0
DNASE1	0	0.590418	0.587	0.383	0
ADCY9	0	-0.753492	0.363	0.69	0
C16orf96	0	-0.432667	0.182	0.424	0
ABAT	0	-0.439054	0.224	0.471	0
CLEC16A	0	0.429345	0.885	0.834	0
CTD-3088G3.8	0	0.644389	0.634	0.391	0
LITAF	0	0.593842	0.753	0.584	0
GP2	0	1.02745	0.435	0.038	0
UMOD	0	1.47375	0.68	0.126	0
ACSM2A	0	-0.532477	0.023	0.283	0
ACSM2B	0	-0.40605	0.032	0.237	0
CRYM	0	-0.468724	0.27	0.53	0
GTF3C1	0	-0.458905	0.354	0.588	0
GPT2	0	-0.548876	0.23	0.492	0
MMP2	0	-0.404698	0.15	0.38	0
MT1G	0	-0.368583	0.071	0.271	0
MT1H	0	-0.367618	0.069	0.268	0
RP11-403P17.5	0	-0.570665	0.17	0.47	0
CES3	0	-0.407802	0.062	0.28	0
FA2H	0	0.582255	0.566	0.361	0
CMIP	0	-0.725001	0.756	0.93	0
PLCG2	0	-0.745163	0.38	0.695	0
COTL1	0	-0.710109	0.209	0.527	0
SLC7A5	0	0.95175	0.621	0.264	0
ZFPM1	0	0.89063	0.744	0.412	0
PIEZO1	0	-0.780667	0.306	0.68	0
DPEP1	0	-0.881871	0.041	0.431	0
SGK223	0	-0.439125	0.175	0.414	0
MSRA	0	-0.866669	0.542	0.762	0
FAM167A	0	1.04264	0.709	0.278	0
CTSB	0	-0.447271	0.232	0.483	0
CSGALNACT1	0	0.681767	0.784	0.512	0
PHYHIP	0	-0.345779	0.028	0.208	0
SLC39A14	0	-0.623125	0.376	0.656	0
PDLIM2	0	-0.428797	0.243	0.481	0
TNFRSF10A	0	-0.382782	0.047	0.256	0
BNIP3L	0	-0.86018	0.335	0.678	0
PTK2B	0	-0.471919	0.417	0.665	0
NUGGC	0	-0.710173	0.079	0.424	0
UNC5D	0	-0.605927	0.326	0.607	0
SFRP1	0	0.725218	0.486	0.175	0
SPIDR	0	0.344441	0.959	0.94	0
PXDNL	0	0.753412	0.692	0.441	0
TOX	0	0.535235	0.736	0.598	0
HNF4G	0	-0.590093	0.157	0.456	0
RALYL	0	0.617502	0.835	0.663	0
ESRP1	0	0.436315	0.383	0.195	0
GRHL2	0	0.593233	0.672	0.423	0
DPYS	0	-0.552467	0.195	0.477	0
OXR1	0	0.618319	0.892	0.775	0
ANGPT1	0	-0.45982	0.254	0.511	0
ENPP2	0	-0.431477	0.212	0.455	0
DEPTOR	0	0.568438	0.877	0.782	0
ST3GAL1	0	-0.840965	0.403	0.736	0
FAM135B	0	-0.528882	0.254	0.547	0
GNG7	0	0.56452	0.908	0.847	0
FUT6	0	-0.456945	0.071	0.309	0
INSR	0	-0.503833	0.602	0.807	0
CTD-2207O23.3	0	0.590558	0.564	0.333	0
ARHGEF18	0	0.548973	0.531	0.315	0
NFIX	0	-0.69258	0.231	0.548	0
CYP4F3	0	-0.419515	0.048	0.27	0
NWD1	0	0.415435	0.288	0.115	0
MAST3	0	-0.567317	0.265	0.566	0
CRTC1	0	0.678204	0.769	0.59	0
SLC25A42	0	-0.811393	0.354	0.666	0
PBX4	0	0.495199	0.346	0.141	0
ZNF90	0	0.502955	0.316	0.102	0
ZNF486	0	0.44471	0.326	0.143	0
ZNF98	0	0.553335	0.442	0.224	0
ZNF726	0	0.387185	0.271	0.104	0
SLC7A9	0	-0.39749	0.056	0.274	0
RHPN2	0	-0.455019	0.319	0.565	0
PEPD	0	-1.23055	0.271	0.668	0
AKT2	0	-0.472595	0.406	0.643	0
APOE	0	-0.335746	0.059	0.247	0
HIF3A	0	0.458009	0.407	0.226	0
LMTK3	0	0.72154	0.592	0.314	0
SULT2B1	0	0.550009	0.497	0.312	0
CD37	0	0.394011	0.339	0.156	0
KCNC3	0	-0.682649	0.254	0.612	0
NR1H2	0	-0.634179	0.422	0.721	0
CTD-2331H12.8	0	0.560928	0.627	0.397	0
ZNF816-ZNF321P	0	0.453594	0.465	0.278	0
DOCK8	0	-0.690299	0.324	0.669	0
SLC1A1	0	-0.55839	0.383	0.624	0
PTPRD	0	-0.507334	0.832	0.906	0
MPDZ	0	0.522801	0.608	0.46	0
C9orf92	0	-0.436052	0.096	0.331	0
BNC2	0	-0.953936	0.513	0.794	0
ACO1	0	-0.706766	0.204	0.532	0
AQP3	0	-0.526528	0.027	0.301	0
PIP5K1B	0	0.65724	0.748	0.546	0
GDA	0	-0.538904	0.167	0.424	0
PCSK5	0	-0.843505	0.374	0.72	0
GNA14	0	-0.467741	0.211	0.454	0
TLE1	0	0.950835	0.766	0.436	0
FRMD3	0	-0.562669	0.605	0.817	0
NTRK2	0	1.1859	0.823	0.45	0
NXNL2	0	-0.504637	0.134	0.399	0
SUSD3	0	-0.431461	0.16	0.409	0
FBP1	0	-0.538632	0.154	0.426	0
CORO2A	0	-0.392467	0.117	0.336	0
ALDOB	0	-0.66544	0.038	0.343	0
EPB41L4B	0	0.660202	0.652	0.389	0
PALM2-AKAP2	0	-0.656565	0.601	0.829	0
AKAP2	0	-0.761429	0.293	0.653	0
SNX30	0	-0.498163	0.45	0.666	0
NEK6	0	-0.595339	0.281	0.562	0
RALGPS1	0	0.541942	0.849	0.772	0
HMCN2	0	-0.596623	0.184	0.479	0
ASS1	0	-0.958469	0.358	0.666	0
SARDH	0	-0.615237	0.174	0.478	0
SLC34A3	0	-0.346803	0.043	0.228	0
FGF9	0	0.705166	0.66	0.4	0
RP11-307N16.6	0	0.546422	0.953	0.901	0
SPATA13	0	0.546752	0.952	0.899	0
PARP4	0	-0.435541	0.139	0.384	0
ENOX1	0	0.871326	0.852	0.669	0
SIAH3	0	0.708073	0.636	0.366	0
FNDC3A	0	-0.446865	0.396	0.64	0
WDFY2	0	0.598225	0.821	0.692	0
PCDH9	0	0.452766	0.836	0.762	0
TBC1D4	0	0.530204	0.827	0.715	0
LMO7	0	0.645344	0.858	0.726	0
GPC5	0	0.512304	0.836	0.728	0
ABCC4	0	-0.664377	0.456	0.732	0
TUBGCP3	0	-0.460212	0.251	0.495	0
SLC7A7	0	-0.965778	0.219	0.574	0
STXBP6	0	-0.654024	0.236	0.569	0
PRKD1	0	0.731618	0.869	0.728	0
NID2	0	-0.471245	0.085	0.329	0
DAAM1	0	0.469575	0.741	0.632	0
PPP1R36	0	0.689556	0.455	0.159	0
RAD51B	0	0.473876	0.978	0.956	0
GALNT16	0	0.61146	0.518	0.285	0
DPF3	0	-0.684611	0.351	0.65	0
NUMB	0	-0.448526	0.489	0.704	0
LTBP2	0	0.653621	0.633	0.38	0
FLVCR2	0	-0.466755	0.435	0.655	0
GPATCH2L	0	0.637091	0.576	0.356	0
ESRRB	0	1.48421	0.882	0.376	0
KCNK10	0	-0.52573	0.141	0.421	0
KCNK13	0	0.521676	0.479	0.281	0
CCDC88C	0	-1.07141	0.229	0.668	0
FBLN5	0	-0.565826	0.177	0.453	0
RIN3	0	-0.516615	0.142	0.402	0
CLMN	0	0.48369	0.91	0.835	0
BDKRB2	0	0.496135	0.367	0.154	0
RP11-404P21.8	0	0.557675	0.41	0.177	0
BCL11B	0	1.02458	0.676	0.336	0
SLC25A47	0	-0.350143	0.026	0.214	0
TRAF3	0	-0.46057	0.216	0.482	0
AMN	0	-0.373456	0.112	0.325	0
INF2	0	-0.408495	0.165	0.401	0
SLC12A7	0	-0.726593	0.373	0.673	0
SLC6A19	0	-0.893883	0.054	0.446	0
IRX2	0	0.756339	0.379	0.056	0
C5orf38	0	0.749613	0.376	0.052	0
IRX1	0	0.51264	0.235	0.03	0
SEMA5A	0	-0.598958	0.554	0.785	0
FAM134B	0	-0.78222	0.41	0.747	0
MYO10	0	0.722359	0.912	0.664	0
CDH18	0	0.488311	0.677	0.507	0
CDH9	0	-0.418036	0.135	0.366	0
CDH6	0	-0.635513	0.171	0.477	0
PDZD2	0	-0.832384	0.578	0.809	0
C1QTNF3	0	-0.367958	0.036	0.236	0
AGXT2	0	-0.680058	0.135	0.444	0
UGT3A1	0	-0.419994	0.034	0.254	0
RANBP3L	0	0.697308	0.492	0.195	0
C9	0	-0.555984	0.427	0.669	0
DAB2	0	-0.566405	0.449	0.684	0
ITGA2	0	0.494143	0.566	0.396	0
ANKRD55	0	-0.5256	0.298	0.563	0
PDE4D	0	-0.45715	0.939	0.972	0
IQGAP2	0	-1.20314	0.207	0.71	0
ARSB	0	-0.462405	0.36	0.609	0
BHMT	0	-0.402626	0.054	0.27	0
MSH3	0	-0.648241	0.29	0.594	0
MEF2C	0	0.508056	0.579	0.356	0
SPATA9	0	0.44401	0.348	0.162	0
RHOBTB3	0	0.694911	0.869	0.74	0
GLRX	0	0.492591	0.78	0.679	0
EFNA5	0	1.03246	0.909	0.576	0
SEMA6A	0	-0.627315	0.297	0.603	0
CTC-441N14.4	0	0.42365	0.314	0.143	0
SLC22A4	0	-0.452861	0.347	0.59	0
SLC25A48	0	-0.475438	0.199	0.438	0
TRPC7	0	-0.625011	0.118	0.43	0
SIL1	0	0.4183	0.888	0.838	0
SLC23A1	0	-0.359248	0.081	0.277	0
SH3RF2	0	-0.514333	0.136	0.421	0
ABLIM3	0	-0.965166	0.09	0.512	0
PPARGC1B	0	-0.576015	0.402	0.672	0
GPX3	0	-0.529015	0.229	0.471	0
SLC36A2	0	-0.480774	0.039	0.267	0
CYFIP2	0	0.630848	0.898	0.782	0
ADRA1B	0	-0.385948	0.146	0.368	0
CCNJL	0	0.512987	0.587	0.387	0
KCNIP1	0	0.479237	0.642	0.455	0
STC2	0	-0.546941	0.042	0.317	0
SLC34A1	0	-0.550102	0.115	0.391	0
UPB1	0	-0.75187	0.143	0.491	0
TPST2	0	0.763381	0.68	0.384	0
TTC28	0	-0.494481	0.615	0.8	0
HMOX1	0	-0.485064	0.1	0.359	0
BAIAP2L2	0	-0.455278	0.077	0.32	0
MGAT3	0	-0.514142	0.087	0.348	0
ZC3H7B	0	-0.516086	0.189	0.46	0
A4GALT	0	-0.400348	0.188	0.427	0
PARVB	0	-0.600212	0.128	0.415	0
PRR5	0	-0.723098	0.342	0.638	0
ARHGAP8	0	0.51596	0.623	0.459	0
PHF21B	0	0.622452	0.496	0.228	0
ADM2	0	-0.560448	0.064	0.351	0
MIOX	0	-0.393015	0.036	0.241	0
SHANK3	0	-0.658362	0.11	0.408	0
AKR1C3	0	-0.409921	0.14	0.385	0
UCN3	0	-0.358176	0.014	0.205	0
ASB13	0	-0.507063	0.135	0.401	0
PRKCQ	0	1.20755	0.788	0.356	0
CAMK1D	0	-0.588081	0.326	0.605	0
OPTN	0	-0.375181	0.118	0.334	0
FAM171A1	0	0.808873	0.797	0.503	0
CUBN	0	-1.48912	0.345	0.73	0
CACNB2	0	0.969212	0.846	0.583	0
PLXDC2	0	-0.523633	0.565	0.773	0
NEBL	0	0.441486	0.756	0.612	0
NRP1	0	-0.474845	0.49	0.704	0
PARD3	0	-0.463624	0.822	0.916	0
RASGEF1A	0	-0.388367	0.125	0.336	0
CXCL12	0	0.686838	0.367	0.086	0
TMEM72	0	0.527682	0.615	0.442	0
WDFY4	0	-0.423118	0.154	0.391	0
VSTM4	0	-0.521385	0.066	0.331	0
A1CF	0	-0.389837	0.064	0.277	0
PRKG1	0	0.501362	0.878	0.759	0
FAM13C	0	-0.451658	0.147	0.366	0
SLC16A9	0	-0.958511	0.206	0.571	0
MRLN	0	-0.353253	0.08	0.277	0
RHOBTB1	0	-0.713494	0.286	0.605	0
DNAJC12	0	-0.40775	0.042	0.26	0
HK1	0	0.553651	0.656	0.421	0
COL13A1	0	-0.449026	0.158	0.4	0
CDH23	0	-0.45133	0.647	0.812	0
C10orf54	0	-0.528233	0.133	0.393	0
PLAU	0	0.448958	0.276	0.088	0
C10orf55	0	0.67101	0.372	0.089	0
ZNF503	0	-0.448687	0.182	0.468	0
C10orf11	0	-0.746034	0.66	0.952	0
ZMIZ1	0	0.499408	0.982	0.96	0
GRID1	0	-0.461393	0.431	0.667	0
CPEB3	0	0.81073	0.879	0.698	0
MYOF	0	0.550129	0.746	0.549	0
SORBS1	0	0.413583	0.816	0.726	0
UBTD1	0	0.506018	0.736	0.629	0
HPSE2	0	0.538193	0.556	0.365	0
ABCC2	0	-0.400539	0.089	0.307	0
SH3PXD2A	0	-0.548378	0.512	0.752	0
SORCS3	0	0.593869	0.775	0.629	0
SORCS1	0	-1.11887	0.304	0.653	0
ABLIM1	0	0.480703	0.932	0.865	0
PLPP4	0	-0.800901	0.1	0.5	0
TACC2	0	-0.504502	0.669	0.84	0
DOCK1	0	0.545085	0.9	0.825	0
CLRN3	0	-0.435125	0.016	0.247	0
PTPRE	0	-0.452724	0.156	0.384	0
DLGAP1	0	-0.412383	0.758	0.887	0
L3MBTL4	0	-0.873667	0.396	0.741	0
ARHGAP28	0	-0.534468	0.18	0.473	0
LAMA1	0	0.592821	0.662	0.466	0
CABLES1	0	-0.721401	0.421	0.734	0
TMEM241	0	-0.755335	0.436	0.752	0
ZNF521	0	-0.621426	0.286	0.578	0
KCTD1	0	0.726973	0.858	0.671	0
CHST9	0	0.517051	0.628	0.465	0
CDH2	0	-0.981441	0.209	0.602	0
RNF165	0	1.1311	0.67	0.235	0
CTIF	0	0.612236	0.916	0.799	0
MAPK4	0	0.7796	0.682	0.399	0
FECH	0	0.54209	0.461	0.259	0
ALPK2	0	-0.696139	0.361	0.66	0
KCNG2	0	-0.483625	0.054	0.277	0
PQLC1	0	-0.5969	0.307	0.569	0
GABRG3	0	-0.691309	0.269	0.615	0
FAM189A1	0	-0.529009	0.345	0.635	0
RASGRP1	0	-0.531058	0.169	0.46	0
BUB1B-PAK6	0	0.461256	0.488	0.289	0
PAK6	0	0.468275	0.464	0.26	0
CAPN3	0	-0.565045	0.087	0.367	0
FRMD5	0	-0.830341	0.172	0.554	0
SORD	0	-0.432857	0.118	0.364	0
RP11-96O20.4	0	-0.533884	0.282	0.57	0
SQRDL	0	-0.606892	0.138	0.464	0
SEMA6D	0	0.70118	0.765	0.518	0
SLC12A1	0	1.73368	0.796	0.182	0
ATP8B4	0	-0.839807	0.159	0.561	0
SLC27A2	0	-0.855295	0.064	0.457	0
NEDD4	0	-0.491848	0.132	0.398	0
CGNL1	0	0.508475	0.945	0.86	0
ALDH1A2	0	0.487069	0.884	0.783	0
RBPMS2	0	-0.400457	0.087	0.309	0
SMAD3	0	-0.439373	0.652	0.835	0
THSD4	0	0.941808	0.921	0.748	0
NEO1	0	-0.453326	0.37	0.609	0
SCAMP2	0	-0.635391	0.305	0.597	0
TBC1D2B	0	-0.45989	0.244	0.507	0
RASGRF1	0	-0.554834	0.264	0.55	0
FAH	0	-0.409252	0.228	0.464	0
LINC01314	0	-0.394704	0.138	0.37	0
ARNT2	0	0.645541	0.696	0.451	0
ABHD17C	0	1.06274	0.749	0.358	0
CFAP161	0	-0.59434	0.123	0.406	0
SLC28A1	0	-0.773612	0.187	0.54	0
PDE8A	0	-0.429632	0.533	0.754	0
ANPEP	0	-0.965882	0.102	0.499	0
AP3S2	0	-0.470524	0.232	0.496	0
C15orf38-AP3S2	0	-0.489494	0.288	0.551	0
SLCO3A1	0	0.917583	0.732	0.504	0
MCTP2	0	-0.56851	0.134	0.435	0
PCSK6	0	0.737955	0.638	0.333	0
RCAN1	0	-0.428213	0.45	0.683	0
CLDN14	0	1.11224	0.691	0.251	0
SIM2	0	1.61714	0.777	0.16	0
HLCS	0	0.840351	0.8	0.579	0
KCNJ15	0	-1.34433	0.12	0.669	0
BACE2	0	0.712144	0.721	0.384	0
PDE9A	0	0.691447	0.781	0.622	0
CYP8B1	4.71029e-308	-0.358204	0.11	0.318	9.36924e-304
CUEDC1	8.94229e-308	0.433538	0.832	0.753	1.77871e-303
HEXB	8.96823e-308	-0.406703	0.253	0.495	1.78387e-303
CARM1	5.28601e-307	0.508442	0.66	0.529	1.05144e-302
PPFIBP2	1.19024e-306	-0.43653	0.564	0.757	2.36752e-302
TRIM14	1.36987e-306	-0.354087	0.11	0.316	2.7248e-302
SCTR	1.46845e-306	0.479604	0.721	0.597	2.92089e-302
GHRHR	2.60072e-306	-0.386813	0.163	0.386	5.1731e-302
ADAMTS17	3.20051e-306	0.467361	0.806	0.717	6.36614e-302
SLC30A2	6.24212e-306	-0.325954	0.041	0.212	1.24162e-301
CHST11	5.10977e-305	-0.448395	0.315	0.553	1.01638e-300
CORO1C	1.42645e-304	-0.419093	0.322	0.565	2.83735e-300
TMEM164	2.41784e-304	0.507969	0.631	0.494	4.80933e-300
ACAA1	6.9508e-304	-0.477869	0.421	0.637	1.38258e-299
MARVELD2	7.91205e-304	0.472652	0.43	0.258	1.57379e-299
ARID5B	1.03216e-303	0.432394	0.861	0.797	2.05307e-299
EFNA1	1.79867e-303	-0.402217	0.228	0.464	3.57773e-299
PDILT	2.13096e-303	0.491992	0.429	0.259	4.2387e-299
PCK2	2.5405e-303	-0.413835	0.22	0.452	5.05332e-299
IFFO2	7.77303e-302	-0.446323	0.347	0.586	1.54613e-297
ITGA3	9.82903e-301	0.454796	0.511	0.326	1.95509e-296
CYP27A1	1.01662e-300	-0.318738	0.056	0.234	2.02217e-296
AGMO	2.20596e-300	-0.390737	0.217	0.451	4.38788e-296
FCAMR	2.89974e-300	-0.299933	0.044	0.215	5.76788e-296
BID	2.99785e-300	-0.380386	0.123	0.331	5.96303e-296
GLYATL1	3.23144e-300	-0.467245	0.319	0.541	6.42765e-296
MMP20	1.04415e-299	-0.337906	0.079	0.268	2.07691e-295
FAM46B	1.88248e-298	0.43854	0.401	0.225	3.74444e-294
DDO	1.92163e-298	-0.330466	0.058	0.236	3.82231e-294
ESRRG	2.23506e-298	0.355193	0.949	0.897	4.44576e-294
GATM	4.26917e-298	-0.423267	0.287	0.522	8.4918e-294
PLD1	6.16662e-298	-0.424159	0.352	0.59	1.2266e-293
NLGN1	9.7535e-298	-0.424629	0.616	0.779	1.94007e-293
ESR1	1.11223e-297	-0.446854	0.43	0.652	2.21234e-293
PLLP	1.64866e-297	-0.397652	0.247	0.484	3.27934e-293
QDPR	4.6643e-297	-0.384966	0.17	0.391	9.27776e-293
LIN52	1.55053e-296	-0.447455	0.419	0.641	3.08416e-292
C1orf167	1.77241e-296	-0.358184	0.122	0.328	3.5255e-292
VTCN1	2.72811e-296	0.447325	0.36	0.19	5.42648e-292
CLPTM1L	1.84541e-295	-0.366318	0.137	0.349	3.6707e-291
PROX1	2.0604e-295	0.425724	0.349	0.178	4.09835e-291
ZNF423	3.43588e-295	0.454163	0.714	0.586	6.83431e-291
ATP6V0A1	7.58711e-295	-0.405075	0.248	0.481	1.50915e-290
MTHFS	1.52125e-294	-0.420701	0.238	0.463	3.02591e-290
C4orf45	1.84577e-294	-0.387824	0.185	0.408	3.67142e-290
LRRC43	6.18075e-294	-0.350531	0.105	0.303	1.22941e-289
AKR1A1	9.16482e-294	-0.372308	0.155	0.371	1.82297e-289
QPRT	7.52731e-293	-0.294195	0.045	0.213	1.49726e-288
AR	1.44027e-292	-0.371667	0.151	0.364	2.86485e-288
TGFBR3L	2.71068e-292	-0.313518	0.047	0.216	5.39182e-288
IGSF3	3.51748e-292	0.472334	0.663	0.529	6.99661e-288
SH3RF3	3.9854e-292	-0.589942	0.451	0.676	7.92736e-288
PKDCC	5.65609e-292	-0.35733	0.118	0.322	1.12505e-287
GRIN2B	9.3225e-292	0.485904	0.624	0.48	1.85434e-287
SERPINA5	9.87431e-292	0.497922	0.414	0.243	1.9641e-287
THRB	1.02356e-290	0.428524	0.859	0.803	2.03597e-286
ABTB2	1.36496e-290	0.376304	0.866	0.772	2.71504e-286
GSG1	1.44424e-290	0.38085	0.33	0.162	2.87273e-286
MYH9	3.04151e-290	0.372585	0.878	0.81	6.04987e-286
PITPNM3	3.90073e-290	0.456125	0.408	0.232	7.75893e-286
STBD1	8.75962e-290	-0.31564	0.073	0.257	1.74238e-285
CAPN15	8.99902e-290	-0.440655	0.369	0.594	1.79e-285
LGALS2	1.24163e-289	-0.303876	0.06	0.238	2.46973e-285
GLYATL2	1.51733e-289	-0.323054	0.081	0.268	3.01811e-285
PPARGC1A	6.88166e-289	0.41102	0.86	0.774	1.36883e-284
TK2	9.577e-289	-0.422355	0.318	0.55	1.90496e-284
GPAT4	2.16549e-288	-0.377906	0.198	0.421	4.30738e-284
STK38	4.27479e-288	-0.36443	0.157	0.371	8.50299e-284
FKBP5	4.81454e-288	0.429073	0.831	0.677	9.57661e-284
GCLC	6.36634e-288	-0.407731	0.404	0.636	1.26633e-283
AC009133.22	1.83307e-287	-0.317254	0.078	0.263	3.64615e-283
F13A1	3.0015e-287	-0.354974	0.085	0.272	5.97029e-283
AL135787.1	1.8291e-286	-0.356061	0.147	0.36	3.63826e-282
AL078584.1	3.31257e-286	-0.380727	0.095	0.287	6.58903e-282
HOXD10	6.34092e-286	0.443723	0.431	0.249	1.26127e-281
SPATA22	1.06563e-285	-0.285597	0.04	0.203	2.11964e-281
OLIG1	1.30362e-285	0.310387	0.213	0.076	2.59303e-281
PRR15L	2.33997e-285	0.472787	0.481	0.321	4.65444e-281
GFRA1	2.84273e-285	-0.396244	0.157	0.369	5.65448e-281
EVA1A	3.15803e-285	-0.426767	0.392	0.616	6.28164e-281
SPARCL1	3.44079e-285	-0.394937	0.089	0.276	6.84408e-281
USP40	1.17091e-284	-0.37094	0.193	0.416	2.32905e-280
LINC00961	4.47701e-284	-0.430193	0.165	0.376	8.90523e-280
SPIRE1	6.90442e-284	0.404803	0.651	0.468	1.37336e-279
WDPCP	1.17288e-283	-0.413207	0.469	0.682	2.33297e-279
VANGL1	2.08748e-282	-0.35601	0.147	0.355	4.1522e-278
PDE1B	3.53569e-282	0.402772	0.296	0.14	7.03283e-278
GRHPR	3.84686e-282	-0.401416	0.215	0.434	7.65179e-278
TMEM213	4.64382e-282	0.428686	0.428	0.252	9.23703e-278
UST	7.24784e-282	0.458477	0.637	0.49	1.44167e-277
LARGE1	1.48299e-281	-0.351944	0.782	0.891	2.94982e-277
WSCD1	2.12505e-281	0.507084	0.665	0.539	4.22693e-277
DAPK2	3.04232e-281	-0.384034	0.173	0.39	6.05148e-277
MRPS6	1.62978e-280	0.479317	0.657	0.529	3.2418e-276
PLCXD3	2.03881e-280	-0.359771	0.137	0.341	4.05539e-276
CCDC158	3.92361e-280	-0.345606	0.114	0.311	7.80446e-276
MEIS1	8.5493e-280	-0.467481	0.265	0.48	1.70054e-275
MYOM2	2.37749e-279	-0.393387	0.285	0.516	4.72907e-275
ACOT12	2.98972e-279	-0.33731	0.11	0.305	5.94684e-275
CIT	3.45409e-279	0.427745	0.798	0.719	6.87053e-275
SORL1	4.82717e-279	0.440558	0.573	0.392	9.60173e-275
ACSM5	6.12807e-279	-0.336358	0.095	0.283	1.21893e-274
VPS13D	9.3355e-279	-0.431983	0.587	0.786	1.85692e-274
BPHL	5.09906e-278	-0.38765	0.247	0.473	1.01425e-273
GCH1	7.64875e-278	-0.357313	0.152	0.36	1.52141e-273
LHFPL2	9.4235e-278	-0.412983	0.392	0.623	1.87443e-273
SEMA3D	1.18948e-277	-0.398683	0.197	0.414	2.36599e-273
ACBD6	1.84575e-276	-0.411494	0.371	0.596	3.67138e-272
RP11-201K10.3	1.94892e-276	0.446489	0.445	0.274	3.8766e-272
RASGRF2	2.56009e-276	-0.40852	0.312	0.542	5.09228e-272
CMTM7	3.30986e-276	-0.389258	0.283	0.515	6.58365e-272
ENTPD2	4.20825e-276	-0.314729	0.087	0.272	8.37064e-272
TSPAN2	7.63768e-276	-0.323745	0.069	0.244	1.51921e-271
IL4R	1.149e-275	-0.397369	0.043	0.201	2.28548e-271
RP11-33O4.2	1.39086e-275	-0.429409	0.396	0.613	2.76655e-271
NAA11	6.84695e-275	-0.316536	0.085	0.269	1.36193e-270
USP30	1.09782e-274	-0.346699	0.144	0.349	2.18368e-270
SLC45A4	1.43863e-273	0.39103	0.836	0.75	2.86157e-269
SLC5A2	2.25485e-273	-0.353345	0.122	0.318	4.48513e-269
OSBPL6	3.15508e-273	-0.387997	0.271	0.495	6.27577e-269
ITGA9	3.29343e-273	-0.459095	0.502	0.718	6.55095e-269
KLHL14	8.75099e-273	0.439335	0.459	0.288	1.74066e-268
ABHD14B	1.39046e-272	-0.398957	0.31	0.538	2.76577e-268
MTCL1	7.74414e-272	0.468291	0.66	0.533	1.54039e-267
CACNA1C	1.3643e-271	0.325174	0.863	0.799	2.71373e-267
CD81	2.49513e-271	0.444132	0.469	0.301	4.96306e-267
PLA2G4F	3.89263e-271	0.400243	0.386	0.21	7.74283e-267
MAST2	5.71611e-271	-0.386898	0.345	0.573	1.13699e-266
AP1M1	9.85244e-271	-0.368272	0.155	0.36	1.95975e-266
MLXIPL	1.04621e-270	-0.397353	0.198	0.408	2.08102e-266
ZGPAT	1.18978e-270	-0.366985	0.167	0.374	2.36659e-266
MLIP	8.73103e-270	-0.396611	0.328	0.554	1.73669e-265
EHHADH	1.71868e-269	-0.391124	0.266	0.488	3.41863e-265
DNAJC16	2.06717e-269	-0.401607	0.45	0.666	4.1118e-265
G6PC	5.13016e-269	-0.346061	0.094	0.277	1.02044e-264
PNPLA3	5.80299e-269	-0.386672	0.218	0.433	1.15427e-264
GNGT1	6.31626e-269	0.474881	0.511	0.354	1.25637e-264
LIPA	6.71161e-269	0.366226	0.909	0.871	1.33501e-264
AHCY	7.62259e-269	-0.398879	0.296	0.521	1.51621e-264
SLC12A6	1.04812e-268	-0.377834	0.251	0.474	2.08482e-264
CERS4	1.5706e-268	-0.391843	0.25	0.471	3.12408e-264
SHISA6	1.82446e-268	-0.358026	0.255	0.482	3.62904e-264
SLC5A11	3.44361e-268	-0.313983	0.062	0.229	6.84969e-264
FAM196B	6.05078e-268	-0.324133	0.094	0.279	1.20356e-263
FIGNL1	7.27255e-268	-0.395382	0.23	0.447	1.44658e-263
SERPINA1	7.39795e-268	-0.301197	0.053	0.216	1.47153e-263
REXO1	2.8586e-267	-0.391316	0.229	0.446	5.68604e-263
FRMD1	4.80038e-267	-0.329341	0.08	0.256	9.54843e-263
NFATC4	5.60715e-267	0.42085	0.395	0.23	1.11532e-262
DGKB	1.63199e-266	-0.417586	0.444	0.656	3.24618e-262
RACGAP1	2.25313e-266	-0.372279	0.216	0.433	4.4817e-262
PAPLN	3.01208e-266	-0.425279	0.345	0.56	5.99133e-262
SLC2A9	4.38911e-266	-0.525261	0.663	0.771	8.73038e-262
ENPP1	6.26686e-266	-0.375683	0.199	0.412	1.24654e-261
LIMK2	1.00716e-265	-0.401525	0.278	0.501	2.00334e-261
ULK4	2.33983e-265	-0.406855	0.549	0.734	4.65416e-261
KYAT1	3.27185e-265	-0.406032	0.298	0.518	6.50803e-261
PHOSPHO1	4.45069e-264	0.339108	0.231	0.094	8.85287e-260
SLC47A1	6.14311e-264	-0.484016	0.557	0.703	1.22193e-259
GSDMD	6.95414e-264	-0.339197	0.147	0.349	1.38325e-259
TRIM38	1.72665e-263	-0.344043	0.148	0.349	3.43447e-259
SFXN1	2.69282e-263	-0.31366	0.114	0.305	5.35628e-259
AEBP2	3.68275e-263	0.433388	0.726	0.624	7.32537e-259
ATP2C1	8.15531e-263	0.453176	0.601	0.467	1.62217e-258
LPL	9.89094e-263	0.41308	0.336	0.182	1.96741e-258
AVEN	1.45572e-262	-0.371222	0.259	0.48	2.89557e-258
NOL10	2.00445e-262	-0.361116	0.178	0.387	3.98704e-258
SLC9A4	4.49601e-262	-0.325376	0.081	0.256	8.94302e-258
PLIN2	4.93481e-262	-0.357692	0.159	0.362	9.81583e-258
TMEM62	6.83122e-262	0.419493	0.383	0.223	1.3588e-257
LINC00854	7.32223e-262	-0.326622	0.1	0.284	1.45647e-257
RP1-34B20.21	8.08982e-262	-0.29691	0.07	0.24	1.60915e-257
TPH2	2.41437e-261	0.469831	0.468	0.313	4.80241e-257
LHX4	2.88409e-261	-0.423602	0.28	0.492	5.73675e-257
FAM151A	3.55978e-261	-0.319706	0.094	0.275	7.08077e-257
PLPP1	4.55238e-261	-0.420786	0.363	0.588	9.05515e-257
COLEC11	1.10407e-260	-0.321029	0.098	0.281	2.19611e-256
TP53I11	1.25373e-260	-0.369227	0.119	0.308	2.49379e-256
RNF19A	3.70805e-260	-0.382576	0.362	0.588	7.37568e-256
SLC9A1	3.77373e-260	0.433684	0.523	0.357	7.50633e-256
SPNS3	1.70349e-259	-0.382388	0.234	0.447	3.3884e-255
MMRN1	2.37236e-259	0.372276	0.285	0.138	4.71886e-255
NAALADL2	2.85205e-259	0.372933	0.886	0.834	5.67301e-255
TNFRSF1A	3.09073e-259	-0.37901	0.244	0.464	6.14777e-255
GATA3	6.81087e-259	-0.445019	0.074	0.238	1.35475e-254
GALK2	9.69724e-259	-0.390163	0.362	0.586	1.92888e-254
WFDC1	1.39114e-258	0.376743	0.278	0.132	2.76712e-254
SV2C	1.49612e-258	-0.350306	0.15	0.349	2.97593e-254
ARHGEF4	2.22171e-258	-0.333865	0.168	0.374	4.4192e-254
SH3BGRL2	2.43198e-258	-0.336719	0.125	0.317	4.83744e-254
RNF157	3.12006e-258	-0.336514	0.172	0.38	6.20612e-254
REPS2	6.99368e-258	-0.357138	0.255	0.474	1.39111e-253
HOXC6	1.26636e-257	0.471413	0.718	0.62	2.51892e-253
ADGRL3	1.59804e-257	0.428351	0.654	0.513	3.17866e-253
SCUBE1	4.12873e-257	-0.439146	0.229	0.436	8.21245e-253
CAMK2G	6.21412e-257	-0.391015	0.298	0.513	1.23605e-252
TFEC	6.35154e-257	-0.327161	0.152	0.353	1.26338e-252
AFAP1L1	9.7344e-257	-0.403668	0.189	0.396	1.93627e-252
SHISA3	1.70559e-256	0.377344	0.317	0.163	3.3926e-252
CCDC73	2.58081e-256	-0.318326	0.116	0.305	5.13348e-252
CPXM2	3.59794e-256	0.391077	0.489	0.302	7.15665e-252
SLC4A4	3.85303e-256	-0.537489	0.635	0.737	7.66406e-252
METTL21B	3.95103e-256	-0.360295	0.217	0.429	7.859e-252
SNTG2	4.50197e-256	-0.357724	0.197	0.407	8.95487e-252
GSS	6.7024e-255	-0.365666	0.216	0.426	1.33317e-250
CTDSPL	9.48463e-255	0.396896	0.804	0.726	1.88659e-250
PHLDA1	2.14511e-254	-0.33019	0.15	0.35	4.26685e-250
GNAS	2.25607e-254	0.412959	0.507	0.342	4.48755e-250
CHN2	2.6042e-254	-0.399112	0.66	0.803	5.18001e-250
DET1	5.01667e-254	0.430644	0.375	0.222	9.97865e-250
DMGDH	6.06647e-254	-0.399296	0.609	0.772	1.20668e-249
TSPAN14	6.15384e-254	0.391089	0.753	0.661	1.22406e-249
ATP6V0E1	7.75681e-254	0.453731	0.554	0.408	1.54291e-249
RP11-295K3.1	1.13515e-253	0.417136	0.58	0.42	2.25792e-249
COA3	2.37916e-253	0.420874	0.385	0.23	4.73238e-249
MDGA2	2.54596e-253	-0.373532	0.405	0.626	5.06416e-249
HPGD	4.78385e-253	-0.302854	0.096	0.275	9.51556e-249
NFASC	9.75363e-253	-0.404831	0.3	0.515	1.9401e-248
HMOX2	1.09141e-252	-0.371327	0.3	0.521	2.17093e-248
ITIH5	1.31255e-252	-0.370051	0.103	0.282	2.61079e-248
CTBP2	1.59382e-252	0.341939	0.922	0.895	3.17027e-248
TSPAN8	2.1966e-252	0.437594	0.525	0.372	4.36927e-248
KIRREL	1.03296e-251	0.442942	0.564	0.403	2.05465e-247
BST1	2.38715e-251	-0.272916	0.052	0.209	4.74828e-247
C11orf63	3.99789e-251	-0.359575	0.19	0.395	7.95221e-247
RFTN1	5.02418e-251	-0.449572	0.194	0.396	9.9936e-247
RYR3	1.21953e-250	-0.363219	0.331	0.558	2.42576e-246
KCNAB2	1.22113e-250	-0.380915	0.299	0.515	2.42894e-246
GALNT9	2.40511e-250	0.442737	0.706	0.6	4.78399e-246
GOLM1	3.36369e-250	0.443919	0.538	0.386	6.69071e-246
RUVBL1	4.92145e-250	-0.393725	0.449	0.658	9.78927e-246
MYO9A	2.163e-249	0.442993	0.723	0.63	4.30242e-245
FGFR2	3.87014e-249	0.426149	0.775	0.692	7.69809e-245
CDH1	5.5646e-249	0.406668	0.59	0.433	1.10685e-244
PIWIL2	9.90937e-249	-0.273413	0.064	0.226	1.97107e-244
BRD9	1.83746e-248	-0.355617	0.164	0.361	3.6549e-244
RELN	9.72429e-248	-0.360914	0.255	0.472	1.93426e-243
SLC9A2	1.35148e-247	-0.324397	0.116	0.3	2.68822e-243
SSH2	2.38181e-247	-0.371144	0.6	0.776	4.73765e-243
NRP2	2.68014e-247	-0.388188	0.23	0.441	5.33107e-243
TANGO6	2.774e-247	-0.371096	0.328	0.549	5.51775e-243
MICU1	2.77535e-247	-0.373994	0.287	0.506	5.52045e-243
RIDA	3.90059e-247	-0.337402	0.169	0.368	7.75867e-243
NUDT4	4.36087e-247	0.464768	0.578	0.453	8.67421e-243
RFESD	7.52265e-247	0.444829	0.49	0.344	1.49633e-242
SOGA1	1.2809e-246	0.414045	0.594	0.445	2.54783e-242
KLHL25	1.31686e-246	-0.349513	0.297	0.516	2.61937e-242
BMP1	1.55447e-246	-0.367068	0.162	0.357	3.092e-242
ELOVL5	2.17677e-246	-0.358084	0.231	0.444	4.32981e-242
CFAP74	3.96383e-246	-0.345733	0.131	0.319	7.88445e-242
C5orf49	4.44013e-246	-0.278449	0.074	0.239	8.83187e-242
SUPT6H	1.07042e-245	-0.336052	0.174	0.374	2.12918e-241
THADA	1.69912e-245	0.374172	0.854	0.8	3.37972e-241
KIAA0100	1.84803e-245	-0.360361	0.217	0.425	3.67591e-241
KCNQ1	4.83864e-245	0.338374	0.925	0.899	9.62453e-241
WDR72	2.886e-244	-0.426003	0.607	0.749	5.74054e-240
SLC22A10	6.52741e-244	-0.29116	0.073	0.237	1.29837e-239
LPCAT1	1.08321e-243	0.447506	0.448	0.297	2.15461e-239
IRS1	1.59755e-243	0.430032	0.672	0.567	3.17768e-239
TMPRSS4	1.63052e-243	-0.36445	0.203	0.405	3.24327e-239
CFDP1	3.11722e-243	-0.384163	0.51	0.703	6.20047e-239
FZD5	9.04262e-242	-0.345405	0.221	0.429	1.79867e-237
LRP6	1.13334e-241	0.439526	0.64	0.524	2.25432e-237
RP1L1	2.15051e-241	-0.309561	0.11	0.289	4.27758e-237
SYT8	2.3264e-241	0.338267	0.265	0.123	4.62745e-237
ASIC4	3.42212e-241	0.37965	0.28	0.14	6.80695e-237
DAB1	3.59894e-241	-0.323751	0.67	0.827	7.15865e-237
TAF3	1.38031e-240	-0.378844	0.286	0.499	2.74557e-236
SLC22A7	9.10815e-240	-0.291924	0.077	0.24	1.8117e-235
MAD1L1	9.41923e-240	0.3972	0.845	0.786	1.87358e-235
HAGH	1.15506e-239	-0.335152	0.214	0.419	2.29754e-235
TTC38	1.33892e-239	-0.35963	0.219	0.424	2.66324e-235
PTPN1	1.44077e-239	-0.390658	0.392	0.604	2.86584e-235
KIAA1217	4.39164e-239	0.322578	0.913	0.881	8.73542e-235
RAPH1	4.98917e-239	-0.356597	0.309	0.526	9.92396e-235
GUCY1A3	7.81284e-239	0.446567	0.513	0.373	1.55405e-234
HTRA1	3.95108e-238	-0.318251	0.091	0.259	7.85909e-234
RP11-192H23.4	4.48342e-238	-0.440188	0.628	0.766	8.91796e-234
SNX10	8.23323e-238	0.401729	0.73	0.63	1.63767e-233
ERICH5	1.65107e-237	-0.267444	0.063	0.218	3.28415e-233
C6orf106	4.81942e-237	-0.365183	0.359	0.576	9.5863e-233
HBG2	5.00953e-237	-0.366838	0.366	0.579	9.96445e-233
FTCD	8.49621e-237	-0.312129	0.133	0.319	1.68998e-232
IRAK2	1.35684e-236	-0.347341	0.172	0.368	2.69888e-232
INPP5J	2.30525e-236	0.368846	0.341	0.184	4.58537e-232
DUS2	2.34681e-236	-0.351694	0.196	0.395	4.66804e-232
CARD10	5.14765e-236	-0.373072	0.319	0.533	1.02392e-231
CARMIL1	6.41941e-236	0.404147	0.739	0.639	1.27689e-231
THNSL2	9.50236e-236	-0.308313	0.128	0.311	1.89011e-231
GIPC2	1.04831e-235	-0.370525	0.46	0.669	2.08519e-231
TAF4	1.93076e-235	-0.364507	0.362	0.574	3.84047e-231
C19orf12	2.84018e-235	-0.322505	0.185	0.382	5.6494e-231
CYP17A1	3.93686e-235	-0.282558	0.068	0.225	7.83081e-231
SCD	1.22239e-234	-0.274428	0.068	0.225	2.43145e-230
ATP8A2	1.22308e-234	-0.38465	0.382	0.6	2.43283e-230
DYSF	2.22367e-234	-0.395458	0.296	0.51	4.42311e-230
CTSH	1.58539e-233	-0.38006	0.331	0.54	3.15349e-229
HOXB9	1.72502e-233	0.358653	0.315	0.163	3.43123e-229
MYO5B	1.80566e-233	-0.356735	0.639	0.793	3.59165e-229
RDH5	1.94758e-233	-0.258645	0.067	0.223	3.87393e-229
NOTCH3	2.21284e-233	0.363754	0.339	0.185	4.40157e-229
MED15	2.29089e-233	-0.370941	0.437	0.647	4.55681e-229
C2orf82	1.11848e-232	-0.289665	0.1	0.27	2.22477e-228
SGK1	1.38623e-232	-0.394447	0.42	0.627	2.75736e-228
RBBP8	2.72839e-232	0.39208	0.728	0.631	5.42704e-228
BIK	6.97798e-232	-0.300305	0.098	0.266	1.38799e-227
ITGB8	1.44334e-231	0.425192	0.581	0.449	2.87094e-227
PFKP	2.95095e-231	0.416094	0.687	0.572	5.86973e-227
DGKI	4.78999e-231	-0.430823	0.386	0.595	9.52778e-227
HDAC7	5.72069e-231	0.367156	0.587	0.422	1.1379e-226
ADORA2A	9.13706e-231	-0.331489	0.115	0.29	1.81745e-226
GLRA1	4.13256e-230	0.363416	0.271	0.134	8.22008e-226
SSPN	4.94517e-230	0.409989	0.656	0.538	9.83643e-226
TYMS	7.20208e-230	-0.289296	0.094	0.26	1.43257e-225
CFAP46	7.67729e-230	-0.326376	0.199	0.398	1.52709e-225
CNTN3	8.10876e-230	-0.333477	0.212	0.414	1.61291e-225
FARP1	1.05698e-229	0.308594	0.975	0.939	2.10245e-225
GUCD1	1.56188e-229	-0.392181	0.405	0.603	3.10673e-225
ZNF804B	3.2754e-229	-0.365878	0.355	0.564	6.51509e-225
AMMECR1	3.57834e-229	0.459228	0.569	0.445	7.11768e-225
BEND7	4.95971e-229	-0.324007	0.233	0.441	9.86536e-225
RP11-766F14.2	7.37029e-229	0.333945	0.26	0.123	1.46603e-224
C1QTNF3-AMACR	1.34727e-228	-0.364176	0.358	0.567	2.67985e-224
NDRG1	1.58694e-228	-0.474467	0.649	0.792	3.15659e-224
STRA6	4.82713e-228	-0.302387	0.067	0.22	9.60165e-224
WIPF1	5.24593e-228	-0.393219	0.351	0.551	1.04347e-223
DNAJC5B	6.19709e-228	-0.304087	0.155	0.344	1.23266e-223
PILRA	6.47697e-228	0.367579	0.292	0.15	1.28833e-223
ERICH1	1.75142e-227	0.434801	0.634	0.522	3.48375e-223
MPPED2	1.79015e-227	0.374805	0.76	0.674	3.56079e-223
C6orf132	1.96288e-227	-0.307835	0.169	0.361	3.90436e-223
CYP4B1	5.94554e-227	-0.309654	0.135	0.316	1.18263e-222
SUSD2	7.88165e-227	-0.262487	0.062	0.212	1.56774e-222
ACO2	1.00881e-226	-0.366839	0.453	0.65	2.00662e-222
ADCY8	1.09372e-226	-0.320214	0.194	0.394	2.17553e-222
GMNC	1.94501e-226	-0.269815	0.084	0.245	3.86882e-222
DPYSL2	2.4963e-226	-0.401813	0.492	0.675	4.96539e-222
PHLPP2	2.63784e-226	-0.305839	0.191	0.388	5.24692e-222
ARSJ	4.06294e-226	-0.315734	0.258	0.471	8.0816e-222
TAF1B	6.63339e-226	-0.310123	0.176	0.37	1.31945e-221
C16orf45	8.04271e-226	-0.365445	0.324	0.538	1.59978e-221
CHST15	1.27113e-225	-0.311158	0.055	0.201	2.52841e-221
DISP1	1.44663e-225	-0.320941	0.201	0.399	2.87749e-221
SPATA18	2.06447e-225	-0.262026	0.063	0.214	4.10643e-221
DENND5B	4.86459e-225	-0.343311	0.375	0.591	9.67616e-221
GALNT2	5.3565e-225	-0.387886	0.59	0.75	1.06546e-220
ALDH1B1	6.77203e-225	-0.262877	0.081	0.24	1.34702e-220
FNBP1	1.18054e-224	-0.365037	0.247	0.45	2.34821e-220
SYT9	1.54816e-224	-0.332947	0.257	0.466	3.07944e-220
ST20-MTHFS	2.06846e-224	-0.376524	0.388	0.586	4.11437e-220
ENTPD5	3.89261e-224	-0.355936	0.324	0.531	7.74279e-220
CRIP2	4.04196e-224	0.350276	0.395	0.236	8.03986e-220
KIAA1147	8.7805e-224	-0.308055	0.184	0.38	1.74653e-219
ACADL	1.14186e-223	-0.330858	0.237	0.441	2.27127e-219
KL	1.73366e-223	-0.345804	0.271	0.478	3.44843e-219
ACSBG1	1.87532e-223	-0.298126	0.133	0.313	3.73019e-219
GGT1	7.02516e-223	-0.427687	0.344	0.532	1.39738e-218
SLC37A4	7.31093e-223	-0.330978	0.219	0.415	1.45422e-218
FAT1	9.37535e-223	-0.377986	0.607	0.759	1.86485e-218
ADAMTS8	1.70676e-222	0.375778	0.257	0.126	3.39492e-218
CYTIP	2.1079e-222	0.429614	0.419	0.274	4.19283e-218
PLOD1	2.31746e-222	-0.305932	0.149	0.332	4.60965e-218
RP11-156P1.2	2.55932e-222	-0.325004	0.222	0.421	5.09074e-218
NMNAT2	5.35367e-222	0.418172	0.502	0.356	1.0649e-217
TACSTD2	5.67781e-222	0.299875	0.22	0.095	1.12937e-217
MOV10	8.98643e-222	-0.303127	0.178	0.369	1.78749e-217
ALDH7A1	1.37307e-221	-0.345993	0.262	0.464	2.73117e-217
CA12	1.38281e-221	0.39544	0.728	0.629	2.75054e-217
C15orf39	1.59442e-221	-0.309009	0.199	0.396	3.17147e-217
AATK	3.29518e-221	-0.383091	0.147	0.323	6.55445e-217
CWH43	3.93549e-221	-0.28034	0.099	0.265	7.82808e-217
MPP5	4.72128e-221	-0.338705	0.301	0.509	9.3911e-217
GLG1	6.88233e-221	-0.388788	0.466	0.65	1.36897e-216
MPP1	1.49667e-220	-0.275498	0.113	0.284	2.97703e-216
AMZ1	4.18182e-220	-0.340678	0.154	0.335	8.31806e-216
DEFB1	9.69628e-220	0.357389	0.464	0.3	1.92869e-215
CORO2B	1.20117e-219	-0.394711	0.225	0.42	2.38925e-215
RP11-434D12.1	2.72369e-219	-0.264408	0.083	0.241	5.4177e-215
CLNS1A	4.09995e-219	-0.332497	0.276	0.484	8.15522e-215
OCLN	4.56304e-219	0.4067	0.469	0.322	9.07635e-215
GAK	4.59186e-219	-0.353271	0.282	0.488	9.13367e-215
GRIK2	5.83579e-219	0.418636	0.516	0.373	1.1608e-214
RCAN2	6.05746e-219	0.382511	0.652	0.537	1.20489e-214
APBB1IP	6.69029e-219	-0.33211	0.166	0.349	1.33077e-214
CRHR2	2.62255e-218	0.322169	0.239	0.111	5.21652e-214
C11orf74	2.68835e-218	0.397069	0.349	0.211	5.34739e-214
PTPRN2	7.02894e-218	-0.300018	0.431	0.645	1.39813e-213
FER1L6	2.10707e-217	-0.358751	0.333	0.536	4.19118e-213
SYN3	2.48419e-217	-0.426794	0.74	0.873	4.94131e-213
SH3PXD2B	2.91332e-217	-0.328574	0.175	0.362	5.79489e-213
AHCYL2	5.34838e-217	-0.366308	0.495	0.681	1.06385e-212
FGGY	7.17587e-217	-0.3414	0.777	0.867	1.42735e-212
GPHN	7.81353e-217	-0.366295	0.603	0.765	1.55419e-212
SAMD3	8.3375e-217	-0.283765	0.161	0.349	1.65841e-212
DLEC1	8.71207e-217	-0.330892	0.201	0.392	1.73292e-212
TULP4	1.7726e-216	-0.341969	0.431	0.639	3.52589e-212
NPAS2	2.31098e-216	-0.328683	0.277	0.485	4.59678e-212
PCDH15	2.33787e-216	-0.385724	0.668	0.797	4.65026e-212
MID1	3.8506e-216	-0.344405	0.327	0.54	7.65923e-212
PXDC1	1.41876e-215	-0.356219	0.195	0.385	2.82206e-211
ATP6V1B2	4.25335e-215	-0.321121	0.234	0.433	8.46035e-211
OPLAH	4.81702e-215	0.402743	0.336	0.199	9.58153e-211
FLT1	8.4841e-215	-0.584765	0.161	0.336	1.68757e-210
GRM8	9.88164e-215	0.403338	0.667	0.56	1.96556e-210
ACOT13	1.22808e-214	-0.303415	0.184	0.373	2.44278e-210
KCNJ12	1.49967e-214	0.365882	0.269	0.137	2.983e-210
TFCP2L1	1.6879e-214	0.35812	0.81	0.72	3.35739e-210
SMIM24	2.59837e-214	-0.269728	0.127	0.302	5.16843e-210
IQSEC2	2.90591e-214	-0.289596	0.156	0.339	5.78016e-210
BTBD16	3.00626e-214	-0.268057	0.087	0.245	5.97976e-210
DHRSX	5.94214e-214	-0.346504	0.507	0.694	1.18195e-209
SLC15A2	1.61218e-213	0.34852	0.274	0.142	3.20678e-209
SERTAD4	2.06367e-213	0.343088	0.288	0.15	4.10484e-209
ITGB5	2.54409e-213	0.367999	0.813	0.762	5.06045e-209
LRMP	3.26417e-213	-0.275758	0.092	0.252	6.49275e-209
GRIN2A	5.027e-213	-0.281038	0.273	0.486	9.99921e-209
TGFBR2	5.24162e-213	0.374518	0.642	0.533	1.04261e-208
RAB8B	5.99395e-213	-0.331925	0.233	0.429	1.19226e-208
RNF128	6.88167e-213	-0.258945	0.094	0.255	1.36883e-208
VPS8	9.23423e-213	-0.315959	0.23	0.431	1.83678e-208
TDP2	5.99853e-212	-0.287645	0.147	0.326	1.19317e-207
CRTC3	6.54449e-212	-0.330015	0.301	0.511	1.30176e-207
SLC37A1	9.60952e-212	0.39793	0.712	0.616	1.91143e-207
FAM47E-STBD1	1.99444e-211	-0.308326	0.222	0.419	3.96713e-207
ADGRB2	2.01829e-211	-0.280208	0.097	0.256	4.01458e-207
ADAMTS5	3.73822e-211	-0.296256	0.146	0.323	7.4357e-207
NYNRIN	5.45314e-211	0.30609	0.213	0.094	1.08468e-206
ABI3BP	7.32858e-211	-0.336196	0.255	0.456	1.45773e-206
USH2A	8.96133e-211	-0.318417	0.28	0.486	1.7825e-206
IGSF21	9.6695e-211	-0.310748	0.221	0.415	1.92336e-206
EML4	1.14221e-210	-0.359512	0.407	0.607	2.27196e-206
KLHL29	1.23938e-210	-0.397735	0.466	0.657	2.46524e-206
CAMK1	1.26931e-210	-0.271031	0.099	0.26	2.52479e-206
RPTOR	2.485e-210	-0.334227	0.655	0.801	4.94291e-206
AATF	3.46997e-210	-0.305197	0.235	0.434	6.90211e-206
KIF26A	4.46217e-210	0.322374	0.283	0.145	8.8757e-206
GNAI1	4.76693e-210	0.404193	0.499	0.364	9.48191e-206
CD86	1.24006e-209	0.336173	0.278	0.145	2.4666e-205
TRPM6	1.41763e-209	-0.387981	0.177	0.356	2.81982e-205
KLF12	1.45201e-209	0.403286	0.686	0.598	2.8882e-205
HSD17B11	4.28936e-209	-0.259047	0.088	0.245	8.53197e-205
HUS1	1.04473e-208	-0.349496	0.419	0.63	2.07806e-204
ARSF	1.13989e-208	-0.255052	0.062	0.205	2.26736e-204
TPCN1	1.97538e-207	-0.365012	0.669	0.801	3.92924e-203
TBC1D16	2.89295e-207	0.402911	0.778	0.713	5.75436e-203
ELFN1	1.94886e-206	0.404382	0.4	0.26	3.87648e-202
PLAC1	2.96697e-206	0.37681	0.334	0.194	5.9016e-202
TGFB1	3.83131e-206	-0.330667	0.225	0.418	7.62087e-202
AGBL4	7.41095e-206	0.300202	0.93	0.885	1.47411e-201
DDX58	8.36183e-206	-0.294023	0.186	0.373	1.66325e-201
NET1	1.65277e-205	-0.306142	0.226	0.421	3.28753e-201
ZNF407	4.7452e-205	-0.322863	0.513	0.702	9.43868e-201
PEX5L	8.91853e-205	0.374712	0.446	0.296	1.77398e-200
GGACT	1.22883e-204	-0.382691	0.367	0.554	2.44427e-200
XYLB	2.14013e-204	-0.305544	0.174	0.354	4.25693e-200
SULF2	2.27774e-204	-0.348265	0.318	0.515	4.53066e-200
BCR	2.80078e-204	0.333696	0.89	0.853	5.57103e-200
KCNH7	3.67293e-204	0.422551	0.563	0.442	7.30583e-200
CCDC8	5.18339e-204	0.2891	0.21	0.092	1.03103e-199
PLS1	8.39999e-204	-0.298725	0.22	0.414	1.67084e-199
DNAJC11	9.16736e-204	0.413184	0.649	0.544	1.82348e-199
ISM1	1.2721e-203	-0.290813	0.158	0.337	2.53034e-199
PPM1H	1.4232e-203	0.350669	0.769	0.683	2.83089e-199
BMX	1.5391e-203	-0.268186	0.121	0.288	3.06141e-199
ZNF532	1.77242e-203	0.367163	0.56	0.422	3.52553e-199
WDR1	2.15211e-203	0.386219	0.656	0.554	4.28076e-199
ZFHX2	2.58751e-203	0.387909	0.476	0.34	5.14682e-199
LHFPL3	3.37203e-203	-0.33311	0.371	0.575	6.70731e-199
BMP6	2.91243e-202	0.423707	0.431	0.298	5.79311e-198
MATN2	3.54574e-202	-0.308898	0.147	0.321	7.05283e-198
NPL	7.79787e-202	-0.290069	0.139	0.309	1.55107e-197
MASP1	1.24563e-201	-0.270839	0.106	0.264	2.47769e-197
AQP11	1.32086e-201	-0.26004	0.126	0.295	2.62731e-197
PTGR1	2.07233e-200	-0.282905	0.185	0.371	4.12208e-196
UBR4	4.39955e-200	-0.338132	0.475	0.667	8.75115e-196
IDNK	5.90785e-200	-0.280549	0.154	0.329	1.17513e-195
C2orf54	7.98178e-200	-0.290331	0.109	0.267	1.58766e-195
CEP170B	1.04518e-199	0.415482	0.489	0.362	2.07897e-195
NSMF	1.36805e-199	-0.324149	0.193	0.374	2.72119e-195
TMTC1	2.75097e-199	-0.438993	0.265	0.452	5.47196e-195
FOLR3	2.82127e-199	0.347101	0.307	0.173	5.61179e-195
SMOC2	3.40073e-199	0.378265	0.46	0.319	6.76439e-195
IMPA2	3.47981e-199	0.355957	0.832	0.78	6.92169e-195
FADS3	6.93108e-199	-0.261182	0.095	0.248	1.37866e-194
VPS4A	9.95836e-199	-0.298594	0.199	0.386	1.98082e-194
ST7	1.50065e-198	-0.359476	0.638	0.768	2.98495e-194
RPS6KA6	2.93155e-198	0.372848	0.336	0.201	5.83114e-194
RP11-47I22.4	3.42416e-198	0.36336	0.763	0.694	6.811e-194
CACNA2D1	3.60052e-198	-0.33278	0.424	0.622	7.16179e-194
BCAS4	4.05653e-198	0.428647	0.515	0.386	8.06885e-194
ATF6	4.26489e-198	-0.306052	0.239	0.432	8.48329e-194
SLC5A1	4.90101e-198	0.388927	0.432	0.287	9.74859e-194
MAP3K14	5.7361e-198	-0.33845	0.47	0.66	1.14097e-193
SIPA1L3	7.71003e-198	-0.316993	0.709	0.829	1.5336e-193
MGAM	1.45262e-197	-0.317715	0.191	0.369	2.88941e-193
AMBRA1	3.97522e-197	-0.331991	0.336	0.536	7.90712e-193
NCALD	1.71834e-196	-0.363011	0.279	0.472	3.41796e-192
HES2	9.01521e-196	-0.261078	0.123	0.287	1.79322e-191
BCL2L13	1.09613e-195	-0.328711	0.425	0.625	2.18032e-191
ACOT9	1.26276e-195	-0.272698	0.154	0.327	2.51175e-191
MYO5C	1.44327e-195	0.370482	0.511	0.371	2.8708e-191
MFHAS1	3.23411e-195	0.380723	0.764	0.691	6.43298e-191
LMCD1	3.54974e-195	-0.337491	0.27	0.463	7.0608e-191
GRIK1	3.7059e-195	-0.299963	0.284	0.481	7.3714e-191
SH3GL1	3.76593e-195	-0.34267	0.386	0.584	7.49082e-191
SCARB1	8.80844e-195	-0.322359	0.275	0.468	1.75209e-190
NIPSNAP1	1.00357e-194	-0.290554	0.151	0.32	1.9962e-190
TPPP2	1.01182e-194	0.332037	0.285	0.156	2.01261e-190
PDZRN3	1.16173e-194	-0.324456	0.602	0.759	2.3108e-190
PTPRK	2.92842e-194	-0.315139	0.633	0.788	5.82493e-190
ST8SIA5	3.33263e-194	0.35504	0.32	0.184	6.62894e-190
SGK3	7.43697e-194	-0.302435	0.325	0.527	1.47929e-189
BRINP1	1.00753e-193	-0.266588	0.127	0.29	2.00408e-189
SERPINA3	1.10289e-193	-0.276529	0.118	0.276	2.19375e-189
HIBCH	1.45838e-193	-0.328278	0.423	0.617	2.90087e-189
SZT2	1.58644e-193	-0.322618	0.275	0.466	3.15558e-189
NRCAM	1.91155e-193	0.398637	0.661	0.566	3.80227e-189
SEMA3C	2.69994e-193	0.337199	0.499	0.353	5.37046e-189
MAL2	3.34019e-193	0.371746	0.433	0.291	6.64398e-189
PYGB	3.36895e-193	0.399595	0.575	0.462	6.70117e-189
WWC2	4.59355e-193	0.359016	0.817	0.761	9.13702e-189
ATP6V1C1	5.79682e-193	-0.288279	0.2	0.382	1.15305e-188
NXPH2	6.44739e-193	-0.287231	0.101	0.253	1.28245e-188
GPT	7.3531e-193	-0.329613	0.254	0.439	1.4626e-188
KIAA1462	8.2868e-193	-0.333065	0.094	0.242	1.64833e-188
RRAS2	8.93488e-193	-0.289403	0.21	0.395	1.77724e-188
PAK1	9.70042e-193	-0.322171	0.341	0.54	1.92951e-188
WDHD1	3.3629e-192	-0.278731	0.159	0.329	6.68915e-188
HS3ST5	4.74616e-192	-0.284304	0.206	0.388	9.44059e-188
PWWP2B	7.13182e-192	0.340012	0.474	0.321	1.41859e-187
TGFB2	7.46163e-192	-0.311199	0.191	0.37	1.48419e-187
CLASP1	1.09275e-191	0.329951	0.853	0.802	2.17359e-187
CCNYL1	1.78923e-191	-0.308002	0.311	0.507	3.55895e-187
ADCY2	3.34319e-191	-0.307789	0.296	0.493	6.64994e-187
PLEKHH1	1.08463e-190	-0.294468	0.224	0.41	2.15743e-186
SLC35F3	1.40659e-190	-0.309555	0.217	0.403	2.79784e-186
KCNJ5	1.4856e-190	0.338967	0.294	0.163	2.955e-186
PCDH1	3.22961e-190	0.38152	0.602	0.488	6.42402e-186
ULK1	4.31263e-190	0.391739	0.506	0.381	8.57824e-186
INO80C	4.75677e-190	-0.283983	0.171	0.344	9.46169e-186
ANKRD2	5.96065e-190	0.371874	0.361	0.229	1.18563e-185
FGF2	6.63016e-190	0.359527	0.342	0.21	1.3188e-185
HOXD3	7.7863e-190	0.343948	0.719	0.608	1.54877e-185
C6orf201	7.84102e-190	0.390702	0.349	0.22	1.55966e-185
NUBPL	8.8685e-190	-0.315401	0.314	0.508	1.76403e-185
RP11-322E11.6	1.31902e-189	-0.285737	0.177	0.352	2.62365e-185
MEST	1.64984e-189	0.326877	0.267	0.142	3.28169e-185
PARD6G	1.98397e-189	-0.304341	0.185	0.36	3.94632e-185
ARHGEF39	2.00807e-189	-0.259062	0.123	0.283	3.99425e-185
AC037459.4	2.26874e-189	-0.312591	0.264	0.456	4.51276e-185
TRPM3	2.58571e-189	-0.308104	0.75	0.851	5.14324e-185
BCAR3	1.03024e-188	0.289381	0.903	0.873	2.04924e-184
PIK3C2G	1.71217e-188	-0.329882	0.362	0.559	3.40567e-184
ARSG	2.59434e-188	-0.30105	0.267	0.461	5.16041e-184
LEMD1	2.8931e-188	-0.262197	0.143	0.31	5.75467e-184
KCNC4	3.14163e-188	0.347933	0.492	0.346	6.24902e-184
SPAG4	6.4637e-188	-0.275543	0.15	0.318	1.28569e-183
RP13-279N23.2	1.02569e-187	-0.349354	0.551	0.713	2.0402e-183
ATP8B1	1.35163e-187	0.329779	0.576	0.432	2.68853e-183
ALDH3A2	1.96667e-187	-0.30898	0.282	0.471	3.91189e-183
EPB42	2.20995e-187	0.386404	0.484	0.358	4.39581e-183
ATG10	2.63109e-187	0.375106	0.643	0.548	5.23351e-183
RP1	3.26146e-187	0.402494	0.562	0.453	6.48737e-183
KSR2	4.23838e-187	0.352242	0.671	0.541	8.43056e-183
XYLT1	8.33419e-187	-0.379977	0.145	0.302	1.65775e-182
S100A5	9.72246e-187	0.264277	0.208	0.094	1.93389e-182
SLIT3	1.32204e-186	-0.419279	0.505	0.673	2.62968e-182
RGS7BP	8.29795e-186	-0.267245	0.114	0.269	1.65055e-181
MALRD1	1.18598e-185	0.383149	0.57	0.451	2.35903e-181
PAAF1	1.34821e-185	-0.271585	0.164	0.334	2.68173e-181
POLN	1.64268e-185	0.390581	0.499	0.375	3.26746e-181
ADAMTS14	2.17013e-185	-0.282374	0.162	0.329	4.3166e-181
BCAS1	2.48222e-185	0.415168	0.493	0.376	4.93738e-181
TNKS1BP1	2.81278e-185	0.366989	0.53	0.405	5.59489e-181
PDHX	2.89934e-185	0.3827	0.525	0.409	5.76707e-181
IL16	3.13522e-185	-0.272428	0.099	0.246	6.23627e-181
STARD8	3.57312e-185	0.389956	0.593	0.486	7.10729e-181
APITD1-CORT	3.63899e-185	-0.257027	0.129	0.288	7.23832e-181
HOXB4	4.49038e-185	0.301489	0.283	0.153	8.93181e-181
RP11-385J1.3	5.15972e-185	0.393296	0.577	0.459	1.02632e-180
DLG3	6.68033e-185	0.388371	0.449	0.322	1.32878e-180
AIG1	8.244e-185	-0.313478	0.404	0.596	1.63981e-180
LMNTD1	1.02074e-184	0.391066	0.423	0.297	2.03036e-180
FGF14	1.11792e-184	0.374693	0.724	0.647	2.22366e-180
CNDP1	1.87744e-184	-0.303996	0.218	0.396	3.73441e-180
PATJ	2.96331e-184	-0.317585	0.696	0.826	5.89433e-180
TMEM171	5.06063e-184	0.362702	0.327	0.2	1.00661e-179
DLG1	5.8676e-184	-0.308546	0.412	0.609	1.16712e-179
KAT8	1.3287e-183	0.384347	0.494	0.377	2.64292e-179
NRG1	1.603e-183	0.319899	0.816	0.755	3.18853e-179
CLEC11A	2.66563e-183	0.291612	0.255	0.132	5.30221e-179
CHRM3	2.66739e-183	-0.342321	0.455	0.646	5.30571e-179
EIF3E	3.2985e-183	-0.2957	0.277	0.469	6.56106e-179
CTTN	4.54513e-183	-0.281458	0.192	0.367	9.04072e-179
TNXB	7.50969e-183	-0.305621	0.108	0.258	1.49375e-178
ADSSL1	7.69745e-183	-0.30303	0.231	0.411	1.5311e-178
GPER1	8.20633e-183	-0.268777	0.148	0.31	1.63232e-178
ERI2	1.04236e-182	-0.318198	0.472	0.657	2.07336e-178
STAT5B	1.1288e-182	-0.319485	0.319	0.507	2.24529e-178
SFT2D2	2.46973e-182	-0.26652	0.149	0.313	4.91253e-178
CARHSP1	2.50906e-182	-0.308038	0.241	0.424	4.99078e-178
CDC42BPA	5.13801e-182	-0.319463	0.441	0.629	1.022e-177
TRPS1	5.2449e-182	-0.316621	0.655	0.786	1.04326e-177
LRRC7	5.40973e-182	-0.305033	0.288	0.48	1.07605e-177
BTBD9	1.26672e-181	0.354391	0.818	0.768	2.51964e-177
AHRR	1.4021e-181	0.386649	0.415	0.283	2.78893e-177
HMP19	1.69694e-181	-0.262264	0.145	0.307	3.37539e-177
MAF	1.70318e-181	-0.298893	0.235	0.417	3.38779e-177
CES2	1.85189e-181	-0.273217	0.179	0.351	3.68359e-177
F12	2.57993e-181	-0.27007	0.088	0.227	5.13174e-177
SLC29A2	4.52781e-181	0.319083	0.295	0.165	9.00627e-177
ATP7B	5.65061e-181	-0.302494	0.308	0.498	1.12396e-176
SLC35E3	6.10331e-181	-0.260344	0.139	0.299	1.21401e-176
RBM20	4.66803e-180	0.416604	0.704	0.636	9.28518e-176
ENTPD6	4.78614e-180	0.395067	0.432	0.307	9.5201e-176
ECHDC2	4.79938e-180	-0.304991	0.263	0.448	9.54644e-176
PITPNM2	6.06263e-180	0.334563	0.79	0.725	1.20592e-175
MAST4	2.43583e-179	0.298273	0.932	0.885	4.84511e-175
SYT13	3.72134e-179	0.374755	0.401	0.27	7.40211e-175
TSC22D4	3.72936e-179	0.37293	0.429	0.3	7.41806e-175
PSMA1	4.07938e-179	-0.29246	0.296	0.486	8.11429e-175
ZNF618	5.32539e-179	0.357791	0.808	0.761	1.05927e-174
KCNN3	6.22041e-179	0.333103	0.565	0.431	1.2373e-174
PCK1	8.62124e-179	-0.359604	0.264	0.44	1.71485e-174
SIPA1L1	1.25276e-178	-0.314832	0.6	0.758	2.49187e-174
P4HA2	1.62999e-178	-0.33993	0.652	0.774	3.24222e-174
ALK	2.36553e-178	-0.281443	0.429	0.628	4.70528e-174
SRL	2.39948e-178	-0.271393	0.208	0.386	4.7728e-174
TBC1D19	5.26378e-178	-0.261632	0.207	0.386	1.04702e-173
PLSCR4	1.47322e-177	-0.264366	0.139	0.298	2.93038e-173
COL4A3	1.88379e-177	0.371948	0.663	0.573	3.74704e-173
ANO1	2.16485e-177	-0.378479	0.083	0.215	4.3061e-173
EPHB3	2.50834e-177	0.386037	0.507	0.392	4.98934e-173
GOSR2	2.96084e-177	-0.262237	0.16	0.324	5.8894e-173
CLDN12	4.63061e-177	-0.282408	0.29	0.481	9.21075e-173
ABCG2	4.85772e-177	-0.29252	0.191	0.362	9.66248e-173
SAP30BP	4.99519e-177	-0.298982	0.208	0.383	9.93594e-173
FRMD7	7.84585e-177	0.276585	0.211	0.1	1.56062e-172
TRPM4	8.18188e-177	0.348816	0.36	0.228	1.62746e-172
IMPG2	1.01739e-176	0.263358	0.206	0.097	2.02368e-172
MAML2	1.54376e-176	0.280793	0.93	0.903	3.0707e-172
SLC12A3	4.33476e-176	-0.786052	0.162	0.308	8.62228e-172
CDH11	5.01074e-176	-0.314628	0.15	0.306	9.96685e-172
ACADSB	7.35218e-176	-0.269398	0.201	0.376	1.46242e-171
PPP1R12B	8.4413e-176	-0.33941	0.367	0.555	1.67906e-171
DEGS2	1.06292e-175	0.345961	0.304	0.179	2.11426e-171
KLF7	2.15745e-175	-0.396044	0.384	0.568	4.29139e-171
WLS	2.70818e-175	0.366176	0.737	0.672	5.38685e-171
LSM3	2.83433e-175	-0.28071	0.209	0.383	5.63776e-171
GSR	3.04588e-175	-0.292009	0.306	0.497	6.05855e-171
FN3K	4.77592e-175	-0.254474	0.147	0.307	9.49978e-171
SEPP1	1.14793e-174	-0.288378	0.255	0.439	2.28336e-170
MYO15A	1.80129e-174	-0.265059	0.171	0.338	3.58294e-170
RP11-894J14.5	2.08257e-174	-0.318045	0.379	0.562	4.14245e-170
MTMR2	2.17713e-174	-0.269649	0.198	0.371	4.33053e-170
WNK2	2.64644e-174	0.395393	0.411	0.287	5.26403e-170
HSPA2	4.60767e-174	0.367056	0.464	0.343	9.16511e-170
LEF1	5.524e-174	0.335514	0.352	0.222	1.09878e-169
AQP7	7.32995e-174	-0.265365	0.182	0.352	1.458e-169
AC104304.4	1.1007e-173	0.325247	0.277	0.157	2.1894e-169
DLG2	1.42995e-173	-0.265433	0.817	0.901	2.84431e-169
RERG	2.04451e-173	-0.34381	0.522	0.686	4.06674e-169
IARS	2.62499e-173	-0.263139	0.168	0.332	5.22136e-169
TAF4B	3.21913e-173	0.379986	0.548	0.442	6.40317e-169
ADGRV1	4.91014e-173	0.30398	0.874	0.847	9.76675e-169
ANGPTL4	6.5938e-173	-0.264919	0.154	0.315	1.31157e-168
ANKRD29	7.95957e-173	-0.261345	0.119	0.267	1.58324e-168
B4GALT4	8.04397e-173	-0.259999	0.197	0.371	1.60003e-168
DCPS	1.02394e-172	0.382438	0.564	0.452	2.03671e-168
ARHGAP18	1.38457e-172	0.369106	0.645	0.553	2.75406e-168
MAP1B	1.82207e-172	0.297147	0.25	0.132	3.62428e-168
PLEKHM2	2.43486e-172	-0.281747	0.215	0.391	4.84318e-168
GFOD2	2.67239e-172	-0.274433	0.138	0.293	5.31566e-168
KIAA1522	3.21622e-172	0.35431	0.585	0.469	6.39739e-168
PLCB4	4.14853e-172	-0.300734	0.413	0.608	8.25184e-168
PIK3R1	4.26423e-172	0.36441	0.748	0.697	8.48198e-168
GTF2E2	7.47544e-172	-0.299983	0.372	0.559	1.48694e-167
ARPP21	1.06535e-171	-0.26252	0.167	0.331	2.11908e-167
GABARAPL1	1.06925e-171	-0.265119	0.272	0.464	2.12684e-167
DOT1L	1.70583e-171	-0.319769	0.474	0.66	3.39307e-167
SPNS2	2.26057e-171	-0.322799	0.337	0.521	4.49651e-167
ASPSCR1	2.35223e-171	-0.278591	0.243	0.423	4.67883e-167
PICALM	2.76518e-171	-0.322509	0.411	0.601	5.50022e-167
LCP1	2.88716e-171	0.310425	0.289	0.165	5.74286e-167
MGRN1	5.02759e-171	-0.311666	0.611	0.757	1.00004e-166
ITCH	8.88443e-171	-0.296767	0.381	0.567	1.7672e-166
SNN	1.08366e-170	0.358032	0.385	0.26	2.1555e-166
OMA1	1.7957e-170	-0.300574	0.354	0.539	3.57182e-166
ATP2B2	2.4218e-170	-0.288735	0.288	0.475	4.8172e-166
DCUN1D3	3.14647e-170	-0.296939	0.363	0.552	6.25864e-166
TLR5	3.23295e-170	0.361637	0.459	0.334	6.43066e-166
DOK4	3.58481e-170	-0.262114	0.212	0.389	7.13056e-166
FGF13	4.08902e-170	0.373813	0.65	0.557	8.13348e-166
PDSS1	8.52094e-170	-0.274702	0.217	0.39	1.6949e-165
LYRM4	1.13594e-169	-0.302722	0.313	0.498	2.25949e-165
RNF152	2.19026e-169	-0.442526	0.555	0.677	4.35664e-165
GCGR	2.37489e-169	0.283478	0.213	0.104	4.72389e-165
CLTA	3.40065e-169	0.361801	0.614	0.523	6.76423e-165
GPR176	3.77836e-169	-0.267285	0.159	0.319	7.51553e-165
HPD	4.79929e-169	-0.268198	0.195	0.364	9.54628e-165
SLC26A6	7.24259e-169	-0.261554	0.163	0.324	1.44062e-164
CT62	1.99676e-168	0.281456	0.213	0.105	3.97175e-164
UPP2	2.35408e-168	0.317569	0.835	0.789	4.68249e-164
SCRN2	4.54258e-168	-0.251609	0.138	0.292	9.03565e-164
KCTD15	1.64318e-167	0.315669	0.314	0.19	3.26844e-163
ISYNA1	3.0313e-167	0.322577	0.296	0.172	6.02957e-163
TMBIM1	4.93511e-167	-0.284788	0.308	0.495	9.81642e-163
PRLR	6.44285e-167	-0.326726	0.579	0.726	1.28155e-162
CHL1	9.62792e-167	0.362606	0.64	0.542	1.91509e-162
DOCK2	1.51036e-166	-0.291698	0.331	0.519	3.00426e-162
CWF19L2	2.18759e-166	-0.257737	0.189	0.357	4.35134e-162
[truncated: 535 more rows]

## Sheet: DCT
	p_val	avg_log2FC	pct.1	pct.2	p_val_adj
[truncated: 1,678 more rows]

[truncated: 5 more sheets: CNT_PC, IC, ENDO, FIB, LEUK]
