# Supplementary material for: Defining cellular complexity in human autosomal dominant polycystic kidney disease by multimodal single cell analysis
Source: Nat Commun. 2022 Oct 30;13:6497. doi: 10.1038/s41467-022-34255-z (PMC9618568; doi:10.1038/s41467-022-34255-z)
Supplement: Supplementary file 11 — Supplementary Data 8 [file 41467_2022_34255_MOESM11_ESM.xlsx]

## Sheet: PT1
	p_val	avg_log2FC	pct.1	pct.2	p_val_adj
SLC22A8	3.14981e-251	0.784965	0.508	0.112	6.26529e-247
HNF4A	7.4813e-222	1.0793	0.724	0.269	1.48811e-217
SLC5A12	1.73349e-198	0.658926	0.42	0.093	3.44808e-194
SLC6A19	5.93553e-190	0.709805	0.51	0.14	1.18064e-185
AK4	5.38192e-184	0.968012	0.729	0.31	1.07052e-179
CYP4A11	8.06755e-184	0.447727	0.28	0.045	1.60472e-179
AGXT2	1.71291e-181	0.702375	0.552	0.168	3.40715e-177
UGT1A4	3.77491e-181	0.787972	0.47	0.127	7.50867e-177
LRP2	2.45154e-179	0.978911	0.818	0.404	4.87636e-175
UGT1A5	2.66909e-175	0.821975	0.513	0.153	5.30909e-171
SLC13A3	9.63409e-173	0.968426	0.71	0.306	1.91632e-168
PPP1R16B	9.71183e-173	0.949122	0.724	0.305	1.93178e-168
ALDOB	1.48881e-172	0.444396	0.298	0.053	2.9614e-168
UGT1A3	7.62558e-171	0.717269	0.434	0.112	1.5168e-166
SLC16A9	5.33646e-162	0.859986	0.604	0.227	1.06148e-157
PCK1	7.85606e-162	0.585254	0.393	0.095	1.56265e-157
ANPEP	2.3722e-161	0.734874	0.596	0.207	4.71854e-157
UGT1A9	5.02704e-160	1.01683	0.674	0.294	9.99929e-156
UGT1A10	5.32131e-156	1.02989	0.701	0.324	1.05846e-151
ACSM2A	9.2349e-156	0.464298	0.363	0.083	1.83691e-151
UGT1A8	9.10109e-152	1.01592	0.708	0.336	1.8103e-147
DPEP1	5.64677e-149	0.632132	0.478	0.145	1.1232e-144
ACSM2B	3.12213e-148	0.426506	0.32	0.068	6.21023e-144
PDZK1IP1	1.09288e-147	0.698757	0.625	0.238	2.17386e-143
CDH2	1.77458e-147	0.819446	0.801	0.408	3.52981e-143
PAH	1.05569e-146	0.802695	0.637	0.262	2.09988e-142
UGT1A6	5.74737e-146	0.912845	0.633	0.27	1.14321e-141
SLC47A1	9.44249e-144	0.872912	0.8	0.437	1.8782e-139
SLC4A4	9.66508e-144	0.898684	0.887	0.581	1.92248e-139
UGT1A7	4.88635e-142	0.92854	0.643	0.284	9.71944e-138
MME	7.11936e-140	0.751932	0.627	0.256	1.41611e-135
SLC7A7	1.08328e-138	0.794415	0.759	0.372	2.15475e-134
SLC17A3	1.78197e-135	0.565402	0.41	0.117	3.54452e-131
SLC6A13	3.8811e-131	0.64925	0.578	0.219	7.7199e-127
GLYAT	3.71975e-129	0.678598	0.572	0.222	7.39896e-125
TRIM71	1.70927e-128	0.670769	0.603	0.243	3.39992e-124
NOX4	2.71953e-127	0.748495	0.725	0.355	5.40942e-123
SLC2A9	1.99234e-121	0.770083	0.919	0.647	3.96296e-117
ENPEP	2.41047e-121	0.702974	0.75	0.377	4.79467e-117
ASS1	2.43269e-119	0.819758	0.737	0.391	4.83886e-115
ACSF2	2.27524e-118	0.678639	0.648	0.291	4.52567e-114
PRDM16	2.0159e-114	-1.0649	0.58	0.819	4.00982e-110
SLC17A1	1.05101e-112	0.504296	0.379	0.116	2.09057e-108
PEPD	1.15943e-112	0.778453	0.76	0.424	2.30623e-108
MRLN	1.23153e-111	0.387031	0.309	0.079	2.44964e-107
SLC47A2	2.97426e-111	0.620696	0.604	0.262	5.91611e-107
ACSM5	7.67542e-111	0.4738	0.402	0.127	1.52672e-106
SLC16A12	6.34457e-110	0.730251	0.828	0.492	1.262e-105
SLC36A2	3.58073e-108	0.429888	0.316	0.085	7.12243e-104
SLC22A6	4.02204e-107	0.494437	0.41	0.134	8.00023e-103
SLC25A42	3.07835e-106	0.737338	0.71	0.386	6.12314e-102
SLC9A3R1	1.39432e-104	0.6152	0.645	0.301	2.77344e-100
CDH6	1.48182e-104	0.607612	0.682	0.323	2.94749e-100
FUT6	2.97172e-104	0.374176	0.309	0.084	5.91104e-100
RAB11FIP3	3.10014e-104	0.728106	0.815	0.507	6.16649e-100
CHRNA4	5.66662e-104	0.52104	0.444	0.159	1.12715e-99
SLC27A2	2.29687e-102	0.549597	0.509	0.202	4.5687e-98
GGT1	3.46035e-99	0.612062	0.689	0.343	6.88298e-95
FMO1	5.67659e-97	0.466878	0.408	0.14	1.12913e-92
PDZK1	5.24828e-96	0.501025	0.461	0.175	1.04393e-91
NPR3	9.7241e-96	0.598648	0.683	0.348	1.93422e-91
ETNK2	2.97604e-94	0.578805	0.525	0.227	5.91964e-90
KCNK5	3.25343e-94	0.639667	0.713	0.386	6.47139e-90
IQSEC3	6.12058e-94	0.63857	0.749	0.429	1.21744e-89
AQP1	4.47036e-93	0.483466	0.455	0.172	8.892e-89
KCNJ15	8.94902e-93	0.633889	0.813	0.495	1.78005e-88
EPHA7	1.76621e-92	0.599262	0.655	0.329	3.51318e-88
GDA	5.70029e-92	0.6123	0.649	0.323	1.13384e-87
FAM151A	7.90742e-92	0.401818	0.298	0.086	1.57286e-87
BNC2	5.60907e-91	0.585842	0.955	0.779	1.1157e-86
MSRA	1.71919e-90	0.702743	0.859	0.607	3.41964e-86
TMEM106A	2.66496e-90	0.403993	0.356	0.117	5.30087e-86
GLYATL1	2.87171e-90	0.574239	0.66	0.339	5.71211e-86
TNIK	1.11489e-88	0.585877	0.926	0.682	2.21762e-84
MECOM	9.20956e-87	-1.01612	0.622	0.78	1.83187e-82
CUBN	1.24475e-86	0.69033	0.881	0.666	2.47594e-82
SLC1A1	2.18822e-84	0.609149	0.698	0.393	4.35259e-80
MAPT	5.11356e-84	0.61365	0.677	0.368	1.01714e-79
SLC13A2	2.24425e-83	0.48864	0.404	0.154	4.46404e-79
RHOBTB1	3.14169e-81	0.586944	0.767	0.461	6.24914e-77
NAV2	3.79348e-80	-0.673674	0.879	0.929	7.54561e-76
L3MBTL4	3.21231e-79	0.590332	0.842	0.606	6.38961e-75
HNF1A	7.03041e-79	0.442428	0.432	0.174	1.39842e-74
PTH2R	1.6586e-78	0.573212	0.847	0.616	3.29911e-74
WDR72	9.77573e-78	0.591727	0.782	0.496	1.94449e-73
TRABD2B	1.66777e-77	0.57372	0.901	0.675	3.31736e-73
LHX4	2.56319e-77	0.478839	0.502	0.225	5.09843e-73
SORCS1	2.73818e-77	0.67757	0.803	0.569	5.44651e-73
SLC5A10	4.30833e-77	0.558823	0.723	0.409	8.5697e-73
UGT2B7	5.46372e-77	0.513419	0.562	0.276	1.08679e-72
GPT	3.38295e-76	0.42906	0.396	0.155	6.72903e-72
CAPN3	8.50219e-76	0.429401	0.366	0.135	1.69117e-71
PSAT1	9.47465e-76	0.432605	0.413	0.165	1.8846e-71
EVA1A	1.64376e-75	0.497857	0.694	0.384	3.2696e-71
TUB	1.93096e-75	0.52623	0.717	0.415	3.84088e-71
GPX3	5.1182e-75	0.438988	0.476	0.209	1.01806e-70
GALNT14	7.99567e-75	0.557936	0.896	0.638	1.59042e-70
AGPAT3	8.20629e-75	0.588874	0.814	0.523	1.63231e-70
NFIB	4.35612e-74	0.538769	0.948	0.744	8.66476e-70
GPR137B	6.91454e-74	0.510353	0.695	0.393	1.37537e-69
ST7	1.40657e-73	0.580589	0.848	0.625	2.79781e-69
FAM83G	5.70496e-73	0.491762	0.58	0.286	1.13477e-68
FRMD5	7.81554e-73	0.55821	0.809	0.53	1.55459e-68
ACO1	1.79277e-72	0.500837	0.573	0.293	3.56601e-68
SLC2A2	2.12007e-72	0.379132	0.347	0.128	4.21704e-68
PDE7A	3.36603e-72	0.548422	0.736	0.448	6.69537e-68
SLC7A9	8.42968e-72	0.335495	0.326	0.114	1.67675e-67
RNF212B	2.36657e-71	0.453689	0.53	0.249	4.70734e-67
DDC	1.62556e-70	0.512612	0.583	0.303	3.2334e-66
NIT2	2.82494e-70	0.406112	0.414	0.169	5.6191e-66
ACOX2	4.8555e-70	0.445359	0.528	0.254	9.65807e-66
PANK1	7.81797e-70	0.503257	0.614	0.332	1.55507e-65
SHMT1	8.17114e-70	0.471376	0.499	0.232	1.62532e-65
CYB5A	9.37318e-70	0.566914	0.702	0.425	1.86442e-65
CSGALNACT1	1.52559e-69	-0.829674	0.516	0.719	3.03456e-65
CLDN2	1.65518e-69	0.373681	0.39	0.154	3.29232e-65
FBXO21	2.68472e-69	0.50796	0.52	0.255	5.34018e-65
CES3	9.73733e-69	0.338675	0.315	0.111	1.93685e-64
MSH3	1.19961e-68	0.514498	0.688	0.407	2.38615e-64
ENPP1	2.60637e-68	0.426963	0.513	0.238	5.18432e-64
ADM2	4.10135e-68	0.39152	0.38	0.153	8.15799e-64
AGMAT	5.326e-67	0.354792	0.305	0.108	1.0594e-62
CHDH	7.13155e-67	0.476239	0.568	0.29	1.41854e-62
GRB10	9.09991e-67	0.517722	0.834	0.585	1.81006e-62
TMEM37	1.37953e-66	0.410457	0.48	0.218	2.74401e-62
MYOM3	2.03321e-66	0.513548	0.589	0.307	4.04426e-62
FAHD1	4.97252e-66	0.420951	0.413	0.177	9.89085e-62
ERRFI1	6.18277e-66	0.516691	0.613	0.336	1.22981e-61
CTD-2501B8.1	8.00643e-66	0.453878	0.385	0.161	1.59256e-61
SLC22A12	8.32965e-66	0.283263	0.227	0.067	1.65685e-61
DERA	1.03734e-65	0.520271	0.667	0.39	2.06337e-61
SDC1	2.03211e-65	0.517877	0.574	0.306	4.04206e-61
RNF152	3.22579e-65	0.603984	0.616	0.356	6.41641e-61
CYP4F3	3.77566e-65	0.314846	0.291	0.1	7.51017e-61
EVC	4.24212e-65	0.518283	0.756	0.481	8.438e-61
USP2	5.35205e-65	0.511032	0.782	0.514	1.06458e-60
COTL1	7.67508e-65	0.516689	0.708	0.427	1.52665e-60
FERMT1	1.79217e-64	0.393069	0.391	0.163	3.56481e-60
AOX1	1.80431e-64	0.448402	0.507	0.245	3.58895e-60
UGT3A1	2.09906e-64	0.338888	0.341	0.131	4.17523e-60
SMTNL2	3.39665e-64	0.461121	0.516	0.254	6.75628e-60
CYP27B1	1.07981e-63	0.335648	0.314	0.115	2.14784e-59
IGSF11	1.33706e-63	0.460817	0.634	0.355	2.65955e-59
GGACT	5.94862e-63	0.457452	0.555	0.284	1.18324e-58
PLXDC2	8.69533e-63	0.501352	0.914	0.705	1.72959e-58
A1CF	2.21938e-62	0.335574	0.372	0.149	4.41457e-58
CC2D2A	3.38275e-62	0.48444	0.665	0.385	6.72863e-58
ZC3H12C	6.88185e-62	0.459529	0.598	0.328	1.36887e-57
SLC13A1	7.34971e-62	0.443755	0.402	0.177	1.46193e-57
MTFR1	1.60111e-61	0.466565	0.68	0.403	3.18477e-57
SCAMP2	2.07375e-61	0.488824	0.583	0.316	4.1249e-57
FGFR3	2.30254e-61	0.344949	0.385	0.16	4.57998e-57
TTBK1	2.70942e-61	0.467239	0.641	0.361	5.38931e-57
ABCC6	2.87569e-61	0.424876	0.519	0.255	5.72003e-57
PARM1	4.18442e-61	0.461375	0.591	0.324	8.32323e-57
PQLC1	4.55642e-61	0.506833	0.561	0.303	9.06318e-57
KIAA1549	4.96877e-61	0.490129	0.737	0.463	9.88339e-57
SLC9A3	8.10326e-61	0.453353	0.591	0.314	1.61182e-56
PIK3AP1	1.41221e-60	0.485545	0.707	0.416	2.80903e-56
FAT1	1.76464e-60	0.49407	0.852	0.59	3.51005e-56
MICAL3	1.79072e-60	0.440848	0.958	0.78	3.56192e-56
IL22RA1	2.66223e-60	0.330346	0.345	0.137	5.29543e-56
LINC00961	4.19605e-60	0.400081	0.504	0.246	8.34637e-56
BNIP3L	1.81315e-59	0.515325	0.784	0.541	3.60654e-55
HNF4G	1.81737e-59	0.425256	0.557	0.291	3.61493e-55
FAM150B	1.91063e-59	0.329102	0.304	0.114	3.80043e-55
NUGGC	2.49249e-59	0.430819	0.405	0.181	4.9578e-55
C1QTNF3	3.47157e-59	0.319383	0.323	0.124	6.9053e-55
ACO2	8.20542e-59	0.463308	0.701	0.437	1.63214e-54
GPD1	1.05753e-58	0.395333	0.451	0.212	2.10352e-54
SLC5A2	2.07357e-58	0.383382	0.429	0.196	4.12454e-54
TMEM200A	2.33126e-58	0.393952	0.467	0.223	4.63712e-54
PKHD1	5.57393e-58	0.466875	0.943	0.747	1.10871e-53
PRLR	6.80398e-58	0.482029	0.727	0.456	1.35338e-53
THNSL2	7.30572e-58	0.33873	0.361	0.15	1.45318e-53
RBM47	1.68528e-57	0.483314	0.913	0.726	3.35219e-53
LINC01314	2.37826e-57	0.375347	0.468	0.223	4.7306e-53
SNRPD3	3.70022e-57	0.467998	0.777	0.512	7.36011e-53
ZEB2	4.62929e-57	0.409409	0.806	0.5	9.20813e-53
PCTP	5.14074e-57	0.412566	0.515	0.265	1.02254e-52
ALPL	1.04672e-56	0.447095	0.618	0.34	2.08202e-52
PLPP4	3.04358e-56	0.436433	0.591	0.326	6.05398e-52
ALPK2	3.56694e-56	0.461478	0.837	0.581	7.09501e-52
SLC39A11	4.36332e-56	0.462063	0.852	0.637	8.67908e-52
CRYL1	6.85245e-56	0.48641	0.742	0.5	1.36302e-51
CLPTM1L	6.87522e-56	0.392303	0.463	0.222	1.36755e-51
SLC3A1	7.42732e-56	0.469179	0.555	0.308	1.47737e-51
SLC25A48	7.43001e-56	0.375182	0.433	0.206	1.4779e-51
APOE	1.15278e-55	0.256112	0.238	0.079	2.293e-51
FBP1	1.44891e-55	0.374773	0.448	0.212	2.88203e-51
MTNR1A	4.89448e-55	0.262713	0.23	0.076	9.73561e-51
ZFAT	9.81457e-55	0.50541	0.844	0.647	1.95222e-50
CLDN10	2.04437e-54	0.41034	0.736	0.456	4.06646e-50
PPARA	2.92751e-54	0.490148	0.636	0.389	5.82312e-50
C16orf96	3.16348e-54	0.356697	0.509	0.258	6.29248e-50
ARHGEF28	4.39237e-54	0.43817	0.9	0.686	8.73686e-50
GPT2	7.16296e-54	0.454096	0.496	0.266	1.42479e-49
GATM	1.38632e-53	0.409871	0.573	0.317	2.75752e-49
SERPINE2	2.889e-53	0.39978	0.478	0.241	5.74651e-49
MARC2	3.36972e-53	0.369208	0.481	0.241	6.70272e-49
BHMT	3.50619e-53	0.283685	0.283	0.107	6.97416e-49
SNX30	3.78458e-53	0.511913	0.745	0.502	7.5279e-49
LRRFIP1	4.38069e-53	-0.598209	0.695	0.815	8.71363e-49
DIP2C	2.28924e-52	0.416185	0.97	0.853	4.55352e-48
PLEKHM3	3.18263e-52	0.431185	0.719	0.462	6.33058e-48
DNAJC6	5.66063e-52	0.424052	0.649	0.385	1.12596e-47
MYL3	1.58241e-51	0.398023	0.598	0.339	3.14756e-47
TINAG	2.3097e-51	0.344208	0.415	0.196	4.59422e-47
PDIA5	2.31821e-51	0.448439	0.742	0.496	4.61115e-47
ANK3	3.27326e-51	0.417004	0.959	0.821	6.51084e-47
MORC4	4.5207e-51	0.411959	0.614	0.364	8.99213e-47
IL6R	5.2327e-51	0.468735	0.824	0.584	1.04084e-46
PTPRG	6.12608e-51	0.389488	0.975	0.875	1.21854e-46
BICC1	7.34148e-51	0.435868	0.908	0.709	1.46029e-46
HGD	1.04955e-50	0.424436	0.515	0.282	2.08767e-46
BBOX1	1.10267e-50	0.391706	0.562	0.311	2.19332e-46
SLC16A13	1.30022e-50	0.32197	0.359	0.16	2.58626e-46
BIN1	1.33221e-50	0.446769	0.847	0.611	2.6499e-46
PAPLN	1.64123e-50	0.455054	0.602	0.359	3.26457e-46
FCAMR	1.67029e-50	0.270538	0.263	0.098	3.32237e-46
SLC34A1	3.91277e-50	0.370802	0.425	0.206	7.78289e-46
IGF1R	4.46185e-50	0.404162	0.964	0.845	8.87506e-46
C1QTNF3-AMACR	6.00823e-50	0.433356	0.668	0.408	1.1951e-45
TYMS	7.82897e-50	0.280576	0.297	0.119	1.55726e-45
HK1	1.33037e-49	-0.662134	0.345	0.558	2.64624e-45
DAB2	1.41586e-49	0.444447	0.749	0.513	2.81629e-45
SEMA5A	1.67139e-49	0.422094	0.9	0.707	3.32456e-45
ACBD6	1.85916e-49	0.451537	0.645	0.411	3.69806e-45
KIF21A	4.83651e-49	0.403631	0.621	0.36	9.6203e-45
DNAJC12	5.40459e-49	0.325272	0.4	0.186	1.07503e-44
HMOX1	6.14036e-49	0.310141	0.391	0.181	1.22138e-44
FREM2	1.07168e-48	0.427758	0.696	0.442	2.13167e-44
HADH	1.40207e-48	0.409535	0.507	0.273	2.78886e-44
PTH1R	1.44739e-48	0.431187	0.616	0.377	2.87901e-44
SNX29	1.56532e-48	0.381216	0.975	0.898	3.11359e-44
UPB1	1.81668e-48	0.393607	0.467	0.244	3.61356e-44
ABHD6	2.66129e-48	0.409527	0.46	0.237	5.29358e-44
PHYHIPL	4.6821e-48	0.327338	0.402	0.192	9.31317e-44
CTTNBP2	6.22107e-48	0.436442	0.712	0.481	1.23743e-43
MARCH10	9.72847e-48	-0.627893	0.267	0.503	1.93509e-43
PLG	1.15306e-47	0.284307	0.261	0.1	2.29355e-43
ACAA1	1.15948e-47	0.463504	0.632	0.4	2.30631e-43
CCDC6	1.19606e-47	0.43751	0.712	0.481	2.37908e-43
NHS	2.09288e-47	0.400095	0.908	0.716	4.16296e-43
ALDH4A1	2.21776e-47	0.423207	0.609	0.366	4.41135e-43
DTNBP1	2.47963e-47	0.417075	0.707	0.464	4.93224e-43
MTHFS	2.76322e-47	0.380943	0.468	0.246	5.49632e-43
RUNX1	3.0959e-47	-0.549055	0.917	0.94	6.15805e-43
DMGDH	5.67731e-47	0.450143	0.8	0.591	1.12927e-42
EPB41L3	5.88435e-47	0.405467	0.786	0.562	1.17046e-42
MYO1E	9.89477e-47	-0.568714	0.648	0.787	1.96817e-42
TRPC7	1.33633e-46	0.391015	0.532	0.3	2.65809e-42
FHOD3	1.65791e-46	0.370965	0.971	0.807	3.29776e-42
HPN	1.75812e-46	0.352317	0.51	0.274	3.49707e-42
SALL1	2.26193e-46	0.349108	0.505	0.272	4.4992e-42
SLC28A1	2.6518e-46	0.397595	0.708	0.455	5.2747e-42
CDK14	2.97003e-46	0.39743	0.917	0.775	5.90768e-42
B4GALT5	3.51468e-46	0.414028	0.733	0.493	6.99105e-42
XPNPEP2	4.31025e-46	0.280572	0.28	0.112	8.57351e-42
SLC22A11	6.64431e-46	0.328564	0.402	0.193	1.32162e-41
TRHDE	1.44249e-45	0.403374	0.836	0.636	2.86927e-41
SUSD3	2.06674e-45	0.319566	0.419	0.208	4.11096e-41
PNPLA1	2.16281e-45	0.328148	0.445	0.225	4.30204e-41
ACOT11	2.23126e-45	0.485375	0.738	0.522	4.43819e-41
ACADL	3.47768e-45	0.335425	0.47	0.246	6.91746e-41
GPC6	4.11101e-45	0.353771	0.943	0.815	8.17721e-41
SLC12A7	5.26993e-45	0.379587	0.736	0.498	1.04824e-40
NAA11	6.41495e-45	0.277835	0.332	0.146	1.276e-40
ZNF697	7.13e-45	0.37097	0.548	0.313	1.41823e-40
RBP5	7.70042e-45	0.331416	0.426	0.214	1.53169e-40
FIGN	8.40176e-45	0.359429	0.583	0.34	1.67119e-40
LRRC43	8.45324e-45	0.280534	0.358	0.164	1.68143e-40
LRRC75B	8.71059e-45	0.333022	0.39	0.189	1.73262e-40
CYP8B1	1.21309e-44	0.298303	0.366	0.171	2.41296e-40
ACMSD	1.30907e-44	0.330952	0.405	0.199	2.60388e-40
ZBTB16	1.4731e-44	0.404756	0.891	0.754	2.93014e-40
C19orf12	2.61446e-44	0.288063	0.379	0.178	5.20042e-40
DOCK8	2.71951e-44	0.407348	0.743	0.508	5.40937e-40
BICDL1	3.17694e-44	0.450542	0.688	0.468	6.31925e-40
ST20-MTHFS	3.97312e-44	0.391212	0.61	0.371	7.90293e-40
SH3YL1	5.21658e-44	0.402086	0.487	0.271	1.03763e-39
ALDH1L1	5.31543e-44	0.404379	0.631	0.392	1.05729e-39
CLRN3	2.20018e-43	0.255226	0.283	0.118	4.37638e-39
KHK	2.53057e-43	0.359824	0.452	0.242	5.03357e-39
FKBP5	2.73293e-43	0.555368	0.706	0.505	5.43607e-39
ST5	3.26345e-43	-0.62899	0.56	0.711	6.49132e-39
NUMB	4.3755e-43	0.399783	0.773	0.558	8.70331e-39
UNC5B	4.77048e-43	-0.682057	0.369	0.559	9.48895e-39
CRYM	5.03604e-43	0.379518	0.554	0.326	1.00172e-38
PCK2	5.06584e-43	0.370233	0.434	0.228	1.00765e-38
PLEC	5.38028e-43	-0.5747	0.647	0.762	1.07019e-38
HSPG2	5.70917e-43	-0.643825	0.507	0.665	1.13561e-38
SMIM24	6.46374e-43	0.293379	0.298	0.129	1.2857e-38
HECW1	8.58531e-43	0.432122	0.808	0.593	1.7077e-38
TNS1	1.06632e-42	0.343049	0.976	0.879	2.12101e-38
COLEC11	1.26997e-42	0.29725	0.356	0.168	2.5261e-38
EPHX2	1.30126e-42	0.334903	0.445	0.232	2.58833e-38
SLC22A4	1.69022e-42	0.385315	0.636	0.398	3.36202e-38
FAM65C	1.93489e-42	0.390551	0.86	0.649	3.84868e-38
UNC5D	2.61055e-42	0.366816	0.814	0.576	5.19265e-38
QDPR	2.62011e-42	0.294152	0.402	0.197	5.21165e-38
MBD5	2.68269e-42	0.376065	0.834	0.632	5.33614e-38
WWC1	2.82428e-42	0.385775	0.899	0.687	5.61778e-38
WIPF1	3.2302e-42	0.3587	0.682	0.437	6.42519e-38
DCUN1D4	4.35722e-42	0.394033	0.678	0.445	8.66694e-38
USH1C	4.67184e-42	0.372284	0.531	0.306	9.29275e-38
SUGCT	4.8368e-42	0.362329	0.882	0.714	9.62087e-38
EHHADH	5.86777e-42	0.37124	0.517	0.297	1.16716e-37
SPNS3	6.19245e-42	0.366139	0.6	0.36	1.23174e-37
LRRC1	1.18582e-41	0.394189	0.673	0.45	2.35872e-37
NPL	1.3694e-41	0.300076	0.37	0.179	2.72387e-37
ABLIM3	1.40812e-41	0.363839	0.597	0.365	2.80088e-37
CXCL14	1.97885e-41	0.268949	0.291	0.126	3.93613e-37
AKR1A1	2.18991e-41	0.298543	0.367	0.177	4.35595e-37
RGS9	3.83001e-41	0.358405	0.691	0.453	7.61827e-37
PDGFC	3.856e-41	0.393843	0.793	0.584	7.66996e-37
TTC7A	8.08781e-41	-0.509643	0.764	0.832	1.60875e-36
STC2	8.36614e-41	0.267588	0.318	0.143	1.66411e-36
RP11-886H22.1	1.34621e-40	0.3292	0.481	0.267	2.67775e-36
SEC14L1	1.48233e-40	-0.652998	0.507	0.655	2.9485e-36
BHMT2	1.70625e-40	0.276328	0.323	0.149	3.3939e-36
DIO1	2.26548e-40	0.340404	0.391	0.198	4.50627e-36
ARHGAP42	2.3878e-40	0.384709	0.828	0.603	4.74957e-36
ABAT	2.65257e-40	0.376874	0.515	0.295	5.27623e-36
PAX8	3.55802e-40	0.361054	0.859	0.635	7.07725e-36
HOXB3	3.66802e-40	-0.618783	0.448	0.607	7.29605e-36
PLEKHA7	4.43729e-40	0.381105	0.908	0.762	8.82622e-36
RP11-403P17.5	4.56165e-40	0.365856	0.719	0.485	9.07359e-36
UNC5CL	4.6046e-40	0.320036	0.466	0.251	9.15901e-36
CTIF	4.84854e-40	-0.530166	0.766	0.831	9.64423e-36
ALCAM	4.93811e-40	0.376032	0.668	0.436	9.8224e-36
USP30	5.17755e-40	0.282275	0.362	0.175	1.02987e-35
PKD2	5.30643e-40	0.390355	0.607	0.388	1.0555e-35
TLN2	5.3969e-40	0.370006	0.951	0.815	1.0735e-35
SIMC1	5.62018e-40	0.287987	0.351	0.169	1.11791e-35
FAM134B	6.00225e-40	0.382909	0.831	0.598	1.19391e-35
HDAC4	7.84886e-40	-0.553084	0.805	0.838	1.56122e-35
GLIS1	1.07713e-39	0.346517	0.807	0.592	2.14253e-35
PRR5	1.25811e-39	0.350612	0.668	0.433	2.50251e-35
RIDA	1.41658e-39	0.313251	0.329	0.157	2.81771e-35
MAP7	1.43422e-39	0.388854	0.718	0.502	2.85282e-35
ASIP	1.45497e-39	0.316017	0.386	0.193	2.89408e-35
GLYATL2	1.58745e-39	0.273787	0.345	0.164	3.1576e-35
AP3S2	1.95418e-39	0.359421	0.601	0.37	3.88706e-35
C1orf106	2.11385e-39	0.334002	0.522	0.301	4.20466e-35
TSKU	2.13186e-39	0.344573	0.456	0.253	4.24049e-35
ANK2	2.60197e-39	0.392366	0.819	0.625	5.17558e-35
ARHGAP10	3.1186e-39	0.363372	0.875	0.688	6.20321e-35
CSDC2	3.21946e-39	0.308235	0.419	0.217	6.40382e-35
CYP3A43	3.2487e-39	0.264983	0.311	0.143	6.46199e-35
GRHPR	3.27114e-39	0.299246	0.382	0.191	6.50663e-35
ACLY	4.21453e-39	0.357487	0.673	0.433	8.38312e-35
C1orf186	4.46808e-39	0.372023	0.508	0.296	8.88745e-35
FAM135B	6.01891e-39	0.3559	0.708	0.48	1.19722e-34
FZD5	8.32982e-39	0.306328	0.461	0.251	1.65688e-34
TIMP2	1.0803e-38	-0.553043	0.328	0.538	2.14883e-34
IGFBP4	1.09824e-38	0.29839	0.428	0.226	2.1845e-34
TSPAN18	1.18443e-38	0.387887	0.853	0.641	2.35596e-34
KIAA1958	1.84553e-38	0.403954	0.633	0.423	3.67094e-34
TRIM44	2.38708e-38	0.361178	0.686	0.453	4.74815e-34
GTF3C1	2.41491e-38	0.357574	0.671	0.441	4.80349e-34
METTL21B	2.95725e-38	0.291049	0.413	0.216	5.88227e-34
VPS4A	2.98382e-38	0.312027	0.48	0.265	5.93511e-34
ARRB1	4.10307e-38	-0.619896	0.265	0.463	8.16141e-34
FAAH	4.38186e-38	0.294144	0.382	0.195	8.71595e-34
TM7SF3	7.90268e-38	0.33195	0.425	0.231	1.57192e-33
SLC16A10	7.95656e-38	0.337046	0.654	0.418	1.58264e-33
FN3K	8.09464e-38	0.265777	0.311	0.144	1.6101e-33
PARK2	9.58655e-38	0.321622	0.986	0.921	1.90686e-33
ALDH3A2	1.433e-37	0.344359	0.48	0.275	2.85038e-33
CELSR1	1.59371e-37	0.337369	0.884	0.676	3.17006e-33
C4orf45	2.10068e-37	0.351433	0.513	0.301	4.17845e-33
SEL1L3	2.18083e-37	0.344035	0.626	0.39	4.33788e-33
TSPAN9	2.18126e-37	0.324205	0.955	0.811	4.33875e-33
BACE2	2.92819e-37	-0.561158	0.333	0.531	5.82446e-33
PPFIBP2	3.10901e-37	0.364271	0.823	0.628	6.18414e-33
ASB13	3.20195e-37	0.307949	0.423	0.227	6.369e-33
POR	3.31648e-37	0.372005	0.764	0.571	6.59681e-33
ITPKB	3.79696e-37	-0.615085	0.473	0.616	7.55253e-33
C15orf38-AP3S2	4.08632e-37	0.35566	0.651	0.428	8.12809e-33
TMEM132E	4.27828e-37	0.354854	0.463	0.265	8.50992e-33
SCN8A	4.30198e-37	0.374421	0.53	0.322	8.55707e-33
NINL	4.47642e-37	0.332692	0.739	0.511	8.90405e-33
ALDH1A1	5.48371e-37	0.370361	0.656	0.437	1.09076e-32
IL17RB	6.62896e-37	0.3148	0.341	0.168	1.31857e-32
TTC28	6.67382e-37	0.338014	0.922	0.765	1.32749e-32
MAF	9.01174e-37	0.295891	0.461	0.254	1.79253e-32
CNTNAP3B	9.01638e-37	0.252862	0.309	0.143	1.79345e-32
DACT2	9.04215e-37	0.315433	0.387	0.202	1.79857e-32
MYH9	9.69676e-37	-0.474209	0.767	0.834	1.92878e-32
PTPRJ	1.13608e-36	0.328731	0.929	0.749	2.25979e-32
HAAO	1.15361e-36	0.299047	0.352	0.176	2.29465e-32
PTPRD	1.22962e-36	0.313648	0.972	0.92	2.44584e-32
EMX2	1.39931e-36	0.289675	0.451	0.248	2.78337e-32
GHRHR	2.05927e-36	0.322629	0.451	0.253	4.09609e-32
DHRS4	2.36468e-36	0.263636	0.298	0.138	4.70359e-32
RP11-215A19.2	2.39947e-36	0.305947	0.392	0.207	4.77279e-32
NXNL2	2.43122e-36	0.313689	0.542	0.318	4.83595e-32
CERS4	2.6606e-36	0.369004	0.526	0.31	5.2922e-32
NIPSNAP1	3.4259e-36	0.264948	0.332	0.16	6.81445e-32
RAI1	3.68806e-36	-0.527497	0.745	0.811	7.33592e-32
FAM129B	3.73137e-36	-0.468415	0.549	0.715	7.42207e-32
AKR1C3	3.73762e-36	0.294328	0.484	0.272	7.43449e-32
PCLO	4.32671e-36	0.345207	0.684	0.469	8.60625e-32
CDH9	4.37988e-36	0.310669	0.449	0.245	8.71201e-32
ENPP2	4.51303e-36	0.28348	0.524	0.306	8.97688e-32
RP5-877J2.1	4.55286e-36	0.346338	0.649	0.42	9.0561e-32
RP11-33O4.2	4.83845e-36	0.331407	0.637	0.409	9.62416e-32
ENTPD5	4.88156e-36	0.341075	0.489	0.287	9.70991e-32
NFIX	5.4388e-36	0.360696	0.828	0.607	1.08183e-31
GSN	5.52544e-36	-0.524776	0.59	0.714	1.09907e-31
ANKRD55	5.95186e-36	0.358573	0.677	0.459	1.18388e-31
PARD3	6.21635e-36	0.322884	0.982	0.867	1.23649e-31
MLIP	6.42125e-36	0.302054	0.719	0.479	1.27725e-31
TMEM206	6.61893e-36	0.305886	0.4	0.211	1.31657e-31
ACE	7.65316e-36	0.26626	0.312	0.15	1.52229e-31
ZNF462	8.96087e-36	0.331871	0.772	0.537	1.78241e-31
MEIS1	1.02127e-35	0.324428	0.625	0.401	2.03142e-31
CMTM8	1.02752e-35	0.331354	0.639	0.418	2.04383e-31
DPYS	1.03812e-35	0.32268	0.545	0.328	2.06492e-31
PSPH	1.08878e-35	0.309926	0.528	0.316	2.16569e-31
LIN52	1.2417e-35	0.375903	0.622	0.413	2.46986e-31
ZNF385B	1.70041e-35	0.326774	0.754	0.543	3.38229e-31
PPARGC1A	1.72773e-35	0.361488	0.754	0.532	3.43663e-31
GLG1	2.35186e-35	0.411265	0.636	0.446	4.67808e-31
PDK2	2.82174e-35	0.319375	0.54	0.324	5.61272e-31
C9	3.58248e-35	0.354635	0.708	0.501	7.12591e-31
OGDH	6.33512e-35	0.34329	0.805	0.594	1.26012e-30
GAS7	7.03329e-35	-0.649573	0.407	0.566	1.39899e-30
PLXND1	7.47745e-35	-0.66784	0.232	0.422	1.48734e-30
KIFC3	8.14026e-35	0.34936	0.882	0.687	1.61918e-30
DNAJC11	9.06656e-35	0.344821	0.587	0.37	1.80343e-30
ECHDC2	9.25177e-35	0.300459	0.398	0.216	1.84027e-30
GPAT3	9.27361e-35	0.347223	0.533	0.328	1.84461e-30
KLF15	9.58375e-35	0.278368	0.421	0.229	1.9063e-30
GPR160	9.70738e-35	0.331279	0.527	0.321	1.93089e-30
RIPK4	1.17464e-34	0.324364	0.542	0.333	2.33649e-30
PLEKHA5	1.44444e-34	0.376026	0.772	0.592	2.87313e-30
VDR	1.45844e-34	0.358331	0.714	0.515	2.90098e-30
TANC2	1.63656e-34	-0.583654	0.428	0.591	3.25528e-30
TTC38	2.24743e-34	0.295408	0.362	0.189	4.47036e-30
LCLAT1	2.39466e-34	0.331803	0.579	0.363	4.76322e-30
MAOA	2.46609e-34	0.304874	0.509	0.303	4.90529e-30
NFATC1	2.77325e-34	-0.595881	0.448	0.617	5.51628e-30
TMEM161A	3.0024e-34	0.279538	0.38	0.2	5.97208e-30
SLC9A1	3.14854e-34	-0.552397	0.294	0.475	6.26275e-30
CMBL	3.85895e-34	0.32341	0.51	0.306	7.67584e-30
AGPAT5	4.46857e-34	0.30116	0.528	0.319	8.88843e-30
LINC00854	5.11899e-34	0.267331	0.381	0.199	1.01822e-29
MYO7A	5.44451e-34	0.29248	0.578	0.359	1.08297e-29
ST6GALNAC2	6.44651e-34	0.281407	0.419	0.228	1.28227e-29
USP40	6.53163e-34	0.318362	0.516	0.311	1.29921e-29
PRPSAP2	6.94548e-34	0.310337	0.552	0.34	1.38153e-29
SHANK2	7.72228e-34	0.310771	0.93	0.824	1.53604e-29
REC8	8.07989e-34	0.286607	0.429	0.237	1.60717e-29
CNKSR3	1.31431e-33	0.348334	0.847	0.649	2.61429e-29
ALDH8A1	1.38219e-33	0.288047	0.318	0.158	2.74931e-29
SPIRE1	1.43174e-33	-0.546498	0.391	0.558	2.84787e-29
BIVM	1.64786e-33	0.292836	0.503	0.294	3.27777e-29
RGL1	1.77339e-33	0.313725	0.841	0.643	3.52744e-29
KYAT1	1.85424e-33	0.327908	0.491	0.294	3.68826e-29
CARD10	1.88223e-33	0.333472	0.631	0.41	3.74394e-29
RBM26	1.96661e-33	0.295205	0.472	0.275	3.91177e-29
ACVR1	2.0415e-33	0.328606	0.788	0.576	4.06074e-29
EPB41L4A	2.33116e-33	0.32389	0.881	0.698	4.63692e-29
STX3	2.45689e-33	0.34629	0.586	0.373	4.88699e-29
KCNG2	3.32114e-33	0.266401	0.255	0.114	6.60609e-29
LMTK2	3.41516e-33	0.334375	0.661	0.435	6.7931e-29
HIVEP3	3.63836e-33	-0.492741	0.776	0.829	7.23707e-29
GIPC2	4.44432e-33	0.332192	0.723	0.509	8.8402e-29
RORA	4.49632e-33	0.29106	0.961	0.862	8.94363e-29
SCMH1	5.10062e-33	0.355841	0.766	0.56	1.01456e-28
RFWD3	5.13691e-33	0.307425	0.497	0.294	1.02178e-28
SLC1A2	5.25001e-33	-0.545496	0.311	0.486	1.04428e-28
NFATC2	5.92149e-33	-0.628863	0.408	0.574	1.17784e-28
ACSM3	6.01405e-33	0.333378	0.692	0.49	1.19625e-28
COG8	6.18175e-33	0.309373	0.557	0.343	1.22961e-28
WDFY3	6.33633e-33	0.378725	0.77	0.602	1.26036e-28
SLC37A4	9.38996e-33	0.281349	0.384	0.206	1.86776e-28
RAB11FIP5	1.09242e-32	0.321991	0.725	0.51	2.17292e-28
PDSS1	1.1874e-32	0.296098	0.411	0.23	2.36186e-28
PLXNA2	2.02724e-32	0.320791	0.848	0.685	4.03239e-28
PAX2	2.18541e-32	0.33411	0.733	0.515	4.34701e-28
XKR9	2.65882e-32	0.273391	0.49	0.288	5.28866e-28
FRMD3	3.11128e-32	0.357774	0.793	0.617	6.18864e-28
AHCY	3.30471e-32	0.297107	0.478	0.28	6.57339e-28
ALDH7A1	3.84105e-32	0.323036	0.46	0.275	7.64024e-28
SUPT6H	3.99042e-32	0.307022	0.431	0.246	7.93734e-28
LITAF	4.01978e-32	-0.538981	0.521	0.653	7.99574e-28
GUCD1	5.59967e-32	0.311559	0.566	0.355	1.11383e-27
BEND7	5.89229e-32	0.301491	0.516	0.313	1.17204e-27
LARP1	6.36916e-32	0.343753	0.783	0.582	1.26689e-27
TMEM178B	6.80845e-32	0.316188	0.8	0.603	1.35427e-27
SLC26A1	7.69803e-32	0.303286	0.46	0.268	1.53121e-27
TMCC3	8.5792e-32	0.309309	0.598	0.38	1.70649e-27
ERBB4	8.72202e-32	-0.620141	0.744	0.781	1.7349e-27
ARSB	9.11414e-32	0.33523	0.662	0.459	1.81289e-27
NLGN1	1.04653e-31	0.310583	0.871	0.735	2.08166e-27
KCNJ16	1.06072e-31	0.318355	0.591	0.385	2.10987e-27
SESN2	1.13815e-31	0.294505	0.42	0.24	2.2639e-27
TPCN1	1.73023e-31	0.348436	0.832	0.662	3.4416e-27
SRGAP3	1.88718e-31	-0.473238	0.695	0.763	3.7538e-27
AR	1.91511e-31	0.266265	0.521	0.318	3.80934e-27
CAMK2G	2.58979e-31	0.324176	0.606	0.391	5.15136e-27
C11orf63	2.66968e-31	0.282155	0.44	0.254	5.31025e-27
SH3GL2	2.71958e-31	0.324758	0.585	0.375	5.40953e-27
MAP3K13	3.06266e-31	0.339573	0.768	0.562	6.09193e-27
ESPN	3.21279e-31	0.345319	0.554	0.354	6.39056e-27
PLB1	4.99722e-31	-0.424716	0.6	0.726	9.93998e-27
IL23R	5.33887e-31	0.276942	0.439	0.25	1.06195e-26
GABRG3	5.40381e-31	0.305975	0.815	0.619	1.07487e-26
TK2	5.70378e-31	0.329501	0.745	0.543	1.13454e-26
UPP2	7.5031e-31	0.338083	0.795	0.61	1.49244e-26
CNDP1	8.76932e-31	0.334016	0.45	0.269	1.74431e-26
SERPINA3	8.81263e-31	0.252325	0.474	0.279	1.75292e-26
NKAIN4	9.20767e-31	0.297678	0.536	0.336	1.8315e-26
OR9Q1	9.59691e-31	0.266295	0.554	0.345	1.90892e-26
GSS	1.07388e-30	0.296378	0.476	0.286	2.13605e-26
PATJ	1.08844e-30	0.36701	0.841	0.686	2.16501e-26
MCF2L	1.26282e-30	0.292882	0.856	0.675	2.51187e-26
FRAS1	1.32713e-30	0.311939	0.872	0.72	2.63979e-26
PKDCC	1.41248e-30	0.264251	0.414	0.232	2.80957e-26
ACAA2	1.43117e-30	0.272615	0.413	0.236	2.84674e-26
FSTL4	1.73761e-30	0.337595	0.784	0.616	3.45628e-26
CGNL1	1.87879e-30	0.299664	0.894	0.711	3.73709e-26
PPP1R14C	1.97758e-30	0.348132	0.61	0.416	3.9336e-26
IARS	2.19473e-30	0.268155	0.407	0.23	4.36554e-26
STK38	2.47596e-30	0.270259	0.404	0.226	4.92493e-26
ERBB3	2.60419e-30	0.298432	0.457	0.272	5.17999e-26
RP13-279N23.2	2.61255e-30	0.336547	0.712	0.521	5.19662e-26
CLIC4	3.05254e-30	0.285931	0.724	0.508	6.07181e-26
PHGDH	3.43196e-30	0.317249	0.572	0.367	6.82651e-26
NRL	3.88045e-30	0.356875	0.706	0.519	7.7186e-26
DNAJC5B	4.88602e-30	0.284853	0.452	0.267	9.71878e-26
FLVCR2	5.29578e-30	0.302923	0.709	0.511	1.05338e-25
DPF3	6.80183e-30	0.352703	0.689	0.509	1.35295e-25
IQGAP2	7.01696e-30	0.282988	0.741	0.54	1.39574e-25
PRKCH	7.33897e-30	-0.391868	0.78	0.835	1.45979e-25
NEDD4L	7.35684e-30	0.257586	0.957	0.835	1.46335e-25
FGFR4	9.80649e-30	0.268297	0.379	0.209	1.95061e-25
IWS1	1.07949e-29	0.306801	0.613	0.401	2.14722e-25
SEPT9	1.57461e-29	-0.421113	0.887	0.914	3.13207e-25
GPRC5C	1.60316e-29	0.306445	0.698	0.473	3.18885e-25
RHPN2	1.84381e-29	0.301361	0.694	0.478	3.66752e-25
PARD6B	2.0121e-29	0.299287	0.592	0.388	4.00226e-25
DGKG	2.1803e-29	0.321818	0.774	0.61	4.33683e-25
MAST4	2.33853e-29	0.315094	0.896	0.791	4.65157e-25
CD109	2.57246e-29	0.283654	0.507	0.313	5.11688e-25
TUBGCP3	2.94683e-29	0.324687	0.501	0.314	5.86155e-25
RERG	3.10226e-29	0.30087	0.786	0.583	6.1707e-25
RP4-583P15.15	3.2358e-29	0.290527	0.448	0.266	6.43632e-25
KIAA1671	3.62928e-29	0.283456	0.901	0.718	7.219e-25
NEO1	3.7336e-29	0.323698	0.653	0.464	7.4265e-25
EIF3E	4.37463e-29	0.284819	0.556	0.36	8.70159e-25
SLC36A1	5.29162e-29	0.261652	0.363	0.198	1.05256e-24
APBB1IP	6.21316e-29	0.274847	0.577	0.366	1.23586e-24
CTD-2349B8.1	6.63896e-29	-0.450375	0.175	0.349	1.32056e-24
UTP4	6.65958e-29	0.316535	0.691	0.489	1.32466e-24
COL19A1	7.51109e-29	0.281112	0.619	0.411	1.49403e-24
FRMD4B	7.92846e-29	0.297852	0.866	0.694	1.57705e-24
KIAA1324	7.97146e-29	0.295394	0.622	0.427	1.5856e-24
ADAM19	8.80535e-29	-0.542429	0.372	0.524	1.75147e-24
DZIP1	9.25731e-29	0.262014	0.537	0.337	1.84137e-24
NCOR2	1.02499e-28	-0.428742	0.94	0.929	2.0388e-24
CDHR3	1.02746e-28	0.291734	0.627	0.422	2.04372e-24
GALNT11	1.18148e-28	0.281171	0.596	0.394	2.35008e-24
BID	1.19838e-28	0.256591	0.413	0.236	2.38369e-24
GLCE	1.45124e-28	0.286104	0.511	0.323	2.88667e-24
PLA2G16	1.4774e-28	0.279245	0.445	0.269	2.93869e-24
RAPGEF4	1.57331e-28	-0.525925	0.391	0.543	3.12948e-24
NDFIP2	1.59004e-28	0.263918	0.461	0.275	3.16275e-24
DNAJC16	1.70669e-28	0.315087	0.697	0.503	3.39478e-24
STK32B	2.08026e-28	0.277861	0.776	0.586	4.13785e-24
AHCYL2	2.15312e-28	0.380412	0.673	0.493	4.28277e-24
LRRC8D	2.25884e-28	0.314289	0.696	0.499	4.49305e-24
ATP6V1C1	2.46438e-28	0.255543	0.407	0.23	4.90189e-24
REEP1	2.56567e-28	0.298759	0.533	0.341	5.10338e-24
STON2	2.60246e-28	0.282048	0.793	0.595	5.17656e-24
AFAP1L2	2.62738e-28	-0.536248	0.364	0.517	5.22613e-24
ARHGAP26	2.65125e-28	0.256038	0.961	0.866	5.2736e-24
MYOF	3.19076e-28	-0.426195	0.686	0.776	6.34674e-24
ZFPM1	3.23813e-28	-0.47497	0.397	0.552	6.44097e-24
ANKIB1	3.50926e-28	0.313587	0.522	0.331	6.98027e-24
EFNA5	3.78907e-28	-0.514941	0.573	0.673	7.53684e-24
TOM1L1	3.9369e-28	0.253376	0.461	0.276	7.83089e-24
RASSF8	4.12768e-28	0.279667	0.65	0.447	8.21036e-24
CLNS1A	4.13378e-28	0.287763	0.533	0.34	8.2225e-24
AC024592.12	4.44923e-28	0.301416	0.703	0.498	8.84996e-24
HOGA1	4.46779e-28	0.268353	0.451	0.269	8.88687e-24
SBNO2	4.97971e-28	-0.514791	0.552	0.664	9.90515e-24
ABI3BP	6.22488e-28	0.320871	0.65	0.452	1.23819e-23
WIPI1	6.34102e-28	0.295844	0.542	0.354	1.26129e-23
TNIP1	6.42683e-28	0.32038	0.796	0.615	1.27836e-23
MOCS1	6.75409e-28	0.283521	0.45	0.267	1.34346e-23
MLLT10	6.94843e-28	0.311254	0.791	0.618	1.38211e-23
DOCK11	7.32663e-28	0.254751	0.557	0.355	1.45734e-23
GPAT4	7.77009e-28	0.260516	0.457	0.273	1.54555e-23
ZNF804B	8.58552e-28	0.315875	0.672	0.493	1.70775e-23
RXRA	8.59217e-28	0.283045	0.862	0.724	1.70907e-23
STXBP6	1.09466e-27	0.303419	0.7	0.501	2.17739e-23
HAGH	1.17476e-27	0.286833	0.411	0.241	2.33671e-23
NCOA4	1.20394e-27	0.251687	0.496	0.303	2.39476e-23
ANKRD33B	1.24524e-27	0.295285	0.731	0.522	2.4769e-23
GLI3	1.30449e-27	0.295316	0.715	0.524	2.59476e-23
CLSTN3	1.55413e-27	0.269965	0.501	0.316	3.09131e-23
FLI1	1.98222e-27	-0.53148	0.258	0.419	3.94284e-23
PAQR5	2.01911e-27	0.332683	0.717	0.531	4.01622e-23
DSCAML1	2.31959e-27	0.284064	0.883	0.73	4.6139e-23
DHRSX	2.44335e-27	0.285206	0.773	0.575	4.86007e-23
PLEKHH1	2.59672e-27	0.273636	0.495	0.308	5.16513e-23
SLC7A1	2.63905e-27	-0.452998	0.281	0.44	5.24933e-23
TTYH3	2.8317e-27	0.291658	0.753	0.55	5.63253e-23
CRMP1	3.05022e-27	0.291886	0.636	0.444	6.06719e-23
C2orf61	3.34084e-27	-0.511042	0.326	0.478	6.64526e-23
SMG6	3.41998e-27	-0.592919	0.626	0.699	6.80269e-23
SEMA6A	4.12428e-27	0.308023	0.702	0.502	8.20361e-23
PDPR	4.31355e-27	0.270354	0.405	0.238	8.58008e-23
NR1H4	4.39574e-27	0.274047	0.536	0.346	8.74356e-23
BCAT2	4.5195e-27	0.277287	0.458	0.28	8.98974e-23
ZFHX3	4.86384e-27	-0.434092	0.719	0.787	9.67467e-23
SNX5	4.9325e-27	0.293744	0.54	0.354	9.81123e-23
MAPKAP1	5.05791e-27	0.297609	0.779	0.592	1.00607e-22
CREB5	5.69153e-27	0.285515	0.912	0.789	1.1321e-22
KHDRBS3	6.11298e-27	0.276015	0.72	0.518	1.21593e-22
BAG3	6.15056e-27	0.289238	0.572	0.381	1.22341e-22
TRPS1	6.91951e-27	0.324699	0.815	0.648	1.37636e-22
EEFSEC	8.8338e-27	0.279189	0.771	0.596	1.75713e-22
GLDC	9.26258e-27	0.306235	0.609	0.418	1.84242e-22
SLC12A6	1.02973e-26	0.263293	0.526	0.339	2.04824e-22
TBC1D14	1.18341e-26	0.284666	0.859	0.71	2.35392e-22
SNX10	1.70951e-26	0.286636	0.683	0.48	3.40039e-22
LACE1	1.73499e-26	0.270286	0.573	0.382	3.45108e-22
DENND3	1.83316e-26	-0.476689	0.528	0.637	3.64634e-22
PCCA	1.84628e-26	0.285691	0.875	0.713	3.67243e-22
ZYG11B	2.40729e-26	0.287803	0.455	0.28	4.78835e-22
B4GALNT3	2.55005e-26	-0.503753	0.256	0.409	5.07231e-22
DDR2	3.31243e-26	0.269478	0.555	0.363	6.58875e-22
ALDH2	3.36138e-26	0.312384	0.578	0.392	6.68612e-22
GABRB3	3.54683e-26	0.275335	0.708	0.516	7.05499e-22
SLIT2	3.70648e-26	0.299368	0.726	0.541	7.37256e-22
DDX58	3.93693e-26	0.250668	0.411	0.243	7.83096e-22
OVOL2	3.98452e-26	0.336321	0.719	0.54	7.92561e-22
ZC3H7B	4.73501e-26	0.275848	0.446	0.272	9.41841e-22
SLC22A2	5.03375e-26	0.276891	0.603	0.398	1.00126e-21
ABCB1	5.24158e-26	0.309029	0.625	0.435	1.0426e-21
HIPK2	5.5659e-26	0.289669	0.854	0.714	1.10711e-21
PTPRM	6.67249e-26	0.276151	0.953	0.852	1.32723e-21
SYNE2	6.81253e-26	0.287555	0.897	0.771	1.35508e-21
GNG12	8.33073e-26	0.303722	0.836	0.658	1.65707e-21
SNX7	8.51945e-26	0.263131	0.456	0.283	1.6946e-21
LYN	9.0658e-26	-0.49645	0.375	0.515	1.80328e-21
OGG1	9.49084e-26	0.289789	0.579	0.384	1.88782e-21
SCN9A	1.02233e-25	0.251985	0.411	0.245	2.03351e-21
IMPA2	1.04662e-25	0.260528	0.764	0.555	2.08184e-21
MEF2C	1.13686e-25	-0.504453	0.317	0.464	2.26133e-21
MRVI1	1.14334e-25	-0.57568	0.22	0.376	2.27421e-21
PIGL	1.36281e-25	0.293479	0.672	0.49	2.71078e-21
SLCO4C1	1.4436e-25	0.257213	0.379	0.219	2.87147e-21
GRHL2	1.59057e-25	-0.456114	0.39	0.528	3.1638e-21
LARGE1	1.65951e-25	0.269521	0.945	0.834	3.30092e-21
TUFT1	1.9654e-25	0.300075	0.574	0.378	3.90938e-21
PCSK5	1.97603e-25	0.29298	0.829	0.689	3.93052e-21
CYFIP2	1.99516e-25	0.300605	0.749	0.56	3.96857e-21
FARP1	2.02143e-25	0.281662	0.963	0.839	4.02082e-21
CAPN15	2.34574e-25	0.304709	0.569	0.387	4.66592e-21
CUX1	2.70847e-25	0.288716	0.96	0.879	5.38742e-21
RREB1	3.24759e-25	0.310596	0.867	0.738	6.45979e-21
PDE10A	4.46236e-25	0.309763	0.887	0.775	8.87607e-21
RASA3	4.73214e-25	-0.433031	0.584	0.704	9.41269e-21
CCNYL1	4.83911e-25	0.274756	0.526	0.344	9.62548e-21
ZBTB20	5.00917e-25	0.250531	0.972	0.92	9.96374e-21
IDUA	5.04081e-25	0.267972	0.507	0.325	1.00267e-20
ADCY9	5.04968e-25	0.284866	0.785	0.594	1.00443e-20
PLPPR1	5.15902e-25	0.263126	0.587	0.401	1.02618e-20
TNRC6A	5.71737e-25	0.289847	0.78	0.599	1.13724e-20
EXOSC7	5.80048e-25	-0.479915	0.263	0.41	1.15377e-20
ADGRG1	6.45491e-25	0.274624	0.784	0.584	1.28395e-20
PEX26	6.82051e-25	0.29545	0.56	0.374	1.35667e-20
PSD3	6.9869e-25	-0.412207	0.752	0.803	1.38976e-20
AL513412.1	7.38618e-25	0.285169	0.801	0.656	1.46919e-20
FAM124A	7.44021e-25	0.273611	0.49	0.305	1.47993e-20
RP5-862P8.2	7.60057e-25	0.260214	0.567	0.372	1.51183e-20
RP11-146B14.1	7.90758e-25	0.284892	0.801	0.657	1.5729e-20
SLC14A2	8.08391e-25	-0.560385	0.642	0.712	1.60797e-20
FER1L6	8.38329e-25	0.276125	0.643	0.449	1.66752e-20
PDZD8	1.11038e-24	0.295672	0.561	0.38	2.20866e-20
CPA5	1.17093e-24	-0.383829	0.144	0.302	2.32909e-20
RNF157	1.35068e-24	0.259564	0.46	0.286	2.68663e-20
ADD1	1.79898e-24	0.30146	0.622	0.44	3.57835e-20
PAK1	1.95156e-24	0.311121	0.574	0.394	3.88184e-20
NET1	1.97323e-24	0.264718	0.44	0.273	3.92496e-20
THSD4	2.6332e-24	-0.499714	0.809	0.834	5.2377e-20
PAPPA	2.68018e-24	0.308505	0.834	0.643	5.33114e-20
ZNF592	2.89172e-24	0.274436	0.572	0.379	5.75192e-20
CLDN12	3.31754e-24	0.294302	0.546	0.368	6.59891e-20
IL17RD	3.33525e-24	0.274426	0.542	0.363	6.63414e-20
CD44	3.59435e-24	-0.468829	0.212	0.366	7.14952e-20
ERI3	3.91463e-24	0.266396	0.614	0.424	7.7866e-20
MB21D2	4.04176e-24	0.29155	0.717	0.531	8.03947e-20
TOLLIP	4.34885e-24	0.271484	0.491	0.312	8.65029e-20
GALNT2	4.49086e-24	0.285021	0.835	0.672	8.93277e-20
VSTM4	5.20863e-24	0.269117	0.486	0.312	1.03605e-19
GHR	5.37647e-24	0.252987	0.647	0.459	1.06943e-19
MYADM	6.42129e-24	-0.397485	0.176	0.333	1.27726e-19
RBM33	6.66894e-24	0.267321	0.596	0.41	1.32652e-19
FAM69A	7.48693e-24	0.266802	0.516	0.342	1.48923e-19
LANCL2	7.9579e-24	0.253273	0.511	0.33	1.5829e-19
SLC7A8	8.07375e-24	0.296089	0.556	0.379	1.60595e-19
RNF180	9.18477e-24	0.254214	0.54	0.36	1.82694e-19
LINC00371	1.0464e-23	0.258495	0.393	0.237	2.0814e-19
SNX27	1.05505e-23	0.268939	0.524	0.347	2.0986e-19
SLC35F2	1.08902e-23	0.260192	0.657	0.47	2.16617e-19
RPRD2	1.15641e-23	0.283164	0.62	0.435	2.30021e-19
ATP8B1	1.28694e-23	-0.451847	0.476	0.593	2.55986e-19
ATP7B	1.36276e-23	0.262499	0.483	0.315	2.71066e-19
ROR2	1.41393e-23	-0.503961	0.548	0.638	2.81244e-19
OSBPL3	1.52866e-23	-0.449922	0.563	0.659	3.04065e-19
NCS1	1.88298e-23	0.288007	0.593	0.414	3.74544e-19
FAM167A	1.95577e-23	-0.451154	0.256	0.41	3.89021e-19
OSBPL1A	1.96017e-23	0.307183	0.655	0.483	3.89898e-19
PWWP2B	2.29699e-23	-0.44236	0.215	0.362	4.56895e-19
TEAD2	2.33531e-23	-0.377025	0.131	0.284	4.64516e-19
RUSC2	2.4682e-23	0.260916	0.714	0.531	4.90951e-19
COL15A1	2.81954e-23	-0.510786	0.363	0.504	5.60836e-19
TMC1	3.22835e-23	0.274026	0.814	0.657	6.42152e-19
ARG2	3.36177e-23	0.250642	0.474	0.306	6.68689e-19
PAPPA2	3.40114e-23	-0.559193	0.455	0.563	6.7652e-19
PFKFB3	3.81649e-23	-0.514956	0.565	0.641	7.59138e-19
CFDP1	3.94198e-23	0.254319	0.766	0.591	7.84098e-19
RP11-192H23.4	3.96855e-23	0.273535	0.795	0.638	7.89385e-19
CCDC88C	3.99308e-23	0.297879	0.701	0.525	7.94264e-19
PDZD2	4.19628e-23	0.275013	0.847	0.731	8.34683e-19
SORCS2	4.64397e-23	-0.451441	0.717	0.771	9.23732e-19
NDUFAF6	4.95368e-23	0.271807	0.788	0.626	9.85337e-19
GCLC	5.76773e-23	0.265689	0.65	0.463	1.14726e-18
TACC2	5.9593e-23	0.252176	0.869	0.724	1.18536e-18
CLYBL	6.84712e-23	0.266181	0.725	0.56	1.36196e-18
PSMB7	7.09913e-23	0.281728	0.413	0.258	1.41209e-18
TFDP2	7.33598e-23	0.284371	0.667	0.491	1.4592e-18
PPARGC1B	7.38659e-23	0.255105	0.706	0.527	1.46927e-18
INPP5A	7.60109e-23	-0.419165	0.717	0.766	1.51193e-18
AVEN	7.90413e-23	0.254501	0.543	0.368	1.57221e-18
AAK1	1.13232e-22	0.292356	0.825	0.662	2.25229e-18
ACADM	1.65204e-22	0.259957	0.457	0.29	3.28607e-18
PPP1R9B	1.72268e-22	0.265511	0.508	0.335	3.42658e-18
AKNA	2.81546e-22	-0.442535	0.316	0.461	5.60022e-18
CPM	2.95601e-22	0.272916	0.63	0.45	5.87981e-18
NREP	3.20881e-22	0.258932	0.77	0.598	6.38264e-18
TPST2	3.43627e-22	-0.481601	0.265	0.396	6.83509e-18
CTD-3088G3.8	4.73984e-22	-0.428057	0.402	0.54	9.42801e-18
PREX1	5.46682e-22	-0.598055	0.359	0.482	1.08741e-17
TNFRSF21	5.66271e-22	0.271812	0.555	0.382	1.12637e-17
DENND1A	5.67838e-22	0.27098	0.87	0.744	1.12949e-17
PRUNE2	6.79559e-22	0.310011	0.767	0.6	1.35171e-17
MRC2	9.13139e-22	-0.45579	0.204	0.344	1.81632e-17
PTPRK	9.55255e-22	0.260128	0.87	0.717	1.9001e-17
DKKL1	9.61337e-22	-0.33508	0.097	0.235	1.9122e-17
NINJ2	1.13536e-21	-0.433769	0.346	0.481	2.25835e-17
ENG	1.30189e-21	-0.472721	0.211	0.354	2.5896e-17
HSPB8	1.31428e-21	0.253009	0.473	0.304	2.61424e-17
RNF13	1.43729e-21	0.258122	0.569	0.399	2.85891e-17
HLF	1.52921e-21	0.250834	0.562	0.39	3.04174e-17
LRP5	1.61249e-21	0.274279	0.739	0.578	3.20741e-17
EBNA1BP2	1.71757e-21	0.26833	0.604	0.429	3.41641e-17
AFDN	1.79719e-21	0.252046	0.754	0.57	3.57478e-17
SUCLG2	1.94228e-21	0.289007	0.651	0.478	3.86339e-17
WWC2	2.09005e-21	0.266156	0.812	0.643	4.15731e-17
PMEPA1	2.12304e-21	-0.39298	0.407	0.537	4.22293e-17
ADGRA2	2.47602e-21	-0.454715	0.223	0.366	4.92506e-17
RAD51B	2.58043e-21	-0.277821	0.978	0.967	5.13274e-17
SUSD4	2.82083e-21	-0.442575	0.261	0.395	5.61092e-17
TPCN2	2.87205e-21	0.25994	0.772	0.602	5.71279e-17
EBF1	3.4582e-21	-0.577856	0.489	0.59	6.87871e-17
BCL7A	4.10946e-21	0.265972	0.637	0.465	8.17412e-17
LTBP4	4.91721e-21	-0.40504	0.324	0.462	9.78082e-17
VWF	4.97354e-21	-0.474551	0.492	0.587	9.89286e-17
FOXN3	5.45075e-21	-0.444372	0.759	0.796	1.08421e-16
ZNF423	5.67829e-21	-0.44703	0.678	0.739	1.12947e-16
ZNRF3	5.79789e-21	0.253374	0.867	0.709	1.15326e-16
OMA1	6.01922e-21	0.258083	0.569	0.405	1.19728e-16
NECTIN4	7.19496e-21	-0.320727	0.084	0.215	1.43115e-16
AATF	7.77109e-21	0.281181	0.473	0.315	1.54575e-16
SLC39A14	7.78059e-21	0.259173	0.641	0.457	1.54764e-16
DNAH17	8.87983e-21	-0.438083	0.27	0.417	1.76629e-16
RDX	9.1692e-21	0.250075	0.563	0.396	1.82385e-16
RP11-894J14.5	9.82649e-21	0.250476	0.595	0.416	1.95459e-16
MYO5B	1.08848e-20	0.27767	0.878	0.72	2.1651e-16
SH3BP4	1.19343e-20	-0.405826	0.534	0.634	2.37385e-16
UBR4	1.23979e-20	0.276701	0.723	0.551	2.46607e-16
MYO5C	1.24485e-20	-0.441185	0.366	0.478	2.47613e-16
TPM4	1.41305e-20	-0.445601	0.271	0.407	2.81071e-16
MUC1	1.44927e-20	-0.354216	0.205	0.349	2.88274e-16
OSBPL5	1.68451e-20	-0.475548	0.367	0.484	3.35067e-16
PLCH1	1.878e-20	0.258241	0.762	0.589	3.73553e-16
XPR1	2.28142e-20	0.251194	0.606	0.436	4.53797e-16
SFMBT2	2.3938e-20	-0.439063	0.414	0.532	4.7615e-16
RASSF6	2.61845e-20	0.25625	0.457	0.303	5.20836e-16
THADA	2.95582e-20	-0.377839	0.815	0.845	5.87943e-16
RFFL	3.44097e-20	0.275767	0.555	0.383	6.84443e-16
PPP1R37	3.9302e-20	0.250501	0.603	0.434	7.81757e-16
AL513122.1	4.40412e-20	-0.393016	0.439	0.561	8.76023e-16
CROCC2	4.52504e-20	-0.477173	0.242	0.373	9.00076e-16
CNDP2	5.81327e-20	0.256265	0.601	0.432	1.15632e-15
PDE4B	6.12363e-20	-0.42499	0.616	0.685	1.21805e-15
DDX10	8.87797e-20	0.253133	0.691	0.529	1.76592e-15
SYNJ2	9.23304e-20	-0.407677	0.624	0.69	1.83654e-15
CASZ1	9.27078e-20	-0.506847	0.686	0.717	1.84405e-15
WDPCP	9.75554e-20	0.281046	0.772	0.649	1.94047e-15
ZMIZ1	1.22536e-19	-0.287864	0.954	0.946	2.43736e-15
FRK	1.44286e-19	0.270659	0.565	0.404	2.87e-15
TANGO6	1.46378e-19	0.27576	0.666	0.498	2.91161e-15
ERI2	1.49536e-19	0.256531	0.689	0.524	2.97442e-15
EHBP1	1.66186e-19	0.251978	0.717	0.562	3.30561e-15
SGIP1	1.6865e-19	-0.493184	0.393	0.505	3.35462e-15
ACSS2	1.73807e-19	0.260438	0.581	0.422	3.45719e-15
RAD51L3-RFFL	2.72571e-19	0.280727	0.614	0.44	5.4217e-15
KCNC4	2.86929e-19	-0.383951	0.287	0.421	5.70731e-15
DOCK10	3.48249e-19	-0.431742	0.501	0.59	6.92702e-15
PCSK6	4.9125e-19	-0.462915	0.356	0.47	9.77145e-15
NFYC	5.04024e-19	0.263321	0.572	0.415	1.00255e-14
RAB20	5.09918e-19	0.258173	0.639	0.471	1.01428e-14
EHF	5.36179e-19	-0.391299	0.232	0.36	1.06651e-14
ZBTB7C	6.2101e-19	-0.383058	0.686	0.748	1.23525e-14
SCNN1B	6.40191e-19	-0.382393	0.142	0.272	1.2734e-14
BUB1B-PAK6	7.8912e-19	-0.377301	0.24	0.372	1.56964e-14
NXN	9.36876e-19	-0.455423	0.496	0.589	1.86354e-14
HOXD10	1.09491e-18	-0.358828	0.16	0.287	2.17788e-14
CDC42EP3	1.12179e-18	-0.381612	0.282	0.411	2.23136e-14
SORL1	1.19665e-18	-0.409932	0.451	0.551	2.38025e-14
PLA2G4F	1.37604e-18	-0.324782	0.105	0.228	2.73709e-14
GPRC5A	1.38142e-18	-0.359684	0.195	0.328	2.74779e-14
CACNA1C	1.47982e-18	-0.47555	0.859	0.871	2.94352e-14
EPHB2	1.87509e-18	-0.376917	0.527	0.629	3.72975e-14
ST6GAL1	2.00652e-18	-0.382255	0.517	0.62	3.99117e-14
LGALS3	2.02927e-18	-0.318195	0.135	0.265	4.03642e-14
ERG	2.08906e-18	-0.524431	0.304	0.419	4.15534e-14
TRPV4	2.65131e-18	0.256314	0.403	0.264	5.27372e-14
LOXL2	3.0539e-18	-0.418975	0.514	0.605	6.07452e-14
RUVBL1	3.33312e-18	0.250974	0.642	0.477	6.6299e-14
ZNF98	3.89864e-18	-0.359012	0.153	0.279	7.75479e-14
MYO10	3.89927e-18	-0.367916	0.708	0.746	7.75604e-14
TNFRSF8	4.17852e-18	-0.435685	0.169	0.296	8.3115e-14
PRKG1	4.19759e-18	-0.388846	0.856	0.868	8.34942e-14
ROR1	4.48678e-18	0.259226	0.826	0.683	8.92466e-14
KIRREL	4.51615e-18	-0.383155	0.498	0.597	8.98307e-14
SETD3	4.78842e-18	0.255905	0.712	0.546	9.52465e-14
CPAMD8	6.02268e-18	-0.380801	0.239	0.375	1.19797e-13
SMOC2	8.66526e-18	-0.438489	0.407	0.506	1.72361e-13
LMTK3	8.69558e-18	-0.362914	0.372	0.5	1.72964e-13
FANCC	9.16079e-18	0.2557	0.842	0.694	1.82217e-13
ARHGAP23	9.24069e-18	-0.447445	0.373	0.485	1.83807e-13
CMKLR1	1.02244e-17	-0.392012	0.138	0.26	2.03374e-13
FAM234B	1.05047e-17	-0.379899	0.344	0.461	2.0895e-13
CAPN2	1.25228e-17	-0.346252	0.562	0.648	2.4909e-13
GATA2	1.55073e-17	-0.328283	0.121	0.242	3.08455e-13
KCNIP1	1.6974e-17	-0.379589	0.634	0.711	3.3763e-13
TNR	2.12554e-17	-0.425899	0.463	0.555	4.22791e-13
PECAM1	2.15148e-17	-0.430887	0.277	0.401	4.27952e-13
SDC3	2.23179e-17	-0.368785	0.211	0.338	4.43926e-13
MYO1C	2.25511e-17	-0.355755	0.364	0.481	4.48565e-13
KLHL3	3.31226e-17	-0.418303	0.239	0.354	6.58842e-13
SYT8	3.43897e-17	-0.284315	0.094	0.211	6.84045e-13
PLEKHO1	3.72315e-17	-0.351516	0.135	0.253	7.40571e-13
NCALD	3.88107e-17	-0.477327	0.542	0.609	7.71984e-13
NHSL2	4.6977e-17	-0.408339	0.514	0.6	9.3442e-13
PAK6	6.0761e-17	-0.334346	0.204	0.329	1.2086e-12
INPP4B	6.63414e-17	-0.374756	0.718	0.76	1.3196e-12
SH3D19	7.02619e-17	0.256075	0.697	0.537	1.39758e-12
ALDH1A2	7.99887e-17	-0.293675	0.856	0.867	1.59106e-12
ASAP1	9.61758e-17	-0.400793	0.733	0.762	1.91303e-12
RFTN1	9.65967e-17	-0.467062	0.487	0.569	1.92141e-12
KIAA1217	9.95901e-17	-0.329692	0.912	0.894	1.98095e-12
SLCO3A1	9.9608e-17	-0.345621	0.737	0.785	1.9813e-12
IQGAP1	1.01797e-16	-0.374281	0.476	0.559	2.02485e-12
SERINC5	1.02411e-16	-0.38628	0.444	0.542	2.03705e-12
CEP295NL	1.26113e-16	-0.327615	0.179	0.303	2.50851e-12
ENTPD1	1.56344e-16	-0.410168	0.234	0.352	3.10984e-12
HDAC9	2.01922e-16	-0.331997	0.738	0.775	4.01644e-12
CD9	2.12562e-16	-0.381643	0.441	0.531	4.22806e-12
LSP1	2.53811e-16	-0.352952	0.148	0.265	5.04856e-12
MYO1D	3.41687e-16	-0.350932	0.59	0.659	6.79649e-12
LYPD6B	3.55235e-16	-0.375783	0.242	0.354	7.06598e-12
PGS1	3.56721e-16	-0.411841	0.268	0.382	7.09554e-12
SPSB1	3.8471e-16	-0.433903	0.42	0.516	7.65227e-12
RP11-761B3.1	4.00673e-16	-0.37067	0.481	0.565	7.96979e-12
DPYSL3	4.60163e-16	-0.404062	0.255	0.37	9.15309e-12
SKAP1	5.25772e-16	-0.409766	0.451	0.542	1.04581e-11
GSG1	6.01505e-16	-0.301151	0.152	0.27	1.19645e-11
KLHL26	7.9751e-16	-0.431969	0.312	0.419	1.58633e-11
CDCP1	1.01878e-15	-0.328789	0.253	0.376	2.02645e-11
C14orf132	1.03347e-15	-0.261423	0.1	0.212	2.05567e-11
PDE1C	1.07238e-15	-0.405934	0.572	0.638	2.13307e-11
TSHZ2	1.19012e-15	-0.409	0.55	0.627	2.36727e-11
SIM1	1.24216e-15	-0.351586	0.291	0.406	2.47077e-11
TFAP2A	1.44355e-15	-0.335511	0.229	0.345	2.87137e-11
CLDN14	1.57761e-15	-0.369667	0.246	0.364	3.13802e-11
SLC24A4	2.54003e-15	-0.400209	0.257	0.373	5.05238e-11
CSRP1	2.85489e-15	-0.400118	0.227	0.34	5.67866e-11
MKL1	2.88409e-15	-0.392702	0.642	0.691	5.73674e-11
GLI2	2.89403e-15	-0.538293	0.581	0.643	5.75652e-11
CPXM2	3.03103e-15	-0.402313	0.331	0.446	6.02901e-11
LMNA	3.24107e-15	-0.335368	0.709	0.754	6.44682e-11
RP11-404P21.8	3.74823e-15	-0.32768	0.162	0.279	7.45561e-11
RP11-231C18.3	4.18231e-15	-0.328176	0.924	0.915	8.31904e-11
LGI4	4.19987e-15	-0.318427	0.136	0.247	8.35396e-11
ABR	4.52498e-15	-0.346576	0.7	0.765	9.00064e-11
BFSP1	4.8908e-15	-0.354281	0.434	0.516	9.72828e-11
LCP2	4.99699e-15	-0.350715	0.104	0.208	9.9395e-11
XYLT1	5.386e-15	-0.447814	0.562	0.63	1.07133e-10
KAZN	6.12176e-15	-0.258588	0.977	0.953	1.21768e-10
NTF3	9.16284e-15	-0.363301	0.209	0.32	1.82258e-10
PTAFR	1.04244e-14	-0.295968	0.116	0.224	2.07352e-10
CLEC3B	1.07613e-14	-0.34338	0.156	0.263	2.14053e-10
HDAC7	1.07705e-14	-0.299512	0.561	0.635	2.14236e-10
NTRK3	1.09272e-14	-0.404303	0.463	0.547	2.17352e-10
ETV6	1.1083e-14	-0.34434	0.77	0.801	2.20452e-10
RMI2	1.42311e-14	-0.337508	0.574	0.631	2.83071e-10
TEAD3	1.43132e-14	-0.377192	0.251	0.36	2.84704e-10
CELF2	2.29221e-14	-0.362283	0.653	0.7	4.55944e-10
EHD2	2.64335e-14	-0.267681	0.158	0.275	5.25789e-10
ATP10A	2.96604e-14	-0.415398	0.378	0.472	5.89975e-10
SLC1A3	3.11359e-14	-0.290309	0.123	0.229	6.19324e-10
SPECC1	3.24793e-14	-0.40667	0.549	0.617	6.46046e-10
MYO9B	3.26334e-14	-0.420388	0.544	0.608	6.4911e-10
MYO1B	3.47061e-14	-0.378466	0.503	0.571	6.9034e-10
HS3ST3B1	3.85688e-14	-0.312049	0.259	0.367	7.67173e-10
ZDHHC14	3.99719e-14	-0.347444	0.737	0.761	7.95082e-10
ARHGEF3	5.49045e-14	-0.311278	0.817	0.817	1.09211e-09
HMGA1	5.90322e-14	-0.272921	0.151	0.255	1.17421e-09
ANO1	7.28885e-14	-0.380459	0.275	0.382	1.44983e-09
SOCS3	7.54258e-14	-0.282846	0.181	0.291	1.5003e-09
ASIC2	7.95191e-14	-0.321236	0.826	0.837	1.58172e-09
CD55	8.34827e-14	-0.302257	0.187	0.295	1.66056e-09
MICAL2	8.62929e-14	-0.425687	0.577	0.637	1.71645e-09
PRRX2	8.94693e-14	-0.297438	0.133	0.239	1.77963e-09
ZNF710	8.99747e-14	-0.423823	0.421	0.505	1.78969e-09
GNAS	9.15162e-14	-0.323345	0.31	0.411	1.82035e-09
NOTCH3	9.27123e-14	-0.314211	0.159	0.265	1.84414e-09
HOOK2	1.05246e-13	-0.28925	0.758	0.782	2.09345e-09
SAMD11	1.23773e-13	-0.321369	0.236	0.346	2.46197e-09
VASH1	1.33052e-13	-0.314614	0.121	0.223	2.64653e-09
SEPT6	1.63413e-13	-0.335338	0.187	0.293	3.25045e-09
RASSF5	1.6361e-13	-0.355283	0.323	0.423	3.25437e-09
METRNL	1.65506e-13	-0.330231	0.273	0.376	3.29209e-09
MAFK	1.67292e-13	-0.328482	0.39	0.477	3.32761e-09
KCNJ5	1.72544e-13	-0.272729	0.151	0.258	3.43207e-09
ITPR1	1.76906e-13	-0.266268	0.906	0.891	3.51884e-09
GNB4	1.89921e-13	-0.268488	0.113	0.213	3.77771e-09
LTBP2	1.95615e-13	-0.353423	0.411	0.513	3.89099e-09
ST3GAL4	2.48492e-13	-0.385221	0.369	0.456	4.94276e-09
WDR1	2.731e-13	-0.340317	0.514	0.574	5.43222e-09
WNT3A	2.73835e-13	-0.285403	0.115	0.215	5.44684e-09
RNF216	3.05775e-13	-0.300655	0.554	0.623	6.08217e-09
XXYLT1	3.12388e-13	-0.394417	0.626	0.671	6.21372e-09
MLLT1	3.65582e-13	-0.358545	0.385	0.475	7.27179e-09
ABCG1	3.77115e-13	-0.386312	0.372	0.462	7.50118e-09
SMUG1	3.86718e-13	-0.363532	0.356	0.443	7.69221e-09
FMNL3	4.19911e-13	-0.390357	0.393	0.48	8.35244e-09
FAM49A	4.91665e-13	-0.371775	0.288	0.379	9.7797e-09
PTPRT	4.99196e-13	-0.408663	0.71	0.746	9.92951e-09
CMSS1	5.0055e-13	-0.331199	0.76	0.771	9.95644e-09
EFHC1	5.61041e-13	-0.286504	0.586	0.652	1.11597e-08
PCDH7	5.90062e-13	-0.330399	0.422	0.503	1.17369e-08
SIM2	6.06262e-13	-0.352467	0.157	0.258	1.20592e-08
ESRP1	6.37297e-13	-0.270208	0.14	0.241	1.26765e-08
AGO2	7.88663e-13	-0.364648	0.577	0.624	1.56873e-08
MVB12B	8.05531e-13	-0.372002	0.362	0.455	1.60228e-08
ME3	8.50941e-13	-0.321331	0.662	0.704	1.69261e-08
IL4R	8.55873e-13	-0.334849	0.31	0.412	1.70242e-08
SYK	9.1998e-13	-0.315724	0.166	0.267	1.82993e-08
CA10	9.39357e-13	-0.363713	0.504	0.576	1.86847e-08
ATP6V0A4	9.763e-13	-0.349616	0.274	0.368	1.94196e-08
TNFRSF1B	9.8877e-13	-0.415427	0.186	0.284	1.96676e-08
PPP1R36	1.05766e-12	-0.258036	0.121	0.218	2.10379e-08
WISP1	1.18255e-12	-0.335145	0.291	0.385	2.35221e-08
NUAK1	1.26895e-12	-0.381802	0.485	0.552	2.52407e-08
RPH3AL	1.4121e-12	-0.400145	0.593	0.639	2.80882e-08
COL26A1	1.42015e-12	-0.320998	0.381	0.478	2.82482e-08
CLEC16A	1.44902e-12	-0.317157	0.817	0.804	2.88225e-08
IQCK	1.45464e-12	-0.328145	0.435	0.512	2.89343e-08
ADARB1	2.11264e-12	-0.356396	0.366	0.457	4.20226e-08
AGAP3	2.12845e-12	-0.353621	0.388	0.473	4.2337e-08
LDLRAD4	2.30446e-12	-0.333834	0.849	0.845	4.5838e-08
TCF4	2.53455e-12	-0.439073	0.603	0.633	5.04147e-08
TBXAS1	2.72978e-12	-0.355521	0.554	0.601	5.4298e-08
HK2	2.84886e-12	-0.303129	0.257	0.356	5.66666e-08
GPC1	2.85906e-12	-0.300162	0.268	0.371	5.68697e-08
RASSF3	3.08803e-12	-0.338469	0.444	0.521	6.1424e-08
ATP2B4	3.19238e-12	-0.35212	0.452	0.522	6.34996e-08
ELK3	3.33072e-12	-0.376664	0.304	0.397	6.62513e-08
ATP9A	4.36619e-12	-0.309672	0.498	0.567	8.68479e-08
POU2F3	5.305e-12	-0.317889	0.302	0.397	1.05522e-07
RNF24	5.61352e-12	-0.299121	0.3	0.396	1.11659e-07
TSHZ3	6.11191e-12	-0.282284	0.159	0.257	1.21572e-07
GATA3	6.55999e-12	-0.270844	0.138	0.231	1.30485e-07
VWA3B	6.90412e-12	-0.324982	0.31	0.406	1.3733e-07
PITPNM3	7.05946e-12	-0.328041	0.303	0.399	1.4042e-07
BAHCC1	8.05321e-12	-0.324585	0.59	0.634	1.60186e-07
BDKRB2	8.3135e-12	-0.26908	0.139	0.235	1.65364e-07
RP11-201K10.3	8.90381e-12	-0.336352	0.279	0.367	1.77106e-07
UTRN	9.12068e-12	-0.27775	0.783	0.789	1.81419e-07
PHACTR3	9.46211e-12	-0.347218	0.468	0.546	1.88211e-07
TFEB	1.00247e-11	-0.332991	0.522	0.585	1.99402e-07
MED16	1.02245e-11	-0.291277	0.199	0.296	2.03375e-07
MAPK4	1.05473e-11	-0.341277	0.355	0.438	2.09796e-07
DOPEY2	1.08996e-11	-0.32707	0.52	0.582	2.16805e-07
ITPR3	1.12033e-11	-0.302614	0.362	0.45	2.22845e-07
ZNF532	1.12784e-11	-0.338878	0.458	0.532	2.24338e-07
LRP1	1.32892e-11	-0.393938	0.363	0.445	2.64335e-07
WNT9A	1.4356e-11	-0.261725	0.123	0.215	2.85556e-07
EML2	1.51202e-11	-0.288881	0.248	0.34	3.00756e-07
GNG2	1.52299e-11	-0.329026	0.22	0.31	3.02937e-07
ARHGAP25	1.77216e-11	-0.365854	0.3	0.385	3.52501e-07
ITPRIP	2.17449e-11	-0.27959	0.273	0.37	4.32528e-07
MYO16	2.37409e-11	-0.349786	0.596	0.637	4.7223e-07
ATF3	2.39252e-11	-0.292384	0.432	0.521	4.75896e-07
SLA	2.43394e-11	-0.334149	0.16	0.249	4.84135e-07
ANKRD44	2.5824e-11	-0.323756	0.648	0.68	5.13665e-07
SLC9A3R2	2.59579e-11	-0.293697	0.129	0.218	5.16329e-07
AC069368.3	2.92819e-11	-0.368606	0.555	0.603	5.82446e-07
CHST15	3.26524e-11	-0.413593	0.314	0.393	6.4949e-07
ARNT2	3.27425e-11	-0.346683	0.536	0.592	6.51281e-07
ARRDC2	3.45906e-11	-0.259587	0.199	0.294	6.88041e-07
HRH1	3.7657e-11	-0.276593	0.41	0.502	7.49036e-07
GRIP1	3.76857e-11	-0.331263	0.457	0.524	7.49607e-07
RBFOX3	4.02271e-11	-0.38215	0.545	0.611	8.00157e-07
GPM6B	4.29309e-11	-0.332436	0.246	0.334	8.53939e-07
HIC1	4.32924e-11	-0.289858	0.138	0.225	8.61129e-07
LNX1	4.55175e-11	-0.343033	0.597	0.631	9.05389e-07
STK11	4.65698e-11	-0.303872	0.502	0.565	9.26319e-07
ADGRL1	4.7101e-11	-0.280462	0.211	0.307	9.36886e-07
HOXB7	4.99954e-11	-0.331822	0.303	0.386	9.94459e-07
EHBP1L1	5.13679e-11	-0.282054	0.248	0.34	1.02176e-06
ABCA4	5.61159e-11	-0.283622	0.55	0.608	1.1162e-06
FBLN1	5.91494e-11	-0.336166	0.316	0.404	1.17654e-06
PLAT	5.98108e-11	-0.274469	0.156	0.246	1.1897e-06
SEMA3C	6.54524e-11	-0.308349	0.353	0.439	1.30191e-06
GRK2	6.83278e-11	-0.276385	0.179	0.272	1.35911e-06
PTPRN2	7.95978e-11	-0.354343	0.79	0.81	1.58328e-06
PPM1H	8.36263e-11	-0.307438	0.708	0.725	1.66341e-06
ZNF331	8.91329e-11	-0.316915	0.252	0.34	1.77294e-06
RTEL1	8.94301e-11	-0.31835	0.4	0.473	1.77885e-06
WNT7A	9.23023e-11	-0.284869	0.16	0.25	1.83599e-06
ADGRA1	9.24238e-11	-0.272682	0.141	0.231	1.8384e-06
FILIP1L	9.3175e-11	-0.308482	0.701	0.719	1.85334e-06
SMARCD3	9.35823e-11	-0.289782	0.28	0.373	1.86145e-06
ADAMTS10	9.64628e-11	-0.280818	0.194	0.288	1.91874e-06
CACNA2D2	1.25582e-10	-0.339934	0.411	0.49	2.49796e-06
RNF144A	1.36697e-10	-0.351025	0.415	0.483	2.71903e-06
AC013264.1	1.40944e-10	-0.318207	0.621	0.655	2.80352e-06
PDE4A	1.41233e-10	-0.33053	0.322	0.406	2.80926e-06
NLRC5	1.45966e-10	-0.293379	0.299	0.39	2.90341e-06
DENND2A	1.52415e-10	-0.326165	0.562	0.62	3.03169e-06
MYH11	1.53611e-10	-0.423488	0.263	0.344	3.05547e-06
SSBP4	1.58108e-10	-0.338628	0.318	0.4	3.14493e-06
ANO2	1.61048e-10	-0.355688	0.527	0.581	3.20341e-06
SMIM3	1.73876e-10	-0.260619	0.179	0.27	3.45857e-06
CNN2	2.09759e-10	-0.250946	0.157	0.245	4.17232e-06
LIMS2	2.20107e-10	-0.297264	0.206	0.298	4.37814e-06
GPSM1	2.21177e-10	-0.312449	0.239	0.327	4.39944e-06
BMPR1B	2.65891e-10	-0.35055	0.449	0.513	5.28883e-06
C10orf105	2.6803e-10	-0.278498	0.153	0.239	5.33139e-06
RASGRP2	2.85809e-10	-0.261651	0.121	0.204	5.68503e-06
ALS2CL	2.93493e-10	-0.262863	0.187	0.277	5.83788e-06
SLC12A8	3.01893e-10	-0.302185	0.422	0.493	6.00495e-06
RALGDS	3.41421e-10	-0.30768	0.59	0.628	6.7912e-06
STEAP1B	3.49242e-10	-0.294863	0.53	0.591	6.94677e-06
CAMK1D	4.01466e-10	-0.345558	0.713	0.726	7.98555e-06
FRMD4A	4.08988e-10	-0.287247	0.922	0.904	8.13518e-06
ADGRE5	4.16703e-10	-0.254866	0.201	0.292	8.28865e-06
INPP5D	4.74547e-10	-0.414946	0.255	0.333	9.43922e-06
ZDHHC1	5.13117e-10	-0.27421	0.277	0.363	1.02064e-05
VAV2	5.22037e-10	-0.288487	0.82	0.815	1.03838e-05
ERCC1	5.61592e-10	-0.314281	0.694	0.718	1.11706e-05
RARB	5.64661e-10	-0.303841	0.663	0.678	1.12317e-05
POLA2	5.87777e-10	-0.287805	0.229	0.313	1.16915e-05
L1CAM	6.77633e-10	-0.283294	0.154	0.238	1.34788e-05
APOLD1	6.91261e-10	-0.275941	0.522	0.574	1.37499e-05
LIMS1	7.62008e-10	-0.276808	0.659	0.693	1.51571e-05
SEMA6D	7.7985e-10	-0.300973	0.604	0.643	1.5512e-05
VOPP1	7.86771e-10	-0.303667	0.463	0.524	1.56497e-05
KCNN3	7.92479e-10	-0.318548	0.415	0.494	1.57632e-05
EEPD1	7.93801e-10	-0.300918	0.639	0.664	1.57895e-05
MAP1B	8.01791e-10	-0.305954	0.223	0.306	1.59484e-05
FBN1	8.84861e-10	-0.355076	0.344	0.413	1.76008e-05
TBC1D9	9.09545e-10	-0.311949	0.475	0.533	1.80918e-05
TMEM255B	9.85721e-10	-0.284465	0.203	0.286	1.9607e-05
VPS53	1.01028e-09	-0.32071	0.398	0.472	2.00955e-05
CHSY1	1.06549e-09	-0.285058	0.391	0.473	2.11937e-05
CSMD2	1.06624e-09	-0.304909	0.615	0.663	2.12086e-05
NR4A1	1.17438e-09	-0.331575	0.632	0.65	2.33597e-05
SCIN	1.19333e-09	-0.286866	0.327	0.405	2.37365e-05
B3GNTL1	1.38837e-09	-0.306706	0.361	0.429	2.76161e-05
FAM155A	1.39823e-09	-0.300819	0.601	0.645	2.78122e-05
PRKCQ	1.44262e-09	-0.321162	0.408	0.472	2.86952e-05
NKD1	1.56887e-09	-0.362023	0.279	0.35	3.12063e-05
PIK3R5	1.66082e-09	-0.333478	0.157	0.235	3.30353e-05
PEAR1	1.80614e-09	-0.25785	0.153	0.237	3.59259e-05
PDE4C	1.84271e-09	-0.297142	0.291	0.367	3.66534e-05
KIF26A	1.98614e-09	-0.251657	0.147	0.227	3.95062e-05
FXYD6	2.06898e-09	-0.255388	0.156	0.235	4.1154e-05
PDE8B	2.11913e-09	-0.299666	0.32	0.393	4.21516e-05
FN1	2.1792e-09	-0.293295	0.133	0.211	4.33465e-05
FLNA	2.24103e-09	-0.281323	0.304	0.388	4.45764e-05
PIP5K1C	2.70114e-09	-0.310174	0.294	0.371	5.37284e-05
DOCK5	2.83544e-09	-0.311063	0.411	0.483	5.63998e-05
CTC-490E21.12	3.0057e-09	-0.285946	0.318	0.393	5.97864e-05
SH3PXD2A	3.18672e-09	-0.332903	0.76	0.76	6.3387e-05
IL10RB	3.46598e-09	-0.277861	0.23	0.305	6.89419e-05
CYTH3	3.51411e-09	-0.306006	0.328	0.404	6.98991e-05
PAG1	3.53662e-09	-0.261094	0.426	0.5	7.03469e-05
SLC16A7	3.68502e-09	-0.289034	0.329	0.406	7.32988e-05
CYP19A1	3.90498e-09	-0.308506	0.192	0.269	7.7674e-05
HLCS	4.02198e-09	-0.287843	0.572	0.607	8.00013e-05
KIAA0513	4.20748e-09	-0.311989	0.332	0.404	8.36909e-05
TLE2	5.06882e-09	-0.3031	0.322	0.397	0.000100824
SLC23A2	5.77271e-09	-0.279538	0.376	0.449	0.000114825
MGAT5	6.25185e-09	-0.296331	0.701	0.719	0.000124356
RP11-295K3.1	6.28742e-09	-0.321669	0.408	0.468	0.000125063
FGF9	6.42935e-09	-0.298233	0.238	0.309	0.000127886
C16orf95	6.84664e-09	-0.348965	0.463	0.511	0.000136186
FAM178B	7.23609e-09	-0.286805	0.393	0.46	0.000143933
MBP	7.37325e-09	-0.284564	0.783	0.773	0.000146661
CAV2	7.60327e-09	-0.264218	0.388	0.458	0.000151237
ELMO1	7.97851e-09	-0.309051	0.731	0.742	0.000158701
PPCDC	8.17832e-09	-0.304482	0.463	0.513	0.000162675
PPP1R18	8.69827e-09	-0.253324	0.248	0.329	0.000173017
KDM2B	9.38744e-09	-0.307488	0.574	0.604	0.000186725
CCDC12	9.71308e-09	-0.271221	0.634	0.654	0.000193203
POU2F2	1.01149e-08	-0.277344	0.235	0.312	0.000201196
SLC16A5	1.02473e-08	-0.267389	0.277	0.354	0.000203829
RASSF2	1.05203e-08	-0.25666	0.16	0.238	0.000209259
CHCHD6	1.06132e-08	-0.318715	0.456	0.514	0.000211106
DNMT1	1.08254e-08	-0.27283	0.269	0.347	0.000215328
SH2D3C	1.08755e-08	-0.28351	0.268	0.347	0.000216324
NCAM1	1.08995e-08	-0.34873	0.364	0.43	0.000216802
GABBR2	1.15904e-08	-0.332851	0.484	0.529	0.000230545
IL16	1.17994e-08	-0.319913	0.327	0.399	0.000234701
PHACTR1	1.28363e-08	-0.310156	0.7	0.721	0.000255326
AMPD3	1.35233e-08	-0.284498	0.647	0.651	0.000268993
RANBP3	1.35918e-08	-0.287844	0.329	0.404	0.000270355
MYO3B	1.37563e-08	-0.291602	0.554	0.596	0.000273627
MAP3K8	1.42793e-08	-0.277796	0.294	0.362	0.00028403
RAMP1	1.55473e-08	-0.28879	0.189	0.267	0.000309252
NUDT3	1.57779e-08	-0.294207	0.367	0.425	0.000313839
TRIB2	1.61204e-08	-0.273542	0.305	0.37	0.000320651
UXS1	1.63104e-08	-0.289825	0.516	0.553	0.000324429
ESYT2	1.65228e-08	-0.280391	0.532	0.572	0.000328654
PLEKHG1	1.67679e-08	-0.325521	0.666	0.671	0.000333529
INPP4A	1.79144e-08	-0.350373	0.422	0.462	0.000356336
EMP1	1.83957e-08	-0.260115	0.2	0.276	0.00036591
CBFA2T3	1.96327e-08	-0.275508	0.263	0.337	0.000390514
HIP1	2.08877e-08	-0.275075	0.707	0.71	0.000415477
CCNJL	2.13767e-08	-0.27766	0.317	0.388	0.000425203
PRDM2	2.19624e-08	-0.263613	0.384	0.448	0.000436854
TIAM2	2.24895e-08	-0.278611	0.645	0.668	0.000447338
RCSD1	2.41897e-08	-0.280169	0.174	0.246	0.000481157
PLA2G4A	2.64041e-08	-0.279477	0.212	0.285	0.000525204
ELF4	2.79742e-08	-0.255618	0.228	0.304	0.000556436
EVL	2.81986e-08	-0.275171	0.555	0.604	0.000560898
CSPG4	2.92044e-08	-0.271929	0.204	0.279	0.000580905
SLC7A5	2.99304e-08	-0.291719	0.293	0.359	0.000595346
KIAA1211L	3.25044e-08	-0.261656	0.437	0.494	0.000646544
TRPM2	3.54518e-08	-0.271531	0.183	0.257	0.000705173
NAV1	3.62317e-08	-0.341846	0.603	0.615	0.000720685
BIN3	3.71919e-08	-0.279752	0.304	0.374	0.000739784
SDCCAG8	3.8627e-08	-0.256487	0.619	0.643	0.00076833
SPRED2	4.68573e-08	-0.269068	0.49	0.545	0.000932039
HDAC5	5.38365e-08	-0.268401	0.324	0.394	0.00107086
CLIP1	5.57265e-08	-0.292327	0.478	0.527	0.00110846
KLC1	5.60389e-08	-0.287264	0.694	0.703	0.00111467
TRIOBP	5.77641e-08	-0.275722	0.479	0.527	0.00114899
EYA4	5.84688e-08	-0.29251	0.298	0.365	0.001163
NEURL1B	6.21659e-08	-0.295746	0.203	0.271	0.00123654
NTRK1	6.6986e-08	-0.27799	0.209	0.279	0.00133242
MYEOV	6.70021e-08	-0.259018	0.338	0.408	0.00133274
SRGAP2	6.7757e-08	-0.262693	0.426	0.48	0.00134776
EPB41L4B	7.0908e-08	-0.271024	0.368	0.435	0.00141043
MAL	8.10151e-08	-0.256848	0.309	0.376	0.00161147
ADGRF5	8.1631e-08	-0.31837	0.256	0.319	0.00162372
ANXA2	8.41274e-08	-0.255417	0.413	0.464	0.00167338
RAB31	8.52851e-08	-0.289	0.631	0.64	0.00169641
RPRD1B	9.90077e-08	-0.268322	0.382	0.444	0.00196936
UMODL1	9.97291e-08	-0.264013	0.334	0.408	0.00198371
TPST1	1.02418e-07	-0.285244	0.602	0.619	0.00203719
LMOD1	1.1855e-07	-0.322363	0.215	0.279	0.00235807
MEGF6	1.23893e-07	-0.295712	0.398	0.463	0.00246435
RAPGEF5	1.32833e-07	-0.294162	0.428	0.481	0.00264218
PRTFDC1	1.36382e-07	-0.258641	0.296	0.36	0.00271277
RGS6	1.49221e-07	-0.2976	0.618	0.647	0.00296816
ATXN1	1.6031e-07	-0.25313	0.871	0.844	0.00318872
DUSP22	1.79942e-07	-0.260522	0.376	0.432	0.00357923
PHF21B	1.96197e-07	-0.258179	0.223	0.293	0.00390256
COL5A1	2.30688e-07	-0.43022	0.466	0.5	0.00458862
PCBP3	2.33246e-07	-0.278025	0.454	0.512	0.0046395
CPED1	2.50359e-07	-0.298992	0.398	0.446	0.00497989
TRERF1	2.5636e-07	-0.327106	0.589	0.606	0.00509925
CCDC13	2.85643e-07	-0.256208	0.274	0.339	0.00568172
SNTB1	2.88202e-07	-0.305388	0.486	0.53	0.00573263
TRIM46	3.01247e-07	-0.254609	0.209	0.272	0.00599211
SYBU	3.0288e-07	-0.253745	0.326	0.386	0.00602458
ZFPM2	3.07084e-07	-0.264415	0.831	0.81	0.0061082
TMPRSS4-AS1	3.49388e-07	-0.297331	0.315	0.374	0.00694967
NRP2	4.12485e-07	-0.329357	0.545	0.555	0.00820475
TSNAX-DISC1	4.13851e-07	-0.282362	0.493	0.547	0.0082319
FAM120B	4.60134e-07	-0.255964	0.372	0.43	0.00915252
SDK2	4.76731e-07	-0.273241	0.571	0.606	0.00948265
SYNPO2	5.78565e-07	-0.325624	0.519	0.543	0.0115082
PRR5L	6.28434e-07	-0.279851	0.59	0.604	0.0125002
HECW2	6.5699e-07	-0.253969	0.509	0.539	0.0130682
FGF12	6.99762e-07	-0.273876	0.557	0.583	0.013919
TBCD	7.48298e-07	-0.290999	0.645	0.658	0.0148844
PTK7	7.84511e-07	-0.260326	0.403	0.45	0.0156047
STK39	7.97845e-07	-0.252198	0.665	0.664	0.0158699
PDLIM7	8.06802e-07	-0.250376	0.31	0.37	0.0160481
LAMA2	8.68723e-07	-0.262716	0.68	0.675	0.0172798
KIAA0922	9.31654e-07	-0.250395	0.446	0.493	0.0185315
EHD4	1.09356e-06	-0.26623	0.502	0.534	0.021752
PREX2	1.19105e-06	-0.266083	0.314	0.372	0.0236911
BRD4	1.35298e-06	-0.274268	0.589	0.605	0.0269121
NR4A3	1.48265e-06	-0.268294	0.339	0.393	0.0294913
BCL3	1.54068e-06	-0.25326	0.372	0.42	0.0306457
COL4A2	1.90816e-06	-0.306151	0.866	0.819	0.0379553
PTPRE	2.13131e-06	-0.300509	0.575	0.6	0.0423938
PALLD	2.17755e-06	-0.270746	0.828	0.788	0.0433137
RIN3	2.18397e-06	-0.405361	0.489	0.508	0.0434414
LAMC3	2.31231e-06	-0.2566	0.276	0.338	0.0459942
SPOCK1	2.39923e-06	-0.262249	0.738	0.725	0.0477231
CNIH3	2.59542e-06	-0.263488	0.644	0.642	0.0516256
MTUS2	2.82967e-06	-0.256894	0.62	0.631	0.056285
ADCY3	3.30495e-06	-0.272876	0.299	0.35	0.0657387
CHST11	3.47806e-06	-0.307802	0.686	0.698	0.0691822
TOX2	3.61107e-06	-0.292407	0.333	0.382	0.0718278
LIMA1	4.11143e-06	-0.250416	0.566	0.572	0.0817805
STK10	4.34351e-06	-0.312549	0.525	0.541	0.0863968
CCBE1	4.9899e-06	-0.331351	0.378	0.419	0.0992541
NOS1AP	5.30088e-06	-0.284117	0.743	0.705	0.10544
RAB11FIP4	5.3343e-06	-0.254213	0.521	0.55	0.106105
MEIS2	6.37025e-06	-0.306099	0.428	0.459	0.126711
DISC1	6.61355e-06	-0.259877	0.58	0.601	0.13155
CENPP	8.67852e-06	-0.340547	0.464	0.484	0.172624
P2RY8	1.3127e-05	-0.275094	0.154	0.206	0.261109
CDH4	1.37576e-05	-0.305839	0.688	0.679	0.273653
TSPAN5	1.6813e-05	-0.280141	0.398	0.431	0.334428
PPP2R2C	1.79582e-05	-0.265957	0.402	0.441	0.357206
ARHGAP15	1.90611e-05	-0.2907	0.607	0.609	0.379144
EVA1C	2.05098e-05	-0.251758	0.455	0.483	0.40796
CSF1R	2.19849e-05	-0.262905	0.186	0.237	0.437301
C10orf90	2.20061e-05	-0.251694	0.34	0.385	0.437723
MYO18B	2.65264e-05	-0.278782	0.346	0.386	0.527637
UBAC2	2.70159e-05	-0.26603	0.556	0.574	0.537372
TMOD1	3.16774e-05	-0.261713	0.269	0.315	0.630094
HS6ST2	3.40944e-05	-0.254436	0.335	0.383	0.678171
PDE2A	4.81304e-05	-0.290889	0.333	0.373	0.957362
CUX2	5.22458e-05	-0.297152	0.423	0.456	1
DLC1	5.72015e-05	-0.291697	0.768	0.744	1
SKI	6.26825e-05	-0.263321	0.651	0.661	1
NTM	6.45703e-05	-0.252128	0.867	0.84	1
PALD1	6.5239e-05	-0.258212	0.343	0.386	1
FNBP1	7.61887e-05	-0.255632	0.487	0.505	1
ADGRD1	8.39462e-05	-0.282296	0.375	0.409	1
FAM101A	0.000107576	-0.257166	0.663	0.649	1
ZNF365	0.000128701	-0.253712	0.511	0.52	1
CACNA2D4	0.000161085	-0.262385	0.367	0.401	1
ANTXR1	0.000175623	-0.256822	0.53	0.536	1
PCSK7	0.000189309	-0.267143	0.267	0.308	1
BASP1	0.000281507	-0.250654	0.473	0.479	1
PRKAR1B	0.000328531	-0.263773	0.537	0.546	1
IFT140	0.000353404	-0.258381	0.475	0.488	1
LDB2	0.000367101	-0.286289	0.565	0.56	1
GRK5	0.00037676	-0.324167	0.692	0.667	1
IQSEC1	0.000382618	-0.250337	0.689	0.659	1
DLGAP2	0.000553386	-0.256151	0.77	0.756	1
FHL2	0.00136281	-0.252779	0.502	0.498	1
ITGA11	0.00169558	-0.264193	0.41	0.428	1
TNXB	0.00223293	-0.26387	0.39	0.412	1
TG	0.00378993	-0.288239	0.655	0.626	1
FAM19A5	0.00538132	-0.284765	0.501	0.506	1
COL4A1	0.0143512	-0.329418	0.676	0.635	1
CRISPLD2	0.05972	-0.251261	0.544	0.528	1
FLT1	0.146934	-0.261974	0.378	0.363	1

## Sheet: PT2
	p_val	avg_log2FC	pct.1	pct.2	p_val_adj
CHRNA4	1.65357e-44	0.931568	0.688	0.169	3.28912e-40
HNF4A	1.09508e-32	1.08926	0.792	0.288	2.17823e-28
AK4	1.7438e-31	1.06369	0.812	0.328	3.46858e-27
GPT	4.05423e-29	0.722457	0.583	0.164	8.06426e-25
ALDOB	7.69407e-27	0.429357	0.333	0.063	1.53043e-22
PCK1	1.62722e-26	0.695844	0.438	0.108	3.23671e-22
SLC47A1	2.95541e-25	0.902631	0.896	0.452	5.8786e-21
SLC27A2	6.37944e-25	0.666397	0.635	0.214	1.26893e-20
ANPEP	1.84815e-24	0.84046	0.635	0.224	3.67616e-20
CYP4A11	1.8597e-24	0.492067	0.292	0.055	3.69913e-20
SLC16A9	3.39652e-24	0.91362	0.635	0.243	6.75602e-20
CAPN3	6.08314e-24	0.576261	0.51	0.144	1.21e-19
PPP1R16B	9.08139e-24	0.902899	0.75	0.323	1.80638e-19
AOX1	5.56098e-23	0.65082	0.698	0.255	1.10613e-18
RBP4	1.41531e-22	0.38721	0.292	0.057	2.8152e-18
SLC25A42	1.61489e-22	0.847968	0.833	0.399	3.21217e-18
SLC6A19	2.1654e-22	0.598367	0.521	0.156	4.30719e-18
SLC13A3	8.13131e-22	0.781154	0.76	0.323	1.6174e-17
UGT1A9	1.15604e-21	0.931632	0.719	0.31	2.29949e-17
SLC6A13	1.23271e-21	0.69805	0.646	0.234	2.45198e-17
FUT6	2.59297e-21	0.475178	0.375	0.093	5.15767e-17
GGT1	1.69176e-20	0.811713	0.771	0.358	3.36507e-16
UGT1A10	2.38047e-20	0.939182	0.74	0.34	4.73499e-16
LRP2	4.26147e-20	0.970016	0.812	0.422	8.47649e-16
SEMA5A	4.86365e-20	0.769202	0.99	0.715	9.67428e-16
UGT1A4	6.48717e-20	0.694525	0.458	0.141	1.29036e-15
CDH2	9.3676e-20	0.756667	0.854	0.424	1.86331e-15
AGT	9.52945e-20	0.469778	0.312	0.073	1.8955e-15
TTBK1	1.32033e-19	0.683701	0.802	0.372	2.62627e-15
SLC22A7	1.36712e-19	0.421447	0.292	0.064	2.71934e-15
UGT1A8	1.93233e-19	0.921723	0.74	0.351	3.8436e-15
SLC22A12	2.37464e-19	0.42443	0.312	0.073	4.72339e-15
ACSF2	4.21867e-19	0.687068	0.698	0.306	8.39135e-15
UGT1A7	6.4696e-19	0.859163	0.677	0.299	1.28687e-14
UGT1A6	6.90134e-19	0.807234	0.667	0.285	1.37275e-14
GLYATL1	1.46939e-18	0.689635	0.75	0.352	2.92277e-14
CYP17A1	1.4869e-18	0.400049	0.344	0.087	2.95759e-14
ASS1	1.91912e-18	0.797279	0.792	0.405	3.81732e-14
TYMS	6.96623e-18	0.381447	0.427	0.126	1.38565e-13
SLC2A9	1.04396e-17	0.876864	0.896	0.659	2.07653e-13
SLC16A12	1.07007e-17	0.800762	0.854	0.506	2.12848e-13
ABCC6	1.23124e-17	0.669596	0.635	0.266	2.44907e-13
PDZK1	1.43451e-17	0.555747	0.531	0.187	2.85339e-13
AQP1	1.54296e-17	0.495	0.531	0.184	3.0691e-13
FFAR4	1.66364e-17	0.473597	0.427	0.131	3.30914e-13
UGT1A5	2.49328e-17	0.686347	0.479	0.169	4.95938e-13
UGT1A3	2.79431e-17	0.643063	0.406	0.126	5.55817e-13
G6PC	2.90894e-17	0.325607	0.271	0.061	5.78618e-13
ACSM2B	4.4527e-17	0.376842	0.312	0.079	8.85687e-13
SLC9A3R1	6.89683e-17	0.636899	0.708	0.316	1.37185e-12
PEPD	1.0113e-16	0.708786	0.802	0.438	2.01158e-12
ALPL	1.01654e-16	0.639951	0.75	0.351	2.022e-12
SLC5A12	1.47776e-16	0.561877	0.365	0.107	2.93941e-12
AC009014.3	2.7488e-16	0.255776	0.229	0.047	5.46763e-12
SLC13A2	2.99247e-16	0.454914	0.479	0.164	5.95231e-12
IQSEC3	3.07604e-16	0.687563	0.802	0.442	6.11854e-12
KBTBD11	3.66544e-16	0.540842	0.688	0.296	7.29094e-12
RAB11FIP3	8.00281e-16	0.760188	0.854	0.52	1.59184e-11
SERPINE2	1.1116e-15	0.510317	0.604	0.25	2.21108e-11
ACSM2A	1.19923e-15	0.429458	0.333	0.095	2.38539e-11
FMO1	1.22405e-15	0.403262	0.458	0.151	2.43476e-11
RGN	6.93971e-15	0.341154	0.271	0.067	1.38038e-10
MME	9.30932e-15	0.515148	0.625	0.271	1.85172e-10
SERPINA6	1.02363e-14	0.342829	0.302	0.082	2.03609e-10
SLC25A48	1.15912e-14	0.510112	0.542	0.215	2.3056e-10
PKHD1	1.96557e-14	0.679571	0.979	0.755	3.90971e-10
CTD-2501B8.1	2.01694e-14	0.460933	0.469	0.17	4.0119e-10
KHK	2.4102e-14	0.499353	0.594	0.25	4.79414e-10
FGFR3	2.98431e-14	0.441417	0.458	0.169	5.93609e-10
CSGALNACT1	3.9176e-14	-1.08351	0.438	0.711	7.79249e-10
CERS2	5.23281e-14	0.441113	0.562	0.224	1.04086e-09
MICAL3	5.86168e-14	0.543762	0.979	0.788	1.16595e-09
UNC5CL	6.00984e-14	0.453208	0.615	0.259	1.19542e-09
GLYAT	7.45638e-14	0.588086	0.552	0.237	1.48315e-09
KIF21A	7.68731e-14	0.56121	0.74	0.37	1.52908e-09
ETNK2	7.69502e-14	0.498809	0.573	0.239	1.53062e-09
PDZK1IP1	9.8059e-14	0.523121	0.583	0.255	1.95049e-09
VIL1	1.01168e-13	0.43082	0.354	0.11	2.01234e-09
PRDM16	1.63352e-13	-1.07327	0.677	0.808	3.24923e-09
TMEM206	1.6659e-13	0.486353	0.531	0.218	3.31365e-09
TOLLIP	2.29318e-13	0.475603	0.677	0.318	4.56137e-09
SLC2A2	2.37894e-13	0.41063	0.396	0.137	4.73195e-09
HAO2	2.67703e-13	0.359775	0.292	0.084	5.32489e-09
VSTM5	2.80007e-13	0.341476	0.365	0.117	5.56962e-09
LINC01314	2.82413e-13	0.449836	0.552	0.233	5.61748e-09
ARSF	3.01503e-13	0.385712	0.385	0.129	5.9972e-09
MSRA	3.11474e-13	0.686206	0.896	0.617	6.19554e-09
CDH6	3.86326e-13	0.544717	0.688	0.338	7.68441e-09
PPP1R32	4.30154e-13	0.360453	0.385	0.131	8.5562e-09
BICDL1	4.64621e-13	0.686492	0.792	0.477	9.24177e-09
AGXT	4.77196e-13	0.398888	0.271	0.075	9.49191e-09
MYCN	5.23033e-13	0.328127	0.323	0.098	1.04036e-08
SLC5A10	6.59774e-13	0.619472	0.74	0.422	1.31236e-08
PTH2R	9.6322e-13	0.574485	0.917	0.626	1.91594e-08
DIP2C	1.05348e-12	0.567694	0.99	0.857	2.09547e-08
SLC26A1	1.36435e-12	0.403765	0.625	0.275	2.71383e-08
NUGGC	1.4474e-12	0.693715	0.458	0.19	2.87901e-08
SNRPD3	1.59237e-12	0.651524	0.833	0.523	3.16739e-08
IL17RB	1.75019e-12	0.453661	0.448	0.175	3.4813e-08
FUT3	2.22001e-12	0.292193	0.281	0.081	4.41583e-08
GALNT14	2.25385e-12	0.614628	0.885	0.649	4.48313e-08
MLXIPL	2.43991e-12	0.408693	0.51	0.212	4.85322e-08
PPARA	2.79663e-12	0.597167	0.708	0.399	5.56278e-08
TUB	2.89375e-12	0.632603	0.76	0.428	5.75595e-08
SLC47A2	3.12758e-12	0.547286	0.583	0.277	6.22106e-08
RP11-407P15.2	3.14935e-12	0.27739	0.208	0.051	6.26437e-08
CCDC6	3.66395e-12	0.530063	0.812	0.49	7.28797e-08
SLC5A1	3.68643e-12	0.518574	0.521	0.223	7.33267e-08
ALPK2	3.7499e-12	0.586185	0.875	0.592	7.45893e-08
CLPTM1L	4.66386e-12	0.496678	0.531	0.232	9.27689e-08
USP30	4.89928e-12	0.485192	0.448	0.183	9.74515e-08
BHMT	5.31465e-12	0.321986	0.344	0.114	1.05714e-07
RIPK4	6.41354e-12	0.503556	0.677	0.341	1.27572e-07
ACY3	6.6738e-12	0.420486	0.292	0.09	1.32749e-07
PDSS1	7.66313e-12	0.440936	0.531	0.237	1.52427e-07
CUBN	8.31222e-12	0.72939	0.875	0.676	1.65338e-07
SLC1A1	8.48561e-12	0.533644	0.74	0.406	1.68787e-07
MECOM	8.96249e-12	-1.00979	0.615	0.774	1.78273e-07
MRLN	8.97492e-12	0.342309	0.292	0.089	1.7852e-07
PIK3AP1	9.80956e-12	0.478553	0.781	0.428	1.95122e-07
RHOBTB1	1.1589e-11	0.602094	0.802	0.474	2.30517e-07
NFIB	1.15898e-11	0.599579	0.938	0.753	2.30533e-07
SLC7A9	1.18015e-11	0.37069	0.354	0.123	2.34744e-07
GGACT	1.19487e-11	0.575656	0.583	0.295	2.37671e-07
ENPEP	1.26508e-11	0.615586	0.698	0.393	2.51637e-07
RUNX1	1.31803e-11	-0.73025	0.917	0.939	2.62169e-07
KCNG2	1.33869e-11	0.399961	0.344	0.119	2.66278e-07
AGXT2	1.51936e-11	0.464498	0.448	0.185	3.02216e-07
DPF3	1.55763e-11	0.588462	0.823	0.516	3.09829e-07
NPR3	1.6893e-11	0.583247	0.656	0.362	3.3602e-07
HNF1A	1.72742e-11	0.517631	0.448	0.184	3.43601e-07
MYOM3	2.18859e-11	0.429799	0.656	0.319	4.35333e-07
LYPD8	2.36929e-11	0.389854	0.354	0.125	4.71275e-07
GTF3C1	2.43368e-11	0.54417	0.802	0.45	4.84083e-07
XPNPEP2	2.69868e-11	0.337205	0.344	0.119	5.36795e-07
EPHA7	2.84565e-11	0.547664	0.667	0.342	5.66029e-07
SPX	3.55336e-11	0.279962	0.312	0.103	7.06799e-07
KIAA1549	3.79179e-11	0.624189	0.75	0.475	7.54225e-07
C1QTNF3	4.08818e-11	0.386156	0.365	0.133	8.1318e-07
HPN	4.09287e-11	0.441141	0.583	0.284	8.14112e-07
DDC	4.24198e-11	0.494907	0.625	0.314	8.43773e-07
FAM83G	4.80364e-11	0.512004	0.594	0.298	9.55493e-07
CUX1	5.20517e-11	0.529752	0.99	0.882	1.03536e-06
DNAJC5B	5.40343e-11	0.468806	0.573	0.274	1.0748e-06
EDAR	5.9787e-11	0.50542	0.667	0.35	1.18922e-06
HIST1H2AE	6.29931e-11	0.264114	0.333	0.112	1.253e-06
PDE1A	6.4147e-11	-0.857098	0.354	0.621	1.27595e-06
UGT2B7	6.85629e-11	0.472288	0.594	0.288	1.36379e-06
SLC6A18	6.97654e-11	0.270915	0.26	0.079	1.3877e-06
GREB1	7.75964e-11	0.520438	0.667	0.342	1.54347e-06
KCNK5	8.11752e-11	0.644936	0.688	0.4	1.61466e-06
C19orf12	8.69487e-11	0.375612	0.448	0.186	1.7295e-06
CHDH	9.48375e-11	0.448634	0.604	0.302	1.88641e-06
SLCO4C1	1.18622e-10	0.398954	0.51	0.225	2.35951e-06
DNAJC6	1.25729e-10	0.482779	0.729	0.396	2.50087e-06
SLC28A1	1.27401e-10	0.487224	0.812	0.465	2.53412e-06
TINAG	1.27716e-10	0.454567	0.479	0.205	2.5404e-06
C1QTNF3-AMACR	1.2814e-10	0.414216	0.76	0.418	2.54884e-06
LIME1	1.37136e-10	0.310306	0.333	0.117	2.72776e-06
HOGA1	1.59491e-10	0.38577	0.583	0.276	3.17243e-06
SRPK1	1.60336e-10	0.338997	0.5	0.211	3.18924e-06
TBX10	1.69225e-10	0.375237	0.26	0.082	3.36605e-06
SATB2	1.69543e-10	0.528302	0.708	0.411	3.37239e-06
HIST1H2BG	1.74831e-10	0.258946	0.344	0.12	3.47756e-06
VANGL1	2.00187e-10	0.400581	0.521	0.239	3.98191e-06
ALDH4A1	2.14575e-10	0.540976	0.677	0.376	4.26811e-06
ADM2	2.15372e-10	0.292767	0.417	0.162	4.28397e-06
SLC7A7	2.22631e-10	0.480201	0.719	0.388	4.42835e-06
SLC22A6	2.51723e-10	0.420966	0.375	0.146	5.00703e-06
MTNR1A	2.72278e-10	0.290446	0.26	0.082	5.41589e-06
ANGPTL4	2.88614e-10	0.460252	0.542	0.254	5.74081e-06
CDH9	2.89185e-10	0.388369	0.552	0.253	5.75219e-06
FARP1	2.95787e-10	0.537257	0.969	0.844	5.88349e-06
C16orf96	3.02434e-10	0.479757	0.552	0.268	6.01571e-06
COLEC11	3.06612e-10	0.35194	0.427	0.175	6.09883e-06
ACO2	3.10511e-10	0.444246	0.76	0.448	6.17638e-06
DNAJC11	3.39668e-10	0.466881	0.688	0.379	6.75633e-06
USH1C	3.44751e-10	0.393714	0.615	0.315	6.85744e-06
NIPSNAP1	3.56949e-10	0.43379	0.406	0.167	7.10007e-06
MOGAT1	3.80126e-10	0.372477	0.417	0.171	7.56109e-06
ACLY	4.70764e-10	0.478248	0.74	0.443	9.36397e-06
RIDA	4.71636e-10	0.336421	0.406	0.164	9.38131e-06
ABAT	4.80297e-10	0.540301	0.573	0.304	9.55359e-06
FLVCR2	4.82421e-10	0.514878	0.833	0.519	9.59584e-06
SLC16A13	5.33758e-10	0.303009	0.417	0.168	1.0617e-05
SLC22A11	5.34257e-10	0.379831	0.458	0.202	1.06269e-05
IMPA2	5.5731e-10	0.465243	0.854	0.563	1.10855e-05
GUCD1	6.26036e-10	0.411023	0.688	0.364	1.24525e-05
ALDH1L1	7.11158e-10	0.443329	0.74	0.402	1.41457e-05
GLIS1	7.38683e-10	0.563344	0.865	0.601	1.46931e-05
PDE7A	7.72827e-10	0.505334	0.781	0.46	1.53723e-05
PDIA5	8.36584e-10	0.422925	0.812	0.506	1.66405e-05
UPK1B	8.76937e-10	0.31128	0.323	0.118	1.74431e-05
DERA	8.96761e-10	0.474674	0.677	0.402	1.78375e-05
RP4-583P15.15	9.30528e-10	0.390882	0.573	0.273	1.85091e-05
SDHC	9.46202e-10	0.366454	0.552	0.259	1.88209e-05
RFC1	1.01962e-09	0.406343	0.51	0.238	2.02812e-05
SLC17A3	1.0493e-09	0.349837	0.344	0.13	2.08715e-05
AQP7	1.234e-09	0.386554	0.5	0.229	2.45455e-05
BHMT2	1.32637e-09	0.33432	0.385	0.156	2.63828e-05
SLC14A2	1.53372e-09	-0.874337	0.521	0.71	3.05073e-05
LHX1	1.55303e-09	0.280478	0.406	0.165	3.08914e-05
RP11-484M3.5	1.59147e-09	0.31824	0.333	0.126	3.16559e-05
SPNS3	1.61424e-09	0.45345	0.688	0.369	3.21089e-05
SLC36A2	1.65096e-09	0.25516	0.281	0.095	3.28393e-05
CNDP2	1.76806e-09	0.44052	0.75	0.438	3.51684e-05
BICC1	1.80385e-09	0.543005	0.979	0.717	3.58804e-05
MTFR1	1.89452e-09	0.429351	0.719	0.415	3.76839e-05
SCAMP2	1.92378e-09	0.459478	0.604	0.327	3.8266e-05
MFSD3	2.07041e-09	0.288805	0.385	0.155	4.11824e-05
MYL3	2.11544e-09	0.427788	0.646	0.35	4.20782e-05
POR	2.15368e-09	0.514752	0.865	0.578	4.28389e-05
IRX5	2.19523e-09	0.332618	0.49	0.22	4.36653e-05
TRIM44	2.24087e-09	0.49155	0.76	0.462	4.45731e-05
PPP1R14C	2.58866e-09	0.443736	0.719	0.423	5.14911e-05
MMP28	2.61259e-09	0.343586	0.542	0.257	5.1967e-05
NIT2	2.70262e-09	0.398528	0.406	0.18	5.37578e-05
MSRB1	3.44441e-09	0.3807	0.406	0.173	6.85128e-05
LBP	3.70637e-09	0.284037	0.281	0.098	7.37233e-05
SLC4A4	3.98994e-09	0.441808	0.865	0.594	7.93638e-05
DMGDH	4.01986e-09	0.532455	0.865	0.6	7.99591e-05
ACSM5	4.11797e-09	0.388321	0.344	0.139	8.19106e-05
PAPLN	4.28648e-09	0.626457	0.625	0.369	8.52624e-05
C1orf106	4.43782e-09	0.380979	0.604	0.31	8.82726e-05
RNF19A	4.48381e-09	0.436475	0.76	0.456	8.91875e-05
AGPAT3	4.55725e-09	0.55068	0.802	0.535	9.06483e-05
PCK2	4.58982e-09	0.330294	0.51	0.236	9.12962e-05
ACO1	4.64651e-09	0.39887	0.604	0.305	9.24236e-05
GSS	4.66551e-09	0.479517	0.552	0.293	9.28016e-05
TRPS1	4.90879e-09	0.418718	0.938	0.655	9.76407e-05
RFWD3	5.20115e-09	0.440464	0.562	0.303	0.000103456
SLC26A9	5.23895e-09	0.338642	0.448	0.202	0.000104208
SLC13A1	5.34982e-09	0.426108	0.417	0.186	0.000106413
CHST13	5.44245e-09	0.340573	0.375	0.156	0.000108256
CES3	5.62862e-09	0.408553	0.312	0.12	0.000111959
KIAA1671	5.85968e-09	0.482642	0.938	0.726	0.000116555
ABLIM3	5.94786e-09	0.45428	0.667	0.375	0.000118309
CXCL14	6.35766e-09	0.33648	0.333	0.133	0.00012646
LRRC75B	6.92241e-09	0.402753	0.427	0.197	0.000137694
SMIM24	6.96668e-09	0.316676	0.344	0.136	0.000138574
SLC3A1	7.42305e-09	0.404583	0.594	0.318	0.000147652
SEL1L3	7.96154e-09	0.39777	0.688	0.4	0.000158363
A1CF	8.39241e-09	0.26984	0.385	0.159	0.000166933
SLC22A13	8.50228e-09	0.295239	0.24	0.08	0.000169119
ITPKB	8.89886e-09	-0.750044	0.375	0.611	0.000177007
LCLAT1	8.94701e-09	0.434676	0.646	0.372	0.000177965
AHCY	9.39176e-09	0.443767	0.531	0.288	0.000186811
PLEKHH1	9.5536e-09	0.467301	0.583	0.315	0.000190031
EVA1A	9.7392e-09	0.505612	0.667	0.397	0.000193722
FRMD4B	1.04844e-08	0.450144	0.938	0.701	0.000208545
FTO	1.05543e-08	0.481086	0.948	0.691	0.000209936
THSD4	1.06387e-08	-0.772453	0.75	0.834	0.000211615
NHEJ1	1.17122e-08	0.37881	0.667	0.374	0.000232968
MARVELD3	1.17615e-08	0.29523	0.333	0.13	0.000233948
ZC3H7B	1.22283e-08	0.322864	0.573	0.278	0.000243234
ENTPD5	1.23512e-08	0.401373	0.552	0.295	0.000245678
DIO1	1.25457e-08	0.335884	0.448	0.206	0.000249546
TRABD2B	1.29215e-08	0.523384	0.896	0.685	0.000257021
OR9Q1	1.30701e-08	0.432389	0.604	0.354	0.000259977
LRRN4	1.32966e-08	0.366754	0.427	0.195	0.000264482
SCD	1.34369e-08	0.253829	0.365	0.148	0.000267274
WWC1	1.55723e-08	0.470275	0.948	0.695	0.000309748
IDUA	1.65923e-08	0.339424	0.635	0.332	0.000330038
RP11-33O4.2	1.7513e-08	0.417242	0.698	0.418	0.000348351
MAST4	1.85961e-08	0.461738	0.958	0.795	0.000369896
ATXN1L	2.11073e-08	0.372814	0.583	0.307	0.000419845
MYOM2	2.33618e-08	0.439595	0.667	0.381	0.00046469
FERMT1	2.33641e-08	0.33528	0.396	0.173	0.000464736
PRICKLE1	2.46463e-08	0.352896	0.771	0.458	0.000490239
SHANK2	2.5183e-08	0.415394	0.958	0.828	0.000500915
PQLC1	2.60405e-08	0.449665	0.573	0.314	0.000517972
RGL1	2.7241e-08	0.445844	0.917	0.651	0.000541851
CMTM8	2.86187e-08	0.358518	0.719	0.427	0.000569254
MYO7A	3.00585e-08	0.425365	0.646	0.368	0.000597894
AKR1A1	3.11708e-08	0.427061	0.396	0.184	0.000620018
IFNLR1	3.14536e-08	0.385746	0.385	0.173	0.000625643
GATM	3.19035e-08	0.425713	0.583	0.328	0.000634592
HGD	3.33507e-08	0.377132	0.552	0.292	0.000663379
PARD3	3.54201e-08	0.418949	0.99	0.872	0.000704541
STX3	3.59436e-08	0.425239	0.667	0.381	0.000714954
KCNC4	3.84825e-08	-0.704074	0.167	0.416	0.000765456
UNC93A	4.02516e-08	0.431284	0.354	0.154	0.000800644
NAV2	4.14492e-08	-0.561087	0.917	0.927	0.000824465
ABHD6	4.15094e-08	0.305249	0.5	0.247	0.000825664
SUSD3	4.19556e-08	0.328005	0.458	0.217	0.000834539
TMEM200A	4.33563e-08	0.341787	0.479	0.233	0.0008624
COTL1	4.42739e-08	0.315596	0.771	0.439	0.000880652
SORCS1	4.84289e-08	0.433921	0.844	0.579	0.0009633
ALDH2	5.11151e-08	0.380561	0.688	0.399	0.00101673
TNS1	5.11578e-08	0.380953	0.99	0.883	0.00101758
USP2	5.15222e-08	0.416287	0.802	0.526	0.00102483
ST6GAL1	5.41318e-08	-0.697638	0.375	0.616	0.00107674
RNF152	5.62477e-08	0.61832	0.604	0.367	0.00111882
ZEB2	5.78326e-08	0.414566	0.823	0.513	0.00115035
UPB1	5.92138e-08	0.503548	0.479	0.253	0.00117782
ZCCHC4	5.97982e-08	0.315941	0.427	0.202	0.00118945
TTI1	6.02393e-08	0.354878	0.49	0.24	0.00119822
PRR5	6.04026e-08	0.432907	0.698	0.443	0.00120147
ERRFI1	6.13465e-08	0.357876	0.635	0.347	0.00122024
ASB13	6.1595e-08	0.397047	0.469	0.235	0.00122519
SLC22A8	6.42651e-08	0.366268	0.323	0.13	0.0012783
FAHD1	6.48705e-08	0.434603	0.406	0.188	0.00129034
PLCH2	6.68103e-08	0.389232	0.594	0.342	0.00132892
PDPR	6.74322e-08	0.465313	0.479	0.244	0.00134129
NDUFAF6	6.80923e-08	0.420036	0.854	0.632	0.00135442
GALNT11	7.01027e-08	0.388451	0.698	0.402	0.00139441
CNKSR3	7.15395e-08	0.41747	0.906	0.657	0.00142299
WDFY3	7.32664e-08	0.416025	0.875	0.608	0.00145734
IL22RA1	7.36735e-08	0.359914	0.344	0.146	0.00146544
NEK4	7.51536e-08	0.257101	0.427	0.194	0.00149488
ST5	7.59478e-08	-0.699506	0.5	0.705	0.00151068
RP11-315D16.2	7.76381e-08	0.349444	0.635	0.34	0.0015443
TRIM71	7.81619e-08	0.385751	0.5	0.259	0.00155472
HIVEP3	7.86404e-08	-0.686965	0.74	0.827	0.00156424
SLC34A1	8.01552e-08	0.415501	0.438	0.215	0.00159437
RP5-877J2.1	8.08592e-08	0.373827	0.719	0.429	0.00160837
NUDT4	9.10521e-08	0.341632	0.583	0.31	0.00181112
KLHL6	9.51392e-08	0.284266	0.531	0.265	0.00189241
CARD10	1.00822e-07	0.461686	0.698	0.419	0.00200545
MROH2A	1.04283e-07	0.303902	0.312	0.128	0.00207429
PHLPP2	1.10416e-07	0.410454	0.552	0.298	0.00219628
ID4	1.14316e-07	0.323664	0.5	0.245	0.00227386
SEMA4D	1.15186e-07	0.413777	0.854	0.623	0.00229116
PTH1R	1.15405e-07	0.370892	0.646	0.387	0.00229551
SLC5A11	1.20993e-07	0.296433	0.302	0.122	0.00240667
HSDL2	1.285e-07	0.415532	0.552	0.302	0.00255599
ZNF521	1.31789e-07	0.414854	0.719	0.465	0.00262141
L3MBTL4	1.32157e-07	0.431727	0.865	0.615	0.00262874
GCM1	1.34129e-07	0.260358	0.271	0.104	0.00266796
RP11-548K23.11	1.39542e-07	0.438045	0.802	0.553	0.00277563
ALDH3A2	1.4457e-07	0.477714	0.51	0.283	0.00287565
TMEM106A	1.57592e-07	0.341356	0.302	0.127	0.00313467
ZNF592	1.62533e-07	0.341785	0.667	0.387	0.00323294
EPHX2	1.64302e-07	0.303759	0.479	0.241	0.00326813
SUCLG1	1.68591e-07	0.305123	0.438	0.205	0.00335344
WDR91	1.75814e-07	0.395315	0.677	0.402	0.00349712
MBD5	1.76604e-07	0.455719	0.854	0.64	0.00351284
AMDHD1	1.81139e-07	0.250578	0.312	0.129	0.00360304
SLC39A8	1.92796e-07	0.474455	0.615	0.376	0.00383491
CYB5A	1.95471e-07	0.447505	0.667	0.437	0.00388812
PNPLA1	1.97646e-07	0.382469	0.458	0.235	0.00393137
ESYT3	2.0321e-07	0.31121	0.49	0.247	0.00404206
PLA2G16	2.12765e-07	0.373133	0.521	0.276	0.0042321
PTER	2.23372e-07	0.377079	0.531	0.291	0.00444309
PARM1	2.27166e-07	0.425623	0.573	0.335	0.00451855
ST7	2.31761e-07	0.347724	0.917	0.634	0.00460997
NOL10	2.32467e-07	0.33123	0.573	0.321	0.004624
CASC10	2.42163e-07	0.382115	0.375	0.18	0.00481686
ATP6V1C1	2.43882e-07	0.406666	0.458	0.237	0.00485106
GPT2	2.44792e-07	0.341331	0.521	0.276	0.00486916
SLC22A4	2.45377e-07	0.48532	0.656	0.408	0.00488079
SIGIRR	2.45395e-07	0.347683	0.458	0.228	0.00488116
SLC19A1	2.49674e-07	0.344359	0.635	0.349	0.00496627
TIMP2	2.63322e-07	-0.640001	0.312	0.529	0.00523773
GPR160	2.64757e-07	0.31099	0.594	0.33	0.00526628
MORC4	2.74291e-07	0.297495	0.656	0.375	0.00545593
TMEM161A	2.77989e-07	0.319522	0.427	0.208	0.00552947
KLF15	2.8137e-07	0.346359	0.469	0.237	0.00559673
GPX3	2.83392e-07	0.398678	0.438	0.22	0.00563696
EVC	2.94929e-07	0.44718	0.74	0.492	0.00586644
RP11-192H23.4	2.97249e-07	0.413415	0.865	0.644	0.00591257
VSNL1	3.01582e-07	0.279313	0.562	0.296	0.00599878
CIITA	3.03005e-07	0.414461	0.729	0.454	0.00602707
C15orf38-AP3S2	3.03065e-07	0.48274	0.688	0.437	0.00602827
DHTKD1	3.03777e-07	0.415362	0.542	0.293	0.00604242
ACVR1	3.06142e-07	0.393843	0.792	0.585	0.00608946
BLVRA	3.13366e-07	0.354853	0.5	0.26	0.00623316
CERS4	3.16225e-07	0.411638	0.562	0.319	0.00629004
EBNA1BP2	3.36279e-07	0.466504	0.688	0.436	0.00668892
ELOVL7	3.58898e-07	0.329083	0.562	0.303	0.00713883
NOL4	3.6284e-07	0.386664	0.667	0.406	0.00721724
CYP3A43	3.6531e-07	0.26117	0.344	0.15	0.00726639
TRPC7	3.67819e-07	0.440231	0.552	0.31	0.00731628
LINC00961	3.73201e-07	0.368276	0.49	0.257	0.00742334
SYNE2	3.76874e-07	0.407648	0.948	0.776	0.00749641
FAM105A	3.83825e-07	0.262642	0.385	0.178	0.00763467
SLC17A1	3.89039e-07	0.274791	0.302	0.127	0.00773838
C11orf63	4.08937e-07	0.419859	0.479	0.262	0.00813416
AP3S2	4.2569e-07	0.467303	0.615	0.38	0.00846741
PRKAB1	4.32064e-07	0.432445	0.552	0.322	0.00859419
HNF1B	4.36486e-07	0.291343	0.812	0.477	0.00868215
CC2D2A	4.66915e-07	0.352522	0.677	0.397	0.00928741
NECTIN3	4.7206e-07	0.403956	0.625	0.382	0.00938974
DOCK8	4.72357e-07	0.348739	0.802	0.518	0.00939565
COG8	4.78429e-07	0.401971	0.604	0.352	0.00951644
KHDRBS3	4.8355e-07	0.384286	0.833	0.526	0.00961828
ACE	5.03781e-07	0.296687	0.344	0.157	0.0100207
PAX8	5.0421e-07	0.378408	0.906	0.644	0.0100292
PWWP2B	5.38097e-07	-0.572619	0.115	0.356	0.0107033
SUGCT	5.59258e-07	0.353319	0.938	0.721	0.0111242
CDHR5	5.84549e-07	0.261108	0.271	0.109	0.0116273
SALL1	5.9375e-07	0.299961	0.531	0.282	0.0118103
AR	6.08908e-07	0.352919	0.562	0.326	0.0121118
KCNJ16	6.1352e-07	0.470151	0.635	0.394	0.0122035
ZC3H12D	6.50887e-07	0.281132	0.531	0.287	0.0129468
POP1	6.68426e-07	0.273766	0.417	0.203	0.0132957
HMOX1	6.81472e-07	0.325306	0.385	0.19	0.0135552
PRR26	6.88042e-07	0.367138	0.448	0.23	0.0136858
PTPRD	7.06806e-07	0.332198	0.979	0.922	0.0140591
SULT1E1	7.96524e-07	0.270617	0.281	0.117	0.0158437
XYLB	7.97259e-07	0.309616	0.417	0.208	0.0158583
PLIN2	8.01114e-07	0.308163	0.49	0.257	0.015935
SNX30	8.17857e-07	0.425754	0.74	0.513	0.016268
NLGN1	8.2326e-07	0.399228	0.948	0.74	0.0163755
PSMB7	8.24101e-07	0.32968	0.5	0.265	0.0163922
GALK2	8.2815e-07	0.426328	0.688	0.441	0.0164727
STC2	8.65768e-07	0.335955	0.333	0.15	0.017221
URGCP	8.99559e-07	0.367173	0.583	0.336	0.0178931
KYAT1	9.27301e-07	0.374469	0.531	0.303	0.0184449
PLEKHA7	9.83543e-07	0.457224	0.938	0.768	0.0195636
WNT5A	9.9916e-07	0.270705	0.438	0.218	0.0198743
USP31	1.00782e-06	0.338774	0.646	0.385	0.0200466
REEP1	1.0481e-06	0.32471	0.604	0.349	0.0208477
TNIK	1.05327e-06	0.335707	0.958	0.692	0.0209506
CLN6	1.09114e-06	0.25737	0.604	0.33	0.0217039
GALNT2	1.1234e-06	0.41498	0.854	0.678	0.0223456
TNFSF10	1.14452e-06	0.262128	0.438	0.218	0.0227656
RP4-583P15.14	1.17098e-06	0.298561	0.427	0.216	0.0232919
WDR72	1.23453e-06	0.390479	0.76	0.508	0.0245561
IL17RD	1.31313e-06	0.341347	0.615	0.371	0.0261194
FZD5	1.32771e-06	0.356637	0.479	0.26	0.0264094
SLC45A3	1.33098e-06	0.428146	0.51	0.298	0.0264745
FOXP2	1.35022e-06	0.460141	0.771	0.566	0.0268573
TMEM110	1.35667e-06	0.343493	0.469	0.253	0.0269856
SFXN5	1.37616e-06	0.392039	0.802	0.55	0.0273731
TPM4	1.46105e-06	-0.605807	0.167	0.402	0.0290618
HOXD3	1.46214e-06	-0.644555	0.292	0.488	0.0290834
ESPN	1.53286e-06	0.422773	0.594	0.362	0.03049
SLC9A3	1.5754e-06	0.437517	0.552	0.326	0.0313362
SLC39A14	1.6306e-06	0.312545	0.74	0.464	0.0324343
BTBD9	1.64015e-06	0.402034	0.854	0.675	0.0326243
ACAA2	1.6442e-06	0.292526	0.469	0.243	0.0327048
EFNA5	1.69801e-06	-0.685871	0.562	0.668	0.033775
TTC38	1.69979e-06	0.406028	0.385	0.196	0.0338105
STON2	1.70002e-06	0.327323	0.865	0.603	0.0338151
ITGAL	1.71366e-06	0.294923	0.365	0.177	0.0340864
CMIP	1.73083e-06	0.299822	1	0.868	0.0344279
NMD3	1.73125e-06	0.317741	0.625	0.366	0.0344363
ZNF697	1.73707e-06	0.275493	0.573	0.322	0.0345521
FAAH	1.74357e-06	0.287679	0.406	0.203	0.0346813
SEMA6A	1.78383e-06	0.352426	0.74	0.51	0.0354822
EBF1	1.8069e-06	-0.645639	0.385	0.586	0.035941
EPB41L4A	1.87892e-06	0.412844	0.865	0.706	0.0373735
KIAA1958	1.90325e-06	0.266597	0.698	0.432	0.0378576
BNIP3L	1.91615e-06	0.496668	0.75	0.551	0.0381141
NRTN	1.98665e-06	0.27511	0.292	0.129	0.0395165
CFAP57	1.9985e-06	0.36423	0.573	0.34	0.0397521
RP11-215A19.2	1.99873e-06	0.282754	0.417	0.215	0.0397568
ARSB	2.01086e-06	0.405449	0.698	0.468	0.039998
RBPMS2	2.02882e-06	0.271604	0.354	0.167	0.0403553
AC025263.3	2.06744e-06	0.30686	0.333	0.157	0.0411234
SAFB2	2.08614e-06	0.292132	0.542	0.297	0.0414953
SYPL2	2.10899e-06	0.252997	0.302	0.137	0.0419499
METTL21B	2.14169e-06	0.285963	0.438	0.225	0.0426004
ZNF689	2.19213e-06	0.322067	0.396	0.2	0.0436037
AGMAT	2.34125e-06	0.258382	0.271	0.116	0.0465698
B4GALT4	2.42951e-06	0.256462	0.427	0.214	0.0483253
LRRK2	2.44672e-06	0.282908	0.729	0.421	0.0486678
CARS	2.50226e-06	0.384098	0.677	0.434	0.0497725
SECTM1	2.60027e-06	0.303839	0.417	0.215	0.051722
RP11-235E17.2	2.60186e-06	0.279241	0.552	0.295	0.0517535
PAH	2.61767e-06	0.343696	0.5	0.279	0.0520681
ASIP	2.68062e-06	0.299833	0.396	0.201	0.0533202
PPCS	2.71347e-06	0.341542	0.479	0.26	0.0539737
FBXL20	2.71694e-06	0.352877	0.646	0.39	0.0540426
DCUN1D4	2.73613e-06	0.308163	0.708	0.455	0.0544243
BEST3	2.74574e-06	0.277418	0.458	0.239	0.0546155
GPR137B	2.85576e-06	0.29971	0.688	0.406	0.056804
TINAGL1	2.86217e-06	0.262931	0.521	0.284	0.0569315
ANKIB1	2.88961e-06	0.361477	0.562	0.339	0.0574771
MYADM	2.96182e-06	-0.496207	0.104	0.327	0.0589135
KIFC3	2.97019e-06	0.374416	0.906	0.695	0.0590801
KCNJ15	2.97407e-06	0.346815	0.771	0.509	0.0591573
CELSR1	3.0115e-06	0.414386	0.906	0.685	0.0599017
ZNRF3	3.06312e-06	0.337079	0.927	0.716	0.0609286
CFAP161	3.10219e-06	0.256402	0.542	0.301	0.0617057
ACMSD	3.15725e-06	0.306391	0.396	0.208	0.0628008
AC009336.19	3.26679e-06	-0.570115	0.125	0.335	0.0649797
EIF3E	3.33321e-06	0.335548	0.604	0.368	0.066301
SEPSECS	3.3572e-06	0.305433	0.396	0.208	0.066778
PIGL	3.46683e-06	0.316249	0.792	0.497	0.0689587
PRLR	3.49453e-06	0.475412	0.688	0.468	0.0695096
HOXB3	3.52399e-06	-0.631832	0.448	0.6	0.0700957
SLC1A5	3.52486e-06	0.350408	0.417	0.214	0.070113
ALDH8A1	3.64657e-06	0.271241	0.344	0.165	0.072534
ESR2	3.81086e-06	0.368978	0.854	0.614	0.0758018
SLC22A2	3.87334e-06	0.303207	0.677	0.406	0.0770447
AFAP1L2	3.92127e-06	-0.693612	0.365	0.51	0.0779979
ACOX2	3.96439e-06	0.291434	0.5	0.266	0.0788557
PRUNE2	3.98623e-06	0.388728	0.823	0.607	0.0792901
NXNL2	4.01703e-06	0.398131	0.552	0.328	0.0799028
SH3TC2	4.22925e-06	0.27446	0.781	0.496	0.0841241
ATP8B1	4.34942e-06	-0.570445	0.406	0.588	0.0865144
SMAD5	4.40354e-06	0.251199	0.417	0.209	0.0875908
NFATC1	4.42187e-06	-0.744782	0.521	0.609	0.0879554
LZTS3	4.49706e-06	0.284171	0.458	0.245	0.089451
NUMB	4.50515e-06	0.349195	0.823	0.567	0.089612
ZFAT	4.52757e-06	0.342797	0.896	0.655	0.090058
CCDC94	4.57599e-06	0.354936	0.448	0.248	0.091021
GTF2E2	4.67844e-06	0.386167	0.677	0.434	0.0930588
ZBED1	4.82982e-06	0.267193	0.323	0.153	0.09607
DEPDC7	4.87289e-06	0.276993	0.26	0.114	0.0969266
TMEM110-MUSTN1	4.94818e-06	0.326079	0.469	0.262	0.0984243
TRIM59	4.99713e-06	0.255398	0.427	0.218	0.099398
CYFIP2	5.03305e-06	0.396002	0.802	0.568	0.100112
ARHGAP42	5.10263e-06	0.366969	0.823	0.613	0.101497
PSD3	5.12832e-06	-0.531265	0.75	0.801	0.102007
PPP1R9B	5.12939e-06	0.319376	0.573	0.342	0.102029
ERBB2	5.13236e-06	0.341763	0.698	0.443	0.102088
KDM6A	5.18426e-06	0.278816	0.76	0.501	0.10312
NUDT2	5.19182e-06	0.259203	0.49	0.267	0.10327
DDX11	5.30734e-06	0.26645	0.365	0.181	0.105568
FMO5	5.35338e-06	0.269268	0.5	0.277	0.106484
SLC37A4	5.36252e-06	0.321848	0.406	0.214	0.106666
HIBADH	5.44406e-06	0.270275	0.635	0.384	0.108288
TOM1L1	5.49126e-06	0.283908	0.51	0.284	0.109227
BAG3	5.50507e-06	0.280027	0.656	0.388	0.109501
BAIAP2L2	5.77146e-06	0.289108	0.375	0.191	0.1148
NHSL2	5.79841e-06	-0.523286	0.417	0.597	0.115336
WSCD1	5.88415e-06	0.325274	0.76	0.522	0.117042
EHHADH	5.97975e-06	0.330543	0.521	0.307	0.118943
LRMP	6.12728e-06	0.275857	0.406	0.213	0.121878
CHMP6	6.12968e-06	0.267656	0.365	0.181	0.121925
NEDD4	6.17156e-06	0.318586	0.573	0.348	0.122758
RP11-111H13.1	6.25255e-06	0.370551	0.76	0.532	0.12437
CSPP1	6.3185e-06	0.303098	0.625	0.381	0.125681
BEND7	6.35333e-06	0.357095	0.552	0.322	0.126374
ZFAND6	6.44374e-06	0.332305	0.635	0.389	0.128172
ECH1	6.46242e-06	0.297101	0.385	0.203	0.128544
DSCAML1	6.66039e-06	0.364324	0.896	0.737	0.132482
DOCK10	7.07626e-06	-0.585135	0.427	0.586	0.140754
NT5C1B-RDH14	7.1524e-06	0.307725	0.406	0.223	0.142268
SHMT1	7.25014e-06	0.378037	0.448	0.244	0.144212
TTLL5	7.30538e-06	0.3718	0.865	0.675	0.145311
HNF4G	7.5089e-06	0.329488	0.521	0.303	0.14936
ETV5	7.58009e-06	0.273642	0.656	0.417	0.150776
SCMH1	7.63194e-06	0.342242	0.833	0.569	0.151807
SGK223	7.67821e-06	0.379777	0.635	0.39	0.152727
IQGAP2	7.75898e-06	0.332859	0.781	0.548	0.154334
BIN1	7.78077e-06	0.397503	0.792	0.621	0.154767
TMEM37	7.95583e-06	0.304617	0.417	0.23	0.158249
LRRC1	7.97513e-06	0.288227	0.719	0.459	0.158633
TTYH3	8.08669e-06	0.374238	0.792	0.559	0.160852
AC007192.4	8.72975e-06	0.276914	0.729	0.471	0.173643
ZNF33B	8.83909e-06	0.321216	0.479	0.276	0.175818
AGPAT5	8.91756e-06	0.271745	0.552	0.328	0.177379
MSH3	9.13447e-06	0.360762	0.635	0.42	0.181694
UPP2	9.15706e-06	0.318559	0.812	0.618	0.182143
ADGRG6	9.1856e-06	0.29401	0.573	0.344	0.182711
SLC25A30	9.19683e-06	0.263747	0.562	0.333	0.182934
DYSF	9.30036e-06	0.280846	0.76	0.49	0.184993
CDHR3	9.31901e-06	0.376674	0.656	0.43	0.185364
CSDC2	9.4298e-06	0.285699	0.417	0.225	0.187568
STK32B	9.45475e-06	0.409759	0.781	0.594	0.188064
ACADL	9.50228e-06	0.284706	0.458	0.256	0.18901
MRO	9.79536e-06	0.273685	0.385	0.204	0.194839
INSC	9.83625e-06	0.304739	0.573	0.328	0.195653
PRUNE1	9.95573e-06	0.27427	0.562	0.321	0.198029
LANCL2	1.00476e-05	0.292002	0.562	0.338	0.199856
MCUR1	1.01207e-05	0.327557	0.438	0.238	0.201311
ALDH1A1	1.02237e-05	0.313822	0.677	0.446	0.20336
GIT2	1.02637e-05	0.284361	0.604	0.37	0.204156
FLT3	1.03233e-05	0.25937	0.417	0.214	0.20534
ACOT11	1.04959e-05	0.352996	0.74	0.531	0.208774
RP13-279N23.2	1.05185e-05	0.384694	0.74	0.529	0.209224
COL19A1	1.05301e-05	0.371485	0.677	0.419	0.209455
ZFAND3	1.06118e-05	0.314412	0.875	0.688	0.211079
FAM134B	1.06452e-05	0.261951	0.885	0.607	0.211744
INPPL1	1.06598e-05	0.267087	0.5	0.286	0.212035
IGSF11	1.15167e-05	0.313606	0.604	0.367	0.229079
MOV10	1.16205e-05	0.268196	0.49	0.276	0.231142
BID	1.18657e-05	0.281377	0.448	0.243	0.236022
SLC9A1	1.22155e-05	-0.590668	0.281	0.468	0.242978
LAD1	1.2277e-05	0.357108	0.51	0.303	0.244203
DAB2	1.2602e-05	0.389443	0.729	0.523	0.250667
FAM234B	1.26146e-05	-0.550048	0.271	0.456	0.250918
SLC12A7	1.27154e-05	0.312682	0.75	0.508	0.252922
ZFYVE1	1.28621e-05	0.250772	0.479	0.267	0.255841
HLF	1.32315e-05	0.323884	0.635	0.397	0.263187
ST14	1.33623e-05	0.279796	0.688	0.441	0.265789
GAL3ST1	1.33685e-05	0.258348	0.375	0.195	0.265912
GALM	1.33821e-05	0.28569	0.625	0.38	0.266183
PDE8A	1.37779e-05	0.276582	0.802	0.565	0.274057
INSR	1.3801e-05	0.343224	0.865	0.629	0.274516
CD44	1.40069e-05	-0.582724	0.167	0.36	0.278611
KTN1	1.41259e-05	0.286826	0.656	0.41	0.280979
RDH14	1.42868e-05	0.283196	0.365	0.193	0.284179
HAVCR1	1.44354e-05	0.31055	0.469	0.268	0.287135
SNX29	1.47771e-05	0.282978	1	0.901	0.293931
KIAA1324	1.53817e-05	0.312013	0.677	0.435	0.305958
KCNIP1	1.57246e-05	-0.523208	0.531	0.708	0.312777
TMEM68	1.58829e-05	0.263681	0.417	0.227	0.315926
COL13A1	1.59134e-05	0.316613	0.677	0.439	0.316534
GPAT3	1.63864e-05	0.287686	0.552	0.337	0.325941
HOXD10	1.70051e-05	-0.481151	0.094	0.282	0.338248
PANK1	1.70385e-05	0.287491	0.573	0.345	0.338913
GSN	1.75388e-05	-0.514677	0.594	0.709	0.348863
CTSH	1.76955e-05	0.331767	0.583	0.364	0.351981
CRYM	1.82231e-05	0.386928	0.552	0.336	0.362476
PLEKHM3	1.82528e-05	0.357911	0.667	0.473	0.363065
FGFR4	1.84561e-05	0.254405	0.406	0.216	0.367109
SLC39A4	1.85534e-05	0.27778	0.312	0.153	0.369046
AP1M1	1.85791e-05	0.41928	0.406	0.223	0.369556
FRMD3	1.85909e-05	0.367207	0.833	0.624	0.369792
ADCY9	1.89343e-05	0.378519	0.812	0.602	0.376622
MYOF	1.92386e-05	-0.483176	0.688	0.772	0.382675
MTHFD1	1.93154e-05	0.25493	0.635	0.389	0.384203
LHX4	1.95612e-05	0.279521	0.427	0.237	0.389092
TMEM245	1.96523e-05	0.316577	0.677	0.433	0.390903
DENND2D	2.0011e-05	0.274628	0.479	0.277	0.398038
ZBTB16	2.08684e-05	0.36047	0.906	0.76	0.415093
GPRC5C	2.08804e-05	0.284198	0.729	0.483	0.415332
KCNK10	2.14678e-05	0.443248	0.438	0.268	0.427017
PPM1H	2.18207e-05	-0.524077	0.635	0.725	0.434036
PPP1R37	2.23942e-05	0.337492	0.646	0.441	0.445443
D2HGDH	2.25595e-05	0.314467	0.458	0.264	0.448731
LRRFIP1	2.25782e-05	-0.487232	0.781	0.809	0.449102
NCS1	2.26272e-05	0.252987	0.667	0.421	0.450078
LTBP4	2.27179e-05	-0.578595	0.281	0.457	0.451881
STEAP2	2.27977e-05	0.260275	0.448	0.253	0.453469
FAM53B	2.29382e-05	-0.597325	0.594	0.702	0.456264
RREB1	2.30754e-05	0.279081	0.927	0.743	0.458993
ATXN7L1	2.38002e-05	0.287845	0.844	0.634	0.47341
RNF11	2.38006e-05	0.297029	0.469	0.272	0.473418
EFNA1	2.38174e-05	0.281811	0.49	0.284	0.473752
FHOD3	2.38551e-05	0.286323	0.969	0.814	0.474503
LTB4R2	2.41781e-05	0.258211	0.375	0.2	0.480926
KYAT3	2.45402e-05	0.318549	0.594	0.374	0.48813
C2orf82	2.52029e-05	0.265217	0.302	0.147	0.501311
ERBB3	2.53987e-05	0.337484	0.479	0.279	0.505205
STAT5B	2.54435e-05	0.347614	0.562	0.342	0.506096
LGALS3	2.55712e-05	-0.456226	0.083	0.26	0.508637
PARP4	2.56193e-05	0.299169	0.562	0.337	0.509593
IST1	2.57275e-05	0.296287	0.74	0.509	0.511746
SLC2A4RG	2.59218e-05	0.250077	0.479	0.282	0.51561
ST6GALNAC2	2.60052e-05	0.267807	0.427	0.236	0.51727
KL	2.60693e-05	0.270226	0.427	0.245	0.518544
GPAT4	2.62595e-05	0.329732	0.479	0.28	0.522327
MGST3	2.66906e-05	0.255815	0.583	0.346	0.530902
PLLP	2.72778e-05	0.344049	0.604	0.383	0.542582
C9orf92	2.73941e-05	0.28605	0.542	0.325	0.544896
ZNF462	2.7633e-05	0.375869	0.792	0.546	0.549648
TOP1MT	2.78069e-05	0.262496	0.51	0.29	0.553107
LRP5	2.87951e-05	0.301298	0.812	0.585	0.572763
ZMYM5	2.88986e-05	0.266509	0.583	0.363	0.574822
TBC1D13	2.95948e-05	0.280747	0.281	0.134	0.58867
CLDN10	3.01242e-05	0.391057	0.688	0.468	0.599201
STBD1	3.12007e-05	0.268386	0.281	0.135	0.620612
SPEF2	3.17577e-05	0.291456	0.521	0.317	0.631693
NOX4	3.20386e-05	0.380934	0.573	0.372	0.63728
CWF19L2	3.26003e-05	0.269425	0.396	0.215	0.648452
PC	3.27889e-05	0.352373	0.771	0.539	0.652203
CD55	3.28315e-05	-0.42706	0.104	0.291	0.653051
CLSTN2	3.30116e-05	-0.366002	0.698	0.75	0.656634
C2orf42	3.37404e-05	0.29147	0.604	0.401	0.671129
NBAS	3.37497e-05	0.315747	0.771	0.514	0.671315
OVOL2	3.51553e-05	0.311749	0.792	0.547	0.699275
DPYS	3.59218e-05	0.319948	0.521	0.338	0.714521
LRRFIP2	3.63096e-05	0.346817	0.646	0.431	0.722234
PTPRJ	3.63469e-05	0.294984	0.948	0.756	0.722975
EEF1E1-BLOC1S5	3.67322e-05	0.274478	0.677	0.438	0.73064
TNFRSF11B	3.75712e-05	0.287245	0.385	0.214	0.747329
FBXO34	3.76311e-05	0.357845	0.677	0.482	0.748521
GPD1	3.77689e-05	0.331537	0.396	0.223	0.751262
ACBD6	3.85011e-05	0.296422	0.646	0.421	0.765825
TTLL6	3.87543e-05	0.251519	0.5	0.301	0.770863
POM121	3.92474e-05	0.365566	0.49	0.298	0.780669
LMTK2	3.95599e-05	0.268895	0.677	0.444	0.786887
WIPF1	4.00993e-05	0.383192	0.646	0.448	0.797616
UBR4	4.1037e-05	0.284864	0.781	0.558	0.816267
MRPS35	4.12122e-05	0.313295	0.396	0.231	0.819753
TTC7B	4.15161e-05	0.304462	0.896	0.738	0.825797
AKT2	4.15867e-05	0.292126	0.688	0.463	0.8272
SMUG1	4.26601e-05	-0.540905	0.26	0.44	0.848551
EPG5	4.28419e-05	0.27208	0.594	0.356	0.852168
PUM1	4.39663e-05	0.303332	0.719	0.52	0.874534
PECAM1	4.41796e-05	-0.590572	0.208	0.396	0.878776
TRIM26	4.466e-05	0.275843	0.573	0.345	0.888333
POMT2	4.47901e-05	0.285943	0.625	0.408	0.89092
BNC2	4.54495e-05	0.298253	0.927	0.786	0.904035
CSTF3	4.54688e-05	0.330375	0.479	0.288	0.90442
SUCLG2	4.56161e-05	0.280641	0.708	0.485	0.90735
LDLRAD4	4.58079e-05	-0.539187	0.781	0.846	0.911165
FAM129B	4.60412e-05	-0.518346	0.573	0.708	0.915805
LARP1	4.6707e-05	0.346925	0.812	0.591	0.929048
STK38	4.82728e-05	0.335435	0.417	0.234	0.960194
ZBTB7C	4.82778e-05	-0.543994	0.646	0.746	0.960293
DNAJB5	5.10728e-05	0.287801	0.604	0.385	1
ST20-MTHFS	5.22157e-05	0.306537	0.604	0.382	1
CTIF	5.24317e-05	-0.516065	0.802	0.828	1
EEFSEC	5.33173e-05	0.37016	0.833	0.603	1
DNMT3B	5.41217e-05	0.278261	0.469	0.271	1
CTD-2574D22.6	5.50733e-05	0.270906	0.615	0.372	1
EPB41L3	5.61832e-05	0.319879	0.802	0.571	1
MCC	5.64108e-05	-0.45889	0.656	0.727	1
VPS13A	5.76239e-05	0.269476	0.625	0.402	1
LARGE1	5.85398e-05	0.288531	1	0.838	1
ECHDC2	5.8896e-05	0.270848	0.396	0.223	1
ARRB1	5.90398e-05	-0.564525	0.292	0.455	1
CRYL1	5.92199e-05	0.319088	0.708	0.511	1
TOMM70	5.99481e-05	0.296289	0.448	0.265	1
PPP4R4	6.00465e-05	0.25383	0.458	0.267	1
NFATC3	6.04293e-05	0.309736	0.635	0.431	1
ORC4	6.05926e-05	0.271592	0.552	0.351	1
SPATA33	6.28421e-05	0.265874	0.323	0.172	1
GRB10	6.29287e-05	0.262591	0.792	0.596	1
FMO4	6.30817e-05	0.312607	0.354	0.192	1
TMEM63A	6.50797e-05	0.30761	0.583	0.372	1
PSPH	6.55115e-05	0.320192	0.521	0.325	1
RUSC2	6.82408e-05	0.276626	0.74	0.539	1
RP11-162P23.2	6.83854e-05	0.265948	0.583	0.371	1
LNP1	6.93165e-05	0.382738	0.427	0.27	1
SIPA1L3	7.04499e-05	0.283826	0.948	0.753	1
OSBPL3	7.16849e-05	-0.494499	0.552	0.655	1
MYO3B	7.17339e-05	-0.547607	0.438	0.595	1
ACAD10	7.23566e-05	0.305147	0.438	0.266	1
PCDH7	7.27718e-05	-0.55479	0.344	0.5	1
MTHFS	7.62557e-05	0.261535	0.448	0.255	1
MGRN1	7.64222e-05	0.305585	0.833	0.639	1
MCF2L	7.71155e-05	0.270376	0.865	0.683	1
CLIC4	7.79906e-05	0.260648	0.76	0.517	1
PLEKHO1	7.8077e-05	-0.451681	0.083	0.248	1
CRYAB	7.87166e-05	0.285954	0.542	0.337	1
HSPB2-C11orf52	7.96133e-05	0.276407	0.562	0.353	1
TCHP	7.96877e-05	0.283847	0.594	0.393	1
NUCKS1	8.02412e-05	0.256066	0.583	0.371	1
HS6ST1	8.20919e-05	-0.558461	0.385	0.508	1
C9	8.30771e-05	0.329039	0.698	0.51	1
PGBD5	8.38541e-05	0.304295	0.562	0.362	1
IGF1R	8.40524e-05	0.305094	0.99	0.85	1
GALNT18	8.56464e-05	0.34767	0.906	0.776	1
GPC4	8.56629e-05	0.311482	0.531	0.329	1
E2F3	9.00513e-05	0.295042	0.688	0.439	1
MYO1E	9.45392e-05	-0.43553	0.729	0.781	1
PDZD8	9.6648e-05	0.266348	0.604	0.388	1
ACSBG1	9.74151e-05	0.259666	0.469	0.284	1
MEIOB	9.78659e-05	0.307288	0.24	0.114	1
KIAA1147	9.92399e-05	0.300505	0.448	0.268	1
XKR6	0.000100123	-0.492176	0.365	0.541	1
FAM49A	0.000100211	-0.529738	0.208	0.376	1
CEP89	0.000102553	0.366545	0.479	0.304	1
XPR1	0.000103168	0.494813	0.594	0.443	1
GCOM1	0.000104497	-0.526576	0.333	0.47	1
SEMA4G	0.000105651	0.310104	0.271	0.134	1
IL6R	0.000106606	0.33133	0.833	0.594	1
VWF	0.000106635	-0.568311	0.479	0.583	1
TIE1	0.000109553	0.253059	0.229	0.107	1
PRKCH	0.000113293	-0.459485	0.823	0.832	1
TEN1-CDK3	0.000115154	0.286716	0.49	0.31	1
RP11-307N16.6	0.000115896	-0.417364	0.885	0.865	1
CCNY	0.000125274	0.325916	0.927	0.726	1
APEH	0.00012623	0.274476	0.438	0.263	1
SPATA13	0.000126399	-0.421455	0.875	0.861	1
ANKRD55	0.000126901	0.305793	0.688	0.468	1
MKL1	0.000127977	-0.533099	0.604	0.689	1
MAPT	0.000130443	0.301598	0.562	0.381	1
RAI1	0.000132763	-0.486937	0.823	0.807	1
FAT1	0.000133464	0.253079	0.792	0.601	1
SMG6	0.000135379	-0.616482	0.615	0.696	1
PDE4B	0.000135511	-0.569378	0.615	0.682	1
CTD-2349B8.1	0.000135727	-0.412587	0.167	0.342	1
SYNJ2	0.000137379	-0.523281	0.594	0.687	1
ACSS3	0.00013867	0.444151	0.667	0.479	1
SLC1A2	0.000140126	-0.520144	0.323	0.479	1
ITGAE	0.000140219	0.291175	0.615	0.4	1
RP11-156P1.2	0.000141576	0.285824	0.531	0.334	1
BTBD2	0.000141699	0.318996	0.604	0.385	1
GRB7	0.000142667	0.276346	0.469	0.278	1
EFEMP1	0.000144065	-0.398767	0.146	0.316	1
RAB20	0.000144668	0.313056	0.688	0.478	1
CTD-3088G3.8	0.000145937	-0.513001	0.385	0.534	1
MCRIP2	0.000146983	0.34355	0.542	0.363	1
NTF3	0.000147264	-0.432788	0.146	0.315	1
WDR13	0.000148771	0.266305	0.365	0.207	1
CYB561D2	0.000150965	0.295015	0.396	0.223	1
TSPAN18	0.000151086	0.299184	0.833	0.65	1
RP11-717K11.2	0.000152849	0.269706	0.604	0.403	1
NCOA6	0.000154802	0.295406	0.75	0.531	1
GSAP	0.000160484	0.277145	0.583	0.398	1
GALT	0.000163021	0.271046	0.417	0.252	1
ZNF423	0.000163413	-0.554508	0.75	0.736	1
WAPL	0.000164293	0.28705	0.562	0.383	1
HBG2	0.000167304	0.333577	0.719	0.538	1
ELK4	0.000168924	0.310299	0.552	0.368	1
OMA1	0.000169193	0.261425	0.646	0.412	1
GCLC	0.000170349	0.30127	0.677	0.471	1
IQSEC1	0.000172874	-0.531576	0.583	0.661	1
PLEKHA6	0.000175509	0.330899	0.865	0.704	1
PAX2	0.000176475	0.287392	0.74	0.524	1
CACNA1C	0.000182562	-0.543304	0.906	0.87	1
ATXN1	0.000187118	-0.447816	0.885	0.845	1
RASA3	0.00018914	-0.520282	0.635	0.699	1
AC024592.12	0.000190425	0.264503	0.698	0.507	1
AL513412.1	0.000191509	0.259596	0.854	0.662	1
CLUH	0.000192225	0.272062	0.51	0.32	1
VWA2	0.000192907	-0.425931	0.135	0.301	1
UNC5B	0.000193606	-0.616562	0.479	0.551	1
MAP3K1	0.00019645	0.266695	0.677	0.466	1
PPFIBP2	0.000196773	0.265413	0.833	0.636	1
RBP5	0.00019808	0.312907	0.385	0.223	1
PAK2	0.00020168	0.352004	0.5	0.339	1
CFAP43	0.000202735	0.251447	0.458	0.289	1
ARHGEF28	0.000203503	0.310896	0.875	0.695	1
RP11-146B14.1	0.000205597	0.257787	0.854	0.663	1
NRP1	0.00021344	0.374455	0.844	0.675	1
TMEM139	0.000214065	0.256981	0.344	0.191	1
SEC14L2	0.000217334	0.255583	0.531	0.34	1
ACAA1	0.000223814	0.340172	0.583	0.411	1
PLPP4	0.000226335	0.310581	0.51	0.338	1
CUL5	0.000228063	0.250515	0.5	0.317	1
PDS5A	0.000231259	0.3104	0.667	0.469	1
PTPRG	0.000232275	0.253539	0.969	0.879	1
VASH2	0.000233758	0.271219	0.375	0.221	1
TANC2	0.00023451	-0.391462	0.427	0.584	1
KLHDC2	0.000242824	0.270703	0.438	0.264	1
ELK3	0.000255223	-0.530206	0.24	0.394	1
SUPT6H	0.000255314	0.304592	0.417	0.254	1
TPCN2	0.000255496	0.300962	0.802	0.609	1
PNPLA3	0.000256738	0.25237	0.365	0.215	1
SLC6A6	0.000259892	0.269602	0.896	0.71	1
TMEM192	0.000262137	0.294348	0.635	0.448	1
ADRA1B	0.000266833	0.30246	0.417	0.25	1
FRMD5	0.000267151	0.322993	0.74	0.542	1
TTC19	0.000267651	0.338802	0.542	0.368	1
PGS1	0.000271569	-0.503987	0.219	0.377	1
ACSS2	0.000274312	0.303085	0.635	0.428	1
ABCC3	0.000276008	0.286924	0.677	0.51	1
HSPG2	0.000281177	-0.475389	0.531	0.658	1
MYZAP	0.000289034	-0.48119	0.219	0.363	1
GRAMD1B	0.000289602	0.293656	0.76	0.572	1
NET1	0.000297346	0.25803	0.469	0.28	1
C1GALT1	0.00029969	0.293863	0.604	0.422	1
MPP6	0.000302517	0.274442	0.438	0.271	1
PLEKHG1	0.000307097	-0.509367	0.594	0.671	1
ASRGL1	0.000313445	0.261936	0.427	0.266	1
RNF123	0.000317808	0.275529	0.5	0.307	1
PEX26	0.000320829	0.250916	0.562	0.381	1
ATP2B4	0.000321086	-0.524549	0.438	0.519	1
DZIP1	0.000322314	0.288283	0.531	0.345	1
EGFR	0.000322887	0.261385	0.938	0.737	1
LGI4	0.000326116	-0.404283	0.094	0.242	1
DGKB	0.000327987	0.300857	0.792	0.607	1
PLXND1	0.00032855	-0.590251	0.271	0.414	1
BBOX1	0.000330383	0.269088	0.5	0.322	1
KIF1B	0.000333122	0.252064	0.688	0.513	1
NXN	0.000334441	-0.549778	0.469	0.586	1
HIBCH	0.000339895	0.274207	0.625	0.446	1
WISP1	0.000341102	-0.463752	0.24	0.381	1
SPSB1	0.000349975	-0.567136	0.385	0.512	1
LRRC7	0.000357045	0.362246	0.677	0.509	1
GIPC2	0.000360979	0.268557	0.677	0.518	1
NECTIN4	0.000364821	-0.339656	0.062	0.209	1
TCP11L1	0.000372905	0.407262	0.49	0.338	1
SORCS2	0.000374571	-0.434677	0.719	0.769	1
BACH2	0.00037779	-0.375224	0.646	0.767	1
TBC1D22B	0.00038102	0.331495	0.573	0.392	1
UTRN	0.000386662	-0.429791	0.688	0.79	1
KIAA0100	0.000388546	0.253693	0.417	0.25	1
TUFT1	0.000388778	0.306938	0.562	0.387	1
PGM1	0.000392677	0.31324	0.438	0.286	1
CAPN15	0.000395182	0.339152	0.562	0.395	1
RP11-12J10.3	0.000399841	-0.507897	0.677	0.739	1
UST	0.000400208	-0.421237	0.51	0.604	1
VOPP1	0.000421942	-0.461283	0.385	0.522	1
ASAP1	0.000423042	-0.471906	0.708	0.761	1
FBP1	0.000425444	0.332261	0.365	0.222	1
TKFC	0.000425547	0.264906	0.375	0.226	1
PLCH1	0.00043249	0.304146	0.792	0.596	1
COL9A3	0.00044967	0.267779	0.448	0.278	1
AK8	0.000452065	0.321115	0.552	0.387	1
CAPN12	0.000453493	0.290222	0.583	0.398	1
ENG	0.000457751	-0.563399	0.208	0.348	1
ALDH3B1	0.000460108	0.261879	0.573	0.369	1
KLF13	0.000460158	0.268913	0.917	0.75	1
TAF1D	0.000460525	0.299122	0.531	0.377	1
RNF216	0.000463141	-0.484876	0.542	0.62	1
CCNJL	0.000465365	-0.476773	0.25	0.385	1
SIAH2	0.000468845	0.31814	0.521	0.362	1
ANKMY1	0.000480662	-0.450067	0.438	0.543	1
FAM47E	0.000492136	0.268406	0.542	0.363	1
ARSG	0.000493535	-0.419913	0.427	0.53	1
BPHL	0.000495862	0.277639	0.479	0.307	1
CLEC16A	0.000499136	-0.435357	0.781	0.805	1
PHACTR1	0.000504752	-0.370052	0.688	0.72	1
CFDP1	0.000507311	0.268033	0.792	0.598	1
TRERF1	0.000512284	-0.53749	0.51	0.605	1
DNMT3A	0.000518718	-0.436177	0.542	0.654	1
STXBP6	0.000528858	0.287887	0.719	0.509	1
TSKU	0.00053408	0.31182	0.406	0.262	1
NEURL4	0.000547359	0.254708	0.417	0.26	1
PRDM2	0.000557073	-0.442827	0.302	0.446	1
ANKRD33B	0.000557438	0.250353	0.74	0.531	1
CACNB2	0.00055821	0.259629	0.75	0.55	1
GSTM5	0.000558783	-0.385963	0.208	0.367	1
OARD1	0.000558818	0.316491	0.76	0.575	1
GOT1	0.000567761	0.314581	0.427	0.278	1
CX3CL1	0.00057221	0.266387	0.427	0.27	1
PCCA	0.000572763	0.292847	0.885	0.72	1
ZNF804B	0.000579013	0.269696	0.688	0.5	1
TSHZ2	0.000600451	-0.542754	0.552	0.624	1
CD9	0.000611273	-0.453105	0.385	0.528	1
TRIM33	0.000621542	0.256223	0.521	0.34	1
URGCP-MRPS24	0.000634595	0.258785	0.51	0.346	1
FBXO17	0.000644487	0.267008	0.469	0.296	1
ZNF653	0.000648208	0.299872	0.396	0.244	1
CMBL	0.000652266	0.288295	0.49	0.315	1
TMEM19	0.000667006	0.280571	0.302	0.175	1
BEND5	0.000677479	0.251713	0.333	0.196	1
MTCL1	0.000678345	0.260953	0.719	0.483	1
PHACTR4	0.000679331	0.296346	0.615	0.444	1
SLC24A3	0.000681547	-0.481848	0.594	0.699	1
NME7	0.000686598	0.264074	0.708	0.48	1
TPRN	0.000694415	0.289602	0.51	0.335	1
ROR2	0.00069556	-0.370602	0.542	0.634	1
ADAM19	0.000697651	-0.520188	0.417	0.517	1
PHACTR3	0.000719989	-0.477933	0.417	0.543	1
ITGB3BP	0.000722202	0.287073	0.479	0.328	1
GNA11	0.000739111	0.276029	0.51	0.323	1
COL15A1	0.000758423	-0.561063	0.385	0.498	1
NEBL	0.000764403	0.296886	0.771	0.593	1
SCNN1B	0.000772983	-0.43648	0.125	0.266	1
GLIS2	0.000776687	0.258363	0.667	0.492	1
ENTPD1	0.000793946	-0.421139	0.198	0.347	1
TRAP1	0.000796865	0.265857	0.531	0.357	1
OXCT1	0.000827868	0.299865	0.552	0.372	1
SLC12A8	0.000833238	-0.430639	0.354	0.49	1
EPHB3	0.000838674	-0.40134	0.229	0.366	1
ABL1	0.000842123	0.264309	0.865	0.678	1
ATP8B4	0.000842502	0.328266	0.677	0.503	1
PBX3	0.000844408	-0.429206	0.271	0.416	1
RAD51B	0.000850032	-0.291849	0.979	0.967	1
MYO9B	0.000859925	-0.516585	0.51	0.605	1
STAMBPL1	0.000864959	-0.464897	0.302	0.427	1
USP40	0.000885318	0.282073	0.479	0.32	1
G3BP2	0.00088981	0.268209	0.729	0.509	1
MRVI1	0.00090824	-0.472119	0.219	0.369	1
FNDC3B	0.000912162	-0.34687	0.927	0.891	1
FAM198A	0.0009158	-0.382333	0.104	0.241	1
SDC3	0.000929956	-0.442265	0.198	0.333	1
FAM111A	0.000944682	0.257495	0.344	0.21	1
HEATR4	0.000953533	0.297504	0.49	0.341	1
DNAJC16	0.000953764	0.260468	0.677	0.511	1
ESRRA	0.000954007	0.2974	0.521	0.36	1
SLC22A23	0.000959171	-0.444521	0.542	0.63	1
PALLD	0.000963311	-0.439607	0.823	0.789	1
BAIAP2	0.00096994	0.307854	0.812	0.655	1
FAM155A	0.000975845	-0.414639	0.51	0.644	1
EVC2	0.000983012	0.302232	0.521	0.367	1
PLEKHG3	0.0010004	0.26147	0.781	0.586	1
BCL2L13	0.00100085	0.309216	0.667	0.479	1
SLA	0.00100462	-0.431049	0.115	0.245	1
PPIL2	0.00101805	0.298445	0.417	0.269	1
PRKCE	0.0010229	-0.353663	0.875	0.9	1
AGFG2	0.00102454	-0.395015	0.281	0.424	1
BCL11A	0.00103501	0.270013	0.531	0.375	1
GUCY1A3	0.00103749	0.284019	0.49	0.323	1
ADGRA2	0.00104083	-0.449993	0.219	0.36	1
ACOT12	0.00107442	0.276452	0.271	0.151	1
CPT1A	0.00108095	0.261288	0.625	0.449	1
LTBP2	0.00108133	-0.535267	0.417	0.509	1
RP11-407N17.3	0.00108583	0.29075	0.521	0.338	1
RAPGEF4	0.00108647	-0.466575	0.427	0.537	1
SIPA1L1	0.00110487	0.282096	0.885	0.719	1
GAS7	0.00110509	-0.581191	0.458	0.559	1
SLC25A21	0.00110615	0.266553	0.708	0.53	1
GSG1	0.00112555	-0.345685	0.125	0.266	1
ATP6V1D	0.00113121	0.27791	0.479	0.324	1
VWA3B	0.00117332	-0.392188	0.26	0.402	1
MARCH10	0.00117726	-0.425805	0.375	0.493	1
TTC39C	0.00118307	-0.396446	0.271	0.41	1
STPG1	0.0011931	0.253106	0.531	0.363	1
HDAC7	0.00121052	-0.332001	0.531	0.632	1
GSTK1	0.00126584	0.250712	0.281	0.162	1
ST8SIA5	0.00127285	-0.379282	0.146	0.281	1
KCTD1	0.00130849	-0.463232	0.625	0.646	1
ZNF98	0.00131054	-0.366558	0.135	0.274	1
CPA5	0.00132656	-0.368345	0.156	0.295	1
KIF26B	0.00134214	-0.377985	0.802	0.796	1
THADA	0.0013483	-0.419438	0.854	0.843	1
ACSL4	0.00134946	-0.411479	0.198	0.333	1
CANX	0.00136379	0.262398	0.594	0.418	1
PLS3	0.00139054	-0.387957	0.188	0.332	1
KANSL1	0.0013911	0.257537	0.823	0.671	1
RNF180	0.00140002	0.312824	0.542	0.368	1
CSF1R	0.00143355	-0.413696	0.104	0.236	1
WDPCP	0.00144259	0.260642	0.812	0.654	1
MAML3	0.00147382	-0.372514	0.865	0.847	1
GPRC5B	0.00148424	-0.31879	0.104	0.243	1
ARHGEF3	0.00150556	-0.388819	0.792	0.817	1
LRRC75A	0.00153588	-0.373914	0.177	0.315	1
DTNBP1	0.00154058	0.303801	0.625	0.475	1
ZNF511-PRAP1	0.00155693	0.256942	0.573	0.414	1
MEIS2	0.00162167	-0.490975	0.323	0.458	1
RP11-894J14.5	0.00163347	0.269051	0.594	0.424	1
ELMO3	0.00163809	0.292088	0.25	0.141	1
MOXD1	0.00164667	-0.36494	0.135	0.268	1
SYTL2	0.00168842	-0.396395	0.448	0.547	1
ETV6	0.00172052	-0.414663	0.802	0.8	1
TMCO4	0.00172067	0.266144	0.719	0.526	1
ZFPM1	0.00177845	-0.443312	0.458	0.546	1
CNIH3	0.00182951	-0.424486	0.583	0.643	1
PRKG1	0.00183838	-0.3318	0.948	0.867	1
SMARCA2	0.00185006	-0.421956	0.552	0.617	1
HECW2	0.0018502	-0.458277	0.448	0.538	1
GRHL2	0.00185268	-0.478619	0.448	0.522	1
TUBGCP3	0.00190393	0.30561	0.469	0.322	1
ENPP6	0.00193006	0.286218	0.469	0.319	1
SPECC1	0.00194755	-0.506941	0.531	0.614	1
NR6A1	0.00196714	0.26865	0.802	0.628	1
VDR	0.00197439	0.25238	0.708	0.523	1
LIMK1	0.00207352	-0.368375	0.177	0.313	1
PLEC	0.0020817	-0.373851	0.688	0.757	1
C7orf49	0.00208486	0.252945	0.625	0.494	1
NCOR2	0.00211022	-0.374068	0.969	0.929	1
DLGAP2	0.00224041	-0.440492	0.698	0.757	1
ASIC2	0.00225257	-0.478042	0.854	0.837	1
HMOX2	0.00225753	0.252396	0.573	0.399	1
ZC3H3	0.00226751	0.255094	0.667	0.517	1
LDLRAP1	0.00235397	-0.315707	0.125	0.258	1
PREX1	0.00237103	-0.637926	0.396	0.476	1
HDAC9	0.00239197	-0.333439	0.708	0.774	1
SEMA6D	0.00239323	-0.39471	0.542	0.642	1
BAHCC1	0.00240628	-0.452836	0.552	0.633	1
GLI2	0.00241848	-0.599914	0.615	0.64	1
ABR	0.00242426	-0.43179	0.719	0.762	1
HK1	0.00242605	-0.42791	0.458	0.548	1
SLC44A2	0.00247693	-0.358639	0.156	0.29	1
PDZRN3	0.00259973	0.25859	0.781	0.606	1
CSMD2	0.00267493	-0.42643	0.583	0.661	1
RNF213	0.00269584	0.257751	0.719	0.545	1
GABRP	0.00272216	-0.330451	0.125	0.253	1
ADCY8	0.00280778	0.283232	0.531	0.377	1
GPRC5A	0.00281306	-0.399425	0.208	0.322	1
LMNA	0.00281616	-0.325444	0.688	0.752	1
PTPRF	0.00283066	0.300213	0.76	0.57	1
CEP295NL	0.00283676	-0.361115	0.177	0.298	1
PAPPA2	0.00288709	-0.474894	0.469	0.558	1
KCNJ5	0.00292066	-0.311247	0.125	0.254	1
GAS6	0.00296798	-0.344543	0.208	0.343	1
NAV1	0.00297162	-0.395502	0.5	0.615	1
BMPR1B	0.00302668	-0.361865	0.406	0.51	1
PDK2	0.003093	0.269797	0.479	0.334	1
LYPD6B	0.00314922	-0.357962	0.219	0.349	1
NFATC2	0.00317304	-0.560292	0.49	0.567	1
ATP8B2	0.00319279	-0.312217	0.104	0.227	1
PLB1	0.00320912	-0.325105	0.625	0.721	1
SUSD4	0.00321599	-0.414702	0.281	0.39	1
FAF1	0.00325447	0.267933	0.76	0.618	1
SEC14L1	0.00327297	-0.498672	0.594	0.648	1
TPST2	0.00333394	-0.390356	0.271	0.39	1
STRA6	0.00335833	-0.366909	0.146	0.264	1
IGFBP7	0.00338881	-0.454845	0.604	0.638	1
AL513122.1	0.00361814	-0.37702	0.438	0.556	1
PKD1L1	0.00363352	-0.360615	0.354	0.466	1
IGFBP5	0.0036344	-0.376001	0.156	0.272	1
RUVBL1	0.0036421	0.255974	0.625	0.484	1
ALDH1A2	0.00365755	-0.326235	0.906	0.866	1
C1orf21	0.00370034	-0.440515	0.427	0.513	1
ZFHX3	0.00371403	-0.358368	0.781	0.784	1
SLC7A1	0.00373098	-0.346956	0.312	0.433	1
SH2D4A	0.00379347	-0.395136	0.302	0.403	1
DST	0.00380438	-0.334363	0.854	0.833	1
CUEDC1	0.00395161	-0.30781	0.76	0.78	1
FAM189A2	0.0039674	-0.331596	0.146	0.264	1
LCP2	0.00400518	-0.374217	0.094	0.204	1
SLCO3A1	0.00403962	-0.374118	0.792	0.782	1
CHD3	0.00406817	-0.320043	0.167	0.284	1
HDAC4	0.00417787	-0.409879	0.875	0.837	1
TNRC6A	0.00430493	0.307641	0.781	0.607	1
ETS1	0.00435629	-0.353437	0.594	0.675	1
DPYSL3	0.00442902	-0.416297	0.25	0.365	1
ZNF331	0.004432	-0.366423	0.208	0.336	1
LMOD1	0.00448771	-0.442715	0.167	0.277	1
ERGIC1	0.0044993	-0.295117	0.885	0.817	1
WBSCR17	0.00453312	-0.417946	0.531	0.623	1
LSP1	0.00464654	-0.360456	0.146	0.26	1
RBFOX3	0.00464762	-0.449003	0.562	0.608	1
DIRC3	0.0048124	-0.410262	0.688	0.777	1
ABCA3	0.00494815	-0.319855	0.156	0.276	1
MEF2C	0.00496175	-0.433106	0.365	0.457	1
TOX2	0.00508692	-0.431483	0.271	0.38	1
RAB11FIP1	0.00509323	-0.37331	0.354	0.441	1
CMSS1	0.00513007	-0.407591	0.771	0.771	1
RP11-293I14.2	0.00519653	0.257784	0.281	0.178	1
CCDC36	0.00524911	-0.291447	0.094	0.207	1
ZBTB17	0.00525055	-0.280498	0.198	0.32	1
TSHZ3	0.00527987	-0.362598	0.146	0.253	1
PDE1C	0.00528195	-0.416963	0.583	0.635	1
FOXN3	0.00529882	-0.399548	0.771	0.794	1
DSCAM	0.0053858	-0.444733	0.625	0.668	1
PXN	0.00541098	-0.379364	0.51	0.567	1
PLCB1	0.00541634	-0.343266	0.823	0.851	1
FRMD6	0.0054601	-0.381684	0.406	0.495	1
CLDN14	0.00548635	-0.303517	0.24	0.359	1
AMPD3	0.00548828	-0.347492	0.573	0.651	1
TEAD2	0.00557477	-0.325255	0.156	0.277	1
SLC37A3	0.00573382	-0.390539	0.354	0.446	1
ELAVL1	0.00580724	0.250033	0.521	0.371	1
PAK6	0.00596508	-0.324259	0.208	0.324	1
SBNO2	0.00598269	-0.4915	0.677	0.658	1
SORL1	0.00601488	-0.340457	0.427	0.547	1
B3GNTL1	0.00603657	-0.378251	0.323	0.427	1
KSR2	0.00605843	-0.375598	0.656	0.7	1
HEBP1	0.00608068	-0.303968	0.229	0.344	1
FXYD6	0.00610231	-0.330472	0.125	0.232	1
KIAA1217	0.00614751	-0.308513	0.958	0.895	1
ITGA9	0.0062519	-0.46627	0.646	0.683	1
RARG	0.00626244	-0.349823	0.281	0.394	1
DOK5	0.00637766	-0.332451	0.281	0.404	1
HRH1	0.00649116	-0.341887	0.427	0.498	1
EHF	0.0065133	-0.325424	0.25	0.354	1
SH2D3C	0.00652943	-0.329599	0.219	0.344	1
ZNF710	0.00664056	-0.475692	0.448	0.501	1
MRPL33	0.00672616	-0.340007	0.688	0.718	1
RAP1GAP2	0.0067973	-0.302402	0.656	0.729	1
CAPN2	0.00688401	-0.392479	0.635	0.644	1
PITPNM2	0.00702536	-0.407069	0.625	0.664	1
SMOC2	0.00706499	-0.38807	0.417	0.501	1
PAQR8	0.00709207	-0.300254	0.135	0.242	1
FBN1	0.00710471	-0.435767	0.312	0.41	1
SVEP1	0.00717412	-0.383603	0.177	0.284	1
LYN	0.00717494	-0.437065	0.469	0.508	1
DLC1	0.00721061	-0.464271	0.719	0.745	1
TNFRSF8	0.00730883	-0.43211	0.188	0.29	1
NR1H2	0.00732891	0.258391	0.75	0.593	1
RPH3AL	0.00733022	-0.334338	0.542	0.637	1
CDC42EP3	0.00740755	-0.367954	0.302	0.406	1
CYP1B1	0.00745471	-0.337808	0.24	0.351	1
NF1	0.00746142	0.268812	0.635	0.509	1
ATF3	0.00746344	-0.327532	0.448	0.517	1
PXYLP1	0.00767041	0.294555	0.75	0.633	1
SCIN	0.00769698	-0.360898	0.292	0.402	1
COG7	0.00786236	-0.341077	0.198	0.3	1
MX1	0.00789068	-0.297841	0.146	0.255	1
DACH1	0.00815023	-0.445357	0.438	0.494	1
ITGB8	0.00820047	0.274891	0.656	0.505	1
SAMD11	0.00821027	-0.386616	0.24	0.341	1
OBSCN	0.00834473	-0.407986	0.5	0.569	1
PLAT	0.00840289	-0.320819	0.135	0.242	1
ST3GAL4	0.00846135	-0.420493	0.375	0.452	1
C12orf60	0.00865822	-0.375946	0.323	0.431	1
MVB12B	0.00880485	-0.370355	0.375	0.451	1
SETD3	0.00888878	0.264775	0.719	0.553	1
TSPAN32	0.00890895	-0.28567	0.104	0.203	1
GATA3	0.00915682	-0.323168	0.125	0.228	1
RASGRP2	0.00917465	-0.334378	0.104	0.201	1
SUFU	0.00926376	0.283451	0.844	0.687	1
PLA2G4F	0.00942299	-0.277552	0.115	0.223	1
CBFA2T3	0.00956065	-0.454279	0.24	0.334	1
SLC2A1	0.00967345	-0.385129	0.417	0.494	1
RFTN1	0.00972799	-0.448442	0.542	0.565	1
LIMA1	0.00972903	-0.392575	0.552	0.572	1
NUAK1	0.00982389	-0.341741	0.49	0.549	1
PAG1	0.00984728	-0.3534	0.417	0.497	1
CTC-398G3.6	0.00984885	0.291357	0.438	0.323	1
FAM83B	0.00986703	-0.321291	0.146	0.242	1
NOTCH3	0.00986863	-0.339794	0.167	0.261	1
MAP2	0.00999105	-0.366982	0.385	0.492	1
SH3BP4	0.00999633	-0.323597	0.542	0.629	1
COLGALT2	0.0102285	-0.308514	0.146	0.248	1
IFT140	0.0104142	-0.388174	0.385	0.488	1
CYFIP1	0.0104649	-0.333962	0.365	0.459	1
VGLL4	0.0105109	-0.326009	0.646	0.723	1
INPP4B	0.0105488	-0.360925	0.698	0.758	1
EXT1	0.0106236	-0.303735	0.812	0.794	1
B4GALNT3	0.0106496	-0.352131	0.302	0.403	1
MYO1B	0.0106864	-0.337715	0.49	0.568	1
KIAA1211L	0.0107308	-0.348243	0.406	0.492	1
RASSF2	0.0107631	-0.303822	0.135	0.235	1
ADGRF5	0.0107796	-0.423762	0.229	0.316	1
BUB1B-PAK6	0.011242	-0.29828	0.26	0.366	1
XYLT1	0.0113884	-0.442973	0.562	0.627	1
EFHC1	0.0114005	-0.328248	0.604	0.649	1
SSBP4	0.0115276	-0.393848	0.302	0.397	1
KLHL3	0.011613	-0.341613	0.24	0.349	1
DUSP22	0.0119046	-0.343725	0.333	0.43	1
NRP2	0.0122464	-0.429212	0.521	0.555	1
ZNF532	0.0122905	-0.386244	0.479	0.529	1
MAP3K11	0.0124335	-0.318492	0.344	0.459	1
RAB31	0.0126881	-0.372725	0.615	0.639	1
BBC3	0.0127342	-0.288341	0.25	0.349	1
ECT2L	0.013018	-0.272221	0.167	0.276	1
PPP1R36	0.01304	-0.256781	0.115	0.214	1
IL1RL2	0.0130999	-0.336171	0.26	0.35	1
TMOD1	0.0132347	-0.307158	0.208	0.313	1
KLHL26	0.0133811	-0.360266	0.302	0.414	1
WNT7A	0.0135075	-0.295468	0.146	0.246	1
PPFIA2	0.0137279	-0.327259	0.396	0.475	1
STIM1	0.0139151	-0.278901	0.552	0.643	1
ANKRD44	0.0139748	-0.297716	0.615	0.679	1
ADARB1	0.0140173	-0.397147	0.354	0.453	1
ERBB4	0.014048	-0.416255	0.792	0.779	1
TMEM181	0.0140821	-0.351537	0.323	0.4	1
C2orf61	0.0140947	-0.394622	0.396	0.471	1
TNFRSF1B	0.0141458	-0.391603	0.177	0.28	1
ITGA8	0.014189	-0.273201	0.188	0.284	1
RARB	0.0142014	-0.399368	0.656	0.678	1
SRGAP3	0.0142716	-0.343813	0.719	0.76	1
SYNDIG1	0.0143067	-0.389196	0.281	0.369	1
RTEL1	0.0143382	-0.346837	0.375	0.47	1
WNT9A	0.0143975	-0.280252	0.115	0.211	1
RBKS	0.0144892	-0.311879	0.438	0.517	1
TRPM2	0.0145398	-0.35959	0.156	0.254	1
FLI1	0.0145624	-0.385394	0.323	0.411	1
TMEM255B	0.0145781	-0.378344	0.198	0.283	1
LIMS1	0.0146174	-0.33577	0.729	0.691	1
HOXB7	0.0146415	-0.360709	0.292	0.383	1
CNST	0.014673	-0.322801	0.365	0.443	1
MPP2	0.0146874	-0.29653	0.146	0.24	1
CCDC80	0.0147234	-0.321582	0.177	0.269	1
SORBS2	0.0149602	-0.336912	0.812	0.76	1
LRP1	0.0152362	-0.478722	0.375	0.441	1
KDM2B	0.0152605	-0.380382	0.562	0.603	1
PCSK6	0.0153283	-0.438414	0.406	0.465	1
VPS13D	0.0155634	-0.311429	0.708	0.725	1
NLRC5	0.0156002	-0.378299	0.302	0.386	1
TNR	0.0156428	-0.350729	0.479	0.551	1
DENND3	0.0156976	-0.355306	0.573	0.632	1
EXD3	0.0157654	-0.370758	0.51	0.561	1
COL21A1	0.015793	-0.402703	0.458	0.485	1
RNF150	0.0158579	-0.333046	0.521	0.583	1
BCKDHA	0.0159034	-0.268043	0.167	0.267	1
INPP5A	0.016166	-0.332817	0.812	0.764	1
ARPC1A	0.0163969	-0.288552	0.344	0.455	1
CTC-490E21.12	0.0166029	-0.354485	0.302	0.39	1
TCF4	0.0166759	-0.394928	0.604	0.631	1
GRM1	0.0170198	-0.355406	0.365	0.442	1
SERINC5	0.0170547	-0.261719	0.417	0.538	1
VPS45	0.0171339	-0.28483	0.135	0.227	1
ITGA3	0.0172689	-0.275446	0.354	0.466	1
MYOCD	0.0173261	-0.29009	0.156	0.254	1
PRKCZ	0.0178963	0.342579	0.667	0.554	1
ADGRE5	0.017897	-0.335507	0.198	0.288	1
PEAR1	0.0179615	-0.316091	0.146	0.234	1
RCC2	0.0180673	-0.296926	0.146	0.232	1
GRIK3	0.0187546	-0.291592	0.198	0.316	1
UXS1	0.0188437	-0.252519	0.479	0.551	1
CYP19A1	0.0189624	-0.328328	0.167	0.266	1
SPIRE1	0.0191439	-0.397883	0.51	0.55	1
DNER	0.0191878	-0.35376	0.5	0.557	1
MGAT5	0.0192234	-0.35679	0.729	0.718	1
MGAT1	0.0192517	-0.380246	0.396	0.448	1
NT5DC3	0.0192722	-0.347351	0.375	0.446	1
ELMSAN1	0.0192734	-0.316822	0.75	0.721	1
EPB41L4B	0.0193236	-0.365081	0.365	0.432	1
ARHGAP25	0.0195256	-0.393886	0.302	0.381	1
GNAQ	0.0197241	-0.27174	0.74	0.754	1
CD276	0.019745	-0.255082	0.156	0.25	1
ARHGAP23	0.0198477	-0.442276	0.417	0.48	1
TMCO3	0.0199862	-0.318678	0.271	0.359	1
SEPT6	0.0202537	-0.332091	0.198	0.289	1
CNBD1	0.0203616	-0.391038	0.469	0.529	1
MAL	0.0204228	-0.362159	0.292	0.373	1
RIMBP2	0.0206575	-0.306896	0.156	0.245	1
NOD1	0.0207095	-0.331902	0.323	0.409	1
SMU1	0.0207343	-0.274478	0.208	0.301	1
ANO2	0.0207823	-0.408726	0.542	0.578	1
FECH	0.0208313	-0.286987	0.135	0.216	1
CENPP	0.0210429	-0.361069	0.417	0.484	1
GABBR2	0.0211579	-0.392616	0.427	0.527	1
CSRP1	0.0217502	-0.36603	0.25	0.335	1
PYGB	0.0217612	-0.312337	0.344	0.432	1
ELF4	0.0218056	-0.272025	0.198	0.301	1
CDCP1	0.0218326	-0.269521	0.281	0.371	1
MUC1	0.0219729	-0.257523	0.24	0.342	1
SP100	0.0222284	-0.259104	0.188	0.284	1
RP11-540D14.8	0.0225172	-0.303875	0.333	0.421	1
PTPN6	0.0225415	-0.283077	0.25	0.335	1
TMEM108	0.0226122	-0.250135	0.375	0.449	1
POLA2	0.0226374	-0.338241	0.229	0.309	1
EMP3	0.0226692	-0.315899	0.25	0.329	1
GNB1	0.0229227	0.278752	0.573	0.446	1
VPS53	0.0231282	-0.31495	0.385	0.469	1
LAMA2	0.023162	-0.267467	0.594	0.676	1
TAGLN2	0.0232052	-0.26165	0.25	0.355	1
BFSP1	0.0235898	-0.318091	0.438	0.513	1
CCDC114	0.0238807	-0.267813	0.188	0.277	1
IL34	0.0239919	-0.316515	0.219	0.318	1
ATP9A	0.0240276	-0.359994	0.51	0.564	1
EXOSC7	0.0244579	-0.380753	0.333	0.403	1
MEF2D	0.0245271	-0.325941	0.375	0.453	1
SFMBT2	0.0247983	-0.328025	0.469	0.526	1
RAMP1	0.0249211	-0.356978	0.177	0.264	1
SLC16A7	0.0251477	-0.291883	0.323	0.403	1
DUSP28	0.0255191	-0.265119	0.177	0.263	1
RALYL	0.0255339	-0.310363	0.552	0.62	1
NBEAL2	0.0257739	-0.343767	0.344	0.411	1
TEAD3	0.0258235	-0.274335	0.271	0.355	1
AC069368.3	0.0267002	-0.322074	0.562	0.601	1
RMI2	0.0268309	-0.357951	0.625	0.628	1
EML3	0.0268368	-0.266883	0.146	0.229	1
ARRDC2	0.026867	-0.310215	0.208	0.289	1
RASSF1	0.0269403	-0.258285	0.25	0.346	1
RNF144A	0.0272118	-0.32121	0.406	0.48	1
SLC8A1	0.0277519	-0.327658	0.688	0.693	1
TEK	0.0278061	-0.264207	0.167	0.254	1
SLC25A25	0.0278162	-0.312371	0.615	0.661	1
TNC	0.0279367	-0.331998	0.271	0.358	1
PLA2G4A	0.0280454	-0.269471	0.198	0.282	1
C8orf34	0.0283576	-0.344286	0.406	0.486	1
RCSD1	0.0283844	-0.2957	0.156	0.243	1
THEMIS2	0.0289687	-0.271035	0.125	0.206	1
MINA	0.0291373	-0.264587	0.156	0.237	1
TFB2M	0.0291467	-0.250999	0.146	0.225	1
COL5A1	0.0292129	-0.511474	0.469	0.498	1
RBFOX1	0.0294332	-0.42703	0.875	0.838	1
TBC1D9	0.029453	-0.349911	0.51	0.53	1
BMPER	0.0296469	-0.343817	0.354	0.434	1
SDK2	0.0297533	-0.328023	0.583	0.604	1
FILIP1L	0.0298627	-0.341558	0.75	0.718	1
LPAR1	0.0301416	-0.346105	0.312	0.399	1
DEC1	0.0302471	-0.319339	0.438	0.508	1
PCED1B	0.030504	-0.321697	0.292	0.357	1
CNN2	0.0309635	-0.270961	0.156	0.241	1
FAM19A1	0.0314495	-0.305356	0.427	0.52	1
MEIS1	0.0314898	-0.325511	0.344	0.412	1
ITGA5	0.0320001	-0.29337	0.146	0.222	1
AXL	0.032173	-0.257707	0.229	0.322	1
ARMC2	0.0321833	-0.378425	0.458	0.489	1
POLR2M	0.0324053	-0.275698	0.188	0.266	1
PLAC1	0.0327315	-0.254952	0.25	0.348	1
SPDYA	0.0330582	-0.256929	0.167	0.25	1
EMP1	0.033452	-0.266001	0.188	0.273	1
IVNS1ABP	0.0335834	-0.256308	0.25	0.331	1
GDPD5	0.0342265	-0.333894	0.333	0.409	1
SPRED2	0.0347439	-0.299015	0.479	0.542	1
EEPD1	0.0348252	-0.31434	0.625	0.663	1
AC013264.1	0.0352847	-0.263967	0.594	0.653	1
CTBP1	0.0356932	-0.331455	0.333	0.388	1
PIK3R5	0.0360865	-0.308861	0.156	0.231	1
BACE2	0.0361045	-0.385065	0.5	0.521	1
ABCA4	0.0361375	-0.286784	0.594	0.605	1
ZNF365	0.0361907	-0.263527	0.438	0.52	1
RGS6	0.0372242	-0.316028	0.583	0.646	1
PALM2	0.0375287	-0.370124	0.521	0.549	1
PRELID2	0.0377964	-0.265722	0.479	0.564	1
SPINK4	0.0379941	-0.265096	0.177	0.256	1
MARCH1	0.0380641	-0.262266	0.615	0.624	1
C16orf95	0.0380738	-0.394422	0.479	0.509	1
PDE4A	0.0384525	-0.350246	0.333	0.403	1
CIB4	0.0386293	-0.267018	0.156	0.234	1
CD226	0.038743	-0.283604	0.177	0.25	1
GNAO1	0.03907	-0.30954	0.51	0.547	1
ARRDC1	0.039079	-0.284207	0.271	0.348	1
RASSF3	0.0391741	-0.312524	0.438	0.518	1
RNF145	0.0392932	-0.269446	0.219	0.291	1
NR4A1	0.0397615	-0.311885	0.656	0.649	1
ZC3H4	0.0399246	-0.317473	0.406	0.465	1
DENND2A	0.0399325	-0.322348	0.594	0.617	1
TMC8	0.0402574	-0.302695	0.188	0.253	1
IL4I1	0.040394	-0.373863	0.323	0.378	1
SLC23A2	0.0405951	-0.316794	0.385	0.446	1
NOTCH4	0.0406673	-0.283553	0.302	0.369	1
IQCK	0.0412323	-0.314369	0.479	0.509	1
SKAP1	0.0413228	-0.360003	0.49	0.538	1
NTRK3	0.0423418	-0.409661	0.542	0.543	1
EMCN	0.0426986	-0.288291	0.406	0.46	1
WFDC3	0.0429153	-0.275438	0.188	0.262	1
CYTH3	0.0429375	-0.297715	0.323	0.401	1
PMEPA1	0.0430998	-0.31663	0.479	0.531	1
MED16	0.0432532	-0.293966	0.219	0.292	1
CACNA2D4	0.0433928	-0.362096	0.333	0.4	1
GPSM1	0.0444319	-0.356975	0.26	0.323	1
AHDC1	0.0445784	-0.32901	0.688	0.69	1
FOXO3	0.0447767	-0.262115	0.729	0.721	1
ZFPM2	0.0447792	-0.306959	0.76	0.811	1
PPP2R5C	0.0448418	-0.303332	0.635	0.634	1
SYN1	0.0450271	-0.269526	0.146	0.22	1
OSMR	0.0451074	-0.28249	0.333	0.418	1
MATN2	0.0453333	-0.427178	0.417	0.439	1
SLC12A4	0.0454589	-0.289717	0.24	0.315	1
RPS10-NUDT3	0.0456094	-0.348485	0.448	0.492	1
ATG7	0.0457818	-0.256397	0.646	0.671	1
MBOAT1	0.0459558	-0.291377	0.354	0.417	1
ATP6V0E1	0.0461235	-0.298184	0.323	0.392	1
CPNE2	0.0464792	-0.279323	0.177	0.253	1
C4orf22	0.0465484	-0.31831	0.531	0.56	1
SMARCD3	0.0470884	-0.302039	0.302	0.369	1
LDB2	0.0471155	-0.430953	0.562	0.56	1
LCP1	0.0471188	-0.272194	0.167	0.239	1
FAM102B	0.0473696	-0.301002	0.198	0.265	1
NUDT3	0.047717	-0.351562	0.365	0.422	1
HPSE2	0.0480491	-0.263665	0.594	0.598	1
PRR5L	0.0480663	-0.350204	0.625	0.604	1
DNM3	0.0480795	-0.31154	0.75	0.771	1
MYO5C	0.0482774	-0.298519	0.427	0.473	1
RUBCNL	0.0487973	-0.271501	0.167	0.236	1
ANXA3	0.0488004	-0.292632	0.25	0.312	1
MYEOV	0.0488361	-0.288964	0.333	0.405	1
CLEC3B	0.0488421	-0.308881	0.188	0.258	1
SEL1L2	0.0489171	-0.281253	0.24	0.314	1
TRPM4	0.0490325	-0.256172	0.219	0.299	1
NMNAT2	0.0491796	-0.341817	0.417	0.453	1
BCAS1	0.0498116	-0.300483	0.406	0.46	1
SYK	0.0504696	-0.254736	0.188	0.262	1
SUMF1	0.0504794	-0.287104	0.74	0.771	1
PSTPIP1	0.0510889	-0.338917	0.177	0.241	1
SLC29A1	0.0523334	-0.267449	0.26	0.328	1
GNG2	0.0534667	-0.308605	0.24	0.306	1
GRK2	0.0535397	-0.294957	0.198	0.268	1
KCNT1	0.0537076	-0.253055	0.135	0.214	1
UBE2I	0.0538242	-0.251436	0.208	0.28	1
RALGDS	0.0540441	-0.330934	0.646	0.626	1
PTP4A2	0.0541527	-0.270709	0.354	0.418	1
DHX8	0.0541995	-0.265602	0.281	0.353	1
ATP6V0A4	0.054511	-0.319067	0.292	0.364	1
CAPN13	0.0547912	-0.275445	0.188	0.253	1
DNHD1	0.0548409	-0.259113	0.188	0.258	1
ITPRIP	0.0553898	-0.321876	0.312	0.366	1
AL513122.2	0.0559632	-0.254526	0.219	0.298	1
DNAH8	0.0566666	-0.310774	0.333	0.397	1
CPEB3	0.0573275	-0.307799	0.625	0.631	1
NR4A3	0.057505	-0.316363	0.333	0.391	1
PID1	0.0594039	-0.371497	0.375	0.438	1
RP11-201K10.3	0.0596259	-0.315732	0.302	0.363	1
TSPAN5	0.0598842	-0.30358	0.354	0.43	1
SMG7	0.0601492	-0.263459	0.458	0.491	1
TFEB	0.0607065	-0.298665	0.562	0.582	1
SEMA3C	0.0607332	-0.30939	0.385	0.435	1
GNA13	0.0608044	-0.250815	0.396	0.451	1
ANXA2	0.0612401	-0.283693	0.417	0.462	1
TBXAS1	0.061474	-0.321073	0.583	0.599	1
HS3ST3B1	0.061563	-0.282839	0.302	0.362	1
NOS1	0.062048	-0.305626	0.333	0.417	1
GPA33	0.0623829	-0.306701	0.333	0.382	1
PGM5	0.062531	-0.313791	0.365	0.419	1
LYST	0.063101	-0.310528	0.438	0.479	1
FAM207A	0.0632055	-0.296689	0.208	0.274	1
SPARC	0.0640442	-0.25449	0.188	0.255	1
RPS6KA2	0.0647627	-0.256427	0.833	0.81	1
CRYBG3	0.0648019	-0.266066	0.281	0.347	1
AP1S3	0.0656569	-0.259451	0.344	0.419	1
RASIP1	0.0656821	-0.288646	0.281	0.339	1
SIM2	0.0657083	-0.306301	0.188	0.253	1
ZNFX1	0.0659195	-0.270538	0.292	0.357	1
ACSL5	0.0660826	-0.252147	0.156	0.22	1
CCDC60	0.0663411	-0.275139	0.208	0.285	1
OLFM2	0.0666619	-0.271036	0.167	0.234	1
GRIN2B	0.0667254	-0.292925	0.625	0.628	1
SORBS3	0.0668172	-0.276275	0.375	0.442	1
DAAM1	0.0669958	-0.267005	0.625	0.631	1
PDLIM4	0.0672845	-0.252714	0.312	0.394	1
INAFM1	0.0680032	-0.253714	0.229	0.295	1
SYNPO2	0.0689918	-0.387782	0.542	0.542	1
ADGRL3	0.0690625	-0.421193	0.615	0.586	1
RTN4	0.0695403	-0.279969	0.625	0.619	1
MXRA7	0.0695696	-0.318317	0.271	0.325	1
RBFOX2	0.0701399	-0.311865	0.708	0.686	1
INTS9	0.070973	-0.252183	0.406	0.452	1
ZCCHC24	0.0716582	-0.329221	0.396	0.438	1
DNAH17	0.0721359	-0.318752	0.354	0.41	1
ANK2	0.0722184	-0.274768	0.656	0.634	1
LNX1	0.0722586	-0.305474	0.615	0.629	1
FAM178B	0.0723396	-0.303318	0.417	0.457	1
CCDC13	0.0726818	-0.27038	0.271	0.336	1
CROCC2	0.0729987	-0.32077	0.312	0.367	1
RNF165	0.0734424	-0.266992	0.333	0.389	1
NCALD	0.0740419	-0.371496	0.594	0.606	1
FAM167A	0.0740904	-0.298269	0.354	0.403	1
TLK2	0.0742581	-0.260735	0.354	0.424	1
SLC9A9	0.0743086	-0.291693	0.802	0.734	1
SLC12A1	0.0744698	-0.270125	0.177	0.239	1
RP11-761B3.1	0.0750936	-0.300603	0.552	0.561	1
MAPK4	0.0754065	-0.3291	0.396	0.434	1
KLHL13	0.0756811	-0.273804	0.302	0.365	1
PLXNA4	0.0758659	-0.295546	0.719	0.735	1
FBLN1	0.0759001	-0.322683	0.344	0.4	1
LIMD1	0.0760769	-0.318451	0.531	0.548	1
PML	0.0777049	-0.25698	0.271	0.327	1
CAPG	0.0779963	-0.271647	0.333	0.371	1
NPSR1	0.0786879	-0.277115	0.302	0.37	1
ELN	0.0790139	-0.293253	0.302	0.362	1
APOLD1	0.0791528	-0.259647	0.552	0.572	1
NDUFA12	0.0793311	-0.285109	0.188	0.241	1
NOS1AP	0.0797236	-0.313584	0.729	0.706	1
C2CD2	0.0801788	-0.250671	0.281	0.351	1
LOXL2	0.0811122	-0.303344	0.562	0.601	1
MYO10	0.0811309	-0.275375	0.76	0.744	1
PALD1	0.081812	-0.332242	0.323	0.385	1
RFX3	0.0822391	-0.262975	0.51	0.533	1
AKNA	0.0824961	-0.280113	0.385	0.454	1
HUS1	0.0839468	-0.257735	0.667	0.658	1
OSBPL5	0.084058	-0.312019	0.427	0.478	1
DTNB	0.0841151	-0.271507	0.542	0.552	1
ACYP2	0.0848809	-0.28251	0.583	0.591	1
RAPGEF5	0.0848898	-0.361051	0.458	0.478	1
C10orf105	0.0849197	-0.290803	0.188	0.235	1
EFHC2	0.0853582	-0.271127	0.208	0.271	1
SYNPR	0.0855104	-0.340806	0.365	0.401	1
SAE1	0.0857987	-0.250049	0.479	0.521	1
ERG	0.0862518	-0.424427	0.375	0.414	1
CCDC33	0.0869022	-0.36137	0.521	0.521	1
XIRP2	0.0870177	-0.32059	0.344	0.384	1
CHST3	0.0877499	-0.273274	0.427	0.479	1
NALCN	0.0882513	-0.281531	0.344	0.403	1
CASZ1	0.0888596	-0.270759	0.76	0.715	1
RASSF5	0.0900829	-0.306799	0.365	0.419	1
NFE2L2	0.0919098	-0.250515	0.802	0.726	1
CCDC12	0.0922348	-0.258322	0.677	0.653	1
RTEL1-TNFRSF6B	0.0926422	-0.291793	0.469	0.5	1
FAM174B	0.0935342	-0.25005	0.625	0.635	1
MICALL2	0.0936334	-0.280194	0.417	0.457	1
PAK5	0.0939277	-0.252505	0.344	0.397	1
EPHA3	0.0947402	-0.282758	0.302	0.343	1
DYNC1I1	0.0949791	-0.269051	0.375	0.427	1
ADAMTS2	0.0970628	-0.436715	0.521	0.516	1
KIRREL	0.0974088	-0.28149	0.604	0.592	1
COG5	0.0978906	-0.253732	0.469	0.492	1
ATP6V0D2	0.0996641	-0.302406	0.24	0.287	1
COA1	0.100091	-0.272243	0.438	0.469	1
GRK3	0.101006	-0.268221	0.25	0.306	1
MCU	0.102735	-0.291862	0.5	0.51	1
PDE4C	0.102863	-0.2605	0.302	0.364	1
DOCK5	0.103835	-0.262738	0.417	0.48	1
SGPP2	0.104878	-0.260536	0.406	0.432	1
ARNT2	0.105344	-0.273895	0.573	0.589	1
CREB3L2	0.105467	-0.276381	0.698	0.681	1
PLEKHO2	0.105554	-0.292359	0.354	0.397	1
COL14A1	0.106161	-0.273155	0.573	0.597	1
ZNF385A	0.106784	-0.288791	0.302	0.345	1
LY75-CD302	0.107337	-0.250373	0.281	0.327	1
RBBP8	0.107625	-0.256207	0.583	0.604	1
ARHGAP44	0.107719	-0.275327	0.333	0.382	1
DEPTOR	0.107719	-0.290486	0.698	0.671	1
ST3GAL1	0.107931	-0.285745	0.635	0.665	1
GABRA3	0.108249	-0.260686	0.177	0.23	1
AMZ1	0.10829	-0.353094	0.385	0.436	1
ROBO1	0.108435	-0.272435	0.771	0.733	1
EMP2	0.110039	-0.29444	0.167	0.208	1
AC013461.1	0.110538	-0.284063	0.333	0.361	1
FN1	0.112497	-0.280548	0.156	0.208	1
SV2B	0.113601	-0.285479	0.26	0.309	1
KIF6	0.113681	-0.270271	0.49	0.518	1
CA10	0.1146	-0.304515	0.583	0.572	1
BCL3	0.11518	-0.28418	0.385	0.418	1
WHRN	0.11709	-0.261889	0.344	0.396	1
WNK3	0.117298	-0.260875	0.188	0.24	1
TRIM46	0.117897	-0.257309	0.219	0.27	1
NSMCE1	0.118024	-0.294339	0.323	0.357	1
AFAP1	0.118667	-0.255178	0.677	0.689	1
PTAFR	0.119202	-0.250549	0.167	0.219	1
COBLL1	0.120041	-0.277979	0.635	0.631	1
SLC24A4	0.120361	-0.372449	0.344	0.367	1
XXYLT1	0.125266	-0.33664	0.677	0.669	1
PHF21B	0.125439	-0.259677	0.24	0.29	1
PRTFDC1	0.126117	-0.262944	0.312	0.357	1
MPRIP	0.126792	-0.304443	0.792	0.719	1
ST18	0.127261	-0.270169	0.375	0.418	1
MRC2	0.127609	-0.263122	0.281	0.337	1
PIP5K1B	0.127743	-0.297028	0.521	0.542	1
ZC3H18	0.12884	-0.304007	0.25	0.287	1
PIGX	0.129169	-0.267563	0.26	0.309	1
TMEM164	0.129849	-0.273314	0.427	0.468	1
TTC29	0.130865	-0.288185	0.281	0.314	1
BRINP3	0.131202	-0.264211	0.292	0.331	1
CADPS2	0.131318	-0.289741	0.677	0.645	1
ARHGEF26	0.131964	-0.251224	0.25	0.295	1
ST6GALNAC5	0.133713	-0.261753	0.219	0.265	1
AGRN	0.134911	-0.290134	0.427	0.445	1
MBP	0.135161	-0.250812	0.802	0.773	1
SHC4	0.135351	-0.259323	0.281	0.319	1
TMTC1	0.138718	-0.284071	0.448	0.476	1
GNAS	0.13878	-0.25205	0.375	0.406	1
FAM46A	0.140623	-0.262273	0.469	0.467	1
AIM1	0.142363	-0.27269	0.542	0.561	1
GRIN2A	0.143036	-0.288592	0.531	0.551	1
PKD1	0.143176	-0.297619	0.448	0.453	1
CYTH1	0.14423	-0.333875	0.531	0.509	1
TLR5	0.144653	-0.265196	0.302	0.329	1
SNTG1	0.144926	-0.283714	0.625	0.609	1
PTPRE	0.145299	-0.282977	0.594	0.598	1
FGF9	0.146208	-0.25032	0.26	0.306	1
ARHGAP18	0.149034	-0.309222	0.552	0.529	1
PIP5K1C	0.149404	-0.286049	0.323	0.368	1
PPP1CB	0.150482	-0.26415	0.354	0.376	1
ZNF536	0.153472	-0.286672	0.562	0.564	1
EHD4	0.154357	-0.29833	0.542	0.532	1
MAFK	0.156086	-0.250477	0.469	0.473	1
KIAA0513	0.156684	-0.270945	0.375	0.401	1
PKNOX1	0.157758	-0.256766	0.438	0.44	1
CHCHD6	0.159252	-0.317785	0.51	0.511	1
SGCD	0.159866	-0.254674	0.75	0.685	1
AGBL1	0.16238	-0.29854	0.708	0.658	1
ECE1	0.163175	-0.282908	0.729	0.696	1
AHRR	0.165627	-0.284232	0.396	0.403	1
TTYH2	0.169374	-0.262758	0.188	0.229	1
HOXC4	0.174468	-0.261146	0.438	0.457	1
SMIM12	0.174754	-0.263918	0.396	0.428	1
GSG1L	0.174879	-0.324268	0.344	0.371	1
VTI1A	0.175543	-0.259946	0.615	0.584	1
KCNH1	0.179326	-0.322224	0.5	0.501	1
RERGL	0.182293	-0.252312	0.281	0.312	1
PCNX2	0.18408	-0.25667	0.542	0.545	1
ADGRL1	0.186476	-0.257352	0.271	0.303	1
CPXM2	0.189034	-0.275765	0.417	0.44	1
PFKFB3	0.189736	-0.272926	0.635	0.637	1
SLC7A5	0.191497	-0.257596	0.323	0.356	1
AFF3	0.193474	-0.279633	0.698	0.672	1
C16orf45	0.193615	-0.307229	0.583	0.549	1
ABHD17C	0.194877	-0.267974	0.323	0.348	1
TSNAX-DISC1	0.195446	-0.291642	0.562	0.544	1
MMP2	0.198548	-0.250614	0.427	0.433	1
MEGF6	0.199864	-0.305995	0.458	0.46	1
SOGA1	0.202718	-0.274496	0.542	0.559	1
LMX1B	0.208466	-0.284287	0.271	0.302	1
LITAF	0.210877	-0.270095	0.719	0.646	1
PTK7	0.221545	-0.302528	0.469	0.448	1
SLC12A3	0.221577	-0.273601	0.24	0.279	1
UVRAG	0.224703	-0.273103	0.646	0.611	1
ADCY3	0.22551	-0.282513	0.323	0.348	1
MERTK	0.230713	-0.253071	0.583	0.532	1
SULF1	0.231424	-0.290834	0.323	0.346	1
CRISPLD2	0.232563	-0.369583	0.521	0.529	1
NTRK2	0.235332	-0.263233	0.594	0.589	1
PPP5D1	0.23885	-0.271584	0.51	0.5	1
NPAS2	0.250131	-0.25654	0.521	0.523	1
DNMT1	0.26183	-0.256295	0.323	0.344	1
CMKLR1	0.268466	-0.264487	0.229	0.254	1
CRIM1	0.27501	-0.259769	0.771	0.734	1
ADGRD1	0.276907	-0.285005	0.396	0.408	1
STXBP5L	0.278257	-0.273544	0.438	0.419	1
MYO5A	0.282201	-0.256795	0.448	0.442	1
CPAMD8	0.285943	-0.26105	0.354	0.369	1
STK10	0.300319	-0.279905	0.573	0.54	1
MYH11	0.309316	-0.372349	0.333	0.34	1
BTBD11	0.31666	-0.25011	0.625	0.593	1
ITGA11	0.323785	-0.273546	0.438	0.427	1
RANBP17	0.346371	-0.271839	0.417	0.405	1
PCSK7	0.358784	-0.265956	0.302	0.306	1
CSMD3	0.378374	-0.255324	0.677	0.663	1
TG	0.398895	-0.279908	0.708	0.627	1
PDE2A	0.410045	-0.254366	0.365	0.372	1
SLIT3	0.420656	-0.269714	0.833	0.778	1
ENAH	0.474316	-0.26384	0.448	0.41	1
ESRRB	0.489997	-0.256212	0.438	0.414	1
COL4A1	0.540072	-0.280174	0.677	0.637	1
GRK5	0.542282	-0.297477	0.75	0.668	1
FAM19A5	0.618712	-0.303043	0.521	0.505	1
P2RY8	0.769609	-0.265851	0.219	0.203	1
FLT1	0.804802	-0.258506	0.396	0.364	1

## Sheet: PT3
	p_val	avg_log2FC	pct.1	pct.2	p_val_adj
LRRN4	0	0.540284	0.455	0.14	0
KCNB1	0	0.671337	0.765	0.399	0
MYOM3	0	0.627505	0.606	0.258	0
PDZK1IP1	0	0.625864	0.551	0.192	0
GPR137B	0	0.630664	0.697	0.344	0
SOGA3	0	0.537773	0.475	0.163	0
CNKSR3	0	0.673311	0.893	0.607	0
MECOM	0	-1.20413	0.588	0.813	0
TNIK	0	0.793375	0.935	0.641	0
ITGB8	0	0.752	0.799	0.442	0
HSPB8	0	0.60265	0.595	0.25	0
SEL1L3	0	0.669686	0.695	0.337	0
SLC9A3R1	0	0.655217	0.619	0.252	0
ZEB2	0	0.679675	0.833	0.445	0
LRP2	0	0.663317	0.716	0.36	0
NFIX	0	0.65164	0.882	0.56	0
NFIB	0	0.622036	0.939	0.713	0
NEK6	0	0.663253	0.874	0.567	0
SLC7A7	0	0.624489	0.681	0.326	0
FAM134B	0	0.833903	0.892	0.547	0
CDH6	0	0.807044	0.675	0.266	0
WWC1	0	0.686323	0.927	0.646	0
MICAL3	0	0.685273	0.959	0.751	0
ADM2	0	0.487426	0.402	0.112	0
CDH2	0	0.95002	0.813	0.342	0
ALPK2	0	0.816826	0.878	0.531	0
TPM1	0	0.796178	0.744	0.366	0
SLC28A1	0	0.767526	0.782	0.398	0
ANPEP	0	0.569024	0.483	0.17	0
NKAIN4	1.92212e-301	0.613974	0.622	0.285	3.82329e-297
PLPP4	4.53825e-295	0.583913	0.616	0.278	9.02704e-291
TSPAN18	4.53098e-292	0.615695	0.884	0.6	9.01258e-288
EPHA7	4.7242e-290	0.570928	0.621	0.283	9.39691e-286
KIFC3	1.9705e-280	0.606392	0.904	0.651	3.91952e-276
ZNF462	5.71111e-278	0.628371	0.803	0.492	1.136e-273
CARD10	1.48032e-277	0.579737	0.701	0.359	2.94451e-273
SULT1C4	1.05851e-276	0.399419	0.338	0.094	2.10548e-272
SLC1A1	3.34251e-273	0.605797	0.674	0.349	6.64859e-269
PRDM16	3.84681e-270	-0.923009	0.722	0.826	7.6517e-266
BICC1	6.60049e-270	0.607789	0.915	0.675	1.3129e-265
ITGB3	1.69675e-268	0.5947	0.753	0.427	3.375e-264
AQP1	2.59809e-268	0.452299	0.408	0.137	5.16785e-264
CLCF1	3.28198e-268	0.560924	0.593	0.276	6.52818e-264
FAT1	1.62427e-267	0.587986	0.843	0.55	3.23083e-263
CREB5	2.4009e-266	0.568392	0.943	0.762	4.77564e-262
HAVCR1	4.21496e-266	0.50756	0.52	0.214	8.38397e-262
SLC16A12	5.18913e-266	0.600103	0.781	0.449	1.03217e-261
PAPPA	3.26452e-264	0.588419	0.877	0.603	6.49346e-260
TRABD2B	1.52006e-259	0.59611	0.903	0.638	3.02356e-255
SLC6A13	5.95049e-259	0.493784	0.473	0.184	1.18361e-254
USH1C	2.36705e-254	0.532288	0.574	0.261	4.70831e-250
SLC6A19	1.94119e-252	0.393563	0.363	0.113	3.86121e-248
SLC2A9	4.6827e-251	0.585495	0.863	0.616	9.31437e-247
SPNS3	9.56966e-251	0.54469	0.631	0.314	1.9035e-246
BNC2	8.16201e-250	0.540703	0.941	0.754	1.6235e-245
FHOD3	1.53428e-246	0.512572	0.962	0.782	3.05183e-242
RHPN2	3.17605e-243	0.559534	0.75	0.431	6.31748e-239
SPON2	4.46585e-243	0.551589	0.684	0.364	8.88302e-239
HS1BP3	1.05495e-240	0.535023	0.931	0.747	2.09839e-236
MB21D2	1.03383e-238	0.572918	0.781	0.487	2.05639e-234
PLA2G16	1.075e-237	0.481507	0.517	0.225	2.13828e-233
RP11-403P17.5	1.54486e-237	0.544717	0.749	0.441	3.07288e-233
SLC27A2	3.93924e-237	0.441001	0.438	0.168	7.83554e-233
CSGALNACT1	1.42989e-236	-0.848068	0.571	0.739	2.84419e-232
RP11-290H9.2	4.03773e-234	0.562588	0.807	0.515	8.03146e-230
SLC22A11	6.12334e-233	0.431059	0.418	0.156	1.21799e-228
MESP2	3.17652e-232	0.476827	0.45	0.181	6.31842e-228
PXDN	1.55339e-230	0.494241	0.771	0.446	3.08985e-226
MACC1	1.307e-228	0.541274	0.689	0.386	2.59976e-224
PLEKHG3	1.68909e-227	0.532542	0.821	0.536	3.35977e-223
ADGRG1	1.88406e-226	0.540806	0.829	0.542	3.74759e-222
FRMD5	2.6549e-226	0.525615	0.784	0.49	5.28085e-222
KRT86	2.95063e-224	0.543984	0.654	0.354	5.86909e-220
DUSP8	1.30783e-223	0.518687	0.666	0.36	2.60141e-219
MYO5B	1.10514e-222	0.518654	0.913	0.687	2.19822e-218
CRYAB	2.25676e-222	0.481481	0.581	0.284	4.48891e-218
SIPA1L3	5.27477e-221	0.531431	0.923	0.717	1.04921e-216
KRT80	1.27953e-219	0.495016	0.555	0.264	2.54512e-215
NCEH1	1.34686e-219	0.527794	0.729	0.432	2.67903e-215
PARD3	7.25145e-219	0.452869	0.973	0.85	1.44239e-214
SIRPA	1.86345e-218	0.498298	0.608	0.311	3.7066e-214
ABCC3	6.75311e-216	0.539377	0.745	0.46	1.34326e-211
PKHD1	1.0224e-215	0.504889	0.938	0.717	2.03365e-211
KRT7	1.0566e-214	0.507175	0.671	0.367	2.10169e-210
RP3-403A15.5	1.2969e-214	0.454147	0.524	0.241	2.57967e-210
STOX2	5.84621e-214	0.507476	0.812	0.536	1.16287e-209
FIGN	1.19653e-213	0.478836	0.597	0.298	2.38002e-209
TMEM200A	4.43774e-213	0.404677	0.455	0.186	8.8271e-209
TUFT1	4.66077e-213	0.535731	0.624	0.336	9.27074e-209
NXNL2	2.65779e-212	0.464787	0.568	0.276	5.28661e-208
C1orf186	8.93926e-211	0.457077	0.541	0.255	1.77811e-206
IL6R	1.58205e-209	0.513636	0.814	0.548	3.14686e-205
CERS4	1.80626e-209	0.468463	0.557	0.269	3.59283e-205
CRB2	2.85446e-207	0.429248	0.455	0.192	5.6778e-203
AP003419.11	1.12334e-206	0.5429	0.739	0.465	2.23443e-202
TGFB2	4.15576e-206	0.52513	0.708	0.417	8.26623e-202
TNFSF10	4.33633e-206	0.416216	0.428	0.174	8.6254e-202
CRISPLD2	1.17424e-204	0.386582	0.783	0.473	2.33569e-200
TNFRSF19	3.74511e-203	0.509637	0.721	0.43	7.4494e-199
SLC5A10	8.85427e-203	0.493504	0.668	0.37	1.7612e-198
RDH5	1.07878e-202	0.369601	0.376	0.141	2.1458e-198
CHRNA4	1.57599e-202	0.397295	0.36	0.131	3.1348e-198
GALNT14	1.03674e-201	0.491399	0.858	0.605	2.06219e-197
GLYATL1	1.4119e-200	0.466308	0.591	0.302	2.8084e-196
ASS1	2.00672e-200	0.476409	0.651	0.354	3.99157e-196
GGT1	7.92575e-199	0.466241	0.593	0.309	1.57651e-194
GPRC5C	8.26824e-199	0.49534	0.726	0.431	1.64464e-194
HNF4A	3.43698e-197	0.437064	0.516	0.241	6.8365e-193
FAM83G	4.83036e-197	0.453219	0.526	0.251	9.60807e-193
SLC47A2	3.48273e-195	0.449104	0.496	0.231	6.9275e-191
SBSPON	1.11796e-194	0.467431	0.517	0.25	2.22373e-190
CLDN2	2.02554e-194	0.350757	0.349	0.126	4.02901e-190
RAB11FIP3	9.87709e-194	0.495977	0.758	0.47	1.96465e-189
TLN2	9.93851e-194	0.434537	0.952	0.793	1.97687e-189
GDA	2.20606e-193	0.486499	0.566	0.288	4.38808e-189
SLC23A1	1.64843e-192	0.358862	0.337	0.12	3.27889e-188
HSPB2-C11orf52	7.95339e-192	0.442504	0.586	0.304	1.58201e-187
BIN1	9.35647e-192	0.490195	0.834	0.576	1.8611e-187
KCNJ15	2.96291e-191	0.50991	0.744	0.459	5.89352e-187
COL23A1	1.71541e-190	0.45238	0.894	0.665	3.41213e-186
SCMH1	3.37174e-189	0.497804	0.791	0.522	6.70672e-185
ERBB4	3.52446e-189	-0.801025	0.694	0.797	7.01049e-185
UNC5CL	2.32238e-188	0.415615	0.471	0.215	4.61944e-184
RBP5	1.40638e-187	0.392928	0.424	0.18	2.79743e-183
C1orf106	2.55526e-187	0.430049	0.535	0.262	5.08267e-183
CELSR1	2.6044e-187	0.470979	0.886	0.642	5.18042e-183
SALL1	3.3482e-187	0.411938	0.504	0.235	6.6599e-183
NEDD9	2.8233e-186	0.462763	0.937	0.767	5.61583e-182
OR9Q1	5.19131e-186	0.438158	0.588	0.304	1.0326e-181
NPR3	1.92095e-185	0.445112	0.592	0.314	3.82096e-181
SERPINE2	2.01951e-184	0.41231	0.459	0.207	4.01701e-180
IQSEC3	4.09008e-184	0.465389	0.68	0.392	8.13557e-180
EVC	8.82451e-184	0.468667	0.724	0.443	1.75528e-179
KCNIP3	5.34193e-182	0.490923	0.737	0.46	1.06256e-177
EDN1	6.37633e-182	0.369978	0.37	0.147	1.26832e-177
SLC47A1	2.16273e-181	0.468293	0.686	0.404	4.30189e-177
PLS1	2.21174e-181	0.443933	0.614	0.338	4.39937e-177
SLC22A2	2.52956e-181	0.447698	0.64	0.357	5.03154e-177
SSPN	9.79391e-181	0.475791	0.883	0.656	1.94811e-176
BNIP3L	1.23387e-180	0.445852	0.777	0.503	2.45429e-176
ABCC6	1.2103e-178	0.39506	0.477	0.222	2.4074e-174
TTC9	1.5074e-178	0.396191	0.418	0.181	2.99836e-174
ARHGEF28	3.96357e-177	0.453554	0.881	0.655	7.88394e-173
COTL1	1.81556e-176	0.459239	0.67	0.39	3.61133e-172
SLC34A2	2.92993e-176	0.329995	0.332	0.123	5.82792e-172
CX3CL1	3.57748e-176	0.408545	0.476	0.226	7.11596e-172
ARHGAP42	5.35643e-176	0.442561	0.829	0.567	1.06545e-171
USP2	7.49095e-176	0.460002	0.75	0.478	1.49002e-171
ENPEP	8.25665e-176	0.429962	0.627	0.344	1.64233e-171
BEST3	1.30256e-175	0.387741	0.438	0.196	2.59092e-171
EDAR	5.3893e-175	0.407298	0.576	0.303	1.07199e-170
SOX9	2.0292e-174	0.353738	0.37	0.15	4.03629e-170
FAM150B	3.44534e-174	0.309905	0.274	0.09	6.85312e-170
PTPRJ	1.35164e-173	0.428857	0.927	0.72	2.68856e-169
RP11-644F5.10	4.35669e-173	0.402521	0.5	0.242	8.6659e-169
DLGAP1	9.09866e-173	0.411633	0.98	0.897	1.80982e-168
UGCG	2.76203e-172	0.4683	0.618	0.354	5.49395e-168
KRT8	3.41993e-172	0.45408	0.738	0.462	6.80258e-168
CHDH	2.25038e-171	0.416547	0.514	0.257	4.47623e-167
C1QTNF3	2.47276e-170	0.310721	0.289	0.1	4.91857e-166
NHS	4.68079e-170	0.419872	0.889	0.69	9.31056e-166
HOGA1	7.68798e-170	0.3844	0.483	0.232	1.52922e-165
LINC01314	1.18127e-169	0.36856	0.429	0.192	2.34967e-165
LEMD1	1.40699e-169	0.439803	0.651	0.381	2.79865e-165
TMEM217	1.97568e-169	0.434684	0.689	0.411	3.92982e-165
CLPTM1L	4.3346e-169	0.369707	0.427	0.191	8.62196e-165
FOXN3	1.02868e-168	-0.653051	0.716	0.811	2.04614e-164
CD200	7.47089e-168	0.318886	0.339	0.13	1.48604e-163
SH3TC2	8.17169e-168	0.441459	0.723	0.449	1.62543e-163
ACSM2A	9.95096e-168	0.276602	0.23	0.068	1.97935e-163
PDZK1	9.95974e-168	0.365398	0.365	0.15	1.98109e-163
SEMA6A	1.48968e-167	0.435184	0.736	0.462	2.96312e-163
TNFAIP2	2.32948e-167	0.392429	0.573	0.302	4.63358e-163
UBR4	3.36921e-167	0.468184	0.77	0.512	6.7017e-163
MET	1.00589e-166	0.430196	0.804	0.528	2.00081e-162
PEX26	1.02231e-166	0.435493	0.602	0.334	2.03348e-162
HSPB2	1.05506e-166	0.340021	0.364	0.148	2.09862e-162
MTCL1	1.06288e-166	0.456242	0.7	0.437	2.11418e-162
PLXDC2	8.22352e-166	0.421985	0.885	0.677	1.63574e-161
SLC14A2	1.50409e-165	-0.743442	0.612	0.73	2.99178e-161
FMO1	3.38031e-165	0.314684	0.315	0.118	6.72377e-161
ZNF250	4.69852e-165	0.424084	0.546	0.29	9.34584e-161
AJUBA	4.98989e-165	0.388731	0.485	0.236	9.9254e-161
GLYAT	1.21834e-164	0.357755	0.433	0.196	2.42339e-160
LINC00961	1.55358e-164	0.368975	0.457	0.215	3.09023e-160
CES4A	3.19495e-163	0.34231	0.369	0.154	6.35508e-159
TTBK1	5.47985e-163	0.432509	0.587	0.328	1.09e-158
SYNPO	5.61746e-163	0.413986	0.785	0.514	1.11737e-158
STX3	5.70519e-163	0.420825	0.601	0.335	1.13482e-158
LINC00854	7.43844e-162	0.358182	0.388	0.168	1.47958e-157
EVA1A	2.84479e-161	0.418024	0.615	0.351	5.65856e-157
SERPINA3	3.69258e-161	0.386872	0.493	0.243	7.3449e-157
ACTN1	4.87288e-161	0.401374	0.89	0.662	9.69265e-157
SLC4A4	4.99552e-161	0.439089	0.796	0.551	9.93659e-157
TSPAN9	1.28259e-160	0.398746	0.955	0.788	2.55119e-156
PDE7A	2.25463e-160	0.445293	0.681	0.414	4.48469e-156
PAX8	2.82107e-160	0.436459	0.853	0.6	5.61139e-156
DIP2C	3.856e-160	0.395508	0.959	0.836	7.66997e-156
PLEKHH1	7.28836e-160	0.413652	0.522	0.272	1.44973e-155
ADAM19	9.6008e-160	-0.68412	0.34	0.555	1.9097e-155
DCDC2	9.9841e-160	0.434215	0.8	0.536	1.98594e-155
FARP1	3.41249e-159	0.403229	0.963	0.819	6.78778e-155
NR1H4	8.29714e-159	0.403248	0.568	0.308	1.65038e-154
NOX4	2.37453e-158	0.40987	0.591	0.325	4.72319e-154
TTYH3	1.64239e-157	0.421987	0.766	0.515	3.26688e-153
QRFPR	4.47302e-156	0.293998	0.283	0.102	8.89728e-152
SLC6A6	2.34583e-155	0.430621	0.873	0.675	4.66609e-151
CASC10	4.66906e-155	0.321497	0.35	0.144	9.28723e-151
RASEF	3.16354e-154	0.38843	0.514	0.267	6.2926e-150
RHOBTB1	7.72112e-154	0.426487	0.69	0.429	1.53581e-149
DAB2	8.07112e-154	0.41269	0.747	0.476	1.60543e-149
PADI1	1.11178e-152	0.383232	0.553	0.297	2.21143e-148
C16orf96	8.72038e-152	0.359583	0.464	0.227	1.73457e-147
PFKP	9.79477e-152	0.426115	0.824	0.575	1.94828e-147
C1QTNF1	1.27108e-151	0.344009	0.455	0.218	2.52831e-147
IL32	3.24191e-151	0.306078	0.305	0.117	6.44847e-147
KIAA1549	3.82613e-151	0.415151	0.69	0.43	7.61056e-147
LMTK2	3.87942e-151	0.407269	0.655	0.4	7.71655e-147
MTFR1	1.00242e-149	0.399414	0.629	0.37	1.99392e-145
ACLY	3.14682e-149	0.419792	0.654	0.398	6.25935e-145
PRUNE2	4.69747e-149	0.420415	0.806	0.564	9.34373e-145
EGFR	2.1323e-148	0.39952	0.906	0.701	4.24137e-144
TINAG	2.21387e-148	0.325678	0.381	0.169	4.40361e-144
SMIM20	3.51958e-148	0.398443	0.623	0.364	7.00079e-144
FUT6	5.7492e-148	0.260356	0.218	0.067	1.14357e-143
PIK3AP1	9.63663e-147	0.378863	0.646	0.383	1.91682e-142
AK4	2.15823e-146	0.361076	0.537	0.285	4.29294e-142
DNMT3B	3.1442e-146	0.3579	0.463	0.231	6.25413e-142
DERA	4.9522e-146	0.40393	0.612	0.358	9.85042e-142
BCAR1	7.84458e-145	0.399165	0.829	0.593	1.56036e-140
PDZD8	8.00344e-145	0.398334	0.592	0.344	1.59196e-140
IL22RA1	7.94349e-144	0.30521	0.294	0.115	1.58004e-139
SMYD2	8.76461e-144	0.392597	0.531	0.292	1.74337e-139
MAP3K13	8.77306e-144	0.414825	0.764	0.529	1.74505e-139
RAD9A	1.16339e-142	0.415338	0.878	0.681	2.3141e-138
DNAJC5B	2.81275e-142	0.33847	0.466	0.234	5.59485e-138
KCNK5	1.35374e-141	0.377134	0.616	0.355	2.69273e-137
TPMT	1.7905e-141	0.37602	0.514	0.275	3.56149e-137
AHDC1	3.64101e-141	0.372309	0.864	0.652	7.24233e-137
PRICKLE2	1.11704e-140	0.36782	0.933	0.765	2.22191e-136
EDN2	1.43426e-140	0.336488	0.35	0.153	2.85289e-136
SHB	1.85992e-140	0.389088	0.933	0.783	3.69957e-136
CUEDC1	1.26932e-139	0.382167	0.917	0.75	2.52481e-135
UGT2B7	8.00309e-139	0.345321	0.48	0.248	1.59189e-134
SHH	2.93966e-138	0.360772	0.447	0.226	5.84729e-134
TMEM37	3.59594e-138	0.331563	0.406	0.192	7.15269e-134
RP5-877J2.1	3.72386e-138	0.355603	0.643	0.385	7.40713e-134
LGALS2	7.35077e-138	0.301217	0.327	0.138	1.46214e-133
ITGA3	9.27573e-138	0.397027	0.672	0.42	1.84503e-133
KIAA1671	1.2033e-137	0.363642	0.89	0.691	2.39349e-133
VASH2	2.50848e-137	0.322317	0.394	0.184	4.98962e-133
TMEM51	2.59237e-137	0.387657	0.841	0.618	5.15647e-133
NIT2	8.1109e-137	0.315228	0.339	0.146	1.61334e-132
SLC16A9	1.15964e-136	0.331655	0.426	0.206	2.30664e-132
PHLDB2	2.49051e-136	0.39445	0.899	0.718	4.95387e-132
RAB11FIP5	6.76156e-136	0.376011	0.728	0.475	1.34494e-131
PTPN14	7.88724e-136	0.401517	0.86	0.653	1.56885e-131
MRAS	8.83678e-136	0.3891	0.682	0.434	1.75772e-131
ABLIM3	1.21558e-135	0.335174	0.582	0.331	2.41791e-131
SLC17A1	1.30565e-135	0.284416	0.265	0.098	2.59707e-131
RASSF6	2.12536e-135	0.319931	0.507	0.268	4.22756e-131
STX1B	4.26719e-135	0.284805	0.331	0.14	8.48787e-131
TNC	4.44524e-135	0.37993	0.557	0.314	8.84202e-131
DSG2	5.27762e-135	0.327802	0.416	0.201	1.04977e-130
MAP3K9	1.24264e-134	0.342983	0.574	0.324	2.47173e-130
APBB1IP	1.4338e-134	0.376529	0.578	0.331	2.85198e-130
SLC2A2	3.96414e-134	0.259257	0.279	0.107	7.88507e-130
RIPK4	5.32113e-134	0.350686	0.543	0.299	1.05843e-129
GDF15	8.69313e-134	0.387773	0.611	0.367	1.72915e-129
TRIM44	9.19991e-134	0.410808	0.662	0.421	1.82995e-129
EPB41L4A	1.3247e-133	0.380901	0.869	0.671	2.63496e-129
PKDCC	2.33193e-133	0.303274	0.418	0.201	4.63844e-129
HMOX1	2.84389e-133	0.293844	0.352	0.156	5.65679e-129
ANKRD33B	4.06946e-133	0.405119	0.728	0.489	8.09457e-129
PDE4B	4.26109e-133	-0.602713	0.573	0.705	8.47574e-129
COG8	4.70262e-133	0.375053	0.549	0.31	9.35399e-129
THSD4	5.25433e-133	-0.635762	0.8	0.841	1.04514e-128
SEC14L1	7.28382e-133	-0.661188	0.534	0.672	1.44882e-128
PDIA5	8.57771e-133	0.388016	0.706	0.464	1.70619e-128
TK2	1.0177e-132	0.382727	0.751	0.509	2.02431e-128
COMMD7	1.40893e-132	0.319654	0.403	0.195	2.80251e-128
IFFO2	2.40361e-132	0.413531	0.759	0.533	4.78101e-128
SLC22A8	3.41922e-132	0.264695	0.267	0.101	6.80117e-128
AR	7.22843e-132	0.337527	0.519	0.285	1.43781e-127
DSCAML1	7.36527e-132	0.366025	0.899	0.702	1.46503e-127
SPNS2	7.43041e-132	0.366378	0.657	0.402	1.47798e-127
RP11-298I3.5	7.80284e-132	0.378843	0.58	0.342	1.55206e-127
ADCY9	8.06202e-132	0.394702	0.786	0.563	1.60362e-127
MORC4	1.11172e-131	0.346244	0.578	0.332	2.21133e-127
CUX1	1.69031e-131	0.335769	0.965	0.865	3.3622e-127
HUNK	1.73607e-131	0.360435	0.779	0.533	3.45321e-127
TANGO6	2.06809e-131	0.381473	0.707	0.462	4.11365e-127
SMOX	2.07275e-131	0.378669	0.631	0.386	4.12291e-127
NEDD4L	7.00063e-131	0.321036	0.967	0.813	1.3925e-126
CARHSP1	2.88644e-130	0.356848	0.541	0.304	5.74141e-126
SMTNL2	3.84638e-130	0.332485	0.446	0.227	7.65084e-126
GPT	4.9325e-130	0.289145	0.315	0.133	9.81124e-126
CYP8B1	2.32545e-129	0.299202	0.333	0.147	4.62555e-125
C21orf62	3.78105e-129	0.265681	0.264	0.101	7.52088e-125
GATM	4.908e-129	0.339215	0.521	0.287	9.7625e-125
AHNAK2	8.34827e-129	0.385734	0.665	0.421	1.66055e-124
EMX2	1.06968e-128	0.323705	0.433	0.219	2.1277e-124
BMP1	2.20236e-128	0.376138	0.615	0.371	4.38072e-124
PAH	2.26582e-128	0.344493	0.462	0.24	4.50695e-124
PTH2R	2.59612e-128	0.351719	0.817	0.586	5.16394e-124
TYMS	3.90296e-128	0.260106	0.259	0.099	7.76337e-124
DPEP1	6.40411e-128	0.276168	0.309	0.129	1.27384e-123
C1QTNF3-AMACR	6.52174e-128	0.38211	0.614	0.378	1.29724e-123
USP31	2.81373e-127	0.345802	0.586	0.342	5.5968e-123
FGD6	1.14884e-126	0.382717	0.811	0.59	2.28516e-122
PRICKLE1	2.03897e-126	0.393017	0.658	0.416	4.05571e-122
DNAJB5	3.50487e-126	0.344437	0.584	0.342	6.97154e-122
RP11-47I22.4	4.39218e-126	0.374637	0.869	0.684	8.73649e-122
KLHDC7A	4.52054e-126	0.317456	0.371	0.176	8.9918e-122
EGLN1	4.59065e-126	0.387378	0.621	0.386	9.13127e-122
FZD5	4.98003e-126	0.316043	0.435	0.223	9.90578e-122
RUSC2	8.1698e-126	0.376052	0.732	0.498	1.62506e-121
PIWIL4	8.34609e-126	0.354775	0.524	0.297	1.66012e-121
GNG12	8.90744e-126	0.384137	0.84	0.628	1.77178e-121
BCL2	8.95486e-126	0.369769	0.874	0.672	1.78121e-121
LAD1	1.19627e-125	0.322222	0.493	0.263	2.3795e-121
PLEKHH2	1.27049e-125	0.365179	0.647	0.406	2.52713e-121
APBA1	2.48943e-125	0.362672	0.706	0.467	4.95172e-121
CMIP	4.44004e-125	0.320782	0.953	0.85	8.83169e-121
PTPRG	7.30934e-125	0.297141	0.972	0.86	1.4539e-120
SNRPD3	1.18587e-124	0.374148	0.717	0.483	2.35881e-120
ACSM5	3.75201e-124	0.26128	0.276	0.11	7.46312e-120
AIF1L	8.62464e-124	0.355759	0.626	0.374	1.71553e-119
PXDC1	9.92979e-124	0.346658	0.609	0.366	1.97513e-119
ARRB1	1.78565e-123	-0.61815	0.296	0.489	3.55184e-119
CLDN4	6.7051e-123	0.353523	0.642	0.393	1.33371e-118
NFIA	1.38978e-122	0.307414	0.965	0.853	2.76442e-118
CLIC4	2.26144e-122	0.361427	0.719	0.474	4.49824e-118
CSDC2	2.71757e-122	0.293521	0.391	0.19	5.40552e-118
ZNF83	2.79119e-122	0.369021	0.714	0.476	5.55195e-118
MMP20	3.86042e-122	0.313863	0.42	0.214	7.67876e-118
LRRC75B	7.4604e-122	0.297153	0.353	0.164	1.48395e-117
TMEM176A	8.84241e-122	0.256875	0.27	0.108	1.75884e-117
FXYD2	1.02076e-121	0.353819	0.693	0.442	2.03039e-117
TNRC6A	1.64436e-121	0.353163	0.794	0.567	3.27079e-117
VCAM1	1.65905e-121	0.259854	0.245	0.093	3.30001e-117
ARHGAP40	1.98095e-121	0.336641	0.419	0.213	3.9403e-117
DHRSX	4.02266e-121	0.348694	0.774	0.543	8.00148e-117
MMP14	5.07037e-121	0.296561	0.404	0.2	1.00855e-116
SLC35F6	7.48993e-121	0.321729	0.441	0.229	1.48982e-116
THNSL2	1.01819e-120	0.270387	0.301	0.129	2.02529e-116
RGS9	1.54075e-120	0.363612	0.657	0.422	3.06471e-116
RRAS2	1.92517e-120	0.332094	0.491	0.269	3.82936e-116
BIVM	4.99185e-120	0.340355	0.483	0.265	9.92928e-116
PXYLP1	5.4927e-120	0.363795	0.816	0.594	1.09255e-115
GPD1	8.85548e-120	0.288445	0.385	0.188	1.76144e-115
GCNT3	9.98444e-120	0.295411	0.394	0.194	1.98601e-115
NT5DC3	2.54051e-119	0.40533	0.626	0.406	5.05332e-115
DFNA5	4.18857e-119	0.31509	0.469	0.25	8.33149e-115
NUMB	8.4688e-119	0.370247	0.757	0.527	1.68453e-114
CLSTN3	5.53034e-118	0.320282	0.507	0.285	1.10004e-113
ST7	6.36593e-118	0.363555	0.811	0.597	1.26625e-113
ADGRB2	6.55025e-118	0.3475	0.499	0.28	1.30291e-113
DNAJC12	8.53159e-118	0.299329	0.348	0.163	1.69702e-113
AKR1C3	1.26559e-117	0.306921	0.458	0.244	2.51738e-113
FAM65C	1.39825e-117	0.341356	0.842	0.619	2.78127e-113
VPS4A	2.71327e-117	0.327733	0.447	0.237	5.39697e-113
BCL11B	3.42777e-117	0.313068	0.58	0.348	6.81819e-113
CMTM8	7.1041e-117	0.338509	0.628	0.385	1.41308e-112
EXT1	8.84446e-117	0.343425	0.917	0.768	1.75925e-112
KANK1	1.05596e-116	0.3422	0.903	0.723	2.10041e-112
FLVCR2	1.35108e-116	0.344738	0.716	0.478	2.68743e-112
SLC3A1	1.80747e-116	0.312158	0.506	0.279	3.59524e-112
MRVI1	1.92408e-116	-0.662853	0.212	0.403	3.8272e-112
PRKG1	5.17766e-116	-0.502972	0.828	0.876	1.02989e-111
GRB7	6.84109e-116	0.299652	0.455	0.241	1.36076e-111
TANC2	1.22259e-115	-0.595316	0.461	0.61	2.43184e-111
AGPAT3	4.55973e-115	0.3351	0.728	0.495	9.06976e-111
NRP1	9.54744e-115	0.349293	0.84	0.639	1.89908e-110
MYLK	2.04524e-114	0.315911	0.914	0.749	4.06819e-110
ABLIM1	2.81821e-114	0.322953	0.927	0.736	5.6057e-110
PSORS1C1	6.60925e-114	0.324585	0.471	0.261	1.31465e-109
AMOTL2	2.70381e-113	0.361247	0.673	0.439	5.37816e-109
VASN	2.74895e-113	0.346742	0.651	0.418	5.46793e-109
WWC2	3.55077e-113	0.347361	0.828	0.613	7.06284e-109
LIPC	3.62119e-113	0.334875	0.871	0.681	7.20291e-109
BIVM-ERCC5	4.99946e-113	0.318187	0.505	0.287	9.94443e-109
TMEM161A	8.28347e-113	0.285217	0.362	0.176	1.64766e-108
GFRA1	1.20679e-112	0.32846	0.622	0.389	2.40042e-108
PGBD5	4.88849e-112	0.315328	0.547	0.322	9.72369e-108
SLC17A3	5.17669e-112	0.252204	0.256	0.104	1.02969e-107
PPFIBP2	5.30705e-112	0.358176	0.808	0.6	1.05563e-107
ILDR2	1.17885e-111	0.322517	0.51	0.295	2.34485e-107
HPN	1.23891e-111	0.314932	0.458	0.248	2.46431e-107
INTS3	1.46415e-111	0.337617	0.66	0.427	2.91234e-107
PLEKHG4	1.73315e-111	0.282246	0.349	0.168	3.4474e-107
EPS8L2	3.29503e-111	0.374623	0.793	0.586	6.55414e-107
CLDN12	3.6089e-111	0.344845	0.559	0.337	7.17846e-107
FAH	6.53881e-111	0.317209	0.537	0.316	1.30063e-106
SLC25A42	1.10805e-110	0.326174	0.592	0.36	2.20402e-106
ANKRD55	1.12006e-110	0.326395	0.66	0.427	2.22791e-106
TJP2	2.98057e-110	0.357633	0.79	0.585	5.92865e-106
ST14	1.10593e-109	0.348263	0.629	0.402	2.19981e-105
FAM3D	1.15542e-109	0.267711	0.329	0.154	2.29825e-105
LRRC1	1.25266e-109	0.340196	0.649	0.42	2.49166e-105
TLE1	2.69027e-109	0.34467	0.753	0.544	5.35122e-105
BCL11A	2.9219e-109	0.318386	0.558	0.336	5.81195e-105
BHLHE41	4.91914e-109	0.287809	0.426	0.224	9.78467e-105
DOCK11	6.46368e-109	0.310764	0.549	0.325	1.28569e-104
SLC22A4	9.2389e-109	0.328386	0.596	0.369	1.83771e-104
LBR	1.16648e-108	0.337599	0.493	0.287	2.32025e-104
FGFR4	1.50504e-108	0.270196	0.37	0.184	2.99368e-104
AFDN	1.80098e-108	0.33809	0.764	0.538	3.58232e-104
C9orf92	3.10348e-108	0.303852	0.501	0.287	6.17314e-104
ANK1	3.68195e-108	0.326478	0.781	0.562	7.32377e-104
SQRDL	5.3131e-108	0.329014	0.614	0.389	1.05683e-103
HSPA12A	8.50861e-108	0.317411	0.861	0.655	1.69245e-103
KCTD14	1.83276e-107	0.292704	0.443	0.239	3.64554e-103
BCL9L	2.82692e-107	0.342407	0.756	0.533	5.62302e-103
ADORA1	3.30934e-107	0.300958	0.548	0.324	6.5826e-103
GSS	3.72407e-107	0.31715	0.461	0.258	7.40756e-103
PAX2	3.34541e-106	0.293929	0.732	0.48	6.65435e-102
RAB20	4.83319e-106	0.326197	0.668	0.438	9.6137e-102
ABCC4	4.91362e-106	0.326307	0.858	0.669	9.77369e-102
IGF1R	5.96465e-106	0.304278	0.954	0.828	1.18643e-101
ABI3BP	8.2743e-106	0.326684	0.646	0.422	1.64584e-101
AP3S2	1.08291e-105	0.324202	0.56	0.342	2.15402e-101
DNAJC22	1.20543e-105	0.267109	0.307	0.141	2.39773e-101
LACTB2	1.7394e-105	0.291926	0.42	0.225	3.45984e-101
ST6GALNAC2	2.03471e-105	0.2917	0.392	0.203	4.04723e-101
F2RL1	2.52852e-105	0.259712	0.336	0.161	5.02948e-101
COL27A1	2.72249e-105	0.302036	0.789	0.574	5.41531e-101
P4HA2	3.42667e-105	0.310108	0.875	0.683	6.81599e-101
SDC4	3.76892e-105	0.336468	0.67	0.447	7.49675e-101
ELF3	5.92697e-105	0.277572	0.485	0.269	1.17893e-100
COL16A1	6.45203e-105	0.306974	0.574	0.349	1.28337e-100
ALPL	6.72925e-105	0.288196	0.536	0.313	1.33852e-100
ETS1	8.14345e-105	0.31107	0.843	0.637	1.61981e-100
TMEM178B	1.60244e-104	0.317319	0.79	0.573	3.18742e-100
RAD51L3-RFFL	1.70351e-104	0.310234	0.635	0.407	3.38845e-100
PDXK	2.83215e-104	0.344406	0.745	0.529	5.63342e-100
SKIDA1	4.39945e-104	0.297295	0.452	0.251	8.75095e-100
ALDH3B1	4.463e-104	0.310202	0.55	0.33	8.87735e-100
GPR160	5.93964e-104	0.29894	0.506	0.293	1.18145e-99
AC024592.12	5.94755e-104	0.332943	0.692	0.468	1.18303e-99
MYRF	7.27254e-104	0.32594	0.544	0.331	1.44658e-99
GRB10	1.75506e-103	0.2856	0.779	0.557	3.491e-99
ASB2	2.3198e-103	0.31428	0.504	0.296	4.61431e-99
PLCXD2	4.03542e-103	0.332781	0.816	0.62	8.02685e-99
DHCR24	4.22108e-103	0.307049	0.539	0.321	8.39614e-99
CARS	4.34389e-103	0.333291	0.614	0.396	8.64043e-99
CENPA	1.16128e-102	0.303041	0.563	0.342	2.3099e-98
ZNF710	1.78618e-102	-0.60488	0.378	0.528	3.5529e-98
CABLES1	8.60771e-102	0.313215	0.815	0.615	1.71216e-97
TMEM241	1.0806e-101	0.302052	0.873	0.694	2.14941e-97
TBC1D22B	1.09847e-101	0.328793	0.571	0.354	2.18497e-97
DOCK10	1.2015e-101	-0.554061	0.481	0.608	2.3899e-97
ALPK3	2.00294e-101	0.302261	0.63	0.407	3.98405e-97
SERPINA1	2.12174e-101	0.277084	0.37	0.188	4.22035e-97
ANGPTL4	2.51841e-101	0.282197	0.413	0.221	5.00937e-97
RFFL	2.93382e-101	0.295113	0.572	0.352	5.83566e-97
MYC	2.96525e-101	0.277422	0.436	0.238	5.89817e-97
IMPA2	1.2907e-100	0.314085	0.746	0.525	2.56732e-96
PDGFC	1.35135e-100	0.334861	0.773	0.555	2.68797e-96
BCL7A	1.38742e-100	0.323994	0.655	0.433	2.75973e-96
MLLT10	1.66199e-100	0.338119	0.796	0.59	3.30586e-96
FLI1	2.05876e-100	-0.590802	0.272	0.441	4.09508e-96
PTPRF	4.1268e-100	0.312512	0.749	0.532	8.20862e-96
DNAJC6	4.27916e-100	0.311415	0.576	0.359	8.51167e-96
GAS7	5.55446e-100	-0.689696	0.452	0.581	1.10484e-95
UNC5B	5.87093e-100	-0.582824	0.436	0.575	1.16779e-95
EXOC3L4	7.69099e-100	0.271007	0.393	0.207	1.52981e-95
SLC44A4	8.72218e-100	0.276142	0.386	0.202	1.73493e-95
PPP1R16B	8.96944e-100	0.256797	0.502	0.287	1.78411e-95
ZNF697	1.37927e-99	0.286442	0.496	0.286	2.7435e-95
LRIG1	1.66877e-99	0.318703	0.743	0.533	3.31936e-95
SLC5A2	1.74735e-99	0.285961	0.347	0.177	3.47564e-95
SUPT6H	1.89696e-99	0.268329	0.413	0.221	3.77324e-95
FADS3	2.01472e-99	0.263593	0.399	0.21	4.00748e-95
CNGB1	2.13686e-99	0.294557	0.537	0.322	4.25044e-95
C9orf3	3.35996e-99	0.284101	0.975	0.873	6.6833e-95
PARK2	3.43641e-99	0.261741	0.978	0.913	6.83536e-95
BEND7	3.47528e-99	0.279986	0.492	0.286	6.91268e-95
TTLL6	4.57416e-99	0.282322	0.469	0.265	9.09846e-95
NET1	5.06332e-99	0.276979	0.441	0.246	1.00715e-94
DEC1	2.64866e-98	0.276402	0.696	0.467	5.26844e-94
C14orf105	3.52556e-98	0.250629	0.305	0.144	7.01268e-94
PHLDB1	4.86498e-98	0.28726	0.757	0.528	9.67693e-94
CORO1C	6.46741e-98	0.323988	0.751	0.542	1.28643e-93
MYBPC2	6.48855e-98	0.27524	0.397	0.211	1.29064e-93
B4GALT5	7.28402e-98	0.32416	0.685	0.464	1.44887e-93
SMG6	1.33164e-97	-0.650132	0.633	0.709	2.64877e-93
PTGER3	1.62849e-97	-0.539527	0.263	0.432	3.23922e-93
ADGRG6	1.78944e-97	0.291646	0.517	0.307	3.55938e-93
CDKAL1	2.6221e-97	0.311278	0.91	0.758	5.21562e-93
RASGRP1	4.77672e-97	0.271393	0.522	0.308	9.50136e-93
L3MBTL4	4.83721e-97	0.319824	0.786	0.58	9.6217e-93
SEMA5A	5.3862e-97	0.310488	0.862	0.685	1.07137e-92
IGDCC4	5.78269e-97	0.286806	0.398	0.216	1.15023e-92
SNX10	1.49853e-96	0.31826	0.668	0.451	2.98072e-92
EHHADH	1.56928e-96	0.266208	0.473	0.272	3.12145e-92
CRYM	1.6818e-96	0.297332	0.508	0.3	3.34527e-92
STOML1	2.36468e-96	0.29956	0.553	0.339	4.70358e-92
GULP1	3.18186e-96	0.316094	0.778	0.569	6.32903e-92
PRR26	4.5084e-96	0.253801	0.381	0.199	8.96765e-92
ENPP1	6.69123e-96	0.279067	0.405	0.218	1.33095e-91
TMEM72	1.53498e-95	0.278301	0.517	0.305	3.05323e-91
HS3ST1	1.76182e-95	0.340767	0.482	0.287	3.50444e-91
CLU	2.74961e-95	0.293734	0.476	0.275	5.46924e-91
TRIM67	3.54775e-95	0.267492	0.433	0.24	7.05682e-91
COL12A1	4.18386e-95	0.254786	0.538	0.325	8.32213e-91
FAM110C	4.94195e-95	0.273308	0.375	0.199	9.83003e-91
CLDN10	4.99637e-95	0.292837	0.654	0.429	9.93828e-91
BTBD16	6.0937e-95	0.292262	0.525	0.316	1.2121e-90
FABP3	1.02799e-94	0.2714	0.376	0.199	2.04478e-90
SYNE2	1.08065e-94	0.305843	0.911	0.747	2.14952e-90
MYT1	1.11948e-94	0.261804	0.494	0.289	2.22675e-90
SCTR	1.21636e-94	0.27938	0.628	0.402	2.41946e-90
SNX30	3.4044e-94	0.303765	0.692	0.475	6.77169e-90
SLC13A3	1.16416e-93	0.30312	0.492	0.289	2.31563e-89
SCHIP1	1.81852e-93	0.295507	0.944	0.83	3.61722e-89
LMCD1	2.07127e-93	0.311214	0.614	0.396	4.11997e-89
REC8	2.17226e-93	0.27391	0.395	0.214	4.32084e-89
TTLL5	2.27663e-93	0.298264	0.838	0.641	4.52844e-89
TRIM71	3.00641e-93	0.286693	0.412	0.227	5.98005e-89
KIF21A	3.43347e-93	0.285678	0.541	0.336	6.82951e-89
GDF7	7.8695e-93	0.259839	0.412	0.225	1.56532e-88
VCAN	9.96451e-93	0.271521	0.604	0.384	1.98204e-88
HMGA2	1.00837e-92	0.301172	0.638	0.417	2.00576e-88
TSPAN4	7.84188e-92	0.305333	0.664	0.451	1.55983e-87
RAP1GAP2	8.99285e-92	0.289705	0.874	0.697	1.78877e-87
PLEKHA7	1.1326e-91	0.296757	0.907	0.738	2.25286e-87
ACSF2	1.16688e-91	0.289005	0.469	0.273	2.32104e-87
FAM196B	2.06161e-91	0.263447	0.447	0.255	4.10076e-87
BTBD7	2.40482e-91	0.299578	0.627	0.417	4.78344e-87
TNFRSF11B	3.85701e-91	0.253315	0.354	0.185	7.67199e-87
UGT1A10	3.92398e-91	0.252889	0.513	0.305	7.80519e-87
ABCB1	5.39896e-91	0.308069	0.615	0.406	1.07391e-86
RAB3IP	5.66935e-91	0.286556	0.456	0.264	1.12769e-86
OSBPL10	7.18783e-91	0.268598	0.917	0.756	1.42973e-86
TTC28	7.66084e-91	0.286782	0.897	0.746	1.52382e-86
UQCC1	1.04669e-90	0.296652	0.593	0.384	2.08197e-86
SAMD4A	1.15629e-90	0.27525	0.903	0.757	2.29998e-86
KBTBD11	3.39286e-90	0.28254	0.452	0.265	6.74873e-86
SLC22A5	6.13727e-90	0.273656	0.6	0.382	1.22077e-85
SFMBT2	7.10409e-90	-0.55642	0.415	0.55	1.41307e-85
KHDRBS3	8.27949e-90	0.313442	0.695	0.49	1.64687e-85
LCMT1	8.51537e-90	0.289708	0.476	0.283	1.69379e-85
C8orf86	1.15695e-89	0.254091	0.379	0.204	2.30128e-85
PRR5	1.54348e-89	0.271515	0.624	0.405	3.07014e-85
TMCC3	1.71874e-89	0.281694	0.559	0.353	3.41874e-85
HOOK1	1.78798e-89	0.261214	0.415	0.231	3.55648e-85
TBL1X	2.20628e-89	0.256833	0.8	0.595	4.38851e-85
HAUS7	3.35856e-89	0.260267	0.539	0.33	6.68051e-85
RNF19A	3.36337e-89	0.303742	0.628	0.421	6.69007e-85
MAP3K1	3.61962e-89	0.29977	0.637	0.43	7.19978e-85
RP5-862P8.2	6.90903e-89	0.288306	0.549	0.345	1.37428e-84
USP40	1.35015e-88	0.280534	0.477	0.286	2.68559e-84
GTF2IRD1	7.38106e-88	0.266089	0.883	0.685	1.46817e-83
TPST2	9.93315e-88	-0.529166	0.26	0.418	1.9758e-83
BACH2	1.26521e-87	0.289118	0.895	0.738	2.51663e-83
PROM1	1.64827e-87	0.284042	0.668	0.454	3.27857e-83
PSPH	2.75548e-87	0.27162	0.486	0.291	5.48093e-83
ROR1	2.83988e-87	0.265822	0.84	0.657	5.6488e-83
HMCN2	2.99076e-87	0.26091	0.696	0.469	5.94893e-83
EPHA2	3.89701e-87	0.291215	0.633	0.423	7.75154e-83
NECAB1	6.31301e-87	0.253594	0.431	0.244	1.25572e-82
SLC16A4	7.0059e-87	0.251525	0.34	0.177	1.39354e-82
IRS1	1.11516e-86	0.28424	0.65	0.436	2.21817e-82
NDRG2	1.25384e-86	0.281363	0.602	0.398	2.494e-82
HK1	1.40729e-86	-0.521498	0.441	0.571	2.79924e-82
NCK2	2.43033e-86	0.304036	0.752	0.554	4.83417e-82
LOXL1	5.4532e-86	0.280428	0.577	0.37	1.0847e-81
FGFR2	5.53161e-86	0.289759	0.711	0.497	1.10029e-81
TTC39A	5.81228e-86	0.268589	0.666	0.448	1.15612e-81
MEF2C	9.0648e-86	-0.515813	0.335	0.483	1.80308e-81
PCDH7	1.04072e-85	-0.498756	0.383	0.525	2.07009e-81
KIF26B	1.2815e-85	0.25341	0.918	0.769	2.54903e-81
TBC1D14	1.44557e-85	0.284569	0.87	0.684	2.87539e-81
KLF6	2.16932e-85	0.306866	0.629	0.424	4.31499e-81
ENO4	2.45738e-85	0.257835	0.421	0.241	4.88797e-81
STXBP6	2.74976e-85	0.286625	0.679	0.474	5.46954e-81
AP4S1	3.00763e-85	0.293473	0.61	0.409	5.98248e-81
RP11-613M10.9	3.53769e-85	0.253439	0.972	0.895	7.03683e-81
LYPD6B	3.69019e-85	-0.476015	0.218	0.377	7.34017e-81
RP11-96O20.4	4.99792e-85	0.287015	0.694	0.491	9.94136e-81
APP	5.53059e-85	0.302769	0.864	0.705	1.10009e-80
DZIP1	6.17816e-85	0.264059	0.51	0.31	1.2289e-80
SAP30BP	7.32303e-85	0.277337	0.542	0.343	1.45662e-80
RP13-279N23.2	1.19196e-84	0.308794	0.697	0.493	2.37092e-80
CAPN12	1.35578e-84	0.287061	0.565	0.363	2.69678e-80
DIP2B	2.03337e-84	0.300567	0.771	0.578	4.04458e-80
TRIO	2.34544e-84	0.254136	0.955	0.844	4.66532e-80
SNTG2	4.12346e-84	0.273668	0.698	0.495	8.20197e-80
NAV2	4.47251e-84	-0.396654	0.935	0.925	8.89628e-80
ZNRF3	5.73629e-84	0.288293	0.858	0.686	1.14101e-79
PPP1R37	9.97243e-84	0.271517	0.616	0.404	1.98362e-79
GAS6	1.00018e-83	0.255591	0.503	0.307	1.98945e-79
PREX1	1.06516e-83	-0.656473	0.368	0.499	2.11872e-79
GLIS2	2.05422e-83	0.296078	0.663	0.456	4.08605e-79
WDR72	3.80419e-83	0.265621	0.687	0.471	7.56691e-79
CORO2B	1.0156e-82	0.267849	0.675	0.468	2.02012e-78
LIPA	1.15664e-82	0.273558	0.914	0.773	2.30067e-78
S100A2	1.82709e-82	0.252981	0.483	0.292	3.63427e-78
SDC2	1.96118e-82	0.285446	0.69	0.487	3.90098e-78
HEY2	3.2197e-82	0.252216	0.415	0.238	6.40431e-78
MED15	4.89463e-82	0.280952	0.758	0.57	9.73591e-78
TUBA4A	8.83099e-82	0.288349	0.638	0.433	1.75657e-77
ITPKB	9.45404e-82	-0.530674	0.527	0.628	1.8805e-77
JAZF1	1.37727e-81	0.260809	0.802	0.609	2.73954e-77
ACVR1	1.56274e-81	0.273465	0.758	0.549	3.10844e-77
FUT8	1.73044e-81	0.292169	0.677	0.478	3.44202e-77
CD44	2.31808e-81	-0.491415	0.232	0.387	4.6109e-77
SLC12A7	5.28096e-81	0.295933	0.674	0.474	1.05044e-76
ZNF608	5.66265e-81	0.279773	0.78	0.58	1.12636e-76
AC002429.5	5.84774e-81	0.252782	0.491	0.299	1.16317e-76
FAM124A	7.15431e-81	0.282011	0.463	0.281	1.42306e-76
FGGY	1.00188e-80	0.251898	0.937	0.81	1.99284e-76
NECTIN4	1.5564e-80	-0.362817	0.088	0.235	3.09583e-76
CD151	2.29208e-80	0.261133	0.47	0.285	4.55918e-76
PLCH1	2.98715e-80	0.255594	0.764	0.561	5.94173e-76
SIK2	3.46142e-80	0.273867	0.743	0.546	6.88511e-76
TBC1D16	3.66774e-80	0.281148	0.778	0.59	7.29549e-76
CTIF	3.91644e-80	-0.463161	0.813	0.832	7.79018e-76
TCF20	4.33505e-80	0.273917	0.773	0.58	8.62285e-76
RSPH1	5.90125e-80	0.265605	0.511	0.321	1.17382e-75
RUNX1	2.0529e-79	-0.431526	0.936	0.94	4.08343e-75
SETD3	3.26126e-79	0.287067	0.705	0.521	6.48697e-75
DGKH	4.42596e-79	0.275466	0.748	0.562	8.80368e-75
A4GALT	4.54188e-79	0.258743	0.493	0.303	9.03425e-75
VARS2	5.12991e-79	0.261278	0.475	0.29	1.02039e-74
NDUFC2-KCTD14	5.48244e-79	0.251063	0.541	0.341	1.09051e-74
PLEKHM3	1.51028e-78	0.265616	0.643	0.438	3.0041e-74
MMP24	3.27601e-78	0.253645	0.533	0.339	6.51632e-74
CHI3L2	5.32901e-78	0.260027	0.456	0.276	1.05999e-73
CUBN	5.70619e-78	0.267397	0.828	0.644	1.13502e-73
MTRR	1.07745e-77	0.261608	0.474	0.291	2.14316e-73
SPATS2L	1.25055e-77	0.29052	0.786	0.604	2.48746e-73
OARD1	1.73944e-77	0.298428	0.726	0.543	3.45992e-73
ATP1B1	2.82277e-77	0.263308	0.678	0.469	5.61476e-73
CRTAC1	3.03961e-77	0.259649	0.649	0.449	6.0461e-73
ERRFI1	3.68324e-77	0.267074	0.501	0.315	7.32632e-73
ARHGAP15	4.62631e-77	-0.525215	0.531	0.626	9.2022e-73
CRMP1	4.83129e-77	0.255357	0.619	0.417	9.60993e-73
ITGAV	9.80178e-77	0.274045	0.547	0.357	1.94967e-72
ACKR2	1.48139e-76	0.28466	0.708	0.506	2.94663e-72
CRYL1	1.59483e-76	0.25869	0.675	0.476	3.17227e-72
ALDH4A1	3.4174e-76	0.262268	0.536	0.343	6.79755e-72
PPFIBP1	5.77779e-76	0.272102	0.782	0.588	1.14926e-71
DACH1	1.49604e-75	-0.500118	0.389	0.516	2.97576e-71
CYB5A	1.99695e-75	0.266427	0.598	0.403	3.97214e-71
HECW2	3.14396e-75	-0.481774	0.441	0.559	6.25365e-71
OSBPL9	5.93902e-75	0.277955	0.759	0.574	1.18133e-70
HRH1	1.3909e-74	0.264268	0.662	0.461	2.76665e-70
NF2	1.50963e-74	0.303174	0.652	0.469	3.0028e-70
FAM53B	1.74769e-74	-0.49383	0.659	0.711	3.47632e-70
TNR	5.58776e-74	-0.514935	0.458	0.571	1.11146e-69
PAPPA2	9.78085e-74	-0.562059	0.478	0.575	1.94551e-69
RP11-12J10.3	1.86233e-73	-0.477502	0.699	0.748	3.70436e-69
MBD5	2.35515e-73	0.278241	0.789	0.609	4.68462e-69
SLC35F2	3.00351e-73	0.269455	0.64	0.443	5.97427e-69
NRXN3	3.57974e-73	-0.434761	0.865	0.882	7.12047e-69
DNAJC11	5.9433e-73	0.269194	0.532	0.348	1.18218e-68
PAPLN	9.841e-73	0.250731	0.525	0.337	1.95747e-68
PLXND1	9.85226e-73	-0.595197	0.305	0.437	1.95971e-68
TSC22D1	1.08493e-72	0.266673	0.793	0.603	2.15804e-68
CFDP1	1.09444e-72	0.273666	0.744	0.568	2.17695e-68
DIAPH1	1.81533e-72	0.253887	0.748	0.55	3.61087e-68
RARB	2.36126e-72	-0.487657	0.626	0.689	4.69679e-68
TSPAN15	3.76692e-72	0.256465	0.6	0.411	7.49278e-68
PUM3	3.8804e-72	0.278949	0.653	0.464	7.71851e-68
NCALD	4.02164e-72	-0.551402	0.539	0.62	7.99944e-68
THBS2	4.40857e-72	0.25518	0.318	0.171	8.76909e-68
HPCAL1	4.50293e-72	0.260963	0.824	0.643	8.95677e-68
JADE1	1.10937e-71	0.280095	0.66	0.472	2.20665e-67
VPS13D	1.22315e-71	-0.46962	0.68	0.735	2.43297e-67
TNIP1	2.16482e-71	0.268335	0.774	0.59	4.30604e-67
C9	3.2626e-71	0.251313	0.67	0.476	6.48964e-67
MMP24-AS1	4.21406e-71	0.260643	0.648	0.457	8.38219e-67
SLC9A1	4.91341e-71	-0.460379	0.359	0.49	9.77326e-67
CA10	6.45891e-71	-0.487297	0.493	0.59	1.28474e-66
BMPR1B	6.82945e-71	-0.489755	0.417	0.53	1.35845e-66
SLC1A2	7.50404e-71	-0.481599	0.379	0.5	1.49263e-66
GALNT11	8.7036e-71	0.263903	0.556	0.37	1.73123e-66
SRCIN1	1.31196e-70	0.253454	0.57	0.382	2.60962e-66
TNFRSF8	2.26597e-70	-0.495594	0.174	0.315	4.50724e-66
GUCD1	2.32759e-70	0.258101	0.512	0.333	4.62981e-66
EXOSC7	3.5587e-70	-0.467805	0.287	0.428	7.0786e-66
TRERF1	3.97173e-70	-0.503055	0.529	0.622	7.90016e-66
GRAMD4	4.97492e-70	0.253185	0.748	0.558	9.8956e-66
LRRFIP1	6.46698e-70	-0.418822	0.795	0.812	1.28635e-65
PTPRN2	1.7052e-69	-0.502512	0.802	0.811	3.39181e-65
PPP2R3A	3.11441e-69	0.257569	0.695	0.502	6.19488e-65
PER2	7.81883e-69	0.254867	0.666	0.48	1.55524e-64
ST3GAL4	7.08703e-68	-0.469458	0.349	0.475	1.40968e-63
KRBOX1	8.14757e-68	0.255013	0.694	0.502	1.62063e-63
ERG	1.28247e-67	-0.560071	0.311	0.436	2.55096e-63
ELMO1	3.40358e-67	-0.4785	0.711	0.748	6.77007e-63
SUSD1	4.66296e-67	0.250663	0.828	0.668	9.27509e-63
NFKB1	8.59499e-67	0.252863	0.629	0.44	1.70963e-62
SOD2	3.18777e-66	0.278375	0.794	0.624	6.34079e-62
KLF7	7.46992e-66	0.255482	0.753	0.566	1.48584e-61
ENTPD1	7.85236e-66	-0.494806	0.239	0.37	1.56191e-61
KLHL3	1.60455e-65	-0.444614	0.238	0.373	3.19161e-61
ZFPM2	1.7923e-65	-0.399667	0.792	0.815	3.56506e-61
KCTD16	1.09526e-64	0.26462	0.659	0.475	2.17857e-60
BICDL1	1.28029e-64	0.250443	0.633	0.445	2.54662e-60
C12orf75	2.66448e-64	0.253744	0.688	0.503	5.29992e-60
PWWP2B	1.49822e-63	-0.428887	0.249	0.378	2.9801e-59
BCL2L1	2.07957e-63	0.254486	0.807	0.647	4.13647e-59
HOXD10	2.4181e-63	-0.370573	0.171	0.305	4.80983e-59
MAD1L1	3.02705e-63	-0.462089	0.722	0.761	6.02112e-59
CTNNA2	7.36834e-63	-0.40141	0.821	0.839	1.46564e-58
CPED1	8.57293e-63	-0.45256	0.342	0.466	1.70524e-58
UBE2H	2.24273e-62	0.256005	0.763	0.584	4.46101e-58
UTRN	1.3794e-61	-0.391428	0.767	0.794	2.74376e-57
AFAP1L2	1.7074e-61	-0.461919	0.426	0.528	3.39618e-57
SPIRE1	2.56987e-61	-0.446583	0.473	0.566	5.11172e-57
HDAC9	6.60248e-61	-0.38736	0.736	0.781	1.3133e-56
EBF1	1.12842e-60	-0.588556	0.53	0.597	2.24454e-56
ANO2	1.34649e-60	-0.465568	0.503	0.595	2.6783e-56
TCF4	1.75391e-60	-0.502072	0.587	0.641	3.4887e-56
LYN	1.78109e-60	-0.451715	0.425	0.526	3.54276e-56
ZFHX3	3.33631e-60	-0.390463	0.77	0.787	6.63626e-56
LNX1	6.37258e-60	-0.45271	0.584	0.639	1.26757e-55
PTPRT	1.24556e-59	-0.521938	0.721	0.75	2.47754e-55
TMTC1	5.13126e-58	-0.497538	0.394	0.494	1.02066e-53
SUSD4	7.4124e-58	-0.431171	0.29	0.411	1.4744e-53
NTRK3	1.12692e-57	-0.493885	0.475	0.558	2.24155e-53
HDAC4	1.52867e-57	-0.395689	0.841	0.836	3.04067e-53
CROCC2	2.42519e-57	-0.444154	0.264	0.389	4.82395e-53
FAM49A	4.5099e-57	-0.447862	0.279	0.396	8.97064e-53
SNTB1	7.641e-57	-0.439077	0.453	0.544	1.51987e-52
ITGA9	1.4983e-56	-0.477652	0.651	0.69	2.98027e-52
MYO16	2.69916e-56	-0.426697	0.582	0.646	5.36891e-52
B4GALNT3	3.49337e-56	-0.398242	0.301	0.424	6.94867e-52
PLEKHG1	3.72996e-56	-0.44345	0.631	0.679	7.41927e-52
DLGAP2	5.43061e-56	-0.49141	0.743	0.76	1.0802e-51
CACNA1C	1.62651e-55	-0.490409	0.867	0.871	3.23529e-51
CCSER1	4.34867e-55	-0.390864	0.83	0.828	8.64994e-51
SKAP1	1.03665e-54	-0.448573	0.469	0.552	2.06199e-50
DMD	1.05929e-54	-0.478398	0.833	0.838	2.10703e-50
SRGAP3	1.74601e-54	-0.407623	0.749	0.762	3.47299e-50
GNG2	1.53841e-53	-0.387499	0.208	0.327	3.06006e-49
CENPP	1.6538e-53	-0.510639	0.412	0.499	3.28957e-49
LCP2	2.92639e-53	-0.388385	0.111	0.223	5.82088e-49
CLEC3B	9.0377e-53	-0.369635	0.159	0.279	1.79769e-48
RPH3AL	2.70322e-52	-0.46356	0.602	0.644	5.37697e-48
ADGRL3	1.29979e-51	-0.423087	0.521	0.601	2.58541e-47
UNC5C	2.65415e-51	-0.402494	0.407	0.503	5.27938e-47
NFATC2	2.77381e-51	-0.553682	0.513	0.578	5.51739e-47
DLG2	1.50721e-50	-0.328973	0.92	0.912	2.99798e-46
SCNN1B	2.42585e-50	-0.377896	0.171	0.286	4.82527e-46
NKAIN2	3.65535e-50	-0.399833	0.641	0.692	7.27087e-46
GRID2	4.35358e-50	-0.386398	0.727	0.764	8.6597e-46
PREX2	4.73485e-50	-0.413962	0.278	0.389	9.41808e-46
TSPAN5	1.13508e-49	-0.409196	0.345	0.448	2.25779e-45
NAALADL2	1.16868e-49	-0.364791	0.814	0.818	2.32463e-45
C14orf132	1.64574e-49	-0.313495	0.116	0.227	3.27353e-45
PHACTR1	3.09882e-49	-0.40396	0.696	0.725	6.16386e-45
CYP19A1	4.94611e-49	-0.403889	0.173	0.286	9.83831e-45
TBCD	1.00503e-48	-0.4031	0.616	0.667	1.9991e-44
ROBO1	1.08156e-48	-0.368946	0.693	0.742	2.15133e-44
CACNB4	1.20997e-48	-0.4027	0.494	0.566	2.40674e-44
MCTP1	6.48008e-48	-0.38627	0.512	0.587	1.28895e-43
PLA2G4A	1.54186e-47	-0.357712	0.189	0.302	3.06692e-43
PITPNM2	1.57968e-47	-0.380311	0.628	0.672	3.14214e-43
FPR1	2.67284e-47	-0.365183	0.098	0.202	5.31654e-43
CSMD1	2.97241e-47	-0.350501	0.906	0.899	5.91241e-43
NUDT3	4.85332e-47	-0.403713	0.341	0.44	9.65373e-43
NR3C2	9.2141e-47	-0.365867	0.74	0.739	1.83278e-42
RP11-231C18.3	1.70304e-46	-0.319584	0.93	0.912	3.38753e-42
CTNNA3	3.1794e-46	-0.352576	0.811	0.826	6.32415e-42
COL5A1	3.42066e-46	-0.564007	0.443	0.51	6.80404e-42
LCP1	3.8115e-46	-0.316873	0.148	0.258	7.58145e-42
GPC5	4.88157e-46	-0.351172	0.782	0.801	9.70993e-42
SPARCL1	1.15375e-45	-0.341442	0.128	0.233	2.29493e-41
ASAP1	1.29868e-45	-0.406721	0.756	0.762	2.58321e-41
SFRP1	1.56752e-45	-0.307361	0.1	0.202	3.11795e-41
FAM155A	3.16217e-45	-0.389988	0.602	0.652	6.28988e-41
HOXB3	5.578e-45	-0.421152	0.564	0.607	1.10952e-40
SYK	9.23776e-45	-0.345778	0.173	0.281	1.83748e-40
SIM2	1.48192e-44	-0.376821	0.166	0.272	2.94769e-40
NEGR1	1.52548e-44	-0.400955	0.619	0.656	3.03433e-40
CYTH3	1.82748e-44	-0.404204	0.32	0.418	3.63504e-40
CSRP1	1.87185e-44	-0.429068	0.254	0.352	3.72329e-40
CCBE1	4.48777e-44	-0.45438	0.343	0.433	8.92662e-40
FGF9	8.6114e-44	-0.351683	0.221	0.324	1.71289e-39
DEPTOR	1.00122e-43	-0.393492	0.656	0.675	1.99152e-39
TMPRSS4-AS1	1.21156e-43	-0.387756	0.29	0.389	2.4099e-39
INPP4B	1.22864e-43	-0.375102	0.748	0.76	2.44388e-39
VASH1	1.97367e-43	-0.336305	0.134	0.237	3.92582e-39
ARHGAP25	2.4194e-43	-0.421777	0.302	0.398	4.81242e-39
VAV2	3.18675e-43	-0.382387	0.825	0.813	6.33877e-39
ZNF98	5.73172e-43	-0.32994	0.185	0.293	1.1401e-38
DNAH8	6.86541e-43	-0.356805	0.315	0.415	1.3656e-38
TAOK3	1.02934e-42	-0.363158	0.466	0.543	2.04747e-38
SYT17	1.15128e-42	-0.313604	0.155	0.259	2.29002e-38
EYA4	1.40259e-42	-0.371799	0.28	0.38	2.7899e-38
NPSR1	6.09832e-42	-0.338725	0.287	0.388	1.21302e-37
DPYD	7.38861e-42	-0.339825	0.639	0.672	1.46967e-37
VWA3B	1.46396e-41	-0.371945	0.325	0.418	2.91197e-37
LGALS3	1.90217e-41	-0.286834	0.172	0.277	3.78361e-37
RGS6	2.99825e-41	-0.394869	0.607	0.654	5.96381e-37
ZNRF1	3.1071e-41	-0.360218	0.512	0.572	6.18033e-37
CDH18	6.60242e-41	-0.384144	0.6	0.65	1.31329e-36
COX19	1.08606e-40	-0.381035	0.563	0.606	2.16029e-36
GRIP1	2.67064e-40	-0.359127	0.459	0.535	5.31216e-36
NOTCH3	3.45058e-40	-0.31556	0.177	0.278	6.86355e-36
RGS7	3.85583e-40	-0.358227	0.501	0.568	7.66964e-36
MYOCD	4.32137e-40	-0.313869	0.172	0.271	8.59565e-36
SEPT6	4.58314e-40	-0.343294	0.206	0.306	9.11632e-36
LAMA2	5.17199e-40	-0.370551	0.649	0.681	1.02876e-35
PTAFR	7.42882e-40	-0.285844	0.136	0.237	1.47767e-35
CCDC192	7.86614e-40	-0.342276	0.358	0.447	1.56465e-35
C1orf21	1.22012e-39	-0.385778	0.447	0.527	2.42694e-35
MVB12B	1.79105e-39	-0.403396	0.385	0.465	3.56257e-35
MAN1C1	2.62493e-39	-0.382586	0.662	0.697	5.22125e-35
ADGRA2	3.5104e-39	-0.397144	0.285	0.376	6.98254e-35
PDE8B	4.59635e-39	-0.373959	0.315	0.406	9.14261e-35
KCNC4	4.63236e-39	-0.369608	0.344	0.43	9.21422e-35
THSD7B	8.49859e-39	-0.377344	0.651	0.686	1.69045e-34
GRIN2A	1.31563e-38	-0.421792	0.508	0.561	2.61693e-34
ADK	1.55127e-38	-0.341674	0.69	0.71	3.08563e-34
NRP2	1.55824e-38	-0.397349	0.508	0.565	3.0995e-34
RXFP1	2.46593e-38	-0.367433	0.31	0.4	4.90499e-34
MGAT4C	2.49232e-38	-0.346651	0.526	0.588	4.95747e-34
PIK3R5	4.95441e-38	-0.385022	0.153	0.248	9.85482e-34
THADA	6.20342e-38	-0.337586	0.85	0.842	1.23392e-33
VGLL3	7.86513e-38	-0.280456	0.147	0.244	1.56445e-33
DPYSL3	8.59517e-38	-0.423168	0.294	0.38	1.70967e-33
ENG	1.16712e-37	-0.431924	0.275	0.363	2.32151e-33
LSAMP	1.43996e-37	-0.313166	0.809	0.82	2.86422e-33
MTUS2	2.21574e-37	-0.363611	0.6	0.637	4.40733e-33
KLHL26	2.79852e-37	-0.42065	0.353	0.427	5.56654e-33
VPS53	2.80225e-37	-0.395538	0.408	0.482	5.57395e-33
PPFIA2	3.02779e-37	-0.353774	0.412	0.488	6.02257e-33
FAM167A	3.88588e-37	-0.384408	0.333	0.417	7.72939e-33
NTF3	5.1681e-37	-0.341899	0.237	0.331	1.02799e-32
BASP1	5.74542e-37	-0.367677	0.421	0.492	1.14282e-32
MYH11	1.06627e-36	-0.474681	0.269	0.356	2.12092e-32
SCFD2	1.09971e-36	-0.364181	0.575	0.62	2.18744e-32
TEAD3	1.87189e-36	-0.377464	0.281	0.371	3.72338e-32
CPQ	2.82923e-36	-0.380755	0.674	0.693	5.62762e-32
PID1	2.98855e-36	-0.35581	0.366	0.453	5.94452e-32
GRM1	6.56345e-36	-0.336803	0.372	0.457	1.30554e-31
EYS	8.59833e-36	-0.326545	0.825	0.822	1.71029e-31
CNTN5	1.64046e-35	-0.34688	0.713	0.728	3.26303e-31
AMPD3	2.81161e-35	-0.348113	0.63	0.655	5.59257e-31
ERC2	3.29127e-35	-0.362237	0.775	0.772	6.54666e-31
FLRT2	3.78572e-35	-0.315103	0.191	0.284	7.53017e-31
CEP128	3.9505e-35	-0.335545	0.477	0.536	7.85794e-31
CAMK1D	5.50417e-35	-0.358204	0.716	0.727	1.09483e-30
CACNA2D2	6.18585e-35	-0.363459	0.43	0.499	1.23043e-30
SLA	9.18478e-35	-0.335713	0.171	0.261	1.82695e-30
GABRA2	1.20065e-34	-0.300846	0.236	0.327	2.38822e-30
VWF	1.52519e-34	-0.382148	0.549	0.59	3.03375e-30
MSR1	2.06754e-34	-0.377213	0.371	0.448	4.11254e-30
CTD-2207O23.3	2.31505e-34	-0.328862	0.269	0.358	4.60487e-30
FAM178B	4.80595e-34	-0.357869	0.4	0.47	9.55952e-30
MALRD1	8.41498e-34	-0.329588	0.541	0.596	1.67382e-29
OSBPL5	8.84766e-34	-0.392596	0.427	0.489	1.75989e-29
RAPGEF4	1.0549e-33	-0.384474	0.497	0.545	2.0983e-29
C1QTNF7	1.34539e-33	-0.331738	0.226	0.315	2.67611e-29
EMCN	1.44906e-33	-0.348907	0.399	0.473	2.88232e-29
ADGRD1	3.71733e-33	-0.409483	0.348	0.421	7.39414e-29
CADPS2	3.82227e-33	-0.335335	0.621	0.65	7.60288e-29
PFKFB3	4.0663e-33	-0.395238	0.622	0.64	8.08827e-29
PPP2R2C	5.31993e-33	-0.403968	0.38	0.452	1.05819e-28
TIAM1	8.35729e-33	-0.352054	0.586	0.62	1.66235e-28
PPM1H	1.03541e-32	-0.326293	0.728	0.723	2.05953e-28
C8orf34	1.03867e-32	-0.32474	0.432	0.497	2.06602e-28
OPCML	1.60027e-32	-0.31232	0.828	0.816	3.18309e-28
DNAH11	1.70163e-32	-0.348938	0.346	0.426	3.38471e-28
HS6ST3	1.76444e-32	-0.343801	0.565	0.609	3.50965e-28
RNF150	1.76631e-32	-0.32942	0.55	0.59	3.51336e-28
RYR2	2.26538e-32	-0.346849	0.629	0.653	4.50608e-28
CPEB3	2.30995e-32	-0.324841	0.604	0.636	4.59472e-28
LRP1	2.49124e-32	-0.429554	0.39	0.452	4.95532e-28
SLC9A3R2	3.25958e-32	-0.291616	0.143	0.229	6.48362e-28
GPRC5A	3.46312e-32	-0.31056	0.253	0.337	6.8885e-28
PDE1C	3.81942e-32	-0.355174	0.61	0.64	7.59721e-28
C4orf22	4.22249e-32	-0.344029	0.521	0.568	8.39895e-28
SGCZ	5.51467e-32	-0.346366	0.652	0.68	1.09692e-27
CNTNAP2	8.5733e-32	-0.292412	0.905	0.894	1.70531e-27
NALCN	9.23467e-32	-0.336938	0.339	0.417	1.83687e-27
SVEP1	1.20402e-31	-0.348882	0.214	0.298	2.39492e-27
SCN2A	1.73364e-31	-0.25979	0.172	0.26	3.44838e-27
MX2	1.76789e-31	-0.26243	0.128	0.213	3.51651e-27
MYO9B	2.9788e-31	-0.410241	0.59	0.608	5.92513e-27
ST5	3.41195e-31	-0.358588	0.703	0.704	6.7867e-27
CPAMD8	3.56809e-31	-0.339285	0.305	0.383	7.0973e-27
ADAP1	4.7678e-31	-0.344332	0.459	0.511	9.48363e-27
ATP6V0D2	6.21244e-31	-0.302977	0.216	0.302	1.23572e-26
ROR2	8.0076e-31	-0.374517	0.62	0.636	1.59279e-26
ADGRL2	9.16055e-31	-0.325406	0.744	0.745	1.82212e-26
CRYBG3	1.03653e-30	-0.289346	0.279	0.362	2.06175e-26
PLEKHO1	1.14705e-30	-0.293059	0.177	0.263	2.28159e-26
CD55	1.21586e-30	-0.289958	0.222	0.305	2.41846e-26
ST8SIA6	1.46039e-30	-0.275743	0.195	0.282	2.90485e-26
RPS10-NUDT3	1.77251e-30	-0.352622	0.448	0.502	3.52569e-26
GALNTL6	1.79055e-30	-0.311745	0.744	0.752	3.56159e-26
NAV3	1.90693e-30	-0.322062	0.63	0.662	3.79308e-26
CDH12	1.91665e-30	-0.338632	0.603	0.641	3.81241e-26
SGIP1	5.58674e-30	-0.406784	0.459	0.508	1.11126e-25
PDE2A	7.33752e-30	-0.420086	0.315	0.384	1.45951e-25
LRP1B	8.69904e-30	-0.313442	0.847	0.845	1.73033e-25
ANKRD44	9.30163e-30	-0.322856	0.667	0.681	1.85019e-25
FAM234B	1.68023e-29	-0.31682	0.406	0.466	3.34214e-25
SBNO2	1.81246e-29	-0.364826	0.647	0.661	3.60516e-25
ARHGEF18	2.17813e-29	-0.29287	0.248	0.331	4.33252e-25
RNF144A	2.25537e-29	-0.365855	0.435	0.489	4.48616e-25
NDUFA10	2.84793e-29	-0.329886	0.31	0.385	5.66481e-25
IMMP2L	3.32525e-29	-0.27674	0.78	0.765	6.61425e-25
SLC35F1	3.73867e-29	-0.332756	0.404	0.469	7.4366e-25
EEPD1	3.76245e-29	-0.310267	0.646	0.667	7.48388e-25
CSF1R	4.63192e-29	-0.326605	0.169	0.249	9.21335e-25
PHF21B	6.01608e-29	-0.339455	0.225	0.304	1.19666e-24
ARL15	7.753e-29	-0.317392	0.631	0.651	1.54215e-24
TMEM117	7.77584e-29	-0.30603	0.54	0.582	1.54669e-24
EPB41L4B	8.35661e-29	-0.343671	0.377	0.444	1.66221e-24
AEBP2	9.36822e-29	-0.327396	0.573	0.605	1.86343e-24
IL17B	9.53238e-29	-0.332665	0.134	0.21	1.89609e-24
GRIK2	1.16448e-28	-0.317581	0.434	0.499	2.31627e-24
MYZAP	1.43e-28	-0.285381	0.3	0.376	2.84441e-24
LINGO2	1.53321e-28	-0.333081	0.534	0.574	3.04971e-24
FN1	1.89973e-28	-0.313791	0.143	0.221	3.77876e-24
ECT2L	1.90588e-28	-0.259575	0.207	0.29	3.79098e-24
CSMD3	3.12029e-28	-0.320247	0.64	0.668	6.20658e-24
EFNA5	3.25602e-28	-0.345472	0.676	0.666	6.47656e-24
DCPS	3.54944e-28	-0.310521	0.331	0.401	7.06018e-24
TACR1	5.79245e-28	-0.287291	0.198	0.278	1.15218e-23
GRHL2	6.90557e-28	-0.344742	0.491	0.528	1.37359e-23
PGM5	7.5772e-28	-0.315677	0.364	0.431	1.50718e-23
FBN1	8.2144e-28	-0.378628	0.361	0.42	1.63393e-23
GATA3	8.31462e-28	-0.281485	0.164	0.241	1.65386e-23
RASGRP2	8.73214e-28	-0.282744	0.138	0.214	1.73691e-23
IFITM10	9.44191e-28	-0.290478	0.176	0.255	1.87809e-23
MPRIP	9.64497e-28	-0.343378	0.725	0.718	1.91848e-23
BANP	9.90337e-28	-0.326888	0.557	0.588	1.96988e-23
AC013264.1	1.75987e-27	-0.319427	0.64	0.656	3.50055e-23
OFCC1	1.81941e-27	-0.343742	0.513	0.553	3.619e-23
SYNPR	2.89642e-27	-0.338833	0.343	0.414	5.76127e-23
INPP4A	3.56662e-27	-0.352512	0.417	0.47	7.09436e-23
CLDN14	4.06927e-27	-0.338245	0.3	0.371	8.09418e-23
SYNE1	7.34138e-27	-0.288079	0.799	0.782	1.46027e-22
KIF26A	7.46574e-27	-0.282083	0.16	0.237	1.48501e-22
CIB4	7.51724e-27	-0.25873	0.17	0.248	1.49525e-22
TRPM3	8.77266e-27	-0.297443	0.807	0.791	1.74497e-22
ACACB	1.50082e-26	-0.345566	0.411	0.468	2.98529e-22
CLNK	1.71038e-26	-0.31448	0.306	0.377	3.40212e-22
C2orf61	1.73986e-26	-0.348926	0.427	0.48	3.46076e-22
VIT	2.09642e-26	-0.262429	0.197	0.276	4.17e-22
CMKLR1	2.13844e-26	-0.31416	0.191	0.268	4.25358e-22
DOCK3	2.29538e-26	-0.341172	0.537	0.577	4.56575e-22
FLT1	2.63763e-26	-0.443694	0.313	0.375	5.24651e-22
DNER	3.05502e-26	-0.314315	0.523	0.564	6.07674e-22
CNIH3	3.1498e-26	-0.307634	0.633	0.644	6.26526e-22
CALN1	3.24711e-26	-0.33903	0.544	0.575	6.45882e-22
ANKS1A	3.33225e-26	-0.318932	0.543	0.58	6.62817e-22
SEMA3A	3.81133e-26	-0.308184	0.409	0.468	7.58113e-22
NR5A2	4.4792e-26	-0.284572	0.197	0.272	8.90957e-22
L1CAM	4.95027e-26	-0.272624	0.171	0.248	9.84659e-22
PCSK6	5.93043e-26	-0.338137	0.412	0.476	1.17962e-21
PDE10A	6.48227e-26	-0.323838	0.8	0.776	1.28939e-21
SDCCAG8	7.38386e-26	-0.291157	0.625	0.646	1.46872e-21
MYO5A	8.13293e-26	-0.309749	0.396	0.452	1.61772e-21
HS6ST2	1.14926e-25	-0.348896	0.326	0.393	2.28599e-21
HIC1	1.20459e-25	-0.272833	0.159	0.234	2.39605e-21
INPP5A	1.67288e-25	-0.297344	0.774	0.762	3.32753e-21
KCNIP4	1.76997e-25	-0.280727	0.85	0.821	3.52064e-21
RALYL	1.789e-25	-0.277406	0.596	0.625	3.55849e-21
CDC42EP3	2.24828e-25	-0.303136	0.351	0.417	4.47206e-21
HLCS	2.96993e-25	-0.323179	0.586	0.61	5.90748e-21
NCAM1	3.98643e-25	-0.348123	0.377	0.437	7.92941e-21
ZNF331	4.03214e-25	-0.312967	0.278	0.348	8.02033e-21
CTD-2349B8.1	4.8236e-25	-0.298228	0.285	0.353	9.59463e-21
TOX2	5.12958e-25	-0.340727	0.328	0.39	1.02033e-20
MARCH10	5.68992e-25	-0.328297	0.456	0.5	1.13178e-20
IKZF1	5.69122e-25	-0.250894	0.159	0.234	1.13204e-20
PRRX2	5.88792e-25	-0.276873	0.171	0.247	1.17117e-20
GCOM1	7.96545e-25	-0.282195	0.426	0.479	1.58441e-20
CADM2	1.07472e-24	-0.307606	0.638	0.657	2.13772e-20
CHCHD6	1.28684e-24	-0.357466	0.481	0.518	2.55965e-20
TMEM108	1.39527e-24	-0.316666	0.401	0.459	2.77533e-20
DNMT1	1.86178e-24	-0.325015	0.289	0.356	3.70327e-20
PDE3A	2.52201e-24	-0.345616	0.491	0.521	5.01653e-20
XYLT1	3.00538e-24	-0.409127	0.625	0.627	5.978e-20
FAR2	3.03538e-24	-0.295264	0.298	0.365	6.03767e-20
PLCB1	3.07883e-24	-0.280633	0.87	0.846	6.12411e-20
PRR5L	3.12836e-24	-0.298115	0.583	0.608	6.22261e-20
PDGFRL	5.17058e-24	-0.263377	0.217	0.29	1.02848e-19
CWC27	5.30947e-24	-0.269235	0.345	0.407	1.05611e-19
DYNC1I1	5.76532e-24	-0.329326	0.38	0.437	1.14678e-19
CPA6	6.82216e-24	-0.299373	0.382	0.441	1.357e-19
MLLT1	6.91395e-24	-0.324392	0.432	0.48	1.37525e-19
GABRB1	7.06606e-24	-0.301169	0.401	0.456	1.40551e-19
NPAS3	7.33132e-24	-0.290075	0.749	0.741	1.45827e-19
RANBP3	8.72585e-24	-0.319077	0.352	0.411	1.73566e-19
MBP	9.71503e-24	-0.288332	0.799	0.767	1.93242e-19
DPP10	1.1151e-23	-0.321217	0.749	0.748	2.21804e-19
FGF12	1.63079e-23	-0.329223	0.561	0.587	3.24381e-19
TBXAS1	2.428e-23	-0.312639	0.584	0.602	4.82953e-19
PPP2R5C	2.60572e-23	-0.305379	0.627	0.636	5.18305e-19
CAPN8	2.79731e-23	-0.260732	0.192	0.264	5.56413e-19
PCSK7	3.47346e-23	-0.364119	0.253	0.317	6.90906e-19
MYO1B	4.85457e-23	-0.327869	0.55	0.571	9.65622e-19
CSMD2	6.09194e-23	-0.37196	0.66	0.66	1.21175e-18
AGBL1	6.383e-23	-0.32887	0.654	0.659	1.26964e-18
ATP6V0A4	6.85101e-23	-0.30858	0.313	0.375	1.36273e-18
LGI4	8.55935e-23	-0.256798	0.184	0.254	1.70254e-18
DNAH17	1.04903e-22	-0.354579	0.366	0.42	2.08663e-18
SLC1A3	1.04995e-22	-0.259069	0.169	0.236	2.08845e-18
KDM2B	1.24207e-22	-0.310987	0.588	0.606	2.47059e-18
ANTXR2	1.3332e-22	-0.312802	0.276	0.339	2.65188e-18
HPSE2	1.76347e-22	-0.326552	0.576	0.603	3.50771e-18
SPTBN2	1.80193e-22	-0.262768	0.237	0.307	3.58423e-18
C1orf112	1.99763e-22	-0.286049	0.297	0.363	3.97348e-18
MKL1	2.38567e-22	-0.297095	0.684	0.69	4.74533e-18
CYTH1	2.88067e-22	-0.317978	0.484	0.515	5.72993e-18
PALM2	3.08883e-22	-0.355001	0.53	0.553	6.14399e-18
FNBP1	3.10086e-22	-0.316488	0.468	0.513	6.16792e-18
PCDH15	3.24704e-22	-0.271228	0.807	0.794	6.45869e-18
DCC	3.42097e-22	-0.304579	0.733	0.723	6.80465e-18
CREB3L2	3.44113e-22	-0.290543	0.68	0.681	6.84475e-18
BLNK	3.57662e-22	-0.274296	0.283	0.348	7.11425e-18
RCSD1	3.5849e-22	-0.269735	0.187	0.254	7.13073e-18
PLEC	3.81094e-22	-0.273622	0.758	0.756	7.58035e-18
KCND2	5.80438e-22	-0.286455	0.401	0.455	1.15455e-17
TMPRSS4	6.13639e-22	-0.265962	0.245	0.312	1.22059e-17
SORCS2	7.7555e-22	-0.343041	0.775	0.767	1.54265e-17
CNTN1	1.38706e-21	-0.282394	0.361	0.414	2.75901e-17
PGS1	1.40612e-21	-0.335937	0.333	0.386	2.79691e-17
ARHGAP44	1.42007e-21	-0.273015	0.332	0.393	2.82465e-17
CHODL	1.65223e-21	-0.271542	0.356	0.417	3.28645e-17
IL16	2.17652e-21	-0.338822	0.352	0.405	4.32931e-17
ITGA8	2.46898e-21	-0.26993	0.228	0.295	4.91105e-17
KIAA0513	2.7076e-21	-0.316173	0.357	0.41	5.38568e-17
ATP6V0E1	2.81266e-21	-0.268382	0.346	0.401	5.59467e-17
FAM120B	2.9e-21	-0.281378	0.383	0.437	5.7684e-17
SULF1	3.0053e-21	-0.330582	0.298	0.356	5.97784e-17
TRPC4	3.35226e-21	-0.289422	0.269	0.331	6.66798e-17
TNNI3K	3.80114e-21	-0.283623	0.282	0.344	7.56084e-17
AGAP3	4.26144e-21	-0.293853	0.435	0.477	8.47644e-17
NDUFS2	4.41188e-21	-0.288382	0.248	0.309	8.77568e-17
DPP6	4.83716e-21	-0.271403	0.769	0.755	9.6216e-17
GUCY1A2	5.74939e-21	-0.313503	0.381	0.431	1.14361e-16
NINJ2	7.47746e-21	-0.307656	0.441	0.482	1.48734e-16
RIMS1	7.55876e-21	-0.28484	0.418	0.469	1.50351e-16
SLC24A4	7.85968e-21	-0.336215	0.319	0.378	1.56337e-16
ANKS1B	9.87248e-21	-0.269926	0.829	0.807	1.96374e-16
FSTL5	1.22463e-20	-0.286879	0.48	0.52	2.4359e-16
KCNE4	1.25122e-20	-0.297338	0.206	0.269	2.48881e-16
KIF5C	1.26064e-20	-0.276135	0.32	0.378	2.50754e-16
ADCY1	1.31908e-20	-0.272679	0.228	0.294	2.62379e-16
RAI1	1.42499e-20	-0.268822	0.832	0.802	2.83445e-16
RNF24	1.56854e-20	-0.258577	0.345	0.401	3.11998e-16
COL25A1	1.66306e-20	-0.299835	0.509	0.541	3.308e-16
SLC30A10	1.76417e-20	-0.288329	0.299	0.361	3.50911e-16
NTN1	1.89694e-20	-0.344925	0.492	0.52	3.77321e-16
RBFOX1	1.9039e-20	-0.313327	0.859	0.833	3.78705e-16
CACNA2D4	2.06475e-20	-0.318253	0.36	0.408	4.10698e-16
XXYLT1	2.74512e-20	-0.315171	0.678	0.667	5.46031e-16
FAM179A	3.57335e-20	-0.280418	0.25	0.312	7.10774e-16
MDS2	3.97442e-20	-0.264154	0.27	0.33	7.90551e-16
INPP5D	5.78048e-20	-0.360816	0.283	0.339	1.1498e-15
KIF1A	5.96198e-20	-0.283719	0.201	0.266	1.1859e-15
FGD3	6.32751e-20	-0.264882	0.238	0.303	1.25861e-15
BUB1B-PAK6	6.98528e-20	-0.255722	0.319	0.376	1.38944e-15
CUX2	7.56524e-20	-0.372806	0.422	0.462	1.5048e-15
RP11-295K3.1	9.62065e-20	-0.317819	0.432	0.472	1.91364e-15
TSHZ3	1.09586e-19	-0.26864	0.202	0.264	2.17977e-15
HOXD3	1.26666e-19	-0.288718	0.457	0.493	2.51952e-15
MYO5C	1.40972e-19	-0.294032	0.444	0.479	2.80407e-15
NFATC1	1.51605e-19	-0.39051	0.612	0.608	3.01557e-15
ZNF385D	1.56732e-19	-0.257075	0.7	0.705	3.11755e-15
ZBTB46	1.59699e-19	-0.333577	0.347	0.398	3.17658e-15
RP11-404P21.8	1.76083e-19	-0.27618	0.223	0.285	3.50246e-15
GRAMD1B	2.37112e-19	-0.281043	0.553	0.578	4.71639e-15
SMARCA2	2.71183e-19	-0.253392	0.608	0.619	5.39409e-15
MGAT5	2.94427e-19	-0.29339	0.737	0.714	5.85645e-15
SEMA6D	3.12681e-19	-0.265112	0.629	0.644	6.21953e-15
UVRAG	3.39767e-19	-0.279802	0.6	0.613	6.75831e-15
ASTN1	3.92916e-19	-0.295036	0.366	0.416	7.81549e-15
RUNX1T1	5.21686e-19	-0.257001	0.25	0.311	1.03769e-14
KCNH1	5.7102e-19	-0.307134	0.475	0.507	1.13582e-14
ATP8B1	6.42199e-19	-0.287833	0.576	0.59	1.2774e-14
MRC2	6.78907e-19	-0.311395	0.294	0.347	1.35041e-14
LDB2	1.09103e-18	-0.36872	0.55	0.563	2.17018e-14
COL5A2	1.20891e-18	-0.251598	0.204	0.264	2.40464e-14
RNF216	1.57386e-18	-0.271931	0.617	0.62	3.13057e-14
CNBD1	1.61422e-18	-0.27546	0.506	0.533	3.21084e-14
PCDH1	1.7314e-18	-0.269701	0.34	0.388	3.44393e-14
POLN	1.77182e-18	-0.270211	0.325	0.38	3.52434e-14
EHF	2.18183e-18	-0.266562	0.312	0.363	4.33987e-14
VOPP1	2.24681e-18	-0.267984	0.501	0.525	4.46912e-14
AC009336.19	2.25683e-18	-0.258952	0.286	0.344	4.48906e-14
CHSY1	2.35987e-18	-0.28134	0.441	0.475	4.69401e-14
MRPS6	2.4312e-18	-0.255802	0.32	0.373	4.8359e-14
MTMR7	2.4448e-18	-0.26007	0.224	0.284	4.86296e-14
EPHA6	2.88224e-18	-0.282754	0.631	0.637	5.73306e-14
GRK2	3.26317e-18	-0.254712	0.219	0.278	6.49076e-14
ST6GALNAC3	4.01521e-18	-0.29577	0.62	0.627	7.98665e-14
P2RY8	4.56352e-18	-0.301112	0.156	0.213	9.07729e-14
CASZ1	4.92766e-18	-0.362121	0.768	0.704	9.8016e-14
SMOC2	5.05805e-18	-0.318145	0.477	0.506	1.0061e-13
MYO18B	5.27628e-18	-0.309907	0.342	0.393	1.0495e-13
DGKI	5.7285e-18	-0.291872	0.557	0.567	1.13946e-13
MAP2K6	5.97352e-18	-0.259626	0.271	0.327	1.18819e-13
CSPG4	6.2453e-18	-0.275288	0.228	0.286	1.24225e-13
COG5	7.21768e-18	-0.28564	0.467	0.497	1.43567e-13
NELL1	8.33784e-18	-0.275456	0.731	0.715	1.65848e-13
PIP5K1C	8.63712e-18	-0.305669	0.326	0.377	1.71801e-13
MED27	8.70878e-18	-0.296602	0.319	0.369	1.73226e-13
SERINC5	1.06998e-17	-0.293413	0.525	0.54	2.12829e-13
TFAP2A	1.29024e-17	-0.256957	0.299	0.349	2.56642e-13
DOCK4	1.46282e-17	-0.281424	0.764	0.737	2.9097e-13
VPS13B	1.60838e-17	-0.268407	0.697	0.69	3.19923e-13
RP5-972B16.2	1.76004e-17	-0.323747	0.849	0.825	3.5009e-13
NXPH1	2.0363e-17	-0.262941	0.306	0.358	4.05041e-13
CLEC16A	2.33687e-17	-0.253362	0.837	0.798	4.64827e-13
GRM8	2.74386e-17	-0.267699	0.689	0.68	5.45782e-13
ANKH	2.9904e-17	-0.30417	0.431	0.462	5.9482e-13
LARS2	3.05913e-17	-0.272469	0.392	0.433	6.08492e-13
KIAA0922	3.11764e-17	-0.264795	0.464	0.497	6.2013e-13
ESRRB	3.17309e-17	-0.321571	0.382	0.421	6.3116e-13
GRIN2B	3.45143e-17	-0.298162	0.633	0.627	6.86524e-13
CFAP61	3.50245e-17	-0.25862	0.539	0.559	6.96671e-13
PDZD2	3.75889e-17	-0.255622	0.749	0.734	7.47681e-13
ZNF532	4.19849e-17	-0.268539	0.503	0.534	8.35122e-13
CHRM3	4.76522e-17	-0.285348	0.564	0.578	9.47851e-13
RIN3	5.24471e-17	-0.413559	0.5	0.508	1.04323e-12
PTPRS	6.12744e-17	-0.31235	0.423	0.457	1.21881e-12
NHSL2	7.67769e-17	-0.30164	0.59	0.598	1.52717e-12
TAF3	8.60325e-17	-0.27141	0.366	0.411	1.71127e-12
SHC3	1.5267e-16	-0.279496	0.376	0.419	3.03676e-12
B3GNTL1	1.81141e-16	-0.28445	0.398	0.432	3.60308e-12
PRDM2	2.19933e-16	-0.255523	0.413	0.452	4.37468e-12
HIP1	3.3775e-16	-0.274573	0.725	0.706	6.71819e-12
TRPC6	4.30204e-16	-0.258293	0.428	0.464	8.5572e-12
ADGRB1	4.45544e-16	-0.278895	0.299	0.348	8.86231e-12
SLC23A2	5.43004e-16	-0.278932	0.424	0.45	1.08009e-11
RBFOX2	6.20377e-16	-0.271044	0.7	0.684	1.23399e-11
NRXN1	6.70138e-16	-0.273796	0.759	0.745	1.33297e-11
ZFYVE28	7.63146e-16	-0.28452	0.497	0.516	1.51797e-11
RP11-506B6.7	1.26503e-15	-0.258497	0.281	0.329	2.51627e-11
PLCG2	1.28253e-15	-0.292187	0.595	0.596	2.55108e-11
LAMC3	1.51797e-15	-0.273586	0.295	0.343	3.0194e-11
PLAC1	1.53245e-15	-0.264028	0.307	0.356	3.04819e-11
STK10	1.57288e-15	-0.319717	0.536	0.542	3.12861e-11
MAP3K3	1.64775e-15	-0.256332	0.436	0.464	3.27755e-11
ADCY3	2.15025e-15	-0.293792	0.312	0.355	4.27706e-11
PIP5K1B	2.58435e-15	-0.276235	0.529	0.544	5.14053e-11
ASIC2	2.70964e-15	-0.302379	0.871	0.829	5.38975e-11
SPSB1	2.80373e-15	-0.28992	0.492	0.515	5.57691e-11
GPM6B	2.9088e-15	-0.261439	0.29	0.339	5.78589e-11
HOXB7	2.93875e-15	-0.257082	0.35	0.389	5.84546e-11
CADPS	2.98583e-15	-0.320907	0.482	0.5	5.93912e-11
TRPM2	3.42351e-15	-0.261251	0.21	0.263	6.80971e-11
BCAT1	4.4467e-15	-0.266544	0.269	0.315	8.84493e-11
SMUG1	7.68235e-15	-0.27239	0.413	0.445	1.5281e-10
MAP2	1.02163e-14	-0.253304	0.466	0.496	2.03213e-10
BRD4	1.34605e-14	-0.280747	0.605	0.604	2.67742e-10
GALNT13	1.72236e-14	-0.2588	0.461	0.485	3.42594e-10
PHACTR3	1.78058e-14	-0.306441	0.535	0.543	3.54176e-10
SMAP2	2.28794e-14	-0.263281	0.226	0.274	4.55093e-10
SLC4A10	2.3495e-14	-0.279699	0.428	0.458	4.67339e-10
ABCA13	2.38458e-14	-0.26212	0.454	0.485	4.74317e-10
NOS1	2.53725e-14	-0.264372	0.387	0.423	5.04684e-10
ADARB2	2.89226e-14	-0.318999	0.642	0.63	5.75299e-10
CD36	3.26292e-14	-0.256153	0.423	0.453	6.49028e-10
CHST11	3.90631e-14	-0.313514	0.712	0.694	7.77004e-10
ABCG1	4.25179e-14	-0.27812	0.433	0.463	8.45723e-10
ELK3	4.37459e-14	-0.318067	0.367	0.398	8.7015e-10
DSCAM	4.49523e-14	-0.302877	0.679	0.665	8.94146e-10
SMIM12	5.3925e-14	-0.277972	0.405	0.433	1.07262e-09
DTNB	5.73972e-14	-0.257272	0.546	0.554	1.14169e-09
LMOD1	6.14085e-14	-0.298659	0.24	0.284	1.22148e-09
RCAN2	7.22891e-14	-0.282144	0.488	0.501	1.4379e-09
MED12L	7.61889e-14	-0.26689	0.596	0.588	1.51547e-09
SCARA5	8.27962e-14	-0.258776	0.28	0.323	1.6469e-09
C12orf60	8.64738e-14	-0.252519	0.406	0.435	1.72005e-09
TMOD1	8.99736e-14	-0.266091	0.277	0.32	1.78967e-09
AHRR	9.10917e-14	-0.270065	0.372	0.41	1.81191e-09
HSPG2	1.14972e-13	-0.284171	0.671	0.654	2.2869e-09
HIVEP3	1.15852e-13	-0.250242	0.847	0.822	2.30441e-09
ZFPM1	1.34116e-13	-0.257607	0.54	0.546	2.66771e-09
CTD-3088G3.8	1.59635e-13	-0.25097	0.524	0.535	3.17529e-09
SEC24D	1.61364e-13	-0.252178	0.33	0.369	3.2097e-09
CAPZB	2.03721e-13	-0.293427	0.699	0.666	4.05221e-09
FBLN1	2.45888e-13	-0.296838	0.376	0.405	4.89097e-09
ATP10A	2.71812e-13	-0.319498	0.45	0.471	5.40662e-09
LITAF	3.52582e-13	-0.271129	0.665	0.643	7.01321e-09
PLD5	3.76909e-13	-0.270115	0.452	0.475	7.4971e-09
KCNH7	3.80783e-13	-0.252373	0.431	0.458	7.57415e-09
CHSY3	4.83392e-13	-0.250859	0.327	0.367	9.61514e-09
NR4A3	5.67922e-13	-0.26001	0.366	0.396	1.12965e-08
DENND3	5.73283e-13	-0.259275	0.649	0.628	1.14032e-08
FRY	9.87261e-13	-0.263448	0.534	0.543	1.96376e-08
FMN2	1.35171e-12	-0.251685	0.464	0.485	2.68869e-08
LMX1B	1.64875e-12	-0.267523	0.268	0.31	3.27954e-08
EXOC6B	2.27416e-12	-0.26138	0.607	0.598	4.52354e-08
ZNF365	2.38857e-12	-0.270712	0.513	0.521	4.7511e-08
CBFA2T3	2.63123e-12	-0.306192	0.305	0.34	5.23379e-08
UNC13C	2.69303e-12	-0.263918	0.487	0.505	5.35671e-08
FMNL3	3.37894e-12	-0.280011	0.465	0.478	6.72106e-08
POU2F2	3.51353e-12	-0.253249	0.278	0.315	6.98875e-08
TNFRSF1B	4.21254e-12	-0.332724	0.25	0.286	8.37916e-08
UBAC2	4.26128e-12	-0.296287	0.575	0.573	8.47611e-08
MAPK4	5.2686e-12	-0.275152	0.417	0.438	1.04798e-07
FAM19A5	5.64881e-12	-0.372546	0.496	0.508	1.1236e-07
NOTCH1	6.07564e-12	-0.268433	0.518	0.529	1.20851e-07
SORCS1	7.20344e-12	-0.266242	0.58	0.58	1.43284e-07
PEAK1	7.35457e-12	-0.279157	0.562	0.561	1.4629e-07
PRKCQ	7.79143e-12	-0.254471	0.452	0.473	1.54979e-07
WBSCR17	1.17392e-11	-0.267378	0.633	0.621	2.33505e-07
PRKCB	1.74584e-11	-0.312458	0.46	0.467	3.47265e-07
TG	2.3062e-11	-0.315994	0.652	0.622	4.58726e-07
NDRG1	3.21828e-11	-0.261295	0.665	0.632	6.40147e-07
LPAR1	3.36741e-11	-0.272336	0.38	0.403	6.69812e-07
SYNPO2	5.74784e-11	-0.309041	0.547	0.541	1.1433e-06
RFTN1	5.90244e-11	-0.321744	0.573	0.563	1.17405e-06
SH3PXD2A	1.81132e-10	-0.276846	0.797	0.752	3.6029e-06
PLXNC1	1.93262e-10	-0.254555	0.372	0.399	3.84417e-06
GABBR2	3.14241e-10	-0.279037	0.522	0.528	6.25057e-06
TIMP3	5.13137e-10	-0.281805	0.399	0.419	1.02068e-05
ADARB1	6.40524e-10	-0.261722	0.44	0.455	1.27407e-05
SPECC1	1.04862e-09	-0.286105	0.629	0.61	2.08581e-05
MEIS2	1.15748e-09	-0.283125	0.447	0.46	2.30235e-05
VIPR2	1.48803e-09	-0.251167	0.326	0.35	2.95983e-05
ARMC9	2.18822e-09	-0.282157	0.469	0.474	4.35259e-05
LINGO1	2.39182e-09	-0.264	0.412	0.431	4.75757e-05
AMZ1	1.02181e-08	-0.310575	0.436	0.436	0.000203249
CDH23	1.66178e-08	-0.276407	0.863	0.798	0.000330544
IL1RAPL2	1.91561e-07	-0.329578	0.697	0.666	0.00381034
SLC12A3	5.22234e-07	-0.257593	0.258	0.283	0.0103878
PARVB	1.35809e-06	-0.302158	0.38	0.383	0.0270138
NAV1	2.69832e-06	-0.269003	0.638	0.609	0.0536723
FRMPD4	5.16217e-06	-0.259133	0.456	0.457	0.102681
CDH4	1.12301e-05	-0.261604	0.707	0.673	0.223378
PALD1	7.14131e-05	-0.253039	0.388	0.384	1
SLIT3	0.0185994	-0.28805	0.84	0.765	1
GLI2	0.048933	-0.251976	0.735	0.619	1
GRK5	0.276524	-0.278665	0.735	0.653	1
NFASC	0.494249	-0.260374	0.513	0.456	1

## Sheet: PEC_PODO
	p_val	avg_log2FC	pct.1	pct.2	p_val_adj
WT1	1.33599e-99	0.943258	0.548	0.135	2.65741e-95
CRB2	2.94184e-83	0.983819	0.682	0.232	5.85161e-79
NPHS2	3.85459e-82	0.53272	0.295	0.047	7.66717e-78
C2orf71	4.04307e-73	0.507851	0.298	0.053	8.04207e-69
TYRO3	9.35265e-71	0.87907	0.51	0.151	1.86033e-66
NPHS1	1.49286e-66	0.808626	0.507	0.154	2.96945e-62
LMX1B	6.10843e-62	1.20351	0.661	0.296	1.21503e-57
PTPRO	6.36655e-62	1.23177	0.798	0.456	1.26637e-57
CLIC5	8.35962e-59	1.16246	0.784	0.448	1.66281e-54
KLHL29	1.30912e-58	1.07518	0.925	0.743	2.60398e-54
BMP7	1.53709e-57	0.770508	0.647	0.255	3.05742e-53
ATP10A	4.65416e-55	1.11199	0.795	0.462	9.25758e-51
ZBTB7C	2.52785e-52	0.932091	0.942	0.742	5.02815e-48
ARHGAP28	8.08374e-52	0.997873	0.726	0.383	1.60794e-47
PARD6G	5.8062e-50	0.866592	0.62	0.274	1.15491e-45
FGF1	3.81783e-47	0.968919	0.709	0.391	7.59404e-43
HTRA1	4.80392e-46	0.774064	0.603	0.268	9.55548e-42
PLCE1	1.16955e-45	1.00819	0.74	0.434	2.32636e-41
GMDS	2.48001e-45	0.858814	0.955	0.824	4.93299e-41
ABLIM2	1.32085e-44	0.995051	0.86	0.638	2.62729e-40
FMN2	1.18656e-43	0.936319	0.774	0.476	2.36019e-39
TSPAN2	4.52821e-43	0.74168	0.565	0.245	9.00706e-39
MAGI2	4.45149e-42	0.950841	0.955	0.864	8.85446e-38
FRMD1	1.36185e-41	0.573804	0.435	0.155	2.70886e-37
CLDN11	1.04563e-39	0.844685	0.839	0.593	2.07985e-35
FOXC2	1.44052e-39	0.336118	0.243	0.058	2.86533e-35
NDNF	1.17395e-37	0.47949	0.315	0.095	2.3351e-33
SNCA	1.56364e-36	0.622504	0.531	0.228	3.11023e-32
TACC2	3.49471e-36	0.787562	0.911	0.728	6.95132e-32
FAM179A	5.92319e-36	0.744999	0.599	0.296	1.17818e-31
SYNPO	3.91937e-34	0.641511	0.839	0.558	7.79601e-30
CORO2B	2.53911e-33	0.674421	0.791	0.501	5.05054e-29
PLA2R1	7.3178e-33	0.764397	0.572	0.295	1.45558e-28
F2R	8.6966e-33	0.414423	0.332	0.111	1.72984e-28
MSI2	1.51975e-32	0.679804	0.959	0.877	3.02293e-28
TSPAN5	3.79643e-32	0.668945	0.723	0.424	7.55147e-28
ARHGAP23	5.02941e-32	0.707999	0.753	0.475	1.0004e-27
PARD3	1.1577e-31	0.579652	0.976	0.87	2.30277e-27
KIRREL	3.18003e-31	0.689296	0.836	0.588	6.32539e-27
PPFIA4	4.02359e-31	0.690656	0.565	0.282	8.00332e-27
EPB41L5	5.13808e-31	0.63276	0.661	0.378	1.02202e-26
ILDR2	8.34953e-31	0.676273	0.606	0.329	1.6608e-26
ZNF423	3.92392e-30	0.531552	0.914	0.733	7.80507e-26
TGFBR3	4.38574e-30	0.693737	0.877	0.713	8.72367e-26
MME	6.45148e-30	0.715476	0.531	0.269	1.28326e-25
DOCK5	7.72687e-30	0.675707	0.74	0.475	1.53695e-25
FYN	2.24937e-29	0.761719	0.818	0.618	4.47422e-25
FAT1	2.91125e-29	0.617744	0.849	0.598	5.79078e-25
PDGFRB	3.99808e-29	0.51712	0.613	0.323	7.95258e-25
PTGDS	4.72753e-29	0.519094	0.298	0.102	9.40353e-25
MECOM	7.65569e-29	-0.975099	0.613	0.776	1.52279e-24
JPH2	1.60927e-28	0.577631	0.517	0.254	3.201e-24
RERG	2.26904e-28	0.678887	0.832	0.589	4.51335e-24
SPTB	3.07642e-28	0.649566	0.795	0.539	6.11932e-24
SNX25	7.45219e-28	0.724154	0.723	0.494	1.48231e-23
PODXL	9.78646e-28	0.725431	0.616	0.365	1.94663e-23
MAML3	1.03675e-27	0.590686	0.952	0.845	2.0622e-23
SULF2	1.1946e-26	0.623857	0.733	0.473	2.37618e-22
GRK5	2.67366e-26	0.633277	0.849	0.665	5.31818e-22
TCF7L1	2.98755e-26	0.701558	0.795	0.587	5.94253e-22
SEMA5A	3.25737e-26	0.7098	0.846	0.714	6.47923e-22
SRGAP2B	6.64808e-26	0.430916	0.373	0.153	1.32237e-21
DACH1	6.86171e-26	0.855144	0.699	0.49	1.36486e-21
SPOCK1	2.23036e-25	0.647735	0.866	0.723	4.43641e-21
ZDHHC6	2.45301e-25	0.426035	0.315	0.12	4.87928e-21
ST6GALNAC3	4.24509e-25	0.788289	0.757	0.623	8.44392e-21
FRY	5.32322e-25	0.719843	0.747	0.538	1.05884e-20
CDC14A	5.57209e-25	0.771935	0.688	0.472	1.10834e-20
NPAS3	8.16345e-25	0.585972	0.894	0.74	1.62379e-20
MYBPH	8.79614e-25	0.371081	0.216	0.065	1.74964e-20
TENM3	1.42423e-24	0.55927	0.86	0.657	2.83294e-20
KLF7	1.43956e-24	0.57393	0.805	0.596	2.86343e-20
IL1RAP	2.57434e-24	0.561434	0.634	0.377	5.12063e-20
SOX6	4.08657e-24	0.629589	0.901	0.794	8.12859e-20
UNC5C	4.25923e-24	0.679018	0.702	0.482	8.47204e-20
SPOCK2	4.72029e-24	0.528198	0.418	0.192	9.38913e-20
VTI1A	5.03331e-24	0.711461	0.777	0.581	1.00118e-19
DDN	5.86777e-24	0.39372	0.305	0.116	1.16716e-19
CRIM1	6.4269e-24	0.618309	0.873	0.732	1.27837e-19
PKNOX2	6.54034e-24	0.655429	0.836	0.645	1.30094e-19
PARD3B	1.09135e-23	0.638479	0.932	0.81	2.17081e-19
CCBE1	1.17884e-23	0.70786	0.637	0.413	2.34484e-19
TJP1	2.51049e-23	0.666321	0.791	0.605	4.99362e-19
NEBL	3.1705e-23	0.725126	0.781	0.591	6.30645e-19
DPYSL3	4.43134e-23	0.535814	0.623	0.36	8.81438e-19
EYA2	5.38404e-23	0.554999	0.75	0.505	1.07094e-18
GAL3ST2	7.27098e-23	0.33865	0.291	0.11	1.44627e-18
CCDC85C	1.49721e-22	0.630534	0.801	0.662	2.9781e-18
SRGAP2C	1.5707e-22	0.539756	0.531	0.3	3.12428e-18
KIAA1211	1.69619e-22	0.648677	0.668	0.419	3.3739e-18
ADORA1	5.42936e-22	0.60043	0.589	0.36	1.07995e-17
PTPRQ	5.79345e-22	0.591082	0.527	0.29	1.15237e-17
RNF220	1.02107e-21	0.633604	0.747	0.512	2.03101e-17
SLC35G1	1.71489e-21	0.415778	0.353	0.154	3.41108e-17
SRGAP2	1.97844e-21	0.654135	0.675	0.474	3.93531e-17
NCS1	2.94171e-21	0.488012	0.664	0.418	5.85136e-17
PRKAG2	3.99443e-21	-0.566191	0.784	0.892	7.94532e-17
SORBS1	5.05263e-21	-0.700299	0.572	0.772	1.00502e-16
CTDSPL	5.25146e-21	0.565518	0.815	0.617	1.04457e-16
NECAB1	5.56737e-21	0.475722	0.507	0.274	1.10741e-16
NKD1	6.11152e-21	0.420315	0.592	0.342	1.21564e-16
TMCO3	6.94994e-21	0.504886	0.592	0.354	1.38241e-16
FIGN	7.0366e-21	0.466472	0.589	0.348	1.39965e-16
BORCS5	9.00333e-21	0.535549	0.634	0.395	1.79085e-16
RSPH9	9.69508e-21	0.472376	0.425	0.204	1.92845e-16
NES	9.7201e-21	0.333436	0.257	0.093	1.93343e-16
TMCC3	1.26373e-20	0.500228	0.623	0.386	2.51368e-16
PDLIM2	1.72766e-20	0.523697	0.62	0.384	3.4365e-16
NLK	1.87532e-20	0.553891	0.705	0.492	3.7302e-16
ENPEP	2.2198e-20	0.594724	0.61	0.391	4.41541e-16
TENM2	2.78158e-20	0.487572	0.945	0.83	5.53284e-16
SLC45A1	3.45187e-20	0.3858	0.39	0.182	6.86612e-16
ADAMTS9	4.11703e-20	0.564626	0.849	0.681	8.18918e-16
IQGAP2	4.83286e-20	0.757345	0.719	0.546	9.61304e-16
TANC1	5.36279e-20	0.532735	0.897	0.779	1.06671e-15
ATP8A2	7.96186e-20	0.539842	0.863	0.69	1.58369e-15
INF2	9.53501e-20	0.490601	0.582	0.345	1.89661e-15
COLGALT2	1.13807e-19	0.493524	0.462	0.244	2.26374e-15
PCED1B	1.47557e-19	0.524655	0.586	0.353	2.93505e-15
BCR	1.52954e-19	-0.664376	0.555	0.742	3.04241e-15
CBLB	1.59715e-19	0.603575	0.709	0.53	3.17689e-15
SNX29	1.66167e-19	-0.551343	0.853	0.902	3.30522e-15
PC	1.84711e-19	0.585985	0.726	0.537	3.67408e-15
ADAMTS19	2.23779e-19	0.576834	0.483	0.278	4.45118e-15
PHF21B	2.3208e-19	0.402517	0.521	0.286	4.6163e-15
MAN1C1	2.33925e-19	-0.63184	0.486	0.694	4.653e-15
FOXD2	3.57734e-19	0.322368	0.339	0.15	7.11568e-15
ARHGEF26	3.62826e-19	0.561938	0.5	0.291	7.21698e-15
SRGAP1	3.65918e-19	0.499241	0.853	0.711	7.27847e-15
COL4A3	3.81721e-19	0.563881	0.685	0.486	7.5928e-15
MGLL	3.83822e-19	-0.599317	0.531	0.724	7.6346e-15
PRDM16	5.03232e-19	-0.711456	0.678	0.81	1.00098e-14
WIPF3	5.32014e-19	0.448902	0.517	0.292	1.05823e-14
NTNG1	5.58677e-19	0.597033	0.637	0.43	1.11126e-14
RYR3	6.82245e-19	0.52672	0.805	0.64	1.35705e-14
PRDM5	8.00513e-19	0.540914	0.568	0.344	1.5923e-14
BNIP3L	1.15293e-18	0.502133	0.747	0.549	2.29328e-14
JAZF1	1.6655e-18	0.484823	0.832	0.641	3.31284e-14
PTPN14	1.74051e-18	0.484675	0.846	0.688	3.46206e-14
RP11-290H9.2	1.87003e-18	0.518042	0.757	0.564	3.71967e-14
FNBP1	2.39878e-18	0.446946	0.729	0.501	4.77142e-14
CHST1	2.58817e-18	0.314571	0.295	0.125	5.14814e-14
FOXL1	2.70205e-18	0.283634	0.226	0.082	5.37466e-14
SMAD6	3.01074e-18	0.497499	0.825	0.648	5.98867e-14
APBB2	5.91309e-18	0.480235	0.921	0.808	1.17617e-13
KCNH2	6.55848e-18	0.44735	0.418	0.213	1.30455e-13
C14orf37	6.76889e-18	0.525592	0.86	0.749	1.3464e-13
PARVA	8.07454e-18	0.506686	0.671	0.453	1.60611e-13
EIF3M	8.39033e-18	0.402543	0.332	0.155	1.66892e-13
FRS2	8.41722e-18	0.482645	0.586	0.361	1.67427e-13
SPSB1	9.11385e-18	0.465089	0.733	0.507	1.81284e-13
GPSM1	1.36942e-17	0.464423	0.538	0.319	2.72392e-13
IP6K3	1.87187e-17	0.391028	0.329	0.152	3.72333e-13
ITGB3	1.95947e-17	0.48446	0.699	0.482	3.89758e-13
HSPB8	2.09158e-17	0.34224	0.541	0.308	4.16036e-13
CHI3L1	2.69672e-17	0.28982	0.216	0.08	5.36404e-13
EFNB2	3.49276e-17	0.41665	0.524	0.31	6.94746e-13
MYL9	3.52367e-17	0.324339	0.336	0.155	7.00893e-13
PCOLCE2	5.31354e-17	0.418093	0.411	0.215	1.05692e-12
SIX2	6.14087e-17	0.302192	0.277	0.119	1.22148e-12
CACNB2	6.2152e-17	0.507131	0.75	0.547	1.23627e-12
LARGE1	6.50993e-17	0.424911	0.938	0.837	1.29489e-12
SFMBT2	6.88827e-17	0.631547	0.719	0.523	1.37015e-12
FLT4	6.9292e-17	0.404694	0.353	0.171	1.37829e-12
MFSD6	6.92937e-17	0.436186	0.538	0.324	1.37832e-12
NPR3	8.39229e-17	0.504753	0.568	0.36	1.66931e-12
KCNT2	8.8715e-17	0.447	0.664	0.447	1.76463e-12
SBSPON	1.26242e-16	0.406854	0.514	0.294	2.51108e-12
NPR1	1.81237e-16	0.373616	0.312	0.143	3.60498e-12
TNS1	1.83557e-16	-0.52592	0.705	0.887	3.65114e-12
IQCJ	1.90896e-16	0.60754	0.548	0.354	3.79711e-12
TMEM40	4.2818e-16	0.360933	0.325	0.154	8.51693e-12
AFAP1L2	5.1145e-16	0.470148	0.709	0.506	1.01733e-11
FBXO21	6.50761e-16	0.423132	0.466	0.264	1.29443e-11
NTNG2	7.45552e-16	0.425701	0.582	0.355	1.48298e-11
PLA2G16	8.7103e-16	0.432697	0.473	0.274	1.73257e-11
SIL1	9.57669e-16	0.424575	0.897	0.786	1.9049e-11
ANKRD33B	1.00086e-15	0.474302	0.723	0.529	1.99082e-11
THSD4	1.0876e-15	-0.508163	0.705	0.835	2.16335e-11
HS3ST3A1	1.22554e-15	0.431281	0.387	0.205	2.43773e-11
FOXN4	1.25094e-15	0.329376	0.277	0.124	2.48825e-11
PHYHIP	1.25663e-15	0.368108	0.38	0.194	2.49956e-11
NGF	1.28325e-15	0.367198	0.332	0.162	2.55252e-11
TMEM51	1.47966e-15	-0.515092	0.449	0.662	2.9432e-11
MCC	1.50793e-15	0.443235	0.863	0.724	2.99942e-11
MTSS1	2.31067e-15	0.516653	0.832	0.687	4.59615e-11
C15orf59	2.64483e-15	0.321088	0.277	0.127	5.26083e-11
P3H2	2.69702e-15	0.413627	0.812	0.646	5.36465e-11
FLT1	2.6997e-15	0.361645	0.572	0.36	5.36998e-11
SHROOM3	2.70064e-15	0.419861	0.904	0.791	5.37185e-11
TFCP2L1	2.74736e-15	-0.603176	0.301	0.511	5.46478e-11
TOM1L2	3.02618e-15	0.471893	0.832	0.655	6.01938e-11
CHST11	3.39556e-15	-0.621252	0.541	0.7	6.7541e-11
NFASC	4.03621e-15	0.437023	0.664	0.463	8.02843e-11
GJA1	4.23769e-15	0.256294	0.233	0.095	8.42919e-11
C9orf3	4.91646e-15	0.391086	0.955	0.89	9.77933e-11
SIRPA	5.13125e-15	0.381273	0.565	0.36	1.02066e-10
BAIAP2	5.30429e-15	0.404915	0.829	0.653	1.05508e-10
CSGALNACT1	5.43014e-15	-0.629763	0.565	0.712	1.08011e-10
AC037459.4	7.41433e-15	0.407516	0.592	0.388	1.47478e-10
MRGPRF	8.34985e-15	0.435507	0.38	0.209	1.66087e-10
C1QL1	8.55594e-15	0.254552	0.25	0.108	1.70186e-10
ERC2	8.567e-15	0.408194	0.908	0.77	1.70406e-10
POLA2	9.63328e-15	0.457996	0.493	0.306	1.91616e-10
ZNRF3	9.9886e-15	0.492029	0.853	0.715	1.98683e-10
VGLL4	1.32077e-14	0.431756	0.863	0.72	2.62715e-10
CLMN	1.44919e-14	-0.488297	0.548	0.729	2.88259e-10
TNNT2	1.56365e-14	0.390423	0.277	0.132	3.11027e-10
CDC42EP3	1.57369e-14	0.392014	0.599	0.402	3.13022e-10
DCUN1D2	1.71264e-14	0.366214	0.459	0.267	3.40661e-10
MPP5	2.64587e-14	0.388391	0.596	0.391	5.2629e-10
ASAP2	2.8778e-14	-0.49135	0.688	0.818	5.72422e-10
PTPRD	2.97236e-14	0.397213	0.966	0.921	5.91232e-10
SPATA13	2.97284e-14	0.381107	0.952	0.86	5.91328e-10
RP11-307N16.6	3.02475e-14	0.38156	0.952	0.863	6.01653e-10
FXYD1	3.19478e-14	0.279228	0.298	0.141	6.35474e-10
VAV3	3.25564e-14	-0.508613	0.49	0.658	6.47579e-10
TMEM178A	3.42464e-14	0.28732	0.308	0.149	6.81195e-10
RBM47	4.47715e-14	-0.533782	0.616	0.737	8.9055e-10
SLC25A37	4.61663e-14	0.428249	0.61	0.431	9.18294e-10
MGAT5	4.62521e-14	0.545761	0.832	0.716	9.20001e-10
TMEM150C	5.38357e-14	0.389625	0.366	0.2	1.07085e-09
SSH2	5.40133e-14	-0.467812	0.562	0.719	1.07438e-09
DST	5.68535e-14	0.399348	0.932	0.832	1.13087e-09
CERS6	5.78738e-14	0.468735	0.729	0.581	1.15117e-09
UTRN	5.95638e-14	0.424505	0.894	0.787	1.18478e-09
SPSB4	6.07269e-14	0.31964	0.493	0.291	1.20792e-09
IGF1R	6.39173e-14	0.432231	0.938	0.849	1.27138e-09
SEPT11	6.99065e-14	0.46686	0.671	0.49	1.39051e-09
RALGPS1	7.82281e-14	-0.500991	0.658	0.785	1.55604e-09
MTHFD1L	8.38976e-14	-0.511846	0.613	0.765	1.66881e-09
FAM134B	1.03103e-13	0.388217	0.798	0.606	2.05081e-09
CTTNBP2	1.06086e-13	0.467372	0.675	0.489	2.11015e-09
SORT1	1.12798e-13	0.432957	0.558	0.372	2.24367e-09
LNX1	1.13414e-13	-0.534145	0.473	0.632	2.25592e-09
ABTB2	1.15052e-13	-0.479706	0.678	0.78	2.28849e-09
KCND3	1.24881e-13	0.53702	0.589	0.399	2.48402e-09
PIEZO1	1.25265e-13	0.456047	0.757	0.579	2.49165e-09
LONRF2	1.46716e-13	0.314122	0.39	0.214	2.91833e-09
CA10	1.52602e-13	0.500833	0.726	0.57	3.03541e-09
CLIP4	1.58181e-13	0.422855	0.469	0.282	3.14638e-09
FXYD6-FXYD2	1.96435e-13	-0.492723	0.322	0.516	3.90729e-09
RFC1	2.0118e-13	0.438994	0.408	0.237	4.00168e-09
LRCH3	2.03105e-13	0.344449	0.503	0.308	4.03996e-09
POU6F2	2.2307e-13	0.450457	0.743	0.588	4.43708e-09
PDLIM5	2.30487e-13	0.515363	0.774	0.621	4.58461e-09
NLRP1	2.3485e-13	0.42603	0.479	0.3	4.67141e-09
ERI3	2.54546e-13	0.410029	0.616	0.43	5.06318e-09
PAQR5	3.1433e-13	-0.559925	0.36	0.543	6.25234e-09
GOLGA4	3.66733e-13	0.378554	0.575	0.383	7.29468e-09
FAM89A	3.7168e-13	0.334364	0.274	0.133	7.39309e-09
BGN	3.74422e-13	0.30492	0.295	0.146	7.44762e-09
SLCO3A1	3.86497e-13	-0.496355	0.616	0.785	7.68781e-09
SNX9	4.19044e-13	-0.491925	0.589	0.715	8.3352e-09
LGI4	4.85378e-13	0.335944	0.414	0.238	9.65466e-09
GLI2	5.14469e-13	0.378991	0.808	0.637	1.02333e-08
EXPH5	6.12574e-13	0.445252	0.517	0.341	1.21847e-08
SIPA1L2	6.13202e-13	0.405296	0.568	0.38	1.21972e-08
HAUS7	6.79422e-13	0.378296	0.541	0.365	1.35144e-08
CCNK	6.9505e-13	0.416612	0.637	0.486	1.38252e-08
ECE1	7.03025e-13	-0.504866	0.545	0.699	1.39839e-08
AC013264.1	8.31247e-13	0.463047	0.774	0.651	1.65343e-08
THSD7A	8.97248e-13	0.514572	0.729	0.606	1.78472e-08
MXRA8	9.75861e-13	0.317059	0.308	0.156	1.94108e-08
CHD7	1.02756e-12	0.417765	0.688	0.534	2.04392e-08
TBXA2R	1.12252e-12	0.260986	0.219	0.095	2.2328e-08
OSBPL3	1.18822e-12	-0.529206	0.51	0.656	2.36348e-08
FRMD3	1.70959e-12	0.374584	0.774	0.623	3.40054e-08
IGFBP2	2.07768e-12	0.324719	0.36	0.198	4.13271e-08
TBXAS1	2.12285e-12	0.408256	0.764	0.596	4.22255e-08
FKBP5	2.32153e-12	0.464676	0.685	0.512	4.61776e-08
TMEM200C	2.3603e-12	0.257555	0.216	0.094	4.69487e-08
SDC2	2.36496e-12	0.369073	0.692	0.52	4.70413e-08
MYOZ3	2.47866e-12	0.278279	0.284	0.14	4.9303e-08
KIAA1217	2.6471e-12	-0.372199	0.86	0.896	5.26534e-08
TERF2	2.83152e-12	0.318959	0.548	0.356	5.63217e-08
PRKCI	2.86926e-12	0.367676	0.531	0.345	5.70725e-08
TLN2	3.56978e-12	-0.455713	0.747	0.822	7.10064e-08
FLRT2	4.21508e-12	0.309297	0.442	0.264	8.38421e-08
CHN2	4.22565e-12	-0.491879	0.599	0.736	8.40524e-08
SULF1	4.44132e-12	0.384892	0.524	0.343	8.83423e-08
NR2F1	4.47164e-12	0.254657	0.346	0.182	8.89454e-08
TNS3	4.58271e-12	0.33872	0.979	0.909	9.11546e-08
LHFPL2	5.35704e-12	-0.506732	0.582	0.703	1.06557e-07
RPL37A	5.55158e-12	0.356829	0.668	0.478	1.10427e-07
ROBO1	6.04158e-12	0.34868	0.88	0.731	1.20173e-07
TSHZ3	6.07545e-12	0.324681	0.428	0.25	1.20847e-07
WLS	6.70157e-12	-0.490217	0.408	0.569	1.33301e-07
GALNT18	7.6091e-12	-0.419013	0.682	0.778	1.51353e-07
TNNC2	8.88015e-12	0.294108	0.322	0.171	1.76635e-07
NDRG2	9.24472e-12	0.380271	0.599	0.431	1.83887e-07
ANKRD44	1.01853e-11	0.429462	0.784	0.677	2.02596e-07
TXNRD2	1.15214e-11	0.411108	0.483	0.318	2.29173e-07
SND1	1.18017e-11	0.375436	0.887	0.774	2.34747e-07
ADGRL2	1.44327e-11	-0.473273	0.647	0.746	2.8708e-07
ALS2CL	1.54861e-11	0.373661	0.435	0.27	3.08034e-07
RBFOX1	1.56517e-11	0.336847	0.942	0.836	3.11327e-07
ARHGEF12	1.56592e-11	0.436498	0.675	0.525	3.11477e-07
DPP6	1.66627e-11	0.411343	0.856	0.756	3.31437e-07
SLC9A3R2	1.81439e-11	0.342151	0.366	0.211	3.609e-07
SNX8	1.84631e-11	0.368219	0.637	0.47	3.6725e-07
ITGAV	1.97327e-11	0.330785	0.572	0.388	3.92502e-07
AFAP1	2.19496e-11	0.343255	0.839	0.686	4.36599e-07
PRKCH	2.21115e-11	-0.416008	0.743	0.834	4.3982e-07
MED27	2.32142e-11	0.329172	0.545	0.357	4.61753e-07
JAKMIP2	2.43605e-11	0.323369	0.404	0.245	4.84554e-07
MYLK	2.43821e-11	0.362738	0.901	0.777	4.84984e-07
ARHGEF16	2.52797e-11	0.335968	0.452	0.288	5.02839e-07
KPNA6	2.5897e-11	0.425964	0.473	0.309	5.15117e-07
TRAPPC3L	2.78308e-11	0.274112	0.264	0.128	5.53582e-07
KLHL42	2.939e-11	0.264669	0.281	0.145	5.84596e-07
RUNX1T1	2.98932e-11	0.349235	0.473	0.297	5.94606e-07
CDC45	3.00485e-11	0.347631	0.401	0.243	5.97694e-07
SLC2A12	3.2481e-11	0.295344	0.387	0.228	6.46079e-07
IGSF9B	3.35751e-11	0.403654	0.455	0.296	6.67842e-07
PLCB1	3.43724e-11	-0.458362	0.791	0.852	6.83701e-07
FAM65B	3.47262e-11	0.464053	0.445	0.292	6.90738e-07
LAMA5	3.78035e-11	0.380368	0.688	0.534	7.5195e-07
RAPGEF3	4.11375e-11	0.373271	0.654	0.494	8.18266e-07
PALLD	4.71325e-11	0.297247	0.89	0.788	9.37513e-07
ZNF710	4.72037e-11	-0.535134	0.329	0.504	9.38929e-07
FNIP2	5.06456e-11	-0.423307	0.575	0.696	1.00739e-06
CXXC5	5.22551e-11	0.36501	0.757	0.631	1.03941e-06
SETBP1	5.47499e-11	-0.364765	0.757	0.856	1.08903e-06
ALDH3B1	5.85256e-11	0.349893	0.534	0.367	1.16413e-06
CIITA	6.04863e-11	-0.478608	0.288	0.459	1.20313e-06
NOD1	6.43244e-11	0.305708	0.592	0.406	1.27948e-06
PLB1	6.47321e-11	-0.409255	0.589	0.722	1.28759e-06
SBF2	6.84985e-11	0.375512	0.777	0.653	1.3625e-06
KANK3	6.86274e-11	0.335934	0.373	0.22	1.36507e-06
DHRS7B	7.00743e-11	0.326563	0.469	0.293	1.39385e-06
PPHLN1	8.30158e-11	0.314815	0.644	0.478	1.65127e-06
DACH2	9.22617e-11	0.307523	0.61	0.433	1.83518e-06
FAM167A	9.77517e-11	-0.48824	0.233	0.405	1.94438e-06
GOLIM4	1.06963e-10	0.306032	0.545	0.376	2.12761e-06
NOC2L	1.16621e-10	0.268931	0.346	0.194	2.31972e-06
MEIS1	1.23076e-10	0.353591	0.582	0.409	2.44811e-06
LYN	1.27919e-10	-0.439074	0.336	0.511	2.54444e-06
ABCA4	1.30279e-10	0.372071	0.75	0.603	2.59137e-06
HOXA3	1.30655e-10	0.358238	0.791	0.62	2.59885e-06
RP11-47I22.4	1.31046e-10	-0.376603	0.558	0.72	2.60664e-06
FLI1	1.37576e-10	-0.512871	0.247	0.414	2.73652e-06
INPP4B	1.48456e-10	-0.466937	0.654	0.759	2.95294e-06
BMP1	1.52096e-10	0.380684	0.592	0.412	3.02534e-06
CELSR1	1.6231e-10	-0.341548	0.534	0.688	3.22851e-06
ZDHHC14	1.72916e-10	-0.392905	0.634	0.762	3.43947e-06
AC104304.4	1.7722e-10	0.295906	0.284	0.15	3.52509e-06
EPAS1	1.81839e-10	-0.442929	0.49	0.647	3.61695e-06
BARX2	1.8408e-10	-0.455727	0.195	0.356	3.66154e-06
NECTIN2	1.84585e-10	0.345052	0.654	0.486	3.67158e-06
FBXL7	1.8981e-10	0.336853	0.688	0.515	3.77551e-06
GPRIN3	1.96417e-10	-0.404935	0.223	0.393	3.90692e-06
CPEB1	1.99895e-10	0.256227	0.349	0.197	3.97611e-06
AHDC1	2.07823e-10	0.321877	0.836	0.688	4.13382e-06
DGCR8	2.15262e-10	0.335913	0.428	0.269	4.28178e-06
LIMK2	2.18808e-10	0.359855	0.623	0.459	4.35232e-06
ERGIC1	2.27351e-10	0.307717	0.89	0.816	4.52223e-06
IKZF2	2.27874e-10	0.349742	0.503	0.339	4.53265e-06
MAP7	2.56431e-10	-0.38987	0.356	0.515	5.10067e-06
EEPD1	2.62847e-10	-0.438213	0.534	0.665	5.22829e-06
WFS1	2.64933e-10	0.307161	0.466	0.3	5.26979e-06
TET3	2.66415e-10	0.345752	0.589	0.423	5.29926e-06
TEAD4	2.80602e-10	0.38468	0.558	0.392	5.58145e-06
INTS12	2.91575e-10	0.403514	0.568	0.408	5.79972e-06
KCNJ1	2.95597e-10	-0.41896	0.178	0.341	5.87971e-06
BACE2	3.0675e-10	-0.452833	0.356	0.524	6.10157e-06
MIB1	3.15435e-10	0.391385	0.589	0.463	6.27431e-06
ATP6V0D2	3.28777e-10	0.393716	0.435	0.284	6.53971e-06
GLIS3	3.39321e-10	-0.337411	0.818	0.883	6.74944e-06
CAPN2	3.4696e-10	0.339755	0.795	0.642	6.90139e-06
TMOD2	3.55648e-10	0.283281	0.312	0.176	7.0742e-06
CASZ1	3.60506e-10	0.488814	0.825	0.714	7.17083e-06
PDE7B	3.79302e-10	0.377286	0.805	0.67	7.5447e-06
NFIC	3.83778e-10	0.338952	0.904	0.786	7.63373e-06
SGIP1	3.86452e-10	0.38379	0.64	0.497	7.68691e-06
CASR	4.00326e-10	-0.409318	0.182	0.352	7.96288e-06
CDC7	4.14513e-10	0.273227	0.274	0.147	8.24507e-06
LIMCH1	4.50565e-10	-0.424436	0.606	0.729	8.9622e-06
RBMS1	4.76667e-10	0.355346	0.791	0.683	9.48139e-06
HOXA9	5.14774e-10	0.303355	0.517	0.345	1.02394e-05
PKDCC	5.19159e-10	0.319634	0.394	0.238	1.03266e-05
TGM2	5.25447e-10	-0.432922	0.298	0.467	1.04517e-05
KANK1	5.40614e-10	0.373518	0.863	0.753	1.07533e-05
TLE4	5.42216e-10	0.349531	0.644	0.496	1.07852e-05
TET2	5.45627e-10	0.374032	0.551	0.388	1.08531e-05
LCA5	5.49785e-10	0.295287	0.418	0.254	1.09358e-05
DOCK10	5.50231e-10	-0.464174	0.438	0.588	1.09446e-05
DDAH1	5.98389e-10	-0.40433	0.596	0.733	1.19026e-05
PLLP	6.09185e-10	-0.392341	0.223	0.387	1.21173e-05
KIF13B	6.36162e-10	-0.441329	0.514	0.639	1.26539e-05
TEAD3	6.60881e-10	0.332979	0.524	0.352	1.31456e-05
SIK3	6.99341e-10	0.421892	0.795	0.684	1.39106e-05
HSPA12A	7.10626e-10	0.326718	0.822	0.69	1.41351e-05
MAP6	7.73069e-10	0.437874	0.387	0.248	1.53771e-05
PCDH1	7.75656e-10	-0.432161	0.223	0.382	1.54286e-05
HOXA6	7.91935e-10	0.289031	0.384	0.239	1.57524e-05
CAMK2A	9.10937e-10	0.314987	0.37	0.225	1.81194e-05
EPHA7	9.33671e-10	0.331847	0.503	0.341	1.85717e-05
C4orf19	1.00964e-09	-0.406519	0.401	0.545	2.00828e-05
PDZRN3	1.1063e-09	-0.428701	0.449	0.61	2.20055e-05
ATP8B1	1.10679e-09	0.326545	0.726	0.585	2.20151e-05
AKT3	1.16402e-09	0.387907	0.736	0.582	2.31534e-05
ACVR1B	1.19165e-09	-0.440007	0.288	0.432	2.37031e-05
F3	1.24683e-09	0.308917	0.274	0.151	2.48007e-05
ZFPM2	1.26719e-09	0.254548	0.904	0.81	2.52057e-05
RAI14	1.28097e-09	0.305533	0.801	0.655	2.54797e-05
FGD4	1.28318e-09	-0.402253	0.586	0.701	2.55237e-05
NEDD9	1.28572e-09	0.306265	0.901	0.795	2.55742e-05
TEF	1.30189e-09	0.375063	0.627	0.469	2.58958e-05
RTN4R	1.30481e-09	0.265248	0.349	0.206	2.59539e-05
TPD52L1	1.39459e-09	-0.411785	0.312	0.478	2.77397e-05
ATXN10	1.40111e-09	0.333232	0.616	0.444	2.78695e-05
VPS37B	1.42409e-09	-0.406909	0.325	0.477	2.83266e-05
TMOD1	1.45869e-09	0.383101	0.459	0.31	2.90149e-05
PRKCE	1.46241e-09	-0.36402	0.829	0.901	2.90888e-05
TMEM53	1.52727e-09	0.395811	0.568	0.415	3.03788e-05
TSHZ1	1.54448e-09	0.31182	0.592	0.438	3.07213e-05
ARHGEF38	1.57071e-09	-0.418209	0.342	0.495	3.12431e-05
NXN	1.59441e-09	0.308563	0.736	0.582	3.17144e-05
SASH1	1.60447e-09	0.357359	0.836	0.743	3.19144e-05
HIVEP2	1.70399e-09	0.32776	0.812	0.702	3.3894e-05
PACSIN2	1.78861e-09	-0.386759	0.692	0.795	3.55772e-05
BBS9	1.79582e-09	0.360337	0.682	0.548	3.57207e-05
SNX19	1.87452e-09	0.297218	0.479	0.319	3.72861e-05
ITIH5	1.90467e-09	0.277291	0.411	0.259	3.78857e-05
PPARGC1A	1.92258e-09	-0.436435	0.394	0.545	3.8242e-05
TMPRSS4-AS1	1.93434e-09	-0.415624	0.219	0.374	3.84759e-05
ZFHX2	1.94148e-09	0.307676	0.449	0.304	3.8618e-05
OLFML2A	1.96444e-09	0.284785	0.37	0.226	3.90747e-05
ITPKB	2.00257e-09	-0.431277	0.455	0.612	3.98332e-05
HS3ST3B1	2.00877e-09	0.319287	0.517	0.359	3.99564e-05
STK39	2.01319e-09	-0.465529	0.558	0.666	4.00444e-05
MDFIC	2.03698e-09	0.269058	0.459	0.295	4.05175e-05
LINGO1	2.04021e-09	0.371707	0.589	0.425	4.05817e-05
CTC-432M15.3	2.08386e-09	0.320368	0.784	0.678	4.14501e-05
PLEKHA6	2.20443e-09	-0.35006	0.579	0.707	4.38484e-05
SDR42E1	2.20489e-09	0.253555	0.253	0.134	4.38574e-05
SORBS2	2.31984e-09	-0.38467	0.661	0.762	4.61438e-05
SEC14L1	2.33352e-09	0.345129	0.781	0.645	4.6416e-05
DCBLD2	2.38125e-09	0.36158	0.538	0.4	4.73655e-05
VAC14	2.42435e-09	0.363988	0.822	0.726	4.82228e-05
GFOD1	2.42647e-09	0.315228	0.603	0.435	4.8265e-05
FAM107B	2.43117e-09	-0.35604	0.616	0.745	4.83584e-05
TULP4	2.48921e-09	0.374027	0.726	0.599	4.9513e-05
TMEM266	2.73325e-09	0.370185	0.579	0.428	5.43671e-05
TMPRSS2	2.81091e-09	-0.453945	0.288	0.443	5.59118e-05
ACSL5	2.84424e-09	0.316488	0.353	0.217	5.65747e-05
KCTD1	2.87655e-09	-0.407868	0.514	0.648	5.72175e-05
IGF1	2.98273e-09	0.27239	0.336	0.194	5.93295e-05
ARHGEF37	3.02617e-09	0.347502	0.658	0.517	6.01935e-05
ACOXL	3.18205e-09	-0.439958	0.5	0.642	6.32941e-05
SSBP3	3.22867e-09	0.283542	0.856	0.76	6.42215e-05
FXYD2	3.87711e-09	-0.386922	0.329	0.49	7.71196e-05
MAGI1	4.12124e-09	-0.373	0.791	0.855	8.19755e-05
TG	4.12244e-09	-0.449731	0.51	0.629	8.19994e-05
UACA	4.33303e-09	0.274171	0.634	0.473	8.61882e-05
TBC1D4	4.48065e-09	-0.366389	0.49	0.62	8.91246e-05
ESRRG	4.79366e-09	-0.387007	0.736	0.79	9.53508e-05
EPN2	4.94607e-09	0.380464	0.661	0.522	9.83822e-05
PVR	4.98656e-09	0.276378	0.339	0.203	9.91877e-05
WBP1L	5.29456e-09	0.374155	0.767	0.617	0.000105314
DISP1	5.82527e-09	0.313078	0.486	0.335	0.00011587
GRIK2	5.88838e-09	0.317174	0.644	0.485	0.000117126
CTNNBIP1	5.90406e-09	0.322847	0.603	0.441	0.000117438
MUM1	5.96929e-09	0.281465	0.428	0.279	0.000118735
PTPN13	6.28326e-09	0.33792	0.671	0.518	0.00012498
ALDH1L1	6.57308e-09	-0.374798	0.24	0.406	0.000130745
SERINC5	6.73792e-09	0.359797	0.678	0.534	0.000134024
ARHGAP29	6.83898e-09	0.277993	0.671	0.516	0.000136034
PRR5-ARHGAP8	7.09263e-09	-0.391408	0.462	0.596	0.00014108
AMOTL2	7.10856e-09	0.293343	0.64	0.478	0.000141396
NHEJ1	7.42289e-09	-0.383197	0.226	0.378	0.000147649
COG7	7.53081e-09	0.275408	0.452	0.297	0.000149795
PRR5L	7.63881e-09	-0.371544	0.442	0.606	0.000151944
AGBL4	8.37832e-09	-0.357482	0.842	0.878	0.000166653
LRRC1	8.37842e-09	0.310992	0.606	0.458	0.000166655
SHROOM2	8.53217e-09	0.323309	0.627	0.48	0.000169713
LRRC20	8.86643e-09	0.272924	0.551	0.395	0.000176362
ITGB8	8.88285e-09	0.283071	0.654	0.503	0.000176689
COL4A4	8.9965e-09	0.322529	0.596	0.45	0.000178949
ZFYVE9	9.20546e-09	0.353322	0.49	0.349	0.000183106
EHD4	9.68678e-09	0.359194	0.664	0.53	0.00019268
CACNA1D	9.90081e-09	-0.405453	0.688	0.785	0.000196937
LHPP	1.02441e-08	-0.43009	0.466	0.583	0.000203765
EGLN3	1.02839e-08	-0.341101	0.733	0.812	0.000204557
SPARC	1.06722e-08	0.250932	0.397	0.253	0.00021228
MCTP2	1.07858e-08	0.312576	0.61	0.458	0.000214541
SAMD11	1.11916e-08	0.325382	0.486	0.338	0.000222612
TTC33	1.20328e-08	0.334317	0.671	0.544	0.000239345
BCAR3	1.20513e-08	0.364903	0.88	0.829	0.000239712
PTH1R	1.22588e-08	0.276024	0.545	0.386	0.00024384
NQO1	1.24505e-08	0.317974	0.353	0.221	0.000247653
CTBP1	1.271e-08	0.285025	0.545	0.385	0.000252815
RNF152	1.29428e-08	-0.392602	0.229	0.37	0.000257446
RASGEF1B	1.29681e-08	-0.325823	0.688	0.798	0.000257949
MYH9	1.30545e-08	0.292616	0.914	0.83	0.000259667
SOBP	1.36363e-08	0.347191	0.603	0.455	0.000271239
GTF3C1	1.45029e-08	0.282008	0.606	0.449	0.000288476
CGNL1	1.45822e-08	0.320785	0.839	0.718	0.000290054
LOXL1	1.50084e-08	0.316478	0.562	0.404	0.000298533
RP11-231C18.3	1.55519e-08	-0.304938	0.908	0.916	0.000309343
TMCO4	1.56891e-08	-0.398755	0.397	0.529	0.000312072
DGKD	1.59812e-08	0.4041	0.565	0.43	0.000317883
GSTCD	1.60932e-08	0.331367	0.401	0.261	0.000320109
SRFBP1	1.74923e-08	0.284444	0.401	0.262	0.000347939
CACNB4	1.81391e-08	-0.412403	0.425	0.555	0.000360805
LTBP4	1.83588e-08	0.314145	0.606	0.453	0.000365174
PITPNM2	1.91459e-08	-0.390697	0.524	0.666	0.000380831
AOC1	1.9301e-08	-0.292666	0.106	0.244	0.000383915
ILDR1	1.94938e-08	-0.343029	0.147	0.284	0.000387751
GTPBP1	2.0266e-08	0.294924	0.568	0.422	0.000403111
RASSF6	2.03196e-08	-0.302896	0.168	0.313	0.000404176
RAB11FIP5	2.14493e-08	-0.407804	0.394	0.523	0.000426648
EPB41L3	2.27506e-08	-0.399225	0.428	0.575	0.000452532
JARID2	2.29681e-08	0.37346	0.846	0.759	0.000456859
ZNF804A	2.3027e-08	0.366097	0.469	0.331	0.00045803
SIM1	2.33576e-08	-0.428249	0.267	0.403	0.000464606
ZEB2	2.342e-08	0.267097	0.709	0.511	0.000465847
CARMIL1	2.35236e-08	-0.405746	0.555	0.675	0.000467907
HOXA10-HOXA9	2.57521e-08	0.270112	0.551	0.395	0.000512235
PTPRM	2.65446e-08	-0.370611	0.795	0.858	0.000527999
PRKCQ	2.78991e-08	-0.403097	0.318	0.472	0.000554942
CECR2	2.99916e-08	0.368224	0.483	0.338	0.000596563
IPCEF1	3.04711e-08	-0.391883	0.414	0.551	0.000606101
TNFRSF19	3.16498e-08	0.31085	0.63	0.479	0.000629546
RP11-201K10.3	3.1687e-08	-0.39472	0.219	0.366	0.000630286
OGFRL1	3.63695e-08	0.29814	0.322	0.199	0.000723425
TINAGL1	3.71024e-08	-0.333773	0.144	0.288	0.000738005
TRAPPC10	3.76475e-08	0.335823	0.545	0.407	0.000748847
ZNF521	3.89725e-08	0.349345	0.606	0.464	0.000775203
PRKAR2B	3.93385e-08	0.3097	0.432	0.289	0.000782483
KAZN	4.01026e-08	-0.287045	0.932	0.955	0.000797682
SLC16A10	4.03143e-08	0.30722	0.568	0.427	0.000801892
BCAR1	4.0508e-08	0.251993	0.764	0.633	0.000805745
DNAAF5	4.05885e-08	0.312227	0.616	0.474	0.000807346
CD44	4.08926e-08	-0.38473	0.216	0.361	0.000813394
AC013461.1	4.145e-08	0.317283	0.5	0.358	0.000824482
ZC3H12D	4.35565e-08	-0.334089	0.154	0.29	0.000866383
TBC1D7	4.38243e-08	-0.363933	0.277	0.414	0.000871709
F5	4.42406e-08	0.270711	0.353	0.221	0.000879989
PLEKHG1	4.43861e-08	0.318648	0.76	0.669	0.000882884
RNF144A	4.53947e-08	-0.398067	0.339	0.482	0.000902946
CDCP1	4.56361e-08	-0.381337	0.229	0.372	0.000907747
SYNJ2	4.70378e-08	0.260374	0.829	0.684	0.000935629
DENND3	4.8455e-08	-0.403591	0.524	0.633	0.000963818
REPS1	4.91895e-08	0.256539	0.408	0.271	0.000978428
CDK6	5.19521e-08	0.290973	0.767	0.653	0.00103338
FLNB	5.26887e-08	-0.332228	0.661	0.769	0.00104803
ATP8B4	5.49845e-08	-0.441872	0.39	0.506	0.0010937
GPC6	5.61405e-08	0.316989	0.884	0.82	0.00111669
GALNT16	5.71806e-08	-0.397919	0.25	0.389	0.00113738
RCC1L	5.82844e-08	0.305684	0.39	0.254	0.00115934
WDR1	5.85694e-08	-0.335825	0.435	0.574	0.001165
CHL1	6.01437e-08	-0.373619	0.363	0.496	0.00119632
PPARG	6.14162e-08	-0.386488	0.277	0.419	0.00122163
HSPG2	6.33514e-08	-0.332972	0.514	0.66	0.00126012
PAK1	6.42074e-08	0.293613	0.538	0.4	0.00127715
SLC7A7	6.52516e-08	-0.38926	0.257	0.392	0.00129792
CNNM3	6.74137e-08	0.257052	0.39	0.251	0.00134093
RUNX1	6.92561e-08	-0.345201	0.938	0.939	0.00137757
SORCS3	7.11816e-08	-0.402275	0.565	0.674	0.00141587
NOTCH1	7.33564e-08	-0.434333	0.408	0.529	0.00145913
CSDC2	7.98117e-08	0.288317	0.346	0.224	0.00158753
CHD3	8.11378e-08	0.307712	0.418	0.281	0.00161391
ATP6V0A4	8.32795e-08	-0.37918	0.223	0.366	0.00165651
ZNF280D	8.84109e-08	0.280788	0.712	0.596	0.00175858
STX11	8.97768e-08	0.255506	0.271	0.16	0.00178575
ITGA3	9.29913e-08	0.287902	0.613	0.463	0.00184969
MLXIP	9.85329e-08	0.264977	0.702	0.538	0.00195992
FOXN3	1.01784e-07	-0.376997	0.719	0.796	0.00202459
MVB12A	1.03768e-07	0.308578	0.414	0.279	0.00206406
LRRC2	1.08692e-07	0.29869	0.36	0.231	0.002162
PAPSS2	1.10366e-07	-0.355729	0.229	0.367	0.00219529
METTL21A	1.13087e-07	0.295554	0.401	0.274	0.00224941
TRERF1	1.16394e-07	-0.394959	0.49	0.607	0.00231519
HS3ST1	1.17241e-07	-0.360968	0.199	0.324	0.00233204
PPFIBP2	1.27072e-07	-0.362612	0.558	0.639	0.00252759
EHF	1.28972e-07	-0.368449	0.223	0.356	0.00256538
MYO1E	1.29326e-07	0.390062	0.836	0.78	0.00257242
TRPC6	1.30925e-07	0.318259	0.582	0.456	0.00260423
SLC43A2	1.33338e-07	-0.400836	0.397	0.524	0.00265222
ZNRF1	1.36469e-07	-0.356397	0.428	0.564	0.00271451
NSMCE2	1.39564e-07	-0.307626	0.613	0.726	0.00277608
TPST2	1.40562e-07	-0.418804	0.264	0.392	0.00279592
CPQ	1.46136e-07	0.272187	0.788	0.688	0.0029068
MARCH10	1.51609e-07	-0.411109	0.373	0.494	0.00301565
ZNF608	1.59055e-07	0.299671	0.726	0.614	0.00316376
MYO10	1.60056e-07	-0.374057	0.675	0.745	0.00318367
CD2AP	1.60505e-07	0.28859	0.579	0.448	0.00319261
KIF1B	1.65514e-07	0.348404	0.627	0.512	0.00329223
BCAM	1.77114e-07	0.253073	0.356	0.229	0.00352298
GABRP	1.82355e-07	-0.300668	0.123	0.255	0.00362722
CSPP1	1.83781e-07	0.333303	0.514	0.38	0.00365559
KIF13A	1.92364e-07	0.28488	0.685	0.541	0.00382631
CYS1	1.94299e-07	0.276567	0.455	0.318	0.00386481
THRA	1.94927e-07	0.340874	0.565	0.425	0.00387729
CCDC33	2.00069e-07	-0.39345	0.404	0.523	0.00397958
EVL	2.00318e-07	0.400059	0.692	0.6	0.00398452
NCK2	2.02345e-07	0.276491	0.723	0.587	0.00402485
GLI3	2.15376e-07	0.295118	0.682	0.531	0.00428404
SLC2A1	2.17084e-07	-0.351715	0.363	0.496	0.00431801
FNBP1L	2.22896e-07	0.312913	0.473	0.338	0.00443363
SCFD2	2.40286e-07	0.332904	0.729	0.61	0.00477952
COPS5	2.44895e-07	0.284698	0.363	0.237	0.0048712
EPB41L1	2.77391e-07	-0.36987	0.589	0.677	0.00551759
STK10	2.78426e-07	-0.419169	0.435	0.542	0.00553818
ALOX5AP	2.78966e-07	-0.301977	0.12	0.248	0.00554891
TMPRSS4	2.86367e-07	-0.349187	0.175	0.302	0.00569613
YPEL1	2.96356e-07	0.270717	0.425	0.291	0.00589482
NPNT	2.96651e-07	0.299746	0.562	0.441	0.00590068
FAM65A	2.99179e-07	0.34298	0.61	0.5	0.00595098
GULP1	3.15021e-07	0.33317	0.723	0.604	0.00626608
IARS	3.1724e-07	0.250665	0.363	0.236	0.00631022
IQCJ-SCHIP1	3.29787e-07	0.265969	0.955	0.879	0.00655979
CMIP	3.37498e-07	-0.342595	0.846	0.869	0.00671316
REXO1	3.52208e-07	0.330082	0.449	0.316	0.00700578
PKHD1	3.57008e-07	-0.350393	0.692	0.758	0.00710124
STMN1	3.71553e-07	0.276911	0.449	0.314	0.00739055
SH3RF1	3.82465e-07	0.28076	0.75	0.649	0.00760762
IFFO1	3.8721e-07	0.291567	0.397	0.271	0.007702
RP11-33O4.2	3.98842e-07	-0.351562	0.291	0.422	0.00793337
GPR39	4.18228e-07	-0.388901	0.387	0.508	0.00831898
FHOD3	4.24811e-07	-0.270693	0.76	0.816	0.00844993
TTLL5	4.42265e-07	0.273714	0.781	0.675	0.0087971
PITPNM3	4.4631e-07	0.326859	0.527	0.392	0.00887756
DIP2B	4.50928e-07	-0.356909	0.507	0.614	0.00896941
WDFY2	4.5779e-07	-0.336793	0.527	0.627	0.00910591
CEP85L	4.58734e-07	0.299122	0.634	0.511	0.00912467
RIN2	4.63592e-07	-0.353845	0.562	0.655	0.00922131
AKAP13	4.66282e-07	-0.298662	0.767	0.864	0.00927482
ST14	4.91518e-07	-0.367057	0.318	0.445	0.00977678
MED15	5.00382e-07	0.292931	0.709	0.602	0.00995309
NFIA	5.14557e-07	-0.293586	0.822	0.874	0.0102351
ZSWIM6	5.65876e-07	0.265984	0.781	0.696	0.0112558
FYB	5.73381e-07	-0.371836	0.226	0.35	0.0114051
RREB1	6.00521e-07	-0.359905	0.705	0.745	0.011945
SPTBN1	6.20881e-07	-0.345215	0.764	0.826	0.01235
FSTL4	6.48985e-07	-0.392502	0.521	0.625	0.012909
HPN	6.56948e-07	-0.270346	0.158	0.288	0.0130674
PCCA	6.707e-07	-0.301123	0.651	0.722	0.0133409
TNS2	6.82082e-07	0.250757	0.661	0.546	0.0135673
ST6GAL1	6.8371e-07	0.286892	0.723	0.613	0.0135997
FRMD4A	7.00261e-07	-0.260481	0.829	0.906	0.0139289
RAD54L2	7.04565e-07	0.306086	0.401	0.272	0.0140145
COX7A2L	7.50785e-07	0.306885	0.51	0.392	0.0149339
TRIM2	7.84971e-07	-0.414334	0.568	0.651	0.0156139
PPM1H	7.86927e-07	0.28874	0.842	0.722	0.0156528
LAMA2	8.48955e-07	-0.315063	0.579	0.677	0.0168866
ARHGAP8	8.5863e-07	-0.311927	0.291	0.414	0.017079
MB21D2	8.70687e-07	0.268664	0.658	0.538	0.0173188
TSSK3	8.9282e-07	0.250727	0.384	0.256	0.0177591
GRHL2	8.94759e-07	-0.35506	0.401	0.523	0.0177976
TMEM64	9.44818e-07	0.297333	0.517	0.41	0.0187934
FHAD1	9.5486e-07	-0.378389	0.408	0.514	0.0189931
KIAA0040	1.00384e-06	0.255245	0.336	0.219	0.0199674
SLC2A5	1.00567e-06	-0.290467	0.144	0.271	0.0200037
SLC1A2	1.03712e-06	-0.390665	0.363	0.48	0.0206294
EHD2	1.05398e-06	0.273534	0.394	0.267	0.0209648
LIMS2	1.0935e-06	0.258992	0.414	0.292	0.0217508
RHOBTB2	1.11713e-06	0.312071	0.483	0.372	0.0222208
BCAS1	1.13026e-06	-0.304309	0.336	0.462	0.022482
MPPED2	1.13768e-06	-0.35668	0.435	0.55	0.0226297
HIPK2	1.14616e-06	0.330883	0.808	0.72	0.0227983
LRRK1	1.18096e-06	-0.369454	0.356	0.472	0.0234905
CNIH3	1.19864e-06	0.289186	0.75	0.64	0.0238422
DAG1	1.38032e-06	0.288666	0.586	0.462	0.0274559
SEMA4B	1.41838e-06	-0.321929	0.483	0.604	0.028213
SIPA1L3	1.53938e-06	-0.315708	0.678	0.756	0.0306198
PKP4	1.60588e-06	0.270755	0.726	0.612	0.0319426
TSC22D3	1.60731e-06	0.256427	0.596	0.48	0.0319711
EMX1	1.63136e-06	-0.316172	0.171	0.285	0.0324493
WASL	1.71218e-06	0.250116	0.452	0.329	0.034057
NHSL1	1.75627e-06	-0.303189	0.538	0.633	0.034934
TRIB1	1.80147e-06	-0.261428	0.322	0.461	0.0358331
C6orf132	1.89936e-06	-0.343044	0.271	0.387	0.0377801
PLA2G4F	1.93957e-06	-0.303854	0.113	0.224	0.0385799
ERN1	1.94714e-06	-0.312864	0.353	0.477	0.0387306
IGSF3	1.95612e-06	-0.33599	0.308	0.434	0.0389091
LRP5	2.09376e-06	-0.3157	0.445	0.588	0.041647
MAP2	2.09506e-06	0.293777	0.613	0.489	0.0416728
HMGN3	2.0971e-06	0.256327	0.38	0.262	0.0417133
ESR1	2.16323e-06	-0.328256	0.582	0.665	0.0430289
C5AR1	2.16654e-06	-0.318863	0.164	0.28	0.0430946
CHDH	2.21158e-06	-0.293019	0.188	0.305	0.0439905
TMEM63A	2.21753e-06	-0.304911	0.25	0.375	0.044109
UXS1	2.22094e-06	-0.323822	0.432	0.553	0.0441767
MACC1	2.22375e-06	-0.362879	0.336	0.442	0.0442326
TMTC2	2.23961e-06	-0.310727	0.555	0.659	0.0445481
MET	2.3469e-06	-0.280863	0.459	0.58	0.0466823
ST3GAL6	2.35863e-06	0.324415	0.5	0.388	0.0469156
COL15A1	2.36322e-06	-0.400944	0.377	0.499	0.0470069
ARHGAP22	2.41984e-06	-0.345341	0.455	0.555	0.0481329
CBFA2T2	2.45545e-06	0.275441	0.651	0.527	0.0488414
NOS1AP	2.48101e-06	0.265691	0.822	0.705	0.0493497
OAF	2.51622e-06	-0.264086	0.164	0.279	0.0500501
UBAP2	2.52306e-06	0.267777	0.524	0.403	0.0501863
LRRK2	2.56095e-06	-0.309395	0.298	0.425	0.0509398
CPVL	2.68922e-06	-0.335098	0.476	0.592	0.0534912
DNM2	2.76774e-06	-0.274604	0.63	0.723	0.0550532
SLCO2A1	2.86521e-06	-0.364482	0.346	0.458	0.0569919
MBP	2.92392e-06	-0.34348	0.702	0.774	0.0581598
AAK1	2.95427e-06	-0.313267	0.575	0.672	0.0587634
HNF1B	3.08552e-06	-0.303607	0.363	0.481	0.061374
ADAM19	3.12788e-06	-0.386856	0.408	0.518	0.0622166
SFXN5	3.21481e-06	-0.28723	0.438	0.553	0.0639458
CDC73	3.29814e-06	0.266807	0.469	0.349	0.0656033
BUB1B-PAK6	3.45997e-06	-0.311262	0.247	0.367	0.0688223
IL1RL2	3.52542e-06	-0.281493	0.226	0.351	0.0701241
WDR72	3.53227e-06	-0.282432	0.397	0.512	0.0702603
CLDN14	3.66029e-06	-0.259852	0.233	0.36	0.0728068
MYO5B	3.74403e-06	-0.295251	0.658	0.729	0.0744725
VTCN1	4.05255e-06	-0.261604	0.192	0.311	0.0806092
LIPH	4.09717e-06	-0.268222	0.13	0.243	0.0814969
ZNF496	4.40806e-06	0.30212	0.353	0.244	0.0876808
SH3TC1	4.43169e-06	-0.324919	0.558	0.654	0.0881508
MFSD4A	4.43226e-06	-0.287275	0.277	0.394	0.088162
CCNJL	4.45494e-06	-0.260576	0.274	0.387	0.0886133
BBOX1	4.84667e-06	-0.310154	0.212	0.325	0.0964052
SKAP1	5.04449e-06	-0.399343	0.445	0.539	0.10034
MSN	5.06982e-06	-0.271133	0.497	0.623	0.100844
THAP8	5.22213e-06	0.267486	0.418	0.305	0.103873
OGDHL	5.25258e-06	-0.306244	0.158	0.269	0.104479
DNMBP	5.34225e-06	-0.309928	0.452	0.554	0.106263
TANC2	5.42459e-06	-0.344392	0.486	0.585	0.1079
RHOQ	5.69086e-06	0.25004	0.503	0.382	0.113197
LPP	5.78276e-06	-0.271921	0.89	0.913	0.115025
PHC2	6.18018e-06	-0.320236	0.531	0.621	0.12293
ABO	6.28715e-06	-0.279457	0.134	0.24	0.125058
SLC25A42	6.2924e-06	0.250242	0.521	0.4	0.125162
PTPRE	6.41177e-06	-0.365015	0.483	0.6	0.127536
CAPG	6.5818e-06	-0.302862	0.25	0.373	0.130918
RARB	6.60442e-06	-0.297101	0.592	0.679	0.131368
SH3BP2	6.92818e-06	-0.336846	0.442	0.558	0.137808
SHC3	6.94387e-06	-0.335707	0.308	0.413	0.13812
SCIN	7.16399e-06	-0.266625	0.295	0.403	0.142499
NTF3	7.41159e-06	-0.349727	0.209	0.316	0.147424
TUBA1C	7.57766e-06	-0.300234	0.527	0.617	0.150727
F11R	7.64145e-06	-0.289403	0.25	0.368	0.151996
RAB3GAP2	7.77995e-06	0.301362	0.432	0.309	0.154751
VWA8	8.2929e-06	-0.373436	0.555	0.627	0.164954
C5orf67	8.31015e-06	-0.294526	0.288	0.407	0.165297
RANGAP1	8.45842e-06	0.279387	0.394	0.284	0.168247
PDE8A	8.46045e-06	-0.316525	0.462	0.568	0.168287
DLEU1	8.50339e-06	-0.299193	0.808	0.841	0.169141
CMTM4	8.54892e-06	0.281467	0.538	0.438	0.170047
TPST1	8.72417e-06	-0.368586	0.538	0.62	0.173533
NEURL1B	8.76753e-06	-0.348444	0.164	0.27	0.174395
MATN2	9.15379e-06	-0.379753	0.332	0.44	0.182078
ZFAT	9.15497e-06	0.252417	0.76	0.655	0.182101
RABGAP1L	9.22391e-06	0.30358	0.815	0.767	0.183473
SGK223	9.25714e-06	-0.306053	0.281	0.393	0.184134
UGT1A8	9.71997e-06	-0.262251	0.24	0.355	0.19334
ZC3H7B	9.96133e-06	0.284619	0.384	0.278	0.198141
SESTD1	1.00604e-05	-0.330333	0.353	0.458	0.200111
TSPAN1	1.01236e-05	-0.279498	0.199	0.312	0.201369
ARHGEF3	1.0834e-05	0.327715	0.832	0.816	0.215499
UMODL1	1.10659e-05	-0.31699	0.288	0.406	0.220112
SLC4A4	1.11928e-05	-0.282462	0.5	0.597	0.222636
ACTN1	1.14995e-05	-0.268976	0.603	0.705	0.228737
GPR160	1.16415e-05	-0.267858	0.223	0.333	0.23156
UBR4	1.17167e-05	-0.287418	0.473	0.56	0.233058
AIM1	1.22226e-05	-0.298785	0.466	0.562	0.243119
DENND2D	1.23029e-05	-0.272251	0.175	0.28	0.244718
CLEC16A	1.23218e-05	-0.32227	0.76	0.806	0.245094
SLC39A11	1.25381e-05	-0.339364	0.582	0.648	0.249396
ACTN4	1.26348e-05	0.261734	0.86	0.813	0.25132
UGT1A10	1.29701e-05	-0.270117	0.229	0.344	0.257988
KCNJ16	1.31094e-05	-0.327073	0.291	0.397	0.260758
SLCO4A1	1.3922e-05	-0.307015	0.332	0.443	0.276923
COBL	1.40143e-05	-0.309204	0.562	0.637	0.278759
CORO7	1.41994e-05	0.278377	0.808	0.725	0.282439
PCSK5	1.4821e-05	-0.25357	0.596	0.697	0.294804
FBLN5	1.5094e-05	-0.320963	0.267	0.382	0.300235
SLCO4C1	1.52603e-05	-0.257562	0.13	0.228	0.303543
GSTM5	1.5275e-05	-0.286991	0.257	0.368	0.303835
MERTK	1.56272e-05	-0.275317	0.432	0.534	0.310841
RNF150	1.5927e-05	0.259311	0.682	0.581	0.316804
PAK6	1.60993e-05	-0.297213	0.219	0.325	0.320231
HDDC2	1.61443e-05	-0.297155	0.25	0.358	0.321126
PIBF1	1.73641e-05	-0.300602	0.397	0.491	0.34539
CLDN10	1.74372e-05	-0.324307	0.363	0.471	0.346843
DAPK2	1.84922e-05	-0.279243	0.418	0.531	0.367829
SQRDL	1.85147e-05	0.264501	0.538	0.428	0.368275
MTURN	1.88028e-05	-0.291125	0.264	0.367	0.374006
PFKP	1.89586e-05	-0.268747	0.514	0.621	0.377106
SLC16A5	1.91906e-05	-0.269902	0.243	0.352	0.38172
RHPN2	1.93867e-05	-0.308936	0.377	0.491	0.385621
NECTIN4	1.96892e-05	-0.258476	0.113	0.21	0.391637
SLC12A3	1.96945e-05	-0.296333	0.168	0.28	0.391744
PRLR	1.9859e-05	-0.330587	0.37	0.471	0.395016
DSCAML1	2.07958e-05	-0.323147	0.668	0.739	0.41365
GNA14	2.16656e-05	-0.415812	0.384	0.471	0.430951
PDP1	2.20931e-05	-0.286913	0.36	0.468	0.439455
GATA3	2.40699e-05	-0.287573	0.134	0.229	0.478774
PDE2A	2.42268e-05	-0.361443	0.267	0.373	0.481896
TOX	2.4479e-05	-0.322097	0.479	0.565	0.486911
CTD-3088G3.8	2.45739e-05	-0.272524	0.421	0.535	0.4888
TRAM2	2.51563e-05	0.305123	0.664	0.574	0.500383
FAM20B	2.55183e-05	0.285866	0.363	0.265	0.507585
TGFA	2.56001e-05	-0.305571	0.36	0.467	0.509212
CORO7-PAM16	2.672e-05	0.258088	0.808	0.729	0.531487
OCLN	2.71559e-05	-0.299926	0.24	0.342	0.540158
AC006486.9	2.7219e-05	0.255535	0.651	0.555	0.541412
FXYD6	2.79724e-05	-0.281202	0.137	0.233	0.556399
TRIM46	2.86461e-05	-0.27931	0.168	0.271	0.569799
LAD1	2.95064e-05	0.271074	0.408	0.302	0.586912
PDGFA	2.97369e-05	0.258977	0.49	0.373	0.591496
OTOF	3.06446e-05	-0.326413	0.233	0.325	0.609552
TEX2	3.09893e-05	-0.293838	0.384	0.48	0.616408
ITSN1	3.11295e-05	-0.295369	0.705	0.75	0.619196
KRT8	3.15116e-05	-0.259347	0.408	0.513	0.626797
PLAC1	3.15312e-05	0.254573	0.452	0.345	0.627187
KALRN	3.20766e-05	-0.285193	0.801	0.842	0.638036
HUNK	3.21078e-05	-0.286998	0.483	0.579	0.638657
MEF2C	3.31639e-05	-0.348489	0.363	0.458	0.659664
ZPLD1	3.33024e-05	-0.274114	0.551	0.648	0.662418
SDC1	3.36006e-05	-0.290152	0.219	0.32	0.66835
ADGRF5	3.5249e-05	-0.332436	0.216	0.318	0.701139
AP000304.12	3.57198e-05	-0.257577	0.822	0.831	0.710502
BFSP2	3.64671e-05	0.26503	0.39	0.293	0.725367
RALYL	3.64712e-05	-0.259248	0.538	0.621	0.725449
SAMD12	3.7869e-05	-0.290758	0.599	0.681	0.753252
PDLIM1	3.95452e-05	-0.288314	0.312	0.413	0.786594
C1orf168	4.06703e-05	-0.263107	0.243	0.342	0.808973
SH3PXD2B	4.32724e-05	-0.346771	0.418	0.507	0.860732
SLC1A7	4.34349e-05	-0.309255	0.202	0.299	0.863963
NAV1	4.38898e-05	-0.37713	0.551	0.616	0.873013
SYT9	4.41628e-05	0.263881	0.49	0.387	0.878443
SMYD3	4.50599e-05	-0.277767	0.729	0.788	0.896287
IL16	4.62039e-05	-0.356387	0.301	0.397	0.919042
ABCC4	4.63437e-05	-0.2905	0.623	0.705	0.921822
CCDC146	4.8088e-05	-0.282274	0.476	0.568	0.956517
METRNL	4.84249e-05	-0.266305	0.274	0.373	0.963219
CREB5	4.85386e-05	-0.272724	0.764	0.795	0.965482
HOXB3	5.18427e-05	-0.317108	0.527	0.6	1
SORCS2	5.1873e-05	-0.275843	0.699	0.77	1
FAM171A1	5.23395e-05	-0.336879	0.432	0.521	1
JAK1	5.3649e-05	-0.255546	0.5	0.615	1
SLC47A1	5.52933e-05	-0.259555	0.346	0.456	1
PLXNA1	5.54491e-05	0.270363	0.432	0.326	1
CPNE5	5.5724e-05	-0.355114	0.336	0.431	1
AJAP1	5.65163e-05	-0.2666	0.25	0.357	1
ADAM22	5.74027e-05	-0.287371	0.387	0.474	1
IMPA2	5.81315e-05	-0.270039	0.466	0.566	1
CA12	6.24142e-05	-0.282479	0.37	0.471	1
BLNK	6.26496e-05	-0.256549	0.24	0.338	1
B9D1	6.27417e-05	0.263362	0.596	0.493	1
NADK	6.35915e-05	-0.26391	0.212	0.313	1
NPAS2	6.44717e-05	-0.265962	0.432	0.524	1
RAB20	6.51142e-05	-0.267228	0.39	0.481	1
B4GALNT3	6.52919e-05	-0.259123	0.298	0.404	1
ELMO1	6.94976e-05	-0.31638	0.695	0.742	1
PRKAB1	7.09744e-05	-0.266876	0.229	0.325	1
SH3GL2	7.32315e-05	-0.27517	0.291	0.387	1
KHDRBS3	7.47019e-05	-0.258343	0.442	0.529	1
COBLL1	7.67416e-05	-0.270908	0.548	0.633	1
CCSER1	7.72161e-05	-0.313826	0.805	0.828	1
GRAMD2	7.72802e-05	-0.25018	0.212	0.311	1
DGKG	7.72971e-05	-0.330973	0.545	0.62	1
CRTC3	7.98745e-05	-0.303731	0.411	0.497	1
RAPGEF6	8.08127e-05	0.267583	0.579	0.492	1
PIGL	8.16319e-05	-0.306623	0.411	0.501	1
DENND2A	8.24756e-05	-0.309885	0.538	0.618	1
MTHFR	8.57225e-05	-0.263086	0.425	0.517	1
NAPEPLD	8.60839e-05	0.250536	0.408	0.301	1
MAL	8.82337e-05	-0.306593	0.277	0.374	1
AKT2	8.96437e-05	0.32144	0.548	0.463	1
SH3GL1	8.96475e-05	-0.275621	0.432	0.534	1
ALPL	9.05863e-05	-0.256703	0.253	0.355	1
CTNND2	9.0934e-05	-0.292343	0.671	0.753	1
VWF	9.547e-05	-0.322024	0.486	0.584	1
GLYATL1	9.77288e-05	-0.28826	0.264	0.356	1
DOK5	9.78617e-05	-0.283021	0.308	0.405	1
CTD-2207O23.3	9.99551e-05	0.250257	0.435	0.341	1
GDA	0.000103066	-0.306622	0.25	0.34	1
PPCDC	0.000105682	-0.29325	0.428	0.512	1
HDAC4	0.000107335	-0.28655	0.808	0.837	1
CHRM3	0.000108445	-0.314457	0.483	0.577	1
TSPAN14	0.000109609	-0.272586	0.534	0.622	1
FBLN1	0.000112738	-0.28688	0.308	0.401	1
SLC26A7	0.000113934	-0.25597	0.253	0.352	1
HK1	0.000115409	-0.285086	0.462	0.549	1
SLC1A3	0.00011547	-0.265694	0.137	0.226	1
DMGDH	0.000116262	-0.289167	0.51	0.603	1
ZNF277	0.000116784	0.256698	0.531	0.415	1
FAM131C	0.000118974	-0.256249	0.185	0.276	1
FAM49A	0.00012052	-0.296337	0.277	0.377	1
GOLM1	0.000120681	-0.250266	0.219	0.319	1
CIT	0.000127416	-0.287213	0.497	0.592	1
SLA	0.000127939	-0.2779	0.158	0.246	1
RECQL5	0.000129137	-0.290378	0.442	0.511	1
TBCD	0.000129439	-0.29342	0.606	0.659	1
PPL	0.000130564	-0.271239	0.497	0.578	1
MKL2	0.000130944	-0.292525	0.387	0.469	1
SLC12A8	0.000131442	-0.276281	0.387	0.491	1
PRICKLE2	0.000131467	0.261171	0.887	0.793	1
KIAA1549	0.000131692	-0.261239	0.38	0.478	1
IL1R1	0.000136794	-0.26335	0.483	0.59	1
SCD5	0.00014025	0.278382	0.61	0.52	1
ITGA6	0.000141579	-0.300413	0.36	0.445	1
TSPAN18	0.000151323	-0.288526	0.582	0.652	1
GAB1	0.000154017	-0.287746	0.497	0.575	1
RUNX3	0.000154124	-0.264298	0.192	0.285	1
UHRF1	0.000161349	-0.259593	0.168	0.256	1
ELF1	0.000164214	0.257072	0.699	0.6	1
KCNC4	0.000167014	-0.25833	0.322	0.416	1
SIM2	0.000167661	-0.320594	0.168	0.254	1
ARSB	0.000168267	-0.291734	0.373	0.471	1
ATP2B2	0.000170626	-0.311314	0.466	0.554	1
LAMB4	0.000173285	-0.286098	0.288	0.377	1
CA5A	0.000178577	-0.280869	0.202	0.289	1
GPATCH1	0.000182464	-0.253073	0.158	0.243	1
MTMR7	0.000190573	-0.253218	0.182	0.275	1
TRPC7	0.000190744	-0.25769	0.219	0.313	1
PTH2R	0.000191512	-0.29239	0.562	0.628	1
PAPPA2	0.000191522	-0.369479	0.466	0.559	1
KYNU	0.000197529	-0.255017	0.216	0.306	1
CYFIP2	0.000203904	-0.284169	0.5	0.57	1
CCDC88C	0.000216843	-0.300331	0.459	0.535	1
TBC1D14	0.000230403	-0.279868	0.688	0.718	1
LYPD6B	0.000231529	-0.308159	0.26	0.35	1
SGMS2	0.000232096	-0.257443	0.353	0.443	1
BTBD1	0.000236104	0.261549	0.329	0.242	1
SMCO4	0.000247784	-0.254613	0.315	0.407	1
SH3RF3	0.000249024	-0.355814	0.671	0.727	1
TFEB	0.00025675	-0.257146	0.5	0.583	1
TMEM184B	0.000265758	-0.284381	0.339	0.423	1
CFAP61	0.00026669	-0.267647	0.473	0.556	1
SNTB1	0.000268896	-0.290363	0.449	0.529	1
RASGRF2	0.000272188	-0.27101	0.38	0.464	1
NLGN1	0.000274285	-0.284033	0.685	0.742	1
SLIT2	0.000274497	-0.294674	0.5	0.55	1
SWAP70	0.000274801	-0.283352	0.373	0.46	1
STARD8	0.000284655	-0.279958	0.257	0.339	1
EPB41	0.000286588	-0.265909	0.432	0.505	1
HECW2	0.00028916	-0.303638	0.469	0.539	1
ABCA1	0.000293881	-0.283061	0.5	0.575	1
ABLIM3	0.000305891	-0.304182	0.295	0.378	1
CADPS2	0.000319086	-0.325958	0.582	0.646	1
LBH	0.000344276	0.263307	0.521	0.438	1
APOBEC3A	0.000344891	-0.254236	0.212	0.298	1
RP11-295K3.1	0.000349685	-0.271113	0.38	0.467	1
SORBS3	0.000351392	0.297569	0.527	0.44	1
VMP1	0.00035247	-0.252638	0.575	0.671	1
ESPN	0.00035854	-0.254141	0.274	0.365	1
RASGRF1	0.000375411	-0.25988	0.432	0.509	1
BASP1	0.000400755	-0.263372	0.401	0.481	1
CERKL	0.000425541	-0.267456	0.233	0.315	1
MYO9B	0.000436353	-0.350767	0.551	0.606	1
TK1	0.000455232	-0.25673	0.291	0.369	1
SLC23A2	0.000455303	-0.260504	0.363	0.447	1
ASAP3	0.000477698	-0.255347	0.271	0.361	1
CTNNA2	0.00049407	-0.255682	0.815	0.836	1
ANO2	0.000523892	-0.285369	0.514	0.579	1
RGS3	0.000548251	-0.291065	0.733	0.761	1
EPB41L4B	0.000551994	-0.289657	0.36	0.433	1
GSR	0.000553003	-0.276862	0.312	0.382	1
CALN1	0.000554015	-0.32361	0.51	0.571	1
SHISA6	0.000572806	0.255503	0.538	0.457	1
CFLAR	0.00061713	-0.273402	0.493	0.554	1
VSTM4	0.000629325	-0.25214	0.24	0.322	1
SLC45A4	0.000629355	-0.302896	0.616	0.656	1
PFKFB3	0.000636923	-0.284618	0.596	0.638	1
CPEB4	0.000643906	0.263902	0.599	0.531	1
RAPGEF5	0.000698518	-0.306274	0.408	0.48	1
FAM20A	0.000731497	-0.282633	0.284	0.357	1
PLCL2	0.000751726	-0.264944	0.527	0.601	1
GRAMD1B	0.000763386	-0.280897	0.51	0.575	1
SLC19A1	0.000783508	-0.266859	0.274	0.352	1
BTBD11	0.000789418	-0.259306	0.531	0.594	1
ANO1	0.000824113	-0.351714	0.308	0.378	1
PECAM1	0.000860957	-0.305305	0.322	0.396	1
PLS1	0.000868097	-0.267558	0.322	0.389	1
KREMEN1	0.00087486	0.258298	0.445	0.364	1
PLPP3	0.000877307	-0.26616	0.545	0.591	1
SLC22A23	0.000904543	-0.286546	0.596	0.63	1
ENOX1	0.000905058	-0.310204	0.668	0.699	1
AL078584.1	0.000907288	0.298665	0.497	0.42	1
KCNJ15	0.00092443	-0.303022	0.452	0.511	1
ADAM12	0.000948062	-0.287749	0.647	0.696	1
SLC8A1	0.00101348	-0.288172	0.64	0.694	1
FRAS1	0.00102723	-0.256282	0.705	0.727	1
ARMC2	0.00107637	-0.270322	0.421	0.49	1
AC069368.3	0.00108255	-0.277164	0.521	0.602	1
SERINC2	0.00109463	-0.250344	0.199	0.27	1
PEPD	0.00112867	-0.285871	0.37	0.442	1
KLHL6	0.00115881	-0.282867	0.192	0.267	1
DTNA	0.00116266	0.259639	0.668	0.594	1
PCDHGA2	0.00126217	0.297299	0.534	0.441	1
ABCG2	0.00126811	-0.260922	0.236	0.31	1
PIK3C2B	0.00129213	-0.272323	0.353	0.431	1
PEAK1	0.00140242	-0.271383	0.5	0.562	1
ALDH1A1	0.00141149	-0.257774	0.373	0.448	1
FMN1	0.00141686	-0.257007	0.675	0.724	1
PCDHGA8	0.0014635	0.278633	0.49	0.398	1
PCDHGB4	0.00152899	0.277573	0.493	0.401	1
PPP1R16B	0.00155311	-0.328537	0.26	0.326	1
MYOM3	0.00159433	-0.280263	0.253	0.322	1
CELF2	0.00161153	-0.254543	0.658	0.699	1
CARD11	0.00174881	-0.261436	0.247	0.322	1
H2AFY	0.00177041	-0.255273	0.267	0.334	1
PCDHGB5	0.00190271	0.273028	0.483	0.391	1
POLR2F	0.00190951	-0.251896	0.288	0.355	1
DYSF	0.00199668	-0.299264	0.428	0.493	1
PCDHGA3	0.00202528	0.289962	0.527	0.436	1
COL23A1	0.00208307	-0.264923	0.668	0.707	1
PTK2B	0.00214699	-0.276185	0.551	0.606	1
P2RY8	0.00218214	-0.315902	0.144	0.204	1
PCDH7	0.00228879	-0.297363	0.459	0.5	1
PCDHGB1	0.00239394	0.277025	0.521	0.433	1
PCDHGA1	0.00241578	0.285092	0.534	0.446	1
PCDHGA7	0.00250974	0.279967	0.493	0.406	1
PCDHGA5	0.00252697	0.278228	0.51	0.422	1
PCDHGB2	0.00255613	0.276429	0.514	0.425	1
LPCAT1	0.00261256	-0.28444	0.288	0.357	1
RIN3	0.00278641	-0.300743	0.445	0.508	1
PCDHGA9	0.002805	0.266159	0.473	0.384	1
PDZD2	0.00315259	-0.252241	0.685	0.737	1
SLC14A2	0.00315411	-0.262717	0.695	0.709	1
SMAP2	0.00320372	-0.258437	0.202	0.267	1
SRGAP3	0.00322422	-0.251738	0.743	0.76	1
ADGRD1	0.00361906	-0.318792	0.356	0.408	1
PCDHGA4	0.00379687	0.27157	0.514	0.428	1
TCF4	0.00403972	-0.282327	0.582	0.632	1
PCDHGA6	0.00413069	0.271999	0.497	0.414	1
ARL15	0.00421423	-0.25434	0.606	0.648	1
NINL	0.0042785	-0.253173	0.466	0.523	1
ROR2	0.00433895	-0.277194	0.592	0.634	1
RCAN2	0.0048674	-0.257112	0.445	0.5	1
PCDHGB3	0.00495835	0.267451	0.5	0.417	1
CACNA1C	0.00499881	-0.300941	0.894	0.87	1
COL4A1	0.00511481	-0.363071	0.589	0.638	1
NOS1	0.00554355	-0.279994	0.373	0.417	1
PREX1	0.00595633	-0.353648	0.432	0.476	1
RTN4RL1	0.00617534	-0.261083	0.339	0.399	1
ARID3A	0.0064979	0.328221	0.503	0.461	1
CROCC2	0.00729819	-0.266655	0.305	0.367	1
PCDHGB6	0.00750382	0.253211	0.459	0.379	1
SMG6	0.00822884	-0.261342	0.675	0.695	1
PCDHGA10	0.00829644	0.252549	0.449	0.37	1
PARVB	0.00829951	-0.292726	0.322	0.384	1
PCDHGB7	0.0101359	0.250398	0.442	0.363	1
SARDH	0.0109701	-0.2829	0.315	0.367	1
PCDHGA11	0.0111574	0.253009	0.432	0.353	1
DISC1	0.0118505	-0.252302	0.568	0.6	1
TNFRSF1B	0.0124419	-0.31278	0.233	0.28	1
NTN1	0.0145693	-0.257878	0.476	0.516	1
PLXDC1	0.0151947	-0.253317	0.38	0.42	1
SPAG16	0.0189978	-0.261993	0.716	0.727	1
NCALD	0.0275763	-0.277721	0.582	0.606	1
FAM81A	0.0319559	0.268897	0.579	0.524	1
UBAC2	0.0387233	-0.257897	0.565	0.573	1
NFATC2	0.0435734	-0.255373	0.541	0.567	1
NID1	0.0932669	-0.285856	0.339	0.357	1
COL5A1	0.125778	-0.289515	0.49	0.498	1

## Sheet: TAL
	p_val	avg_log2FC	pct.1	pct.2	p_val_adj
PAPPA2	0	0.958229	0.78	0.503	0
TFAP2B	0	0.609432	0.395	0.127	0
MECOM	0	0.831812	0.947	0.73	0
ZEB2	0	-0.947626	0.223	0.586	0
ERBB4	0	1.06736	0.939	0.74	0
DEPTOR	0	0.781839	0.831	0.633	0
EFNA5	0	0.764912	0.852	0.623	0
SIM2	0	0.962029	0.55	0.18	0
CASR	4.93346e-289	0.723506	0.575	0.294	9.81314e-285
CASZ1	2.69503e-269	0.696033	0.87	0.678	5.36069e-265
PRKCQ	6.45978e-263	0.743684	0.673	0.419	1.28491e-258
SH3RF3	4.5245e-260	-0.763135	0.518	0.777	8.99969e-256
SLC12A1	1.32292e-259	0.680669	0.442	0.189	2.63142e-255
CSGALNACT1	1.63289e-259	0.690251	0.859	0.673	3.24798e-255
PALM2-AKAP2	1.56723e-231	-0.674746	0.6	0.821	3.11737e-227
AP1S3	3.94002e-231	0.686294	0.615	0.371	7.83709e-227
EHF	1.98134e-225	0.593646	0.56	0.304	3.94108e-221
NOS1AP	1.99365e-222	0.642896	0.846	0.672	3.96557e-218
MAL	2.29962e-222	0.624992	0.575	0.323	4.57416e-218
FAM167A	2.62255e-221	0.677145	0.602	0.354	5.21651e-217
SH3BP5	2.07319e-220	-0.684076	0.299	0.596	4.12378e-216
TRIM2	6.19117e-215	0.638267	0.793	0.615	1.23149e-210
IRX2	1.97464e-213	0.404061	0.236	0.063	3.92775e-209
ABLIM1	9.68438e-210	0.587138	0.889	0.742	1.92632e-205
PLCB1	9.87918e-210	0.586594	0.923	0.833	1.96507e-205
BCR	4.05859e-209	0.59746	0.857	0.71	8.07294e-205
FGF9	1.07467e-208	0.585422	0.496	0.259	2.13762e-204
LNX1	7.51882e-207	0.621814	0.777	0.593	1.49557e-202
C5orf38	3.15124e-205	0.380993	0.223	0.058	6.26813e-201
ITGB6	4.64972e-204	0.630586	0.829	0.674	9.24875e-200
XYLT1	6.47005e-200	-0.65546	0.416	0.678	1.28696e-195
CALD1	1.7588e-199	-0.790744	0.352	0.61	3.49844e-195
NFIX	1.06316e-193	-0.680374	0.415	0.667	2.11474e-189
MYO5C	1.70151e-193	0.61138	0.647	0.43	3.38448e-189
DENND2A	8.34859e-192	0.624462	0.76	0.582	1.66062e-187
ACPP	4.59962e-190	0.507012	0.345	0.142	9.14911e-186
LGR4	8.24692e-185	0.581895	0.704	0.499	1.6404e-180
KLHL13	1.40067e-184	0.626117	0.542	0.322	2.78607e-180
CLDN14	3.67876e-182	0.618851	0.534	0.315	7.31742e-178
KCTD1	7.96926e-178	0.55791	0.788	0.611	1.58517e-173
IQGAP2	1.90977e-176	-0.580583	0.334	0.602	3.79871e-172
C10orf11	4.93017e-176	-0.390534	0.812	0.936	9.80659e-172
CGNL1	2.43343e-175	0.549619	0.847	0.689	4.84034e-171
AKAP2	6.63143e-175	-0.595121	0.363	0.623	1.31906e-170
ESRRG	4.02502e-174	0.510963	0.888	0.765	8.00616e-170
GRK5	7.72606e-172	-0.645099	0.487	0.712	1.53679e-167
ABHD17C	4.63276e-170	0.572216	0.518	0.307	9.21502e-166
OXR1	1.45203e-164	0.525164	0.827	0.668	2.88824e-160
ADAMTS2	3.80583e-162	-0.66105	0.317	0.565	7.57017e-158
CRISPLD2	4.98664e-162	-0.775076	0.347	0.573	9.91893e-158
SIM1	1.01026e-159	0.503016	0.579	0.357	2.00952e-155
TFCP2L1	3.38429e-159	0.55974	0.672	0.467	6.7317e-155
SLCO2B1	4.88754e-157	-0.600725	0.182	0.429	9.72181e-153
PAQR5	8.85747e-156	0.558686	0.694	0.502	1.76184e-151
CORO2B	4.41783e-154	-0.527753	0.303	0.555	8.7875e-150
NR3C2	4.55067e-153	0.489569	0.844	0.713	9.05174e-149
NEDD4L	6.50167e-153	0.45733	0.93	0.819	1.29325e-148
CHST15	3.24132e-152	-0.550212	0.191	0.437	6.44731e-148
TBC1D2B	3.79282e-151	-0.543866	0.332	0.579	7.5443e-147
ARHGEF38	4.53581e-151	0.530064	0.646	0.455	9.02218e-147
KCNJ1	1.81537e-150	0.505926	0.505	0.298	3.61095e-146
UGT8	2.49683e-149	0.510079	0.485	0.287	4.96644e-145
IMPA2	3.1292e-149	0.526394	0.718	0.527	6.22429e-145
NID1	2.20155e-148	-0.613009	0.169	0.403	4.37911e-144
MARCH10	3.21467e-147	0.533407	0.643	0.455	6.3943e-143
TCF4	4.13951e-146	-0.578392	0.45	0.675	8.23389e-142
CHL1	8.69752e-145	0.537948	0.644	0.457	1.73002e-140
COL23A1	1.05297e-142	-0.454376	0.552	0.744	2.09447e-138
SUSD4	6.68388e-141	0.526278	0.547	0.351	1.32949e-136
INSR	9.52128e-141	-0.544131	0.456	0.673	1.89388e-136
SLC8A1	5.31118e-139	-0.496767	0.528	0.733	1.05645e-134
EFHD1	6.91317e-139	0.5492	0.555	0.369	1.3751e-134
ADAP1	1.78399e-138	0.509879	0.651	0.466	3.54854e-134
RFTN1	8.33823e-137	-0.605247	0.388	0.608	1.65856e-132
CLMN	2.35749e-136	0.490636	0.832	0.7	4.68928e-132
CA10	7.00084e-136	0.484177	0.713	0.538	1.39254e-131
ANTXR1	2.15119e-132	-0.54972	0.358	0.579	4.27894e-128
TMPRSS4	7.56424e-132	0.480556	0.452	0.263	1.5046e-127
PKHD1	4.00568e-130	0.442001	0.883	0.725	7.9677e-126
ATP6V0A4	1.47641e-128	0.451118	0.519	0.325	2.93673e-124
RBBP8	5.52958e-128	0.49662	0.728	0.574	1.09989e-123
EPB41L4B	2.36001e-127	0.501044	0.583	0.395	4.6943e-123
KCNB1	5.47334e-127	-0.483017	0.28	0.51	1.0887e-122
DCDC2	6.31289e-127	0.487472	0.717	0.551	1.2557e-122
RP11-307N16.6	2.89348e-126	0.441419	0.928	0.849	5.75543e-122
SPATA13	1.05827e-125	0.442543	0.926	0.846	2.105e-121
EBF1	5.81454e-125	-0.600424	0.421	0.625	1.15657e-120
COBLL1	1.12516e-124	0.457246	0.755	0.601	2.23805e-120
SH3PXD2B	8.54491e-124	-0.460962	0.326	0.549	1.69967e-119
PXDN	1.62558e-123	-0.537712	0.334	0.546	3.23343e-119
TPST2	4.79743e-123	0.511437	0.535	0.354	9.54258e-119
MARVELD2	7.71683e-122	0.407983	0.347	0.178	1.53495e-117
HMCN2	9.71844e-122	-0.50964	0.335	0.553	1.93309e-117
TPM4	1.01722e-120	-0.493376	0.224	0.444	2.02336e-116
PALLD	3.51816e-120	-0.47072	0.673	0.818	6.99796e-116
PPM1H	1.39195e-119	0.453196	0.81	0.703	2.76874e-115
PLXDC2	3.12583e-119	-0.477296	0.584	0.747	6.2176e-115
SLIT3	4.3006e-119	-0.498587	0.665	0.806	8.55433e-115
OCLN	5.7739e-119	0.476073	0.482	0.305	1.14849e-114
COX19	1.50209e-118	0.466997	0.715	0.57	2.98781e-114
GAS6	2.447e-118	-0.446686	0.173	0.384	4.86733e-114
RGL1	5.09692e-118	-0.478588	0.506	0.688	1.01383e-113
PTPN3	2.13902e-117	0.467032	0.685	0.515	4.25473e-113
PPARG	3.07902e-117	-0.435174	0.241	0.459	6.12447e-113
BCAS3	4.32185e-117	-0.417267	0.707	0.833	8.5966e-113
CPA5	1.12199e-116	0.432282	0.435	0.26	2.23175e-112
LMCD1	3.1335e-116	-0.506927	0.266	0.477	6.23284e-112
STK39	3.65162e-116	0.480894	0.762	0.64	7.26343e-112
PROM2	1.33508e-114	0.363391	0.295	0.139	2.65561e-110
CDH2	1.59793e-114	-0.514976	0.262	0.467	3.17844e-110
PTPN14	1.99694e-113	0.439253	0.801	0.664	3.97211e-109
ITGA11	2.80923e-113	-0.471688	0.255	0.469	5.58784e-109
PLXND1	4.74921e-113	-0.584168	0.252	0.453	9.44665e-109
BBOX1	7.6265e-113	0.481249	0.46	0.29	1.51699e-108
NECTIN4	2.77057e-111	0.353337	0.341	0.176	5.51094e-107
SH3RF1	3.48912e-111	0.463945	0.755	0.626	6.94021e-107
SKAP1	6.3394e-111	0.455464	0.671	0.505	1.26097e-106
ENTPD6	2.52741e-110	0.435322	0.427	0.258	5.02728e-106
FXYD6-FXYD2	3.96619e-109	0.463412	0.638	0.483	7.88914e-105
ADAMTS10	1.01674e-108	-0.422122	0.129	0.321	2.02241e-104
COL4A3	3.68646e-108	0.470497	0.615	0.458	7.33274e-104
DZIP1	2.70262e-107	0.438815	0.482	0.313	5.37578e-103
PHACTR3	4.12262e-107	0.503026	0.661	0.513	8.20029e-103
BCAS4	2.27995e-106	0.476827	0.576	0.417	4.53505e-102
PTH1R	2.8941e-106	0.453208	0.524	0.356	5.75665e-102
SMG6	2.89649e-106	-0.564967	0.568	0.726	5.7614e-102
OGDHL	3.18856e-105	0.408895	0.4	0.234	6.34236e-101
IPCEF1	2.31498e-104	0.464993	0.663	0.52	4.60473e-100
LMO7	1.00247e-103	0.443509	0.758	0.629	1.99401e-99
SRGAP3	2.86659e-103	0.423073	0.852	0.737	5.70193e-99
FOXN1	3.98624e-103	0.387846	0.322	0.17	7.92903e-99
SPARC	4.44503e-103	-0.406454	0.111	0.29	8.8416e-99
FGD4	3.55801e-102	0.425658	0.791	0.677	7.07724e-98
RBMS3	3.86996e-102	-0.404851	0.797	0.884	7.69774e-98
FRAS1	4.88411e-102	0.423782	0.829	0.702	9.71499e-98
TNXB	5.71934e-102	-0.518635	0.255	0.448	1.13763e-97
CD9	8.92695e-102	0.430698	0.65	0.497	1.77566e-97
PFKFB3	1.3772e-101	-0.494751	0.498	0.671	2.73939e-97
PCDH1	1.89271e-101	0.444285	0.509	0.348	3.76479e-97
NRXN2	6.12205e-101	-0.46719	0.321	0.519	1.21774e-96
MSI2	2.70221e-100	0.364659	0.935	0.865	5.37496e-96
GNA14	7.65063e-100	-0.475786	0.314	0.508	1.52179e-95
CCDC88C	1.5793e-99	-0.407438	0.373	0.573	3.14139e-95
ICA1	6.30215e-99	0.447609	0.599	0.448	1.25356e-94
MAB21L3	1.82692e-98	0.393086	0.362	0.21	3.63393e-94
MTURN	1.8672e-98	0.419178	0.491	0.335	3.71404e-94
KIF26B	5.26058e-98	-0.397001	0.707	0.817	1.04638e-93
FMNL3	7.60054e-98	-0.451689	0.32	0.514	1.51182e-93
KCNC4	7.95898e-98	0.445337	0.546	0.383	1.58312e-93
HNF4A	9.76365e-98	-0.396348	0.142	0.327	1.94209e-93
PTPRE	1.29911e-97	-0.415763	0.443	0.636	2.58406e-93
MET	2.51251e-97	0.425941	0.696	0.549	4.99764e-93
OSBPL3	5.03833e-97	0.429533	0.75	0.63	1.00218e-92
HLCS	5.28012e-97	0.479061	0.704	0.581	1.05027e-92
TBX2	3.2177e-96	-0.342293	0.1	0.272	6.40033e-92
KCNJ16	4.6701e-96	0.43438	0.522	0.364	9.28929e-92
WWC2	8.65403e-96	0.412961	0.756	0.626	1.72137e-91
ACKR3	1.46951e-95	-0.304454	0.056	0.209	2.92301e-91
MCF2L2	2.73614e-95	-0.414839	0.493	0.67	5.44245e-91
EYA2	3.24031e-95	-0.415307	0.352	0.547	6.44529e-91
GLIPR2	4.34006e-95	-0.404646	0.163	0.344	8.63282e-91
RASA3	6.24524e-95	-0.411294	0.57	0.73	1.24224e-90
DEFB1	1.09364e-94	0.327445	0.301	0.156	2.17535e-90
ANPEP	1.58665e-94	-0.359861	0.093	0.258	3.156e-90
SLC45A4	2.09136e-94	0.402857	0.756	0.631	4.15993e-90
NFASC	2.58707e-94	-0.462681	0.313	0.504	5.14595e-90
WBP1L	3.46311e-94	-0.461243	0.477	0.654	6.88848e-90
NPSR1	4.83649e-94	0.385569	0.501	0.338	9.62026e-90
FRMD4A	7.32382e-94	-0.355431	0.848	0.919	1.45678e-89
CRTC3	7.56193e-94	-0.405118	0.34	0.533	1.50414e-89
AIF1L	8.93562e-94	0.423627	0.549	0.388	1.77738e-89
ST3GAL1	3.07268e-93	-0.414848	0.533	0.697	6.11187e-89
SEMA4B	4.19025e-93	0.430013	0.712	0.576	8.33483e-89
LTBP1	4.27143e-93	-0.426844	0.506	0.672	8.49631e-89
IGFBP4	7.5555e-93	-0.383199	0.103	0.268	1.50286e-88
TMPRSS4-AS1	1.49274e-92	0.410434	0.502	0.339	2.96922e-88
AFF3	2.37556e-92	-0.403162	0.54	0.705	4.72523e-88
PIK3C2B	2.44389e-92	-0.428846	0.273	0.468	4.86114e-88
COL15A1	2.75237e-92	-0.478899	0.347	0.534	5.47474e-88
AC069368.3	3.0798e-92	-0.490628	0.463	0.635	6.12604e-88
GMDS	5.00546e-92	0.408954	0.88	0.813	9.95636e-88
SLC7A7	1.42436e-91	-0.420543	0.242	0.426	2.83319e-87
RANBP3L	2.43521e-91	0.33534	0.282	0.144	4.84389e-87
RP11-9J18.1	7.27722e-91	-0.363407	0.822	0.898	1.44751e-86
DAPK1	1.28097e-90	0.435365	0.791	0.685	2.54798e-86
ENG	2.12495e-90	-0.47605	0.204	0.382	4.22675e-86
FBLN5	2.67588e-90	-0.416966	0.228	0.417	5.32259e-86
ARHGAP24	3.78784e-90	0.377762	0.878	0.789	7.53439e-86
B3GALT5	9.4928e-90	0.459393	0.49	0.336	1.88821e-85
MAPK4	1.49736e-89	0.449779	0.554	0.405	2.97839e-85
FYN	1.78561e-89	-0.387294	0.478	0.657	3.55175e-85
PHACTR1	2.33777e-89	0.449218	0.797	0.701	4.65005e-85
CFAP221	2.71547e-89	0.441004	0.506	0.355	5.40134e-85
IFFO2	4.25576e-89	-0.419501	0.429	0.609	8.46514e-85
C1orf226	4.28546e-89	0.330038	0.262	0.131	8.52421e-85
MFSD4A	4.78393e-89	0.439933	0.51	0.363	9.51571e-85
TNFRSF1B	8.13378e-89	-0.480911	0.144	0.312	1.61789e-84
EPB41L1	9.22027e-89	0.403604	0.773	0.652	1.834e-84
CORO1C	2.48088e-88	-0.420777	0.441	0.613	4.93471e-84
ZCCHC24	3.65138e-88	-0.420059	0.287	0.474	7.26295e-84
NOS1	4.95558e-88	0.52182	0.53	0.389	9.85715e-84
PLA2G4F	2.07412e-87	0.362868	0.338	0.194	4.12563e-83
UXS1	6.48951e-87	0.43245	0.654	0.526	1.29083e-82
ESRP1	7.53383e-87	0.352243	0.353	0.208	1.49855e-82
ST3GAL6	1.14732e-86	0.397685	0.512	0.36	2.28214e-82
SH3PXD2A	1.66231e-86	-0.39221	0.647	0.788	3.30651e-82
NAV2	2.25531e-85	0.323506	0.956	0.92	4.48604e-81
CIT	3.2487e-85	0.411791	0.69	0.566	6.46199e-81
EPB41L2	3.99443e-85	-0.41179	0.358	0.54	7.94532e-81
PPP1R16B	5.68807e-85	-0.376109	0.185	0.359	1.13141e-80
HNF1B	5.99714e-85	0.401246	0.606	0.448	1.19289e-80
SNX29	1.27412e-84	0.335456	0.943	0.891	2.53436e-80
SYTL2	1.52516e-84	0.383035	0.654	0.521	3.03369e-80
SYNE2	2.91603e-84	0.377251	0.854	0.758	5.80027e-80
PROM1	3.59275e-84	0.438471	0.603	0.466	7.14633e-80
SPIRE1	4.57975e-84	0.411313	0.657	0.523	9.10959e-80
RBM47	4.89563e-84	0.350345	0.845	0.708	9.73791e-80
SLC9A3R1	6.75196e-84	-0.376971	0.181	0.351	1.34303e-79
PAK6	1.04804e-83	0.377981	0.444	0.294	2.08465e-79
BUB1B-PAK6	1.40599e-83	0.38769	0.485	0.336	2.79666e-79
THBS1	1.90238e-83	-0.503919	0.238	0.407	3.78402e-79
PECAM1	2.47914e-83	-0.452812	0.255	0.43	4.93125e-79
FGF13	3.16956e-83	0.508547	0.686	0.564	6.30456e-79
KCNJ15	3.34845e-83	-0.368884	0.361	0.547	6.6604e-79
NID2	8.71136e-83	-0.338082	0.152	0.32	1.73278e-78
NKD1	1.08912e-82	-0.363451	0.204	0.381	2.16637e-78
PLEKHA7	1.15812e-82	0.35596	0.851	0.748	2.30362e-78
EPS8	1.22709e-82	-0.387674	0.563	0.714	2.44081e-78
SGMS2	1.51394e-82	0.405475	0.553	0.414	3.01138e-78
GPC3	1.79709e-82	0.505467	0.703	0.587	3.57459e-78
AFAP1	1.96461e-82	-0.398914	0.577	0.716	3.90782e-78
KLHL6	2.54226e-82	-0.390387	0.137	0.298	5.05681e-78
RIN3	2.69267e-82	-0.465279	0.368	0.541	5.356e-78
CA12	2.94806e-82	0.405595	0.581	0.442	5.864e-78
BACE2	3.6415e-82	0.424827	0.636	0.493	7.24331e-78
C9orf3	1.71602e-81	0.324877	0.943	0.878	3.41334e-77
NTRK2	2.10704e-81	0.468573	0.685	0.566	4.19111e-77
TMTC1	2.97347e-81	-0.474176	0.337	0.51	5.91453e-77
MRVI1	3.10633e-81	-0.479018	0.234	0.401	6.17879e-77
SOBP	3.29898e-81	-0.36241	0.308	0.493	6.562e-77
NAALADL2	3.38562e-81	0.363767	0.873	0.804	6.73434e-77
HOXB3	5.79229e-81	0.35524	0.707	0.573	1.15214e-76
KCNIP1	6.71879e-81	-0.343705	0.593	0.735	1.33643e-76
ARHGAP8	1.04853e-80	0.42628	0.526	0.384	2.08563e-76
ATP8B4	1.13692e-80	-0.421124	0.365	0.538	2.26145e-76
RAMP1	1.4258e-80	-0.385759	0.135	0.295	2.83605e-76
RAB11FIP1	2.19561e-80	0.405138	0.551	0.414	4.36729e-76
MICAL2	2.52545e-80	-0.45262	0.518	0.662	5.02337e-76
BNIP3L	3.45507e-80	-0.388636	0.418	0.585	6.87247e-76
CGN	4.3123e-80	0.378451	0.436	0.291	8.57759e-76
ABLIM3	6.02314e-80	-0.350542	0.235	0.411	1.19806e-75
B4GALNT3	6.33198e-80	0.386317	0.526	0.372	1.25949e-75
RP11-565P22.6	7.17831e-80	0.301478	0.245	0.124	1.42784e-75
CALCR	1.57269e-79	0.348681	0.341	0.203	3.12824e-75
COL4A1	2.68952e-79	-0.603532	0.533	0.662	5.34973e-75
LHFP	3.97845e-79	-0.399659	0.346	0.521	7.91353e-75
TRIM29	4.4079e-79	0.431145	0.569	0.437	8.76775e-75
AKAP12	4.82891e-79	-0.504801	0.379	0.545	9.60519e-75
CLDN10	6.63175e-79	0.427513	0.576	0.444	1.31912e-74
LRP2	8.70695e-79	-0.407569	0.287	0.457	1.7319e-74
MFHAS1	1.63853e-78	0.374625	0.715	0.598	3.2592e-74
BPI	2.23669e-78	-0.31389	0.126	0.285	4.44901e-74
ENPEP	3.34605e-78	-0.381574	0.258	0.429	6.65562e-74
ARHGAP31	8.26636e-78	-0.36475	0.265	0.444	1.64426e-73
COL12A1	9.35346e-78	-0.380074	0.225	0.397	1.8605e-73
FADS2	1.2911e-77	-0.383399	0.348	0.522	2.56812e-73
TBC1D24	1.49583e-77	0.399029	0.543	0.405	2.97536e-73
KIAA1755	1.88218e-77	-0.315234	0.122	0.278	3.74385e-73
TTYH3	7.00692e-77	-0.381803	0.426	0.593	1.39375e-72
ITPR1	7.3936e-77	0.316695	0.923	0.884	1.47066e-72
LHFPL2	8.9013e-77	-0.357377	0.585	0.729	1.77056e-72
ASAP2	1.23781e-76	0.336885	0.874	0.802	2.46212e-72
ANXA11	1.9746e-76	0.364707	0.715	0.606	3.92768e-72
CCSER1	2.4246e-76	0.336031	0.878	0.816	4.82277e-72
STXBP6	2.76532e-76	-0.373674	0.372	0.544	5.5005e-72
ESRRB	2.97022e-76	0.433866	0.524	0.387	5.90807e-72
FIGN	4.35941e-76	-0.332213	0.214	0.385	8.6713e-72
MYO6	5.33507e-76	0.377905	0.615	0.482	1.0612e-71
PPARGC1A	6.1363e-76	0.377982	0.654	0.516	1.22057e-71
PTPRO	6.69695e-76	-0.359801	0.319	0.497	1.33209e-71
LCP2	1.421e-75	-0.35601	0.091	0.231	2.82651e-71
NOD1	1.56218e-75	-0.360558	0.272	0.442	3.10734e-71
PKDCC	2.06929e-75	-0.315218	0.119	0.27	4.11603e-71
ADAM12	2.29513e-75	-0.339179	0.575	0.724	4.56525e-71
SGMS1	2.30647e-75	0.3614	0.834	0.761	4.5878e-71
PNPLA1	2.42759e-75	-0.277694	0.113	0.266	4.82873e-71
CPEB3	3.20483e-75	0.396045	0.716	0.61	6.37472e-71
DPYSL2	3.67174e-75	-0.395018	0.488	0.639	7.30346e-71
CAB39	5.72879e-75	0.400517	0.596	0.472	1.13951e-70
MYO10	8.34931e-75	0.331194	0.824	0.724	1.66076e-70
SLC12A7	1.44377e-74	-0.364179	0.37	0.544	2.8718e-70
FGFR2	1.48075e-74	0.388963	0.642	0.509	2.94537e-70
SGK1	1.49974e-74	-0.384967	0.396	0.565	2.98314e-70
TMPRSS2	2.64971e-74	0.364793	0.557	0.411	5.27054e-70
PRDM16	3.09346e-74	0.329521	0.885	0.789	6.15319e-70
TMEM200A	9.15397e-74	-0.29995	0.116	0.263	1.82082e-69
GABRP	2.48439e-73	0.358519	0.359	0.227	4.9417e-69
THBS2	2.8759e-73	-0.341503	0.087	0.224	5.72045e-69
LPP	3.21667e-73	-0.307453	0.869	0.924	6.39829e-69
BASP1	4.19809e-73	-0.362372	0.341	0.513	8.35043e-69
SHROOM3	5.06183e-73	0.330346	0.874	0.773	1.00685e-68
CAPN2	1.04009e-72	0.3648	0.733	0.623	2.06884e-68
FARP1	2.05156e-72	0.327634	0.91	0.829	4.08076e-68
RP1-34B20.21	2.43867e-72	-0.259439	0.088	0.228	4.85076e-68
CLCN5	3.11782e-72	0.40308	0.49	0.361	6.20166e-68
RP11-404P21.8	2.30157e-71	0.365766	0.383	0.247	4.57804e-67
SCTR	2.97193e-71	0.39756	0.548	0.418	5.91147e-67
RP5-877J2.1	3.08969e-71	-0.346266	0.296	0.464	6.14571e-67
PARVB	3.27053e-71	-0.313586	0.247	0.416	6.50541e-67
AOC1	6.45177e-71	0.353699	0.346	0.216	1.28332e-66
GALNT14	6.8345e-71	0.38525	0.748	0.627	1.35945e-66
LLGL2	1.06118e-70	0.37365	0.589	0.464	2.11079e-66
WNT10A	1.19036e-70	0.363895	0.326	0.202	2.36775e-66
GRAMD1C	1.33098e-70	0.37081	0.49	0.356	2.64746e-66
ABTB2	1.48659e-70	0.340514	0.856	0.759	2.95697e-66
POR	1.71462e-70	-0.330077	0.446	0.612	3.41055e-66
BDKRB2	2.48663e-70	0.335262	0.335	0.204	4.94615e-66
WNK2	3.38744e-70	0.399937	0.53	0.399	6.73795e-66
PRPSAP1	5.76507e-70	-0.333565	0.267	0.434	1.14673e-65
FHDC1	8.38414e-70	0.364435	0.391	0.262	1.66769e-65
HLA-DPA1	1.22846e-69	-0.293401	0.081	0.212	2.44354e-65
SLC38A11	1.66833e-69	0.328755	0.365	0.233	3.31847e-65
FA2H	1.91436e-69	0.36329	0.445	0.31	3.80786e-65
WWP2	2.69011e-69	0.352766	0.718	0.611	5.35089e-65
AQP1	3.24217e-69	-0.275708	0.08	0.211	6.449e-65
SLC22A11	3.50077e-69	-0.267507	0.093	0.23	6.96338e-65
DCLK1	3.58662e-69	-0.383417	0.414	0.575	7.13416e-65
TTC28	4.38945e-69	-0.316703	0.686	0.794	8.73105e-65
CASQ2	4.84461e-69	0.374588	0.383	0.252	9.63641e-65
FXYD2	5.67782e-69	0.371697	0.591	0.462	1.12938e-64
PDGFRB	8.57403e-69	-0.384481	0.204	0.358	1.70546e-64
PCCA	1.07423e-68	0.375454	0.783	0.706	2.13676e-64
PRR15L	1.3598e-68	0.29094	0.259	0.144	2.70479e-64
KRT7	4.73617e-68	0.375985	0.531	0.395	9.42071e-64
KCNG3	5.6625e-68	0.333662	0.296	0.176	1.12633e-63
CCDC12	7.85548e-68	0.340229	0.735	0.633	1.56253e-63
DAAM2	9.11e-68	-0.351865	0.273	0.435	1.81207e-63
DPYS	9.77589e-68	-0.318457	0.21	0.37	1.94452e-63
GRAMD2	1.22679e-67	0.362927	0.415	0.284	2.4402e-63
MAP2K6	1.24637e-67	0.364898	0.424	0.291	2.47915e-63
SLC20A2	2.71534e-67	0.355702	0.634	0.516	5.40109e-63
ZDHHC2	3.24282e-67	0.361019	0.434	0.305	6.4503e-63
GFRA1	3.57998e-67	-0.338242	0.297	0.463	7.12093e-63
KIAA1211L	3.58123e-67	0.366314	0.597	0.466	7.12343e-63
GLIS3	4.20023e-67	0.300613	0.936	0.869	8.35467e-63
PLCB4	5.01741e-67	-0.341674	0.521	0.661	9.98013e-63
ZNF521	6.7639e-67	-0.341717	0.334	0.499	1.34541e-62
VTCN1	9.42687e-67	0.359294	0.412	0.284	1.8751e-62
PFKP	1.38428e-66	0.356617	0.717	0.596	2.75348e-62
RP11-295K3.1	1.39699e-66	0.349676	0.568	0.44	2.77875e-62
ARNT2	1.43591e-66	0.37845	0.675	0.568	2.85616e-62
DGKD	4.08115e-66	-0.317979	0.301	0.465	8.11781e-62
GCNT2	4.25655e-66	0.367108	0.569	0.449	8.4667e-62
PHYHIP	5.20595e-66	-0.250525	0.09	0.223	1.03552e-61
PLPP4	5.41196e-66	-0.293907	0.21	0.37	1.07649e-61
POLA2	8.61338e-66	-0.319343	0.188	0.338	1.71329e-61
ZNF726	1.20055e-65	0.269607	0.233	0.124	2.38802e-61
TMEM241	1.82076e-65	-0.32899	0.627	0.751	3.62167e-61
SLC2A1	4.03176e-65	0.368092	0.587	0.471	8.01957e-61
AHNAK2	5.4271e-65	0.360717	0.565	0.44	1.0795e-60
SLC22A23	7.10739e-65	-0.299741	0.501	0.66	1.41373e-60
NINL	8.38035e-65	0.386274	0.612	0.5	1.66694e-60
FAM49B	2.92987e-64	0.346828	0.675	0.568	5.8278e-60
KCP	3.18391e-64	0.413654	0.562	0.445	6.33311e-60
GRHL2	3.39341e-64	0.326019	0.622	0.497	6.74984e-60
FADS1	3.54203e-64	-0.309643	0.195	0.347	7.04544e-60
FRMD5	3.79527e-64	-0.29817	0.417	0.574	7.54918e-60
PXDC1	4.78601e-64	-0.326685	0.279	0.442	9.51985e-60
DOCK10	5.53649e-64	0.361232	0.675	0.564	1.10126e-59
RUNX3	5.76077e-64	-0.303067	0.164	0.312	1.14588e-59
SORCS3	1.1025e-63	0.400139	0.744	0.655	2.19298e-59
HIC1	1.59677e-63	-0.322735	0.115	0.246	3.17613e-59
DST	1.71326e-63	0.30269	0.879	0.822	3.40784e-59
GRB10	1.74805e-63	-0.382957	0.486	0.624	3.47705e-59
PPFIBP1	1.79852e-63	-0.33735	0.506	0.651	3.57744e-59
VSTM4	2.94882e-63	-0.26685	0.198	0.351	5.8655e-59
GDPD5	5.38733e-63	-0.365211	0.283	0.439	1.07159e-58
TMEM204	6.21281e-63	-0.33568	0.084	0.207	1.23579e-58
ITGA9	6.42689e-63	-0.358643	0.573	0.71	1.27837e-58
MAL2	7.41443e-63	0.342438	0.444	0.316	1.4748e-58
PPL	9.85234e-63	0.357271	0.667	0.554	1.95973e-58
PTGIS	1.09932e-62	-0.310688	0.129	0.265	2.18665e-58
ZNF365	1.2376e-62	-0.365302	0.39	0.551	2.46171e-58
SMYD4	1.27214e-62	-0.295929	0.207	0.36	2.53042e-58
MAP2K3	1.44869e-62	0.33292	0.652	0.549	2.8816e-58
VIT	1.90303e-62	0.33843	0.363	0.237	3.78532e-58
RUSC2	2.215e-62	-0.340024	0.42	0.569	4.40585e-58
ATP6V0E1	2.27095e-62	0.359082	0.489	0.368	4.51715e-58
XXYLT1	3.3682e-62	-0.372128	0.559	0.696	6.69969e-58
NEURL1B	3.46041e-62	-0.317036	0.155	0.295	6.8831e-58
PYGB	5.36625e-62	0.352854	0.526	0.408	1.0674e-57
EFEMP1	6.8535e-62	0.333118	0.416	0.291	1.36323e-57
SLC13A3	7.29456e-62	-0.294063	0.203	0.356	1.45096e-57
POU2F3	7.94942e-62	0.362613	0.494	0.368	1.58122e-57
PDE2A	1.67494e-61	-0.37134	0.251	0.401	3.33162e-57
IL17B	1.67918e-61	-0.332563	0.096	0.221	3.34005e-57
ACSL4	2.3677e-61	0.387317	0.429	0.308	4.7096e-57
SMUG1	2.80436e-61	0.358925	0.538	0.415	5.57814e-57
MYL3	4.90853e-61	0.333025	0.454	0.327	9.76356e-57
IL15RA	5.53667e-61	-0.304591	0.259	0.411	1.1013e-56
MYH14	8.82732e-61	0.370342	0.523	0.399	1.75584e-56
MEST	1.09202e-60	0.257971	0.246	0.137	2.17213e-56
ITM2C	1.17057e-60	0.304663	0.292	0.178	2.32838e-56
CYFIP2	1.65104e-60	0.336904	0.659	0.547	3.28408e-56
BEST1	2.02092e-60	-0.29062	0.124	0.258	4.01981e-56
TBC1D4	2.36216e-60	0.320745	0.696	0.599	4.69857e-56
LIX1	2.58358e-60	0.296152	0.292	0.177	5.139e-56
TG	3.05987e-60	-0.354707	0.52	0.654	6.08639e-56
KAZN	3.53907e-60	0.272899	0.981	0.948	7.03957e-56
MATN2	4.44377e-60	-0.385279	0.318	0.468	8.83911e-56
MUC1	5.53943e-60	0.321866	0.441	0.318	1.10185e-55
MINOS1-NBL1	5.70274e-60	-0.306421	0.295	0.446	1.13433e-55
SLC16A12	7.25556e-60	0.317562	0.617	0.482	1.4432e-55
UBASH3B	9.04063e-60	-0.330476	0.349	0.505	1.79827e-55
UBE3D	9.64988e-60	0.335431	0.525	0.409	1.91946e-55
ELFN2	1.1495e-59	0.368333	0.403	0.281	2.28647e-55
ZNF503	2.34028e-59	-0.265215	0.191	0.338	4.65505e-55
WLS	3.21729e-59	0.314533	0.652	0.546	6.39952e-55
KCNE4	5.21337e-59	-0.27589	0.147	0.285	1.03699e-54
PLEKHA2	5.27344e-59	-0.327588	0.485	0.624	1.04894e-54
DAPK2	1.35619e-58	-0.292003	0.406	0.56	2.69759e-54
GPC6	1.59842e-58	-0.290753	0.765	0.835	3.17942e-54
ERG	1.68204e-58	-0.354676	0.296	0.442	3.34575e-54
SFRP1	2.0322e-58	0.302555	0.275	0.162	4.04225e-54
BCL9	2.26583e-58	0.335695	0.623	0.523	4.50697e-54
FAM83B	2.29247e-58	0.280198	0.338	0.218	4.55996e-54
KIAA1456	2.49539e-58	0.331391	0.384	0.265	4.96358e-54
SPINK4	2.61508e-58	0.309336	0.351	0.232	5.20166e-54
HOXB7	4.10078e-58	0.306174	0.484	0.357	8.15685e-54
LAPTM5	4.16794e-58	-0.285575	0.093	0.213	8.29044e-54
AMMECR1	4.8884e-58	0.383531	0.548	0.437	9.72352e-54
EZR	9.70322e-58	0.376436	0.608	0.495	1.93007e-53
SPHK1	1.14246e-57	-0.263735	0.122	0.251	2.27246e-53
CTD-2207O23.3	1.14505e-57	0.338891	0.439	0.319	2.27763e-53
MFSD1	1.17508e-57	-0.308217	0.304	0.457	2.33735e-53
LAMC2	1.7116e-57	0.312781	0.435	0.312	3.40455e-53
CDH23	1.81945e-57	-0.297513	0.73	0.829	3.61907e-53
MMRN1	3.06851e-57	0.252894	0.249	0.142	6.10356e-53
PLEKHG2	5.87967e-57	-0.328959	0.257	0.407	1.16952e-52
STK10	8.25748e-57	-0.365793	0.427	0.568	1.64249e-52
CERS4	8.29864e-57	-0.276165	0.204	0.349	1.65068e-52
AMZ1	8.36874e-57	-0.334712	0.315	0.466	1.66463e-52
CDH11	8.38548e-57	-0.352767	0.237	0.381	1.66796e-52
PPP1R36	1.72841e-56	0.292539	0.305	0.191	3.43798e-52
PLCG2	1.8508e-56	-0.337346	0.481	0.624	3.68142e-52
ATP1A1	2.34617e-56	0.362699	0.514	0.405	4.66677e-52
SLC25A42	3.10395e-56	-0.291266	0.282	0.431	6.17407e-52
TNFRSF10C	3.86026e-56	0.287941	0.312	0.199	7.67845e-52
PTPRD	5.95825e-56	-0.255998	0.892	0.93	1.18515e-51
ROR2	5.95926e-56	-0.287071	0.523	0.66	1.18536e-51
FAM212B	6.04849e-56	-0.279264	0.305	0.458	1.20311e-51
PPP1R12B	6.13144e-56	-0.326525	0.493	0.627	1.21961e-51
PLXDC1	6.77092e-56	-0.342458	0.301	0.448	1.3468e-51
ADCY9	9.74986e-56	-0.288752	0.491	0.63	1.93934e-51
SLC16A5	1.7318e-55	0.31116	0.447	0.327	3.44472e-51
GALM	1.84791e-55	-0.269918	0.259	0.411	3.67568e-51
CUBN	1.94028e-55	-0.335782	0.587	0.699	3.85941e-51
ACVR1	2.66542e-55	0.335969	0.662	0.568	5.30179e-51
AFDN	3.27521e-55	0.315142	0.659	0.559	6.51472e-51
NXN	3.80872e-55	-0.354644	0.476	0.611	7.57593e-51
SCARB1	3.81645e-55	-0.29061	0.332	0.484	7.59129e-51
TPST1	5.30697e-55	0.33399	0.697	0.599	1.05561e-50
IFI16	5.70408e-55	-0.27957	0.151	0.28	1.1346e-50
GLCCI1	6.51297e-55	0.326189	0.45	0.338	1.29549e-50
FECH	6.84196e-55	0.291503	0.304	0.194	1.36094e-50
RGS9	6.95053e-55	-0.290152	0.344	0.493	1.38253e-50
CLDN16	7.72647e-55	0.3541	0.46	0.348	1.53687e-50
HOXD3	8.00651e-55	0.328679	0.583	0.463	1.59257e-50
PITPNM2	8.41965e-55	0.32288	0.734	0.647	1.67475e-50
JUNB	8.59682e-55	-0.28271	0.216	0.357	1.70999e-50
ADAMTS4	9.30711e-55	-0.302134	0.09	0.204	1.85128e-50
TGFB1	9.46519e-55	-0.302028	0.349	0.498	1.88272e-50
CLIC4	1.50403e-54	-0.295699	0.401	0.547	2.99166e-50
GAREM1	1.59256e-54	0.29591	0.815	0.731	3.16775e-50
BARX2	1.89355e-54	0.333672	0.449	0.33	3.76645e-50
SLC2A9	1.89798e-54	-0.313033	0.572	0.681	3.77528e-50
MYO1E	1.92044e-54	0.310362	0.832	0.768	3.81994e-50
MYO5B	2.06557e-54	0.319829	0.813	0.706	4.10862e-50
FCHSD2	2.77601e-54	-0.324731	0.451	0.592	5.52176e-50
ATP6V1B1	2.96057e-54	0.268882	0.274	0.167	5.88888e-50
MTMR12	5.93765e-54	0.343454	0.66	0.565	1.18106e-49
RAP1GAP2	6.88579e-54	0.331354	0.803	0.711	1.36965e-49
LYPD6B	7.11243e-54	0.306252	0.448	0.325	1.41473e-49
TNS1	8.70053e-54	-0.318137	0.842	0.894	1.73062e-49
COTL1	1.55713e-53	-0.306051	0.324	0.469	3.09729e-49
ATP13A3	1.75689e-53	-0.269269	0.315	0.466	3.49464e-49
MGLL	2.46745e-53	0.322545	0.778	0.707	4.90801e-49
LIPH	2.95367e-53	0.300296	0.33	0.219	5.87515e-49
ATP8A1	3.42183e-53	0.340234	0.608	0.512	6.80636e-49
MEIS1	4.06223e-53	-0.298893	0.297	0.44	8.08018e-49
PKIG	4.49637e-53	-0.304863	0.293	0.44	8.94372e-49
MAMLD1	4.51599e-53	-0.288036	0.303	0.451	8.98276e-49
PML	5.90034e-53	-0.305426	0.216	0.354	1.17364e-48
GRB14	6.70135e-53	0.331586	0.457	0.345	1.33297e-48
DNAJB5	1.00622e-52	-0.284411	0.271	0.414	2.00147e-48
CAMK2B	2.09611e-52	-0.281018	0.322	0.467	4.16937e-48
AC009336.19	3.4815e-52	0.302476	0.429	0.31	6.92504e-48
RHOBTB3	5.05339e-52	0.305758	0.697	0.607	1.00517e-47
BAIAP2L1	5.25775e-52	0.350975	0.502	0.392	1.04582e-47
ADGRL2	6.3913e-52	0.332656	0.798	0.732	1.27129e-47
PLAT	7.41474e-52	-0.267754	0.14	0.266	1.47487e-47
LDLRAD4	8.50066e-52	-0.326311	0.792	0.859	1.69087e-47
TBX3	9.32905e-52	-0.26167	0.094	0.205	1.85564e-47
GHR	1.14105e-51	-0.280946	0.351	0.497	2.26967e-47
IQSEC3	1.17587e-51	-0.298978	0.329	0.472	2.33892e-47
TSPAN18	1.87228e-51	-0.301851	0.561	0.673	3.72415e-47
BLNK	1.9262e-51	0.290138	0.432	0.313	3.8314e-47
ARHGAP28	2.01902e-51	-0.275243	0.27	0.418	4.01603e-47
SYNPO2	2.09019e-51	-0.386371	0.433	0.568	4.1576e-47
CLDN4	2.11312e-51	0.300147	0.535	0.414	4.20322e-47
TFDP2	2.31246e-51	0.3395	0.58	0.48	4.59972e-47
CREB3L1	2.67903e-51	-0.278282	0.193	0.326	5.32887e-47
PEPD	2.69075e-51	-0.25404	0.318	0.47	5.35218e-47
TFEB	5.3263e-51	0.324564	0.654	0.564	1.05946e-46
TMEM164	5.73392e-51	0.347814	0.554	0.446	1.14053e-46
ELOVL5	6.0566e-51	-0.260494	0.235	0.376	1.20472e-46
DLC1	7.0673e-51	-0.372378	0.667	0.764	1.40576e-46
DYSF	7.55806e-51	-0.260983	0.372	0.521	1.50337e-46
SH3RF2	8.36221e-51	0.32607	0.548	0.437	1.66333e-46
L3MBTL4	1.06458e-50	-0.286829	0.514	0.642	2.11756e-46
GAB2	1.06518e-50	-0.280706	0.52	0.658	2.11874e-46
CCDC148	1.26502e-50	0.329671	0.64	0.547	2.51625e-46
KCTD10	1.71781e-50	-0.295165	0.189	0.319	3.4169e-46
GATA2	2.04534e-50	-0.264904	0.139	0.26	4.06839e-46
PALM2	3.7007e-50	-0.303006	0.439	0.576	7.36107e-46
DOCK8	4.02884e-50	-0.268085	0.403	0.548	8.01377e-46
MEIS2	4.31682e-50	-0.363411	0.353	0.483	8.58658e-46
CLTA	4.43682e-50	0.330804	0.617	0.526	8.82528e-46
COL5A1	4.9149e-50	-0.376364	0.392	0.524	9.77622e-46
COL6A3	5.12829e-50	-0.267955	0.135	0.256	1.02007e-45
CLCNKB	6.1672e-50	0.269044	0.299	0.193	1.22672e-45
CLEC16A	7.26744e-50	0.296898	0.849	0.794	1.44557e-45
CD109	7.4471e-50	-0.262087	0.214	0.349	1.4813e-45
LURAP1L	8.83996e-50	0.285555	0.385	0.276	1.75836e-45
RXRA	1.19665e-49	-0.286999	0.64	0.752	2.38027e-45
FLNB	1.3519e-49	0.294842	0.823	0.753	2.68907e-45
PTK7	1.36046e-49	0.327532	0.532	0.427	2.70609e-45
RP11-467J12.4	1.46672e-49	0.30641	0.38	0.274	2.91745e-45
ARHGEF18	2.07559e-49	0.306745	0.405	0.295	4.12855e-45
DPP4	2.32888e-49	0.321065	0.416	0.308	4.63237e-45
ARHGAP25	2.37162e-49	-0.318841	0.273	0.407	4.71739e-45
HDDC2	2.54839e-49	0.321858	0.443	0.335	5.06899e-45
ASPHD2	2.59338e-49	0.253582	0.23	0.134	5.15849e-45
LRRK1	3.55841e-49	-0.276737	0.357	0.497	7.07803e-45
GALNT18	3.62552e-49	0.307452	0.833	0.763	7.21152e-45
HEG1	3.83199e-49	-0.295155	0.303	0.443	7.62221e-45
SYT8	4.61979e-49	0.266132	0.289	0.185	9.18922e-45
IL4R	4.71116e-49	-0.290738	0.296	0.434	9.37098e-45
ADAMTS12	5.64681e-49	-0.268971	0.397	0.54	1.12321e-44
PLB1	5.81629e-49	0.309112	0.772	0.708	1.15692e-44
SGPP2	7.63827e-49	0.329616	0.516	0.411	1.51933e-44
TMEM213	1.34405e-48	0.257982	0.285	0.182	2.67346e-44
B3GNT5	1.44371e-48	-0.252831	0.231	0.369	2.87168e-44
SLC22A4	1.50411e-48	-0.253824	0.294	0.438	2.99183e-44
IL34	1.50795e-48	-0.308022	0.214	0.343	2.99946e-44
PPARD	1.75763e-48	-0.290411	0.367	0.508	3.49609e-44
CDH6	1.78567e-48	-0.304664	0.236	0.365	3.55187e-44
ATP10A	1.86319e-48	-0.349263	0.362	0.493	3.70607e-44
VAV3	1.97233e-48	0.290015	0.721	0.64	3.92316e-44
PER1	2.05227e-48	-0.299978	0.504	0.629	4.08217e-44
UPP2	2.14407e-48	0.30884	0.688	0.602	4.26477e-44
CBFA2T3	2.45332e-48	-0.26325	0.226	0.36	4.87991e-44
PAX8	2.48016e-48	0.279603	0.74	0.622	4.93328e-44
HPS4	2.70704e-48	0.315652	0.364	0.258	5.38457e-44
TNC	2.70817e-48	-0.327441	0.255	0.383	5.38682e-44
LDB2	2.83534e-48	-0.394133	0.464	0.584	5.63978e-44
FPR1	3.98628e-48	-0.308147	0.098	0.204	7.92912e-44
ANXA3	4.85863e-48	0.299298	0.4	0.29	9.6643e-44
SKI	5.83967e-48	-0.320731	0.565	0.683	1.16157e-43
CEP112	7.49648e-48	-0.252021	0.461	0.601	1.49112e-43
UBTD1	8.37995e-48	0.328062	0.649	0.561	1.66686e-43
SESTD1	1.19388e-47	0.339253	0.534	0.438	2.37474e-43
ATP6V1E2	1.31409e-47	-0.289073	0.317	0.455	2.61387e-43
NAV1	1.39779e-47	-0.314899	0.522	0.637	2.78035e-43
GPR176	1.75933e-47	-0.251637	0.228	0.362	3.49949e-43
PLD1	2.15524e-47	-0.26565	0.403	0.543	4.28699e-43
ZBTB46	2.40135e-47	-0.298384	0.284	0.415	4.77654e-43
FAM155A	4.17636e-47	0.340519	0.708	0.627	8.30719e-43
CDH13	4.38314e-47	-0.265989	0.738	0.831	8.71851e-43
ARSG	6.13934e-47	-0.283263	0.42	0.556	1.22118e-42
WWC1	6.16874e-47	0.251471	0.8	0.672	1.22702e-42
FAM102B	7.77222e-47	-0.270103	0.168	0.289	1.54597e-42
SCD5	9.55291e-47	0.356168	0.586	0.506	1.90017e-42
IL16	1.02636e-46	-0.299217	0.291	0.421	2.04154e-42
SAMHD1	1.06595e-46	-0.259029	0.167	0.292	2.12028e-42
CEP170B	1.14478e-46	0.31643	0.423	0.32	2.27708e-42
NDST1	1.31733e-46	-0.262558	0.385	0.53	2.6203e-42
SLC2A12	1.39511e-46	0.287634	0.312	0.21	2.77501e-42
FAM20A	1.46529e-46	-0.265797	0.248	0.382	2.9146e-42
CSNK1D	1.49434e-46	-0.275859	0.349	0.487	2.97239e-42
AP2A2	1.62433e-46	0.3225	0.639	0.556	3.23095e-42
KIAA1522	1.65538e-46	0.294622	0.543	0.433	3.29272e-42
GLI2	2.83526e-46	-0.392111	0.555	0.66	5.63962e-42
TESC	2.87192e-46	0.305743	0.403	0.297	5.71253e-42
CTC-441N14.4	2.98424e-46	0.251099	0.304	0.202	5.93595e-42
FLT1	2.99003e-46	-0.359864	0.26	0.389	5.94747e-42
PKP4	4.23589e-46	0.287001	0.686	0.596	8.42561e-42
PCDHGA10	4.43997e-46	-0.259385	0.261	0.398	8.83155e-42
ADCY3	5.05657e-46	-0.293626	0.245	0.373	1.0058e-41
LDLRAD3	5.64948e-46	-0.294208	0.545	0.662	1.12374e-41
PREX1	6.15719e-46	-0.386259	0.374	0.501	1.22473e-41
HOOK2	6.52917e-46	-0.256941	0.699	0.801	1.29872e-41
PCDHGB6	6.86668e-46	-0.259851	0.27	0.407	1.36585e-41
ITPR3	7.21718e-46	0.337893	0.523	0.426	1.43557e-41
FAM160A1	7.91161e-46	0.299822	0.595	0.501	1.5737e-41
FAN1	7.99488e-46	0.30724	0.376	0.273	1.59026e-41
PTPN13	8.58891e-46	0.308485	0.599	0.502	1.70842e-41
IL1R1	9.5945e-46	-0.292428	0.486	0.614	1.90844e-41
PCDHGB7	1.10929e-45	-0.254642	0.255	0.391	2.20649e-41
CMIP	1.40202e-45	-0.25524	0.826	0.879	2.78876e-41
FAM171A1	1.42951e-45	0.297207	0.604	0.498	2.84343e-41
PAH	1.60582e-45	-0.254884	0.182	0.304	3.19413e-41
DNAH17	1.65205e-45	-0.302575	0.303	0.436	3.28609e-41
MAP3K7CL	2.00211e-45	-0.257068	0.298	0.429	3.98239e-41
STRN	2.27941e-45	0.335478	0.497	0.404	4.53398e-41
PIK3AP1	2.90088e-45	-0.294471	0.324	0.456	5.77013e-41
CPM	2.93855e-45	0.296778	0.54	0.438	5.84508e-41
RP11-201K10.3	3.28903e-45	0.30691	0.447	0.343	6.5422e-41
EPHA4	3.80033e-45	0.351337	0.542	0.451	7.55924e-41
CERKL	4.08497e-45	0.293228	0.398	0.293	8.12541e-41
DPYSL3	4.55125e-45	-0.339831	0.268	0.388	9.05289e-41
GTF2IRD1	6.93795e-45	0.286788	0.792	0.703	1.38003e-40
SDC1	8.70205e-45	0.284443	0.403	0.298	1.73092e-40
TNFRSF8	8.74463e-45	-0.32669	0.193	0.313	1.73939e-40
PCDHGA9	9.32042e-45	-0.257224	0.277	0.412	1.85393e-40
LAMA3	1.56825e-44	0.295055	0.681	0.59	3.1194e-40
KIAA1462	1.7308e-44	-0.263157	0.203	0.327	3.44274e-40
EPCAM	2.17336e-44	0.277099	0.442	0.336	4.32302e-40
PCDHGB5	2.22074e-44	-0.254608	0.284	0.42	4.41728e-40
CTD-2331H12.8	2.37847e-44	0.316933	0.564	0.473	4.73101e-40
CMBL	3.98646e-44	0.304651	0.396	0.296	7.92947e-40
DAB2	4.43615e-44	-0.277118	0.42	0.55	8.82394e-40
IFITM10	4.88791e-44	0.274121	0.322	0.22	9.72254e-40
PCSK7	6.22874e-44	-0.335522	0.21	0.329	1.23896e-39
ANTXR2	7.05251e-44	-0.266347	0.227	0.352	1.40282e-39
BCL6	8.92275e-44	-0.267748	0.354	0.492	1.77482e-39
KCNT2	1.23658e-43	-0.269607	0.343	0.477	2.45968e-39
NAMPT	1.73779e-43	-0.300093	0.284	0.41	3.45663e-39
MICAL3	1.93835e-43	0.270713	0.854	0.773	3.85557e-39
FHAD1	2.13842e-43	-0.250007	0.401	0.54	4.25353e-39
PLA2G6	2.76807e-43	-0.251417	0.516	0.647	5.50597e-39
ATP2C1	3.02134e-43	0.28809	0.513	0.416	6.00975e-39
DOK5	3.98483e-43	0.304334	0.485	0.384	7.92622e-39
SEL1L3	4.19856e-43	-0.263923	0.299	0.426	8.35135e-39
EPAS1	4.46828e-43	-0.293711	0.554	0.667	8.88786e-39
ANGPT1	4.48306e-43	-0.26447	0.312	0.445	8.91726e-39
PGS1	4.93143e-43	-0.289658	0.272	0.402	9.80911e-39
TEAD1	5.61477e-43	0.270991	0.862	0.805	1.11683e-38
COL27A1	5.72714e-43	-0.306118	0.525	0.634	1.13919e-38
PCDHGB4	7.8143e-43	-0.250577	0.295	0.428	1.55434e-38
SYT13	9.90412e-43	0.270081	0.308	0.211	1.97003e-38
SUGCT	1.1409e-42	-0.279012	0.655	0.739	2.26936e-38
RASGRP2	1.91394e-42	-0.25729	0.117	0.221	3.80701e-38
GTDC1	2.10708e-42	-0.260534	0.481	0.61	4.19119e-38
EPDR1	2.57982e-42	-0.265008	0.349	0.481	5.13152e-38
ATF6B	3.02947e-42	-0.280399	0.261	0.387	6.02592e-38
CDH1	3.91465e-42	0.293591	0.563	0.461	7.78664e-38
GOLM1	5.49636e-42	0.303432	0.397	0.298	1.09328e-37
ZNF816-ZNF321P	5.58193e-42	0.285605	0.413	0.313	1.1103e-37
GNE	7.18781e-42	0.288991	0.438	0.341	1.42973e-37
WDR81	9.73694e-42	-0.253273	0.448	0.582	1.93677e-37
ANO1	1.02192e-41	-0.278731	0.275	0.401	2.0327e-37
ABL1	1.76935e-41	-0.260311	0.589	0.702	3.51941e-37
CABLES1	1.92796e-41	-0.273857	0.559	0.674	3.8349e-37
ENOX1	2.06044e-41	0.310377	0.745	0.687	4.09842e-37
ERMP1	2.56483e-41	0.275233	0.392	0.291	5.1017e-37
CPNE5	2.77736e-41	-0.260499	0.323	0.456	5.52445e-37
KLHL14	2.85884e-41	0.280614	0.417	0.317	5.68653e-37
HOXC4	3.11925e-41	0.289075	0.532	0.439	6.20449e-37
MYH11	4.04711e-41	-0.304274	0.242	0.364	8.05011e-37
SH3BP4	4.41597e-41	0.326229	0.683	0.616	8.78381e-37
LNPEP	4.61156e-41	0.299318	0.556	0.47	9.17285e-37
CSF1R	6.3445e-41	-0.281171	0.148	0.256	1.26198e-36
ENAH	6.96992e-41	-0.26001	0.305	0.436	1.38639e-36
NR4A1	9.59013e-41	-0.266764	0.551	0.673	1.90757e-36
RCSD1	1.5597e-40	-0.254064	0.155	0.263	3.1024e-36
MYOF	1.767e-40	0.254791	0.811	0.762	3.51474e-36
ACOXL	1.97089e-40	0.313029	0.7	0.625	3.9203e-36
WNT7A	2.33371e-40	0.314703	0.322	0.227	4.64199e-36
DOCK4	2.61557e-40	-0.305691	0.667	0.76	5.20262e-36
STK32B	2.66029e-40	0.352535	0.661	0.579	5.29158e-36
IGSF3	3.71198e-40	0.312307	0.504	0.414	7.38349e-36
CELSR1	4.14632e-40	0.290379	0.763	0.667	8.24745e-36
RAB11FIP4	5.58862e-40	0.32806	0.616	0.533	1.11163e-35
CCDC50	6.2413e-40	0.305258	0.443	0.351	1.24146e-35
FAM131A	1.20856e-39	0.270088	0.386	0.289	2.40396e-35
SUN1	1.23782e-39	0.287395	0.686	0.619	2.46214e-35
RNF150	1.27269e-39	0.295318	0.646	0.568	2.5315e-35
CDH3	1.29922e-39	0.298937	0.439	0.345	2.58428e-35
TBC1D8	4.92504e-39	0.279551	0.812	0.755	9.7964e-35
INPP5A	5.19629e-39	0.299545	0.795	0.756	1.03359e-34
PALD1	6.00979e-39	-0.268155	0.286	0.408	1.19541e-34
PRKX	6.4606e-39	0.299141	0.417	0.323	1.28508e-34
ATP8B1	6.57396e-39	0.271292	0.653	0.571	1.30763e-34
C15orf48	1.01815e-38	0.253461	0.275	0.187	2.02519e-34
DCPS	1.42004e-38	0.291882	0.465	0.37	2.8246e-34
ARHGEF3	1.91109e-38	0.25587	0.857	0.807	3.80135e-34
ARHGEF10L	2.1201e-38	0.262414	0.796	0.734	4.21709e-34
C6orf132	3.06101e-38	0.302504	0.459	0.367	6.08866e-34
FLI1	3.17814e-38	-0.292842	0.316	0.434	6.32164e-34
TMEM72	4.5357e-38	0.264855	0.42	0.324	9.02196e-34
POLR1A	4.5629e-38	0.285905	0.598	0.512	9.07606e-34
FAM110B	5.36109e-38	0.252174	0.733	0.662	1.06637e-33
CHP1	8.84498e-38	0.284545	0.431	0.339	1.75936e-33
TRPM3	9.61783e-38	-0.252645	0.73	0.81	1.91308e-33
ALOX5	9.70393e-38	-0.257432	0.267	0.388	1.93021e-33
TACC1	1.41598e-37	-0.259445	0.591	0.699	2.81654e-33
BCAS1	1.80666e-37	0.284244	0.533	0.442	3.59363e-33
PRR5-ARHGAP8	1.86878e-37	0.320536	0.655	0.578	3.7172e-33
CCBE1	2.28655e-37	-0.306989	0.325	0.439	4.54818e-33
PAK4	2.53276e-37	0.279189	0.482	0.392	5.03791e-33
MAPKBP1	2.58752e-37	0.305267	0.504	0.416	5.14683e-33
GPM6B	2.58778e-37	0.357512	0.404	0.312	5.14736e-33
SH2D4A	2.68328e-37	0.256162	0.478	0.384	5.3373e-33
GLRX	2.86018e-37	0.258085	0.594	0.515	5.68919e-33
MAGI3	3.66233e-37	0.304888	0.596	0.518	7.28475e-33
C4orf51	3.68853e-37	0.252335	0.549	0.458	7.33685e-33
FAM20C	3.74005e-37	-0.258862	0.502	0.612	7.43933e-33
PLAC1	3.85386e-37	0.321729	0.425	0.328	7.66571e-33
ADGRD1	4.50059e-37	-0.272223	0.312	0.431	8.95212e-33
PIP5K1C	5.97873e-37	-0.261224	0.274	0.391	1.18923e-32
FN1	7.66162e-37	-0.260296	0.129	0.226	1.52397e-32
ZDHHC1	7.86117e-37	0.27732	0.433	0.341	1.56366e-32
GAB1	8.92918e-37	0.253874	0.638	0.558	1.7761e-32
COL4A2	1.04385e-36	-0.330814	0.772	0.833	2.07632e-32
LRP1	1.20196e-36	-0.31871	0.349	0.463	2.39082e-32
SMCO4	1.35304e-36	0.271858	0.478	0.388	2.69134e-32
ACOT11	1.43422e-36	0.286031	0.605	0.515	2.85281e-32
PITPNM3	1.57616e-36	0.304178	0.468	0.376	3.13514e-32
TENM3	2.26594e-36	-0.256136	0.576	0.681	4.50717e-32
INPP5D	2.47457e-36	-0.280444	0.238	0.351	4.92217e-32
DHCR24	2.79166e-36	0.275047	0.432	0.343	5.5529e-32
MTAP	3.52707e-36	0.289661	0.528	0.445	7.01569e-32
CDCP1	4.53386e-36	0.263061	0.446	0.351	9.01831e-32
FAM184A	4.56597e-36	0.289164	0.487	0.4	9.08217e-32
SPINT1	4.74646e-36	0.258608	0.356	0.267	9.44118e-32
COLEC12	5.67625e-36	-0.297259	0.333	0.448	1.12906e-31
IFT140	5.82054e-36	-0.272453	0.392	0.511	1.15776e-31
ITGA1	8.31376e-36	-0.270497	0.525	0.632	1.65369e-31
ADAMTSL2	1.2402e-35	-0.270523	0.186	0.291	2.46688e-31
SULF1	1.77433e-35	-0.283373	0.254	0.368	3.52931e-31
ICE1	2.10496e-35	0.261498	0.435	0.347	4.18699e-31
TPD52L1	2.24903e-35	0.276146	0.541	0.46	4.47355e-31
SLCO3A1	2.66878e-35	0.328788	0.805	0.777	5.30846e-31
LAMA1	3.96944e-35	0.270178	0.533	0.446	7.89562e-31
PWWP2B	4.09378e-35	0.264186	0.427	0.337	8.14293e-31
AMPD3	5.91808e-35	-0.251806	0.572	0.67	1.17717e-30
DDR2	8.28969e-35	-0.267555	0.282	0.394	1.6489e-30
RGS3	8.61147e-35	0.252871	0.794	0.752	1.71291e-30
CELSR2	8.82722e-35	0.287313	0.459	0.371	1.75582e-30
ARRDC1	1.00089e-34	0.256209	0.419	0.33	1.99086e-30
EVC	1.26211e-34	0.282219	0.569	0.475	2.51046e-30
TTC39A	1.96119e-34	0.280922	0.553	0.471	3.901e-30
ARHGAP23	2.07924e-34	-0.282148	0.389	0.502	4.13581e-30
COA1	2.18006e-34	0.275901	0.53	0.454	4.33635e-30
TSPAN8	2.18846e-34	0.267044	0.522	0.432	4.35306e-30
PLCE1	2.28732e-34	-0.250014	0.344	0.462	4.54972e-30
TPD52	3.027e-34	0.276235	0.607	0.527	6.021e-30
DEC1	3.43036e-34	-0.251882	0.415	0.53	6.82332e-30
TENM4	3.82739e-34	0.253192	0.89	0.854	7.61306e-30
TMCC1	4.2447e-34	0.27532	0.684	0.618	8.44313e-30
FBXL7	5.93476e-34	-0.251679	0.422	0.542	1.18048e-29
KSR1	6.54068e-34	0.25876	0.806	0.757	1.30101e-29
AGPAT4	9.94716e-34	0.278764	0.528	0.447	1.97859e-29
ASAP1	1.01966e-33	-0.26437	0.695	0.777	2.02821e-29
GNAI1	1.19263e-33	0.26111	0.421	0.336	2.37225e-29
MRPS6	1.3051e-33	0.278221	0.43	0.347	2.59598e-29
CLASP1	1.60007e-33	0.271366	0.776	0.734	3.18269e-29
FBN1	1.79692e-33	-0.272312	0.321	0.431	3.57425e-29
LOXL4	2.16304e-33	0.275137	0.35	0.266	4.30251e-29
ITGA3	2.17667e-33	0.26231	0.536	0.449	4.32962e-29
MITF	2.77361e-33	0.253913	0.718	0.66	5.51699e-29
ERBB2	3.49473e-33	0.27133	0.509	0.429	6.95136e-29
BTBD11	6.59205e-33	0.300185	0.648	0.58	1.31122e-28
GAS7	6.95786e-33	-0.365548	0.479	0.577	1.38399e-28
LRP11	9.78109e-33	0.255023	0.412	0.325	1.94556e-28
KIAA2026	1.13486e-32	0.2809	0.521	0.447	2.25736e-28
CTDSPL	1.40604e-32	0.250972	0.674	0.608	2.79676e-28
LAMB4	2.04834e-32	0.254116	0.443	0.359	4.07435e-28
MTHFD1L	2.18797e-32	-0.269521	0.703	0.777	4.35209e-28
VPS37B	2.23051e-32	0.253283	0.537	0.459	4.43671e-28
SLC14A2	2.96697e-32	-0.32771	0.653	0.722	5.90161e-28
LMOD1	3.93757e-32	-0.286404	0.198	0.295	7.83221e-28
DNAJC17	5.09692e-32	0.275849	0.504	0.424	1.01383e-27
CHST11	6.36339e-32	-0.274784	0.629	0.714	1.26574e-27
CYP19A1	8.83255e-32	-0.258039	0.187	0.285	1.75688e-27
MMP24	1.67823e-31	0.263174	0.443	0.357	3.33816e-27
DPY19L1	2.01751e-31	0.254223	0.447	0.368	4.01304e-27
NMNAT2	3.05671e-31	0.279024	0.518	0.437	6.08011e-27
SGSM1	5.69397e-31	0.265349	0.456	0.369	1.13259e-26
EIF4E3	6.55441e-31	0.263186	0.485	0.41	1.30374e-26
CRTAC1	6.88097e-31	0.298884	0.544	0.471	1.36869e-26
SH2D3A	8.6023e-31	0.259576	0.347	0.268	1.71108e-26
ARHGEF28	9.12361e-31	0.251067	0.747	0.684	1.81478e-26
CPED1	1.2341e-30	-0.298026	0.365	0.462	2.45474e-26
FAM107A	1.56701e-30	0.250198	0.497	0.414	3.11694e-26
GNA12	1.72801e-30	-0.255964	0.518	0.619	3.43719e-26
ARAP2	1.81336e-30	0.255294	0.53	0.457	3.60695e-26
EIF4E2	5.05635e-30	0.256473	0.376	0.294	1.00576e-25
NTN4	8.78202e-30	0.277494	0.488	0.414	1.74683e-25
MYO9A	1.30557e-29	0.266926	0.627	0.564	2.5969e-25
HS6ST2	1.9959e-29	0.325238	0.448	0.364	3.97004e-25
TSPAN12	3.61772e-29	0.253956	0.401	0.324	7.19601e-25
SIAH3	9.68219e-29	0.26689	0.367	0.288	1.92588e-24
DLG3	1.11352e-28	0.278892	0.378	0.302	2.21491e-24
MAP3K15	1.12263e-28	0.338644	0.349	0.27	2.23302e-24
LMF1	3.26127e-28	0.268324	0.524	0.452	6.487e-24
CACNA1C	9.39634e-28	-0.264318	0.839	0.878	1.86903e-23
SNX10	2.54536e-27	0.254113	0.55	0.475	5.06298e-23
CAPZB	3.15539e-27	-0.265827	0.603	0.688	6.27639e-23
HERC3	5.60883e-27	0.256368	0.652	0.592	1.11565e-22
ARHGAP15	6.14877e-27	-0.262053	0.538	0.626	1.22305e-22
ELK3	6.35084e-27	-0.274436	0.315	0.412	1.26325e-22
FBXW8	1.24442e-26	0.25411	0.439	0.371	2.47527e-22
DAGLA	1.29961e-26	0.252322	0.564	0.498	2.58505e-22
KLHL26	1.80556e-26	-0.272731	0.338	0.432	3.59143e-22
RP11-65B7.2	2.68432e-26	0.256824	0.45	0.382	5.33937e-22
WDR91	2.72365e-26	0.257414	0.456	0.391	5.41761e-22
GPC1	3.31829e-26	0.252572	0.428	0.351	6.60041e-22
SORBS1	4.93185e-26	-0.294627	0.719	0.781	9.80994e-22
TAOK3	8.5622e-26	0.255018	0.579	0.517	1.70311e-21
MYO16	1.24388e-25	0.256379	0.68	0.624	2.47421e-21
PPP1R14C	2.26182e-25	0.272586	0.479	0.411	4.49899e-21
ATXN10	3.42914e-25	0.253646	0.501	0.434	6.82091e-21
SEMA4D	1.37922e-24	0.25089	0.666	0.614	2.7434e-20
RBM20	4.6541e-24	0.255479	0.629	0.574	9.25746e-20
MTMR3	5.63886e-21	0.251501	0.518	0.466	1.12163e-16
EFHC2	3.40752e-18	0.272891	0.318	0.259	6.7779e-14
HDAC8	2.96116e-14	0.2506	0.374	0.327	5.89004e-10
CDKL5	5.08944e-14	0.283241	0.425	0.384	1.01234e-09
OPHN1	3.06372e-12	0.278888	0.516	0.486	6.09404e-08
CPXM2	9.16188e-12	0.258457	0.468	0.433	1.82239e-07
ARHGAP6	1.6887e-11	0.253403	0.676	0.663	3.359e-07
RP5-972B16.2	1.33597e-06	0.301774	0.829	0.83	0.0265738
DMD	5.11122e-06	0.289623	0.842	0.836	0.101667
TRPC5	4.69227e-05	0.257717	0.397	0.379	0.933339
IL1RAPL2	0.0284945	0.253059	0.665	0.673	1
FRMPD4	0.039446	0.259845	0.451	0.458	1

## Sheet: DCT
	p_val	avg_log2FC	pct.1	pct.2	p_val_adj
SALL3	8.10139e-154	0.81193	0.474	0.068	1.61145e-149
SLC12A3	5.92973e-120	1.78882	0.77	0.27	1.17948e-115
TMEM52B	9.7465e-84	0.845207	0.551	0.151	1.93868e-79
MECOM	6.25994e-74	1.01499	0.993	0.769	1.24517e-69
SPERT	3.18566e-73	0.559045	0.307	0.056	6.33661e-69
TBC1D9	2.41118e-70	1.02137	0.889	0.524	4.79608e-66
PTGER3	1.04994e-67	1.05312	0.805	0.395	2.08844e-63
KNG1	6.83999e-66	0.520088	0.366	0.082	1.36054e-61
KLHL3	6.4648e-57	0.966047	0.714	0.342	1.28591e-52
SFRP1	3.32994e-55	0.791431	0.516	0.178	6.62358e-51
ADGRL2	4.11072e-54	0.937335	0.937	0.741	8.17663e-50
CNNM2	3.88982e-51	0.993149	0.822	0.535	7.73724e-47
NFIA	2.35114e-50	-0.887173	0.624	0.878	4.67665e-46
ADAMTS16	2.21679e-47	0.840771	0.801	0.475	4.40942e-43
HRG	1.77768e-46	0.45235	0.289	0.07	3.53598e-42
MSI2	2.34733e-45	0.736317	0.983	0.877	4.66908e-41
COBLL1	2.33002e-44	0.726176	0.906	0.626	4.63464e-40
DACH1	4.09621e-44	0.786754	0.815	0.488	8.14777e-40
MAPK4	9.45535e-44	0.848153	0.746	0.429	1.88076e-39
SIM1	3.46293e-43	0.728055	0.739	0.395	6.88812e-39
ESRRG	5.57647e-42	0.698891	0.972	0.786	1.10922e-37
PPARGC1A	6.79938e-42	0.765559	0.829	0.538	1.35246e-37
CACNB4	2.75521e-41	0.853503	0.805	0.549	5.48039e-37
ESRRB	1.93603e-40	0.830551	0.725	0.409	3.85095e-36
NELL1	1.43421e-38	0.733999	0.909	0.715	2.85279e-34
ABHD17C	8.3872e-38	0.645045	0.662	0.343	1.6683e-33
FRAS1	3.38306e-36	0.717745	0.906	0.724	6.72924e-32
PRDM16	2.85647e-35	0.665983	0.983	0.805	5.6818e-31
NOS1AP	4.10268e-35	0.701944	0.916	0.703	8.16065e-31
BTBD11	5.43776e-35	0.787131	0.84	0.589	1.08162e-30
ABLIM1	1.16511e-34	0.651132	0.923	0.768	2.31752e-30
APBB2	2.17188e-34	0.683765	0.937	0.808	4.32008e-30
CNTD1	3.21047e-34	0.506068	0.446	0.178	6.38594e-30
MAP2K6	9.70189e-34	0.767668	0.599	0.312	1.9298e-29
ERMP1	2.61507e-33	0.621499	0.596	0.306	5.20164e-29
ERBB4	2.75482e-33	0.635205	0.937	0.776	5.47962e-29
CPXM2	1.25697e-32	0.696407	0.721	0.435	2.50023e-28
LIMCH1	1.28031e-32	0.68016	0.889	0.724	2.54666e-28
TPST2	3.5716e-32	0.609482	0.686	0.384	7.10426e-28
PLCL1	4.0456e-32	0.644124	0.92	0.744	8.04711e-28
CASZ1	2.27883e-31	0.592314	0.937	0.712	4.53283e-27
KCNJ1	2.91336e-31	0.603359	0.617	0.334	5.79497e-27
ZNF385D	7.47409e-31	0.621812	0.899	0.701	1.48667e-26
GCNT2	1.70353e-30	0.596352	0.753	0.468	3.38849e-26
LGR4	1.91755e-30	0.652219	0.784	0.535	3.8142e-26
KCNJ16	2.49174e-30	0.720756	0.666	0.39	4.95632e-26
ATP6V0A4	5.81911e-30	0.583888	0.652	0.359	1.15748e-25
AGBL4	7.87767e-30	0.646976	0.976	0.876	1.56695e-25
EXPH5	9.18974e-30	0.646197	0.613	0.34	1.82793e-25
CGNL1	9.24506e-30	0.598199	0.909	0.717	1.83893e-25
TFAP2B	1.4689e-29	0.444895	0.429	0.176	2.92179e-25
NR3C2	1.56952e-29	0.557204	0.927	0.736	3.12193e-25
SFXN5	1.60258e-29	0.709525	0.77	0.547	3.18769e-25
EFNA5	1.80857e-29	0.64224	0.878	0.664	3.59743e-25
DEPTOR	2.58525e-29	0.612095	0.864	0.668	5.14233e-25
GATA3	2.65301e-29	0.525079	0.491	0.223	5.27711e-25
WNK1	2.85572e-29	0.62666	0.749	0.482	5.6803e-25
INPP5J	2.91106e-29	0.439023	0.317	0.11	5.79039e-25
ATP1B1	2.92643e-29	0.620199	0.774	0.503	5.82097e-25
STAC	5.55617e-29	0.674537	0.672	0.412	1.10518e-24
ARHGAP26	1.65665e-28	-0.647544	0.711	0.873	3.29524e-24
KCTD1	2.15256e-28	0.622284	0.85	0.642	4.28166e-24
CCSER1	3.93099e-28	0.596518	0.948	0.826	7.81914e-24
SHROOM3	4.01446e-28	0.561834	0.944	0.79	7.98517e-24
SLCO3A1	4.63689e-28	-0.721032	0.568	0.786	9.22323e-24
MTHFD1L	6.09678e-28	-0.788303	0.533	0.766	1.21271e-23
PHF21B	8.63377e-28	0.496228	0.564	0.285	1.71734e-23
OGDHL	1.83335e-27	0.528438	0.53	0.262	3.64672e-23
TMPRSS2	2.11869e-27	0.6105	0.693	0.436	4.21428e-23
PCCA	2.71737e-27	0.555474	0.899	0.718	5.40512e-23
STK39	4.22045e-27	0.559774	0.871	0.661	8.39489e-23
C10orf11	9.70976e-27	0.607282	0.99	0.91	1.93137e-22
SERPINA5	1.7888e-26	0.504237	0.411	0.178	3.55809e-22
FAM171A1	1.80789e-26	0.655509	0.749	0.515	3.59608e-22
MAGI1	2.11934e-26	0.534951	0.958	0.852	4.21558e-22
MMP24	2.15424e-26	0.571302	0.631	0.369	4.285e-22
HDDC2	2.48109e-26	0.548411	0.61	0.352	4.93513e-22
BSND	2.78937e-26	0.382497	0.279	0.095	5.54834e-22
CACHD1	5.69407e-26	0.637079	0.77	0.525	1.13261e-21
FGFR2	7.40614e-26	0.606252	0.784	0.531	1.47315e-21
CSGALNACT1	8.69313e-26	0.550431	0.902	0.706	1.72915e-21
EMX1	8.96042e-26	0.551144	0.53	0.279	1.78232e-21
AC009336.19	2.09188e-25	0.553581	0.589	0.329	4.16096e-21
HS6ST2	2.2822e-25	0.681178	0.624	0.377	4.53953e-21
ABR	3.07885e-25	-0.722025	0.561	0.765	6.12413e-21
FERMT2	3.31515e-25	0.682381	0.697	0.452	6.59417e-21
LDLRAD4	4.05865e-25	-0.706387	0.679	0.848	8.07305e-21
IQCK	6.92387e-25	0.543999	0.746	0.505	1.37723e-20
SNX29	1.14389e-24	0.509933	0.983	0.9	2.27531e-20
SH3BP2	1.50863e-24	-0.739792	0.268	0.561	3.00083e-20
TFAP2A	2.72354e-24	0.494774	0.617	0.335	5.41739e-20
FMN1	3.93249e-24	0.620315	0.895	0.72	7.82212e-20
CPM	4.12648e-24	0.620935	0.7	0.454	8.20799e-20
NR0B2	4.85698e-24	0.315563	0.233	0.074	9.66101e-20
COL4A3	5.18102e-24	0.558905	0.732	0.485	1.03056e-19
DEFB1	8.4731e-24	0.481997	0.397	0.181	1.68538e-19
KCNJ10	2.12786e-23	0.575448	0.561	0.319	4.23252e-19
PANK1	2.69522e-23	0.489252	0.585	0.342	5.36106e-19
TFCP2L1	4.19843e-23	0.520982	0.746	0.503	8.35109e-19
SLC22A2	4.8393e-23	0.599134	0.645	0.404	9.62585e-19
MAL	5.05207e-23	0.538248	0.624	0.369	1.00491e-18
GRB14	5.37406e-23	0.545299	0.617	0.363	1.06895e-18
SNX10	6.15462e-23	0.522563	0.753	0.486	1.22422e-18
FKBP5	6.17467e-23	-0.749915	0.237	0.519	1.2282e-18
RASA3	8.41017e-23	-0.617143	0.443	0.703	1.67287e-18
TBL1X	1.02993e-22	0.673645	0.84	0.628	2.04863e-18
NPSR1	1.03219e-22	0.505719	0.613	0.366	2.05312e-18
FXYD6-FXYD2	1.039e-22	0.531488	0.76	0.509	2.06667e-18
BFSP2	1.12961e-22	0.568534	0.523	0.291	2.24691e-18
PTPRE	1.44568e-22	-0.742991	0.334	0.603	2.87561e-18
TNFRSF19	1.44695e-22	0.548492	0.718	0.478	2.87814e-18
PKHD1	1.58921e-22	0.514939	0.934	0.753	3.16109e-18
MMP24-AS1	2.01354e-22	0.538261	0.721	0.488	4.00513e-18
NCKAP5	2.2715e-22	0.481044	0.913	0.79	4.51824e-18
GABRA2	2.34584e-22	0.458884	0.551	0.306	4.6661e-18
LNX1	2.6719e-22	0.579315	0.822	0.626	5.31468e-18
HOXB3	3.06907e-22	0.49574	0.829	0.595	6.10469e-18
FARP1	3.08985e-22	0.448992	0.962	0.843	6.14603e-18
CRISPLD2	4.06495e-22	-0.932964	0.275	0.533	8.08559e-18
AKAP12	5.11942e-22	-0.843087	0.251	0.517	1.0183e-17
TPD52L1	5.47672e-22	0.505632	0.707	0.472	1.08938e-17
TFDP2	8.68252e-22	0.51931	0.725	0.496	1.72704e-17
ZBTB16	1.09466e-21	-0.712053	0.557	0.764	2.17738e-17
NUP93	1.16652e-21	0.58448	0.669	0.455	2.32032e-17
TMEM213	1.23628e-21	0.433679	0.415	0.198	2.45909e-17
CPEB3	1.50844e-21	0.50977	0.84	0.627	3.00044e-17
FAM222A	3.34771e-21	0.600717	0.634	0.415	6.65894e-17
DEPDC1B	6.51383e-21	0.488625	0.481	0.258	1.29567e-16
HOXD3	6.8084e-21	0.521754	0.711	0.483	1.35426e-16
SAMD5	6.9432e-21	0.497124	0.662	0.422	1.38107e-16
LAMA1	7.38247e-21	0.555593	0.683	0.459	1.46845e-16
PDE10A	8.03895e-21	0.515591	0.913	0.778	1.59903e-16
SCTR	8.82244e-21	0.585494	0.655	0.44	1.75487e-16
SIAH3	1.02164e-20	0.521197	0.519	0.3	2.03215e-16
GRK5	1.10649e-20	-0.829117	0.463	0.672	2.20092e-16
FRMD3	1.30451e-20	0.551862	0.805	0.622	2.5948e-16
ZEB2	1.46886e-20	-0.810189	0.293	0.518	2.92172e-16
PIP5K1B	1.60982e-20	0.489993	0.746	0.538	3.20209e-16
STAM2	2.06501e-20	0.433679	0.554	0.316	4.10751e-16
PXDN	2.07157e-20	-0.743198	0.258	0.509	4.12056e-16
FREM2	2.20011e-20	0.580317	0.659	0.451	4.37625e-16
AKAP2	3.23127e-20	-0.691497	0.317	0.576	6.42733e-16
CPEB4	4.06096e-20	0.54211	0.739	0.529	8.07766e-16
SLC16A7	5.77384e-20	0.486495	0.634	0.398	1.14847e-15
BCAR3	9.19614e-20	0.491605	0.951	0.828	1.8292e-15
IGSF3	1.01397e-19	0.541278	0.655	0.428	2.01689e-15
EGF	1.03178e-19	0.535495	0.488	0.271	2.05231e-15
UGT8	1.11817e-19	0.439206	0.554	0.322	2.22415e-15
SPATA9	1.24473e-19	0.414675	0.352	0.161	2.4759e-15
WIPF1	1.67855e-19	-0.580656	0.185	0.454	3.3388e-15
TRABD2B	1.85625e-19	0.509087	0.871	0.683	3.69226e-15
CERKL	2.23765e-19	0.452466	0.544	0.309	4.45092e-15
GPRC5B	2.30615e-19	0.443607	0.456	0.239	4.58716e-15
PRKCQ	2.35506e-19	0.491752	0.69	0.465	4.68444e-15
GRAMD1B	2.76878e-19	0.506914	0.763	0.57	5.50738e-15
PALM2-AKAP2	3.28477e-19	-0.670969	0.641	0.78	6.53375e-15
ATP8A1	3.63718e-19	0.514993	0.735	0.528	7.23471e-15
SLC3A1	4.11791e-19	0.452479	0.533	0.316	8.19093e-15
FGF9	4.69177e-19	0.433506	0.53	0.302	9.3324e-15
TBC1D4	5.03427e-19	0.508773	0.794	0.615	1.00137e-14
FGF13	5.46922e-19	0.530532	0.763	0.585	1.08788e-14
KDELC2	5.8279e-19	0.39553	0.449	0.238	1.15923e-14
CYFIP2	6.07635e-19	0.560283	0.756	0.566	1.20865e-14
AFF3	6.46085e-19	-0.653101	0.463	0.676	1.28513e-14
SDR42E1	9.65291e-19	0.390111	0.307	0.134	1.92006e-14
LRCH1	1.10372e-18	0.51038	0.847	0.693	2.19541e-14
ATP6V1H	1.41029e-18	0.516903	0.592	0.382	2.80521e-14
CLMN	1.46952e-18	0.449573	0.902	0.723	2.92302e-14
ARHGEF18	1.69326e-18	0.453919	0.53	0.313	3.36807e-14
SH3RF3	1.93274e-18	-0.656557	0.547	0.729	3.84441e-14
NR3C1	1.95679e-18	-0.544723	0.244	0.5	3.89225e-14
DCDC2	2.20336e-18	0.546639	0.756	0.58	4.3827e-14
RANBP3L	2.24658e-18	0.399758	0.359	0.168	4.46868e-14
MYO1B	2.55918e-18	0.407466	0.77	0.564	5.09046e-14
GRHL2	2.77656e-18	0.457784	0.725	0.518	5.52285e-14
SOX6	2.84873e-18	0.46599	0.916	0.794	5.66641e-14
FGD4	3.3055e-18	0.457423	0.871	0.697	6.57496e-14
CADM1	3.355e-18	0.53746	0.767	0.57	6.67344e-14
MYO10	3.44369e-18	0.480123	0.909	0.741	6.84985e-14
ADAMTS2	4.06193e-18	-0.715832	0.296	0.52	8.07958e-14
TRPM6	6.20775e-18	0.584816	0.495	0.295	1.23478e-13
ACTR3C	6.45847e-18	0.442017	0.509	0.293	1.28465e-13
ADAMTS17	7.47766e-18	0.559087	0.808	0.639	1.48738e-13
SALL1	8.74572e-18	0.394116	0.495	0.28	1.73961e-13
ABCB7	9.57342e-18	0.397659	0.341	0.16	1.90425e-13
SMCO4	1.12685e-17	0.485292	0.61	0.402	2.24142e-13
SH3BP4	1.19424e-17	0.544997	0.787	0.626	2.37547e-13
SLC35B4	1.25723e-17	0.436366	0.387	0.198	2.50075e-13
ASAP2	1.27756e-17	0.398877	0.944	0.814	2.54119e-13
TRIM2	1.35615e-17	0.47989	0.826	0.647	2.69751e-13
CTD-2207O23.3	1.90897e-17	0.45588	0.551	0.339	3.79713e-13
AIF1L	2.43364e-17	0.427703	0.638	0.416	4.84075e-13
FXYD2	3.20419e-17	0.474622	0.69	0.483	6.37346e-13
SH3BP5	3.22867e-17	-0.657732	0.321	0.542	6.42214e-13
FAM184A	5.43605e-17	0.425657	0.624	0.413	1.08128e-12
HOXA3	5.80827e-17	-0.580185	0.401	0.627	1.15532e-12
FAM49B	6.72881e-17	0.466457	0.777	0.585	1.33843e-12
PFKFB3	8.57005e-17	-0.614563	0.439	0.64	1.70467e-12
PAQR5	1.00628e-16	0.467028	0.732	0.537	2.0016e-12
RBBP8	1.04425e-16	0.381098	0.805	0.601	2.07712e-12
KSR1	1.07616e-16	0.449458	0.882	0.765	2.14059e-12
CLCNKB	1.14306e-16	0.399856	0.401	0.211	2.27366e-12
WNK4	1.36266e-16	0.431543	0.352	0.176	2.71047e-12
PAPPA2	1.39147e-16	0.511635	0.746	0.554	2.76777e-12
CA10	1.46558e-16	0.590658	0.767	0.569	2.91518e-12
SPIRE1	1.57779e-16	0.39077	0.76	0.546	3.13838e-12
SLC38A11	1.77699e-16	0.402317	0.449	0.256	3.5346e-12
PEX5L	1.7847e-16	0.448787	0.519	0.307	3.54995e-12
DUSP9	1.80334e-16	0.282999	0.22	0.084	3.58702e-12
UXS1	2.14149e-16	0.469445	0.732	0.548	4.25963e-12
IMPA2	2.69675e-16	0.410649	0.76	0.561	5.3641e-12
C4orf19	2.76618e-16	0.509301	0.725	0.539	5.5022e-12
ITPR1	3.49961e-16	0.377772	0.944	0.891	6.96107e-12
ACACB	3.74754e-16	0.517202	0.645	0.455	7.45422e-12
C9orf3	3.93915e-16	0.359261	0.979	0.89	7.83537e-12
ICA1	4.04229e-16	0.491039	0.683	0.474	8.04052e-12
FECH	4.97519e-16	0.328484	0.404	0.212	9.89616e-12
CLIC4	5.79574e-16	-0.581399	0.293	0.522	1.15283e-11
AFAP1	5.82112e-16	-0.509989	0.502	0.692	1.15788e-11
EFHD1	5.85543e-16	0.449202	0.603	0.402	1.1647e-11
MRPL19	5.92394e-16	0.369644	0.376	0.196	1.17833e-11
ITPKB	6.36581e-16	0.465859	0.763	0.607	1.26622e-11
CLASP1	6.59024e-16	0.440789	0.885	0.74	1.31086e-11
BARX2	6.65869e-16	0.493004	0.547	0.35	1.32448e-11
CAMK1D	7.45955e-16	-0.367948	0.561	0.728	1.48378e-11
MITF	8.24354e-16	0.466738	0.833	0.669	1.63972e-11
SAMD4A	9.08114e-16	-0.527818	0.662	0.785	1.80633e-11
KLHL13	1.05913e-15	0.437033	0.568	0.361	2.10671e-11
TNIK	1.27582e-15	-0.507023	0.523	0.696	2.53774e-11
CHST15	1.51634e-15	-0.509843	0.164	0.393	3.01615e-11
NAT8L	1.61947e-15	0.281091	0.247	0.104	3.22128e-11
KCNH7	1.80052e-15	0.394691	0.676	0.45	3.58142e-11
AMZ1	1.83852e-15	-0.570571	0.213	0.44	3.65699e-11
NAALADL2	1.84356e-15	0.419438	0.913	0.816	3.66702e-11
TRIM71	1.86944e-15	0.39338	0.453	0.257	3.7185e-11
TMEM117	2.057e-15	0.480044	0.756	0.571	4.09157e-11
RAB31	2.80994e-15	0.386297	0.829	0.636	5.58924e-11
MYO5C	3.11613e-15	0.440263	0.676	0.47	6.1983e-11
MCF2L2	3.16132e-15	-0.547001	0.443	0.638	6.28818e-11
ATF7IP2	3.28617e-15	0.442144	0.456	0.264	6.53652e-11
PPM1L	3.46352e-15	0.406314	0.774	0.604	6.8893e-11
KANK1	4.36185e-15	0.418958	0.878	0.753	8.67616e-11
AKAP13	4.90024e-15	-0.470676	0.763	0.864	9.74706e-11
MICAL2	4.97798e-15	-0.661117	0.449	0.637	9.90169e-11
SPARC	5.3745e-15	-0.474435	0.056	0.258	1.06904e-10
TGFBR3	5.54649e-15	-0.517443	0.551	0.719	1.10325e-10
PRR15	5.74825e-15	0.32913	0.317	0.156	1.14338e-10
DNASE1	6.23841e-15	0.402103	0.491	0.307	1.24088e-10
EVA1C	6.69405e-15	-0.556623	0.265	0.485	1.33151e-10
KIAA1614	6.92663e-15	0.461448	0.467	0.285	1.37778e-10
HMCN2	7.20878e-15	-0.618571	0.289	0.514	1.4339e-10
LRBA	7.95384e-15	0.393234	0.889	0.749	1.5821e-10
SLC43A1	8.83473e-15	0.355127	0.397	0.214	1.75732e-10
LRP6	8.84406e-15	0.466781	0.589	0.392	1.75917e-10
PSD3	1.07889e-14	-0.472447	0.672	0.803	2.14602e-10
ELOVL7	1.25176e-14	0.418107	0.484	0.301	2.48988e-10
CECR2	1.30718e-14	0.481217	0.526	0.337	2.6001e-10
RFTN1	1.47848e-14	-0.621503	0.348	0.569	2.94084e-10
XYLT1	1.5829e-14	-0.448563	0.422	0.63	3.14855e-10
ITGB5	1.88898e-14	0.408301	0.836	0.688	3.75737e-10
COL23A1	1.91045e-14	-0.55645	0.544	0.709	3.80007e-10
SHISA3	2.02873e-14	0.327877	0.261	0.119	4.03535e-10
CCNB1IP1	2.24227e-14	0.391713	0.286	0.138	4.46011e-10
NTN4	2.29567e-14	0.421729	0.631	0.425	4.56633e-10
TOX3	2.29902e-14	0.44177	0.491	0.313	4.57297e-10
GPRIN3	2.31586e-14	0.461363	0.578	0.387	4.60647e-10
RAP1GAP2	2.38885e-14	0.45855	0.878	0.726	4.75167e-10
ATP6V1B1	2.47385e-14	0.333041	0.352	0.185	4.92074e-10
ARHGAP8	3.3387e-14	0.434834	0.585	0.409	6.641e-10
TAF3	4.18137e-14	0.388441	0.589	0.4	8.31715e-10
PAK4	4.1827e-14	0.442122	0.599	0.406	8.3198e-10
LTBP1	4.42903e-14	-0.545989	0.443	0.643	8.80977e-10
MLLT3	4.68687e-14	0.375206	0.794	0.612	9.32264e-10
SORBS1	4.74002e-14	-0.5661	0.638	0.771	9.42838e-10
RNF10	5.20687e-14	0.378174	0.498	0.311	1.0357e-09
COTL1	5.34379e-14	-0.513026	0.23	0.444	1.06293e-09
HOXD10	5.57146e-14	0.338679	0.47	0.278	1.10822e-09
TNXB	5.64445e-14	-0.621035	0.209	0.414	1.12274e-09
BCL2L1	6.82851e-14	0.455159	0.798	0.674	1.35826e-09
DPYSL2	7.22448e-14	-0.569001	0.425	0.613	1.43702e-09
SUSD4	7.59548e-14	0.377071	0.589	0.386	1.51082e-09
IL4R	7.71495e-14	-0.471625	0.199	0.411	1.53458e-09
PTH1R	8.42723e-14	0.395235	0.585	0.386	1.67626e-09
C10orf54	8.96614e-14	-0.506871	0.164	0.375	1.78346e-09
CCDC88C	9.6449e-14	-0.560514	0.328	0.537	1.91847e-09
CFAP221	1.16919e-13	0.362673	0.585	0.381	2.32564e-09
LOXL1	1.18611e-13	-0.493281	0.195	0.41	2.35929e-09
CDH23	1.25419e-13	-0.519974	0.697	0.812	2.49472e-09
TRPM1	1.26561e-13	0.372389	0.7	0.518	2.51742e-09
NRK	1.32119e-13	0.332806	0.355	0.188	2.62799e-09
MRPS6	1.34076e-13	0.342308	0.551	0.36	2.66691e-09
MARVELD2	1.34231e-13	0.373784	0.376	0.209	2.66999e-09
AP2A2	1.73839e-13	0.379798	0.739	0.57	3.45784e-09
STXBP4	1.80014e-13	0.409198	0.547	0.37	3.58067e-09
STIM1	1.97231e-13	-0.483539	0.467	0.645	3.92313e-09
LOXL2	2.03297e-13	-0.545836	0.415	0.604	4.04377e-09
KCNB1	2.35799e-13	-0.529616	0.268	0.468	4.69029e-09
SLC22A23	2.44764e-13	0.438222	0.777	0.627	4.86859e-09
BCL9	2.77306e-13	0.415572	0.725	0.54	5.5159e-09
RP4-614O4.11	3.08422e-13	0.409788	0.488	0.309	6.13481e-09
CCDC12	3.11235e-13	0.388994	0.815	0.65	6.19077e-09
PTCHD4	3.3697e-13	0.392845	0.436	0.255	6.70266e-09
SLC28A1	3.77677e-13	-0.471074	0.265	0.471	7.51236e-09
B4GALNT3	3.94653e-13	0.420052	0.585	0.399	7.85005e-09
LINGO2	4.03106e-13	0.344096	0.753	0.563	8.01818e-09
ETV6	4.21108e-13	-0.437096	0.672	0.802	8.37627e-09
NME7	4.45141e-13	0.39418	0.638	0.479	8.8543e-09
CIT	4.58086e-13	0.336707	0.798	0.587	9.11178e-09
NNT	4.6156e-13	0.3724	0.488	0.312	9.18089e-09
TMEM241	4.70148e-13	-0.485162	0.603	0.728	9.35172e-09
EML1	4.76215e-13	-0.411292	0.404	0.608	9.4724e-09
WDFY2	4.93497e-13	0.350626	0.777	0.622	9.81614e-09
LMO7	5.49556e-13	0.371874	0.836	0.651	1.09312e-08
CLCN5	5.56403e-13	0.389583	0.568	0.383	1.10674e-08
ST3GAL6	5.728e-13	0.364774	0.564	0.387	1.13936e-08
TAF4B	6.0026e-13	0.344293	0.554	0.368	1.19398e-08
RHCG	6.0484e-13	0.265732	0.213	0.091	1.20309e-08
TAMM41	6.68639e-13	0.322159	0.411	0.24	1.32999e-08
IL6R	6.75007e-13	-0.528411	0.436	0.598	1.34266e-08
PHGDH	7.09702e-13	0.392489	0.564	0.374	1.41167e-08
TPD52	8.1328e-13	0.411456	0.69	0.54	1.6177e-08
ARHGEF3	8.15581e-13	0.39146	0.902	0.815	1.62227e-08
GPC5	8.16199e-13	0.291576	0.892	0.796	1.6235e-08
RIN3	8.19572e-13	-0.634687	0.328	0.51	1.63021e-08
BMP1	8.20652e-13	-0.490651	0.22	0.419	1.63236e-08
GMDS	8.48921e-13	-0.443753	0.7	0.828	1.68859e-08
ATP1A1	9.43595e-13	0.513409	0.582	0.424	1.87691e-08
EHF	9.72339e-13	0.340739	0.54	0.351	1.93408e-08
TCAIM	1.01123e-12	0.402046	0.505	0.333	2.01143e-08
PLXND1	1.04627e-12	-0.640052	0.233	0.416	2.08113e-08
MYO5A	1.18591e-12	0.397555	0.62	0.439	2.3589e-08
FHOD3	1.21971e-12	0.378532	0.927	0.813	2.42612e-08
SLC2A12	1.25955e-12	0.364438	0.39	0.228	2.50538e-08
ZNF704	1.38563e-12	0.346599	0.777	0.628	2.75616e-08
ZNF586	1.53612e-12	0.41538	0.519	0.352	3.0555e-08
ADAMTS9	1.54382e-12	0.341227	0.836	0.681	3.07081e-08
HOXA10-HOXA9	1.54443e-12	-0.462628	0.199	0.401	3.07203e-08
SLC52A3	1.80629e-12	0.271058	0.265	0.127	3.59289e-08
PPM1H	1.9082e-12	0.421018	0.843	0.722	3.7956e-08
SLC6A6	1.9152e-12	-0.470214	0.564	0.713	3.80953e-08
SMIM5	1.9327e-12	0.341726	0.456	0.275	3.84434e-08
TSC22D1	1.94016e-12	0.409823	0.791	0.635	3.85917e-08
SPSB4	1.97967e-12	0.331553	0.47	0.291	3.93777e-08
TRPM7	2.20151e-12	0.460553	0.509	0.359	4.37902e-08
DAPK2	2.37214e-12	-0.462108	0.341	0.533	4.71843e-08
PDE4D	2.4089e-12	0.317953	0.993	0.955	4.79155e-08
WSB1	2.59474e-12	0.332753	0.491	0.313	5.16119e-08
ADAMTS10	2.59588e-12	-0.466429	0.101	0.287	5.16347e-08
PIK3C2G	2.6052e-12	0.463699	0.638	0.476	5.182e-08
HRH1	2.90121e-12	-0.497348	0.307	0.5	5.7708e-08
BICC1	3.26213e-12	0.322414	0.857	0.716	6.48871e-08
RAB15	3.3007e-12	0.368869	0.401	0.235	6.56543e-08
RHOBTB1	3.32747e-12	-0.473252	0.282	0.479	6.61867e-08
SCN2A	3.37842e-12	0.315562	0.411	0.242	6.72002e-08
SPNS2	3.43557e-12	-0.460388	0.251	0.451	6.83369e-08
CTD-2021K4.1	3.48515e-12	0.415451	0.624	0.472	6.9323e-08
RNF150	3.54088e-12	0.429052	0.735	0.58	7.04317e-08
NAV2	3.57238e-12	0.310328	0.972	0.926	7.10581e-08
C6orf223	3.67802e-12	0.290822	0.348	0.19	7.31594e-08
GALNT18	3.82581e-12	0.430159	0.889	0.775	7.60992e-08
PLEKHA7	4.08937e-12	0.409232	0.885	0.767	8.13417e-08
BCR	4.33805e-12	0.39776	0.871	0.737	8.62882e-08
NUDC	4.74304e-12	0.341289	0.554	0.376	9.43438e-08
EPN3	4.80304e-12	0.316333	0.394	0.233	9.55373e-08
DIAPH3	5.33811e-12	0.466545	0.76	0.593	1.0618e-07
LRRC28	5.47655e-12	0.413125	0.631	0.481	1.08934e-07
LLGL2	5.78596e-12	0.336797	0.662	0.485	1.15089e-07
MTURN	5.84377e-12	0.368667	0.54	0.363	1.16238e-07
HOXB7	6.10728e-12	0.363868	0.557	0.379	1.2148e-07
FABP3	6.20577e-12	0.303581	0.39	0.228	1.23439e-07
HLF	6.7343e-12	0.428099	0.571	0.396	1.33952e-07
TSPAN18	6.80348e-12	-0.466113	0.495	0.654	1.35328e-07
CPA5	7.01099e-12	0.307559	0.474	0.291	1.39456e-07
TRPV5	7.13493e-12	0.296424	0.247	0.118	1.41921e-07
CTDSPL	7.20408e-12	0.367059	0.798	0.618	1.43296e-07
SYBU	9.04117e-12	0.367134	0.557	0.38	1.79838e-07
TPM4	9.18246e-12	-0.47295	0.213	0.404	1.82648e-07
NID1	9.36765e-12	-0.565968	0.178	0.36	1.86332e-07
OSBPL3	1.07717e-11	0.333747	0.822	0.651	2.14261e-07
CHST11	1.11306e-11	-0.504048	0.54	0.7	2.21398e-07
ALDH1L1	1.11852e-11	0.399101	0.571	0.401	2.22485e-07
STK10	1.16867e-11	-0.461597	0.355	0.544	2.3246e-07
CASR	1.24819e-11	0.408951	0.519	0.346	2.48277e-07
RASSF5	1.27231e-11	-0.514926	0.226	0.421	2.53075e-07
ZDHHC2	1.32009e-11	0.321266	0.498	0.327	2.62578e-07
AHCYL2	1.34474e-11	0.357664	0.666	0.499	2.67482e-07
IDH2	1.40191e-11	0.377544	0.463	0.303	2.78853e-07
MYO6	1.47901e-11	0.374043	0.679	0.505	2.94189e-07
SGK223	1.49449e-11	-0.430408	0.202	0.394	2.97269e-07
ARHGAP31	1.50291e-11	-0.462972	0.223	0.412	2.98944e-07
TNFRSF1B	1.52479e-11	-0.545738	0.108	0.282	3.03295e-07
RECQL5	1.54124e-11	0.376415	0.686	0.507	3.06569e-07
RERE	1.64402e-11	0.367893	0.92	0.883	3.27011e-07
NR6A1	1.70288e-11	0.413577	0.77	0.627	3.38719e-07
ISOC1	1.81932e-11	0.280032	0.324	0.178	3.61881e-07
RBMS3	1.83481e-11	-0.396945	0.787	0.868	3.64962e-07
CA12	2.10373e-11	0.40715	0.62	0.467	4.18452e-07
TBC1D24	2.11447e-11	0.384255	0.592	0.429	4.20589e-07
SLC9A4	2.15106e-11	0.347607	0.397	0.241	4.27866e-07
OXR1	2.18176e-11	0.302609	0.857	0.696	4.33973e-07
PRPSAP1	2.30275e-11	-0.488254	0.226	0.404	4.5804e-07
STOML1	2.39357e-11	-0.461934	0.199	0.381	4.76105e-07
RP11-467J12.4	2.42979e-11	0.355753	0.46	0.292	4.8331e-07
GCFC2	2.58523e-11	0.367654	0.369	0.219	5.14228e-07
ACSL4	2.64436e-11	0.431705	0.488	0.329	5.25989e-07
GNA12	2.72858e-11	-0.489489	0.425	0.602	5.42743e-07
SLIT3	2.79689e-11	-0.355448	0.683	0.78	5.56329e-07
USP24	2.91387e-11	0.344181	0.589	0.423	5.79598e-07
TSPAN7	2.99703e-11	0.386465	0.397	0.238	5.9614e-07
DEC1	3.05331e-11	-0.379052	0.331	0.511	6.07334e-07
SHANK3	3.15728e-11	-0.442983	0.139	0.32	6.28014e-07
NINJ2	3.2155e-11	-0.448567	0.286	0.477	6.39594e-07
BAIAP2	3.22972e-11	-0.470259	0.512	0.659	6.42424e-07
ARID1B	3.22988e-11	0.271657	0.941	0.877	6.42455e-07
GLIPR2	3.35596e-11	-0.431311	0.129	0.311	6.67535e-07
IRAK2	3.43808e-11	-0.429807	0.317	0.515	6.83868e-07
UBASH3B	3.47775e-11	-0.491384	0.296	0.478	6.91759e-07
ADGRV1	3.74146e-11	0.319513	0.875	0.791	7.44213e-07
TSPAN9	3.7854e-11	0.284363	0.927	0.816	7.52954e-07
LATS2	3.81343e-11	0.414291	0.683	0.539	7.58529e-07
RP1-66C13.4	3.86249e-11	0.398488	0.53	0.358	7.68287e-07
MAL2	3.98123e-11	0.303199	0.509	0.338	7.91907e-07
RAMP1	4.08085e-11	-0.412081	0.094	0.266	8.11721e-07
IGFBP4	4.16914e-11	-0.411727	0.073	0.238	8.29284e-07
ARHGEF38	4.17711e-11	0.347214	0.666	0.49	8.30869e-07
SYT13	4.2654e-11	0.309511	0.387	0.228	8.48431e-07
SCIN	4.38513e-11	0.37255	0.571	0.398	8.72247e-07
PLAUR	4.54695e-11	-0.437887	0.195	0.38	9.04434e-07
MPPED2	4.83121e-11	0.375346	0.704	0.545	9.60976e-07
ZNF552	4.84788e-11	0.302244	0.331	0.188	9.64291e-07
KIAA2026	4.93268e-11	0.444661	0.61	0.459	9.8116e-07
CFAP61	4.99314e-11	0.331327	0.728	0.552	9.93185e-07
NRXN2	5.16823e-11	-0.508639	0.293	0.484	1.02801e-06
SLC7A6	5.24826e-11	0.317464	0.456	0.296	1.04393e-06
ST3GAL1	5.35313e-11	-0.464876	0.526	0.668	1.06479e-06
WDR91	5.40928e-11	0.2874	0.578	0.401	1.07596e-06
RNF144A	5.69009e-11	-0.458297	0.3	0.483	1.13182e-06
SLC7A8	5.73459e-11	0.353852	0.547	0.385	1.14067e-06
NT5DC4	6.02961e-11	0.255891	0.261	0.132	1.19935e-06
FAM167A	6.06176e-11	0.280705	0.589	0.399	1.20574e-06
FNBP1	6.10281e-11	-0.498755	0.321	0.508	1.21391e-06
ALDH1A3	6.13239e-11	-0.319759	0.084	0.258	1.21979e-06
AMFR	6.51524e-11	0.375284	0.509	0.348	1.29595e-06
IFFO2	6.57347e-11	-0.460756	0.408	0.577	1.30753e-06
SLC7A1	6.60778e-11	0.27579	0.631	0.429	1.31435e-06
EPB41L1	6.67197e-11	0.338322	0.826	0.673	1.32712e-06
SORCS3	6.69941e-11	0.34876	0.784	0.671	1.33258e-06
SNRK	6.73373e-11	0.374444	0.599	0.446	1.33941e-06
PPCDC	6.79799e-11	-0.472897	0.334	0.514	1.35219e-06
GALNT14	6.84192e-11	0.285114	0.84	0.648	1.36093e-06
MRPL1	7.20154e-11	0.300874	0.408	0.25	1.43246e-06
ABTB2	7.27211e-11	0.359871	0.889	0.776	1.44649e-06
EPB41L4B	7.55468e-11	0.383042	0.585	0.429	1.5027e-06
HOXA10	7.69244e-11	-0.372209	0.091	0.258	1.5301e-06
GLTP	7.7415e-11	0.3759	0.432	0.281	1.53986e-06
ARHGAP23	7.89132e-11	-0.545058	0.307	0.483	1.56966e-06
SMOX	8.02508e-11	-0.444578	0.244	0.433	1.59627e-06
LRPPRC	8.17428e-11	0.365434	0.429	0.279	1.62595e-06
BLNK	8.70936e-11	0.357913	0.495	0.334	1.73238e-06
SUSD1	8.75489e-11	0.361213	0.826	0.695	1.74144e-06
PLA2G16	9.2722e-11	-0.388865	0.111	0.28	1.84433e-06
ARHGAP10	9.56383e-11	-0.443025	0.547	0.699	1.90234e-06
DUSP15	1.04176e-10	0.337164	0.401	0.241	2.07217e-06
HEG1	1.05588e-10	-0.420674	0.233	0.418	2.10024e-06
DNAH8	1.07681e-10	0.366552	0.561	0.394	2.14188e-06
SLC8A1	1.09784e-10	0.694682	0.753	0.692	2.18371e-06
CACNA2D3	1.10999e-10	0.387736	0.899	0.807	2.20788e-06
IRF6	1.12303e-10	0.281519	0.369	0.215	2.23382e-06
SLCO2B1	1.17502e-10	-0.455787	0.199	0.384	2.33723e-06
ANKS1A	1.23658e-10	0.368146	0.711	0.571	2.45968e-06
PPP1R16B	1.26846e-10	-0.466617	0.15	0.328	2.5231e-06
AK3	1.26924e-10	0.358152	0.408	0.254	2.52465e-06
ACSS1	1.31294e-10	0.393182	0.613	0.457	2.61157e-06
RALYL	1.34278e-10	0.317713	0.77	0.617	2.67092e-06
ARHGAP24	1.36295e-10	0.312506	0.889	0.805	2.71105e-06
PLCG2	1.37587e-10	0.37503	0.749	0.593	2.73675e-06
RBM47	1.41343e-10	0.300487	0.885	0.733	2.81146e-06
PCSK5	1.43078e-10	-0.43978	0.554	0.698	2.84596e-06
AGO2	1.47833e-10	-0.448256	0.477	0.624	2.94054e-06
FBLN5	1.50348e-10	-0.484449	0.206	0.383	2.99057e-06
SYT1	1.51048e-10	0.413393	0.732	0.606	3.0045e-06
CADPS2	1.54353e-10	0.333327	0.774	0.643	3.07023e-06
CCDC148	1.5547e-10	0.339409	0.725	0.563	3.09246e-06
NRP2	1.60294e-10	-0.495812	0.387	0.558	3.1884e-06
PITPNM2	1.66231e-10	0.354799	0.777	0.662	3.30649e-06
CAB39	1.68924e-10	0.396178	0.641	0.494	3.36006e-06
STAG1	1.69363e-10	0.337095	0.843	0.708	3.36879e-06
ESRP1	1.70712e-10	0.302045	0.387	0.234	3.39564e-06
IL16	1.71162e-10	-0.45519	0.226	0.398	3.40457e-06
CORO2B	1.77139e-10	-0.463624	0.338	0.508	3.52346e-06
UNC5C	1.78129e-10	0.381205	0.634	0.483	3.54317e-06
INPP4B	1.79148e-10	0.303022	0.882	0.756	3.56344e-06
SCN3A	1.90767e-10	0.38377	0.362	0.219	3.79454e-06
PAWR	1.99787e-10	0.367906	0.613	0.439	3.97397e-06
ANTXR1	2.11524e-10	-0.534403	0.376	0.538	4.20743e-06
CUX1	2.20866e-10	-0.324927	0.843	0.883	4.39325e-06
LAMA4	2.21032e-10	-0.468874	0.233	0.406	4.39654e-06
ZNF608	2.22252e-10	0.369676	0.76	0.613	4.42081e-06
PPARG	2.31374e-10	-0.452281	0.251	0.419	4.60226e-06
MAP3K5	2.32227e-10	-0.43084	0.606	0.735	4.61923e-06
MISP	2.36075e-10	-0.339134	0.059	0.211	4.69577e-06
RRAGD	2.41314e-10	0.313651	0.46	0.301	4.79997e-06
UMODL1	2.73728e-10	-0.398483	0.223	0.407	5.44473e-06
PPP1R1C	2.77294e-10	0.309844	0.415	0.26	5.51565e-06
AK4	2.80195e-10	-0.386554	0.153	0.333	5.57336e-06
NFKBID	2.88695e-10	-0.324899	0.059	0.212	5.74243e-06
FNDC3B	3.01199e-10	0.354361	0.951	0.89	5.99114e-06
MAST4	3.0152e-10	0.359293	0.892	0.795	5.99754e-06
SPP1	3.06279e-10	0.267682	0.254	0.132	6.0922e-06
ADAM12	3.0709e-10	-0.414212	0.547	0.697	6.10832e-06
RAPGEF2	3.07677e-10	0.329949	0.78	0.65	6.12e-06
KCNJ15	3.25873e-10	-0.424146	0.338	0.513	6.48195e-06
SH3PXD2B	3.26908e-10	-0.408974	0.317	0.509	6.50253e-06
MTMR10	3.31976e-10	0.339214	0.491	0.338	6.60333e-06
ANO1	3.61559e-10	-0.504649	0.206	0.379	7.19177e-06
BFSP1	3.68254e-10	0.332599	0.659	0.51	7.32493e-06
PXK	3.70831e-10	0.406611	0.54	0.38	7.3762e-06
RP11-9J18.1	3.71669e-10	-0.351001	0.829	0.884	7.39287e-06
ATP6V0E1	3.90897e-10	0.352514	0.547	0.389	7.77532e-06
ITGB6	4.05599e-10	0.309234	0.861	0.702	8.06776e-06
FBXL17	4.07005e-10	0.303078	0.805	0.66	8.09573e-06
MEIS2	4.1199e-10	-0.513093	0.282	0.461	8.19489e-06
SHROOM4	4.40183e-10	0.354229	0.582	0.419	8.75569e-06
MYO3B	4.43666e-10	0.372085	0.746	0.592	8.82495e-06
TPCN1	4.616e-10	-0.402396	0.502	0.673	9.18168e-06
PLPP3	4.62691e-10	0.337913	0.746	0.588	9.20338e-06
MTR	5.16509e-10	0.383273	0.627	0.475	1.02739e-05
TOX	5.22703e-10	0.348973	0.69	0.562	1.03971e-05
GPR137B	5.32694e-10	-0.405635	0.237	0.411	1.05958e-05
NEDD4L	6.77622e-10	0.255068	0.972	0.838	1.34786e-05
PDE2A	6.793e-10	-0.424106	0.202	0.374	1.3512e-05
OSBPL8	7.32887e-10	0.302777	0.596	0.436	1.45779e-05
SGIP1	7.41605e-10	0.351814	0.655	0.497	1.47513e-05
WDR1	7.70882e-10	0.371977	0.711	0.569	1.53336e-05
HTR2C	7.88025e-10	0.470218	0.369	0.227	1.56746e-05
SLC16A3	8.21698e-10	-0.417467	0.362	0.536	1.63444e-05
RP5-877J2.1	8.48263e-10	-0.420582	0.265	0.434	1.68728e-05
PTPN4	8.76046e-10	0.380923	0.564	0.418	1.74254e-05
ADD3	9.48293e-10	0.35291	0.666	0.518	1.88625e-05
TSPAN15	9.82688e-10	-0.373749	0.265	0.448	1.95466e-05
SETBP1	9.93575e-10	0.300628	0.923	0.853	1.97632e-05
P4HA2	1.01496e-09	-0.367459	0.568	0.72	2.01885e-05
AIM1	1.06948e-09	0.294413	0.725	0.558	2.12731e-05
GABBR1	1.10105e-09	-0.349112	0.153	0.315	2.19009e-05
DAB2	1.14959e-09	-0.389886	0.338	0.528	2.28664e-05
SNTB1	1.18175e-09	0.254767	0.676	0.525	2.35062e-05
RIPK1	1.23145e-09	-0.388861	0.216	0.391	2.44948e-05
ZDHHC14	1.24643e-09	0.339444	0.857	0.758	2.47926e-05
FHL1	1.27608e-09	-0.34394	0.167	0.34	2.53825e-05
PREPL	1.29367e-09	0.32272	0.46	0.319	2.57324e-05
VIT	1.32435e-09	0.361051	0.404	0.259	2.63427e-05
MYCBPAP	1.32846e-09	0.317981	0.314	0.183	2.64245e-05
LNPEP	1.34675e-09	0.351671	0.631	0.484	2.67882e-05
GRB10	1.39418e-09	-0.472658	0.456	0.599	2.77316e-05
GAREM1	1.39754e-09	0.325051	0.836	0.746	2.77985e-05
DBT	1.40592e-09	0.284027	0.404	0.26	2.79651e-05
EBF1	1.43333e-09	-0.578177	0.46	0.587	2.85103e-05
IL15RA	1.57711e-09	-0.393906	0.22	0.384	3.13703e-05
COL5A1	1.6137e-09	-0.495712	0.338	0.501	3.20982e-05
TP53I11	1.70204e-09	-0.405976	0.237	0.41	3.38552e-05
PRR5-ARHGAP8	1.79542e-09	0.32277	0.725	0.591	3.57127e-05
ELP3	1.7991e-09	0.329201	0.519	0.37	3.57858e-05
PFKFB2	1.82204e-09	0.341333	0.596	0.433	3.62421e-05
EFCC1	2.06488e-09	-0.411418	0.132	0.285	4.10724e-05
LMCD1	2.1469e-09	-0.433894	0.272	0.438	4.2704e-05
AXL	2.33299e-09	-0.387333	0.167	0.324	4.64056e-05
SEPT9	2.35849e-09	-0.367579	0.892	0.913	4.69128e-05
CWC27	2.36544e-09	0.30326	0.551	0.393	4.7051e-05
LFNG	2.41237e-09	-0.398031	0.146	0.309	4.79844e-05
GBE1	2.46918e-09	0.346044	0.686	0.561	4.91144e-05
STK24	2.50769e-09	0.315119	0.878	0.758	4.98804e-05
CYS1	2.68311e-09	0.266046	0.467	0.318	5.33697e-05
COL16A1	2.8542e-09	-0.429605	0.23	0.392	5.67728e-05
TGFB1	2.86701e-09	-0.358425	0.3	0.471	5.70278e-05
BEST1	2.87483e-09	-0.355373	0.087	0.234	5.71832e-05
PRDM10	2.99972e-09	0.373925	0.62	0.498	5.96675e-05
HNF1B	3.02239e-09	0.328355	0.645	0.477	6.01184e-05
RP11-290H9.2	3.11578e-09	-0.4289	0.422	0.57	6.1976e-05
RP5-972B16.2	3.19323e-09	0.465995	0.882	0.828	6.35164e-05
ARNT2	3.19789e-09	0.344838	0.725	0.587	6.36093e-05
HOXA9	3.21376e-09	-0.368694	0.185	0.351	6.3925e-05
MEIS1	3.22476e-09	-0.433472	0.254	0.415	6.41437e-05
FREM1	3.3739e-09	0.33293	0.484	0.331	6.71103e-05
MAB21L3	3.52041e-09	0.263565	0.38	0.238	7.00245e-05
SMYD4	3.61374e-09	-0.356711	0.167	0.332	7.18809e-05
UBE2N	3.73726e-09	0.307392	0.443	0.3	7.43379e-05
NT5DC3	3.8363e-09	0.414131	0.578	0.443	7.63078e-05
VDR	4.00318e-09	0.347847	0.679	0.522	7.96273e-05
EMILIN2	4.18256e-09	-0.410512	0.202	0.358	8.31954e-05
ANK1	4.25695e-09	-0.372888	0.453	0.604	8.46749e-05
NFYC	4.26418e-09	0.31218	0.561	0.42	8.48188e-05
KLHL14	4.41816e-09	0.303139	0.481	0.334	8.78817e-05
RP11-307N16.6	4.46978e-09	0.276217	0.944	0.864	8.89085e-05
RHOBTB3	4.49745e-09	0.365908	0.753	0.622	8.94589e-05
GAS7	4.49756e-09	-0.430264	0.415	0.56	8.94611e-05
SGPP2	4.55197e-09	0.312796	0.592	0.429	9.05432e-05
RP11-403P17.5	4.78962e-09	-0.382774	0.348	0.499	9.52704e-05
PIK3C2B	4.86119e-09	-0.423102	0.265	0.432	9.66939e-05
RAP1GAP	4.8906e-09	0.262909	0.718	0.551	9.72789e-05
OPHN1	4.9548e-09	0.343008	0.631	0.49	9.85559e-05
MFSD4A	4.98993e-09	0.315927	0.544	0.39	9.92546e-05
VAV3	5.13903e-09	0.295091	0.791	0.653	0.000102221
CALD1	5.23982e-09	-0.536908	0.449	0.561	0.000104225
CYP4B1	5.49596e-09	0.296003	0.317	0.188	0.00010932
ASXL3	5.50507e-09	0.268429	0.505	0.353	0.000109501
RALGDS	5.51605e-09	-0.41415	0.481	0.628	0.00010972
TSPAN12	5.60073e-09	0.353992	0.477	0.337	0.000111404
TEAD1	5.69452e-09	0.279083	0.906	0.814	0.00011327
ARSG	5.73248e-09	-0.41738	0.376	0.532	0.000114025
LRP2	5.79236e-09	-0.41049	0.261	0.427	0.000115216
CLDN16	5.91656e-09	-0.331178	0.209	0.373	0.000117686
TMEM72	6.05761e-09	0.380392	0.477	0.341	0.000120492
GLI2	6.06722e-09	-0.54158	0.512	0.642	0.000120683
CDYL	6.08515e-09	0.29669	0.7	0.559	0.00012104
PPP1R36	6.21289e-09	0.320111	0.338	0.211	0.000123581
AC069368.3	6.27185e-09	-0.423795	0.481	0.603	0.000124753
SLC19A3	6.47088e-09	0.274813	0.279	0.16	0.000128712
ITGA2	6.48292e-09	0.324776	0.568	0.417	0.000128952
PLPPR1	7.25678e-09	0.285689	0.564	0.408	0.000144345
METTL8	7.49439e-09	0.348788	0.491	0.363	0.000149071
ACTN1	7.49837e-09	-0.437292	0.592	0.705	0.00014915
FA2H	7.59019e-09	0.389695	0.47	0.334	0.000150976
LANCL3	7.68486e-09	0.286566	0.251	0.139	0.00015286
CMTM8	7.80107e-09	0.288453	0.582	0.426	0.000155171
EHBP1L1	7.85864e-09	-0.376988	0.181	0.338	0.000156316
CRB1	7.94064e-09	0.268144	0.488	0.329	0.000157947
FOXQ1	8.23273e-09	0.275206	0.289	0.171	0.000163757
GFOD1	8.41359e-09	-0.384305	0.275	0.441	0.000167355
RP11-506B6.7	8.48262e-09	-0.389558	0.167	0.323	0.000168728
PGS1	8.4827e-09	-0.441084	0.23	0.379	0.000168729
SPATA13	8.65812e-09	0.261218	0.941	0.86	0.000172219
LRRFIP1	8.66783e-09	0.307198	0.902	0.807	0.000172412
RGL1	9.26428e-09	-0.369708	0.509	0.655	0.000184276
RP11-566K11.2	9.27059e-09	-0.395329	0.188	0.337	0.000184401
NINL	9.43543e-09	0.33881	0.669	0.519	0.00018768
TRIM14	9.63667e-09	-0.289623	0.122	0.276	0.000191683
ALDH3B1	9.76873e-09	-0.3699	0.213	0.372	0.00019431
UNC13B	9.84974e-09	0.289576	0.627	0.49	0.000195921
ATP2C1	1.01415e-08	0.321248	0.575	0.433	0.000201726
TG	1.02319e-08	-0.447493	0.495	0.63	0.000203523
ARPC1A	1.07345e-08	-0.340286	0.289	0.457	0.00021352
RGS12	1.08491e-08	-0.32156	0.502	0.622	0.000215799
ABLIM3	1.15251e-08	-0.393955	0.22	0.379	0.000229245
BTBD9	1.17912e-08	0.337538	0.787	0.674	0.000234539
CDK19	1.18111e-08	0.350729	0.634	0.496	0.000234935
ETV7	1.21845e-08	-0.318568	0.084	0.223	0.000242362
DDAH1	1.23279e-08	0.263567	0.857	0.729	0.000245214
FGD5	1.24626e-08	-0.414151	0.244	0.405	0.000247893
ITPKC	1.26224e-08	-0.362455	0.226	0.389	0.000251073
NRG2	1.27318e-08	0.378019	0.603	0.479	0.000253248
SPHK1	1.30049e-08	-0.328243	0.091	0.228	0.000258681
PTPN3	1.30599e-08	0.338893	0.69	0.546	0.000259775
C1orf186	1.32176e-08	-0.300488	0.146	0.309	0.000262912
SLCO4A1	1.32274e-08	-0.377976	0.272	0.444	0.000263105
EHD2	1.34335e-08	-0.355129	0.122	0.272	0.000267207
JAK1	1.43819e-08	-0.375674	0.463	0.616	0.00028607
PKP4	1.45545e-08	0.281947	0.746	0.611	0.000289504
AFDN	1.49288e-08	0.296157	0.714	0.577	0.00029695
CCNJL	1.57317e-08	0.362875	0.516	0.383	0.00031292
FAT4	1.63135e-08	0.262523	0.537	0.377	0.000324491
ADAMTSL4	1.63198e-08	-0.35834	0.171	0.327	0.000324617
C15orf41	1.6754e-08	0.309431	0.519	0.383	0.000333255
PLAT	1.67762e-08	-0.334333	0.105	0.244	0.000333695
ENG	1.68064e-08	-0.437802	0.195	0.35	0.000334297
CTC-490E21.12	1.70845e-08	-0.419972	0.237	0.392	0.000339827
RAB11FIP4	1.71825e-08	0.287529	0.693	0.547	0.000341777
TTYH3	1.7377e-08	-0.411098	0.429	0.562	0.000345646
ITGA11	1.75428e-08	-0.402076	0.275	0.43	0.000348943
DYM	1.80015e-08	0.277357	0.756	0.642	0.000358067
ANO10	1.81646e-08	0.320231	0.746	0.664	0.000361312
SORL1	1.82429e-08	0.27579	0.704	0.544	0.000362869
CORO1C	1.84108e-08	-0.424107	0.456	0.582	0.00036621
CCDC192	1.88353e-08	0.327956	0.571	0.429	0.000374653
NPNT	1.91547e-08	0.329757	0.585	0.441	0.000381007
KIAA2022	1.92787e-08	0.383657	0.348	0.22	0.000383472
UBA5	1.99207e-08	0.291405	0.328	0.203	0.000396242
OGDH	2.01029e-08	0.327994	0.714	0.602	0.000399868
NKD1	2.13109e-08	-0.36099	0.192	0.349	0.000423896
CORO7	2.13388e-08	-0.303657	0.596	0.728	0.000424451
NOD1	2.14393e-08	-0.364245	0.254	0.411	0.000426449
ALDH18A1	2.16803e-08	0.320585	0.411	0.277	0.000431244
SEL1L3	2.18586e-08	-0.359602	0.24	0.404	0.000434789
WLS	2.35549e-08	0.310165	0.711	0.564	0.00046853
EVA1A	2.36694e-08	0.314294	0.54	0.396	0.000470809
SAMHD1	2.45213e-08	-0.310625	0.118	0.27	0.000487753
CIITA	2.47381e-08	-0.381809	0.303	0.458	0.000492066
MIDN	2.50931e-08	-0.37539	0.397	0.546	0.000499126
TDRD3	2.51506e-08	0.294989	0.564	0.423	0.000500271
GPAT3	2.54343e-08	0.334941	0.463	0.336	0.000505913
PTK6	2.58375e-08	-0.286879	0.087	0.225	0.000513934
GPAM	2.60343e-08	0.331228	0.345	0.221	0.000517849
PARVB	2.63708e-08	-0.448097	0.23	0.385	0.000524542
KLF12	2.74293e-08	0.280108	0.655	0.524	0.000545597
NFASC	2.76922e-08	-0.515936	0.334	0.469	0.000550826
BACE2	2.77434e-08	0.406221	0.655	0.519	0.000551845
RUNX1	2.77435e-08	-0.307488	0.93	0.939	0.000551847
PLEC	2.95534e-08	-0.31725	0.659	0.758	0.000587846
KBTBD11	2.97898e-08	-0.310329	0.15	0.301	0.00059255
RP11-834C11.12	3.20506e-08	-0.404752	0.474	0.599	0.000637518
TSC1	3.31778e-08	0.280637	0.373	0.243	0.000659939
ACOXL	3.33227e-08	0.304431	0.753	0.638	0.000662823
SEPT6	3.58446e-08	0.270124	0.425	0.286	0.000712984
CA2	3.61469e-08	0.277237	0.31	0.191	0.000718999
BUB1B-PAK6	3.69928e-08	0.372432	0.498	0.363	0.000735823
XXbac-BPG116M5.17	3.80886e-08	-0.295155	0.087	0.221	0.000757621
ADORA2A	3.81817e-08	-0.361497	0.111	0.25	0.000759473
FHL2	3.84033e-08	-0.386211	0.341	0.501	0.000763879
DISC1	3.86297e-08	-0.323723	0.446	0.602	0.000768383
SPPL3	3.86321e-08	0.281997	0.571	0.429	0.000768431
PDZD2	4.00253e-08	-0.300177	0.655	0.738	0.000796144
RMI2	4.02032e-08	0.323334	0.749	0.626	0.000799682
ARID5B	4.0544e-08	0.289197	0.868	0.769	0.000806461
TNFAIP2	4.292e-08	-0.318681	0.199	0.353	0.000853721
MAN1A1	4.33579e-08	0.27608	0.683	0.55	0.000862432
PRLR	4.35646e-08	0.359023	0.606	0.467	0.000866543
IGF1R	4.38179e-08	0.270662	0.941	0.849	0.000871582
STX8	4.38946e-08	0.370159	0.659	0.534	0.000873108
CD44	4.51784e-08	-0.394411	0.213	0.361	0.000898644
SLC22A11	4.55773e-08	-0.296936	0.077	0.206	0.000906578
TBC1D2B	4.59053e-08	-0.373303	0.394	0.533	0.000913103
SCN8A	4.60936e-08	-0.35079	0.181	0.335	0.000916848
EXOC4	4.7319e-08	0.326077	0.829	0.752	0.000941221
SPON2	4.88408e-08	-0.376186	0.275	0.424	0.000971493
USF3	5.15849e-08	0.259465	0.429	0.291	0.00102608
B3GNT5	5.16529e-08	-0.34052	0.195	0.344	0.00102743
TNC	5.19931e-08	-0.383518	0.22	0.36	0.00103419
WNT10A	5.36636e-08	-0.26489	0.091	0.229	0.00106742
LIPA	5.40482e-08	0.302996	0.892	0.797	0.00107507
IRF8	5.45771e-08	-0.307846	0.087	0.22	0.00108559
FZD6	5.7812e-08	0.253384	0.286	0.171	0.00114994
PLA2G12A	6.02852e-08	0.268754	0.303	0.186	0.00119913
TOM1L1	6.18975e-08	0.31767	0.418	0.283	0.0012312
ARRB1	6.19003e-08	-0.395649	0.307	0.456	0.00123126
PALMD	6.23667e-08	0.261276	0.362	0.232	0.00124054
TUBB3	6.39104e-08	-0.371515	0.16	0.296	0.00127124
PML	6.47942e-08	-0.345602	0.181	0.329	0.00128882
SIRPA	6.63373e-08	-0.28633	0.209	0.366	0.00131951
ASCC3	6.65417e-08	0.345988	0.603	0.468	0.00132358
C10orf105	6.65754e-08	-0.321759	0.105	0.237	0.00132425
PLXDC1	6.78478e-08	-0.431704	0.275	0.421	0.00134956
HIC1	6.85616e-08	-0.338095	0.094	0.223	0.00136376
SYN3	6.91503e-08	-0.315913	0.822	0.871	0.00137547
SLC2A9	6.91584e-08	-0.372463	0.537	0.662	0.00137563
LDAH	6.97174e-08	0.335027	0.47	0.333	0.00138675
LRRK1	7.01165e-08	-0.359871	0.324	0.472	0.00139469
FADS3	7.06573e-08	-0.322877	0.111	0.246	0.00140544
CHP1	7.13065e-08	0.310864	0.495	0.355	0.00141836
TNFRSF8	7.3189e-08	-0.412954	0.157	0.292	0.0014558
DNER	7.33654e-08	0.295226	0.679	0.555	0.00145931
GRIA1	7.40155e-08	-0.329691	0.258	0.418	0.00147224
IFI16	7.73087e-08	-0.293871	0.115	0.257	0.00153775
SLC7A5	7.95935e-08	0.280534	0.491	0.353	0.00158319
NEK6	8.17269e-08	-0.407453	0.519	0.624	0.00162563
SERPINE1	8.34793e-08	-0.34164	0.108	0.239	0.00166049
ROR1	8.39188e-08	-0.330829	0.564	0.692	0.00166923
FLVCR2	8.46207e-08	-0.350741	0.383	0.523	0.00168319
ADSSL1	8.47469e-08	-0.36387	0.157	0.294	0.0016857
PATJ	8.48874e-08	0.328029	0.808	0.692	0.00168849
EVL	8.55026e-08	-0.374594	0.467	0.604	0.00170073
TRAF1	8.62981e-08	-0.273355	0.087	0.218	0.00171656
CGN	8.68441e-08	0.307736	0.453	0.318	0.00172742
RUSC2	8.68782e-08	0.290063	0.686	0.538	0.00172809
LETM2	8.74008e-08	0.25888	0.523	0.387	0.00173849
COL4A6	9.28347e-08	0.321382	0.516	0.378	0.00184657
CDH18	9.93169e-08	0.305054	0.763	0.639	0.00197551
KIAA0196	1.00807e-07	0.30225	0.38	0.255	0.00200516
NLRC5	1.01529e-07	-0.386125	0.24	0.388	0.00201952
MINA	1.03033e-07	0.271217	0.359	0.234	0.00204942
MACROD1	1.04087e-07	0.263489	0.808	0.699	0.00207039
CBX1	1.05307e-07	0.301215	0.38	0.261	0.00209467
MTSS1	1.06058e-07	0.278356	0.798	0.688	0.0021096
UBE2H	1.09971e-07	0.300235	0.728	0.614	0.00218743
AGK	1.1108e-07	0.314026	0.411	0.292	0.00220948
ANPEP	1.11123e-07	-0.298126	0.094	0.228	0.00221035
CMYA5	1.14293e-07	0.278477	0.456	0.32	0.0022734
COL4A5	1.14298e-07	0.272824	0.376	0.25	0.0022735
ATP6V0A1	1.14694e-07	-0.353109	0.275	0.43	0.00228138
PRKD1	1.15597e-07	0.318766	0.812	0.714	0.00229934
IFT122	1.16543e-07	-0.389891	0.352	0.502	0.00231816
TTC28	1.23377e-07	-0.36093	0.718	0.774	0.00245409
AC013461.1	1.26232e-07	-0.344964	0.216	0.363	0.00251089
SPECC1L-ADORA2A	1.26689e-07	-0.409359	0.491	0.62	0.00251997
SASH1	1.28904e-07	-0.361192	0.662	0.746	0.00256403
NHS	1.29503e-07	0.309659	0.833	0.724	0.00257594
OCLN	1.33012e-07	0.344937	0.47	0.338	0.00264574
EPB41L2	1.34089e-07	-0.343943	0.355	0.507	0.00266717
NID2	1.37048e-07	-0.345522	0.15	0.289	0.00272602
KIAA1755	1.41672e-07	-0.319094	0.118	0.249	0.002818
ABCC1	1.42473e-07	-0.250213	0.551	0.663	0.00283394
DNAH17	1.42904e-07	-0.416728	0.268	0.412	0.00284251
PPP1R14C	1.44628e-07	-0.376763	0.289	0.427	0.0028768
ABLIM2	1.45767e-07	-0.372787	0.523	0.644	0.00289944
AL078584.1	1.49632e-07	-0.32034	0.268	0.424	0.00297632
THSD4	1.56406e-07	-0.33407	0.805	0.834	0.00311108
MFHAS1	1.58025e-07	0.331517	0.742	0.619	0.00314328
DTD1	1.58694e-07	0.311059	0.634	0.511	0.00315659
ANXA3	1.59417e-07	0.320227	0.429	0.31	0.00317097
PDLIM1	1.59687e-07	-0.367744	0.272	0.414	0.00317633
MKL2	1.60484e-07	0.313283	0.578	0.466	0.00319219
AHNAK2	1.72363e-07	-0.387898	0.334	0.467	0.00342847
PSMG4	1.7853e-07	0.331619	0.564	0.461	0.00355113
BEND5	1.8262e-07	0.253883	0.31	0.195	0.00363249
NKAIN4	1.83955e-07	-0.300815	0.199	0.348	0.00365905
SCARB1	1.85461e-07	-0.34829	0.307	0.457	0.00368901
TLK1	1.85803e-07	0.272583	0.561	0.425	0.00369581
CLCN3	1.87586e-07	0.275633	0.638	0.506	0.00373127
KDM6B	1.88966e-07	-0.339944	0.355	0.492	0.00375873
DENND2A	1.91671e-07	0.262533	0.732	0.615	0.00381254
ATP6V0D1	1.95151e-07	0.320148	0.648	0.532	0.00388174
RARRES1	1.97639e-07	-0.336995	0.139	0.274	0.00393125
ZFP36	1.98252e-07	-0.273478	0.105	0.235	0.00394343
FAM107A	2.05281e-07	0.295575	0.571	0.428	0.00408324
RFWD3	2.091e-07	0.262975	0.422	0.302	0.00415921
HAUS7	2.11273e-07	-0.354924	0.226	0.37	0.00420243
PTGIS	2.12946e-07	-0.265797	0.105	0.24	0.00423571
ZHX2	2.1693e-07	-0.343684	0.599	0.682	0.00431495
CCDC178	2.17908e-07	0.250431	0.638	0.503	0.00433441
VIM	2.23212e-07	-0.2893	0.136	0.272	0.00443992
FIGN	2.23301e-07	-0.313841	0.209	0.354	0.00444168
PCDH1	2.23768e-07	0.253799	0.523	0.377	0.00445097
PECAM1	2.26874e-07	-0.392838	0.251	0.398	0.00451274
NDUFAF2	2.34184e-07	0.273525	0.484	0.354	0.00465816
PPP1R18	2.34737e-07	-0.325936	0.185	0.327	0.00466916
GSAP	2.3598e-07	-0.333433	0.258	0.402	0.00469389
PROSER1	2.36997e-07	0.258818	0.345	0.225	0.00471411
WNT7B	2.38101e-07	-0.377111	0.223	0.362	0.00473608
ADGRG6	2.45579e-07	-0.307985	0.206	0.347	0.00488481
ERBB2	2.49375e-07	0.282908	0.578	0.442	0.00496032
SCD5	2.53975e-07	0.343375	0.645	0.52	0.00505183
TSPAN14	2.59178e-07	-0.343697	0.498	0.622	0.00515532
SSUH2	2.616e-07	-0.355734	0.261	0.407	0.00520348
PAK6	2.62233e-07	0.344657	0.443	0.321	0.00521608
TK2	2.63241e-07	-0.328016	0.425	0.554	0.00523613
PDZK1IP1	2.64203e-07	-0.323871	0.132	0.259	0.00525526
NUDT4	2.65637e-07	0.307109	0.436	0.309	0.00528379
RFX2	2.78389e-07	-0.350286	0.582	0.713	0.00553744
GDPD5	2.80204e-07	-0.323671	0.254	0.411	0.00557355
WDFY4	2.80551e-07	-0.367149	0.338	0.476	0.00558044
SLC44A3	2.88368e-07	0.362992	0.613	0.5	0.00573593
CCND2	2.9554e-07	-0.328625	0.15	0.278	0.00587858
SPNS3	2.97911e-07	-0.322364	0.226	0.373	0.00592575
ALOX5	3.0481e-07	-0.344703	0.22	0.366	0.00606297
CMBL	3.07972e-07	0.265065	0.439	0.314	0.00612588
AOX1	3.08452e-07	-0.258454	0.125	0.259	0.00613543
WNT2B	3.17587e-07	-0.285272	0.192	0.326	0.00631711
PCBP3	3.36055e-07	-0.263407	0.355	0.512	0.00668446
PDLIM7	3.49835e-07	-0.318751	0.223	0.37	0.00695858
IL2RA	3.53836e-07	-0.304881	0.132	0.267	0.00703814
VAPA	3.57656e-07	0.272948	0.519	0.388	0.00711414
KLHL29	3.66517e-07	-0.338433	0.631	0.748	0.00729038
RAPGEF4	3.78037e-07	-0.414328	0.404	0.538	0.00751953
CEP104	3.96718e-07	0.274256	0.404	0.285	0.00789112
IL4I1	4.01829e-07	-0.326929	0.233	0.38	0.00799279
TRAK1	4.05469e-07	0.264634	0.861	0.777	0.00806518
CUBN	4.13354e-07	-0.372933	0.589	0.678	0.00822203
TLR5	4.36622e-07	0.288596	0.456	0.326	0.00868485
POR	4.61039e-07	-0.324547	0.46	0.582	0.00917052
MTX2	4.61617e-07	0.27305	0.307	0.198	0.00918202
STX18	4.7562e-07	0.286186	0.523	0.402	0.00946056
CACNA1D	4.79794e-07	0.341232	0.871	0.782	0.00954357
DNAJC11	4.93959e-07	0.314622	0.509	0.379	0.00982535
PER2	5.02582e-07	-0.341841	0.376	0.515	0.00999686
ANO2	5.04015e-07	0.259296	0.711	0.576	0.0100254
FAM53B	5.13154e-07	0.329329	0.791	0.7	0.0102072
DNM3	5.18071e-07	0.262252	0.847	0.77	0.010305
ITGB2	5.28562e-07	-0.346994	0.233	0.376	0.0105136
LRP1	5.30391e-07	-0.429524	0.307	0.443	0.01055
LPAR1	5.45849e-07	-0.359173	0.261	0.401	0.0108575
ISG20	5.62294e-07	-0.283659	0.139	0.273	0.0111846
TGFBI	5.74541e-07	-0.271186	0.129	0.265	0.0114282
GSDMD	5.76603e-07	-0.27254	0.132	0.263	0.0114692
KCNIP4	5.83719e-07	0.251828	0.885	0.826	0.0116107
CBFA2T3	5.86496e-07	-0.390725	0.202	0.336	0.011666
DLC1	5.90427e-07	-0.403528	0.683	0.746	0.0117442
ROR2	5.98805e-07	-0.402842	0.505	0.635	0.0119108
MGAT3	6.31691e-07	-0.315747	0.16	0.291	0.012565
HSD11B2	6.35043e-07	0.259037	0.334	0.219	0.0126316
ABI3BP	6.52162e-07	-0.325971	0.328	0.464	0.0129722
GCNT3	6.53381e-07	-0.269212	0.108	0.232	0.0129964
ARHGAP27	6.62103e-07	-0.339504	0.268	0.407	0.0131699
AJAP1	6.86574e-07	0.395943	0.467	0.354	0.0136567
CD82	6.89093e-07	-0.328257	0.39	0.522	0.0137067
GLDC	7.09367e-07	0.289255	0.551	0.425	0.01411
HIVEP2	7.12121e-07	-0.306373	0.627	0.705	0.0141648
SH2B3	7.20842e-07	-0.376294	0.387	0.512	0.0143383
GPHN	7.43448e-07	0.27211	0.753	0.641	0.0147879
MRC2	7.52817e-07	-0.308907	0.202	0.339	0.0149743
PITPNC1	7.55746e-07	-0.394009	0.683	0.756	0.0150325
SYNPO	7.55791e-07	-0.400417	0.446	0.565	0.0150334
ABCA5	7.85321e-07	0.252778	0.345	0.234	0.0156208
LYN	7.89864e-07	-0.368812	0.38	0.51	0.0157112
MYOM3	7.90842e-07	-0.330386	0.192	0.323	0.0157306
SKAP1	7.96148e-07	0.283313	0.659	0.535	0.0158362
MAP4K3	8.10355e-07	0.28827	0.592	0.483	0.0161188
RMDN1	8.31993e-07	0.252377	0.429	0.31	0.0165492
ITGB3	8.54573e-07	-0.377834	0.38	0.487	0.0169983
AKNA	8.55013e-07	-0.282364	0.314	0.456	0.0170071
HOXC6	8.80188e-07	-0.357237	0.397	0.518	0.0175078
ITPRIP	8.80494e-07	-0.310586	0.226	0.368	0.0175139
GRK3	8.93176e-07	-0.285126	0.174	0.308	0.0177662
PODXL	9.00096e-07	-0.38807	0.24	0.371	0.0179038
SKAP2	9.03476e-07	-0.314382	0.439	0.587	0.017971
JPH2	9.17791e-07	-0.318188	0.132	0.26	0.0182558
TMTC2	9.19867e-07	0.287616	0.76	0.656	0.0182971
RP11-146B14.1	9.55719e-07	0.294739	0.787	0.662	0.0190102
PLXNA2	9.60062e-07	-0.309984	0.603	0.694	0.0190966
FAM160A1	9.62799e-07	0.319539	0.655	0.517	0.019151
KIAA1958	9.73859e-07	0.338441	0.561	0.431	0.019371
SCUBE1	9.79538e-07	-0.382664	0.254	0.388	0.019484
NLRP1	9.81449e-07	-0.336358	0.178	0.305	0.019522
MAP3K15	9.91506e-07	0.292119	0.394	0.284	0.019722
HSD17B12	1.01461e-06	0.273467	0.564	0.442	0.0201816
BCL11B	1.02427e-06	-0.339802	0.258	0.392	0.0203738
GPATCH2L	1.04489e-06	0.359711	0.418	0.308	0.020784
RAB11FIP1	1.04999e-06	0.330231	0.551	0.439	0.0208854
ERRFI1	1.07912e-06	-0.301619	0.213	0.351	0.0214648
BOC	1.09485e-06	-0.361978	0.226	0.355	0.0217777
GRIN2D	1.09806e-06	-0.272335	0.136	0.27	0.0218414
SLC12A7	1.11449e-06	-0.276432	0.376	0.512	0.0221682
GATA6	1.11554e-06	-0.333171	0.136	0.257	0.0221893
CPPED1	1.11626e-06	0.287472	0.477	0.357	0.0222035
HNF4A	1.13683e-06	-0.294892	0.16	0.293	0.0226128
PHEX	1.13892e-06	0.303645	0.446	0.324	0.0226542
TYMP	1.16213e-06	-0.32965	0.237	0.373	0.0231159
RARA	1.17553e-06	-0.333209	0.638	0.72	0.0233826
RHBDD2	1.21175e-06	-0.287806	0.157	0.286	0.0241029
DAP	1.22554e-06	0.26297	0.679	0.547	0.0243773
ODF3B	1.24948e-06	-0.292035	0.157	0.28	0.0248534
PTPA	1.32684e-06	-0.325683	0.415	0.55	0.0263921
CDH2	1.35363e-06	-0.401261	0.303	0.429	0.0269251
NEBL	1.384e-06	0.2866	0.704	0.592	0.0275291
ADK	1.43154e-06	0.308633	0.791	0.705	0.0284748
C2CD2	1.46568e-06	-0.321005	0.22	0.353	0.0291539
IFFO1	1.50051e-06	-0.303777	0.146	0.275	0.0298466
AL513412.1	1.50791e-06	0.288843	0.784	0.661	0.0299939
RPS6KA2	1.5316e-06	-0.291575	0.76	0.811	0.0304651
EHD1	1.53208e-06	-0.323569	0.397	0.52	0.0304746
NEURL1B	1.54236e-06	-0.309564	0.143	0.27	0.0306791
CDKN1A	1.55238e-06	-0.30346	0.237	0.373	0.0308785
MCTP2	1.57019e-06	-0.266027	0.317	0.463	0.0312327
TTC9	1.59683e-06	-0.261078	0.108	0.226	0.0317625
CNOT6L	1.59886e-06	0.264252	0.551	0.43	0.0318029
RELL1	1.61287e-06	0.279623	0.704	0.606	0.0320816
FAM174B	1.62198e-06	-0.285204	0.537	0.637	0.0322627
ENTPD5	1.64785e-06	0.270139	0.415	0.295	0.0327775
MYL3	1.6491e-06	0.279991	0.484	0.35	0.0328022
PAG1	1.69972e-06	-0.345299	0.376	0.499	0.0338091
ATP6V1E2	1.70143e-06	-0.31904	0.296	0.43	0.0338432
HOOK2	1.71241e-06	-0.280187	0.725	0.782	0.0340615
PTPRO	1.74319e-06	-0.287663	0.331	0.464	0.0346738
SOCS3	1.81556e-06	-0.302766	0.167	0.288	0.0361133
GLCE	1.85906e-06	0.300854	0.432	0.33	0.0369786
C20orf194	1.88336e-06	0.34901	0.638	0.531	0.0374618
PADI2	2.05101e-06	0.268719	0.324	0.212	0.0407965
TNK2	2.06756e-06	-0.301459	0.237	0.373	0.0411258
RRAS	2.06965e-06	-0.282494	0.328	0.46	0.0411675
NR1H2	2.0982e-06	-0.309244	0.491	0.595	0.0417352
SLC25A37	2.11931e-06	-0.327561	0.303	0.436	0.0421551
MRGPRF	2.16081e-06	-0.280769	0.101	0.214	0.0429807
SUN2	2.2144e-06	-0.380841	0.369	0.483	0.0440467
PTPN14	2.22153e-06	0.264682	0.815	0.688	0.0441885
PYGB	2.23024e-06	0.250437	0.544	0.429	0.0443617
LMO4	2.24267e-06	-0.269374	0.178	0.307	0.044609
ANK2	2.24328e-06	0.334954	0.735	0.632	0.044621
LYRM9	2.29004e-06	0.258065	0.296	0.195	0.0455513
LBH	2.35151e-06	-0.346081	0.314	0.441	0.046774
TCF4	2.3806e-06	-0.412766	0.54	0.633	0.0473526
SLC12A4	2.38602e-06	-0.262991	0.181	0.317	0.0474604
GALNT2	2.4049e-06	-0.252539	0.578	0.681	0.0478359
PRUNE2	2.41863e-06	-0.291547	0.502	0.61	0.048109
COL6A3	2.47997e-06	-0.293193	0.118	0.235	0.0493291
C1orf21	2.51799e-06	-0.332554	0.387	0.514	0.0500854
RP11-12J10.3	2.56129e-06	0.325212	0.822	0.737	0.0509467
TAPT1	2.57451e-06	0.25721	0.467	0.352	0.0512095
KITLG	2.64509e-06	0.27032	0.439	0.325	0.0526136
APP	2.66467e-06	0.255581	0.819	0.732	0.053003
LTBP4	2.687e-06	-0.324444	0.317	0.458	0.053447
HMCN1	2.68904e-06	0.276638	0.648	0.519	0.0534876
IQGAP2	2.74091e-06	-0.30456	0.439	0.551	0.0545194
RPIA	2.78196e-06	0.264458	0.425	0.31	0.055336
ENOX1	2.79158e-06	-0.257164	0.585	0.7	0.0555273
DGKD	2.86456e-06	-0.321463	0.307	0.435	0.0569789
SLC44A4	2.89266e-06	-0.255264	0.118	0.237	0.0575378
C12orf49	2.90731e-06	0.296251	0.411	0.314	0.0578292
NQO2	3.16103e-06	-0.2932	0.38	0.509	0.062876
NFAM1	3.26847e-06	-0.344339	0.185	0.307	0.0650131
ENTPD1	3.27223e-06	-0.33479	0.22	0.348	0.065088
ATP8B4	3.31034e-06	-0.373396	0.383	0.506	0.065846
ESR1	3.32841e-06	-0.314502	0.554	0.666	0.0662055
USP25	3.33872e-06	0.263153	0.537	0.423	0.0664105
BASP1	3.3697e-06	-0.369677	0.369	0.481	0.0670266
AL034550.1	3.47348e-06	-0.277937	0.61	0.709	0.069091
SCAP	3.52884e-06	0.300067	0.467	0.354	0.0701922
SHISA9	3.59134e-06	0.336606	0.617	0.501	0.0714354
TTLL11	3.62414e-06	0.336953	0.739	0.655	0.0720878
DRAM1	3.65524e-06	-0.280287	0.348	0.491	0.0727064
ATXN7	3.68251e-06	0.256078	0.721	0.582	0.0732487
TRHDE	3.75624e-06	0.261022	0.77	0.644	0.0747153
PEAR1	3.76448e-06	-0.257345	0.122	0.235	0.0748792
FAM160B2	3.77046e-06	-0.255696	0.108	0.219	0.0749982
ZBTB24	3.94533e-06	0.251972	0.348	0.242	0.0784766
SYT7	3.94666e-06	0.269564	0.557	0.427	0.078503
TANC1	3.98571e-06	0.265094	0.854	0.78	0.0792798
ANXA11	4.00594e-06	0.261733	0.763	0.625	0.0796821
PLEKHM1	4.11668e-06	-0.253022	0.136	0.256	0.0818849
IFT140	4.19109e-06	-0.353153	0.362	0.49	0.083365
RASGRP2	4.37144e-06	-0.283345	0.094	0.202	0.0869523
STEAP1B	4.41725e-06	0.291268	0.707	0.586	0.0878636
RP11-26J3.4	4.57513e-06	0.254473	0.547	0.428	0.0910039
IGF2BP3	4.81363e-06	-0.266028	0.181	0.303	0.0957478
SLC9A3R2	4.83968e-06	-0.28551	0.108	0.215	0.0962661
PER1	4.87941e-06	-0.332573	0.498	0.607	0.0970563
CDH22	4.88057e-06	-0.333935	0.185	0.309	0.0970795
CFAP161	4.8841e-06	-0.310583	0.181	0.305	0.0971497
ATP11A	5.03653e-06	-0.280076	0.659	0.749	0.100182
ATF6B	5.10834e-06	-0.319683	0.233	0.364	0.10161
IL34	5.15427e-06	-0.356668	0.206	0.32	0.102524
ARHGAP6	5.19818e-06	0.256917	0.774	0.664	0.103397
STXBP6	5.26351e-06	-0.271019	0.39	0.513	0.104696
FOXO6	5.43302e-06	-0.273247	0.261	0.39	0.108068
DIS3L2	5.45456e-06	0.266333	0.704	0.601	0.108497
POC1A	5.505e-06	-0.336401	0.324	0.443	0.1095
SCARA5	5.5356e-06	-0.268497	0.188	0.317	0.110109
FHAD1	5.53788e-06	-0.333188	0.383	0.515	0.110154
BTBD19	5.59429e-06	-0.287592	0.261	0.394	0.111276
SSC5D	5.73681e-06	-0.287082	0.213	0.339	0.114111
ADGRB1	5.8073e-06	-0.25596	0.216	0.341	0.115513
CARHSP1	5.83717e-06	-0.270255	0.22	0.348	0.116107
NNMT	5.96407e-06	-0.306475	0.282	0.415	0.118631
SYNJ2	5.96627e-06	-0.306467	0.589	0.688	0.118675
TSNAX-DISC1	5.99753e-06	-0.250133	0.425	0.546	0.119297
SLC25A13	6.23975e-06	0.286326	0.652	0.544	0.124115
ZNF385C	6.28074e-06	-0.254449	0.15	0.268	0.12493
PPP1R12B	6.45704e-06	-0.323056	0.491	0.603	0.128437
USP31	6.61099e-06	-0.282331	0.258	0.388	0.131499
TGFB2	6.68717e-06	-0.287364	0.345	0.471	0.133015
PLPP4	6.83579e-06	-0.299638	0.223	0.341	0.135971
TRAM2	6.93392e-06	-0.319391	0.467	0.577	0.137923
PLCH1	7.05742e-06	-0.327607	0.495	0.599	0.140379
IL1RAPL2	7.12161e-06	0.439759	0.801	0.669	0.141656
ISG15	7.15074e-06	-0.26964	0.181	0.3	0.142235
PDLIM4	7.36667e-06	-0.286203	0.268	0.396	0.146531
SLC24A4	7.38453e-06	-0.320431	0.251	0.369	0.146886
GRHL1	7.51095e-06	-0.307045	0.258	0.372	0.1494
RASSF2	7.69998e-06	-0.28284	0.125	0.236	0.15316
LPAR6	7.72753e-06	-0.251974	0.132	0.247	0.153708
PNPLA1	7.74475e-06	-0.251454	0.122	0.238	0.154051
ATXN2	7.85318e-06	0.2909	0.606	0.506	0.156208
C9orf92	7.92451e-06	-0.271659	0.202	0.328	0.157626
BPI	7.92895e-06	-0.326121	0.146	0.256	0.157715
ATP10A	7.93541e-06	-0.416639	0.369	0.469	0.157843
ADA	8.00495e-06	-0.290577	0.125	0.234	0.159226
JUNB	8.25947e-06	-0.267597	0.209	0.331	0.164289
SQRDL	8.4009e-06	-0.2789	0.296	0.432	0.167102
ITGA5	8.40617e-06	-0.256538	0.111	0.224	0.167207
SLC35F6	8.46771e-06	-0.274758	0.153	0.269	0.168431
VTCN1	8.70112e-06	0.31284	0.415	0.307	0.173074
LGI4	8.7294e-06	-0.260258	0.129	0.243	0.173637
CHN1	8.90117e-06	-0.288864	0.213	0.335	0.177053
DTX4	9.18136e-06	-0.2858	0.237	0.354	0.182627
GLRX	9.245e-06	0.297746	0.641	0.529	0.183892
GSS	9.31805e-06	-0.259381	0.178	0.297	0.185345
PDLIM2	9.40447e-06	-0.29557	0.279	0.39	0.187064
ENTPD4	9.52033e-06	-0.275662	0.303	0.415	0.189369
KLF7	9.53463e-06	-0.28226	0.477	0.602	0.189653
FGD3	1.02307e-05	0.251329	0.401	0.289	0.2035
SPPL2A	1.02819e-05	0.282127	0.348	0.248	0.204518
DPF3	1.03678e-05	-0.383212	0.425	0.519	0.206226
LAMB4	1.06918e-05	0.257525	0.481	0.374	0.21267
TNFRSF1A	1.07086e-05	-0.297734	0.307	0.429	0.213006
MFSD1	1.07133e-05	-0.307894	0.296	0.429	0.213098
CAMKK2	1.13411e-05	-0.308143	0.209	0.327	0.225585
COQ8B	1.13928e-05	-0.255825	0.268	0.398	0.226614
MAPT	1.18818e-05	-0.334565	0.268	0.384	0.23634
TMEM164	1.19606e-05	0.304043	0.568	0.466	0.237907
ZNF365	1.20008e-05	-0.301248	0.411	0.521	0.238708
RFX8	1.20589e-05	-0.253567	0.143	0.253	0.239864
EMP2	1.23155e-05	-0.251786	0.105	0.209	0.244968
CBLB	1.23567e-05	0.276615	0.61	0.531	0.245786
EPS8	1.247e-05	-0.304497	0.603	0.685	0.248041
MRPS5	1.25458e-05	0.254086	0.307	0.21	0.249548
ZFHX2	1.28133e-05	0.270277	0.401	0.305	0.25487
KIF25	1.29044e-05	-0.270143	0.118	0.223	0.256682
BIK	1.29805e-05	-0.251122	0.108	0.211	0.258195
SYT2	1.3019e-05	-0.300334	0.244	0.368	0.258961
ZNF385B	1.31619e-05	0.255798	0.652	0.552	0.261803
KDM4C	1.33914e-05	0.261522	0.805	0.711	0.266367
FAM234B	1.34034e-05	0.258868	0.564	0.454	0.266608
PIK3R5	1.44588e-05	-0.315091	0.129	0.233	0.2876
RUNX3	1.47375e-05	-0.257885	0.167	0.285	0.293143
GPR39	1.47401e-05	0.293177	0.599	0.504	0.293195
MAST3	1.50268e-05	-0.315909	0.324	0.442	0.298899
COL4A4	1.6522e-05	0.27892	0.557	0.451	0.328638
GFRA2	1.66617e-05	-0.267279	0.258	0.379	0.331419
TAPBP	1.67141e-05	-0.250551	0.16	0.278	0.33246
RAB11FIP5	1.67352e-05	0.259311	0.631	0.519	0.33288
FMNL3	1.68552e-05	-0.360679	0.373	0.478	0.335267
NPHP3-ACAD11	1.68729e-05	0.254809	0.627	0.521	0.33562
DUS2	1.70034e-05	-0.298844	0.244	0.363	0.338214
GAB1	1.76345e-05	0.256309	0.672	0.572	0.350768
RP11-404P21.8	1.83037e-05	0.251198	0.376	0.272	0.364078
RP11-644F5.10	1.83423e-05	-0.268137	0.178	0.291	0.364847
SLC4A4	1.87179e-05	-0.304042	0.477	0.597	0.372318
MOCS1	1.90388e-05	0.251548	0.369	0.275	0.3787
KLHL6	1.93625e-05	-0.316375	0.16	0.268	0.38514
ADGRB2	1.94273e-05	-0.277327	0.206	0.321	0.386428
LRRTM3	1.94879e-05	0.326802	0.314	0.216	0.387634
SLC23A2	2.01428e-05	-0.27247	0.324	0.447	0.40066
CELSR1	2.01872e-05	-0.273233	0.617	0.687	0.401543
SIPA1	2.12937e-05	-0.283778	0.16	0.268	0.423553
ZP3	2.13119e-05	0.2819	0.432	0.321	0.423915
SARDH	2.14369e-05	-0.288928	0.247	0.368	0.426402
STON2	2.14405e-05	0.263303	0.704	0.603	0.426472
TRAF2	2.16833e-05	-0.259932	0.272	0.398	0.431303
NSMCE1	2.19287e-05	-0.298758	0.244	0.359	0.436183
ST6GALNAC6	2.20434e-05	-0.26634	0.192	0.308	0.438465
CAMK2B	2.24756e-05	-0.291945	0.334	0.44	0.447063
FYN	2.28545e-05	-0.319206	0.544	0.623	0.454598
PLA2G6	2.32644e-05	-0.305701	0.533	0.623	0.462752
FGD2	2.34132e-05	-0.252996	0.139	0.247	0.465713
NXN	2.35075e-05	-0.313092	0.477	0.587	0.467587
PCDHGC3	2.41037e-05	-0.262962	0.181	0.299	0.479447
LHFP	2.43376e-05	-0.328659	0.373	0.489	0.484099
PKDCC	2.48627e-05	-0.27196	0.139	0.242	0.494543
FGF1	2.53964e-05	-0.284147	0.282	0.399	0.505161
NDUFS2	2.58219e-05	-0.312554	0.195	0.3	0.513624
CSNK1D	2.68364e-05	-0.272541	0.345	0.462	0.533803
LLfos-48D6.2	2.7001e-05	-0.331606	0.383	0.486	0.537077
CRYAB	2.71199e-05	-0.252878	0.23	0.34	0.539442
LASP1	2.74615e-05	-0.264717	0.411	0.512	0.546237
GIGYF2	2.77714e-05	0.303182	0.571	0.482	0.552401
ANXA6	2.82029e-05	0.260671	0.481	0.373	0.560983
SLC19A1	2.90636e-05	-0.274838	0.23	0.352	0.578104
MATN2	2.97873e-05	-0.390076	0.334	0.44	0.592499
PLEKHG2	3.02466e-05	-0.313793	0.265	0.38	0.601635
C1QTNF1	3.12272e-05	-0.251752	0.157	0.263	0.62114
CHURC1-FNTB	3.16545e-05	0.262871	0.693	0.598	0.629639
TLDC1	3.16819e-05	-0.268555	0.404	0.519	0.630185
FBLIM1	3.19917e-05	-0.26773	0.164	0.27	0.636346
COLGALT2	3.20375e-05	-0.259043	0.143	0.249	0.637258
COG5	3.24777e-05	0.308409	0.603	0.49	0.646013
CABLES1	3.24856e-05	-0.300236	0.585	0.652	0.646171
NCOA7	3.26044e-05	-0.25801	0.592	0.685	0.648534
FCHO1	3.38863e-05	-0.257216	0.132	0.234	0.674032
SLC12A8	3.39664e-05	-0.285908	0.373	0.491	0.675626
KLC1	3.41195e-05	-0.292572	0.62	0.704	0.678671
C3	3.46978e-05	-0.260585	0.136	0.239	0.690174
SSH1	3.60029e-05	-0.318438	0.516	0.618	0.716133
MED15	3.71084e-05	-0.275772	0.516	0.605	0.738124
BEAN1	3.77597e-05	-0.272536	0.213	0.325	0.751077
SLC4A7	3.79703e-05	-0.275568	0.279	0.395	0.755267
EPDR1	3.84438e-05	-0.280032	0.355	0.457	0.764685
ZCCHC7	3.84498e-05	0.311092	0.505	0.416	0.764805
TRAF3IP2	3.86404e-05	-0.275681	0.348	0.459	0.768596
TSPAN4	3.90672e-05	-0.302019	0.394	0.491	0.777086
YPEL2	3.91684e-05	-0.279922	0.481	0.58	0.779098
ERG	3.94406e-05	-0.405274	0.31	0.415	0.784513
CPNE8	4.18625e-05	0.272555	0.571	0.475	0.832686
ARHGAP22	4.27636e-05	-0.292599	0.443	0.555	0.850611
CAPN5	4.40074e-05	-0.287582	0.369	0.481	0.875351
CROCC2	4.42599e-05	-0.280142	0.247	0.368	0.880374
AC037459.4	4.4353e-05	-0.276307	0.286	0.393	0.882226
COL27A1	4.4433e-05	-0.287306	0.519	0.614	0.883816
SGCD	4.6215e-05	-0.341622	0.62	0.687	0.919262
CRTC3	4.64902e-05	-0.282552	0.387	0.497	0.924736
GNA14	4.74148e-05	-0.289645	0.355	0.472	0.943127
DNAJC16	4.79772e-05	-0.275403	0.422	0.514	0.954314
TSC22D2	4.81147e-05	0.281769	0.498	0.416	0.957049
USH2A	4.83398e-05	-0.285303	0.512	0.616	0.961527
KCNC3	4.94824e-05	-0.26764	0.355	0.47	0.984255
FAM20C	5.06015e-05	-0.261959	0.495	0.592	1
IL1RAP	5.37225e-05	-0.274479	0.268	0.383	1
DNAJB5	5.3913e-05	-0.280954	0.279	0.388	1
FMNL1	5.88618e-05	-0.307802	0.153	0.248	1
RB1	5.89409e-05	-0.271872	0.359	0.476	1
RGS9	6.04014e-05	-0.3055	0.359	0.466	1
ANKRD44	6.12124e-05	-0.260491	0.603	0.68	1
MYT1L	6.3052e-05	-0.286063	0.603	0.704	1
AL513122.2	6.48173e-05	-0.285674	0.199	0.299	1
OSBPL5	6.6181e-05	-0.272721	0.362	0.48	1
TTLL5	6.95483e-05	-0.275237	0.613	0.677	1
AL513122.1	7.00222e-05	-0.30718	0.46	0.557	1
NFIX	7.06683e-05	-0.364946	0.557	0.619	1
CTC-326K19.6	7.07709e-05	-0.256504	0.188	0.297	1
PIP4K2A	7.32352e-05	-0.289642	0.519	0.596	1
RIPK4	7.32923e-05	0.293107	0.436	0.341	1
WISP1	7.34995e-05	-0.28816	0.286	0.382	1
BEGAIN	7.46254e-05	-0.295282	0.167	0.265	1
EPHA4	7.64262e-05	-0.328705	0.383	0.47	1
FBLN1	7.66692e-05	-0.278552	0.3	0.402	1
EGLN2	7.90008e-05	-0.264603	0.226	0.329	1
MAP4K4	7.91959e-05	-0.254982	0.495	0.582	1
ECE1	8.02612e-05	-0.323229	0.613	0.698	1
KIAA1462	8.13668e-05	-0.303261	0.202	0.304	1
SLC13A3	8.15894e-05	-0.31271	0.23	0.327	1
CIZ1	8.42724e-05	-0.276053	0.237	0.343	1
PTP4A3	8.63781e-05	-0.31299	0.258	0.363	1
STRA6	8.78816e-05	-0.267242	0.167	0.265	1
BNIP3L	8.84532e-05	-0.286384	0.474	0.554	1
LEPROTL1	8.8494e-05	-0.26342	0.362	0.476	1
PALD1	9.18464e-05	-0.318196	0.279	0.386	1
ADORA1	9.2069e-05	-0.270922	0.261	0.366	1
ANKRD13B	9.31416e-05	-0.257154	0.202	0.307	1
COL15A1	9.45803e-05	-0.344715	0.411	0.499	1
DNM1	9.52588e-05	-0.264365	0.38	0.5	1
PDZD7	9.70601e-05	-0.27771	0.24	0.348	1
UBE3D	0.000102043	0.257092	0.509	0.43	1
RP11-515E23.1	0.000105247	0.273996	0.331	0.246	1
SYN2	0.000105551	-0.258378	0.279	0.382	1
GNG2	0.000106274	-0.25609	0.202	0.307	1
FN1	0.000112921	-0.308534	0.122	0.209	1
KCNE4	0.000113331	-0.318585	0.167	0.26	1
SH3GL1	0.000116597	-0.273303	0.432	0.534	1
ESYT2	0.000116846	-0.263314	0.477	0.572	1
CLDN11	0.000116889	-0.252617	0.488	0.599	1
ADAMTS14	0.000119011	-0.271726	0.22	0.324	1
HOXC4	0.000123499	-0.271987	0.359	0.459	1
ALPK2	0.000128002	-0.271993	0.509	0.595	1
PACS1	0.000130264	-0.309317	0.488	0.579	1
MYO9B	0.000130539	-0.335812	0.509	0.606	1
FCHSD2	0.000131236	-0.257349	0.474	0.566	1
KRT80	0.000131584	-0.258327	0.223	0.318	1
NF2	0.000131913	0.259564	0.61	0.5	1
DCHS1	0.000132906	-0.251115	0.132	0.223	1
MAP1B	0.000134408	-0.273313	0.202	0.304	1
PALM2	0.000134802	-0.271944	0.443	0.551	1
DAAM2	0.000135602	-0.26535	0.296	0.405	1
ACOT7	0.000135981	-0.261718	0.456	0.574	1
TMC8	0.000140516	-0.250061	0.16	0.255	1
VCAN	0.000142386	-0.287272	0.324	0.425	1
DOK5	0.000143521	0.296982	0.491	0.402	1
ARHGEF4	0.000150885	-0.289717	0.254	0.363	1
PCSK6	0.000151076	0.342126	0.537	0.464	1
AC013264.1	0.000158744	-0.257332	0.578	0.654	1
PKIG	0.000159387	-0.27586	0.314	0.413	1
UNC13A	0.000160406	-0.273611	0.153	0.245	1
SIPA1L2	0.000169696	-0.256922	0.279	0.385	1
SUCLG2	0.00018219	0.292601	0.568	0.485	1
MAMLD1	0.000187712	-0.271407	0.317	0.424	1
FRMD5	0.0001882	-0.272075	0.453	0.545	1
NDUFS4	0.000188571	0.25678	0.303	0.22	1
STPG2	0.000191211	0.280674	0.742	0.681	1
TMEM217	0.00019462	-0.275427	0.373	0.463	1
RP11-540D14.8	0.00019921	-0.27301	0.321	0.423	1
RAB8B	0.000199556	-0.255078	0.296	0.397	1
SAMD11	0.000201754	-0.276513	0.244	0.342	1
JAZF1	0.000203124	-0.256766	0.571	0.645	1
SNX8	0.000210044	-0.258775	0.376	0.474	1
BAHCC1	0.000211135	-0.282854	0.526	0.634	1
STK40	0.000213128	-0.269263	0.467	0.57	1
FAM124A	0.000230024	-0.254985	0.223	0.315	1
BBC3	0.000232029	-0.262046	0.254	0.35	1
ZCCHC24	0.000233563	-0.290111	0.345	0.439	1
RP11-1021N1.1	0.000235365	0.267214	0.484	0.398	1
STK32B	0.000249538	0.281051	0.666	0.594	1
RERG	0.000252623	-0.268724	0.516	0.594	1
PCDHGA11	0.000257934	-0.254014	0.251	0.356	1
LCORL	0.000260255	0.251242	0.481	0.392	1
USP36	0.000270471	-0.281876	0.328	0.415	1
SPSB1	0.000275853	-0.336016	0.436	0.512	1
LAMC3	0.000298053	-0.267385	0.24	0.336	1
KIF13A	0.000307841	-0.256612	0.453	0.545	1
SSPN	0.00031491	-0.263497	0.648	0.697	1
EFHC1	0.000316511	-0.269623	0.585	0.65	1
NDST1	0.000316733	-0.255784	0.397	0.503	1
PKNOX2	0.000347279	-0.297794	0.592	0.649	1
FAM49A	0.000367743	-0.31388	0.293	0.376	1
MYH11	0.000378689	-0.315759	0.254	0.342	1
RHBDF2	0.000390291	-0.253235	0.258	0.358	1
GATA2	0.000416869	-0.250375	0.153	0.237	1
PCDH11X	0.00042731	0.255599	0.436	0.359	1
DOCK8	0.00043263	0.272105	0.603	0.518	1
URB1	0.000434008	-0.266466	0.258	0.349	1
SEC14L5	0.000436011	0.257491	0.376	0.298	1
INPP5D	0.000458721	-0.291036	0.24	0.331	1
ACTA2	0.000467512	-0.252086	0.293	0.388	1
CTSB	0.000476358	-0.254625	0.334	0.434	1
RASGEF1A	0.000495707	-0.270692	0.265	0.357	1
LMOD1	0.000502312	-0.264807	0.192	0.277	1
FADS2	0.000524396	-0.276502	0.401	0.489	1
TENM3	0.000529879	-0.308305	0.603	0.661	1
MAD1L1	0.000556787	-0.263225	0.697	0.755	1
ELN	0.000562026	-0.277429	0.279	0.363	1
ADGRD1	0.000590788	-0.255423	0.324	0.409	1
DIAPH2	0.0005985	0.448957	0.704	0.631	1
GLIS1	0.000617098	-0.278041	0.53	0.603	1
DPYSL3	0.000618087	-0.32563	0.286	0.366	1
PTK2B	0.000652325	-0.279639	0.54	0.606	1
TGM2	0.000668871	-0.251139	0.376	0.465	1
CTTNBP2	0.000705016	-0.262677	0.418	0.493	1
SHROOM2	0.000756792	0.275166	0.547	0.482	1
ERCC1	0.000768615	-0.278509	0.669	0.717	1
KIAA1549	0.000813873	-0.262034	0.397	0.478	1
SIPA1L3	0.000819316	-0.260457	0.725	0.755	1
SMAP2	0.000842608	-0.255471	0.185	0.267	1
ZNF521	0.00085973	-0.307016	0.397	0.468	1
ADCY9	0.000889732	-0.259514	0.537	0.604	1
TENM1	0.000893505	0.361588	0.523	0.455	1
KIAA0930	0.000911522	-0.256168	0.226	0.309	1
CYP19A1	0.000922741	-0.267549	0.185	0.267	1
CDH11	0.000963772	-0.283289	0.272	0.354	1
ITGAE	0.000998189	-0.251568	0.314	0.402	1
BMPR2	0.00110076	-0.250967	0.408	0.495	1
TTC33	0.00114471	-0.262469	0.463	0.547	1
SLC7A7	0.00115859	-0.272996	0.314	0.391	1
PDE4A	0.00121366	-0.297523	0.324	0.404	1
KIAA0556	0.00133978	0.250265	0.672	0.591	1
CABIN1	0.00134057	-0.288442	0.495	0.575	1
PCSK7	0.00136672	-0.278315	0.223	0.307	1
TIMP2	0.00138117	-0.261157	0.436	0.53	1
CLDN10	0.00156995	-0.266866	0.39	0.471	1
SMG6	0.00174825	-0.348231	0.669	0.696	1
SYNPO2	0.00194289	-0.285713	0.46	0.543	1
DMD	0.00201804	0.344793	0.892	0.837	1
COL4A2	0.00230741	-0.29557	0.805	0.821	1
KLHL26	0.00251003	-0.28128	0.348	0.415	1
STAG2	0.00266402	0.255408	0.638	0.566	1
MB21D2	0.0029541	-0.255188	0.481	0.541	1
KANK2	0.00335845	-0.265498	0.254	0.324	1
TTLL9	0.00350113	0.259839	0.418	0.353	1
SBNO2	0.00388185	-0.282418	0.631	0.659	1
ATP6V1A	0.00440064	0.256794	0.463	0.409	1
FLT1	0.00455588	-0.323305	0.296	0.365	1
THBS1	0.00615153	-0.309599	0.307	0.375	1
NFATC2	0.00677965	-0.333008	0.53	0.567	1
EPS15L1	0.00783312	-0.254156	0.484	0.54	1
SULF2	0.00983035	-0.269086	0.415	0.479	1
PREX1	0.0115153	-0.330352	0.436	0.476	1
ZBTB7C	0.0139094	-0.258016	0.76	0.745	1
ARL15	0.0152814	0.260144	0.7	0.646	1
MRVI1	0.0166198	-0.296753	0.328	0.369	1
SLC14A2	0.0214873	-0.268572	0.676	0.709	1
IL1RAPL1	0.0405424	0.278751	0.7	0.667	1
CTNNA3	0.0517007	0.295971	0.854	0.823	1
COL4A1	0.172516	-0.332941	0.659	0.636	1

## Sheet: CNT_PC
	p_val	avg_log2FC	pct.1	pct.2	p_val_adj
SLC52A3	0	0.509308	0.358	0.086	0
KRT19	0	0.542671	0.394	0.105	0
SCNN1B	0	0.705376	0.563	0.209	0
GATA3	0	0.767373	0.554	0.165	0
PRDM16	1.68885e-299	0.698101	0.963	0.778	3.35928e-295
MECOM	1.62104e-285	0.646145	0.963	0.737	3.22442e-281
KRT15	1.16032e-282	0.503741	0.318	0.08	2.30798e-278
TFAP2A	8.1777e-275	0.608201	0.622	0.286	1.62663e-270
SCNN1G	1.03422e-274	0.613228	0.391	0.124	2.05717e-270
SFXN5	8.05883e-248	0.637999	0.797	0.505	1.60298e-243
TAF3	2.87335e-243	0.600293	0.673	0.352	5.71537e-239
SLC7A1	5.40944e-241	0.625699	0.697	0.382	1.07599e-236
ARHGAP26	4.33821e-232	-0.703352	0.794	0.885	8.62913e-228
EMX1	6.57556e-231	0.552775	0.531	0.237	1.30795e-226
SIM1	1.06362e-228	0.544455	0.677	0.348	2.11566e-224
BMPR1B	2.52048e-226	0.634592	0.763	0.462	5.01349e-222
HOXB3	1.99192e-221	0.623946	0.822	0.557	3.96212e-217
AC009336.19	8.74669e-218	0.548331	0.589	0.285	1.7398e-213
TSPAN5	2.12964e-217	0.583006	0.685	0.381	4.23608e-213
LINC00675	5.88973e-217	0.370114	0.256	0.065	1.17153e-212
EHF	5.41668e-214	0.52974	0.614	0.305	1.07743e-209
HOXD3	4.15226e-213	0.580523	0.739	0.439	8.25926e-209
ZEB2	2.98403e-209	-0.869182	0.286	0.558	5.93553e-205
AQP2	5.48714e-209	0.418379	0.262	0.071	1.09145e-204
SYT7	1.73208e-206	0.58712	0.668	0.384	3.44528e-202
RASAL1	9.25259e-203	0.54188	0.561	0.275	1.84043e-198
LYPD6B	6.89857e-198	0.51352	0.596	0.302	1.37219e-193
CASZ1	1.52822e-197	0.554179	0.903	0.68	3.03979e-193
MAL	7.12118e-186	0.4925	0.621	0.326	1.41647e-181
GRHL2	7.12343e-186	0.537492	0.752	0.477	1.41692e-181
SLC9A2	6.90803e-185	0.480983	0.493	0.229	1.37408e-180
SPTBN2	1.29965e-182	0.491954	0.519	0.252	2.58513e-178
COG7	2.31927e-181	0.497256	0.523	0.257	4.61327e-177
GATA2	9.75063e-180	0.457258	0.448	0.196	1.9395e-175
PRKAG2	4.22098e-179	0.503363	0.973	0.874	8.39595e-175
MPPED2	5.90496e-175	0.507509	0.77	0.506	1.17456e-170
HOXB7	2.79194e-174	0.518281	0.615	0.338	5.55346e-170
NECTIN4	4.47796e-173	0.413214	0.409	0.17	8.90711e-169
FAM20A	4.96725e-171	0.523888	0.575	0.314	9.88035e-167
TRIB3	3.93719e-168	0.432848	0.448	0.203	7.83147e-164
PLA2G4F	1.19569e-163	0.397297	0.424	0.184	2.37835e-159
FAM20C	5.20377e-163	0.541647	0.792	0.552	1.03508e-158
SLC44A1	5.86983e-158	0.51118	0.72	0.471	1.16757e-153
TSSC1	1.22158e-156	0.481594	0.792	0.554	2.42984e-152
TBC1D9	1.07869e-155	0.486943	0.745	0.489	2.14563e-151
CADPS2	3.954e-154	0.509731	0.828	0.61	7.86491e-150
PCDH7	5.79772e-154	0.492833	0.714	0.459	1.15323e-149
PDE4D	3.19188e-151	0.40128	0.989	0.949	6.34897e-147
ACTN1	6.54812e-150	-0.699281	0.574	0.727	1.30249e-145
IL1RN	1.29987e-148	0.32107	0.282	0.1	2.58558e-144
SLC45A4	1.36749e-146	0.494582	0.833	0.622	2.72007e-142
ELF5	6.75495e-146	0.35741	0.323	0.128	1.34363e-141
GTF2IRD1	1.35733e-144	0.4695	0.889	0.688	2.69986e-140
COL4A2	4.57494e-144	-0.675274	0.761	0.832	9.10002e-140
NEK6	2.75546e-143	-0.648669	0.464	0.652	5.48089e-139
NOS1AP	5.24714e-143	0.446394	0.88	0.674	1.04371e-138
TMEM45B	4.67098e-139	0.388963	0.431	0.208	9.29105e-135
MYLK	5.4844e-139	-0.609799	0.687	0.796	1.0909e-134
TNS1	5.86604e-139	-0.586556	0.852	0.89	1.16681e-134
PFKFB3	8.63533e-139	0.503173	0.809	0.604	1.71765e-134
KIAA0556	2.60362e-138	0.472264	0.778	0.557	5.17886e-134
ST6GAL1	1.62527e-137	0.47766	0.809	0.578	3.23282e-133
CALD1	2.40815e-137	-0.798419	0.406	0.589	4.79004e-133
RECQL5	5.90533e-137	0.464833	0.716	0.471	1.17463e-132
SCIN	6.40736e-137	0.44522	0.609	0.362	1.27449e-132
ZNF98	6.56075e-136	0.4039	0.468	0.236	1.305e-131
RNF223	7.32028e-136	0.276325	0.242	0.081	1.45608e-131
KCNC4	1.12097e-135	0.405569	0.631	0.374	2.22972e-131
PCDH1	1.38283e-134	0.394244	0.59	0.34	2.75059e-130
HOXD10	3.35129e-132	0.370268	0.48	0.244	6.66605e-128
SLC9A4	9.03916e-132	0.405452	0.424	0.209	1.79798e-127
MAL2	2.00526e-131	0.401237	0.543	0.302	3.98867e-127
MYO1B	3.4985e-131	0.431712	0.766	0.53	6.95886e-127
KCNJ1	3.86016e-131	0.405283	0.541	0.3	7.67825e-127
KIF26B	9.84466e-130	0.430224	0.922	0.772	1.9582e-125
ARHGEF38	1.01385e-129	0.423269	0.697	0.454	2.01664e-125
CSGALNACT1	2.20302e-129	0.400476	0.881	0.677	4.38203e-125
BARX2	4.36556e-129	0.408877	0.558	0.314	8.68353e-125
SRGAP3	6.47218e-129	0.444444	0.892	0.735	1.28738e-124
VAV2	1.08514e-128	0.409292	0.931	0.794	2.15845e-124
SYBU	5.20012e-128	0.41296	0.587	0.344	1.03436e-123
ESPN	5.24276e-128	0.413914	0.566	0.325	1.04284e-123
MARCH10	3.451e-127	0.413595	0.701	0.453	6.86439e-123
FAIM2	8.78491e-127	0.401045	0.506	0.274	1.74741e-122
CCDC12	1.10509e-126	0.434751	0.822	0.621	2.19813e-122
ABTB2	1.1613e-126	0.432788	0.922	0.751	2.30994e-122
GPAM	1.57262e-126	0.349828	0.4	0.19	3.1281e-122
ZSCAN1	1.70512e-126	0.297994	0.271	0.102	3.39166e-122
COBLL1	2.24158e-126	0.449125	0.817	0.596	4.45873e-122
CDH1	2.38608e-126	0.442508	0.679	0.444	4.74615e-122
AIM1	4.38431e-126	0.457896	0.746	0.525	8.72082e-122
HOXB9	8.05037e-126	0.318212	0.31	0.128	1.6013e-121
NHLRC4	9.24292e-126	0.269707	0.256	0.093	1.83851e-121
PRR35	6.53791e-125	0.276142	0.248	0.09	1.30046e-120
PROM2	4.82866e-124	0.315271	0.327	0.14	9.6047e-120
C11orf80	1.15289e-123	0.426565	0.542	0.315	2.29322e-119
GALNT9	8.86544e-123	0.443117	0.757	0.536	1.76342e-118
ALDH3B2	1.81551e-121	0.279763	0.23	0.081	3.61124e-117
TMPRSS2	4.46802e-121	0.423274	0.641	0.402	8.88733e-117
ZNF675	5.38049e-121	0.365239	0.494	0.267	1.07023e-116
KAZN	9.4247e-121	0.340716	0.993	0.947	1.87467e-116
FAM167A	1.48709e-120	0.379557	0.609	0.363	2.95797e-116
HACD3	1.91763e-120	0.333911	0.356	0.163	3.81437e-116
TMTC2	7.35488e-120	0.438115	0.818	0.627	1.46296e-115
RAPGEF1	1.32238e-119	-0.631141	0.628	0.746	2.63035e-115
PAX2	3.02129e-119	0.421156	0.726	0.487	6.00965e-115
SKAP1	6.08255e-119	0.450399	0.724	0.502	1.20988e-114
KLF7	4.32438e-118	-0.538573	0.452	0.628	8.60162e-114
SMIM5	4.45177e-118	0.365338	0.459	0.243	8.85501e-114
DEFB1	1.44036e-117	0.339271	0.34	0.155	2.86503e-113
C4orf19	1.91961e-117	0.407654	0.738	0.505	3.81829e-113
SCCPDH	5.49077e-117	0.340359	0.39	0.189	1.09217e-112
ELF3	6.13282e-117	0.362418	0.496	0.272	1.21988e-112
RPH3AL	7.98069e-117	0.43417	0.8	0.605	1.58744e-112
HOXB6	2.25414e-116	0.340688	0.416	0.21	4.48372e-112
ZBTB16	2.34911e-116	-0.590794	0.681	0.776	4.67261e-112
HNF1B	2.68231e-116	0.427695	0.672	0.443	5.33538e-112
ESRP1	1.17702e-115	0.318537	0.41	0.203	2.3412e-111
KCNK13	1.43676e-115	0.373757	0.49	0.269	2.85787e-111
L1CAM	2.43465e-115	0.33227	0.405	0.202	4.84276e-111
SLC16A12	5.09585e-114	-0.625358	0.357	0.537	1.01362e-109
TBX2	6.03166e-114	0.345903	0.407	0.206	1.19976e-109
BACE2	1.18034e-113	0.390631	0.719	0.484	2.34781e-109
DPYSL2	6.29665e-112	-0.565966	0.481	0.634	1.25247e-107
PAPPA	1.22769e-111	0.44794	0.82	0.62	2.44199e-107
AQP5	1.58685e-111	0.341122	0.28	0.119	3.1564e-107
PWWP2B	3.6102e-111	0.35313	0.551	0.318	7.18105e-107
SEMA4B	1.33472e-110	0.393985	0.782	0.568	2.6549e-106
RASGRP1	3.11179e-110	0.390153	0.529	0.312	6.18967e-106
WNT3A	2.42815e-109	0.310245	0.373	0.18	4.82983e-105
RP11-544M22.13	4.29549e-108	0.391996	0.602	0.378	8.54415e-104
MYZAP	5.55993e-108	0.357883	0.55	0.327	1.10593e-103
MYOCD	2.27695e-107	0.33272	0.424	0.221	4.52909e-103
RMI2	5.42726e-107	0.42147	0.785	0.599	1.07954e-102
SAMD4A	1.21625e-106	-0.531747	0.715	0.796	2.41924e-102
GPRC5A	4.89114e-106	0.36749	0.502	0.288	9.72896e-102
MYO10	3.83034e-105	0.397716	0.888	0.717	7.61893e-101
WBP1L	1.30983e-104	-0.587485	0.496	0.642	2.60539e-100
PTPN3	3.35562e-104	0.381296	0.731	0.514	6.67466e-100
C1orf168	6.34132e-104	0.366203	0.517	0.307	1.26135e-99
CLIC4	4.37795e-103	-0.561044	0.376	0.545	8.70817e-99
CRISPLD2	1.1263e-102	-0.772408	0.397	0.554	2.24032e-98
POU2F3	1.6352e-102	0.366231	0.579	0.358	3.25258e-98
WNT7B	2.06346e-102	0.404243	0.537	0.326	4.10444e-98
SLC16A5	4.32278e-102	0.385832	0.526	0.317	8.59845e-98
ACTR3C	2.60165e-101	0.333585	0.469	0.264	5.17493e-97
COL4A1	3.54802e-101	-0.755729	0.53	0.657	7.05736e-97
ITGA2	6.61425e-101	0.438515	0.593	0.387	1.31564e-96
HS6ST1	5.87849e-100	0.418368	0.683	0.474	1.16929e-95
KSR2	9.54565e-100	0.371167	0.852	0.671	1.89873e-95
GIPR	1.95286e-99	0.351026	0.429	0.234	3.88443e-95
TTLL8	2.80834e-98	0.282443	0.34	0.165	5.58607e-94
TFCP2L1	7.02085e-98	0.349622	0.701	0.47	1.39652e-93
KIZ	1.09371e-97	0.373513	0.537	0.329	2.1755e-93
TPST1	4.57941e-97	0.373502	0.783	0.587	9.10891e-93
CLDN4	5.56847e-97	0.354792	0.621	0.403	1.10762e-92
FRAS1	6.61546e-97	0.383346	0.871	0.7	1.31588e-92
KITLG	1.25888e-96	0.37509	0.493	0.296	2.50403e-92
CKMT2	1.51621e-96	0.297458	0.336	0.164	3.01589e-92
SLCO2B1	1.58306e-96	-0.588305	0.226	0.41	3.14886e-92
ABO	9.28993e-96	0.314103	0.393	0.208	1.84786e-91
F11R	2.08573e-95	0.367949	0.535	0.334	4.14873e-91
LHX1	7.87521e-95	0.298839	0.299	0.141	1.56646e-90
GRK5	1.50747e-94	-0.622721	0.573	0.686	2.99851e-90
ADAMTS2	1.73161e-94	-0.680076	0.384	0.541	3.44434e-90
NID1	2.25347e-94	-0.613504	0.204	0.386	4.48239e-90
RBBP8	2.70213e-94	0.383009	0.764	0.574	5.37481e-90
TOX	1.04854e-93	0.385609	0.73	0.532	2.08564e-89
DLC1	1.57621e-93	-0.550441	0.676	0.758	3.13525e-89
BLNK	2.35563e-93	0.354667	0.506	0.304	4.68558e-89
ELP3	4.02298e-93	0.339345	0.546	0.34	8.00211e-89
IQCK	7.25218e-93	0.365154	0.682	0.476	1.44253e-88
FAM83H-AS1	1.24718e-92	0.366056	0.458	0.266	2.48076e-88
TJP3	1.30696e-92	0.328518	0.466	0.268	2.59967e-88
NR3C2	2.53422e-92	0.334676	0.88	0.712	5.04081e-88
DOC2B	3.18421e-92	0.309562	0.389	0.205	6.33371e-88
MYH14	6.20537e-92	0.343882	0.6	0.39	1.23431e-87
PIGQ	9.31076e-92	0.319377	0.423	0.233	1.852e-87
HSD11B2	1.38266e-91	0.3143	0.368	0.193	2.75024e-87
FGD3	1.3953e-91	0.352052	0.453	0.26	2.77539e-87
CNGA1	2.35357e-91	0.273148	0.388	0.205	4.68149e-87
SPINK4	4.28335e-91	0.294582	0.415	0.225	8.52001e-87
LDLRAD4	4.966e-91	-0.46761	0.789	0.856	9.87787e-87
MUC20	6.65017e-91	0.271363	0.308	0.148	1.32278e-86
HDAC4	1.02086e-90	0.336999	0.925	0.82	2.03059e-86
FKBP5	3.66123e-90	-0.556788	0.384	0.539	7.28256e-86
HS3ST3B1	1.42193e-89	0.315073	0.539	0.328	2.82835e-85
SULF2	1.78189e-87	-0.521945	0.334	0.505	3.54435e-83
PAX8	2.83267e-87	0.345801	0.81	0.614	5.63446e-83
EML6	3.88101e-87	0.372082	0.733	0.556	7.71971e-83
BUB1B-PAK6	1.26545e-86	0.304653	0.536	0.333	2.5171e-82
PIK3C2G	6.29421e-86	0.341258	0.65	0.446	1.25198e-81
PAQR5	8.46556e-86	0.369921	0.715	0.507	1.68388e-81
ZNRF1	1.30458e-85	0.349476	0.73	0.53	2.59494e-81
FAM83B	5.58168e-85	0.284473	0.391	0.213	1.11025e-80
PPL	9.63288e-85	0.333122	0.74	0.545	1.91608e-80
TBC1D7	1.014e-84	0.35233	0.579	0.38	2.01694e-80
EFNA5	1.01519e-83	0.310774	0.826	0.638	2.01931e-79
SLC23A2	4.96546e-83	0.333832	0.613	0.414	9.8768e-79
TOX3	1.06494e-82	0.316402	0.474	0.287	2.11827e-78
IGFBP4	1.48754e-82	-0.420783	0.099	0.262	2.95887e-78
OSBPL3	2.64695e-82	0.328723	0.812	0.624	5.26504e-78
KCNK1	7.37974e-82	0.300428	0.451	0.268	1.4679e-77
CFAP46	1.42236e-81	0.316325	0.534	0.34	2.82922e-77
EYA4	3.72546e-81	0.336145	0.525	0.331	7.41032e-77
CRTC1	6.65939e-81	0.359041	0.727	0.533	1.32462e-76
PIEZO1	8.58204e-81	0.342434	0.733	0.553	1.70705e-76
SGMS1	9.11667e-81	0.332661	0.881	0.756	1.8134e-76
WWC1	1.23593e-80	0.30027	0.874	0.663	2.45839e-76
BCAS3	2.22204e-80	0.342659	0.909	0.789	4.41986e-76
CORO1C	9.99351e-80	-0.474032	0.472	0.6	1.98781e-75
VEPH1	1.86673e-79	0.3142	0.672	0.477	3.71312e-75
ATP6V0D1	2.12826e-79	0.35505	0.695	0.503	4.23333e-75
RASGEF1A	2.58823e-79	0.343203	0.512	0.326	5.14825e-75
OSBPL10	2.91467e-79	-0.429664	0.73	0.795	5.79756e-75
CTSH	4.70017e-79	0.287431	0.529	0.334	9.34912e-75
KRBOX1	8.53317e-79	0.348496	0.697	0.506	1.69733e-74
LPP	8.56165e-79	-0.383446	0.91	0.914	1.703e-74
AFAP1L2	1.17216e-78	0.311114	0.677	0.478	2.33155e-74
CLEC16A	1.59216e-78	0.327366	0.905	0.786	3.16697e-74
GCOM1	1.77165e-78	0.306902	0.637	0.437	3.52398e-74
GABRA2	1.8478e-78	0.321646	0.463	0.282	3.67547e-74
PAK6	2.45321e-78	0.273717	0.482	0.293	4.87968e-74
ADAP1	2.5663e-78	0.313034	0.665	0.471	5.10464e-74
NUDC	2.94298e-78	0.328757	0.54	0.349	5.85388e-74
GPRC5B	3.84537e-78	0.271066	0.387	0.215	7.64882e-74
PKDCC	5.01962e-78	-0.391767	0.11	0.265	9.98452e-74
SLC38A1	6.72589e-78	0.31771	0.522	0.335	1.33785e-73
COL8A1	8.81023e-78	-0.497005	0.324	0.478	1.75244e-73
SLC14A2	1.477e-77	0.270865	0.851	0.682	2.93789e-73
EPCAM	1.68919e-77	0.301957	0.517	0.327	3.35996e-73
GSTM5	1.85838e-77	0.289189	0.528	0.335	3.6965e-73
ACACB	2.17555e-77	0.344934	0.619	0.427	4.32738e-73
CMYA5	3.06887e-77	0.322475	0.475	0.294	6.10429e-73
ADGRF1	3.86424e-77	0.259539	0.351	0.188	7.68636e-73
SCN2A	4.32976e-77	0.262955	0.389	0.217	8.61233e-73
COBL	8.41143e-77	0.302476	0.79	0.607	1.67312e-72
SLC38A11	1.49429e-76	0.293799	0.401	0.232	2.97229e-72
SNRPN	2.39842e-76	0.30543	0.458	0.278	4.7707e-72
STAU2	8.5111e-76	0.346738	0.731	0.558	1.69294e-71
BPIFB1	1.02475e-75	0.259124	0.278	0.138	2.03834e-71
TMCO4	1.32313e-75	0.348251	0.691	0.496	2.63184e-71
RERGL	1.84278e-75	0.273822	0.464	0.283	3.66547e-71
NDRG1	2.94723e-75	0.378919	0.769	0.613	5.86233e-71
SLC2A1	5.91699e-75	0.353286	0.651	0.464	1.17695e-70
TRPM1	7.72198e-75	0.345312	0.676	0.492	1.53598e-70
EPB41L4B	1.27856e-74	0.304633	0.599	0.4	2.54319e-70
PTBP3	1.9267e-74	0.335386	0.592	0.406	3.83241e-70
CTD-2331H12.8	2.04568e-74	0.30014	0.65	0.461	4.06906e-70
PDE8B	5.89555e-74	0.286285	0.551	0.359	1.17268e-69
LIMA1	7.71355e-74	0.314124	0.721	0.543	1.5343e-69
AQP3	2.45951e-73	0.268745	0.328	0.178	4.89222e-69
MUC1	2.49498e-73	0.271773	0.5	0.312	4.96275e-69
UTY	2.68269e-73	0.266267	0.214	0.094	5.33613e-69
ROR2	5.62641e-73	0.306186	0.782	0.605	1.11915e-68
KRT8	5.7954e-73	0.313044	0.675	0.48	1.15276e-68
DCPS	6.11715e-73	0.301113	0.548	0.358	1.21676e-68
PLCG2	6.28507e-73	0.312611	0.745	0.568	1.25016e-68
ADGRL2	7.42103e-73	0.299477	0.871	0.721	1.47612e-68
NFIX	8.73011e-73	-0.509761	0.531	0.634	1.73651e-68
NELFA	2.19595e-72	0.293122	0.486	0.304	4.36796e-68
DMGDH	2.35531e-72	0.324394	0.746	0.574	4.68495e-68
VWA2	7.04752e-72	0.288111	0.448	0.272	1.40182e-67
CIB4	8.52842e-72	0.250682	0.369	0.208	1.69639e-67
EPHB2	3.81877e-71	0.324274	0.777	0.595	7.59592e-67
RAB11FIP1	4.36278e-71	0.30064	0.597	0.411	8.678e-67
FRK	8.3894e-71	0.296359	0.569	0.382	1.66874e-66
STXBP6	8.49712e-71	0.317258	0.672	0.48	1.69016e-66
KIAA1522	8.60421e-71	0.312036	0.611	0.425	1.71146e-66
OVOL1	9.14356e-71	0.264218	0.35	0.196	1.81875e-66
COL26A1	9.50066e-71	0.33958	0.625	0.445	1.88978e-66
SPINT1	2.27332e-70	0.26468	0.428	0.257	4.52185e-66
DOK7	2.57711e-70	0.277462	0.573	0.383	5.12612e-66
GLIS3	2.72892e-70	0.296963	0.958	0.867	5.4281e-66
SPON2	2.74438e-70	-0.452018	0.294	0.446	5.45884e-66
UGT8	5.47731e-70	0.258058	0.479	0.296	1.08949e-65
SLC25A29	5.69386e-70	0.307497	0.465	0.295	1.13257e-65
CACNA2D2	9.02922e-70	0.324193	0.644	0.456	1.796e-65
MOCOS	1.73696e-69	0.277222	0.358	0.204	3.45499e-65
CCNJL	2.62199e-69	0.285162	0.538	0.356	5.2154e-65
PDE1A	3.07377e-69	0.328378	0.765	0.592	6.11404e-65
METRNL	4.9311e-69	0.27544	0.523	0.342	9.80845e-65
ITPK1	5.10406e-69	0.337039	0.847	0.712	1.01525e-64
CCDC192	5.36305e-69	0.291714	0.586	0.402	1.06676e-64
GLI2	6.05875e-69	-0.60609	0.567	0.654	1.20515e-64
BCAR3	7.45408e-69	0.303397	0.92	0.813	1.48269e-64
GATB	8.8128e-69	0.282099	0.485	0.309	1.75295e-64
GPM6B	4.73266e-68	0.275614	0.478	0.302	9.41374e-64
AFF3	5.89166e-68	-0.456494	0.588	0.688	1.17191e-63
MEIS1	1.39303e-67	-0.460383	0.292	0.435	2.77088e-63
ABCC5	1.6445e-67	0.281773	0.497	0.32	3.27108e-63
COX19	1.79333e-67	0.284283	0.748	0.57	3.56711e-63
NIPAL1	1.80984e-67	0.280428	0.577	0.396	3.59995e-63
GSR	2.39788e-67	0.292049	0.529	0.353	4.76963e-63
DOPEY2	3.51442e-67	0.307787	0.722	0.552	6.99053e-63
TRIM2	3.99012e-67	0.2842	0.799	0.621	7.93675e-63
SPIRE2	5.76486e-67	0.30793	0.492	0.322	1.14669e-62
ADAM12	6.34224e-67	-0.481573	0.63	0.707	1.26153e-62
B4GALNT3	9.83555e-67	0.304661	0.554	0.373	1.95639e-62
HUNK	1.4013e-66	0.306107	0.73	0.548	2.78733e-62
TGFA	2.95063e-66	0.305972	0.619	0.436	5.8691e-62
PTGER3	6.63161e-66	0.273482	0.557	0.372	1.31909e-61
PDGFRB	6.73409e-66	-0.458694	0.202	0.351	1.33948e-61
RAB11FIP4	1.3394e-65	0.31541	0.696	0.521	2.66421e-61
SPIRE1	2.12038e-65	0.336025	0.696	0.522	4.21765e-61
LRP8	2.44226e-65	0.285128	0.51	0.336	4.8579e-61
LYN	4.05657e-65	0.269873	0.659	0.479	8.06892e-61
ELOVL6	4.23575e-65	0.285222	0.572	0.395	8.42533e-61
STK33	4.8556e-65	0.285627	0.454	0.286	9.65827e-61
ANTXR1	5.89878e-65	-0.499927	0.437	0.554	1.17333e-60
NR3C1	9.05326e-65	-0.429578	0.381	0.517	1.80078e-60
RAB15	1.54104e-64	0.25354	0.366	0.214	3.06528e-60
ZPLD1	2.17691e-64	0.299858	0.785	0.62	4.33009e-60
NOL4L	2.70695e-64	0.292266	0.838	0.693	5.3844e-60
FXYD2	3.93466e-64	-0.408018	0.368	0.509	7.82642e-60
FREM2	4.14407e-64	0.27403	0.611	0.424	8.24296e-60
PRKAR1A	1.49526e-63	0.288281	0.48	0.313	2.97421e-59
ESRRG	1.62224e-63	0.266393	0.911	0.766	3.22679e-59
TNR	5.01989e-63	0.265762	0.699	0.523	9.98506e-59
GPC1	3.69742e-62	0.261317	0.514	0.338	7.35453e-58
RBMS3	6.25504e-62	-0.349865	0.84	0.872	1.24419e-57
PFKP	1.02441e-61	0.287604	0.773	0.591	2.03765e-57
RBM47	1.07324e-61	0.269326	0.882	0.707	2.13478e-57
ADAM22	2.93689e-61	0.295445	0.621	0.445	5.84177e-57
AKAP12	8.31728e-61	-0.580186	0.42	0.53	1.65439e-56
PRTG	2.71678e-60	0.263364	0.41	0.255	5.40394e-56
PGAP3	2.95396e-60	0.264888	0.452	0.289	5.87572e-56
ZNF292	3.12979e-60	0.27271	0.568	0.395	6.22547e-56
BCR	3.69043e-60	0.260472	0.868	0.715	7.34064e-56
SPAG17	3.86069e-60	0.308798	0.593	0.427	7.6793e-56
ZDHHC2	4.65803e-60	0.262073	0.468	0.304	9.26528e-56
CREB5	5.16721e-60	-0.388978	0.767	0.8	1.02781e-55
PXDN	1.61814e-59	-0.490881	0.411	0.522	3.21864e-55
ZCCHC24	2.22918e-59	-0.450854	0.329	0.458	4.43406e-55
PRDM2	2.27237e-59	0.294636	0.588	0.418	4.51998e-55
COL4A6	5.01491e-59	0.266063	0.525	0.353	9.97516e-55
CACNA1C	6.46612e-59	-0.478691	0.859	0.873	1.28618e-54
LAPTM4B	8.88332e-59	0.279665	0.583	0.413	1.76698e-54
ZFPM1	1.10749e-58	0.274507	0.686	0.518	2.20291e-54
DTD1	1.22729e-58	0.272439	0.661	0.485	2.44121e-54
SPARC	1.46122e-58	-0.375715	0.141	0.277	2.90651e-54
AL034550.1	1.49136e-58	0.277285	0.827	0.685	2.96646e-54
GNA12	4.96981e-58	-0.444595	0.515	0.615	9.88544e-54
ARHGAP29	5.35808e-58	0.27717	0.663	0.491	1.06578e-53
HEG1	1.00194e-57	-0.426075	0.308	0.436	1.99297e-53
ERBB2	1.02215e-57	0.276743	0.59	0.417	2.03316e-53
MSI2	1.36598e-57	0.259641	0.953	0.865	2.71707e-53
GRAMD3	1.57313e-57	0.268201	0.712	0.543	3.12911e-53
PPARG	2.09839e-57	0.283717	0.561	0.389	4.1739e-53
TPD52L1	4.57901e-57	0.262001	0.625	0.447	9.1081e-53
DNAJB6	4.80502e-57	0.283432	0.574	0.406	9.55767e-53
LIMCH1	6.17613e-57	0.276866	0.845	0.704	1.22849e-52
GPRC5C	6.51453e-57	0.253147	0.637	0.455	1.2958e-52
TG	8.42939e-57	-0.458044	0.544	0.643	1.67669e-52
ST3GAL1	1.24276e-56	-0.402275	0.594	0.679	2.47198e-52
RDH10	1.41223e-56	0.266639	0.588	0.42	2.80906e-52
CDH2	1.45844e-56	-0.4667	0.326	0.446	2.90098e-52
MICAL2	1.51254e-56	-0.467227	0.559	0.648	3.00859e-52
ATP1B1	2.67279e-56	0.254938	0.658	0.478	5.31644e-52
LIN7A	2.81204e-56	0.251128	0.455	0.298	5.59342e-52
NFIA	1.66786e-55	-0.341699	0.862	0.876	3.31754e-51
C10orf54	1.94523e-55	-0.407117	0.258	0.393	3.86926e-51
EGLN3	5.20894e-55	0.260565	0.898	0.794	1.03611e-50
ATG7	6.34565e-55	-0.383725	0.605	0.684	1.26221e-50
FHOD3	1.07001e-54	0.257673	0.92	0.795	2.12836e-50
TTLL11	1.80727e-54	0.311301	0.78	0.633	3.59485e-50
TCHP	2.32378e-54	0.259904	0.532	0.367	4.62223e-50
RP11-9J18.1	2.94329e-54	-0.312118	0.86	0.887	5.85449e-50
AIF1L	3.29799e-54	0.250216	0.563	0.392	6.56004e-50
MBOAT2	3.43515e-54	0.269351	0.543	0.382	6.83285e-50
PPP1R14C	4.61897e-54	0.25531	0.563	0.399	9.18759e-50
AC003006.7	8.92668e-54	0.261593	0.421	0.273	1.77561e-49
ITPRIP	9.83815e-54	-0.389097	0.255	0.387	1.95691e-49
PTPRG	1.82434e-53	-0.322932	0.887	0.879	3.6288e-49
C11orf49	1.83063e-53	0.256494	0.605	0.439	3.6413e-49
FNBP1	1.84695e-53	-0.439297	0.409	0.523	3.67377e-49
RNF24	2.19494e-53	0.250346	0.528	0.365	4.36596e-49
TTC28	3.20526e-53	-0.376489	0.74	0.779	6.37559e-49
CLCN3	3.24496e-53	0.267466	0.646	0.482	6.45455e-49
NFASC	3.35093e-53	-0.49457	0.365	0.486	6.66534e-49
MLLT3	5.65138e-53	0.267404	0.749	0.589	1.12412e-48
PDE10A	7.24176e-53	0.302957	0.885	0.76	1.44046e-48
DGKG	9.85256e-53	-0.365297	0.543	0.633	1.95977e-48
KCNJ3	1.41131e-52	0.253787	0.409	0.262	2.80724e-48
VCAN	1.41995e-52	-0.391106	0.315	0.444	2.82443e-48
SLC22A18	1.67705e-52	0.255518	0.58	0.411	3.33583e-48
HERC3	3.01288e-52	0.268925	0.732	0.579	5.99292e-48
KCNB1	3.97662e-52	-0.422328	0.37	0.483	7.9099e-48
ANK3	5.46231e-52	0.256719	0.923	0.809	1.08651e-47
PAK4	7.34446e-52	0.295824	0.541	0.385	1.46089e-47
KCNIP3	1.12565e-51	0.253405	0.654	0.483	2.23903e-47
SPTB	1.60598e-51	0.269492	0.676	0.519	3.19445e-47
MYO5A	2.22477e-51	0.273179	0.575	0.417	4.42529e-47
EPB41L2	6.83798e-51	-0.386294	0.41	0.523	1.36014e-46
NPAS2	1.21277e-50	0.262751	0.657	0.497	2.41233e-46
MACROD1	1.79242e-50	0.331926	0.816	0.679	3.5653e-46
FAM171A1	2.20151e-50	0.271893	0.653	0.494	4.37902e-46
SH3PXD2B	3.24102e-50	-0.423532	0.412	0.523	6.4467e-46
RAP1GAP	9.16848e-50	0.284778	0.691	0.527	1.8237e-45
TNXB	2.9028e-49	-0.480982	0.316	0.428	5.77395e-45
NRCAM	3.58555e-49	0.281143	0.653	0.5	7.13201e-45
CELF2	3.87454e-49	-0.397417	0.647	0.708	7.70684e-45
NFX1	5.139e-49	0.259042	0.59	0.433	1.0222e-44
THBS2	9.6321e-49	-0.371701	0.101	0.215	1.91592e-44
LLGL2	2.22046e-48	0.260586	0.63	0.461	4.41672e-44
DSCAML1	4.5709e-48	-0.314669	0.678	0.749	9.09198e-44
PEX14	5.08214e-48	0.274745	0.718	0.562	1.01089e-43
KIAA1755	5.63887e-48	-0.328518	0.144	0.267	1.12163e-43
COTL1	8.69836e-48	-0.40812	0.353	0.457	1.73019e-43
PEMT	1.31774e-47	0.27479	0.63	0.472	2.62111e-43
KLHL29	3.05464e-47	-0.369491	0.715	0.752	6.07598e-43
GLS	1.14604e-46	0.259696	0.644	0.496	2.27959e-42
CAPZB	1.47544e-46	-0.413715	0.621	0.681	2.93481e-42
ITGA11	2.97152e-46	-0.419672	0.33	0.446	5.91065e-42
PDE3A	2.85751e-45	-0.399223	0.431	0.532	5.68388e-41
EYA2	5.93268e-45	-0.37812	0.423	0.525	1.18007e-40
ST3GAL6	9.1164e-45	-0.351815	0.294	0.408	1.81334e-40
CHURC1-FNTB	1.22601e-44	0.256455	0.72	0.577	2.43866e-40
TPM1	1.24375e-44	-0.436856	0.35	0.45	2.47394e-40
FAM102A	4.92728e-44	0.273832	0.687	0.545	9.80086e-40
CRIM1	5.93495e-44	-0.409196	0.722	0.736	1.18052e-39
RALGPS1	1.60968e-43	-0.361258	0.769	0.786	3.20181e-39
FXYD6-FXYD2	3.10159e-43	-0.356711	0.427	0.529	6.16938e-39
TNFRSF1B	3.26718e-42	-0.438223	0.187	0.297	6.49875e-38
SLIT3	3.4466e-42	-0.428821	0.749	0.784	6.85562e-38
CERS6	1.09358e-41	-0.335886	0.514	0.596	2.17524e-37
LDB2	2.21265e-41	-0.441064	0.494	0.573	4.40119e-37
CDH23	2.6643e-41	-0.368663	0.783	0.815	5.29956e-37
GRB10	2.99427e-41	-0.397613	0.539	0.608	5.95591e-37
PLXND1	2.33039e-40	-0.512837	0.339	0.427	4.63539e-36
DIRC3	2.34067e-40	-0.353241	0.753	0.781	4.65582e-36
EPHA7	2.91176e-40	-0.333543	0.252	0.362	5.79177e-36
CSDC2	4.01346e-40	-0.27158	0.136	0.243	7.98317e-36
GLIS1	1.04758e-39	-0.379259	0.552	0.612	2.08373e-35
BPI	1.32365e-39	-0.324707	0.163	0.271	2.63288e-35
MTHFD1L	1.84716e-39	-0.368027	0.733	0.768	3.67419e-35
ALPL	2.09093e-39	-0.33282	0.257	0.371	4.15907e-35
GLIPR2	2.2221e-39	-0.347201	0.218	0.325	4.41998e-35
DST	2.96922e-39	-0.285084	0.809	0.838	5.90607e-35
AMZ1	5.79383e-39	-0.419059	0.358	0.451	1.15245e-34
CPQ	1.03407e-38	-0.367367	0.65	0.697	2.05686e-34
FLVCR2	1.17932e-38	-0.336258	0.454	0.534	2.34579e-34
NAV1	1.79423e-38	-0.391141	0.561	0.625	3.5689e-34
MICAL3	1.84124e-38	-0.351796	0.799	0.787	3.6624e-34
SSH1	1.91098e-38	-0.338808	0.558	0.627	3.80114e-34
SEL1L3	4.72948e-38	-0.334768	0.315	0.418	9.4074e-34
ECE1	6.13118e-38	-0.342257	0.647	0.706	1.21955e-33
PBX1	7.84052e-38	-0.302731	0.763	0.786	1.55956e-33
SPON1	7.88093e-38	-0.360696	0.412	0.506	1.5676e-33
MACF1	1.07496e-37	-0.258077	0.889	0.891	2.1382e-33
TFPI	2.63392e-37	-0.287705	0.204	0.313	5.23914e-33
HAUS7	4.32088e-37	-0.330926	0.282	0.384	8.59467e-33
AC069368.3	4.46821e-37	-0.399325	0.551	0.61	8.88772e-33
PDLIM5	6.07913e-37	-0.362894	0.575	0.632	1.2092e-32
SH3RF3	7.17181e-37	-0.393597	0.7	0.731	1.42655e-32
TNC	9.68253e-37	-0.387034	0.272	0.374	1.92595e-32
NCOR2	1.76035e-36	-0.273062	0.934	0.928	3.50152e-32
ABLIM3	3.68805e-36	-0.320477	0.289	0.393	7.3359e-32
CHST15	3.73357e-36	-0.425306	0.311	0.404	7.42645e-32
FRMD4A	4.47278e-36	-0.301488	0.908	0.904	8.89681e-32
RGL1	5.87523e-36	-0.345775	0.61	0.66	1.16864e-31
TMEM217	1.24375e-35	-0.327174	0.385	0.476	2.47394e-31
LTBP1	1.40291e-35	-0.381768	0.596	0.648	2.79053e-31
NRP2	2.04965e-35	-0.36013	0.492	0.567	4.07696e-31
LPAR1	2.23168e-35	-0.356905	0.321	0.414	4.43903e-31
LMCD1	1.00609e-34	-0.382511	0.364	0.449	2.00122e-30
FCHSD2	1.10349e-34	-0.351359	0.507	0.575	2.19495e-30
KCNT2	1.54208e-34	-0.325591	0.373	0.465	3.06734e-30
ABCC6	2.12458e-34	-0.276875	0.182	0.284	4.226e-30
THBS1	2.53528e-34	-0.428464	0.297	0.389	5.04293e-30
CACNA2D3	2.78561e-34	-0.256172	0.777	0.815	5.54085e-30
TACC1	2.92609e-34	-0.318818	0.635	0.686	5.82028e-30
IL17B	3.84385e-34	-0.337239	0.119	0.211	7.64581e-30
NOX4	7.398e-34	-0.313539	0.294	0.388	1.47154e-29
MAPKAP1	7.91046e-34	-0.283843	0.536	0.613	1.57347e-29
ATP8B4	1.02372e-33	-0.345142	0.436	0.517	2.03627e-29
VGLL4	1.39818e-33	-0.305342	0.693	0.728	2.78112e-29
ATP6V0A1	1.83129e-33	-0.318231	0.35	0.442	3.64261e-29
DDR2	2.29079e-33	-0.348088	0.29	0.388	4.5566e-29
SLC7A7	4.68522e-33	-0.331418	0.315	0.404	9.31936e-29
PLCB1	9.99907e-33	-0.291407	0.842	0.852	1.98892e-28
ANKRD33B	1.07371e-32	-0.325424	0.467	0.544	2.13572e-28
ELMO1	1.41314e-32	-0.320674	0.708	0.747	2.81088e-28
LAMA4	1.69763e-32	-0.337306	0.325	0.418	3.37675e-28
LOXL2	1.92338e-32	-0.344711	0.553	0.61	3.82579e-28
CENPP	2.75854e-32	-0.385369	0.417	0.496	5.48702e-28
GAS6	2.97976e-32	-0.324069	0.264	0.358	5.92704e-28
PTK7	7.70176e-32	-0.344742	0.38	0.461	1.53196e-27
PARVB	8.48578e-32	-0.364521	0.304	0.398	1.68791e-27
EPDR1	1.27791e-31	-0.309311	0.38	0.47	2.54189e-27
RAB8B	1.98103e-31	-0.285557	0.316	0.41	3.94046e-27
DOCK11	2.66997e-31	-0.306354	0.285	0.38	5.31083e-27
ANK1	2.89921e-31	-0.268796	0.548	0.612	5.76681e-27
NRXN2	4.09888e-31	-0.381673	0.418	0.492	8.15309e-27
SLC1A7	4.58574e-31	-0.279279	0.215	0.313	9.1215e-27
EPS15L1	7.99233e-31	-0.308443	0.479	0.55	1.58975e-26
POLR1A	8.97989e-31	-0.295377	0.467	0.541	1.78619e-26
TLE1	1.04221e-30	-0.31319	0.533	0.591	2.07306e-26
MEIS2	1.22965e-30	-0.378817	0.396	0.469	2.44589e-26
RFX2	1.52309e-30	-0.305491	0.678	0.717	3.02958e-26
ELL	1.70268e-30	-0.284	0.714	0.74	3.3868e-26
PREX1	1.77316e-30	-0.455531	0.417	0.487	3.527e-26
LDLRAD3	2.48141e-30	-0.312289	0.605	0.646	4.93577e-26
RIN3	3.05414e-30	-0.424182	0.453	0.517	6.075e-26
RUNX2	3.06063e-30	-0.289624	0.606	0.658	6.08791e-26
LCP2	5.87744e-30	-0.317957	0.131	0.217	1.16908e-25
PLXDC2	6.18424e-30	-0.297446	0.708	0.716	1.23011e-25
LPCAT1	6.69212e-30	-0.365646	0.283	0.37	1.33113e-25
NKD1	7.51881e-30	-0.339941	0.272	0.361	1.49557e-25
ATXN1	8.09044e-30	-0.255253	0.833	0.847	1.60927e-25
BNIP3L	8.26479e-30	-0.304113	0.509	0.56	1.64395e-25
SGIP1	1.30569e-29	-0.373088	0.441	0.51	2.59714e-25
NXN	1.52128e-29	-0.344244	0.529	0.595	3.02599e-25
TGFB2	2.18092e-29	-0.30439	0.406	0.481	4.33807e-25
NEDD9	2.77907e-29	-0.267245	0.792	0.798	5.52785e-25
LINC00961	4.07805e-29	-0.260836	0.182	0.273	8.11164e-25
SDC2	5.98912e-29	-0.287705	0.463	0.534	1.1913e-24
DPYSL3	6.69743e-29	-0.369012	0.295	0.377	1.33219e-24
TNFRSF8	1.27448e-28	-0.352864	0.219	0.303	2.53507e-24
ARHGEF17	1.47586e-28	-0.308738	0.562	0.607	2.93564e-24
PXDC1	2.77943e-28	-0.309557	0.344	0.423	5.52857e-24
SH3PXD2A	2.81021e-28	-0.331763	0.734	0.765	5.58979e-24
CMKLR1	3.62577e-28	-0.314094	0.182	0.268	7.21202e-24
NNMT	3.98356e-28	-0.306374	0.343	0.426	7.9237e-24
RAMP1	5.25668e-28	-0.313971	0.19	0.277	1.04561e-23
IGFBP7	5.83765e-28	-0.335546	0.604	0.644	1.16117e-23
LRP2	6.9193e-28	-0.336372	0.363	0.435	1.37632e-23
ENOX1	9.15598e-28	-0.254007	0.662	0.705	1.82122e-23
LFNG	9.67164e-28	-0.29813	0.234	0.32	1.92379e-23
GYPC	1.36446e-27	-0.253346	0.188	0.277	2.71405e-23
LHFP	1.47658e-27	-0.305597	0.424	0.499	2.93706e-23
NSMCE1	2.60371e-27	-0.290959	0.285	0.371	5.17905e-23
ZNF521	3.13036e-27	-0.285343	0.399	0.479	6.22659e-23
ENG	3.93718e-27	-0.353256	0.277	0.361	7.83145e-23
MATN2	4.35366e-27	-0.364507	0.378	0.45	8.65987e-23
DNAJB5	5.48825e-27	-0.28043	0.317	0.399	1.09167e-22
CUBN	5.7048e-27	-0.303408	0.663	0.679	1.13474e-22
NEURL1B	6.12164e-27	-0.307925	0.197	0.281	1.21766e-22
LRP5	6.94017e-27	-0.287433	0.542	0.594	1.38047e-22
PPP1R12B	1.89079e-26	-0.3229	0.567	0.607	3.76098e-22
TTLL5	2.05147e-26	-0.267075	0.647	0.682	4.08059e-22
DFNA5	2.06645e-26	-0.252145	0.215	0.303	4.11037e-22
SUGCT	4.22492e-26	-0.267609	0.694	0.728	8.40378e-22
SKI	4.33996e-26	-0.314825	0.633	0.665	8.6326e-22
ENPEP	6.29532e-26	-0.291261	0.328	0.408	1.2522e-21
COLEC12	8.37784e-26	-0.339109	0.364	0.437	1.66644e-21
PRPSAP1	9.51023e-26	-0.297564	0.337	0.413	1.89168e-21
P4HA2	1.13611e-25	-0.266707	0.713	0.718	2.25984e-21
KLHL6	1.325e-25	-0.311593	0.197	0.279	2.63556e-21
PDLIM1	1.57457e-25	-0.320956	0.348	0.424	3.13198e-21
HMCN2	1.81076e-25	-0.341714	0.455	0.52	3.60177e-21
ERG	1.91128e-25	-0.388672	0.354	0.425	3.80172e-21
COL6A3	2.697e-25	-0.281853	0.164	0.246	5.3646e-21
PALM2-AKAP2	3.61904e-25	-0.305151	0.776	0.778	7.19864e-21
TNS4	4.15902e-25	-0.272871	0.19	0.271	8.27271e-21
RASSF4	4.2917e-25	-0.303087	0.514	0.568	8.53663e-21
PTGIS	4.4333e-25	-0.257612	0.168	0.252	8.81828e-21
SLC9A3R1	4.8019e-25	-0.272648	0.249	0.331	9.55146e-21
CASR	4.88258e-25	-0.293569	0.284	0.361	9.71193e-21
HTRA1	5.35724e-25	-0.264078	0.203	0.287	1.06561e-20
PTPN1	1.02363e-24	-0.284141	0.509	0.562	2.0361e-20
DUSP10	1.03208e-24	-0.271558	0.306	0.383	2.0529e-20
GFRA1	1.28995e-24	-0.29235	0.369	0.442	2.56585e-20
ACTN4	1.6359e-24	-0.269198	0.827	0.812	3.25397e-20
KCNMA1	2.95693e-24	-0.263776	0.797	0.814	5.88163e-20
PRR5	3.1797e-24	-0.283482	0.384	0.456	6.32475e-20
PDLIM7	3.44206e-24	-0.285219	0.304	0.379	6.84661e-20
MYH9	3.82783e-24	-0.25473	0.837	0.83	7.61394e-20
LHFPL2	5.19459e-24	-0.291274	0.686	0.703	1.03326e-19
IFFO2	5.4033e-24	-0.297461	0.54	0.58	1.07477e-19
NFATC1	6.72023e-24	-0.356361	0.569	0.616	1.33672e-19
SYNPO	1.59791e-23	-0.324431	0.528	0.569	3.17839e-19
CDH6	1.91127e-23	-0.29137	0.278	0.352	3.80172e-19
PIK3AP1	2.75118e-23	-0.29908	0.373	0.441	5.47236e-19
BOC	3.35072e-23	-0.272438	0.29	0.365	6.66492e-19
ELOVL5	3.39098e-23	-0.262951	0.284	0.36	6.74499e-19
UST	6.27479e-23	-0.278872	0.568	0.611	1.24812e-18
FOXK1	6.99763e-23	-0.271856	0.556	0.602	1.3919e-18
ZNF366	7.36028e-23	-0.265819	0.209	0.288	1.46403e-18
GAS7	8.82284e-23	-0.396	0.531	0.563	1.75495e-18
PDE2A	9.74864e-23	-0.318045	0.313	0.383	1.9391e-18
DCLK2	1.66674e-22	-0.255616	0.342	0.417	3.31531e-18
RXRA	5.06907e-22	-0.285116	0.728	0.731	1.00829e-17
PPP1R16B	5.12023e-22	-0.296625	0.264	0.337	1.01846e-17
ANKRD55	5.78756e-22	-0.26158	0.418	0.479	1.1512e-17
COL5A1	6.39487e-22	-0.395063	0.456	0.506	1.272e-17
COL23A1	7.93392e-22	-0.296376	0.688	0.71	1.57814e-17
TBC1D2B	1.67646e-21	-0.29788	0.495	0.538	3.33466e-17
SGK1	1.98838e-21	-0.301649	0.491	0.539	3.95509e-17
MEF2C	2.25758e-21	-0.321797	0.414	0.465	4.49055e-17
TNRC6A	2.71745e-21	-0.258791	0.582	0.613	5.40528e-17
CHST11	3.57605e-21	-0.321609	0.688	0.699	7.11313e-17
MB21D2	4.09843e-21	-0.255718	0.498	0.548	8.15219e-17
IFT122	8.42346e-21	-0.251038	0.455	0.507	1.67551e-16
STK10	9.58278e-21	-0.310916	0.503	0.548	1.90611e-16
ADAMTS10	1.73907e-20	-0.28131	0.226	0.295	3.45919e-16
MSRB3	1.97238e-20	-0.250039	0.29	0.36	3.92326e-16
CAMK2B	3.30531e-20	-0.27402	0.387	0.448	6.5746e-16
CDH11	3.34477e-20	-0.288264	0.295	0.364	6.65309e-16
CLMP	3.58755e-20	-0.25193	0.346	0.412	7.13599e-16
PTPRE	3.92938e-20	-0.303319	0.566	0.605	7.81592e-16
SLC2A9	6.99567e-20	-0.276062	0.658	0.66	1.39151e-15
CLIC5	8.85726e-20	-0.278029	0.403	0.463	1.7618e-15
NINJ2	9.88619e-20	-0.277805	0.435	0.482	1.96646e-15
GAB2	1.86802e-19	-0.260886	0.613	0.635	3.71567e-15
GATA6	3.09513e-19	-0.251947	0.198	0.265	6.15652e-15
C16orf95	3.51776e-19	-0.305847	0.472	0.516	6.99717e-15
NFATC2	3.97297e-19	-0.38847	0.539	0.572	7.90263e-15
RUSC2	5.76972e-19	-0.268933	0.514	0.545	1.14766e-14
ITGB3	6.52732e-19	-0.272549	0.442	0.493	1.29835e-14
GNA14	6.81491e-19	-0.328186	0.428	0.478	1.35555e-14
LRP1	7.31223e-19	-0.329084	0.396	0.449	1.45447e-14
PRKAR1B	1.3426e-18	-0.264486	0.503	0.553	2.67056e-14
KIRREL	2.62905e-18	-0.25141	0.565	0.597	5.22944e-14
SLC13A3	2.87993e-18	-0.266041	0.273	0.336	5.72847e-14
RP11-290H9.2	4.62782e-18	-0.266057	0.544	0.572	9.20519e-14
KLHL26	4.81358e-18	-0.304872	0.368	0.422	9.57469e-14
SLX4IP	5.55077e-18	-0.261414	0.598	0.625	1.1041e-13
WIPF1	6.22822e-18	-0.251863	0.404	0.458	1.23885e-13
DOCK4	7.38949e-18	-0.256833	0.727	0.745	1.46984e-13
EPAS1	9.77451e-18	-0.265153	0.625	0.648	1.94425e-13
FLT1	1.33699e-17	-0.342508	0.316	0.373	2.6594e-13
MRVI1	2.66776e-17	-0.367022	0.328	0.376	5.30643e-13
GPR137B	2.85818e-17	-0.258845	0.369	0.415	5.6852e-13
RP11-506B6.7	6.73752e-17	-0.261118	0.27	0.33	1.34016e-12
[truncated: 29 more rows]

## Sheet: IC
	p_val	avg_log2FC	pct.1	pct.2	p_val_adj
[truncated: 1,215 more rows]

[truncated: 3 more sheets: ENDO, FIB, LEUK]
