# Supplementary material for: Defining cellular complexity in human autosomal dominant polycystic kidney disease by multimodal single cell analysis
Source: Nat Commun. 2022 Oct 30;13:6497. doi: 10.1038/s41467-022-34255-z (PMC9618568; doi:10.1038/s41467-022-34255-z)
Supplement: Supplementary file 12 — Supplementary Data 9 [file 41467_2022_34255_MOESM12_ESM.xlsx]

## Sheet: PT1
	p_val	avg_log2FC	pct.1	pct.2	p_val_adj
MYADM	3.42195e-177	0.303689	0.176	0.013	6.8066e-173
KRT7	5.81085e-177	0.742189	0.46	0.117	1.15584e-172
ST6GAL1	2.57978e-171	0.870082	0.517	0.155	5.13144e-167
ADAMTS2	1.505e-170	0.918261	0.575	0.192	2.9936e-166
XYLT1	2.4531e-162	0.849316	0.562	0.189	4.87945e-158
TNC	1.50419e-151	0.6097	0.332	0.068	2.99198e-147
SMOX	1.40156e-149	0.751076	0.486	0.151	2.78784e-145
HRH1	1.35474e-147	0.742463	0.41	0.108	2.69471e-143
PXDN	9.97888e-142	0.819805	0.479	0.153	1.9849e-137
SLCO3A1	5.41449e-141	0.955096	0.737	0.389	1.077e-136
PLB1	9.00458e-140	0.913021	0.6	0.245	1.7911e-135
RASA3	2.43605e-136	0.927944	0.584	0.24	4.84555e-132
RAP1GAP2	9.3336e-131	0.95585	0.718	0.385	1.85655e-126
DUSP8	7.30077e-129	0.653219	0.443	0.136	1.4522e-124
TPM4	5.8745e-127	0.445242	0.271	0.052	1.1685e-122
CRISPLD2	1.20081e-125	0.864136	0.544	0.217	2.38853e-121
ADAMTS10	1.06091e-123	0.354355	0.194	0.026	2.11026e-119
BAIAP2	5.09346e-123	-0.774502	0.772	0.949	1.01314e-118
SLC13A3	4.05163e-121	-0.736378	0.71	0.943	8.0591e-117
TIMP2	6.36455e-121	0.566586	0.328	0.081	1.26597e-116
HDAC7	8.47116e-120	0.763226	0.561	0.235	1.685e-115
CACNA2D3	2.30565e-118	0.829598	0.869	0.612	4.58616e-114
ATP9A	7.66457e-118	0.679703	0.498	0.182	1.52456e-113
GAS6	1.75676e-117	0.519858	0.322	0.079	3.49436e-113
ABCC1	2.68899e-116	0.809982	0.682	0.357	5.34867e-112
MYOF	1.18647e-115	0.844443	0.686	0.375	2.36001e-111
SH3BP4	1.42579e-115	0.726483	0.534	0.212	2.83604e-111
PADI1	2.28594e-111	0.53278	0.296	0.071	4.54696e-107
FAM110B	2.65065e-110	0.715299	0.809	0.498	5.2724e-106
PPP1R16B	8.33939e-110	-0.69472	0.724	0.941	1.65879e-105
RAB11FIP3	1.32087e-109	-0.668016	0.815	0.959	2.62734e-105
HS3ST4	5.3012e-109	0.659041	0.526	0.208	1.05446e-104
HNF4A	5.34864e-109	-0.680111	0.724	0.943	1.0639e-104
CDCP1	5.93079e-109	0.413023	0.253	0.052	1.17969e-104
GRIK4	9.85201e-106	0.813034	0.727	0.429	1.95966e-101
PEPD	1.1304e-105	-0.66319	0.76	0.95	2.24847e-101
KRT80	1.18575e-105	0.521439	0.347	0.099	2.35859e-101
RBMS3	2.69143e-105	0.709104	0.92	0.746	5.35353e-101
DEC1	5.94414e-105	0.694163	0.469	0.177	1.18235e-100
KCNB1	4.2796e-104	0.77714	0.544	0.241	8.51255e-100
PROM1	3.5153e-103	0.682533	0.543	0.235	6.99229e-99
ZBTB16	2.04966e-100	-0.605645	0.891	0.982	4.07698e-96
KCNIP1	2.49772e-100	0.785946	0.634	0.339	4.96822e-96
KAZN	9.27641e-99	0.697474	0.977	0.924	1.84517e-94
ANTXR1	9.49567e-98	0.673541	0.53	0.229	1.88878e-93
MEGF11	2.39288e-96	0.772426	0.678	0.381	4.75967e-92
KIF26B	1.45127e-95	0.822817	0.807	0.58	2.88673e-91
GRAMD1B	5.99467e-95	-0.68363	0.672	0.884	1.1924e-90
UBASH3B	2.27906e-94	0.566703	0.438	0.165	4.53327e-90
SIPA1L2	2.30762e-94	0.505466	0.376	0.123	4.59009e-90
CRTAC1	1.04616e-93	0.608691	0.474	0.192	2.08092e-89
SLC5A12	3.28632e-93	-0.700892	0.42	0.763	6.53683e-89
SERPINE1	5.62768e-91	0.281259	0.168	0.027	1.1194e-86
PECAM1	2.89014e-90	0.454556	0.277	0.073	5.74878e-86
CRYL1	3.07115e-90	-0.608997	0.742	0.922	6.10883e-86
VCAN	3.13059e-90	0.586389	0.481	0.2	6.22706e-86
XKR4	1.9444e-89	0.691073	0.648	0.365	3.8676e-85
EPHB2	2.4923e-89	0.748339	0.527	0.246	4.95743e-85
DPP6	6.00548e-89	0.737242	0.801	0.58	1.19455e-84
AK4	3.43401e-88	-0.618555	0.729	0.924	6.83058e-84
RP11-9J18.1	1.74853e-87	0.616624	0.93	0.812	3.478e-83
RBFOX1	5.68095e-87	0.686093	0.889	0.742	1.13e-82
ASB2	1.00611e-86	0.484951	0.318	0.098	2.00126e-82
SPATA12	1.71413e-86	0.299666	0.17	0.029	3.40958e-82
ADAM12	3.74326e-86	0.714214	0.737	0.485	7.44572e-82
RNF152	5.19031e-86	-0.696969	0.616	0.867	1.0324e-81
SNX29	5.37654e-86	-0.432455	0.975	0.994	1.06945e-81
ASS1	1.5322e-85	-0.668804	0.737	0.921	3.04769e-81
SLC6A13	2.85129e-85	-0.657078	0.578	0.827	5.67149e-81
ANO4	5.13972e-85	0.593414	0.542	0.257	1.02234e-80
RXRA	2.72019e-84	-0.552501	0.862	0.966	5.41074e-80
PTH1R	3.90884e-84	-0.632372	0.616	0.866	7.77508e-80
STOX2	6.03233e-84	0.693958	0.725	0.468	1.19989e-79
SDK2	2.74073e-83	0.677653	0.571	0.293	5.45158e-79
KCNK5	6.51942e-83	-0.646451	0.713	0.898	1.29678e-78
KLF13	5.28004e-82	-0.528903	0.86	0.962	1.05025e-77
FKBP5	5.98477e-82	-0.615253	0.706	0.918	1.19043e-77
PDE1A	6.27118e-82	0.667776	0.621	0.339	1.2474e-77
FAM129B	1.57483e-81	0.813095	0.549	0.288	3.1325e-77
TLE1	2.87601e-81	0.630009	0.581	0.303	5.72067e-77
MSRA	3.20668e-81	-0.499147	0.859	0.969	6.37841e-77
TRPM8	1.09895e-80	0.45262	0.303	0.093	2.18591e-76
TESC	1.42615e-80	0.460331	0.303	0.093	2.83675e-76
TTC9	4.01308e-80	0.330285	0.215	0.049	7.98242e-76
PSD3	1.2587e-78	0.681839	0.752	0.525	2.50368e-74
S100A2	1.83675e-78	0.413908	0.283	0.084	3.65348e-74
BACH2	2.0464e-77	0.662787	0.777	0.562	4.0705e-73
CEP295NL	2.79157e-77	0.295561	0.179	0.036	5.55272e-73
MYO10	2.87645e-77	0.660045	0.708	0.44	5.72155e-73
SLC16A9	6.93578e-77	-0.611463	0.604	0.871	1.3796e-72
ALDH4A1	7.00363e-77	-0.615254	0.609	0.838	1.39309e-72
PKNOX2	1.00322e-76	0.670592	0.653	0.392	1.99551e-72
CDH13	5.91474e-76	0.668989	0.858	0.678	1.1765e-71
TNS1	7.95063e-75	-0.444168	0.976	0.994	1.58146e-70
CLIC6	1.27898e-74	0.333653	0.209	0.05	2.54402e-70
PHACTR3	2.08086e-74	0.579014	0.468	0.212	4.13903e-70
SLC4A4	3.36832e-74	-0.4907	0.887	0.973	6.69993e-70
SORCS1	4.90951e-74	-0.540208	0.803	0.953	9.76551e-70
SBSPON	1.08163e-73	0.47058	0.364	0.138	2.15146e-69
KHK	1.66314e-73	-0.6027	0.452	0.747	3.30814e-69
WBSCR17	4.5638e-73	0.695467	0.585	0.328	9.07785e-69
ESPN	5.66471e-73	-0.57716	0.554	0.812	1.12677e-68
SDC1	2.03764e-72	-0.5973	0.574	0.819	4.05307e-68
NRG3	3.42866e-72	0.632167	0.813	0.622	6.81994e-68
SPARC	4.09703e-72	0.372466	0.304	0.099	8.1494e-68
ADAMTSL3	6.77823e-72	0.56696	0.524	0.254	1.34826e-67
ALDH1A2	7.62634e-72	0.678413	0.856	0.719	1.51696e-67
PTPRT	8.38208e-72	0.690476	0.71	0.474	1.66728e-67
ALDOB	1.48422e-71	-0.62708	0.298	0.61	2.95227e-67
RUNX1	1.70674e-71	0.62067	0.917	0.843	3.39487e-67
SLC28A3	1.72811e-71	0.316052	0.223	0.058	3.43738e-67
SSPN	2.20273e-71	0.717852	0.689	0.475	4.38146e-67
SPECC1	3.3211e-71	0.588613	0.549	0.289	6.60599e-67
ME3	3.92925e-71	0.632228	0.662	0.422	7.81566e-67
KIRREL	5.04012e-71	0.587047	0.498	0.245	1.00253e-66
KCNIP3	5.2512e-71	0.624652	0.614	0.351	1.04452e-66
CUBN	8.32689e-71	-0.520052	0.881	0.974	1.6563e-66
PPARA	2.58652e-70	-0.557832	0.636	0.858	5.14484e-66
MME	3.62608e-70	-0.583893	0.627	0.85	7.21264e-66
LPAR1	6.69028e-70	0.521134	0.396	0.165	1.33076e-65
TMEM132D	9.46023e-70	0.67506	0.73	0.49	1.88173e-65
FBLN1	1.06484e-69	0.438474	0.316	0.109	2.11808e-65
NFATC1	8.24826e-69	0.580067	0.448	0.209	1.64066e-64
COL16A1	9.28671e-69	0.52395	0.434	0.195	1.84722e-64
NAV2	1.37303e-68	0.625138	0.879	0.741	2.73109e-64
PDZD2	1.46919e-68	-0.484858	0.847	0.962	2.92236e-64
LMTK3	1.78343e-68	0.520743	0.372	0.151	3.54742e-64
WDR72	3.00264e-68	-0.528576	0.782	0.921	5.97254e-64
RP13-279N23.2	3.22873e-68	-0.55597	0.712	0.89	6.42226e-64
B3GALT5	3.76455e-68	0.434591	0.285	0.094	7.48806e-64
C1QTNF1	1.08116e-67	0.361105	0.21	0.055	2.15054e-63
HSPB8	2.1213e-67	0.496208	0.473	0.217	4.21948e-63
ETNK2	2.34412e-67	-0.568918	0.525	0.792	4.6627e-63
GRB10	1.07056e-66	-0.48006	0.834	0.948	2.12945e-62
C10orf90	1.6742e-66	0.418871	0.34	0.126	3.33015e-62
HPSE2	3.99094e-66	0.553703	0.61	0.355	7.93837e-62
NLRP1	4.0328e-66	0.363782	0.27	0.086	8.02164e-62
LSAMP	6.64102e-66	0.572436	0.837	0.685	1.32097e-61
SGCD	1.49868e-65	0.586576	0.697	0.466	2.98103e-61
PRKCZ	2.84579e-65	-0.53571	0.648	0.857	5.66056e-61
TWIST2	5.90494e-65	0.306659	0.209	0.055	1.17455e-60
LMX1B	1.43731e-64	0.371688	0.256	0.079	2.85895e-60
KSR2	2.05614e-64	0.662696	0.679	0.458	4.08987e-60
SERTAD4	3.28544e-64	0.316187	0.211	0.057	6.53506e-60
ZBTB7C	3.38581e-64	0.675114	0.686	0.483	6.73471e-60
CEP112	3.64091e-64	0.627933	0.627	0.39	7.24214e-60
RBFOX3	3.67131e-64	0.616021	0.545	0.304	7.30261e-60
DKK3	5.47723e-64	0.3773	0.277	0.094	1.08948e-59
DUSP5	1.31162e-63	0.400935	0.308	0.111	2.60894e-59
DNAH9	2.46929e-63	0.568438	0.601	0.355	4.91167e-59
LDLRAD4	2.94009e-63	0.587411	0.849	0.658	5.84813e-59
LAMA3	4.29231e-63	0.611597	0.65	0.41	8.53784e-59
LOXL2	4.68534e-63	0.575616	0.514	0.275	9.3196e-59
GYPC	6.78657e-63	0.35505	0.276	0.093	1.34992e-58
GPX3	7.60481e-63	-0.58182	0.476	0.726	1.51267e-58
AC013461.1	8.45878e-63	0.431335	0.309	0.112	1.68254e-58
LAMC2	9.1855e-63	0.393157	0.3	0.109	1.82709e-58
TMEM130	1.41652e-62	0.261088	0.163	0.036	2.81759e-58
GLIPR2	1.70579e-62	0.35674	0.252	0.08	3.39298e-58
MYEOV	2.26198e-62	0.418195	0.338	0.132	4.4993e-58
DDC	2.45945e-62	-0.53765	0.583	0.815	4.8921e-58
DSCAM	3.79023e-62	0.645992	0.654	0.417	7.53915e-58
DLGAP1	4.64623e-62	0.495669	0.969	0.939	9.24181e-58
RP11-215A19.2	1.15503e-61	-0.559672	0.392	0.678	2.29747e-57
KRT86	1.41633e-61	0.520601	0.455	0.224	2.81722e-57
ITGA3	1.42618e-61	0.554289	0.415	0.194	2.83682e-57
IL1RAPL1	1.43558e-61	0.612513	0.717	0.501	2.85552e-57
ACSF2	2.11143e-61	-0.539971	0.648	0.84	4.19985e-57
SOGA3	2.41081e-61	0.41128	0.326	0.126	4.79535e-57
ARNT2	3.76106e-61	0.524835	0.536	0.292	7.48112e-57
VTCN1	4.20428e-61	0.403059	0.361	0.146	8.36274e-57
CELF2	4.29162e-61	0.614698	0.653	0.421	8.53646e-57
ST5	4.9077e-61	0.600295	0.56	0.33	9.7619e-57
LRP2	5.48775e-61	-0.519125	0.818	0.94	1.09157e-56
PCNX2	9.22737e-61	0.527064	0.533	0.292	1.83542e-56
MAPT	1.59346e-60	-0.503059	0.677	0.872	3.16955e-56
SORL1	1.88264e-60	0.476368	0.451	0.217	3.74475e-56
SEMA5B	2.35732e-60	0.542177	0.545	0.308	4.68895e-56
SCAMP2	5.59044e-60	-0.505151	0.583	0.815	1.11199e-55
HIPK2	6.24817e-60	-0.440965	0.854	0.957	1.24282e-55
CDH4	8.85473e-60	0.637512	0.688	0.459	1.76129e-55
ZNF486	8.91728e-60	0.325339	0.275	0.094	1.77374e-55
CUX2	1.26805e-59	0.493213	0.423	0.198	2.52229e-55
CACNA1I	2.06899e-59	0.475055	0.327	0.128	4.11542e-55
HYDIN	2.12454e-59	0.396923	0.379	0.161	4.22593e-55
PCDH11X	3.28876e-59	0.505035	0.391	0.176	6.54168e-55
RREB1	4.46731e-59	-0.438623	0.867	0.961	8.88593e-55
CLDN4	5.15068e-59	0.473172	0.434	0.208	1.02452e-54
GGACT	5.31213e-59	-0.526397	0.555	0.777	1.05664e-54
GPR132	1.53524e-58	0.274028	0.18	0.046	3.05374e-54
UPB1	1.7894e-58	-0.538584	0.467	0.734	3.5593e-54
NFATC2	1.84226e-58	0.527633	0.408	0.19	3.66444e-54
PNPLA3	3.45027e-58	-0.530886	0.333	0.617	6.86293e-54
CA10	4.91228e-58	0.531728	0.504	0.266	9.77101e-54
SLC34A2	9.19064e-58	0.315121	0.223	0.068	1.82811e-53
SFXN5	1.18826e-57	-0.496425	0.696	0.879	2.36357e-53
MICAL2	1.7479e-57	0.591969	0.577	0.358	3.47674e-53
CPAMD8	3.52752e-57	0.362632	0.239	0.077	7.01658e-53
MUSK	4.43083e-57	0.336841	0.257	0.087	8.81336e-53
ASIC2	6.19791e-57	0.681195	0.826	0.688	1.23283e-52
PQLC1	7.58735e-57	-0.541419	0.561	0.789	1.5092e-52
APOBEC3A	9.26472e-57	0.360199	0.277	0.099	1.84285e-52
DPEP1	9.91516e-57	-0.510792	0.478	0.738	1.97222e-52
TENM2	1.01464e-56	0.511184	0.924	0.831	2.01822e-52
RAI2	1.55296e-56	0.303809	0.224	0.069	3.089e-52
RAD51B	2.70338e-56	0.479604	0.978	0.955	5.3773e-52
SLC38A1	2.73036e-56	0.370778	0.287	0.106	5.43096e-52
SLC22A23	3.81847e-56	-0.459198	0.776	0.905	7.59531e-52
SGPP2	3.95178e-56	0.45692	0.385	0.172	7.86048e-52
GUCD1	5.99935e-56	-0.517277	0.566	0.776	1.19333e-51
MTNR1A	8.72022e-56	-0.535236	0.23	0.51	1.73454e-51
PDE1C	2.41076e-55	0.521613	0.572	0.338	4.79524e-51
C2orf54	3.06272e-55	-0.491612	0.1	0.372	6.09205e-51
CYFIP2	3.80912e-55	-0.474635	0.749	0.888	7.57671e-51
CCDC88C	3.84371e-55	-0.469246	0.701	0.874	7.64553e-51
HHAT	4.21483e-55	0.520405	0.583	0.347	8.38371e-51
AGPAT3	7.69942e-55	-0.434493	0.814	0.924	1.53149e-50
MYO3B	9.22499e-55	0.50406	0.554	0.313	1.83494e-50
CTD-2501B8.1	9.68943e-55	-0.489997	0.385	0.671	1.92732e-50
INPP4B	1.2597e-54	0.568567	0.718	0.526	2.50567e-50
DNM3	1.69525e-54	0.543113	0.77	0.594	3.37203e-50
CSMD2	3.40267e-54	0.632844	0.615	0.393	6.76825e-50
RPH3A	3.77172e-54	0.437876	0.344	0.146	7.50233e-50
GLI2	3.82994e-54	0.575721	0.581	0.368	7.61813e-50
CMBL	9.29218e-54	-0.496729	0.51	0.747	1.84831e-49
NFIX	1.24756e-53	0.578265	0.828	0.668	2.48152e-49
KNDC1	1.57683e-53	0.268537	0.192	0.054	3.13647e-49
TRIM71	1.67385e-53	-0.477528	0.603	0.811	3.32945e-49
CREB5	2.17951e-53	0.499531	0.912	0.823	4.33527e-49
MYO1B	2.73492e-53	0.474615	0.503	0.273	5.44003e-49
USP2	4.12365e-53	-0.46293	0.782	0.909	8.20235e-49
BACE2	5.18984e-53	0.445482	0.333	0.14	1.03231e-48
ANXA3	7.31393e-53	0.346911	0.256	0.091	1.45481e-48
MYL3	1.04071e-52	-0.481318	0.598	0.807	2.07008e-48
ALDH1A3	1.10945e-52	0.333206	0.245	0.084	2.20681e-48
GRIK3	1.3685e-52	0.423068	0.311	0.125	2.72209e-48
ITPR3	1.53555e-52	0.445784	0.362	0.162	3.05436e-48
KCNIP4	1.63625e-52	0.500226	0.869	0.757	3.25466e-48
EPHA2	4.57997e-52	0.489403	0.451	0.237	9.11002e-48
KCNK3	5.49871e-52	0.367871	0.3	0.118	1.09375e-47
THSD7B	1.0308e-51	0.53657	0.71	0.507	2.05036e-47
CFAP77	1.52047e-51	0.393343	0.34	0.147	3.02436e-47
STK39	1.5266e-51	0.509721	0.665	0.449	3.03657e-47
OTOF	1.89774e-51	0.377311	0.306	0.124	3.77479e-47
DISC1	2.30373e-51	0.507037	0.58	0.356	4.58235e-47
COL26A1	2.43483e-51	0.497823	0.381	0.18	4.84313e-47
SLC7A7	2.63464e-51	-0.461785	0.759	0.894	5.24056e-47
GPT2	3.62707e-51	-0.494748	0.496	0.744	7.21461e-47
PRKG1	4.05108e-51	0.495675	0.856	0.725	8.058e-47
AFF3	6.79282e-51	0.57736	0.756	0.609	1.35116e-46
NOS1	7.30355e-51	0.441018	0.413	0.199	1.45275e-46
PRKCH	9.89239e-51	0.600718	0.78	0.636	1.9677e-46
TSKU	1.02527e-50	-0.539649	0.456	0.697	2.03937e-46
PCBP3	1.26331e-50	0.510722	0.454	0.24	2.51286e-46
CGNL1	1.63404e-50	-0.416288	0.894	0.954	3.25027e-46
NXN	2.01905e-50	0.560715	0.496	0.286	4.01609e-46
TOX2	2.36775e-50	0.364373	0.333	0.142	4.7097e-46
IFI16	2.8972e-50	0.260285	0.198	0.06	5.76283e-46
SHANK2	4.05665e-50	-0.348546	0.93	0.984	8.06909e-46
AHNAK2	4.08799e-50	0.538151	0.426	0.223	8.13143e-46
CADPS	7.37472e-50	0.482607	0.489	0.27	1.4669e-45
TNIP1	8.28701e-50	-0.414444	0.796	0.912	1.64837e-45
IL21R	1.58995e-49	0.251331	0.199	0.061	3.16257e-45
AXL	1.63368e-49	0.362745	0.261	0.098	3.24956e-45
CYB5A	1.71652e-49	-0.44681	0.702	0.866	3.41433e-45
ANXA2	2.43262e-49	0.417467	0.413	0.203	4.83873e-45
PTGFRN	4.05742e-49	0.402283	0.382	0.184	8.07061e-45
ETS1	5.01038e-49	0.541728	0.671	0.484	9.96615e-45
PTGER3	5.01936e-49	-0.491627	0.454	0.694	9.984e-45
SLC25A42	5.39257e-49	-0.445627	0.71	0.886	1.07264e-44
IGF1R	5.46329e-49	-0.349728	0.964	0.987	1.0867e-44
PRDM16	8.04162e-49	0.564472	0.58	0.355	1.59956e-44
CD44	9.74052e-49	0.28481	0.212	0.069	1.93749e-44
UGT1A10	1.00149e-48	-0.41258	0.701	0.9	1.99207e-44
PLAUR	1.1208e-48	0.387747	0.308	0.13	2.22939e-44
PARP10	1.25744e-48	-0.458299	0.533	0.751	2.50117e-44
RAPGEF5	1.48571e-48	0.446737	0.428	0.219	2.95523e-44
ATF3	1.55526e-48	0.4519	0.432	0.23	3.09356e-44
ACO1	1.6252e-48	-0.467316	0.573	0.786	3.23269e-44
IL15RA	2.62014e-48	0.38532	0.339	0.151	5.21172e-44
UGT1A9	2.66445e-48	-0.418776	0.674	0.885	5.29986e-44
SLIT2	2.75816e-48	-0.43532	0.726	0.883	5.48626e-44
GLYAT	2.80462e-48	-0.464099	0.572	0.782	5.57867e-44
APBA2	3.61448e-48	0.457108	0.46	0.244	7.18955e-44
SPOCK1	3.78001e-48	0.501157	0.738	0.549	7.51882e-44
RP11-192H23.4	4.8353e-48	-0.447354	0.795	0.912	9.61789e-44
EPS8L1	6.77967e-48	0.296992	0.191	0.059	1.34854e-43
UGT1A8	6.78806e-48	-0.408228	0.708	0.902	1.35021e-43
PDE6A	8.63954e-48	0.354616	0.29	0.118	1.71849e-43
MARCH10	8.8126e-48	0.372261	0.267	0.104	1.75292e-43
EPB41L3	1.48828e-47	-0.422145	0.786	0.913	2.96033e-43
RAPGEF4	2.24525e-47	0.421166	0.391	0.194	4.46602e-43
LIN52	2.39564e-47	-0.454064	0.622	0.811	4.76517e-43
ANO1	2.76293e-47	0.372276	0.275	0.108	5.49575e-43
TMEM132E	4.65696e-47	-0.457817	0.463	0.708	9.26316e-43
GSG1L	7.48866e-47	0.420719	0.346	0.158	1.48957e-42
PCK1	1.05992e-46	-0.519444	0.393	0.629	2.10829e-42
FBXO21	1.3056e-46	-0.483977	0.52	0.735	2.59697e-42
RP3-403A15.5	1.63796e-46	0.412308	0.372	0.181	3.25808e-42
MAMDC2	1.66117e-46	0.333621	0.358	0.164	3.30423e-42
RP11-385D13.1	1.71506e-46	0.26176	0.204	0.066	3.41142e-42
AGPAT4	3.27733e-46	0.412061	0.446	0.237	6.51894e-42
UST	3.4079e-46	0.4731	0.63	0.437	6.77866e-42
TMPRSS4	7.769e-46	-0.448388	0.379	0.64	1.54533e-41
COLEC12	9.37057e-46	0.440592	0.462	0.254	1.8639e-41
RASEF	1.99205e-45	0.372115	0.361	0.17	3.96238e-41
MYO1F	2.43513e-45	0.354185	0.391	0.19	4.84372e-41
PAH	2.52185e-45	-0.444164	0.637	0.836	5.01622e-41
LHX4	3.20102e-45	-0.49082	0.502	0.719	6.36714e-41
GAS7	3.69324e-45	0.476411	0.407	0.21	7.34623e-41
KIAA1549	4.07501e-45	-0.42968	0.737	0.878	8.1056e-41
ST8SIA5	4.52649e-45	0.33075	0.271	0.108	9.00363e-41
AGBL1	5.07298e-45	0.505737	0.71	0.517	1.00907e-40
UMODL1	7.08098e-45	0.394053	0.334	0.154	1.40848e-40
TMEM132C	8.58751e-45	0.474972	0.511	0.303	1.70814e-40
PRR5	8.91415e-45	-0.443678	0.668	0.833	1.77311e-40
NLGN4X	1.07576e-44	0.454784	0.454	0.248	2.13979e-40
GRIN2D	1.09353e-44	0.273949	0.206	0.07	2.17514e-40
CHRNA4	1.45729e-44	-0.482107	0.444	0.684	2.89869e-40
ABR	1.59182e-44	0.554551	0.7	0.515	3.16629e-40
KLF15	2.5358e-44	-0.464699	0.421	0.653	5.04397e-40
NFAM1	3.38699e-44	0.359008	0.279	0.114	6.73706e-40
SUCLG1	4.26964e-44	-0.448643	0.343	0.592	8.49274e-40
CPNE4	5.60459e-44	0.518214	0.747	0.584	1.11481e-39
UTY	6.24545e-44	-0.535785	0.117	0.358	1.24228e-39
ITGB3	6.40173e-44	0.532699	0.615	0.419	1.27337e-39
PDLIM1	6.72371e-44	0.435421	0.421	0.224	1.33741e-39
CAV2	1.57735e-43	0.405942	0.388	0.197	3.13751e-39
OSBPL3	1.67163e-43	0.468683	0.563	0.364	3.32504e-39
ZFPM2	2.15901e-43	0.460104	0.831	0.69	4.29449e-39
SDC3	2.66598e-43	0.277742	0.211	0.074	5.30291e-39
PPP2R2C	3.18411e-43	0.435336	0.402	0.208	6.33352e-39
EBF1	3.85413e-43	0.453256	0.489	0.292	7.66626e-39
CDH1	4.472e-43	0.453723	0.551	0.344	8.89526e-39
CTD-2331H12.8	4.57337e-43	0.430576	0.44	0.238	9.09689e-39
GPD1	4.76576e-43	-0.444656	0.451	0.675	9.47957e-39
MYO7A	1.03441e-42	-0.453288	0.578	0.761	2.05754e-38
ABHD6	1.10074e-42	-0.412894	0.46	0.697	2.18948e-38
GLG1	1.18228e-42	-0.406074	0.636	0.835	2.35168e-38
TCP11L1	1.83116e-42	-0.437992	0.48	0.704	3.64236e-38
IP6K3	2.08839e-42	-0.461731	0.308	0.547	4.15401e-38
AC069368.3	2.19723e-42	0.486423	0.555	0.354	4.37051e-38
TUB	2.64909e-42	-0.434181	0.717	0.858	5.2693e-38
SSBP4	2.71877e-42	0.343097	0.318	0.144	5.4079e-38
ADORA1	3.03691e-42	0.425322	0.432	0.237	6.04072e-38
ELN	3.07623e-42	0.361033	0.329	0.154	6.11893e-38
ERRFI1	3.69271e-42	-0.454829	0.613	0.79	7.34517e-38
FAM167A	3.69444e-42	0.330769	0.256	0.102	7.34861e-38
PLG	4.33409e-42	-0.441584	0.261	0.509	8.62095e-38
FAM189A2	4.53832e-42	0.257155	0.2	0.068	9.02717e-38
GRM8	1.09193e-41	0.468415	0.714	0.54	2.17195e-37
TBL1Y	1.22396e-41	-0.484127	0.081	0.302	2.43457e-37
ZFAT	1.74993e-41	-0.360152	0.844	0.942	3.48079e-37
NHSL2	1.79831e-41	0.454367	0.514	0.314	3.57702e-37
TTC38	1.92944e-41	-0.426163	0.362	0.608	3.83784e-37
ADGRD1	3.97893e-41	0.380539	0.375	0.191	7.91448e-37
SLC22A8	4.38729e-41	-0.428388	0.508	0.728	8.72675e-37
NTM	5.19203e-41	0.4266	0.867	0.782	1.03275e-36
G6PC	8.00875e-41	-0.443857	0.2	0.442	1.59302e-36
QRFPR	1.21244e-40	0.260273	0.239	0.093	2.41167e-36
MT1G	1.43675e-40	-0.40062	0.157	0.394	2.85785e-36
SLC47A1	1.55602e-40	-0.361281	0.8	0.929	3.09508e-36
MYC	1.80966e-40	0.33189	0.274	0.117	3.59959e-36
PHACTR1	2.19597e-40	0.48768	0.7	0.55	4.36801e-36
C3orf67	2.622e-40	0.399837	0.462	0.265	5.21543e-36
CELF5	2.65549e-40	0.283299	0.211	0.077	5.28203e-36
GRIN2B	2.65707e-40	0.445758	0.647	0.453	5.28518e-36
SLC16A12	2.80638e-40	-0.396586	0.828	0.932	5.58216e-36
PFKP	2.89158e-40	0.526178	0.688	0.524	5.75164e-36
CNTNAP2	3.50314e-40	0.429724	0.94	0.897	6.96809e-36
SORCS2	3.54872e-40	0.552468	0.717	0.549	7.05876e-36
SCIN	4.08821e-40	0.348075	0.327	0.154	8.13185e-36
PAQR5	4.90184e-40	-0.364235	0.717	0.885	9.75025e-36
CSGALNACT1	5.09564e-40	0.501726	0.516	0.322	1.01357e-35
TSPAN15	5.1012e-40	0.426459	0.499	0.3	1.01468e-35
SPON2	7.2195e-40	0.436252	0.534	0.339	1.43603e-35
NTF3	7.2945e-40	0.257237	0.209	0.076	1.45095e-35
AKAP12	1.05942e-39	0.471513	0.578	0.386	2.10729e-35
ACAA1	1.21069e-39	-0.407784	0.632	0.814	2.40818e-35
CPM	1.39971e-39	-0.418748	0.63	0.803	2.78416e-35
PMEPA1	1.57697e-39	0.487214	0.407	0.224	3.13675e-35
SLC36A2	1.65568e-39	-0.418255	0.316	0.549	3.29331e-35
MT1H	1.70902e-39	-0.399822	0.158	0.392	3.39941e-35
SLC6A19	1.77139e-39	-0.424156	0.51	0.724	3.52348e-35
COL15A1	1.80189e-39	0.409484	0.363	0.188	3.58414e-35
BMP7	2.23535e-39	0.364184	0.297	0.134	4.44634e-35
MMP14	2.36812e-39	0.32498	0.306	0.142	4.71043e-35
GRHPR	2.59752e-39	-0.426113	0.382	0.603	5.16672e-35
SLC13A2	2.74941e-39	-0.433399	0.404	0.639	5.46885e-35
CLSTN2	2.75461e-39	0.51525	0.771	0.647	5.47919e-35
ZP3	3.09032e-39	0.350605	0.282	0.124	6.14696e-35
EHD2	3.33697e-39	0.267306	0.158	0.049	6.63756e-35
KCNMA1	3.65897e-39	0.456295	0.87	0.767	7.27805e-35
SLC39A14	3.78061e-39	-0.399544	0.641	0.799	7.52001e-35
MYO1E	4.02153e-39	0.558107	0.648	0.507	7.99922e-35
PAPLN	4.12799e-39	-0.408851	0.602	0.792	8.21099e-35
SLC9A9	4.73684e-39	0.419231	0.752	0.59	9.42204e-35
SOGA1	5.95121e-39	0.447974	0.548	0.355	1.18375e-34
TNR	6.44659e-39	0.425707	0.463	0.267	1.28229e-34
TPCN1	7.20794e-39	-0.357337	0.832	0.933	1.43373e-34
TSHZ2	8.04474e-39	0.488619	0.55	0.363	1.60018e-34
FGF1	1.01963e-38	0.38132	0.347	0.175	2.02815e-34
PITPNM3	1.07492e-38	0.341054	0.303	0.14	2.13811e-34
SARDH	1.13227e-38	-0.428367	0.449	0.671	2.2522e-34
SRRM4	1.19138e-38	0.319445	0.264	0.112	2.36977e-34
LOXL4	1.3798e-38	0.291545	0.248	0.102	2.74457e-34
ANPEP	1.73578e-38	-0.419456	0.596	0.783	3.45264e-34
OSMR	1.98095e-38	0.36707	0.376	0.197	3.94032e-34
FAM171A1	2.6563e-38	0.457994	0.54	0.345	5.28365e-34
POR	2.73887e-38	-0.422177	0.764	0.898	5.4479e-34
LRP5	3.05675e-38	-0.346002	0.739	0.888	6.08018e-34
AKNA	3.24688e-38	0.353117	0.316	0.152	6.45838e-34
PPM1L	3.37906e-38	-0.388442	0.703	0.859	6.7213e-34
TRIM16	3.9646e-38	0.322036	0.275	0.122	7.88598e-34
CNTNAP4	4.55298e-38	0.354894	0.356	0.179	9.05633e-34
SLC43A2	5.08818e-38	-0.40009	0.688	0.835	1.01209e-33
ALOX5	5.19411e-38	0.36582	0.291	0.134	1.03316e-33
GRID2	6.01957e-38	0.448784	0.795	0.66	1.19735e-33
MYO18B	6.16329e-38	0.350877	0.346	0.171	1.22594e-33
UGT1A7	7.18419e-38	-0.365197	0.643	0.848	1.42901e-33
TENM3	7.30752e-38	0.463119	0.7	0.531	1.45354e-33
ANXA8L1	7.48547e-38	0.291295	0.239	0.097	1.48893e-33
AFAP1L2	8.97614e-38	0.366095	0.364	0.19	1.78544e-33
GLDC	1.06334e-37	-0.394192	0.609	0.791	2.11509e-33
CCND2	1.13536e-37	0.302336	0.242	0.101	2.25835e-33
CDH22	1.25787e-37	0.341208	0.286	0.129	2.50202e-33
NPAS3	1.37817e-37	0.467927	0.732	0.585	2.74132e-33
PRKCQ	1.39241e-37	0.387976	0.408	0.222	2.76965e-33
OVOL2	1.44617e-37	-0.356401	0.719	0.86	2.87657e-33
PAK3	1.64258e-37	0.371612	0.39	0.207	3.26726e-33
RP11-290H9.2	3.61933e-37	0.507033	0.695	0.539	7.1992e-33
ADD1	3.75619e-37	-0.391423	0.622	0.794	7.47145e-33
RAB31	3.99163e-37	0.411855	0.631	0.448	7.93975e-33
TANC2	4.26245e-37	0.405903	0.428	0.247	8.47844e-33
PBX4	6.19867e-37	0.256715	0.229	0.092	1.23298e-32
GHR	6.59038e-37	-0.399574	0.647	0.812	1.31089e-32
CUEDC1	7.19013e-37	0.486165	0.835	0.734	1.43019e-32
CALN1	1.22157e-36	0.467464	0.56	0.375	2.42983e-32
CDK14	1.43724e-36	-0.312725	0.917	0.966	2.85881e-32
C9	1.50463e-36	-0.383356	0.708	0.855	2.99286e-32
ABLIM2	1.72843e-36	0.466672	0.668	0.507	3.43802e-32
ARHGAP22	1.81903e-36	0.460641	0.551	0.367	3.61823e-32
CAPN3	1.81965e-36	-0.392909	0.366	0.599	3.61947e-32
ST3GAL1	2.23782e-36	-0.391319	0.759	0.884	4.45124e-32
FRMD3	2.49552e-36	-0.341112	0.793	0.91	4.96384e-32
SCRN1	2.9905e-36	0.311606	0.302	0.143	5.9484e-32
ABCC9	3.2037e-36	0.283456	0.259	0.112	6.37247e-32
SH3BP2	5.15364e-36	-0.394674	0.685	0.833	1.02511e-31
RORA	5.93897e-36	-0.27492	0.961	0.985	1.18132e-31
PDZK1IP1	6.84373e-36	-0.389996	0.625	0.791	1.36129e-31
EEFSEC	7.18122e-36	-0.354335	0.771	0.896	1.42842e-31
FBLN7	7.63053e-36	0.270342	0.253	0.108	1.51779e-31
RTTN	8.24616e-36	-0.39736	0.527	0.721	1.64024e-31
ALK	9.04148e-36	0.462114	0.818	0.707	1.79844e-31
CACNA1C	9.06905e-36	0.449436	0.859	0.803	1.80392e-31
CYP4A11	1.05345e-35	-0.38637	0.28	0.517	2.09542e-31
SNAP25	1.264e-35	0.308728	0.28	0.128	2.51423e-31
NUAK1	1.32543e-35	0.387653	0.485	0.305	2.63641e-31
HK2	1.37135e-35	0.291059	0.257	0.112	2.72775e-31
AGT	1.38859e-35	-0.370436	0.204	0.431	2.76204e-31
EPHX1	1.50618e-35	-0.419971	0.451	0.653	2.99594e-31
IQSEC3	1.5854e-35	-0.373604	0.749	0.881	3.15351e-31
CNGB1	1.66988e-35	0.39488	0.361	0.193	3.32156e-31
ACSL1	2.10088e-35	-0.39161	0.683	0.827	4.17886e-31
RP11-58C22.1	2.27756e-35	0.33682	0.362	0.19	4.5303e-31
ATP8B1	2.5202e-35	0.424778	0.476	0.298	5.01294e-31
CRIP2	2.83833e-35	0.350918	0.268	0.121	5.64573e-31
ENTPD5	3.24923e-35	-0.389013	0.489	0.695	6.46303e-31
PLEKHA6	3.3585e-35	-0.325228	0.846	0.927	6.68039e-31
MTHFS	3.48947e-35	-0.395933	0.468	0.669	6.94091e-31
PRLR	3.57234e-35	-0.349042	0.727	0.856	7.10574e-31
CPXM2	3.65955e-35	0.373444	0.331	0.168	7.27921e-31
ITGA8	3.99243e-35	0.283164	0.238	0.099	7.94133e-31
TAF4	4.32757e-35	-0.391341	0.549	0.727	8.60796e-31
TMEM178B	4.39307e-35	0.40574	0.8	0.646	8.73825e-31
SLC24A4	5.38743e-35	0.31488	0.257	0.114	1.07161e-30
DMD	5.44712e-35	0.426573	0.87	0.795	1.08349e-30
SETD3	5.93771e-35	-0.3518	0.712	0.85	1.18107e-30
HDAC9	6.16075e-35	0.451366	0.738	0.6	1.22543e-30
PIEZO2	8.16141e-35	0.465669	0.584	0.416	1.62339e-30
MDS2	9.255e-35	0.293852	0.263	0.119	1.84091e-30
ZNF423	9.69935e-35	0.470863	0.678	0.524	1.9293e-30
CAPN2	1.12014e-34	0.490991	0.562	0.4	2.22807e-30
ST20-MTHFS	1.24578e-34	-0.374001	0.61	0.773	2.47797e-30
NRXN3	1.3606e-34	0.381706	0.905	0.832	2.70636e-30
SETBP1	1.53201e-34	-0.306131	0.92	0.965	3.04733e-30
EFHD1	1.56167e-34	-0.380613	0.492	0.69	3.10632e-30
IL4R	1.58273e-34	0.345348	0.31	0.155	3.14821e-30
MAST4	1.6096e-34	-0.308668	0.896	0.967	3.20166e-30
UGT1A6	1.76214e-34	-0.345219	0.633	0.829	3.50507e-30
PROSER2	1.86398e-34	0.306338	0.274	0.127	3.70765e-30
ARHGAP23	1.94746e-34	0.410356	0.373	0.206	3.87368e-30
SLC7A1	2.47488e-34	0.316849	0.281	0.13	4.92279e-30
ARHGAP44	2.55357e-34	0.374276	0.349	0.187	5.07931e-30
FLNA	2.90394e-34	0.352337	0.304	0.151	5.77622e-30
PDE7B	3.03148e-34	0.431441	0.689	0.526	6.02992e-30
RASAL1	4.12636e-34	0.341341	0.296	0.145	8.20774e-30
CACNA1B	4.4672e-34	0.360421	0.308	0.151	8.8857e-30
RP4-583P15.15	4.55116e-34	-0.374006	0.448	0.655	9.0527e-30
PFKFB2	5.35578e-34	-0.399339	0.608	0.766	1.06532e-29
SHMT1	6.02318e-34	-0.368763	0.499	0.692	1.19807e-29
HADH	6.30416e-34	-0.376543	0.507	0.697	1.25396e-29
BOC	7.00978e-34	0.304536	0.314	0.154	1.39431e-29
PARM1	7.17106e-34	-0.369919	0.591	0.771	1.42639e-29
TEX11	7.40213e-34	0.309039	0.277	0.13	1.47236e-29
ATP2B4	7.97945e-34	0.384435	0.452	0.272	1.58719e-29
DAB2	8.36343e-34	-0.346961	0.749	0.875	1.66357e-29
TEX2	9.49859e-34	-0.350458	0.608	0.766	1.88936e-29
HAAO	1.02759e-33	-0.388674	0.352	0.57	2.04397e-29
ELFN2	1.21546e-33	-0.401984	0.439	0.637	2.41766e-29
NRL	1.22399e-33	-0.354435	0.706	0.851	2.43464e-29
RNF165	1.38596e-33	0.360518	0.335	0.175	2.75682e-29
CERK	1.5172e-33	-0.386042	0.443	0.645	3.01786e-29
MEIS2	1.55308e-33	0.387475	0.428	0.25	3.08924e-29
LIME1	1.6235e-33	-0.379356	0.248	0.457	3.22931e-29
CTSH	1.6323e-33	-0.408564	0.522	0.693	3.24682e-29
KCNG2	2.21203e-33	-0.429655	0.255	0.462	4.39994e-29
PANK1	2.39002e-33	-0.378941	0.614	0.782	4.754e-29
NUGGC	2.40087e-33	-0.362353	0.405	0.627	4.77557e-29
KIF6	2.59643e-33	0.453959	0.513	0.335	5.16457e-29
SEMA6D	2.67231e-33	0.406237	0.604	0.427	5.3155e-29
SH3TC2	2.71708e-33	0.450997	0.531	0.368	5.40455e-29
SPTB	2.87404e-33	0.447103	0.593	0.421	5.71675e-29
VDR	3.11009e-33	-0.368285	0.714	0.856	6.18628e-29
CACHD1	3.11166e-33	-0.346346	0.627	0.795	6.1894e-29
PALLD	3.29738e-33	0.424712	0.828	0.732	6.55882e-29
GABBR2	4.21883e-33	0.397463	0.484	0.303	8.39168e-29
ZNF536	5.49724e-33	0.418672	0.593	0.419	1.09346e-28
ROR2	6.14596e-33	0.441197	0.548	0.371	1.22249e-28
SLC27A2	6.74171e-33	-0.384199	0.509	0.696	1.34099e-28
PTPRN2	7.14038e-33	0.49106	0.79	0.703	1.42029e-28
ABLIM3	1.0285e-32	-0.371166	0.597	0.776	2.0458e-28
ADAMTS18	1.06925e-32	0.332906	0.269	0.126	2.12685e-28
ERC2	1.0726e-32	0.427441	0.82	0.713	2.13351e-28
HSPG2	1.15329e-32	0.443145	0.507	0.334	2.29402e-28
LASP1	1.22515e-32	-0.357325	0.62	0.792	2.43694e-28
NCS1	1.42467e-32	-0.378213	0.593	0.765	2.8338e-28
TTC39C	1.53531e-32	0.329257	0.353	0.192	3.05388e-28
ERBB4	1.60764e-32	0.399627	0.744	0.585	3.19776e-28
FBXL7	1.637e-32	0.378919	0.503	0.32	3.25616e-28
PPIL2	1.65554e-32	-0.389084	0.432	0.63	3.29303e-28
MRVI1	2.13131e-32	0.260543	0.22	0.092	4.23939e-28
SLC12A7	2.918e-32	-0.379197	0.736	0.861	5.8042e-28
PTP4A3	3.00522e-32	0.338436	0.34	0.179	5.97767e-28
CA4	3.05847e-32	-0.366092	0.252	0.457	6.08359e-28
FILIP1	3.61067e-32	0.339047	0.376	0.206	7.18198e-28
PLEKHA5	4.64356e-32	-0.3474	0.772	0.894	9.23651e-28
COL18A1	4.95952e-32	-0.319443	0.877	0.941	9.86497e-28
GALNT14	5.04305e-32	-0.287361	0.896	0.955	1.00311e-27
SIGIRR	5.21646e-32	-0.380787	0.369	0.577	1.03761e-27
GABBR1	5.33013e-32	0.285738	0.329	0.168	1.06022e-27
FIBCD1	5.65819e-32	0.30574	0.294	0.144	1.12547e-27
AHCY	6.01778e-32	-0.36513	0.478	0.667	1.197e-27
FAM102A	7.3426e-32	-0.368784	0.613	0.776	1.46052e-27
TUBGCP3	7.43158e-32	-0.355939	0.501	0.698	1.47822e-27
SLC9A3	7.63762e-32	-0.351775	0.591	0.748	1.5192e-27
ALPL	7.91024e-32	-0.320064	0.618	0.77	1.57343e-27
ISG20	8.06317e-32	0.285617	0.276	0.132	1.60385e-27
SLC8A1	9.95517e-32	0.411304	0.736	0.588	1.98018e-27
SLC22A6	1.10098e-31	-0.360861	0.41	0.612	2.18996e-27
CNTN6	1.15081e-31	0.332903	0.379	0.209	2.28907e-27
TCERG1L	1.25366e-31	0.37688	0.378	0.215	2.49366e-27
ANO2	1.32002e-31	0.411685	0.527	0.357	2.62565e-27
MICAL3	1.36353e-31	-0.266421	0.958	0.98	2.71221e-27
FAM9B	1.39997e-31	0.295564	0.239	0.106	2.78469e-27
ITGB6	1.76818e-31	0.394847	0.803	0.692	3.51708e-27
AKT2	1.80803e-31	-0.363199	0.627	0.78	3.59636e-27
TPCN2	3.42256e-31	-0.322559	0.772	0.879	6.80782e-27
ALDH6A1	3.44123e-31	-0.369698	0.467	0.653	6.84494e-27
RUVBL1	3.8875e-31	-0.325311	0.642	0.804	7.73264e-27
PDZRN3	3.89659e-31	-0.32226	0.767	0.875	7.75071e-27
ACTN1	4.31857e-31	0.460144	0.764	0.659	8.59007e-27
DOCK2	4.62508e-31	0.405371	0.709	0.553	9.19974e-27
CDC42EP1	5.90981e-31	0.303529	0.317	0.166	1.17552e-26
WNT7B	1.0296e-30	0.377373	0.333	0.179	2.04798e-26
GFOD1	1.25019e-30	0.39308	0.417	0.253	2.48675e-26
POLD3	1.27947e-30	-0.340491	0.631	0.796	2.54499e-26
PPTC7	1.44148e-30	-0.347509	0.552	0.737	2.86725e-26
SLCO2A1	1.54909e-30	0.418182	0.513	0.341	3.0813e-26
PCK2	1.61704e-30	-0.340066	0.434	0.639	3.21645e-26
PTPRE	2.1327e-30	0.443663	0.575	0.431	4.24215e-26
PPARGC1B	2.17188e-30	-0.342497	0.706	0.84	4.32008e-26
CFAP54	2.2041e-30	0.35801	0.45	0.281	4.38417e-26
KCNT1	2.3807e-30	0.263018	0.198	0.081	4.73544e-26
RASAL2	2.38366e-30	0.40766	0.762	0.634	4.74135e-26
HPGD	3.26853e-30	-0.351162	0.226	0.433	6.50144e-26
CELSR1	3.48435e-30	-0.294756	0.884	0.945	6.93073e-26
TNFRSF12A	3.5693e-30	0.269331	0.255	0.12	7.09969e-26
LMO1	4.12223e-30	0.299975	0.275	0.134	8.19954e-26
TBC1D14	4.25674e-30	-0.299922	0.859	0.936	8.46707e-26
BPHL	4.29573e-30	-0.370731	0.449	0.632	8.54464e-26
NTRK2	4.85801e-30	0.411183	0.59	0.43	9.66306e-26
RND3	6.10205e-30	0.33201	0.409	0.241	1.21376e-25
FUT6	6.2073e-30	-0.370482	0.309	0.511	1.23469e-25
PDK4	6.77277e-30	-0.388929	0.341	0.537	1.34717e-25
ELL	8.43127e-30	-0.342679	0.807	0.898	1.67706e-25
UGT2B7	9.47066e-30	-0.363797	0.562	0.731	1.88381e-25
PLCE1	9.81614e-30	0.388851	0.503	0.338	1.95253e-25
AL078584.1	9.87778e-30	0.355133	0.487	0.314	1.96479e-25
SLC25A48	1.01457e-29	-0.380286	0.433	0.631	2.01808e-25
PCED1B	1.05752e-29	0.32502	0.321	0.173	2.10352e-25
ACE	1.13557e-29	-0.377573	0.312	0.517	2.25876e-25
SLC1A1	1.17959e-29	-0.327304	0.698	0.848	2.34631e-25
SLC26A6	1.19134e-29	-0.345269	0.241	0.445	2.36969e-25
SLC34A1	1.3616e-29	-0.364084	0.425	0.613	2.70836e-25
TAF1D	1.37826e-29	-0.368343	0.522	0.703	2.7415e-25
KCTD16	1.41389e-29	0.397039	0.574	0.419	2.81237e-25
DOK5	1.49556e-29	0.315563	0.349	0.191	2.97482e-25
RP11-566K11.2	1.49774e-29	0.355122	0.265	0.131	2.97916e-25
ATP10A	1.52118e-29	0.378591	0.378	0.217	3.02577e-25
KALRN	1.74715e-29	0.377371	0.911	0.878	3.47525e-25
PREX1	1.94242e-29	0.357991	0.359	0.203	3.86367e-25
RGS7	2.13027e-29	0.403153	0.536	0.362	4.23733e-25
ALDH1L1	2.286e-29	-0.355371	0.631	0.782	4.54708e-25
ACOT11	2.32405e-29	-0.284913	0.738	0.886	4.62276e-25
LBP	2.44712e-29	-0.349534	0.222	0.415	4.86756e-25
GPT	2.59452e-29	-0.352861	0.396	0.597	5.16075e-25
NEURL1	2.83422e-29	0.328255	0.353	0.196	5.63755e-25
METTL21B	2.92388e-29	-0.37004	0.413	0.606	5.81589e-25
IGSF11	3.03018e-29	-0.36294	0.634	0.78	6.02733e-25
MGAT4A	3.09569e-29	-0.336682	0.595	0.753	6.15764e-25
AHCYL2	3.69882e-29	-0.3048	0.673	0.825	7.35732e-25
KCNMB2	4.20398e-29	0.367707	0.778	0.644	8.36213e-25
ACOT12	4.76544e-29	-0.341418	0.275	0.48	9.47894e-25
RP11-33O4.2	5.17395e-29	-0.352993	0.637	0.783	1.02915e-24
ZNRF3	5.27862e-29	-0.270972	0.867	0.94	1.04997e-24
ETV7	5.40242e-29	0.266791	0.247	0.116	1.0746e-24
HAO2	5.64873e-29	-0.329391	0.201	0.397	1.12359e-24
BICD1	5.97263e-29	0.393621	0.68	0.541	1.18801e-24
KCNH1	6.19853e-29	0.402675	0.496	0.326	1.23295e-24
SNTG2	6.20786e-29	0.362321	0.669	0.511	1.23481e-24
AFAP1	8.52232e-29	0.37395	0.776	0.669	1.69517e-24
CHST15	9.20278e-29	0.286909	0.314	0.165	1.83053e-24
CTD-3088G3.8	9.6548e-29	0.394368	0.402	0.245	1.92044e-24
SLC47A2	1.01566e-28	-0.349712	0.604	0.762	2.02024e-24
DBH	1.0843e-28	-0.330236	0.171	0.362	2.15677e-24
INPP5D	1.0975e-28	0.251111	0.255	0.121	2.18304e-24
FBLN2	1.10808e-28	0.251935	0.209	0.09	2.20408e-24
FOXP4	1.10868e-28	-0.325267	0.52	0.69	2.20527e-24
TUBB3	1.14039e-28	0.32053	0.239	0.114	2.26834e-24
MLXIPL	1.27897e-28	-0.35401	0.362	0.553	2.544e-24
ERG	1.2807e-28	0.29259	0.304	0.159	2.54745e-24
DTNA	1.31098e-28	0.361203	0.69	0.564	2.60768e-24
CLMP	1.53536e-28	0.365721	0.438	0.279	3.05399e-24
TBC1D9	1.53861e-28	0.375022	0.475	0.312	3.06045e-24
AGXT2	1.54097e-28	-0.345856	0.552	0.72	3.06514e-24
ITPKB	1.59703e-28	0.343072	0.473	0.304	3.17664e-24
KIAA1217	1.85232e-28	0.339642	0.912	0.863	3.68446e-24
FIGNL1	1.85458e-28	-0.356857	0.434	0.623	3.68895e-24
SLC30A2	2.00509e-28	-0.338107	0.197	0.39	3.98832e-24
AKT3	2.08481e-28	0.395721	0.565	0.405	4.14689e-24
TEN1-CDK3	2.69078e-28	-0.359756	0.461	0.639	5.35222e-24
IQGAP2	2.77706e-28	-0.321473	0.741	0.866	5.52386e-24
ACMSD	2.80067e-28	-0.345792	0.405	0.59	5.5708e-24
PLCB4	2.80121e-28	0.387435	0.75	0.655	5.57189e-24
DMGDH	2.80669e-28	-0.292039	0.8	0.909	5.58278e-24
DPYS	3.20452e-28	-0.344317	0.545	0.717	6.37412e-24
MCRIP2	3.39051e-28	-0.352056	0.519	0.695	6.74407e-24
PCDHA1	3.53356e-28	0.298539	0.322	0.174	7.0286e-24
SMOC2	3.53684e-28	0.33126	0.407	0.244	7.03512e-24
ARMC4	3.89408e-28	0.260929	0.265	0.129	7.74571e-24
TFCP2L1	4.16948e-28	-0.356187	0.679	0.813	8.29352e-24
IDH1	4.21056e-28	-0.333865	0.46	0.643	8.37523e-24
ATP1A1	4.34132e-28	-0.381283	0.486	0.652	8.63532e-24
FGFR3	4.75417e-28	-0.359357	0.385	0.568	9.45653e-24
BIN1	5.19538e-28	-0.325528	0.847	0.911	1.03341e-23
MAP2	5.87568e-28	0.340346	0.478	0.31	1.16873e-23
KCNK10	5.96781e-28	-0.329712	0.422	0.61	1.18706e-23
CLDN6	6.22138e-28	0.25673	0.246	0.117	1.23749e-23
ADAMTSL1	6.82343e-28	0.333011	0.871	0.789	1.35725e-23
ATRNL1	7.56796e-28	0.426472	0.649	0.505	1.50534e-23
AFMID	7.99095e-28	-0.337955	0.386	0.582	1.58948e-23
MMP26	9.78095e-28	0.269099	0.332	0.179	1.94553e-23
PRKX	1.00145e-27	0.341512	0.316	0.173	1.99198e-23
ITGB8	1.27868e-27	0.445099	0.655	0.513	2.54343e-23
ROBO2	1.30287e-27	0.345838	0.899	0.833	2.59155e-23
PCDHA2	1.33738e-27	0.295038	0.317	0.172	2.66019e-23
NANOS3	1.46168e-27	0.298824	0.304	0.162	2.90744e-23
MRPS22	1.49063e-27	0.386094	0.543	0.381	2.96502e-23
CORO2B	1.539e-27	0.410857	0.537	0.389	3.06122e-23
SPAG16	1.59232e-27	0.393058	0.832	0.738	3.16729e-23
PAPPA	2.08259e-27	0.4259	0.834	0.753	4.14249e-23
LINGO1	2.36045e-27	0.372767	0.466	0.303	4.69517e-23
ECHDC2	2.44491e-27	-0.35403	0.398	0.591	4.86316e-23
EFHC2	2.97582e-27	0.251873	0.24	0.114	5.91921e-23
KCNH6	3.31957e-27	-0.332544	0.247	0.439	6.60296e-23
TSHZ1	3.48067e-27	-0.341626	0.546	0.72	6.92341e-23
CAPN15	3.85564e-27	-0.348425	0.569	0.728	7.66926e-23
ABCA12	3.94379e-27	0.259828	0.288	0.148	7.8446e-23
TMEM37	4.11357e-27	-0.342964	0.48	0.645	8.18231e-23
UPP2	4.13866e-27	-0.299016	0.795	0.893	8.2322e-23
JADE2	4.19799e-27	-0.328635	0.668	0.804	8.35022e-23
TM7SF3	5.66443e-27	-0.340204	0.425	0.614	1.12671e-22
COL23A1	6.08647e-27	0.438998	0.821	0.749	1.21066e-22
GPHN	6.29844e-27	-0.295659	0.765	0.875	1.25282e-22
STC2	7.31553e-27	-0.327564	0.318	0.507	1.45513e-22
MYO9B	7.38493e-27	0.406431	0.544	0.398	1.46894e-22
PCDHA5	8.46161e-27	0.261055	0.292	0.152	1.6831e-22
CNTN5	8.55709e-27	0.385967	0.786	0.694	1.70209e-22
RIDA	8.70148e-27	-0.318935	0.329	0.527	1.73081e-22
HABP2	9.63728e-27	0.294125	0.298	0.158	1.91695e-22
WDR18	9.81261e-27	-0.365994	0.3	0.485	1.95183e-22
MALRD1	1.09834e-26	0.382867	0.595	0.44	2.18471e-22
RP11-123K3.4	1.11588e-26	0.253666	0.253	0.124	2.21959e-22
CRADD	1.16765e-26	-0.335772	0.774	0.883	2.32256e-22
SMTN	1.22214e-26	-0.33837	0.497	0.669	2.43095e-22
PCDHA3	1.43926e-26	0.275752	0.31	0.168	2.86284e-22
DNER	1.4583e-26	0.368651	0.561	0.408	2.90071e-22
SFXN2	1.47939e-26	-0.362704	0.498	0.67	2.94266e-22
ABCA1	1.64086e-26	-0.302362	0.707	0.83	3.26384e-22
MVB12B	1.66885e-26	0.330157	0.362	0.215	3.31951e-22
C11orf54	1.7438e-26	-0.338166	0.411	0.586	3.4686e-22
ZNF385D	1.79141e-26	0.36127	0.785	0.66	3.56328e-22
MTSS1	1.82622e-26	-0.284643	0.79	0.895	3.63254e-22
SYNJ2	2.01369e-26	0.411911	0.624	0.485	4.00544e-22
SYNPR	2.07942e-26	0.344332	0.415	0.256	4.13617e-22
PCDHA6	2.09653e-26	0.25717	0.287	0.15	4.1702e-22
KIAA1161	2.11635e-26	-0.32563	0.312	0.502	4.20963e-22
PLEKHH2	2.18382e-26	0.369583	0.519	0.364	4.34383e-22
TRPS1	2.32637e-26	-0.28198	0.815	0.913	4.62738e-22
CDH3	2.42187e-26	0.320994	0.392	0.232	4.81735e-22
CHN1	2.65397e-26	0.331376	0.355	0.208	5.27902e-22
PDLIM2	2.65831e-26	-0.334125	0.431	0.614	5.28764e-22
TBC1D10A	2.7264e-26	-0.301559	0.585	0.741	5.42309e-22
SYT16	2.88542e-26	0.327889	0.421	0.264	5.73939e-22
E2F3	2.96277e-26	-0.311325	0.575	0.745	5.89324e-22
GREB1	3.12251e-26	-0.354077	0.517	0.674	6.21098e-22
GRIA1	3.45719e-26	0.297713	0.429	0.268	6.87669e-22
NEBL	4.29811e-26	0.357754	0.619	0.474	8.54937e-22
PCDHA4	5.11621e-26	0.269168	0.304	0.164	1.01767e-21
CNDP2	6.25768e-26	-0.318446	0.601	0.752	1.24471e-21
QDPR	6.69883e-26	-0.336059	0.402	0.573	1.33246e-21
PCDHA7	6.70219e-26	0.250946	0.282	0.146	1.33313e-21
GUCY1A2	7.06421e-26	0.296576	0.425	0.263	1.40514e-21
DIO1	7.15657e-26	-0.295164	0.391	0.577	1.42351e-21
MOCS1	7.82866e-26	-0.311529	0.45	0.628	1.5572e-21
COL25A1	8.02939e-26	0.36193	0.522	0.366	1.59713e-21
CXADR	9.13064e-26	0.273838	0.317	0.175	1.81617e-21
SCN9A	1.0416e-25	-0.328673	0.411	0.599	2.07184e-21
FGFR1	1.0504e-25	0.369188	0.422	0.274	2.08935e-21
UGT1A5	1.05105e-25	-0.295656	0.513	0.703	2.09064e-21
ETV4	1.05594e-25	0.312513	0.334	0.192	2.10037e-21
HPD	1.10004e-25	-0.319296	0.309	0.49	2.18809e-21
TTC7A	1.11812e-25	0.371266	0.764	0.659	2.22405e-21
SRCIN1	1.32512e-25	0.361132	0.393	0.247	2.63581e-21
FAM151A	1.5295e-25	-0.301879	0.298	0.491	3.04234e-21
CYP27B1	1.56853e-25	-0.323227	0.314	0.497	3.11995e-21
DCC	1.65484e-25	0.397097	0.795	0.711	3.29164e-21
SLC34A3	1.70822e-25	-0.299493	0.228	0.415	3.39783e-21
MACC1	2.18286e-25	0.359805	0.598	0.458	4.34194e-21
FAM65B	2.52909e-25	0.25775	0.321	0.176	5.03062e-21
FRMD4A	2.78722e-25	0.339977	0.922	0.868	5.54406e-21
AGXT	3.01848e-25	-0.319041	0.209	0.388	6.00405e-21
KYAT1	3.13877e-25	-0.334439	0.491	0.664	6.24333e-21
EDIL3	3.24806e-25	0.361235	0.446	0.291	6.46071e-21
AHDC1	4.5552e-25	0.428801	0.726	0.624	9.06075e-21
PDE8A	4.81976e-25	-0.313487	0.729	0.845	9.58698e-21
AMPH	5.29508e-25	0.27027	0.311	0.169	1.05324e-20
PTPRO	5.50061e-25	0.356444	0.54	0.376	1.09413e-20
ALDH7A1	5.68201e-25	-0.311571	0.46	0.653	1.13021e-20
ATP8A2	6.9351e-25	0.336121	0.785	0.672	1.37946e-20
CAT	7.51041e-25	-0.311057	0.356	0.544	1.4939e-20
ARHGAP10	7.60967e-25	-0.266141	0.875	0.933	1.51364e-20
MARC2	7.77186e-25	-0.340227	0.481	0.639	1.5459e-20
EPHB1	7.99286e-25	0.405818	0.818	0.763	1.58986e-20
MTHFD1L	8.25914e-25	0.324754	0.849	0.738	1.64282e-20
NDRG1	8.40727e-25	-0.330838	0.735	0.848	1.67229e-20
KCNN2	8.65541e-25	-0.359304	0.253	0.425	1.72165e-20
KCNAB2	8.85286e-25	-0.316768	0.49	0.668	1.76092e-20
PRTFDC1	9.69019e-25	0.253297	0.296	0.159	1.92748e-20
SMOC1	9.71761e-25	0.298861	0.292	0.161	1.93293e-20
CDH12	1.14224e-24	0.356704	0.678	0.541	2.27203e-20
BAG3	1.24312e-24	-0.324874	0.572	0.728	2.47269e-20
MTR	1.30963e-24	-0.310521	0.645	0.785	2.60498e-20
RP1-138B7.6	1.39016e-24	-0.307186	0.356	0.539	2.76517e-20
HS6ST3	1.61839e-24	0.392389	0.62	0.475	3.21913e-20
TNKS1BP1	1.63829e-24	0.369236	0.481	0.338	3.25872e-20
SLC37A4	1.68588e-24	-0.315119	0.384	0.563	3.35338e-20
ADTRP	1.70947e-24	0.355158	0.492	0.344	3.40032e-20
IRF8	1.83703e-24	0.292497	0.281	0.153	3.65403e-20
BRINP1	2.02712e-24	0.359098	0.449	0.298	4.03215e-20
BARX2	2.07306e-24	0.267933	0.324	0.182	4.12353e-20
SLC24A3	2.28862e-24	0.401543	0.692	0.592	4.5523e-20
FBN2	2.2941e-24	0.315093	0.495	0.341	4.56319e-20
DTNBP1	2.45071e-24	-0.304794	0.707	0.826	4.87471e-20
PDE4B	2.56065e-24	0.380257	0.616	0.477	5.09339e-20
GALNT18	2.7644e-24	-0.268441	0.861	0.934	5.49867e-20
NT5DC3	3.37078e-24	0.388806	0.47	0.329	6.70482e-20
UGT1A4	3.47757e-24	-0.282597	0.47	0.663	6.91724e-20
MTUS2	3.78584e-24	0.370169	0.62	0.47	7.53042e-20
EFNA5	3.88758e-24	0.394236	0.573	0.436	7.73279e-20
STAB2	3.96395e-24	0.260313	0.251	0.128	7.88469e-20
PLD5	3.99438e-24	0.376301	0.52	0.36	7.94522e-20
RGL1	4.0116e-24	-0.264575	0.841	0.908	7.97947e-20
LTBP2	4.64137e-24	0.392042	0.411	0.273	9.23216e-20
BRE	4.8907e-24	0.351914	0.882	0.844	9.72808e-20
KIAA2012	6.71144e-24	0.27247	0.302	0.17	1.33497e-19
ZFPM1	7.23641e-24	0.353225	0.397	0.252	1.43939e-19
FGF5	7.41184e-24	-0.343517	0.296	0.463	1.47429e-19
WDR60	8.04182e-24	-0.334594	0.443	0.613	1.5996e-19
RYR1	1.02539e-23	0.281077	0.286	0.155	2.0396e-19
FCHSD2	1.04959e-23	0.408192	0.552	0.415	2.08774e-19
C7orf50	1.10666e-23	-0.272857	0.817	0.893	2.20127e-19
RAB3IL1	1.26492e-23	-0.311913	0.384	0.55	2.51605e-19
PID1	1.40392e-23	0.338775	0.417	0.262	2.79255e-19
EVL	1.6511e-23	0.374664	0.555	0.427	3.2842e-19
KLF9	1.73039e-23	-0.310045	0.526	0.682	3.44192e-19
ADAMTS5	1.89233e-23	-0.332221	0.296	0.465	3.76403e-19
SLC5A10	1.92702e-23	-0.287483	0.723	0.833	3.83304e-19
FRMD4B	2.0276e-23	-0.254665	0.866	0.925	4.0331e-19
NINL	2.14162e-23	-0.296905	0.739	0.844	4.2599e-19
SLC17A3	2.39743e-23	-0.29429	0.41	0.592	4.76872e-19
SLIT1	2.52742e-23	0.316829	0.409	0.262	5.02728e-19
LGR6	2.53322e-23	0.339845	0.373	0.232	5.03883e-19
PAX5	2.59836e-23	0.322732	0.397	0.254	5.1684e-19
SYNJ1	2.60662e-23	-0.311066	0.493	0.651	5.18483e-19
EPHX2	2.62444e-23	-0.31287	0.445	0.614	5.22027e-19
RNF186	2.64517e-23	-0.277054	0.177	0.349	5.2615e-19
METTL7A	2.80748e-23	-0.289885	0.234	0.406	5.58436e-19
POU6F2	2.94728e-23	0.37247	0.639	0.511	5.86243e-19
TUT1	2.97717e-23	-0.302756	0.314	0.492	5.92189e-19
NAV1	3.04794e-23	0.356601	0.603	0.457	6.06265e-19
LINGO2	3.088e-23	0.350366	0.587	0.444	6.14233e-19
TTYH3	3.13849e-23	-0.289086	0.753	0.856	6.24277e-19
ASTN1	3.7427e-23	0.313473	0.378	0.235	7.4446e-19
MTFR1	3.90937e-23	-0.309616	0.68	0.803	7.77613e-19
LEMD1	3.98522e-23	0.333077	0.511	0.367	7.927e-19
BCL11A	4.1672e-23	0.295566	0.513	0.355	8.28898e-19
ZNF816-ZNF321P	4.6178e-23	0.26655	0.285	0.155	9.18526e-19
DLC1	5.00488e-23	0.329965	0.768	0.676	9.95521e-19
ACOXL	5.00973e-23	0.333711	0.69	0.567	9.96486e-19
NKAIN4	5.10234e-23	0.339507	0.536	0.394	1.01491e-18
PDE7A	5.35526e-23	-0.287362	0.736	0.848	1.06522e-18
FGD4	5.9838e-23	-0.272268	0.815	0.887	1.19024e-18
SLC25A10	6.45238e-23	-0.29488	0.262	0.437	1.28344e-18
IGFBP4	6.50534e-23	-0.308762	0.428	0.607	1.29398e-18
SLC1A2	6.88991e-23	0.274692	0.311	0.178	1.37047e-18
GAB2	6.95329e-23	0.327466	0.715	0.617	1.38308e-18
ADGRB2	7.75812e-23	0.349396	0.463	0.313	1.54317e-18
CLNK	7.77899e-23	0.306406	0.328	0.191	1.54732e-18
BASP1	8.37904e-23	0.296327	0.473	0.317	1.66667e-18
GALNT10	8.79278e-23	0.365728	0.738	0.652	1.74897e-18
APOE	9.29938e-23	-0.308838	0.238	0.412	1.84974e-18
MRAS	9.40652e-23	0.328653	0.549	0.413	1.87105e-18
ABCC2	9.92696e-23	-0.32564	0.323	0.49	1.97457e-18
CDH18	1.01045e-22	0.397129	0.619	0.485	2.00988e-18
ADSSL1	1.10335e-22	-0.308611	0.414	0.578	2.19468e-18
VEPH1	1.15682e-22	-0.27843	0.601	0.74	2.30102e-18
ARHGEF7	1.19686e-22	-0.295397	0.659	0.797	2.38067e-18
SLC22A4	1.27831e-22	-0.290149	0.636	0.77	2.54268e-18
HGD	1.29767e-22	-0.293612	0.515	0.685	2.5812e-18
PSORS1C1	1.30087e-22	0.308269	0.328	0.195	2.58756e-18
MSH3	1.36674e-22	-0.303935	0.688	0.806	2.71859e-18
NTRK3	1.37032e-22	0.359874	0.463	0.316	2.7257e-18
ALAD	1.52496e-22	-0.303289	0.374	0.539	3.0333e-18
UGT1A3	1.65678e-22	-0.268322	0.434	0.619	3.2955e-18
CTTNBP2	1.69621e-22	-0.29769	0.712	0.835	3.37392e-18
SEZ6L	1.70313e-22	0.275104	0.298	0.169	3.3877e-18
ADCY7	1.80611e-22	0.268199	0.258	0.137	3.59253e-18
STEAP1B	2.00682e-22	0.332093	0.53	0.402	3.99177e-18
LHFP	2.08046e-22	0.324651	0.602	0.463	4.13824e-18
CCDC60	2.18547e-22	0.256788	0.253	0.134	4.34712e-18
SLC44A5	2.39704e-22	0.328159	0.493	0.344	4.76796e-18
PLEKHO2	2.50597e-22	0.311758	0.384	0.241	4.98462e-18
FAM178B	2.51334e-22	0.333936	0.393	0.254	4.99928e-18
NRDE2	2.53055e-22	-0.307188	0.433	0.602	5.03352e-18
ATXN7L1	2.77117e-22	-0.266876	0.78	0.87	5.51214e-18
SLC22A13	2.80032e-22	-0.281222	0.215	0.383	5.57012e-18
CDKL1	2.84299e-22	-0.297569	0.59	0.727	5.655e-18
ACOT13	2.84797e-22	-0.28617	0.331	0.504	5.66491e-18
TFDP2	2.92392e-22	-0.271524	0.667	0.804	5.81597e-18
CFAP161	3.20119e-22	-0.30635	0.405	0.576	6.36749e-18
STARD8	3.28266e-22	-0.314468	0.384	0.549	6.52953e-18
PPARGC1A	3.43985e-22	-0.26064	0.754	0.863	6.84221e-18
ZNF365	3.4859e-22	0.327408	0.511	0.363	6.9338e-18
SLC19A1	3.54397e-22	-0.275568	0.487	0.666	7.0493e-18
GATM	3.63106e-22	-0.307825	0.573	0.716	7.22253e-18
FAM20C	3.76017e-22	-0.300968	0.773	0.863	7.47936e-18
SHROOM3	3.78769e-22	0.308948	0.888	0.823	7.53409e-18
NDUFAF6	3.79172e-22	-0.270969	0.788	0.885	7.54212e-18
AQP1	3.96952e-22	-0.302406	0.455	0.618	7.89577e-18
RANBP10	4.05499e-22	-0.294732	0.489	0.631	8.06577e-18
ACACB	4.37259e-22	-0.285111	0.596	0.752	8.69752e-18
FERMT2	4.3792e-22	-0.312492	0.585	0.718	8.71066e-18
BCAT2	4.44014e-22	-0.286536	0.458	0.627	8.83188e-18
MARCH1	5.90376e-22	0.348688	0.626	0.488	1.17432e-17
OSBPL1A	6.15059e-22	-0.273035	0.655	0.793	1.22341e-17
DPF3	6.32741e-22	-0.259343	0.689	0.838	1.25858e-17
GPC5	6.57593e-22	0.374005	0.836	0.76	1.30802e-17
TRIM65	6.80368e-22	-0.289259	0.264	0.436	1.35332e-17
ZSWIM4	7.45303e-22	0.34651	0.391	0.259	1.48248e-17
THBS2	8.09385e-22	0.257876	0.222	0.112	1.60995e-17
SLC25A44	8.1905e-22	-0.29401	0.352	0.527	1.62917e-17
LTBP1	8.36726e-22	0.339567	0.724	0.601	1.66433e-17
TDP2	8.58294e-22	-0.276739	0.298	0.468	1.70723e-17
RORC	8.59085e-22	-0.265322	0.341	0.52	1.70881e-17
ARHGEF16	9.18431e-22	-0.298013	0.334	0.507	1.82685e-17
STAT5B	1.02248e-21	-0.278423	0.483	0.655	2.03382e-17
THOC6	1.09505e-21	0.276558	0.361	0.224	2.17816e-17
CLDN16	1.15151e-21	0.29715	0.427	0.285	2.29046e-17
NKAIN2	1.20666e-21	0.37955	0.677	0.577	2.40016e-17
RGS22	1.28113e-21	0.262119	0.251	0.135	2.54829e-17
NIT2	1.36721e-21	-0.284891	0.414	0.579	2.71952e-17
SYTL3	1.36995e-21	-0.286545	0.667	0.803	2.72496e-17
PTK7	1.38406e-21	0.339109	0.403	0.263	2.75304e-17
LARP1	1.38427e-21	-0.252369	0.783	0.874	2.75345e-17
ZC3H12D	1.41148e-21	-0.307224	0.451	0.612	2.80757e-17
RBPMS2	1.53518e-21	-0.273195	0.271	0.443	3.05362e-17
C19orf12	1.60434e-21	-0.302581	0.379	0.533	3.1912e-17
SKAP1	1.61762e-21	0.336548	0.451	0.315	3.21761e-17
MIOX	1.64768e-21	-0.302679	0.224	0.381	3.2774e-17
FAHD1	1.72627e-21	-0.292126	0.413	0.582	3.43373e-17
VWA3B	1.91554e-21	0.271729	0.31	0.183	3.8102e-17
NTNG2	2.08153e-21	0.314427	0.362	0.231	4.14038e-17
RP11-864I4.1	2.10796e-21	-0.298174	0.502	0.661	4.19295e-17
SEMA3D	2.395e-21	-0.300772	0.419	0.592	4.76389e-17
TGFBR3L	2.44561e-21	-0.275021	0.175	0.329	4.86455e-17
ACOX2	2.50362e-21	-0.305358	0.528	0.678	4.97995e-17
SYNPO	2.82321e-21	0.37408	0.622	0.513	5.61564e-17
ANKRD44	2.82751e-21	0.338478	0.648	0.53	5.6242e-17
EZR	2.925e-21	-0.270182	0.651	0.781	5.81812e-17
SLC22A7	3.06841e-21	-0.265473	0.183	0.345	6.10338e-17
SS18L1	3.48333e-21	-0.290332	0.345	0.508	6.92869e-17
SNX5	3.61351e-21	-0.288578	0.54	0.692	7.18763e-17
ETV6	3.80492e-21	0.358416	0.77	0.713	7.56836e-17
GPAT3	3.92727e-21	-0.297047	0.533	0.685	7.81173e-17
MICALCL	4.03215e-21	0.264854	0.261	0.144	8.02035e-17
GALNT16	4.18196e-21	0.310355	0.321	0.194	8.31834e-17
MYCN	4.18695e-21	-0.269206	0.22	0.381	8.32825e-17
AKAP1	4.34263e-21	-0.292105	0.463	0.621	8.63793e-17
MYO16	4.67328e-21	0.319096	0.596	0.462	9.29562e-17
LANCL2	5.04893e-21	-0.289348	0.511	0.658	1.00428e-16
WWP2	5.06925e-21	-0.261043	0.72	0.821	1.00833e-16
DLST	5.42501e-21	-0.29356	0.273	0.436	1.07909e-16
MYH11	5.82599e-21	0.252538	0.263	0.143	1.15885e-16
SELO	6.17741e-21	-0.281507	0.261	0.422	1.22875e-16
SMYD3	6.33843e-21	0.328905	0.828	0.772	1.26078e-16
MAOA	6.6632e-21	-0.302517	0.509	0.663	1.32538e-16
PPP1R16A	6.90491e-21	-0.274549	0.326	0.495	1.37346e-16
SH3YL1	7.67158e-21	-0.272455	0.487	0.655	1.52595e-16
SGK2	8.01227e-21	-0.272306	0.309	0.479	1.59372e-16
FLI1	8.11268e-21	0.254054	0.258	0.14	1.61369e-16
TTI1	8.11768e-21	-0.258603	0.362	0.524	1.61469e-16
PRICKLE2	8.12383e-21	0.332222	0.86	0.822	1.61591e-16
ATP6V1H	8.60621e-21	-0.286678	0.448	0.609	1.71186e-16
DNM2	8.82237e-21	-0.256042	0.802	0.891	1.75486e-16
PRAP1	9.11598e-21	-0.258001	0.153	0.31	1.81326e-16
DOCK10	1.01504e-20	0.320836	0.501	0.364	2.01901e-16
TNFAIP2	1.01544e-20	0.335485	0.356	0.228	2.0198e-16
ACOT6	1.02988e-20	-0.250151	0.204	0.372	2.04854e-16
SLC16A10	1.16831e-20	-0.277212	0.654	0.775	2.32389e-16
TMTC4	1.21342e-20	-0.283438	0.452	0.612	2.41362e-16
RP11-571M6.15	1.23104e-20	-0.305086	0.419	0.574	2.44866e-16
FGF13	1.39e-20	0.342014	0.686	0.567	2.76486e-16
ELL2	1.52275e-20	-0.30577	0.572	0.715	3.02891e-16
STXBP5L	1.61107e-20	0.326624	0.444	0.308	3.20459e-16
SMYD2	1.64946e-20	0.305939	0.415	0.282	3.28094e-16
HMOX1	1.78713e-20	-0.294705	0.391	0.55	3.55478e-16
DAPK2	1.83656e-20	0.365956	0.534	0.412	3.6531e-16
PDK2	1.84331e-20	-0.293372	0.54	0.676	3.66653e-16
FGF12	1.89843e-20	0.322938	0.557	0.422	3.77618e-16
SRGAP2	1.99667e-20	0.298411	0.426	0.291	3.97158e-16
WNT2B	2.03305e-20	0.292974	0.344	0.215	4.04395e-16
TP53I13	2.23217e-20	-0.276184	0.308	0.473	4.44001e-16
AMFR	2.23972e-20	-0.286345	0.501	0.645	4.45503e-16
C16orf95	2.42002e-20	0.337688	0.463	0.327	4.81367e-16
ZNF43	2.48519e-20	0.260341	0.352	0.221	4.9433e-16
ABCA13	2.51099e-20	0.340716	0.449	0.31	4.99462e-16
P4HA2	2.74787e-20	-0.264574	0.844	0.913	5.46579e-16
MAMLD1	2.74883e-20	0.363952	0.468	0.332	5.46769e-16
GRK5	2.91653e-20	0.373219	0.692	0.599	5.80127e-16
NR1H2	2.93208e-20	-0.265681	0.748	0.839	5.8322e-16
GRAMD2	3.18293e-20	-0.297609	0.353	0.515	6.33117e-16
LRRC28	3.19832e-20	-0.285802	0.647	0.766	6.36177e-16
YWHAE	3.44656e-20	-0.287032	0.508	0.66	6.85555e-16
FAM155A	3.47438e-20	0.364956	0.601	0.479	6.91088e-16
DCDC2	3.70234e-20	0.350144	0.719	0.638	7.36433e-16
NUP210	4.11544e-20	-0.296172	0.366	0.524	8.18602e-16
DNAH8	4.32891e-20	0.284971	0.366	0.231	8.61064e-16
RASSF8	4.44356e-20	-0.297141	0.65	0.767	8.83869e-16
ZGPAT	4.7177e-20	-0.269064	0.362	0.524	9.38398e-16
SAFB2	4.92573e-20	-0.273789	0.455	0.615	9.79777e-16
C1orf115	5.00778e-20	-0.265565	0.191	0.347	9.96098e-16
PDE3A	5.35679e-20	-0.28236	0.659	0.778	1.06552e-15
PRKCB	6.11933e-20	0.314531	0.492	0.364	1.2172e-15
DEPTOR	6.38254e-20	-0.264485	0.72	0.835	1.26955e-15
SMTNL2	6.42574e-20	-0.262457	0.516	0.675	1.27814e-15
ALDH2	6.83629e-20	-0.257767	0.578	0.723	1.35981e-15
KCNH5	6.91333e-20	0.290913	0.38	0.247	1.37513e-15
FBP1	7.1418e-20	-0.295078	0.448	0.597	1.42058e-15
RP4-583P15.14	7.37578e-20	-0.265197	0.355	0.515	1.46712e-15
ARHGEF38	8.27023e-20	0.310465	0.524	0.393	1.64503e-15
NXPH1	8.79857e-20	0.283388	0.369	0.239	1.75012e-15
DACH2	1.05356e-19	0.345442	0.495	0.362	2.09564e-15
SLC35F4	1.08449e-19	0.32423	0.533	0.398	2.15715e-15
ZC3H7B	1.17096e-19	-0.261967	0.446	0.611	2.32916e-15
CADM2	1.25676e-19	0.347613	0.68	0.578	2.49981e-15
SORD	1.33744e-19	-0.281246	0.359	0.519	2.66031e-15
EBF2	1.36411e-19	0.289426	0.286	0.168	2.71336e-15
SFXN4	1.42885e-19	-0.281319	0.303	0.455	2.84213e-15
KLHL29	1.44643e-19	0.292366	0.832	0.758	2.87709e-15
SSTR2	1.53734e-19	-0.262746	0.165	0.313	3.05792e-15
FREM2	1.54064e-19	-0.255484	0.696	0.809	3.06448e-15
XIRP2	1.63983e-19	0.300323	0.394	0.259	3.26178e-15
AMOTL1	1.68386e-19	0.328532	0.544	0.416	3.34937e-15
XKR6	1.80243e-19	0.326386	0.509	0.371	3.58522e-15
CYP4F3	1.81845e-19	-0.272414	0.291	0.451	3.61709e-15
CTNNA3	1.97425e-19	0.339467	0.869	0.836	3.92699e-15
DDR1	2.1287e-19	0.279543	0.329	0.206	4.23419e-15
ANKHD1-EIF4EBP3	2.17828e-19	-0.261608	0.713	0.826	4.33281e-15
ENPEP	2.26773e-19	-0.252162	0.75	0.837	4.51074e-15
RAB11FIP5	2.3164e-19	-0.257911	0.725	0.835	4.60756e-15
KLHL20	2.36434e-19	-0.253178	0.317	0.473	4.7029e-15
COBLL1	2.38202e-19	-0.260533	0.694	0.814	4.73807e-15
PIPOX	2.47968e-19	-0.258291	0.73	0.85	4.93234e-15
AFF2	2.5657e-19	0.354881	0.492	0.362	5.10343e-15
NR4A2	2.6651e-19	0.274865	0.422	0.29	5.30115e-15
AOC1	2.68913e-19	-0.256704	0.385	0.552	5.34895e-15
VSTM5	2.70259e-19	-0.266353	0.239	0.397	5.37573e-15
ADGRB3	2.8059e-19	0.325758	0.639	0.516	5.58122e-15
RNF212B	3.04135e-19	-0.303185	0.53	0.658	6.04954e-15
SFMBT2	3.11479e-19	0.33934	0.414	0.281	6.19564e-15
ABTB2	3.27063e-19	0.330921	0.847	0.786	6.50562e-15
KIAA1211L	3.60847e-19	0.333116	0.437	0.309	7.17761e-15
ITGA11	3.69243e-19	0.309742	0.41	0.282	7.34461e-15
USP30	4.14187e-19	-0.276624	0.362	0.52	8.2386e-15
WIPF1	4.18623e-19	-0.279993	0.682	0.791	8.32684e-15
TMEM115	4.28657e-19	-0.268802	0.232	0.389	8.52642e-15
AK2	4.45706e-19	-0.256635	0.607	0.75	8.86553e-15
TEN1	4.47942e-19	-0.285477	0.382	0.532	8.91002e-15
KBTBD11	4.70798e-19	-0.270812	0.462	0.608	9.36464e-15
OTOGL	5.10698e-19	-0.269901	0.373	0.525	1.01583e-14
CMYA5	5.30562e-19	-0.252521	0.431	0.591	1.05534e-14
ATP6V0D1	5.50965e-19	-0.260727	0.637	0.753	1.09592e-14
RNF144B	6.12836e-19	0.28793	0.446	0.316	1.21899e-14
KIAA0100	7.53487e-19	-0.276838	0.396	0.553	1.49876e-14
PAQR7	8.06405e-19	-0.269938	0.292	0.449	1.60402e-14
FAM234B	8.25115e-19	0.256035	0.344	0.217	1.64124e-14
RP11-47I22.4	8.392e-19	0.337925	0.758	0.696	1.66925e-14
FHL2	8.50432e-19	0.265628	0.502	0.371	1.69159e-14
AKR1A1	8.86982e-19	-0.261756	0.367	0.524	1.7643e-14
XPNPEP2	8.99925e-19	-0.263995	0.28	0.44	1.79004e-14
RIMS2	9.16903e-19	0.313917	0.6	0.477	1.82381e-14
SNTB1	9.86394e-19	0.27175	0.486	0.354	1.96204e-14
SLC3A1	1.00687e-18	-0.253696	0.555	0.714	2.00277e-14
MID1	1.03611e-18	0.339234	0.642	0.541	2.06092e-14
MARCH9	1.05406e-18	-0.283771	0.236	0.386	2.09664e-14
SLC7A8	1.1368e-18	-0.288012	0.556	0.694	2.26121e-14
NUDT2	1.16916e-18	-0.2662	0.369	0.513	2.32558e-14
EHD4	1.24262e-18	0.312903	0.502	0.373	2.4717e-14
KCND3	1.24503e-18	0.27292	0.361	0.229	2.47649e-14
JPH2	1.3727e-18	0.269947	0.294	0.175	2.73044e-14
TMEM192	1.37368e-18	-0.284547	0.616	0.743	2.73239e-14
SGIP1	1.45392e-18	0.269324	0.393	0.262	2.892e-14
TGFB2	1.49322e-18	0.333499	0.602	0.487	2.97016e-14
RP11-903H12.5	1.52084e-18	-0.278265	0.417	0.564	3.0251e-14
ASL	1.5214e-18	-0.262466	0.265	0.416	3.02623e-14
TPD52	1.53435e-18	-0.262057	0.696	0.807	3.05199e-14
RPL37A	1.55326e-18	0.302416	0.54	0.411	3.08959e-14
DEPDC4	1.63917e-18	-0.273512	0.473	0.605	3.26047e-14
MARC1	1.67529e-18	-0.27415	0.218	0.361	3.33232e-14
AKAP8	1.80847e-18	-0.271349	0.393	0.545	3.59723e-14
KL	2.02915e-18	-0.268897	0.407	0.553	4.03619e-14
GMDS	2.04725e-18	0.310263	0.871	0.83	4.07219e-14
TUBA1C	2.06996e-18	0.310598	0.632	0.522	4.11737e-14
LIPC	2.27476e-18	0.357501	0.791	0.718	4.52472e-14
GLIS2	2.35095e-18	-0.253844	0.66	0.769	4.67628e-14
MYT1	2.37532e-18	0.298784	0.408	0.276	4.72476e-14
ABCC8	2.42413e-18	0.260548	0.274	0.162	4.82183e-14
NRG1	2.465e-18	0.293346	0.864	0.817	4.90313e-14
SGCZ	2.52931e-18	0.342913	0.69	0.605	5.03106e-14
MYO1D	2.62043e-18	0.352686	0.59	0.477	5.2123e-14
RASSF3	2.7257e-18	0.300959	0.444	0.319	5.42168e-14
ABHD14A-ACY1	2.74717e-18	-0.272794	0.525	0.67	5.4644e-14
CCBE1	2.75889e-18	0.262713	0.378	0.248	5.48771e-14
ENAH	2.76346e-18	0.294345	0.486	0.353	5.4968e-14
BEAN1	2.80993e-18	0.286033	0.385	0.259	5.58923e-14
HOXD3	2.89016e-18	-0.279034	0.484	0.637	5.74882e-14
RAD18	2.90167e-18	0.319091	0.368	0.246	5.77172e-14
GFRA1	3.06675e-18	0.323229	0.574	0.46	6.10007e-14
MAPKAP1	3.45596e-18	-0.253891	0.779	0.856	6.87425e-14
METTL9	3.6068e-18	-0.272567	0.53	0.68	7.17429e-14
BBOF1	3.71883e-18	-0.254508	0.388	0.542	7.39713e-14
CDK6	3.71886e-18	0.276955	0.718	0.618	7.39718e-14
TSPAN8	4.0317e-18	0.281435	0.501	0.375	8.01945e-14
ARHGAP40	4.04588e-18	0.262706	0.302	0.184	8.04767e-14
CES3	4.15602e-18	-0.273797	0.315	0.47	8.26675e-14
LSM3	5.29239e-18	-0.259909	0.347	0.496	1.05271e-13
FRY	5.39991e-18	0.295823	0.526	0.4	1.0741e-13
TRMU	5.54961e-18	-0.290247	0.361	0.501	1.10387e-13
HOXB3	5.67679e-18	0.27902	0.448	0.311	1.12917e-13
USH2A	5.69655e-18	0.321082	0.688	0.584	1.1331e-13
NTNG1	5.75706e-18	0.297721	0.47	0.339	1.14514e-13
LYN	5.95599e-18	0.278004	0.375	0.252	1.18471e-13
PLEKHA8	6.00207e-18	-0.257486	0.441	0.596	1.19387e-13
PKD1L1	6.03225e-18	0.281621	0.476	0.343	1.19987e-13
TTC21B	6.10434e-18	-0.270866	0.45	0.598	1.21421e-13
ACSS1	6.39482e-18	-0.271844	0.591	0.71	1.27199e-13
FLVCR2	7.06535e-18	-0.257948	0.709	0.821	1.40537e-13
EFNA1	7.35597e-18	-0.274143	0.432	0.579	1.46318e-13
SYNE3	7.62351e-18	-0.27697	0.441	0.595	1.51639e-13
STON2	7.95199e-18	-0.252238	0.793	0.88	1.58173e-13
TSPAN18	8.74137e-18	0.330373	0.853	0.794	1.73875e-13
EHHADH	8.94607e-18	-0.261652	0.517	0.661	1.77946e-13
RASSF4	9.41406e-18	-0.262011	0.65	0.77	1.87255e-13
AHRR	1.14697e-17	0.29055	0.364	0.241	2.28143e-13
BHMT	1.26562e-17	-0.260992	0.283	0.43	2.51744e-13
TTBK1	1.27829e-17	-0.253968	0.641	0.756	2.54265e-13
FMNL2	1.29506e-17	0.259529	0.849	0.79	2.576e-13
RPN1	1.40315e-17	-0.268498	0.432	0.58	2.791e-13
VEGFA	1.46157e-17	-0.270885	0.462	0.606	2.9072e-13
PIP5K1B	1.57671e-17	0.285623	0.626	0.5	3.13623e-13
CNBD1	1.68164e-17	0.310101	0.528	0.41	3.34496e-13
RP13-1032I1.10	1.70838e-17	-0.267417	0.378	0.528	3.39814e-13
DCPS	1.81514e-17	-0.266781	0.337	0.484	3.61049e-13
NHEJ1	1.88122e-17	-0.265001	0.549	0.685	3.74193e-13
PDE4A	1.93909e-17	0.268957	0.322	0.205	3.85705e-13
HECW2	1.98204e-17	0.315337	0.509	0.383	3.94247e-13
RP11-385J1.3	2.04245e-17	0.277439	0.669	0.551	4.06263e-13
LLGL2	2.10369e-17	-0.260367	0.591	0.722	4.18445e-13
HIBCH	2.19941e-17	-0.251939	0.612	0.738	4.37485e-13
GABRB2	2.28328e-17	-0.255254	0.431	0.574	4.54167e-13
ASB13	2.31269e-17	-0.267696	0.423	0.569	4.60018e-13
VPS41	2.35546e-17	0.339099	0.501	0.384	4.68525e-13
MATN2	2.4834e-17	0.29576	0.502	0.377	4.93972e-13
PLPPR1	2.58672e-17	-0.27582	0.587	0.718	5.14524e-13
DAZAP1	2.62076e-17	-0.276869	0.501	0.62	5.21296e-13
IDNK	2.75481e-17	-0.277855	0.292	0.437	5.47959e-13
KCNB2	2.79939e-17	0.298153	0.469	0.346	5.56828e-13
PDZK1	3.25283e-17	-0.255912	0.461	0.605	6.4702e-13
PCDH7	3.6569e-17	0.327416	0.422	0.296	7.27394e-13
CCDC158	4.0079e-17	-0.275895	0.35	0.492	7.97211e-13
PPP1R21	4.03589e-17	-0.280205	0.538	0.661	8.02779e-13
GAL3ST1	4.1474e-17	-0.260536	0.327	0.483	8.2496e-13
SLC2A2	4.75238e-17	-0.26486	0.347	0.496	9.45297e-13
DNAH5	4.84519e-17	0.352243	0.51	0.396	9.63757e-13
COL5A1	6.72711e-17	0.311193	0.466	0.348	1.33809e-12
DNAH17	7.22465e-17	0.311394	0.27	0.167	1.43706e-12
HES2	7.93111e-17	-0.250807	0.201	0.344	1.57758e-12
HNF1A	8.5979e-17	-0.251135	0.432	0.582	1.71021e-12
TUSC3	8.73436e-17	0.29879	0.479	0.358	1.73735e-12
MAL	1.08556e-16	0.26923	0.309	0.194	2.15929e-12
SPOCK3	1.14236e-16	0.276027	0.42	0.297	2.27228e-12
WNK2	1.15073e-16	0.283811	0.399	0.279	2.28892e-12
XXbac-BPG116M5.17	1.24314e-16	0.250459	0.305	0.192	2.47273e-12
IL4I1	1.29914e-16	0.279024	0.343	0.229	2.58411e-12
LETM2	1.39133e-16	0.279534	0.369	0.254	2.7675e-12
SH3RF3	1.39517e-16	0.296892	0.811	0.747	2.77514e-12
SLC27A6	1.42501e-16	0.285252	0.513	0.388	2.83448e-12
FMNL3	1.51173e-16	0.269614	0.393	0.276	3.00699e-12
TINAG	1.65803e-16	-0.261758	0.415	0.555	3.298e-12
PXDNL	1.83965e-16	0.289825	0.544	0.423	3.65925e-12
AL022397.1	1.91907e-16	0.296008	0.35	0.235	3.81721e-12
TMEM132B	2.14787e-16	0.314909	0.612	0.51	4.27233e-12
BTBD16	2.28091e-16	0.266664	0.441	0.315	4.53696e-12
PSAT1	2.36201e-16	-0.258664	0.413	0.556	4.69827e-12
ADGRB1	2.4884e-16	0.256813	0.282	0.174	4.94968e-12
NR2F1	2.53579e-16	-0.251466	0.327	0.467	5.04394e-12
GRHL2	2.57707e-16	0.282802	0.39	0.269	5.12605e-12
LPIN3	2.584e-16	-0.262132	0.41	0.541	5.13984e-12
OSBPL6	2.62194e-16	-0.259864	0.537	0.667	5.2153e-12
MRLN	2.65999e-16	-0.252287	0.309	0.45	5.29098e-12
IRAK2	2.689e-16	0.312011	0.56	0.448	5.34868e-12
ZBTB7B	2.94782e-16	-0.25921	0.528	0.647	5.8635e-12
EVA1C	2.96016e-16	0.295826	0.455	0.334	5.88805e-12
CYB561D2	2.98106e-16	-0.25242	0.287	0.433	5.92963e-12
TBX2	3.06023e-16	-0.259682	0.405	0.537	6.0871e-12
MRO	3.62818e-16	-0.253957	0.335	0.482	7.21682e-12
LRRTM4	3.81113e-16	0.303796	0.639	0.533	7.58071e-12
FMN2	4.61974e-16	0.274232	0.474	0.353	9.18913e-12
LDB2	4.70684e-16	0.320079	0.565	0.45	9.36238e-12
TNXB	4.9858e-16	0.2869	0.39	0.275	9.91725e-12
FOSL2	5.261e-16	0.314469	0.63	0.528	1.04647e-11
SYT14	5.66774e-16	0.29919	0.352	0.239	1.12737e-11
PTPN14	6.33598e-16	0.277786	0.843	0.784	1.26029e-11
LTBP4	6.6314e-16	0.282717	0.324	0.215	1.31905e-11
GRM4	6.71055e-16	0.27815	0.318	0.206	1.33479e-11
SPC24	7.17951e-16	0.284514	0.539	0.421	1.42808e-11
AC013264.1	7.20747e-16	0.295471	0.621	0.52	1.43364e-11
RNASE4	7.27818e-16	-0.261523	0.464	0.594	1.4477e-11
RGS6	7.58175e-16	0.312468	0.618	0.516	1.50808e-11
ABCA4	7.94258e-16	0.33156	0.55	0.442	1.57986e-11
TRIOBP	8.61093e-16	0.297368	0.479	0.361	1.7128e-11
ANG	1.01811e-15	-0.260863	0.456	0.587	2.02513e-11
MECOM	1.03848e-15	0.260556	0.622	0.509	2.06565e-11
KIAA0556	1.17497e-15	0.30607	0.626	0.522	2.33714e-11
C8orf34	1.23861e-15	0.287357	0.452	0.33	2.46372e-11
AHNAK	1.29572e-15	0.314276	0.739	0.665	2.57732e-11
GDPD5	1.35017e-15	0.256982	0.393	0.276	2.68562e-11
FILIP1L	1.353e-15	0.298549	0.701	0.616	2.69126e-11
RORB	1.43347e-15	0.256707	0.403	0.279	2.85131e-11
LOXL1	1.46012e-15	0.302084	0.396	0.282	2.90432e-11
LMNTD1	1.52272e-15	0.261598	0.455	0.336	3.02884e-11
TPRN	1.54524e-15	-0.251114	0.428	0.57	3.07363e-11
NRCAM	1.64037e-15	0.293047	0.672	0.586	3.26285e-11
EPB41L4B	1.66736e-15	0.287536	0.368	0.255	3.31655e-11
DAB1	1.6842e-15	0.275054	0.919	0.906	3.35005e-11
VAC14	1.74374e-15	0.321827	0.795	0.737	3.46848e-11
ANXA6	1.86429e-15	-0.252273	0.44	0.574	3.70827e-11
PAPPA2	2.17904e-15	0.262096	0.455	0.338	4.33433e-11
CARMIL1	2.17959e-15	0.279174	0.685	0.598	4.33542e-11
BMPR1B	2.26609e-15	0.2822	0.449	0.336	4.50747e-11
SLC25A18	2.28186e-15	-0.257546	0.3	0.436	4.53886e-11
CBFA2T3	2.30491e-15	0.289135	0.263	0.161	4.58469e-11
LHFPL2	2.32748e-15	0.300421	0.719	0.654	4.62959e-11
SYT2	2.36658e-15	0.281495	0.429	0.314	4.70737e-11
IQCK	2.39697e-15	0.280212	0.435	0.319	4.76781e-11
SH3PXD2B	2.44014e-15	0.293575	0.56	0.461	4.85368e-11
EFHC1	2.48652e-15	0.322791	0.586	0.492	4.94593e-11
XXcos-LUCA11.5	2.71037e-15	-0.257274	0.446	0.583	5.39119e-11
OCLN	2.92498e-15	0.256965	0.333	0.229	5.81808e-11
AOX1	3.00038e-15	-0.260967	0.507	0.626	5.96806e-11
KCNT2	3.43496e-15	0.293336	0.624	0.508	6.83247e-11
RHBDF2	4.32134e-15	0.272019	0.317	0.213	8.59558e-11
TRAF2	4.67884e-15	0.267887	0.405	0.295	9.30667e-11
MELTF	4.69413e-15	0.250876	0.294	0.192	9.33709e-11
ITPRIP	4.89089e-15	0.252321	0.273	0.171	9.72848e-11
PPP1R12B	5.42088e-15	0.306811	0.703	0.615	1.07827e-10
FAM49B	6.13348e-15	0.300979	0.592	0.497	1.22001e-10
GRM5	6.37065e-15	0.301107	0.536	0.427	1.26719e-10
RP1-130H16.18	6.49834e-15	-0.258163	0.483	0.61	1.29258e-10
COL24A1	8.42219e-15	0.268845	0.437	0.316	1.67526e-10
GRM1	1.08784e-14	0.272707	0.39	0.28	2.16383e-10
GALK2	1.17187e-14	-0.257864	0.606	0.726	2.33098e-10
FGD6	1.32388e-14	0.293315	0.721	0.646	2.63333e-10
SUSD1	1.36252e-14	0.296535	0.755	0.696	2.71019e-10
SDHC	1.36696e-14	-0.252857	0.392	0.529	2.71901e-10
SRGAP3	1.39723e-14	0.336993	0.695	0.604	2.77922e-10
CHST9	1.41275e-14	0.256534	0.624	0.504	2.8101e-10
FAM189A1	1.42214e-14	0.280675	0.765	0.694	2.82878e-10
MAP3K7CL	1.49859e-14	0.265449	0.415	0.305	2.98084e-10
ESRP2	1.54093e-14	-0.261498	0.444	0.578	3.06507e-10
TSNAX-DISC1	1.78645e-14	0.275473	0.493	0.394	3.55342e-10
EMILIN2	1.82493e-14	0.297035	0.343	0.238	3.62997e-10
PPFIBP1	2.0326e-14	0.261937	0.736	0.664	4.04305e-10
TRIM9	2.34869e-14	0.269344	0.366	0.259	4.67178e-10
STK11	2.48577e-14	0.283534	0.502	0.397	4.94445e-10
ANXA11	2.53796e-14	0.303088	0.613	0.523	5.04826e-10
RNF220	2.54963e-14	0.268887	0.55	0.44	5.07147e-10
RELL1	2.58059e-14	0.327559	0.634	0.547	5.13305e-10
SEL1L3	3.10512e-14	0.268691	0.626	0.52	6.17639e-10
TPM1	3.30021e-14	0.391627	0.54	0.453	6.56444e-10
RP11-295K3.1	3.64436e-14	0.265765	0.408	0.298	7.249e-10
FAM19A1	3.6937e-14	0.285168	0.557	0.443	7.34715e-10
EXT1	3.83555e-14	0.262933	0.875	0.844	7.6293e-10
KCNH8	4.29518e-14	0.279455	0.39	0.283	8.54355e-10
EIF4G3	4.53067e-14	0.294065	0.682	0.599	9.01195e-10
AC002429.5	4.55648e-14	0.252011	0.432	0.321	9.0633e-10
CD9	5.10636e-14	0.253191	0.441	0.328	1.01571e-09
PDP2	6.001e-14	-0.252944	0.341	0.471	1.19366e-09
SYTL2	6.44171e-14	0.263	0.568	0.462	1.28132e-09
EPB41L2	6.87667e-14	0.284212	0.639	0.539	1.36784e-09
TBC1D2B	6.98899e-14	0.292935	0.638	0.552	1.39018e-09
ACSM2A	7.51723e-14	-0.257862	0.363	0.485	1.49525e-09
FAT3	7.76388e-14	0.266306	0.562	0.454	1.54431e-09
PEX5L	8.03568e-14	0.263316	0.341	0.235	1.59838e-09
VCL	1.03885e-13	0.317578	0.612	0.529	2.06638e-09
LMNA	1.23275e-13	0.29119	0.709	0.651	2.45206e-09
LMF1	1.38456e-13	0.291116	0.454	0.355	2.75403e-09
NAV3	1.98893e-13	0.271779	0.717	0.631	3.95618e-09
CMSS1	2.18863e-13	0.264926	0.76	0.698	4.35341e-09
AP1S3	2.32903e-13	0.250433	0.421	0.309	4.63267e-09
MSR1	2.7348e-13	0.27414	0.397	0.298	5.43979e-09
FADS2	2.82957e-13	0.265652	0.522	0.411	5.62829e-09
PRDM5	3.05104e-13	0.250545	0.376	0.265	6.06882e-09
GPM6A	3.30988e-13	0.25315	0.449	0.342	6.58368e-09
ARHGEF3	3.54815e-13	0.265347	0.817	0.769	7.05762e-09
NCALD	3.7048e-13	0.263079	0.542	0.438	7.36921e-09
DLGAP2	3.91008e-13	0.309337	0.77	0.722	7.77755e-09
VAT1L	3.91708e-13	0.31245	0.345	0.241	7.79147e-09
FAM174B	4.02997e-13	0.250624	0.678	0.59	8.016e-09
SULT2B1	4.43213e-13	0.259451	0.411	0.304	8.81595e-09
DOCK3	5.29276e-13	0.257733	0.587	0.486	1.05278e-08
RUNX2	5.40793e-13	0.27166	0.649	0.572	1.07569e-08
CD96	5.4262e-13	0.283127	0.497	0.393	1.07932e-08
HMGA2	5.67655e-13	0.267342	0.539	0.442	1.12912e-08
FUT8	5.98347e-13	0.284138	0.606	0.517	1.19017e-08
RPS6KA2	6.16341e-13	0.31906	0.819	0.779	1.22596e-08
SLC35F3	6.23801e-13	0.299684	0.559	0.455	1.2408e-08
CTNNA2	7.30063e-13	0.261407	0.861	0.839	1.45217e-08
UTRN	9.56561e-13	0.261376	0.783	0.723	1.90269e-08
CCDC40	9.86104e-13	0.250622	0.513	0.407	1.96146e-08
CRHR1	1.60588e-12	0.279857	0.437	0.336	3.19425e-08
CLIP2	1.60665e-12	0.284145	0.491	0.393	3.19579e-08
LAMC1	1.6104e-12	0.290616	0.606	0.519	3.20324e-08
FANK1	1.70906e-12	0.252483	0.343	0.25	3.39949e-08
CAMK1D	1.92941e-12	0.272495	0.713	0.651	3.83779e-08
PDE11A	2.06854e-12	0.262758	0.725	0.654	4.11453e-08
TRAM2	2.41297e-12	0.297276	0.552	0.467	4.79964e-08
GRIK2	2.65322e-12	0.251899	0.466	0.358	5.27751e-08
MKL1	2.6688e-12	0.25982	0.642	0.571	5.30851e-08
TPST1	2.70492e-12	0.252311	0.602	0.512	5.38036e-08
PTPRS	3.27383e-12	0.294689	0.419	0.321	6.51197e-08
SCUBE1	3.38623e-12	-0.251332	0.531	0.638	6.73554e-08
TFEB	4.1044e-12	0.260207	0.522	0.434	8.16406e-08
TDRD9	4.25556e-12	0.25813	0.364	0.266	8.46473e-08
IQCJ	4.50258e-12	0.250907	0.326	0.227	8.95608e-08
UBE2H	5.0948e-12	0.29024	0.747	0.697	1.01341e-07
VPS13B	5.26868e-12	0.27875	0.736	0.665	1.04799e-07
KCNN3	7.77345e-12	0.292207	0.415	0.325	1.54622e-07
KCNQ3	7.90542e-12	0.265251	0.577	0.486	1.57247e-07
SAMD12	9.66482e-12	0.255035	0.714	0.647	1.92243e-07
RP5-972B16.2	9.91436e-12	0.262259	0.884	0.866	1.97207e-07
TMEM229B	1.14622e-11	0.25715	0.437	0.338	2.27994e-07
EPN2	1.81914e-11	0.282677	0.507	0.419	3.61846e-07
ZNF83	2.28534e-11	0.288022	0.62	0.555	4.54577e-07
FHIT	2.7347e-11	0.255839	0.937	0.923	5.43959e-07
SLC14A2	2.91723e-11	0.252206	0.642	0.567	5.80267e-07
INPP5A	3.40155e-11	0.278022	0.717	0.655	6.76603e-07
CHCHD6	3.45075e-11	0.250257	0.456	0.365	6.86389e-07
SLC4A10	4.00993e-11	0.274275	0.498	0.4	7.97615e-07
EPHA6	4.96389e-11	0.251273	0.689	0.616	9.87367e-07
THADA	5.36727e-11	0.25632	0.815	0.79	1.0676e-06
CALD1	6.44579e-11	0.287057	0.679	0.625	1.28213e-06
NMNAT2	9.15441e-11	0.270233	0.393	0.307	1.8209e-06
MGAT4C	1.01115e-10	0.252189	0.572	0.475	2.01128e-06
MYH9	1.28405e-10	0.332273	0.767	0.738	2.5541e-06
IL1RAPL2	1.56224e-10	0.293724	0.777	0.72	3.10744e-06
RAI1	3.48993e-10	0.250149	0.745	0.707	6.94181e-06
DENND2A	1.54816e-09	0.250009	0.562	0.499	3.07945e-05
ABCC3	1.68754e-09	0.251311	0.626	0.548	3.35669e-05
NEK6	1.88483e-09	0.276039	0.771	0.743	3.74911e-05
LRRK1	2.96457e-09	0.266159	0.433	0.354	5.89682e-05
WSCD1	2.97695e-09	0.272803	0.643	0.58	5.92145e-05
CASK	3.54209e-09	0.25511	0.641	0.592	7.04558e-05
CACNA1A	6.49134e-09	0.264473	0.555	0.47	0.000129119
RFX2	1.43962e-08	0.250483	0.726	0.7	0.000286355
ACTG1	1.89744e-08	0.251111	0.386	0.311	0.000377419

## Sheet: PT2
	p_val	avg_log2FC	pct.1	pct.2	p_val_adj
TUBA1A	1.28042e-42	0.312999	0.208	0.014	2.54688e-38
KRT7	6.43694e-26	0.546101	0.458	0.108	1.28037e-21
ADAM12	7.05614e-26	1.03199	0.844	0.402	1.40354e-21
HSPB8	2.91306e-25	0.627983	0.406	0.091	5.79437e-21
ADAMTS2	2.80794e-24	0.724838	0.521	0.148	5.58527e-20
ANO4	1.95459e-23	0.83575	0.656	0.237	3.88788e-19
SERPINE1	2.9401e-23	0.319889	0.24	0.035	5.84816e-19
ADAMTS10	1.69968e-21	0.37652	0.25	0.041	3.38083e-17
CDCP1	2.81888e-21	0.449331	0.281	0.053	5.60704e-17
CREB5	2.83507e-21	0.870887	0.958	0.708	5.63924e-17
MUC12	3.68066e-21	0.313512	0.25	0.042	7.3212e-17
PXDN	2.25585e-20	0.720291	0.531	0.18	4.48712e-16
BACE2	5.57438e-20	0.561253	0.5	0.157	1.1088e-15
CRISPLD2	2.636e-19	0.792964	0.521	0.187	5.24327e-15
PLAUR	2.74318e-19	0.478943	0.323	0.073	5.45645e-15
MAG	2.81653e-19	0.264608	0.177	0.024	5.60235e-15
HRH1	2.93727e-19	0.636771	0.427	0.118	5.84252e-15
ASB2	3.07102e-19	0.524575	0.333	0.079	6.10856e-15
DEC1	6.94424e-19	0.650899	0.438	0.133	1.38128e-14
SNX29	7.21054e-19	-0.586678	1	0.996	1.43425e-14
ADORA1	8.55566e-19	0.493967	0.385	0.105	1.70181e-14
MEGF11	9.63528e-19	0.776207	0.719	0.359	1.91655e-14
GPR132	1.65445e-18	0.562997	0.302	0.068	3.29087e-14
PLB1	2.29846e-18	0.914457	0.625	0.284	4.57187e-14
SERPINA3	2.84963e-18	0.524504	0.5	0.163	5.66821e-14
SH3TC2	5.29944e-18	0.667289	0.781	0.39	1.05411e-13
VCAN	3.31766e-17	0.594474	0.531	0.19	6.59916e-13
CACNA1I	7.80756e-17	0.483293	0.385	0.115	1.553e-12
DLGAP1	1.10948e-16	0.649566	0.99	0.848	2.20686e-12
GRIK4	1.34991e-16	0.830806	0.729	0.404	2.68511e-12
CPAMD8	1.47697e-16	0.428719	0.354	0.097	2.93785e-12
FAM110B	2.62841e-16	0.738131	0.677	0.335	5.22817e-12
ASIC2	3.54065e-16	0.75443	0.854	0.563	7.04271e-12
SDK2	6.01471e-16	0.691103	0.583	0.237	1.19639e-11
KLRG2	9.79186e-16	0.377495	0.26	0.059	1.9477e-11
MYBPHL	1.14118e-15	0.297277	0.26	0.058	2.26991e-11
MARCH10	1.19165e-15	0.522685	0.375	0.111	2.3703e-11
FCHSD2	1.23296e-15	0.752302	0.677	0.334	2.45248e-11
TNC	1.60943e-15	0.423494	0.271	0.064	3.20131e-11
SORCS2	3.73412e-15	0.870499	0.719	0.385	7.42753e-11
SNTG2	5.95991e-15	0.64132	0.729	0.377	1.18548e-10
PEPD	6.46417e-15	-0.707224	0.802	0.936	1.28579e-10
ITPR3	7.51217e-15	0.482118	0.458	0.161	1.49425e-10
CELF2	9.82512e-15	0.746328	0.74	0.448	1.95431e-10
RP11-192H23.4	2.05259e-14	-0.67611	0.865	0.953	4.08281e-10
SLC6A13	2.22294e-14	-0.759428	0.646	0.859	4.42164e-10
ATP9A	2.7298e-14	0.553702	0.51	0.209	5.42984e-10
SEMA5B	3.57028e-14	0.67604	0.552	0.256	7.10164e-10
BAIAP2	4.2672e-14	-0.706874	0.812	0.944	8.48789e-10
HNF4A	4.35631e-14	-0.680128	0.792	0.932	8.66514e-10
CHST11	5.0872e-14	0.696587	0.812	0.583	1.0119e-09
PCK1	5.6012e-14	-0.807753	0.438	0.773	1.11414e-09
CACNA2D3	5.8923e-14	0.700119	0.917	0.713	1.17204e-09
SLC6A20	6.06748e-14	-0.854049	0.229	0.583	1.20688e-09
CUBN	7.43199e-14	-0.641837	0.875	0.976	1.4783e-09
TIMP2	7.50799e-14	0.434221	0.312	0.087	1.49341e-09
ABTB2	7.71692e-14	0.723168	0.854	0.65	1.53497e-09
CD40	8.10539e-14	0.298491	0.229	0.051	1.61224e-09
KIF26B	8.51927e-14	0.732944	0.802	0.501	1.69457e-09
LRP2	9.13419e-14	-0.700563	0.812	0.953	1.81688e-09
TMEM130	1.20882e-13	0.288196	0.208	0.044	2.40447e-09
CMKLR1	1.5494e-13	0.265234	0.229	0.052	3.08192e-09
EPHB2	1.59446e-13	0.777915	0.625	0.314	3.17153e-09
NOD2	3.29862e-13	0.320243	0.26	0.067	6.56129e-09
PAPPA	3.33928e-13	0.710599	0.833	0.582	6.64216e-09
ESPN	3.49678e-13	-0.704824	0.594	0.849	6.95545e-09
SRRM4	4.38194e-13	0.377738	0.365	0.117	8.71611e-09
APOBEC3G	4.634e-13	0.261499	0.219	0.049	9.21749e-09
LPAR1	4.8659e-13	0.421702	0.312	0.094	9.67877e-09
FOXQ1	5.14212e-13	0.373476	0.354	0.11	1.02282e-08
PADI1	5.30773e-13	0.514331	0.344	0.113	1.05576e-08
RP11-290H9.2	6.01943e-13	0.673564	0.708	0.428	1.19733e-08
CCR3	6.16874e-13	0.276197	0.24	0.058	1.22702e-08
STAB2	8.26305e-13	0.498718	0.375	0.125	1.6436e-08
CACNA1A	1.2414e-12	0.671377	0.573	0.272	2.46926e-08
CLIC6	1.30085e-12	0.397368	0.24	0.061	2.58751e-08
RNF152	1.40974e-12	-0.724403	0.604	0.856	2.80412e-08
KCNIP3	1.56369e-12	0.618748	0.604	0.293	3.11034e-08
TTC9	1.92863e-12	0.301827	0.229	0.057	3.83624e-08
TRPM8	2.34188e-12	0.405843	0.302	0.091	4.65823e-08
SHC2	2.44216e-12	0.309044	0.229	0.056	4.85769e-08
RAP1GAP2	2.52172e-12	0.821222	0.656	0.378	5.01594e-08
KRT80	2.75987e-12	0.392296	0.281	0.082	5.48965e-08
AEBP1	2.85483e-12	0.274737	0.198	0.044	5.67854e-08
HS3ST4	4.45614e-12	0.569488	0.594	0.291	8.86371e-08
PRKG1	4.51296e-12	0.634504	0.948	0.675	8.97674e-08
DOCK3	4.70191e-12	0.673241	0.667	0.361	9.35257e-08
HDAC7	6.06562e-12	0.665636	0.531	0.252	1.20651e-07
CLDN4	6.70107e-12	0.467658	0.562	0.25	1.33291e-07
ADAMTSL3	8.93075e-12	0.575609	0.552	0.266	1.77642e-07
TMEM178B	1.01642e-11	0.706174	0.698	0.433	2.02176e-07
PCDH11X	1.03508e-11	0.431665	0.458	0.187	2.05888e-07
CRYL1	1.0481e-11	-0.644428	0.708	0.891	2.08478e-07
ERC2	1.22723e-11	0.633891	0.896	0.68	2.44109e-07
ADGRA1	1.38641e-11	0.346295	0.271	0.078	2.7577e-07
DPP6	1.56675e-11	0.633862	0.823	0.587	3.11643e-07
BACH2	1.61441e-11	0.76544	0.646	0.4	3.21122e-07
DISC1	1.97563e-11	0.465032	0.719	0.397	3.92973e-07
NFATC1	1.98768e-11	0.3764	0.521	0.224	3.95369e-07
XYLT1	2.2296e-11	0.630267	0.562	0.282	4.4349e-07
P2RX7	2.39381e-11	0.323682	0.25	0.07	4.76153e-07
FAM178B	2.74342e-11	0.462227	0.417	0.163	5.45693e-07
EPS8L1	2.77233e-11	0.393932	0.281	0.086	5.51444e-07
ITGB3	2.80312e-11	0.58994	0.604	0.319	5.5757e-07
S100A2	3.05419e-11	0.3262	0.271	0.081	6.0751e-07
MRAS	3.10612e-11	0.485171	0.573	0.279	6.17839e-07
EBF4	4.12617e-11	0.36724	0.302	0.097	8.20737e-07
ALDH1A3	4.22074e-11	0.394942	0.375	0.135	8.39547e-07
RAD51B	4.33845e-11	0.555479	0.979	0.94	8.62961e-07
ST6GAL1	4.39043e-11	0.546117	0.375	0.148	8.73301e-07
BNC2	4.64098e-11	0.553562	0.927	0.765	9.23137e-07
KRT86	5.14039e-11	0.511401	0.5	0.225	1.02247e-06
PRR5	6.56309e-11	-0.628186	0.698	0.879	1.30546e-06
FSCN1	7.16867e-11	0.266963	0.229	0.062	1.42592e-06
GUCY1A2	7.75997e-11	0.45925	0.531	0.247	1.54354e-06
GLI2	8.82662e-11	0.554752	0.615	0.322	1.7557e-06
SSPN	8.93603e-11	0.655253	0.74	0.467	1.77747e-06
CUX2	1.07208e-10	0.583815	0.438	0.189	2.13248e-06
AKNA	1.12577e-10	0.469053	0.385	0.156	2.23927e-06
CEP112	1.43702e-10	0.636491	0.615	0.346	2.85839e-06
PITPNM3	1.50747e-10	0.411093	0.417	0.168	2.99851e-06
ME3	1.8124e-10	0.679954	0.719	0.452	3.60504e-06
FAM19A5	1.93752e-10	0.502876	0.521	0.253	3.85393e-06
MT1G	1.96596e-10	-0.646834	0.167	0.492	3.91049e-06
MT1H	2.23315e-10	-0.638522	0.167	0.486	4.44196e-06
HIPK2	2.29326e-10	-0.532802	0.865	0.952	4.56152e-06
LAMA3	2.33127e-10	0.580349	0.604	0.334	4.63714e-06
CRTAC1	2.4448e-10	0.530677	0.51	0.243	4.86295e-06
ACAA1	2.55167e-10	-0.600859	0.583	0.819	5.07553e-06
B4GALNT2	2.73342e-10	0.263192	0.208	0.055	5.43705e-06
UMODL1	2.85749e-10	0.387423	0.396	0.156	5.68384e-06
C2orf54	3.00629e-10	-0.612403	0.167	0.515	5.97982e-06
AL078584.1	3.0105e-10	0.547594	0.615	0.31	5.98819e-06
MICALCL	3.1973e-10	0.384278	0.375	0.146	6.35975e-06
TMEM212	3.60633e-10	0.335962	0.271	0.085	7.17336e-06
ADAMTSL1	3.64062e-10	0.61294	0.875	0.665	7.24157e-06
RBFOX1	3.97367e-10	0.474431	0.875	0.668	7.90402e-06
DNAH9	3.97621e-10	0.612975	0.604	0.337	7.90907e-06
PFKFB3	4.16945e-10	0.571714	0.635	0.378	8.29346e-06
C10orf90	4.33255e-10	0.544987	0.365	0.139	8.61787e-06
PLEKHM1	4.42437e-10	0.341815	0.302	0.103	8.80051e-06
LRTM1	4.63009e-10	0.327941	0.302	0.102	9.2097e-06
TMEM132D	4.96827e-10	0.663245	0.781	0.543	9.88238e-06
SOGA3	5.01592e-10	0.426237	0.354	0.131	9.97717e-06
PLCH2	5.58058e-10	-0.693063	0.594	0.811	1.11003e-05
PTPRT	6.25487e-10	0.752707	0.771	0.516	1.24416e-05
IL1RAPL1	6.48301e-10	0.552145	0.823	0.571	1.28954e-05
RAB11FIP4	6.61585e-10	-0.571772	0.656	0.822	1.31596e-05
ANO2	6.70518e-10	0.465917	0.542	0.271	1.33373e-05
SYT2	6.97355e-10	0.527307	0.5	0.246	1.38711e-05
KLF13	7.02033e-10	-0.47891	0.917	0.953	1.39641e-05
ABHD14A-ACY1	7.22145e-10	-0.588183	0.51	0.764	1.43642e-05
SLC24A4	8.06892e-10	0.299816	0.344	0.124	1.60499e-05
MGLL	8.20155e-10	0.545672	0.823	0.53	1.63137e-05
LTF	8.43175e-10	0.346986	0.323	0.116	1.67716e-05
PTPRO	9.81887e-10	0.521178	0.625	0.326	1.95307e-05
PCBP3	1.0388e-09	0.507115	0.542	0.286	2.06628e-05
HK2	1.05831e-09	0.387942	0.333	0.126	2.10509e-05
TPM4	1.13622e-09	0.285574	0.167	0.04	2.26006e-05
FNDC3B	1.14722e-09	0.557726	0.927	0.766	2.28194e-05
ERBB4	1.15208e-09	0.618709	0.792	0.551	2.29159e-05
SCN10A	1.19494e-09	0.266694	0.188	0.048	2.37686e-05
TMEM132C	1.35061e-09	0.431954	0.615	0.324	2.68649e-05
FMN2	1.37611e-09	0.371682	0.625	0.324	2.73723e-05
TWIST2	1.44538e-09	0.365598	0.219	0.064	2.87501e-05
HAAO	1.46688e-09	-0.648062	0.406	0.631	2.91778e-05
WDR18	1.48124e-09	-0.639697	0.333	0.632	2.94633e-05
PARP10	1.50308e-09	-0.618809	0.604	0.777	2.98977e-05
VWC2	1.58107e-09	0.359894	0.385	0.156	3.1449e-05
GRHPR	1.60132e-09	-0.632676	0.396	0.651	3.18518e-05
SH3BP2	1.64282e-09	-0.622903	0.708	0.844	3.26773e-05
PPP1R16A	1.65781e-09	-0.629517	0.417	0.662	3.29755e-05
RFX8	2.25674e-09	0.269996	0.219	0.064	4.48888e-05
NKD1	2.38695e-09	0.436145	0.385	0.164	4.74789e-05
GPR153	2.66726e-09	-0.620866	0.167	0.457	5.30545e-05
KCNK5	2.68294e-09	-0.57161	0.688	0.872	5.33663e-05
CNTNAP2	2.9138e-09	0.57149	0.927	0.886	5.79584e-05
C12orf42	3.01362e-09	0.336924	0.354	0.135	5.99439e-05
SLC6A19	3.02418e-09	-0.555466	0.521	0.733	6.01539e-05
RP3-403A15.5	3.03157e-09	0.453234	0.438	0.19	6.03009e-05
SYT12	3.06778e-09	0.3172	0.271	0.089	6.10211e-05
OSBPL5	3.49847e-09	-0.685958	0.427	0.688	6.9588e-05
MSRA	3.5725e-09	-0.468804	0.896	0.962	7.10606e-05
MRC1	3.60449e-09	0.317611	0.312	0.114	7.1697e-05
ARHGEF10L	3.62818e-09	-0.515307	0.865	0.938	7.21681e-05
TSPAN9	3.7002e-09	-0.447759	0.917	0.964	7.36006e-05
EPHX1	3.86319e-09	-0.631963	0.417	0.674	7.68428e-05
CELSR3	3.88504e-09	0.490496	0.5	0.24	7.72772e-05
KCNQ3	4.18446e-09	0.563189	0.615	0.349	8.3233e-05
CAV2	4.20889e-09	0.485592	0.458	0.22	8.3719e-05
LGR6	4.59624e-09	0.384909	0.458	0.218	9.14237e-05
MUSK	4.71711e-09	0.318835	0.25	0.082	9.3828e-05
AATK	4.91111e-09	-0.690514	0.344	0.602	9.76868e-05
SCAMP2	5.02633e-09	-0.551061	0.604	0.814	9.99787e-05
SDC1	5.04059e-09	-0.621134	0.49	0.706	0.000100262
PPARGC1B	5.10799e-09	-0.515229	0.667	0.846	0.000101603
LAMA1	5.15405e-09	0.426221	0.615	0.333	0.000102519
KCNJ1	5.68186e-09	0.304199	0.312	0.118	0.000113018
CAV3	5.90559e-09	0.329463	0.323	0.121	0.000117468
CCBE1	6.15717e-09	0.466446	0.448	0.222	0.000122472
CCDC33	6.19798e-09	0.378633	0.521	0.263	0.000123284
GRAMD1B	6.21833e-09	-0.552708	0.76	0.884	0.000123689
CADPS	6.34373e-09	0.416845	0.552	0.296	0.000126183
LHFP	6.49756e-09	0.466381	0.583	0.326	0.000129243
GLYAT	6.60638e-09	-0.565906	0.552	0.776	0.000131408
RAB11FIP3	6.71404e-09	-0.505691	0.854	0.939	0.000133549
PROM1	6.74403e-09	0.45708	0.562	0.307	0.000134146
UBASH3B	6.80009e-09	0.533589	0.438	0.211	0.000135261
GRM5	6.91834e-09	0.583837	0.646	0.401	0.000137613
LIMCH1	6.95913e-09	0.481593	0.792	0.552	0.000138424
LSAMP	7.00768e-09	0.603637	0.844	0.655	0.00013939
GLIPR2	7.16263e-09	0.320724	0.229	0.073	0.000142472
IGFBP4	7.1673e-09	-0.596549	0.448	0.686	0.000142565
KLHL30	7.21103e-09	0.268476	0.188	0.052	0.000143435
PRLR	7.24841e-09	-0.470623	0.688	0.866	0.000144178
TRPV3	7.80359e-09	0.263372	0.219	0.066	0.000155221
ALOX5	7.86121e-09	0.375557	0.396	0.172	0.000156367
GRIN2D	8.03723e-09	0.277617	0.229	0.071	0.000159868
ZNF831	8.16537e-09	0.309573	0.302	0.109	0.000162417
SEMA5A	8.64526e-09	0.44333	0.99	0.889	0.000171963
NFAM1	8.83506e-09	0.275165	0.354	0.137	0.000175738
ATP6V1C2	9.16959e-09	0.3295	0.323	0.125	0.000182392
AKR1B15	9.56012e-09	0.25615	0.188	0.053	0.00019016
FHOD3	9.5754e-09	0.446683	0.969	0.874	0.000190464
ALDH1A2	1.00766e-08	0.530201	0.906	0.732	0.000200433
SLC38A1	1.01548e-08	0.3681	0.344	0.139	0.00020199
SQLE	1.0208e-08	0.342892	0.302	0.114	0.000203047
SLC13A2	1.10231e-08	-0.62993	0.479	0.688	0.000219261
SPTB	1.11347e-08	0.587725	0.635	0.377	0.00022148
KIRREL	1.15611e-08	0.471587	0.604	0.341	0.000229962
ADAMTS18	1.19564e-08	0.333221	0.344	0.137	0.000237824
PDE1C	1.28434e-08	0.507469	0.583	0.329	0.000255468
PACS1	1.30791e-08	0.518597	0.635	0.414	0.000260157
SHROOM3	1.33271e-08	0.644463	0.792	0.649	0.00026509
BDH1	1.35279e-08	-0.587749	0.542	0.753	0.000269083
RP11-33O4.2	1.3821e-08	-0.546356	0.698	0.842	0.000274913
PGR	1.53516e-08	0.322982	0.271	0.097	0.000305358
MAPT	1.54111e-08	-0.566349	0.562	0.793	0.000306542
ARMC4	1.57249e-08	0.308691	0.312	0.121	0.000312785
CRB2	1.58424e-08	0.411392	0.354	0.151	0.000315122
MSRB3	1.71142e-08	0.371269	0.448	0.212	0.000340418
SMOX	1.77482e-08	0.419575	0.396	0.186	0.000353029
ZBTB16	1.82982e-08	-0.446382	0.906	0.972	0.00036397
RAB3B	1.92502e-08	0.323622	0.229	0.075	0.000382906
VWCE	1.96036e-08	0.306811	0.312	0.119	0.000389936
SLFN12	2.00467e-08	0.288291	0.229	0.074	0.00039875
AMOTL1	2.11933e-08	0.497369	0.542	0.306	0.000421556
LMX1B	2.18614e-08	0.268029	0.271	0.096	0.000434845
NPNT	2.2061e-08	0.467136	0.635	0.379	0.000438814
MYEOV	2.21201e-08	0.362385	0.333	0.137	0.00043999
CNGB1	2.27928e-08	0.406033	0.385	0.169	0.000453371
ANO1	2.32658e-08	-0.694619	0.417	0.636	0.000462781
FAM167A	2.41544e-08	0.379903	0.354	0.149	0.000480454
ACE	2.43955e-08	-0.608268	0.344	0.606	0.00048525
BRE	2.45682e-08	0.558153	0.865	0.718	0.000488686
FAM129B	2.57132e-08	0.592817	0.573	0.359	0.000511462
DDC	2.57791e-08	-0.534594	0.625	0.796	0.000512771
ABLIM2	2.84327e-08	0.54746	0.677	0.437	0.000565554
VSTM4	3.4576e-08	0.396916	0.5	0.247	0.00068775
GIPR	3.55745e-08	0.308466	0.25	0.088	0.000707613
CPXM2	3.71691e-08	0.423029	0.417	0.197	0.00073933
GPRIN3	3.86547e-08	0.446888	0.552	0.307	0.000768881
ITGA2	4.01758e-08	0.364793	0.49	0.246	0.000799136
PLXNB2	4.01871e-08	-0.505261	0.667	0.838	0.000799363
GAS7	4.02999e-08	0.474073	0.458	0.231	0.000801605
PKNOX2	4.80803e-08	0.452045	0.729	0.499	0.000956365
ASTN2	4.89561e-08	0.49773	0.958	0.846	0.000973786
ARHGAP22	4.96578e-08	0.514429	0.604	0.377	0.000987743
SSUH2	5.03317e-08	0.491496	0.469	0.245	0.00100115
PTGFRN	5.11946e-08	0.371353	0.344	0.146	0.00101831
ABHD14B	5.41599e-08	-0.503574	0.51	0.727	0.0010773
UNC13A	5.51232e-08	0.340522	0.312	0.125	0.00109646
CRIP3	5.63421e-08	-0.543045	0.198	0.484	0.0011207
DAGLA	6.13064e-08	0.455792	0.656	0.406	0.00121945
ZNF43	6.2203e-08	0.275723	0.375	0.162	0.00123728
ITGB8	6.55743e-08	0.624799	0.656	0.439	0.00130434
LDLRAD4	6.6183e-08	0.537801	0.781	0.627	0.00131645
PRTFDC1	6.65415e-08	0.295818	0.312	0.127	0.00132358
B3GALT5	6.69911e-08	0.494309	0.344	0.151	0.00133252
ADGRL1	6.7977e-08	0.251343	0.271	0.098	0.00135213
NLGN4X	6.81195e-08	0.355616	0.438	0.209	0.00135496
LAMC2	6.8447e-08	0.299707	0.271	0.103	0.00136148
STRA8	7.04783e-08	0.28448	0.219	0.071	0.00140188
PARD3	7.27781e-08	0.445182	0.99	0.948	0.00144763
ACSF2	7.34383e-08	-0.552894	0.698	0.838	0.00146076
SLC17A9	7.44098e-08	-0.580278	0.135	0.391	0.00148009
SLIT3	7.61287e-08	0.536998	0.833	0.668	0.00151428
CALN1	7.63265e-08	0.403511	0.635	0.37	0.00151821
MAP3K13	7.9936e-08	-0.46878	0.708	0.86	0.00159001
RNF212	8.00361e-08	0.442089	0.406	0.193	0.001592
ARHGEF38	9.02227e-08	0.357779	0.562	0.304	0.00179462
MYO18B	9.22209e-08	0.454171	0.365	0.169	0.00183437
ATP11A	9.64826e-08	-0.42789	0.844	0.939	0.00191913
ITGB6	1.02479e-07	0.547756	0.792	0.588	0.00203841
PAK3	1.07195e-07	0.482607	0.385	0.187	0.00213221
PPP1R16B	1.12087e-07	-0.499922	0.75	0.893	0.00222951
ADCY5	1.12192e-07	0.451451	0.667	0.442	0.00223161
KCNB1	1.14384e-07	0.653389	0.552	0.329	0.00227522
ABCC1	1.14563e-07	0.500737	0.781	0.554	0.00227877
ACOT7	1.14656e-07	-0.464793	0.729	0.858	0.00228063
NKAIN4	1.25362e-07	0.440347	0.469	0.25	0.00249358
EYA2	1.30804e-07	-0.500356	0.594	0.786	0.00260182
PDZK1IP1	1.31328e-07	-0.524575	0.583	0.77	0.00261224
FBP1	1.38675e-07	-0.510285	0.365	0.64	0.00275839
FAT3	1.39314e-07	0.477439	0.667	0.437	0.00277109
MALRD1	1.41931e-07	0.494669	0.573	0.347	0.00282315
ZNF532	1.48189e-07	0.353929	0.479	0.244	0.00294763
DDX10	1.54787e-07	0.340763	0.802	0.546	0.00307887
AC069368.3	1.56333e-07	0.550114	0.562	0.324	0.00310963
KLF7	1.64867e-07	0.394789	0.74	0.523	0.00327937
ACTG1	1.69417e-07	0.345831	0.448	0.229	0.00336988
HDAC9	1.69786e-07	0.567364	0.708	0.511	0.00337722
ERG	1.71162e-07	0.328344	0.375	0.174	0.00340457
PDLIM1	1.74768e-07	0.445633	0.396	0.187	0.00347631
CFAP77	1.77742e-07	0.460708	0.385	0.185	0.00353547
CCDC57	1.84069e-07	-0.539937	0.573	0.753	0.00366131
NEU4	1.84619e-07	-0.523404	0.115	0.373	0.00367226
SIPA1L2	1.87566e-07	0.35146	0.312	0.129	0.00373088
SLC7A1	1.92325e-07	0.387388	0.312	0.133	0.00382555
ENAH	1.93489e-07	0.264641	0.448	0.218	0.00384868
SGPP2	1.94896e-07	0.348769	0.406	0.188	0.00387667
IDNK	1.95894e-07	-0.511617	0.25	0.506	0.00389653
NRG3	1.96998e-07	0.661492	0.844	0.688	0.00391849
H2AFY	2.00438e-07	0.450159	0.469	0.249	0.00398691
RBFOX3	2.0582e-07	0.478803	0.562	0.319	0.00409396
ZNF385D	2.12846e-07	0.465278	0.812	0.608	0.00423371
THSD4	2.18197e-07	0.478955	0.75	0.536	0.00434017
TSHZ1	2.23071e-07	-0.520131	0.531	0.742	0.00443711
VDR	2.23363e-07	-0.449926	0.708	0.845	0.00444292
SLC5A12	2.35896e-07	-0.514773	0.365	0.634	0.00469221
RASEF	2.50977e-07	0.401683	0.438	0.228	0.00499219
KALRN	2.55026e-07	0.464614	0.958	0.852	0.00507273
CTD-2501B8.1	2.60408e-07	-0.523369	0.469	0.665	0.00517978
IFI16	2.63879e-07	0.256127	0.177	0.055	0.00524882
PXDC1	2.6733e-07	0.394051	0.552	0.298	0.00531747
KCNK3	2.73374e-07	0.420623	0.406	0.195	0.00543768
BRD9	2.82997e-07	-0.54095	0.385	0.602	0.00562909
DPEP1	2.89313e-07	-0.565027	0.344	0.574	0.00575472
PLG	2.92483e-07	-0.556548	0.26	0.496	0.00581779
MPRIP	3.06299e-07	-0.461913	0.792	0.86	0.0060926
SLC8A1	3.26718e-07	0.509805	0.688	0.479	0.00649875
AGXT	3.28824e-07	-0.463411	0.271	0.524	0.00654063
PREX2	3.41693e-07	0.337906	0.406	0.196	0.00679662
ARHGEF16	3.4618e-07	-0.514585	0.385	0.605	0.00688586
AGAP3	3.55482e-07	-0.584663	0.521	0.694	0.0070709
PLXNA3	3.85341e-07	0.287338	0.219	0.076	0.00766481
GPD1	4.00124e-07	-0.475316	0.396	0.64	0.00795887
CDH12	4.10756e-07	0.569675	0.719	0.473	0.00817035
TNS4	4.11943e-07	0.390185	0.354	0.163	0.00819396
SMYD3	4.20605e-07	0.464035	0.854	0.694	0.00836625
XKR4	4.39386e-07	0.443726	0.615	0.392	0.00873982
AHNAK2	4.39919e-07	0.487721	0.469	0.274	0.00875043
GRM3	4.40809e-07	0.31989	0.344	0.152	0.00876813
AGXT2	4.49966e-07	-0.508869	0.448	0.674	0.00895028
EHD2	4.53303e-07	0.293186	0.198	0.067	0.00901666
AK2	4.55196e-07	-0.465789	0.604	0.789	0.00905431
FMNL3	4.66187e-07	0.401921	0.5	0.284	0.00927293
LGR5	4.80325e-07	0.307253	0.26	0.101	0.00955415
SLC12A7	4.88466e-07	-0.490181	0.75	0.845	0.00971607
GRK5	5.03107e-07	0.464699	0.75	0.543	0.0100073
MYC	5.03719e-07	0.331657	0.323	0.145	0.0100195
MYOF	5.04623e-07	0.530524	0.688	0.489	0.0100375
CAPN15	5.11155e-07	-0.46471	0.562	0.776	0.0101674
NNMT	5.2231e-07	0.412669	0.5	0.271	0.0103893
SLC25A48	5.27603e-07	-0.503061	0.542	0.713	0.0104946
DNM3	5.40978e-07	0.404941	0.75	0.592	0.0107606
IQGAP3	5.45886e-07	0.359909	0.365	0.169	0.0108582
CHRM2	5.48291e-07	0.277789	0.26	0.101	0.0109061
AC027682.1	5.56751e-07	0.307367	0.479	0.249	0.0110743
MYO1E	5.77719e-07	0.556656	0.729	0.539	0.0114914
KCNK2	5.83576e-07	0.339186	0.448	0.225	0.0116079
RAD18	5.87351e-07	0.349569	0.438	0.232	0.011683
CA10	6.16373e-07	0.415476	0.583	0.342	0.0122603
ZP3	6.27656e-07	0.281089	0.302	0.129	0.0124847
TTLL5	6.40368e-07	0.474008	0.865	0.74	0.0127376
TEX2	6.58844e-07	-0.505509	0.604	0.744	0.0131051
ARHGAP23	6.74043e-07	0.362644	0.417	0.21	0.0134074
FAM9B	7.02923e-07	0.319325	0.281	0.116	0.0139818
AGBL1	7.28503e-07	0.417187	0.708	0.461	0.0144906
USP2	7.3046e-07	-0.456267	0.802	0.872	0.0145296
FBRSL1	7.64872e-07	-0.48945	0.75	0.847	0.0152141
BTBD16	7.67189e-07	0.367052	0.49	0.266	0.0152602
SLC23A3	7.73012e-07	-0.480103	0.167	0.422	0.015376
ELFN2	7.89174e-07	0.311476	0.396	0.193	0.0156975
SYT16	7.92978e-07	0.326323	0.5	0.27	0.0157731
ANKRD30A	8.29815e-07	0.273128	0.323	0.142	0.0165058
GPN1	8.46717e-07	0.284044	0.281	0.118	0.016842
CD96	8.68764e-07	0.356475	0.5	0.278	0.0172806
ALK	8.78558e-07	0.477976	0.812	0.655	0.0174754
DGCR8	9.1408e-07	-0.480449	0.344	0.567	0.018182
CRIP2	9.78352e-07	0.301003	0.344	0.156	0.0194604
PDLIM2	9.92614e-07	-0.500502	0.51	0.692	0.0197441
GABBR1	1.00996e-06	0.346502	0.333	0.153	0.0200892
DNMT1	1.01873e-06	0.284562	0.323	0.143	0.0202635
CYP4A11	1.03274e-06	-0.455466	0.292	0.557	0.0205423
RASA3	1.03682e-06	0.450379	0.635	0.415	0.0206235
SHANK2	1.04457e-06	-0.315061	0.958	0.987	0.0207776
MICAL3	1.06007e-06	-0.335805	0.979	0.983	0.0210859
GCAT	1.06084e-06	-0.506165	0.25	0.489	0.0211013
GSE1	1.06358e-06	-0.315327	0.99	0.992	0.0211557
NRL	1.07244e-06	-0.486105	0.74	0.836	0.021332
RGS22	1.07946e-06	0.270038	0.271	0.11	0.0214715
KCNIP1	1.08003e-06	0.605899	0.531	0.347	0.0214828
RP4-583P15.15	1.088e-06	-0.48721	0.573	0.714	0.0216414
TANC2	1.12602e-06	0.575113	0.427	0.235	0.0223976
CDK6	1.18405e-06	0.450799	0.667	0.467	0.023552
LTBP1	1.18529e-06	0.437313	0.688	0.485	0.0235766
DENND5A	1.20599e-06	0.474767	0.562	0.344	0.0239884
SOX5	1.21909e-06	0.438302	0.479	0.273	0.024249
MID1	1.27529e-06	0.410266	0.719	0.505	0.0253669
ABHD6	1.28675e-06	-0.504821	0.5	0.68	0.0255947
CYGB	1.29632e-06	0.364199	0.427	0.214	0.0257852
CFAP54	1.29899e-06	0.437343	0.427	0.217	0.0258382
PECAM1	1.31147e-06	0.267882	0.208	0.076	0.0260865
EVL	1.31374e-06	0.547887	0.583	0.387	0.0261316
ST5	1.32543e-06	0.516247	0.5	0.305	0.0263642
TRPC1	1.33563e-06	0.259494	0.25	0.101	0.026567
LIME1	1.35992e-06	-0.490905	0.333	0.549	0.0270501
ALDH6A1	1.36156e-06	-0.46547	0.458	0.651	0.0270827
ESRP2	1.37701e-06	-0.504589	0.458	0.617	0.0273901
ANKS1A	1.38255e-06	-0.444771	0.729	0.832	0.0275003
LETM2	1.41804e-06	0.310819	0.562	0.32	0.0282062
PMEPA1	1.45213e-06	0.427114	0.479	0.273	0.0288842
LBP	1.4763e-06	-0.436787	0.281	0.515	0.029365
RPH3A	1.50195e-06	0.387789	0.354	0.169	0.0298752
SCUBE2	1.50215e-06	0.2766	0.333	0.149	0.0298792
ANXA8L1	1.5044e-06	0.331077	0.312	0.143	0.0299241
PREX1	1.53406e-06	0.292384	0.396	0.197	0.0305141
LRRC1	1.58683e-06	0.353758	0.719	0.49	0.0315635
CDH22	1.59296e-06	0.331886	0.302	0.138	0.0316856
DCDC2	1.70711e-06	0.435744	0.802	0.596	0.033956
FBLN5	1.74162e-06	-0.479593	0.583	0.745	0.0346427
NFIX	1.74768e-06	0.406441	0.771	0.582	0.0347632
AKT3	1.76152e-06	0.477741	0.542	0.329	0.0350384
TSSC1	1.77344e-06	-0.471193	0.625	0.768	0.0352756
AFF3	1.79543e-06	0.466532	0.698	0.505	0.035713
COL25A1	1.84414e-06	0.346833	0.594	0.365	0.0366817
ARHGAP40	1.89581e-06	0.394912	0.385	0.198	0.0377096
PSD3	1.91712e-06	0.449055	0.75	0.556	0.0381335
HRH2	1.95474e-06	0.265604	0.271	0.115	0.0388817
CDH11	1.97387e-06	0.357635	0.396	0.204	0.0392623
WDFY4	2.01028e-06	0.358538	0.698	0.465	0.0399864
CTNNA2	2.07179e-06	0.533415	0.844	0.732	0.0412099
TGFBR3L	2.08976e-06	-0.442136	0.156	0.402	0.0415674
DUSP5	2.09172e-06	0.364414	0.375	0.186	0.0416064
PNPLA3	2.09208e-06	-0.475563	0.365	0.606	0.0416135
SMTN	2.12451e-06	-0.489952	0.573	0.698	0.0422585
PTH1R	2.12979e-06	-0.482222	0.646	0.792	0.0423636
ENPP6	2.16177e-06	-0.414572	0.469	0.692	0.0429997
TLE1	2.17115e-06	0.44101	0.635	0.421	0.0431863
PDE6A	2.26334e-06	0.25918	0.25	0.099	0.0450201
OTOF	2.29919e-06	0.317949	0.396	0.206	0.0457332
RAPGEF4	2.30191e-06	0.360268	0.427	0.227	0.0457872
LRFN2	2.33013e-06	0.409179	0.521	0.312	0.0463486
LRP1B	2.35714e-06	0.442632	0.896	0.763	0.0468858
SLC39A14	2.37984e-06	-0.470419	0.74	0.816	0.0473373
CDH13	2.397e-06	0.537072	0.812	0.679	0.0476787
CMBL	2.40413e-06	-0.406505	0.49	0.68	0.0478205
MGAT4A	2.43688e-06	-0.455652	0.604	0.783	0.0484721
KIAA0100	2.45452e-06	-0.46157	0.417	0.622	0.0488229
RAB11B	2.54332e-06	-0.450649	0.552	0.701	0.0505893
HAGH	2.55148e-06	-0.472413	0.406	0.613	0.0507514
PRCD	2.55961e-06	0.355176	0.427	0.218	0.0509131
CSMD2	2.66263e-06	0.516436	0.583	0.377	0.0529624
CORO2B	2.70655e-06	0.42214	0.521	0.306	0.0538359
ABCA2	2.74565e-06	-0.460946	0.302	0.535	0.0546138
PFKP	2.7485e-06	0.527818	0.729	0.53	0.0546704
BIN1	2.80166e-06	-0.439595	0.792	0.915	0.0557278
MICAL2	3.08189e-06	0.528074	0.677	0.461	0.0613018
RORA	3.1569e-06	-0.33308	0.99	0.98	0.0627939
SRGAP2	3.18959e-06	0.321293	0.5	0.295	0.0634441
CNTNAP3B	3.24575e-06	0.30136	0.271	0.116	0.0645612
TNRC6A	3.282e-06	0.556163	0.781	0.602	0.0652823
EXOC6B	3.2955e-06	0.431824	0.719	0.512	0.0655508
RP11-65B7.2	3.30046e-06	0.366607	0.438	0.245	0.0656495
PCTP	3.38197e-06	-0.457553	0.417	0.622	0.0672707
BPI	3.52405e-06	-0.514355	0.354	0.561	0.0700968
WNT5A	3.53107e-06	0.2897	0.438	0.228	0.0702365
SKAP1	3.53294e-06	0.373729	0.49	0.297	0.0702737
TNR	3.59604e-06	0.448996	0.479	0.278	0.0715289
GCNT3	3.62922e-06	0.318817	0.281	0.126	0.0721888
ZBTB7C	3.83272e-06	0.458391	0.646	0.48	0.0762366
ZSWIM4	3.83286e-06	0.420123	0.458	0.257	0.0762395
COL23A1	3.84353e-06	0.422569	0.812	0.769	0.0764517
ESYT3	3.86225e-06	0.327919	0.49	0.276	0.0768241
GIT2	3.89777e-06	0.360133	0.604	0.39	0.0775306
MSR1	3.90528e-06	0.403288	0.458	0.253	0.0776799
EPHB1	4.04285e-06	0.371383	0.875	0.683	0.0804164
AQP1	4.04423e-06	-0.472344	0.531	0.683	0.0804439
TEX11	4.05809e-06	0.370334	0.292	0.129	0.0807195
AGO2	4.11528e-06	0.352219	0.688	0.474	0.0818569
RP11-295K3.1	4.13823e-06	0.348727	0.583	0.356	0.0823134
NTNG2	4.27481e-06	0.350889	0.417	0.228	0.0850302
TCP11L1	4.28956e-06	-0.356099	0.49	0.718	0.0853235
SH3PXD2B	4.36505e-06	0.349711	0.677	0.45	0.0868252
KHK	4.40746e-06	-0.468945	0.594	0.725	0.0876688
DOCK2	4.41617e-06	0.472296	0.708	0.582	0.087842
CACNA1C	4.42619e-06	0.440895	0.906	0.763	0.0880413
KIAA1161	4.47825e-06	-0.437982	0.24	0.462	0.0890769
GAB2	4.52591e-06	0.495818	0.781	0.612	0.090025
NCAM1	4.66846e-06	0.344891	0.448	0.25	0.0928603
MMP26	4.67592e-06	0.379323	0.323	0.159	0.0930087
FBLN1	4.71027e-06	0.316738	0.344	0.169	0.093692
EPHX2	4.815e-06	-0.459464	0.479	0.667	0.0957752
ATP8A2	4.99122e-06	0.406644	0.76	0.612	0.0992804
ELAVL4	5.00315e-06	0.322595	0.25	0.104	0.0995176
USH2A	5.14494e-06	0.439341	0.656	0.495	0.102338
TNIP1	5.23341e-06	-0.366562	0.781	0.852	0.104098
SLC13A3	5.40218e-06	-0.462056	0.76	0.839	0.107455
BAHCC1	5.42439e-06	0.394666	0.552	0.349	0.107897
KCNQ5	5.76525e-06	0.387979	0.771	0.589	0.114677
NKAIN2	5.79557e-06	0.443485	0.719	0.511	0.11528
BOC	5.96107e-06	0.256033	0.354	0.168	0.118572
WBSCR17	6.08874e-06	0.462059	0.531	0.342	0.121111
FAM107B	6.12114e-06	0.390945	0.781	0.634	0.121756
RIMS2	6.20059e-06	0.451429	0.688	0.49	0.123336
KCNMB2	6.20412e-06	0.353087	0.719	0.495	0.123406
ATP2B3	6.21256e-06	0.281206	0.323	0.147	0.123574
SH3BP4	6.3326e-06	0.485123	0.542	0.353	0.125962
IQCJ	6.39032e-06	0.30155	0.427	0.227	0.12711
DNAH17	6.4561e-06	0.36504	0.354	0.181	0.128418
KCND2	6.50607e-06	0.417359	0.531	0.331	0.129412
PCYT2	6.50872e-06	-0.463315	0.24	0.445	0.129465
ACY1	6.53238e-06	-0.453721	0.375	0.58	0.129935
C3orf67	6.53556e-06	0.339358	0.458	0.256	0.129999
FAM49B	6.57372e-06	0.391046	0.719	0.485	0.130758
IL6R	6.83351e-06	-0.367576	0.833	0.881	0.135925
ADGRD1	7.77161e-06	0.311915	0.396	0.21	0.154585
SNAP29	7.89276e-06	-0.468002	0.333	0.51	0.156995
NEGR1	7.94707e-06	0.398107	0.771	0.58	0.158075
CALD1	7.97263e-06	0.335602	0.771	0.543	0.158584
ZC3H7B	8.0884e-06	-0.439189	0.573	0.69	0.160886
SORL1	8.11422e-06	0.454218	0.427	0.251	0.1614
TPCN1	8.12339e-06	-0.36939	0.854	0.912	0.161582
LRPAP1	8.14977e-06	-0.48979	0.25	0.463	0.162107
FLI1	8.23918e-06	0.346564	0.323	0.157	0.163886
DKK3	8.25323e-06	0.35548	0.292	0.142	0.164165
CHST3	8.32439e-06	0.37752	0.427	0.244	0.16558
LONRF2	8.80109e-06	0.269324	0.167	0.058	0.175063
GYPC	8.9001e-06	0.288009	0.25	0.107	0.177032
POU6F2	8.90961e-06	0.515109	0.646	0.444	0.177221
CYB5A	9.02627e-06	-0.42444	0.667	0.82	0.179542
SYN3	9.04078e-06	0.42851	0.927	0.835	0.17983
TNFRSF12A	9.44907e-06	0.297507	0.271	0.121	0.187951
ATRNL1	9.54899e-06	0.452489	0.656	0.477	0.189939
PTK7	9.68215e-06	0.28568	0.469	0.252	0.192588
LMO1	9.81974e-06	0.340851	0.26	0.12	0.195325
KCNH8	9.86217e-06	0.363683	0.438	0.256	0.196168
LRRC20	1.01895e-05	0.293294	0.562	0.345	0.202679
SKI	1.02388e-05	-0.41051	0.792	0.87	0.20366
NEDD9	1.03087e-05	0.389614	0.906	0.805	0.20505
CISH	1.05951e-05	-0.407284	0.417	0.614	0.210748
PLCB4	1.07101e-05	0.374218	0.688	0.502	0.213035
MYO3A	1.08625e-05	0.381466	0.406	0.211	0.216067
FOSL2	1.10361e-05	0.338641	0.719	0.497	0.219519
PTCHD4	1.12061e-05	0.348731	0.292	0.136	0.222901
TCHP	1.14353e-05	0.371528	0.594	0.402	0.22746
ST3GAL3	1.17366e-05	0.412746	0.656	0.476	0.233452
PCCA	1.17497e-05	-0.32086	0.885	0.933	0.233712
DCC	1.18e-05	0.419653	0.833	0.637	0.234714
KYAT1	1.18011e-05	-0.435067	0.531	0.71	0.234736
RP11-545J16.1	1.19423e-05	0.467749	0.333	0.174	0.237545
SRCIN1	1.19734e-05	0.370245	0.562	0.348	0.238162
ITGA3	1.21621e-05	0.431486	0.354	0.194	0.241917
EFEMP2	1.22111e-05	0.279063	0.25	0.11	0.242891
RBM47	1.2436e-05	-0.314408	0.938	0.949	0.247364
EHD4	1.24423e-05	0.314433	0.542	0.336	0.24749
ANPEP	1.24594e-05	-0.421852	0.635	0.804	0.24783
TRIM9	1.26883e-05	0.353112	0.479	0.278	0.252383
SLC25A10	1.27001e-05	-0.457486	0.281	0.48	0.252618
VTCN1	1.27134e-05	0.286583	0.333	0.163	0.252883
SPHKAP	1.29765e-05	0.315516	0.323	0.159	0.258115
ETNK2	1.31295e-05	-0.423244	0.573	0.707	0.261159
PRR5-ARHGAP8	1.32883e-05	-0.371501	0.74	0.865	0.264318
PTPRN2	1.3442e-05	0.558926	0.844	0.696	0.267374
GRM8	1.34722e-05	0.572071	0.708	0.546	0.267977
KCNH6	1.35639e-05	-0.461099	0.25	0.452	0.2698
TTYH3	1.39762e-05	-0.419704	0.792	0.868	0.278001
AK4	1.42835e-05	-0.370326	0.812	0.902	0.284114
MYT1	1.43963e-05	0.252303	0.365	0.186	0.286356
P4HA2	1.44466e-05	-0.340281	0.844	0.919	0.287358
ABHD14A	1.47677e-05	-0.40245	0.271	0.491	0.293744
INPP4B	1.50818e-05	0.424254	0.698	0.578	0.299992
ANTXR1	1.56981e-05	0.418305	0.562	0.362	0.312251
DGKG	1.57808e-05	0.350421	0.781	0.679	0.313895
KCNN1	1.5786e-05	0.277537	0.24	0.1	0.313999
CD247	1.60825e-05	0.322703	0.396	0.214	0.319898
ZNF804A	1.61081e-05	0.310125	0.385	0.201	0.320407
PIEZO2	1.61925e-05	0.449592	0.542	0.368	0.322085
RP13-1032I1.10	1.69269e-05	-0.466815	0.396	0.577	0.336693
MCRIP2	1.70045e-05	-0.379973	0.542	0.734	0.338236
WDR60	1.72559e-05	-0.420013	0.49	0.625	0.343237
PPP1R12B	1.73585e-05	0.404993	0.677	0.496	0.345278
TESC	1.7403e-05	0.334347	0.365	0.2	0.346163
FRMPD4	1.75161e-05	0.49719	0.531	0.335	0.348412
TPK1	1.76312e-05	0.374465	0.688	0.506	0.350702
AP3D1	1.76925e-05	-0.409187	0.615	0.738	0.351922
AXL	1.81022e-05	0.298426	0.229	0.099	0.360071
DNER	1.82541e-05	0.351689	0.5	0.304	0.363092
BOK	1.84365e-05	-0.402579	0.302	0.493	0.36672
EFCAB13	1.85886e-05	0.333024	0.396	0.213	0.369747
CACNA1B	1.86442e-05	0.272745	0.333	0.164	0.370852
MRVI1	1.86656e-05	0.333463	0.219	0.093	0.371278
WDR66	1.8783e-05	0.339594	0.479	0.291	0.373612
LOXL2	1.89071e-05	0.415373	0.562	0.397	0.376081
TUBA1C	1.8991e-05	0.380687	0.646	0.474	0.37775
FMNL2	1.92119e-05	0.444957	0.823	0.719	0.382143
CLDN6	1.93294e-05	0.281102	0.26	0.118	0.384481
ATG9B	1.94791e-05	0.256433	0.146	0.05	0.387459
TAF4	1.95348e-05	-0.42356	0.552	0.719	0.388566
ACMSD	1.98459e-05	-0.43429	0.396	0.612	0.394754
ABCA13	1.99019e-05	0.371739	0.51	0.335	0.395868
LRP4	2.01031e-05	0.266005	0.271	0.129	0.39987
CLDN10	2.02028e-05	-0.326633	0.688	0.815	0.401853
CYS1	2.04186e-05	-0.391432	0.292	0.52	0.406146
ACVR2B	2.04725e-05	-0.389498	0.417	0.658	0.407218
PRR16	2.0514e-05	0.313586	0.323	0.159	0.408043
SCIN	2.05412e-05	0.279914	0.292	0.142	0.408584
LIN52	2.0673e-05	-0.369895	0.552	0.737	0.411206
C7orf50	2.07908e-05	-0.382778	0.854	0.891	0.413549
EBF2	2.0878e-05	0.255403	0.344	0.172	0.415283
PRKCZ	2.10879e-05	-0.272338	0.667	0.826	0.41946
TMEM246	2.15431e-05	-0.481819	0.542	0.655	0.428513
GUCD1	2.15801e-05	-0.426863	0.688	0.768	0.42925
SCARA3	2.20325e-05	0.256681	0.177	0.066	0.438248
TRAPPC12	2.24874e-05	-0.401405	0.573	0.722	0.447297
CSMD3	2.28085e-05	0.385278	0.677	0.503	0.453684
GRIN2B	2.30261e-05	0.386855	0.625	0.419	0.458013
SIN3B	2.34213e-05	0.294659	0.292	0.14	0.465873
LLGL2	2.38662e-05	-0.384149	0.542	0.715	0.474722
FUT8	2.39285e-05	0.405074	0.615	0.424	0.475962
ZNF83	2.39286e-05	0.364593	0.677	0.467	0.475964
NXN	2.40405e-05	0.403976	0.469	0.291	0.47819
FBXL7	2.44599e-05	-0.472538	0.667	0.754	0.486532
PPP1R18	2.50979e-05	0.320782	0.323	0.169	0.499222
APC2	2.52788e-05	0.3899	0.292	0.147	0.50282
LRRTM4	2.5743e-05	0.483817	0.615	0.432	0.512054
GALNT10	2.58655e-05	0.322454	0.76	0.567	0.514491
COL26A1	2.59825e-05	0.579899	0.375	0.208	0.516819
MCC	2.61216e-05	0.423516	0.656	0.464	0.519586
AL022397.1	2.62593e-05	0.283555	0.458	0.267	0.522324
UBE2H	2.64767e-05	0.374507	0.74	0.604	0.526649
PALLD	2.66926e-05	0.400949	0.823	0.639	0.530943
REEP1	2.67092e-05	0.359844	0.604	0.406	0.531273
UNC5D	2.74199e-05	0.346754	0.708	0.529	0.545408
DMD	2.74212e-05	0.593811	0.833	0.71	0.545436
EIF4G3	2.74758e-05	0.333789	0.688	0.494	0.546521
ZBTB7B	2.78127e-05	-0.415172	0.469	0.665	0.553223
CTNND2	2.79558e-05	0.360323	0.844	0.727	0.556069
UNC5C	2.85062e-05	0.325195	0.49	0.29	0.567016
ACTN1	2.85549e-05	0.461877	0.781	0.651	0.567986
MTCL1	2.88499e-05	0.396152	0.719	0.494	0.573854
SERPINF2	2.93228e-05	-0.463457	0.292	0.465	0.58326
AC024592.12	3.03345e-05	-0.404876	0.698	0.813	0.603383
MYRF	3.03488e-05	0.333969	0.396	0.221	0.603667
GHR	3.06677e-05	-0.296351	0.531	0.73	0.610011
E2F3	3.07892e-05	-0.334554	0.688	0.758	0.612428
GABBR2	3.08241e-05	0.384587	0.427	0.267	0.613122
EFCC1	3.08605e-05	0.269359	0.354	0.182	0.613846
TPST1	3.13025e-05	0.364758	0.635	0.448	0.622637
NOTCH1	3.16941e-05	-0.413924	0.604	0.732	0.630428
F13A1	3.17183e-05	0.324372	0.354	0.198	0.630909
SHMT1	3.24812e-05	-0.31245	0.448	0.628	0.646084
ST8SIA6	3.25822e-05	0.295114	0.26	0.123	0.648093
SGK494	3.29103e-05	-0.343074	0.104	0.303	0.654619
TNNI3K	3.29144e-05	-0.346191	0.406	0.615	0.654701
SFXN2	3.38693e-05	-0.390342	0.438	0.602	0.673694
DGCR2	3.43152e-05	-0.436688	0.542	0.678	0.682564
KIAA1755	3.54358e-05	-0.43583	0.469	0.626	0.704853
EHD1	3.54706e-05	-0.387866	0.625	0.76	0.705545
TMEM243	3.55161e-05	0.287513	0.427	0.249	0.70645
GRIK2	3.60826e-05	0.390605	0.521	0.334	0.717719
TSPEAR	3.68382e-05	0.315605	0.385	0.208	0.732749
CAPN1	3.86473e-05	0.301319	0.333	0.169	0.768734
NCOR2	3.91389e-05	-0.319587	0.969	0.973	0.778512
FBXL2	3.92082e-05	0.251949	0.438	0.247	0.77989
GGACT	4.00538e-05	-0.393013	0.583	0.759	0.79671
RP11-834C11.12	4.0128e-05	-0.395142	0.76	0.826	0.798187
RUNX1	4.03893e-05	0.380994	0.917	0.838	0.803383
FGF12	4.05328e-05	0.368135	0.615	0.427	0.806237
PCDHA10	4.0838e-05	0.280001	0.26	0.121	0.812309
TNFRSF25	4.12118e-05	-0.368531	0.135	0.324	0.819745
POU2F3	4.18855e-05	0.280115	0.365	0.202	0.833144
SETD7	4.19483e-05	0.325474	0.417	0.247	0.834394
CHRM3	4.27231e-05	-0.401025	0.656	0.777	0.849806
MDS2	4.34799e-05	0.35103	0.281	0.137	0.864859
ADTRP	4.36395e-05	0.317117	0.458	0.276	0.868034
SARDH	4.40034e-05	-0.388689	0.51	0.704	0.875272
KCNMA1	4.40737e-05	0.403589	0.844	0.775	0.87667
LARGE1	4.4352e-05	0.361751	1	0.912	0.882206
PCDHA9	4.47985e-05	0.285344	0.26	0.123	0.891087
RP11-404P21.8	4.52598e-05	0.261013	0.188	0.076	0.900262
LAMA4	4.52664e-05	0.298887	0.479	0.292	0.900394
SLC25A34	4.54493e-05	-0.433102	0.281	0.466	0.904032
SCUBE1	4.59374e-05	0.255272	0.51	0.302	0.913741
BEAN1	4.71887e-05	0.295578	0.417	0.249	0.93863
KNDC1	4.72713e-05	0.308681	0.219	0.094	0.940273
ASAP2	4.86198e-05	-0.326382	0.875	0.93	0.967096
SLIT1	4.9903e-05	0.319296	0.448	0.269	0.99262
PCDHA8	5.06086e-05	0.290941	0.26	0.124	1
FRMD4A	5.11199e-05	0.451827	0.938	0.841	1
CGNL1	5.14921e-05	0.385765	0.865	0.727	1
TOB2	5.22078e-05	-0.369384	0.458	0.623	1
ZFAT	5.2298e-05	-0.30911	0.896	0.918	1
JDP2	5.25611e-05	-0.406895	0.49	0.637	1
NLRP1	5.25898e-05	0.2639	0.24	0.107	1
PANK1	5.26134e-05	-0.392297	0.573	0.705	1
ACOT13	5.27613e-05	-0.378388	0.323	0.514	1
LRRC8C	5.33581e-05	0.353447	0.406	0.242	1
RP11-20I23.3	5.53386e-05	-0.404132	0.396	0.574	1
PITPNC1	5.5917e-05	-0.323675	0.896	0.937	1
PCDHA5	5.61853e-05	0.309045	0.271	0.132	1
PPIL2	5.63509e-05	-0.335881	0.417	0.622	1
BCAT2	5.65185e-05	-0.408657	0.49	0.645	1
RP11-439C15.6	5.68215e-05	-0.338269	0.812	0.897	1
ZGPAT	5.7017e-05	-0.385514	0.396	0.572	1
TMTC1	5.83072e-05	0.36316	0.448	0.277	1
ETNPPL	5.90692e-05	-0.352941	0.115	0.296	1
FLT4	5.93982e-05	0.253144	0.292	0.144	1
EFHD1	5.97861e-05	-0.365621	0.458	0.661	1
PHF2	6.06759e-05	0.347921	0.479	0.296	1
LBH	6.10101e-05	0.292805	0.573	0.373	1
DST	6.11095e-05	0.385657	0.854	0.727	1
ALDOB	6.15264e-05	-0.454514	0.333	0.514	1
PCDHA3	6.18183e-05	0.321878	0.281	0.142	1
RDH13	6.19774e-05	0.26888	0.302	0.154	1
PMM2	6.27954e-05	-0.400021	0.396	0.577	1
SOGA1	6.36596e-05	0.316135	0.542	0.377	1
FGGY	6.37587e-05	-0.265089	0.958	0.959	1
CFAP46	6.37897e-05	-0.361415	0.323	0.538	1
TRMU	6.38221e-05	-0.388292	0.229	0.433	1
RBP5	6.44012e-05	-0.316919	0.385	0.578	1
RP1-138B7.6	6.48143e-05	-0.368125	0.323	0.511	1
THSD7B	6.50103e-05	0.509866	0.646	0.485	1
ADARB2	6.60625e-05	0.547072	0.656	0.516	1
SYT14	6.61884e-05	0.27063	0.458	0.275	1
SPECC1	6.65891e-05	0.322788	0.531	0.351	1
MUC1	6.77398e-05	0.261013	0.24	0.113	1
IL1RAPL2	6.80831e-05	0.527136	0.823	0.652	1
COBLL1	6.80943e-05	-0.355741	0.635	0.785	1
MYO7A	6.82654e-05	-0.366658	0.646	0.768	1
PC	6.85826e-05	-0.304282	0.771	0.845	1
IL15RA	6.9259e-05	0.336386	0.312	0.162	1
GALNT7	6.99716e-05	0.302007	0.594	0.401	1
GCC1	7.0021e-05	-0.383282	0.219	0.41	1
SMTNL2	7.00504e-05	-0.412174	0.469	0.64	1
ITGA11	7.04604e-05	0.329545	0.438	0.254	1
GPT	7.06955e-05	-0.375653	0.583	0.71	1
FLNA	7.0809e-05	0.383298	0.281	0.146	1
OSBPL3	7.188e-05	0.372217	0.552	0.372	1
CCDC192	7.27058e-05	0.273431	0.448	0.266	1
TSPAN8	7.27472e-05	0.312726	0.49	0.312	1
AFMID	7.28923e-05	-0.395398	0.417	0.597	1
VCL	7.29246e-05	0.421652	0.604	0.478	1
MAML2	7.3111e-05	0.282496	0.948	0.9	1
EPS8L2	7.35514e-05	-0.336218	0.76	0.877	1
RP5-877J2.1	7.37709e-05	-0.365484	0.719	0.814	1
GLIS2	7.38828e-05	-0.371007	0.667	0.8	1
PEBP4	7.44011e-05	0.350545	0.885	0.757	1
NAGS	7.53529e-05	-0.335775	0.219	0.405	1
FGF13	7.6122e-05	0.426005	0.719	0.534	1
ZNF710	7.65364e-05	0.2743	0.448	0.264	1
IP6K3	7.66534e-05	-0.403548	0.302	0.47	1
CTNNA3	7.7131e-05	0.502507	0.854	0.759	1
LINGO2	7.77615e-05	0.399258	0.562	0.407	1
SIGIRR	7.78042e-05	-0.382258	0.458	0.618	1
NUGGC	7.98567e-05	-0.266355	0.458	0.68	1
SLC3A1	8.02171e-05	-0.401262	0.594	0.728	1
SGIP1	8.28664e-05	0.25406	0.594	0.392	1
FREM2	8.4219e-05	-0.358275	0.552	0.748	1
PCDHA2	8.43309e-05	0.330752	0.281	0.144	1
GPS1	8.48604e-05	-0.341709	0.135	0.327	1
SGCD	8.6721e-05	0.37749	0.75	0.545	1
HPSE2	8.73497e-05	0.44468	0.594	0.399	1
HOXC6	8.86571e-05	-0.394695	0.677	0.753	1
RP11-949J7.8	8.97967e-05	-0.395839	0.26	0.434	1
GPC5	8.9927e-05	0.421187	0.854	0.745	1
RAB11FIP5	9.1157e-05	-0.371588	0.688	0.808	1
ANKFN1	9.27277e-05	0.370378	0.708	0.576	1
LDB2	9.33114e-05	0.289006	0.562	0.37	1
PCDHA7	9.33174e-05	0.289828	0.26	0.127	1
NRXN3	9.37415e-05	0.53659	0.875	0.769	1
SYDE2	9.46903e-05	-0.371109	0.25	0.429	1
SLC5A11	9.58532e-05	-0.3714	0.302	0.495	1
FAM65B	9.67706e-05	0.28157	0.323	0.167	1
SS18L1	9.71351e-05	-0.372312	0.427	0.603	1
BCL11A	9.86579e-05	0.380404	0.531	0.374	1
FAM162A	9.94202e-05	-0.34696	0.167	0.356	1
EPB41L1	0.000100353	-0.335337	0.76	0.885	1
TUB	0.000101133	-0.310167	0.76	0.845	1
ATP1B1	0.000101237	-0.340847	0.531	0.712	1
EDIL3	0.000101987	0.369916	0.562	0.383	1
ABR	0.000102971	0.358105	0.719	0.584	1
RORC	0.000103238	-0.392081	0.406	0.547	1
IGSF3	0.000103449	0.368071	0.604	0.426	1
SALL1	0.000103562	-0.397879	0.531	0.658	1
CLMP	0.0001046	0.307484	0.479	0.307	1
PLEKHG3	0.000105056	0.380766	0.781	0.644	1
SFMBT2	0.000105657	0.385839	0.469	0.286	1
RP11-231C18.3	0.000105986	0.313136	0.958	0.908	1
PCDHA4	0.000107712	0.314869	0.271	0.139	1
TMEM120A	0.000108276	-0.351407	0.333	0.518	1
KIAA1217	0.000108756	0.321786	0.958	0.845	1
CDH4	0.000108822	0.710593	0.667	0.526	1
CDK12	0.000109104	0.346412	0.5	0.336	1
RP4-583P15.14	0.000110408	-0.389699	0.427	0.59	1
RP11-47I22.4	0.000110817	0.415905	0.729	0.604	1
INSR	0.00011106	-0.282433	0.865	0.903	1
RUSC1	0.000111513	-0.393478	0.312	0.482	1
LMTK3	0.000111745	0.47839	0.354	0.21	1
DBH	0.000111892	-0.346256	0.229	0.429	1
AGPAT3	0.000112985	-0.284994	0.802	0.884	1
ARHGEF10	0.000113227	-0.344676	0.656	0.77	1
COX14	0.000113317	-0.36392	0.469	0.626	1
TUSC3	0.000113448	0.336529	0.49	0.317	1
AGBL4	0.000114371	0.373555	0.969	0.886	1
NSMCE2	0.000117421	0.435171	0.729	0.597	1
GAK	0.000117695	-0.372902	0.354	0.547	1
HPCAL1	0.000120409	-0.326463	0.823	0.883	1
ZC3H3	0.000120891	-0.355972	0.667	0.814	1
CAMK2G	0.000121709	-0.366738	0.594	0.712	1
CAP2	0.000122204	0.327507	0.531	0.344	1
MYO1D	0.000122552	0.377364	0.698	0.506	1
PDZD2	0.000125173	-0.301697	0.896	0.937	1
NCS1	0.000126005	-0.418998	0.667	0.743	1
TTC38	0.000127629	-0.294296	0.385	0.593	1
RYR2	0.000128036	0.335875	0.698	0.55	1
PNPO	0.000128681	-0.342855	0.208	0.387	1
LSM14B	0.000128802	-0.32868	0.302	0.495	1
PPP2R2B	0.000129347	0.452704	0.594	0.422	1
SLC4A5	0.000129565	0.297505	0.354	0.196	1
IL2RA	0.00012969	0.260674	0.188	0.08	1
SGCZ	0.000130343	0.467641	0.677	0.524	1
VAV2	0.000131142	-0.282804	0.896	0.922	1
EPHB3	0.00013362	-0.350058	0.229	0.404	1
TOMM40L	0.000135504	-0.345138	0.208	0.397	1
ANKRD33B	0.000136721	0.353969	0.74	0.583	1
FAM83D	0.000137231	-0.381297	0.312	0.492	1
TSKU	0.000138148	-0.420982	0.406	0.593	1
HS6ST3	0.000138276	0.442405	0.667	0.476	1
RAC3	0.000139735	-0.400492	0.229	0.407	1
ARHGAP27	0.000140562	-0.344921	0.552	0.689	1
ELL3	0.000143081	-0.326402	0.083	0.25	1
PCDHA6	0.000143362	0.292129	0.26	0.13	1
ATP7B	0.000143362	-0.298658	0.458	0.625	1
ADM2	0.000143805	-0.419049	0.417	0.551	1
SWAP70	0.00014459	0.274145	0.542	0.376	1
PCDHA1	0.00014477	0.324099	0.281	0.148	1
TRPM3	0.000145564	-0.325642	0.854	0.934	1
NRG1	0.000145576	0.382692	0.906	0.811	1
ZFPM1	0.000148163	0.293115	0.458	0.282	1
SH3RF3	0.000149081	0.288284	0.823	0.75	1
CECR2	0.000149301	0.264313	0.406	0.237	1
HES2	0.000151759	-0.380742	0.24	0.438	1
PLSCR1	0.000154098	0.288513	0.333	0.188	1
SLC16A9	0.000155228	-0.358394	0.635	0.813	1
ADAMTS9	0.000157944	-0.300627	0.75	0.873	1
AKT2	0.000158862	-0.347235	0.688	0.786	1
DAB1	0.00015943	0.340102	0.938	0.885	1
MAN2C1	0.000161972	-0.333418	0.271	0.46	1
CES2	0.000163074	-0.355645	0.292	0.477	1
SESN2	0.000164644	-0.380834	0.323	0.468	1
IRAK2	0.000164928	0.371301	0.583	0.427	1
NOTCH2	0.000168362	0.325605	0.469	0.321	1
HOMER2	0.000169293	-0.380813	0.49	0.637	1
SLC25A47	0.000169464	-0.371351	0.208	0.381	1
CAMK1D	0.000173228	0.516063	0.771	0.662	1
SYT13	0.000173824	0.341485	0.344	0.193	1
SNRPD3	0.000175072	-0.30126	0.833	0.897	1
CDH18	0.000175657	0.440377	0.615	0.465	1
ADAMTS19	0.000176047	0.304685	0.292	0.159	1
UCN3	0.000177798	-0.321108	0.167	0.352	1
C9orf116	0.000178952	-0.348431	0.198	0.382	1
PDE4D	0.000182799	0.318075	1	0.985	1
PLXND1	0.000185488	0.25917	0.271	0.135	1
TBCD	0.000186218	-0.283202	0.688	0.812	1
ADD2	0.000186369	0.364583	0.323	0.178	1
ANXA4	0.000188087	0.329371	0.823	0.709	1
NXPE3	0.000189235	0.256795	0.365	0.214	1
PCDHA11	0.000190414	0.262027	0.24	0.116	1
C14orf159	0.000190776	-0.330592	0.719	0.832	1
ZFR2	0.00019096	0.260391	0.156	0.061	1
INPP5D	0.000191487	0.345509	0.302	0.166	1
CACNB4	0.000195738	0.366242	0.604	0.433	1
SETBP1	0.000196453	-0.296534	0.917	0.949	1
PRKCH	0.000199478	0.316077	0.823	0.675	1
HK1	0.000199483	0.333025	0.458	0.29	1
HELB	0.000200399	-0.305063	0.167	0.341	1
CACHD1	0.000200678	0.307132	0.594	0.416	1
AMPH	0.000201027	0.274071	0.312	0.169	1
NEURL1	0.000202442	0.302256	0.427	0.274	1
RGS7	0.000204621	0.29509	0.573	0.414	1
KIAA0556	0.000212259	0.287372	0.688	0.515	1
MT1F	0.000214027	-0.354959	0.198	0.361	1
UBE2F-SCLY	0.000215775	-0.360625	0.583	0.684	1
POR	0.00021627	-0.327787	0.865	0.895	1
MYL3	0.00021677	-0.3513	0.646	0.754	1
NHEJ1	0.00021782	-0.381905	0.667	0.755	1
RFTN1	0.000221252	0.317497	0.542	0.359	1
KATNAL2	0.000221844	-0.384045	0.385	0.532	1
TGIF1	0.000222265	-0.368754	0.552	0.667	1
GREB1	0.000223463	-0.326093	0.667	0.747	1
SNAPC2	0.000223528	-0.362765	0.312	0.498	1
KLHL26	0.000224072	-0.341698	0.302	0.512	1
WDR72	0.000226963	-0.353273	0.76	0.831	1
INTS9	0.000227653	-0.348115	0.406	0.565	1
EVPL	0.000233877	-0.344052	0.26	0.45	1
FRMD5	0.000238541	0.398878	0.74	0.594	1
DOCK10	0.000239339	0.321129	0.427	0.268	1
RP5-972B16.2	0.000240515	0.324889	0.875	0.844	1
ZFPM2	0.000240523	0.321907	0.76	0.714	1
TSPAN18	0.000242604	0.365318	0.833	0.751	1
ZEB1	0.000243651	0.308163	0.427	0.268	1
CTDP1	0.000250801	-0.373723	0.688	0.738	1
SPATA2L	0.000251248	-0.355785	0.385	0.554	1
KSR2	0.000251656	0.379828	0.656	0.509	1
CHPF	0.000252029	-0.355747	0.219	0.373	1
RP11-400G3.5	0.00025259	0.276579	0.24	0.118	1
TENM2	0.000253004	0.523284	0.854	0.785	1
RTN4RL1	0.000254629	-0.311236	0.583	0.707	1
TNXB	0.00025529	0.272803	0.51	0.329	1
BRD2	0.000256365	-0.309966	0.479	0.636	1
CTSD	0.000257217	0.258957	0.469	0.297	1
UNC80	0.000258013	0.277251	0.396	0.234	1
DNAH5	0.000258424	0.293354	0.385	0.23	1
PPP1R9A	0.000261345	0.324645	0.76	0.595	1
MBOAT1	0.00026286	0.260481	0.354	0.203	1
CYP4F3	0.000264444	-0.35484	0.24	0.402	1
DDX11	0.000265715	0.255134	0.365	0.211	1
MAPKAPK3	0.000266392	-0.323257	0.625	0.733	1
HPD	0.000266723	-0.353525	0.24	0.427	1
PXDNL	0.000269397	0.343231	0.594	0.408	1
FILIP1L	0.000269634	0.326101	0.75	0.57	1
POMT2	0.000271613	0.30307	0.625	0.46	1
R3HDML	0.000272371	-0.280588	0.062	0.214	1
AJAP1	0.000275937	0.311021	0.583	0.405	1
IQCK	0.000276618	0.281905	0.479	0.312	1
RASGEF1A	0.000276885	0.273537	0.521	0.344	1
EPHA2	0.000277131	0.348372	0.51	0.35	1
MIOX	0.000278196	-0.358632	0.229	0.399	1
TJP1	0.000279799	0.271622	0.729	0.546	1
SLC25A25	0.000280773	-0.379164	0.615	0.754	1
SLC5A1	0.00028119	-0.327176	0.521	0.658	1
SLCO3A1	0.000283127	0.334342	0.792	0.627	1
SPHK2	0.000284258	-0.29596	0.438	0.617	1
CTD-2331H12.8	0.00028616	0.287796	0.469	0.31	1
NELL2	0.000286291	0.384338	0.521	0.367	1
NELFB	0.000287523	-0.326997	0.25	0.448	1
TSHZ2	0.000287949	0.268555	0.552	0.377	1
DLGAP2	0.000288801	0.405939	0.698	0.56	1
PDGFD	0.000290147	0.258575	0.51	0.318	1
AGPAT2	0.00029477	-0.317541	0.25	0.408	1
CFAP221	0.000295489	0.254815	0.521	0.339	1
MOGAT2	0.000298787	-0.307826	0.104	0.271	1
FRY	0.000298981	0.303014	0.719	0.561	1
SYNE2	0.00030043	-0.261197	0.948	0.965	1
OGG1	0.000302237	-0.286911	0.531	0.652	1
DIO1	0.000303166	-0.365349	0.448	0.586	1
BTBD19	0.000306464	0.291545	0.427	0.274	1
NFIC	0.000306793	-0.301221	0.917	0.909	1
MYO16	0.000307291	0.460716	0.604	0.437	1
SLC2A4RG	0.000307632	-0.391792	0.479	0.634	1
KLHL29	0.000309421	0.355477	0.812	0.746	1
HEBP2	0.000309529	-0.329369	0.25	0.426	1
COL22A1	0.000311034	0.335499	0.688	0.524	1
TTBK1	0.000312641	-0.333317	0.802	0.828	1
GNAO1	0.000313256	0.327287	0.51	0.338	1
TM7SF3	0.00031481	-0.314793	0.375	0.54	1
NCOA4	0.000315664	-0.354495	0.479	0.588	1
ERRFI1	0.000316466	-0.448923	0.635	0.693	1
KLF15	0.000317896	-0.345198	0.469	0.615	1
TBC1D22A	0.000319099	-0.274594	0.938	0.937	1
SLC6A18	0.000323588	-0.385174	0.26	0.428	1
KCNH5	0.000325618	0.278311	0.406	0.248	1
C9orf64	0.000326154	-0.261269	0.083	0.243	1
PPP1R3A	0.000328028	0.274262	0.312	0.172	1
RXRA	0.000328088	-0.320401	0.812	0.89	1
FPGT-TNNI3K	0.000331013	-0.294991	0.5	0.668	1
SLC22A7	0.000338909	-0.313228	0.292	0.461	1
SLC16A13	0.000339001	-0.38177	0.417	0.551	1
ACO1	0.000339811	-0.335135	0.604	0.697	1
CRYM	0.000342165	-0.262362	0.552	0.694	1
MDGA1	0.000342713	0.305898	0.292	0.163	1
FMO5	0.000346061	-0.369165	0.5	0.624	1
AMDHD2	0.000348967	-0.361627	0.198	0.368	1
RPL37A	0.00034913	0.295742	0.583	0.398	1
ADGRG1	0.00034983	0.331993	0.76	0.615	1
G0S2	0.00035095	-0.29031	0.104	0.262	1
NPLOC4	0.000351227	-0.393598	0.542	0.688	1
NELL1	0.00035533	0.323361	0.875	0.741	1
PPARA	0.000357911	-0.326121	0.708	0.829	1
IDS	0.000363166	-0.320139	0.177	0.34	1
ZBTB46	0.000368861	-0.336767	0.479	0.629	1
ZNF423	0.000369799	0.27204	0.75	0.545	1
SPNS2	0.000371332	-0.367802	0.542	0.651	1
SEC16A	0.000373542	-0.390906	0.438	0.611	1
ATP8B1	0.000373586	0.336917	0.406	0.256	1
ZSCAN2	0.000376567	-0.325107	0.323	0.495	1
EMILIN2	0.000377541	0.264252	0.375	0.217	1
PLCXD3	0.000382104	0.252323	0.427	0.245	1
ERICH1	0.000383357	0.314135	0.656	0.476	1
ROR2	0.000385402	0.506343	0.542	0.382	1
FGF2	0.000386132	0.290573	0.344	0.2	1
ADAMTS20	0.000387088	0.292036	0.26	0.139	1
SPG7	0.000390234	-0.344593	0.646	0.741	1
TPT1	0.000392372	-0.326636	0.344	0.515	1
ADPRHL1	0.000392621	0.286189	0.24	0.119	1
CLIP2	0.000392724	0.284493	0.615	0.449	1
TGFB2	0.000394059	0.279742	0.51	0.345	1
LIPC	0.000396286	0.342927	0.823	0.725	1
GRB10	0.000401223	-0.32802	0.792	0.884	1
FMN1	0.000402544	0.339598	0.802	0.674	1
HCN1	0.000405094	0.369942	0.479	0.321	1
FAM20C	0.000407415	-0.337963	0.812	0.862	1
SORBS1	0.000411863	0.300247	0.927	0.816	1
RP11-407P15.2	0.000421772	-0.343286	0.208	0.382	1
SDHC	0.000424429	-0.361676	0.552	0.645	1
RP11-215A19.2	0.000425928	-0.390756	0.417	0.574	1
GC	0.000427773	-0.333935	0.146	0.296	1
SUSD2	0.000428381	-0.321735	0.229	0.396	1
SUB1	0.000429437	0.31389	0.375	0.228	1
RNF146	0.000432884	-0.315898	0.167	0.331	1
SRGAP3	0.000438285	0.364771	0.719	0.629	1
TBL1Y	0.000440941	-0.333718	0.052	0.195	1
SLC25A44	0.000441025	-0.336153	0.281	0.45	1
THOC6	0.000441469	0.253391	0.365	0.214	1
SLX4IP	0.000442154	0.298865	0.719	0.591	1
METRN	0.000444165	0.253582	0.229	0.118	1
PYY	0.000446611	-0.292503	0.25	0.423	1
COL5A1	0.000455716	0.275573	0.469	0.301	1
HSPE1	0.00045592	-0.313476	0.26	0.446	1
SLC37A4	0.000462402	-0.318663	0.406	0.569	1
ALAD	0.000463093	-0.31036	0.281	0.45	1
EML1	0.000463354	0.455543	0.646	0.498	1
MTHFS	0.000467217	-0.317623	0.448	0.581	1
FIGNL1	0.000469005	-0.401597	0.469	0.591	1
COMMD7	0.000474724	0.260393	0.406	0.251	1
NICN1	0.000475317	-0.30479	0.167	0.332	1
UPB1	0.000479487	-0.273357	0.479	0.668	1
SLC27A6	0.000481781	0.390866	0.49	0.337	1
CYP4F12	0.000484404	-0.310132	0.146	0.312	1
MMP15	0.000485977	-0.375172	0.312	0.456	1
ARHGAP28	0.000489503	-0.250486	0.333	0.506	1
MRC2	0.000492906	0.254189	0.281	0.155	1
MLXIPL	0.000493152	-0.395133	0.51	0.628	1
SLC5A8	0.000499153	-0.347967	0.146	0.302	1
NTRK2	0.000508605	0.288364	0.594	0.434	1
ITGAE	0.000511392	0.334795	0.615	0.45	1
HECW2	0.000513566	0.262567	0.448	0.288	1
PTPRE	0.000514716	0.372024	0.594	0.447	1
TPCN2	0.000515134	-0.278251	0.802	0.874	1
PLD5	0.000516142	0.359885	0.438	0.3	1
AL356053.1	0.000519335	0.259415	0.323	0.185	1
REXO1	0.000520209	-0.382955	0.552	0.643	1
MOB3B	0.000521815	-0.298221	0.771	0.819	1
UBE2V1	0.000523139	0.259832	0.458	0.299	1
PAQR7	0.000528078	-0.325319	0.302	0.48	1
MTR	0.000539602	-0.287973	0.552	0.692	1
COQ8A	0.000539838	-0.326957	0.615	0.729	1
RYR3	0.00054231	0.269317	0.729	0.607	1
TNIK	0.000545145	0.288051	0.958	0.843	1
ERI1	0.000546114	0.289158	0.688	0.523	1
MROH2A	0.000552105	0.258222	0.312	0.178	1
ST20-MTHFS	0.000555442	-0.293541	0.604	0.708	1
CHRNA4	0.000559183	-0.362833	0.688	0.776	1
GADL1	0.000562581	0.264084	0.312	0.185	1
TMEM184A	0.000566025	-0.342639	0.406	0.54	1
PANX2	0.00056816	-0.292549	0.073	0.213	1
HMOX1	0.000571652	-0.330541	0.385	0.563	1
OFCC1	0.000575808	0.336747	0.667	0.529	1
DLST	0.000593354	-0.319551	0.333	0.486	1
PCK2	0.000596273	-0.37421	0.51	0.609	1
LARP1B	0.000596369	-0.251902	0.49	0.66	1
PPP2R2C	0.000597007	0.442965	0.365	0.22	1
ZNF512	0.000597154	0.251698	0.219	0.107	1
PAX8	0.000612569	-0.291816	0.906	0.912	1
ZNF365	0.000616375	0.39586	0.438	0.304	1
DAPK2	0.000620351	0.334866	0.531	0.385	1
MRPL40	0.000623992	-0.314854	0.156	0.311	1
TIMP3	0.000644285	0.366283	0.417	0.288	1
EYA1	0.000648088	0.297794	0.396	0.238	1
HMGA2	0.000657493	0.310047	0.656	0.491	1
ADD1	0.000657829	-0.288824	0.542	0.707	1
ATP1A1	0.000662588	-0.351245	0.5	0.624	1
NEO1	0.000665426	-0.320548	0.542	0.692	1
MT1X	0.000669784	-0.291651	0.135	0.285	1
ENTPD5	0.000671106	-0.356	0.552	0.689	1
IHH	0.000677169	-0.333147	0.281	0.442	1
SLC35F4	0.00068062	0.362077	0.531	0.367	1
NRDE2	0.000683569	-0.292613	0.385	0.528	1
SLC9A3R1	0.00068444	-0.291073	0.708	0.792	1
SNAP25	0.000684931	0.276743	0.26	0.139	1
TUT1	0.00069009	-0.35529	0.344	0.515	1
AC037459.4	0.000695538	-0.386721	0.479	0.601	1
ECE1	0.000695832	-0.290764	0.729	0.829	1
EPB41L3	0.000698192	-0.259152	0.802	0.853	1
GRIA1	0.000707058	0.307158	0.375	0.236	1
AKAP1	0.000714019	-0.34007	0.542	0.645	1
AHCY	0.0007173	-0.340245	0.531	0.706	1
CLYBL	0.000726734	-0.295054	0.688	0.8	1
COL24A1	0.000736896	0.303234	0.427	0.278	1
PRKCD	0.000736913	-0.342787	0.458	0.586	1
SH3GL3	0.000737536	0.254552	0.323	0.184	1
PIK3CD	0.000739025	0.269185	0.531	0.382	1
SLC6A12	0.000739923	-0.388054	0.49	0.591	1
LEMD1	0.000749207	0.351797	0.458	0.317	1
FAM118A	0.000757941	-0.317556	0.229	0.403	1
BBOF1	0.000763881	-0.333511	0.385	0.545	1
RAB36	0.000769846	-0.275838	0.323	0.476	1
RGS6	0.000773223	0.369526	0.583	0.461	1
FTCD	0.000773876	-0.36918	0.292	0.44	1
DOK7	0.000785128	-0.383014	0.51	0.619	1
AF011889.5	0.000785449	-0.316531	0.219	0.361	1
IPCEF1	0.000787362	0.307934	0.635	0.491	1
TNFAIP8L1	0.00079354	-0.303553	0.125	0.27	1
ST3GAL6	0.000798391	-0.364584	0.458	0.585	1
CDH1	0.000814055	0.327699	0.51	0.338	1
MAML1	0.000819505	-0.306082	0.531	0.691	1
RUNX1T1	0.00082604	0.260776	0.302	0.167	1
DPP10	0.000827765	0.275152	0.802	0.735	1
LRP5	0.000827821	-0.292721	0.812	0.868	1
LETM1	0.000828956	-0.361978	0.531	0.632	1
NOP14	0.000835322	-0.306196	0.292	0.466	1
DNAJC2	0.000839485	-0.287807	0.115	0.259	1
ZFHX3	0.000841602	0.288884	0.781	0.653	1
ANKHD1-EIF4EBP3	0.000843068	-0.305138	0.729	0.816	1
PECR	0.000845793	-0.319456	0.49	0.632	1
SREBF1	0.00085642	-0.32209	0.49	0.619	1
MTMR3	0.000862503	0.292386	0.698	0.534	1
GTDC1	0.00086833	0.315778	0.698	0.576	1
DNAJC16	0.000868589	-0.307755	0.677	0.787	1
DUSP28	0.000871729	-0.321726	0.177	0.327	1
GRINA	0.000875772	-0.3226	0.208	0.34	1
UBE2I	0.000882488	-0.320479	0.208	0.358	1
TMCC1	0.000883276	0.305798	0.771	0.636	1
LNX1	0.000885405	0.290186	0.615	0.468	1
SCAP	0.000886408	-0.283848	0.406	0.571	1
ZFAND5	0.00089147	-0.327271	0.375	0.537	1
ZNF436	0.0009071	-0.347542	0.302	0.429	1
PRKCQ	0.000916287	0.289897	0.521	0.367	1
TIE1	0.000917864	0.277172	0.229	0.122	1
AGMAT	0.000918623	-0.317752	0.271	0.44	1
GLT8D2	0.000921143	0.274593	0.365	0.225	1
SAMD4B	0.000938382	0.263213	0.531	0.36	1
SORCS1	0.000941565	0.31022	0.844	0.708	1
KCNAB2	0.000943192	-0.307173	0.594	0.695	1
ADAMTS5	0.000955346	-0.297992	0.26	0.435	1
EYA4	0.000960908	0.350908	0.302	0.179	1
NDST1	0.000962913	-0.274666	0.677	0.749	1
ZNF34	0.000963002	-0.273502	0.135	0.288	1
FP325317.1	0.000972774	-0.287105	0.115	0.255	1
CTD-2535L24.2	0.000976916	0.260092	0.479	0.327	1
KCNN3	0.000991057	0.297991	0.5	0.334	1
KBTBD8	0.000996577	-0.280859	0.115	0.257	1
TMPRSS2	0.00100311	-0.340332	0.531	0.642	1
CDC26	0.00101099	-0.316796	0.26	0.388	1
AQP11	0.00102436	-0.300298	0.25	0.402	1
C9	0.00102949	-0.305451	0.698	0.811	1
PCNX3	0.00103078	-0.325907	0.344	0.526	1
DPP9	0.00104393	-0.260642	0.385	0.548	1
ATP5G2	0.00104652	-0.295196	0.375	0.533	1
NOP56	0.00104965	-0.275523	0.104	0.242	1
SENP8	0.00105106	-0.296924	0.292	0.454	1
GTPBP1	0.00105231	-0.275311	0.542	0.677	1
SLC51B	0.00106649	-0.295453	0.208	0.358	1
ZNF814	0.00107514	-0.262756	0.167	0.335	1
SPAG5	0.00107553	-0.325557	0.188	0.331	1
KIF6	0.00110657	0.300432	0.49	0.35	1
MIGA2	0.00110934	-0.308628	0.323	0.488	1
NAPRT	0.00111058	-0.31842	0.208	0.352	1
XXcos-LUCA11.5	0.00111167	-0.290545	0.552	0.663	1
PHF3	0.00111324	-0.310778	0.427	0.565	1
CLSTN2	0.0011211	0.435198	0.698	0.53	1
GPC3	0.00112144	0.254856	0.781	0.64	1
SCRN2	0.00112152	-0.332311	0.292	0.415	1
KCNK9	0.00113015	0.26196	0.26	0.142	1
LHX4	0.00113327	-0.322426	0.427	0.571	1
TRAF4	0.00113524	-0.311791	0.427	0.569	1
EPHA6	0.00113653	0.314178	0.698	0.575	1
MPST	0.00115504	-0.293315	0.302	0.468	1
APBB1IP	0.00115911	0.287654	0.5	0.345	1
BICD1	0.00116882	0.314084	0.635	0.508	1
DOPEY2	0.00117088	0.307419	0.604	0.494	1
SNX22	0.00118431	-0.302225	0.229	0.381	1
KAZN	0.00119166	0.329188	0.979	0.977	1
ATP2B2	0.00120276	0.285389	0.656	0.487	1
FBXL13	0.00120399	0.254891	0.719	0.545	1
KRBOX1	0.00121939	0.274742	0.708	0.576	1
ADGRG6	0.00122146	0.276827	0.573	0.414	1
PIP4K2A	0.00122406	0.322389	0.615	0.484	1
PAH	0.00123612	-0.302299	0.5	0.642	1
FGFR1	0.0012419	0.2697	0.5	0.344	1
NPAS3	0.00124581	0.339242	0.802	0.677	1
STON1	0.00124851	-0.306307	0.281	0.43	1
NINJ1	0.00125286	-0.279441	0.344	0.521	1
GNGT1	0.00126479	0.288875	0.469	0.326	1
SUCLA2	0.00127406	-0.266838	0.125	0.262	1
ANKRD34A	0.0012815	-0.257461	0.115	0.254	1
RP11-296A16.1	0.00130276	-0.316337	0.417	0.538	1
CDKAL1	0.00130943	0.29744	0.938	0.846	1
GRIA3	0.00132648	0.291856	0.438	0.312	1
BTBD11	0.00132823	0.254174	0.625	0.465	1
NSMF	0.00133544	-0.309684	0.417	0.56	1
ANKMY1	0.00134723	-0.322208	0.438	0.56	1
MED13L	0.00135069	0.304862	0.823	0.7	1
GRM7	0.00135136	0.297979	0.802	0.742	1
NR1I3	0.00135639	-0.295658	0.115	0.239	1
TADA1	0.00136257	-0.305247	0.219	0.36	1
TFB2M	0.00136327	-0.293331	0.146	0.279	1
MRPS22	0.00136794	0.294023	0.562	0.428	1
SEL1L2	0.00137446	-0.317998	0.24	0.392	1
PLD6	0.00140312	-0.298916	0.156	0.298	1
LRRC7	0.00140705	0.402368	0.677	0.567	1
SLC44A1	0.0014118	-0.304203	0.51	0.641	1
PRPSAP1	0.00141487	0.317964	0.438	0.306	1
SLC12A6	0.00142031	-0.315334	0.458	0.588	1
RP11-566K11.2	0.00143521	0.308965	0.292	0.17	1
GPR155	0.0014422	-0.269107	0.354	0.496	1
GLI3	0.00144371	0.270011	0.698	0.527	1
ATP6V1B2	0.00145163	-0.304835	0.49	0.586	1
STK39	0.00145372	0.36398	0.677	0.56	1
ALPK2	0.00146032	0.259777	0.875	0.81	1
TEN1-CDK3	0.00146497	-0.302778	0.49	0.647	1
DDX31	0.00146742	-0.308335	0.24	0.391	1
LRRC4C	0.00147848	0.299173	0.927	0.863	1
GRID2	0.00148322	0.293382	0.792	0.694	1
KCNC3	0.0014888	-0.302465	0.604	0.731	1
DUSP6	0.00149008	-0.328629	0.333	0.48	1
RASSF4	0.00149832	-0.310254	0.677	0.783	1
PNP	0.00150036	-0.258493	0.26	0.419	1
GGT1	0.00151281	-0.273626	0.771	0.846	1
ARPP21	0.00152733	-0.337223	0.312	0.463	1
TENM3	0.00154503	0.346586	0.646	0.509	1
MDH2	0.00155055	-0.318266	0.24	0.382	1
MTNR1A	0.00156255	-0.338678	0.26	0.407	1
NFATC2	0.00157392	0.273822	0.49	0.342	1
MAMDC4	0.0015745	-0.312321	0.438	0.554	1
HHAT	0.00158405	0.261583	0.708	0.549	1
TBC1D13	0.00158699	-0.261827	0.281	0.441	1
NCALD	0.0015872	0.28773	0.594	0.457	1
SLC23A1	0.00159011	-0.334915	0.344	0.481	1
AGT	0.00159035	-0.272417	0.312	0.48	1
STC2	0.00159313	-0.252772	0.333	0.487	1
PDP2	0.00159866	-0.275547	0.229	0.402	1
SAMM50	0.00160348	-0.30308	0.281	0.433	1
NSD1	0.001616	0.287072	0.646	0.5	1
POMGNT1	0.00161802	0.293315	0.448	0.315	1
GNB5	0.00162233	-0.325639	0.521	0.631	1
TST	0.00163538	-0.304251	0.292	0.416	1
SOD1	0.00163639	-0.278138	0.188	0.344	1
MAPK11	0.00164011	-0.271675	0.167	0.316	1
AMZ2	0.00165321	-0.267519	0.115	0.252	1
AKAP12	0.00165458	0.323069	0.615	0.481	1
MZB1	0.00166546	-0.303127	0.135	0.265	1
NEK6	0.00168073	0.319424	0.844	0.708	1
PAK2	0.00169327	0.344529	0.5	0.383	1
ASAP1	0.00171006	0.324065	0.708	0.587	1
POLR3H	0.00172666	-0.334904	0.375	0.514	1
PPP4R4	0.00172693	0.253548	0.458	0.316	1
SLC22A11	0.00173442	-0.329061	0.458	0.595	1
PRICKLE2	0.00174414	0.289524	0.865	0.779	1
TRIM5	0.00175315	0.348407	0.469	0.349	1
GET4	0.00177416	-0.351237	0.417	0.544	1
SHANK1	0.00177569	0.265521	0.135	0.06	1
RBMS2	0.00178711	0.251289	0.438	0.293	1
PLEKHF2	0.00179327	-0.31929	0.333	0.465	1
HSPG2	0.00180494	0.405505	0.531	0.41	1
BAIAP2L2	0.00180648	-0.29894	0.375	0.524	1
TNFAIP8	0.00181821	0.347698	0.74	0.639	1
PSMD11	0.00182577	-0.29568	0.271	0.418	1
ALKBH5	0.00183023	-0.29161	0.49	0.624	1
ADCY2	0.00183211	0.267761	0.698	0.57	1
PLOD3	0.00183919	-0.255915	0.188	0.343	1
PLEKHH2	0.00185466	0.345432	0.542	0.412	1
PXN	0.00186115	-0.300884	0.51	0.62	1
EDC3	0.00187382	-0.300003	0.229	0.378	1
RCN1	0.00187711	0.366495	0.521	0.398	1
AMER1	0.00189386	-0.278975	0.229	0.369	1
EIF4EBP3	0.00189601	-0.328142	0.26	0.382	1
HMGB1	0.00189945	-0.292878	0.615	0.736	1
TMEM198	0.00190063	-0.315567	0.26	0.377	1
RALGPS1	0.00190268	0.345724	0.844	0.768	1
ZNHIT1	0.00190434	-0.264265	0.156	0.303	1
RTTN	0.00194231	-0.314273	0.365	0.5	1
DENND6B	0.00194416	-0.305048	0.354	0.482	1
TRPC4AP	0.00194599	0.281569	0.479	0.336	1
SLC5A3	0.00194632	-0.303082	0.292	0.427	1
AL135787.1	0.001955	-0.307902	0.333	0.484	1
TREH	0.00195776	-0.318538	0.344	0.496	1
NOS1	0.00196564	0.263202	0.333	0.217	1
CTTN	0.00197202	-0.329442	0.417	0.528	1
LPIN3	0.00197443	-0.270369	0.385	0.527	1
MAGI2	0.00197855	0.288661	0.927	0.909	1
GAL3ST1	0.0019807	-0.319594	0.375	0.52	1
RP13-672B3.2	0.00198189	-0.318088	0.406	0.544	1
NECAB1	0.0020019	0.272713	0.417	0.278	1
IQSEC3	0.00201267	-0.298713	0.802	0.856	1
RP11-45M22.4	0.00201786	-0.322848	0.427	0.519	1
CNNM2	0.0020258	-0.253376	0.604	0.742	1
FAM102A	0.00203694	-0.301102	0.688	0.748	1
PRKD1	0.00205046	0.269809	0.844	0.732	1
ACACB	0.00205249	-0.272831	0.542	0.679	1
PKD1	0.00210185	-0.342414	0.448	0.558	1
DAB2	0.00210989	-0.261572	0.729	0.835	1
VPS41	0.00212156	0.461469	0.5	0.383	1
MAOA	0.00212298	-0.262604	0.438	0.58	1
STEAP1B	0.00212976	0.309571	0.542	0.445	1
FXR1	0.00214658	-0.286921	0.208	0.351	1
SLC25A20	0.00217702	-0.290009	0.281	0.434	1
SLC47A2	0.00217991	-0.295157	0.583	0.704	1
TMEM41A	0.0022234	-0.254315	0.24	0.396	1
MYO5C	0.00222341	0.267151	0.427	0.286	1
SCN9A	0.00222851	-0.337339	0.292	0.415	1
SLC7A13	0.00224653	-0.322793	0.344	0.474	1
WSCD1	0.00224938	0.302977	0.76	0.643	1
SAMD5	0.00225148	-0.332592	0.562	0.667	1
TCF4	0.00227352	0.302928	0.604	0.468	1
ACSS1	0.0022845	-0.32755	0.583	0.687	1
SEC14L1	0.00228829	-0.324808	0.594	0.708	1
FUT6	0.00230496	-0.305596	0.375	0.506	1
SYNJ1	0.00231436	-0.263657	0.406	0.561	1
RUVBL1	0.0023282	-0.258179	0.625	0.761	1
MAEA	0.0023368	-0.315654	0.49	0.6	1
MVK	0.00236046	-0.295847	0.479	0.6	1
ACOT6	0.00237853	-0.296327	0.25	0.372	1
EXOSC8	0.00239347	-0.262634	0.125	0.25	1
RIDA	0.00240003	-0.315092	0.406	0.525	1
ANK1	0.00240453	0.27716	0.729	0.582	1
BBOX1	0.00241509	-0.274318	0.5	0.639	1
IPPK	0.00241855	-0.29259	0.406	0.529	1
KANK4	0.00242165	-0.295948	0.198	0.334	1
CLTB	0.00244414	-0.283013	0.208	0.345	1
TXNDC11	0.00244437	-0.279477	0.448	0.578	1
DLEC1	0.00244589	-0.354083	0.479	0.58	1
MSRB1	0.00244877	-0.267834	0.406	0.535	1
CLDN2	0.00245401	-0.308951	0.344	0.482	1
STKLD1	0.00246522	-0.282056	0.26	0.403	1
MESDC1	0.00247089	-0.281603	0.146	0.271	1
GPR143	0.00249266	0.262278	0.292	0.176	1
TMEM115	0.00249743	-0.277235	0.312	0.453	1
SRA1	0.00253437	-0.325547	0.448	0.545	1
ACE2	0.00253553	-0.282003	0.177	0.316	1
TNKS1BP1	0.00253582	0.392057	0.427	0.309	1
APP	0.00254541	0.308988	0.75	0.677	1
CLCN2	0.00254608	-0.311636	0.521	0.608	1
TSPAN5	0.00256292	0.275746	0.354	0.236	1
MRPS2	0.00256804	-0.281778	0.188	0.319	1
FBXL5	0.00258436	-0.296478	0.51	0.616	1
SIN3A	0.00259647	-0.253703	0.656	0.772	1
SSX2IP	0.00259799	-0.266515	0.281	0.428	1
RUBCN	0.00259882	0.334374	0.635	0.49	1
TMIGD3	0.00261126	0.266113	0.375	0.251	1
FERMT2	0.00261322	-0.297249	0.583	0.68	1
HLA-DMA	0.00261346	-0.270447	0.365	0.506	1
PCBP4	0.00263444	-0.279334	0.292	0.44	1
ADGRB3	0.00264883	0.286664	0.646	0.514	1
ZNF513	0.00265114	-0.275406	0.271	0.416	1
SCLY	0.00265411	-0.336817	0.406	0.52	1
CRY1	0.00265583	0.320085	0.552	0.381	1
RNF43	0.00266422	-0.27372	0.448	0.576	1
NIPA2	0.00267256	-0.26307	0.229	0.377	1
SLC22A24	0.00267286	-0.27369	0.25	0.394	1
MTSS1L	0.00267866	0.300443	0.281	0.171	1
SAFB2	0.00267888	-0.304712	0.542	0.628	1
AC002429.5	0.00267897	0.301899	0.469	0.33	1
AKAP6	0.00270784	0.285756	0.833	0.719	1
RASAL2	0.00270892	0.385194	0.729	0.638	1
TNS2	0.00272036	-0.319832	0.656	0.722	1
AP2B1	0.00272521	-0.273839	0.406	0.567	1
CMSS1	0.00274351	0.256236	0.771	0.648	1
NFKBIB	0.00275602	-0.259213	0.177	0.321	1
CADM2	0.00277399	0.283218	0.667	0.526	1
ARL3	0.00277824	-0.30905	0.438	0.574	1
CXXC5	0.00280243	0.26791	0.698	0.586	1
GGA1	0.00280709	0.25743	0.5	0.36	1
PLEKHG6	0.00281769	-0.305268	0.354	0.487	1
OVOL2	0.00283029	-0.259695	0.792	0.816	1
SLC27A2	0.00284815	-0.324585	0.635	0.707	1
CYB561A3	0.00288133	-0.30233	0.198	0.326	1
HGD	0.00288205	-0.312345	0.552	0.648	1
NF1	0.00289234	0.386917	0.635	0.545	1
MGAT1	0.00289265	-0.335247	0.396	0.5	1
SEMA3A	0.00295335	0.27067	0.448	0.31	1
NDUFA11	0.00299117	-0.321108	0.51	0.634	1
DZIP1	0.00299542	-0.254818	0.531	0.654	1
SEMA3B	0.00300429	-0.281496	0.396	0.539	1
FAAP20	0.00302605	-0.280052	0.708	0.779	1
COA7	0.00303054	-0.2916	0.219	0.364	1
ASB13	0.00306803	-0.289681	0.469	0.595	1
ITGA6	0.00310902	-0.252972	0.531	0.653	1
SUSD3	0.0031252	-0.291719	0.458	0.573	1
PHF19	0.00312608	0.316014	0.406	0.29	1
OSBPL9	0.00314829	0.275999	0.792	0.643	1
RANBP10	0.00316653	-0.28723	0.448	0.607	1
BAIAP2L1	0.00318772	0.338198	0.406	0.286	1
METTL7A	0.00319005	-0.287565	0.271	0.398	1
DHRS3	0.00319026	-0.326186	0.615	0.696	1
RP5-1021I20.4	0.00320829	-0.251376	0.458	0.612	1
SAMD12	0.00321735	0.273269	0.729	0.604	1
ENTPD2	0.00324202	-0.288319	0.281	0.422	1
NRXN1	0.00326051	0.328191	0.823	0.748	1
NR2F6	0.00329636	-0.310731	0.396	0.512	1
RALYL	0.003297	0.307245	0.552	0.434	1
PAK1	0.0032973	-0.31273	0.625	0.702	1
SSH1	0.00334101	0.315053	0.677	0.561	1
IFT88	0.00335405	-0.311326	0.427	0.59	1
UVSSA	0.00335955	-0.290523	0.406	0.541	1
GLG1	0.00336182	-0.262944	0.625	0.718	1
NPR3	0.00336406	-0.303514	0.656	0.779	1
CBLN2	0.00336678	-0.301366	0.229	0.36	1
FOXN3	0.00337316	0.293822	0.771	0.699	1
DAZAP1	0.00337856	-0.296234	0.521	0.62	1
PDE8A	0.00338883	-0.294984	0.802	0.828	1
ANKRD11	0.00339066	-0.274288	0.854	0.933	1
CTD-2192J16.17	0.00339785	-0.255354	0.479	0.585	1
TBPL1	0.00341456	-0.253613	0.219	0.35	1
PHYHIPL	0.00342596	-0.28879	0.292	0.423	1
RP11-505K9.4	0.00343262	-0.260627	0.229	0.366	1
LRRC24	0.00345744	-0.25431	0.26	0.412	1
QTRT1	0.00346228	-0.270146	0.146	0.271	1
G6PC	0.0034787	-0.340198	0.271	0.396	1
MACF1	0.00348776	0.32594	0.958	0.926	1
CAMK2B	0.00349219	0.362639	0.5	0.374	1
CCDC88C	0.0035103	-0.250707	0.677	0.763	1
EMX2	0.00351047	-0.302938	0.427	0.519	1
C5orf56	0.00354971	0.265527	0.625	0.502	1
CLIC4	0.00357152	-0.261313	0.76	0.804	1
TRAM2	0.00364735	0.276514	0.615	0.492	1
PGP	0.00371099	-0.281533	0.24	0.37	1
THRA	0.00373531	-0.281836	0.583	0.676	1
DEAF1	0.00374477	-0.255758	0.729	0.835	1
PTAR1	0.00375628	-0.27686	0.26	0.407	1
RP11-318A15.7	0.0037669	-0.286894	0.302	0.414	1
ABCB1	0.00378003	-0.272631	0.604	0.697	1
HMCN2	0.00380705	0.293678	0.656	0.524	1
MAP7	0.00383143	-0.279272	0.75	0.777	1
WWC1	0.00384131	0.280219	0.948	0.893	1
CA13	0.00384425	-0.306939	0.385	0.502	1
PARD6B	0.00388245	-0.252631	0.615	0.69	1
FBN2	0.00391093	0.272583	0.469	0.353	1
PRKAR1B	0.00392102	-0.283721	0.635	0.731	1
RELL1	0.00393479	0.275009	0.719	0.551	1
DIAPH2	0.00400792	0.367941	0.708	0.599	1
TMEM101	0.00403325	-0.276544	0.146	0.262	1
JADE2	0.00404381	-0.265873	0.625	0.707	1
EFNA1	0.00407597	-0.280396	0.49	0.607	1
C19orf24	0.00414538	-0.257236	0.229	0.35	1
ACOXL	0.00415485	0.274747	0.698	0.597	1
DDX56	0.00420409	-0.30479	0.229	0.353	1
WDPCP	0.00421553	0.302181	0.812	0.723	1
ETS1	0.00422038	0.347623	0.594	0.495	1
FDXACB1	0.0042568	-0.265345	0.177	0.3	1
EPB41L5	0.00428921	-0.285765	0.51	0.606	1
DENND1C	0.00429903	-0.2981	0.302	0.425	1
ETV6	0.00436515	0.258848	0.802	0.707	1
SERBP1	0.00437581	-0.256272	0.229	0.347	1
TMEM52	0.00441169	-0.271275	0.198	0.339	1
MYO9B	0.00441568	0.279534	0.51	0.389	1
RASGRP1	0.00444176	-0.287854	0.49	0.591	1
SERF2	0.00449468	-0.278917	0.417	0.527	1
CIPC	0.00449473	-0.281113	0.292	0.409	1
SOWAHB	0.00455065	-0.293288	0.219	0.338	1
ST3GAL1	0.00458059	-0.292904	0.635	0.762	1
CDK10	0.00461972	-0.260061	0.354	0.488	1
FAM110C	0.00463587	-0.271913	0.24	0.37	1
AGFG1	0.00465452	0.288058	0.479	0.352	1
ST8SIA1	0.00466106	0.279672	0.531	0.392	1
NTM	0.00466245	0.306974	0.865	0.83	1
PROB1	0.00468986	-0.308482	0.229	0.343	1
TRIM35	0.00470208	-0.276058	0.312	0.441	1
CCNYL1	0.00471355	-0.254536	0.5	0.611	1
TTC21B	0.00471574	-0.272915	0.385	0.506	1
SLC31A1	0.00472797	-0.28455	0.292	0.418	1
KCTD16	0.00473954	0.251695	0.594	0.456	1
ACTR6	0.00479466	-0.282762	0.344	0.463	1
GSK3A	0.00480953	-0.270587	0.417	0.54	1
TMEM70	0.00482381	-0.265884	0.25	0.368	1
TMCC2	0.0048362	0.252312	0.396	0.287	1
GADD45G	0.0048546	-0.251098	0.219	0.351	1
MTMR4	0.00485982	-0.274968	0.448	0.571	1
TMEM186	0.00486282	-0.262304	0.26	0.383	1
CYSTM1	0.0048734	-0.285018	0.823	0.854	1
ABCC2	0.00487704	-0.299156	0.281	0.413	1
METTL21B	0.00488277	-0.292505	0.438	0.548	1
MRPS6	0.00492396	-0.302254	0.417	0.511	1
KCNJ15	0.00494484	-0.328541	0.771	0.794	1
CHAD	0.004953	-0.285438	0.177	0.295	1
ZNF536	0.00500741	0.283913	0.562	0.424	1
LUC7L2	0.00501851	-0.281127	0.573	0.668	1
CLSTN3	0.00506203	-0.266295	0.458	0.607	1
CCDC85C	0.00519206	-0.26931	0.833	0.871	1
SEMA6D	0.00524881	0.28743	0.542	0.424	1
MLLT1	0.00527448	-0.294161	0.562	0.64	1
STXBP6	0.00529319	0.304501	0.719	0.602	1
SUSD1	0.00530164	0.290708	0.792	0.68	1
PLCE1	0.00532343	0.283928	0.406	0.286	1
VRK2	0.00532905	0.261415	0.469	0.353	1
ZFYVE21	0.00533876	-0.295903	0.344	0.464	1
PMVK	0.00535783	-0.298469	0.312	0.426	1
RIMS1	0.00535874	0.270556	0.458	0.343	1
DSCAM	0.00542272	0.250169	0.625	0.489	1
EPB41L4A	0.00544599	0.25933	0.865	0.833	1
ARHGDIA	0.00550225	-0.270179	0.219	0.334	1
GPER1	0.00557089	-0.293127	0.312	0.426	1
ABCA4	0.00558621	0.276733	0.594	0.451	1
CTDSP1	0.00559653	-0.282428	0.458	0.571	1
RP11-111M22.2	0.00562504	-0.278861	0.24	0.371	1
PKP1	0.00569577	0.263501	0.302	0.189	1
ENPP4	0.00570345	-0.259894	0.188	0.292	1
AKT1	0.00570648	-0.306701	0.354	0.47	1
NFKBIZ	0.00570657	0.30401	0.469	0.37	1
HACD2	0.00570849	-0.26865	0.323	0.452	1
MAD1L1	0.00578749	-0.268003	0.823	0.896	1
XAB2	0.00579744	-0.260183	0.198	0.319	1
DDX58	0.00583513	-0.286499	0.375	0.478	1
PHACTR1	0.00584607	0.388874	0.688	0.541	1
EHHADH	0.00586286	-0.258563	0.521	0.631	1
SPRY1	0.00587266	-0.265914	0.229	0.345	1
ITPKB	0.00591537	0.257794	0.375	0.255	1
MMRN2	0.00593649	-0.288102	0.542	0.641	1
CST3	0.0059549	-0.267966	0.323	0.439	1
GLMP	0.00605523	-0.257063	0.146	0.26	1
FAM19A1	0.00606398	0.293686	0.427	0.323	1
C7orf55-LUC7L2	0.00610219	-0.275166	0.573	0.666	1
PQLC1	0.006151	-0.268751	0.573	0.671	1
KIAA0922	0.00619459	-0.312523	0.667	0.701	1
MME	0.00626492	-0.296658	0.625	0.701	1
ZNF366	0.00633433	-0.280054	0.323	0.426	1
BAZ1B	0.00639055	0.251328	0.573	0.453	1
LYSMD4	0.00644056	-0.256155	0.281	0.409	1
MBD5	0.00648958	0.257073	0.854	0.793	1
MORC4	0.00649822	-0.295578	0.656	0.707	1
H6PD	0.0065223	-0.254597	0.448	0.557	1
MTTP	0.00652252	-0.274695	0.25	0.36	1
PCGF2	0.00652401	-0.322074	0.427	0.53	1
NRIP1	0.00657975	-0.299148	0.583	0.691	1
PPAT	0.00667051	-0.256785	0.365	0.479	1
C11orf54	0.00693933	-0.259607	0.396	0.552	1
ZNF483	0.00694896	-0.261493	0.167	0.282	1
FSTL4	0.00697012	0.283788	0.792	0.679	1
SLC2A11	0.00700494	-0.254438	0.24	0.372	1
HM13	0.00708206	0.267946	0.594	0.497	1
DYNC1LI1	0.00712945	-0.256711	0.177	0.29	1
BMPR1B	0.00716164	0.327689	0.406	0.284	1
CTD-3105H18.18	0.00718225	-0.267141	0.26	0.366	1
PSME4	0.00724284	0.296091	0.385	0.278	1
ECHDC2	0.00738841	-0.259986	0.396	0.529	1
RPN2	0.00739491	-0.305148	0.375	0.481	1
MYO1B	0.00751132	0.297783	0.49	0.377	1
SORBS3	0.00755697	-0.262929	0.375	0.515	1
LRRC28	0.00762713	-0.284213	0.708	0.736	1
ANXA11	0.00765851	0.294333	0.677	0.585	1
MGAT4C	0.00766433	0.38569	0.542	0.415	1
LMTK2	0.00773102	-0.258627	0.677	0.739	1
PCNA	0.00774376	-0.265626	0.375	0.475	1
SELO	0.00777333	-0.257252	0.333	0.454	1
ACADL	0.0079267	-0.26833	0.458	0.572	1
MRGPRF	0.0079609	-0.250914	0.24	0.368	1
PACRG	0.00801036	0.266615	0.688	0.603	1
RNF215	0.00802649	-0.252601	0.552	0.626	1
ALDH2	0.00805323	-0.261648	0.688	0.737	1
IL17RE	0.00811572	-0.26738	0.177	0.281	1
SLC37A1	0.00815164	-0.270953	0.646	0.728	1
STK33	0.00829233	0.252814	0.365	0.251	1
FAM155A	0.00833419	0.333831	0.51	0.426	1
ASH1L	0.00837378	-0.252809	0.51	0.649	1
GRIP1	0.00844236	0.291459	0.469	0.361	1
RCL1	0.00846097	-0.257801	0.583	0.651	1
TOLLIP	0.00846414	-0.268273	0.677	0.71	1
TRIP4	0.00855112	-0.254733	0.281	0.4	1
SRSF2	0.00861126	-0.278105	0.302	0.404	1
LARP4	0.00870885	-0.258951	0.406	0.489	1
MFSD12	0.00874613	-0.25139	0.635	0.71	1
CRYZL1	0.00882877	-0.290197	0.49	0.571	1
SORD	0.008853	-0.257522	0.385	0.489	1
MTUS2	0.00887907	0.301207	0.625	0.536	1
PTGR1	0.00888094	-0.283878	0.375	0.467	1
HPN	0.00890316	-0.291498	0.583	0.677	1
CC2D2A	0.00893977	-0.25289	0.677	0.712	1
DFFB	0.00899839	-0.293468	0.417	0.515	1
LRRK1	0.00908193	0.251643	0.5	0.381	1
TMX2-CTNND1	0.00913761	-0.252958	0.74	0.787	1
TRIM2	0.00919237	0.30043	0.708	0.595	1
VMAC	0.00919818	-0.282674	0.406	0.518	1
KLF9	0.00922319	-0.290956	0.635	0.68	1
PANK4	0.00924114	-0.265275	0.292	0.412	1
NIT2	0.00925796	-0.261575	0.406	0.545	1
CCNG1	0.00944283	-0.251721	0.24	0.358	1
MYH9	0.00952254	0.335948	0.865	0.787	1
PHF20	0.00982932	0.304936	0.688	0.583	1
HIP1	0.00984253	0.376975	0.656	0.571	1
PDE9A	0.0101328	-0.264023	0.594	0.657	1
IDH1	0.0101897	-0.262919	0.479	0.56	1
MAN1C1	0.0102239	0.291389	0.698	0.599	1
FGFR3	0.010234	-0.283344	0.458	0.57	1
PLSCR4	0.0102998	-0.27317	0.25	0.361	1
TPH2	0.0105095	0.298445	0.406	0.291	1
SLC44A4	0.0107595	-0.295676	0.427	0.513	1
SLC45A4	0.0108992	-0.286961	0.76	0.783	1
RP11-571M6.15	0.0109105	-0.252287	0.406	0.52	1
GATSL3	0.0109679	-0.263316	0.375	0.477	1
ASS1	0.0112444	-0.269271	0.792	0.829	1
CHD8	0.0113539	-0.278294	0.365	0.473	1
PLAC1	0.0114246	0.250918	0.25	0.16	1
HEMK1	0.0115347	-0.317078	0.542	0.608	1
RASGEF1C	0.0115578	0.290776	0.312	0.205	1
ATP7A	0.0115646	0.342334	0.312	0.207	1
EEF2K	0.0116227	-0.272056	0.354	0.47	1
STAG2	0.0116322	0.318625	0.615	0.537	1
RP11-864I4.1	0.0116753	-0.281238	0.615	0.691	1
RP11-298I3.5	0.0116945	-0.261209	0.5	0.583	1
THNSL2	0.0117125	-0.265343	0.333	0.439	1
SBF2	0.0119228	0.256197	0.74	0.619	1
FBXO31	0.0120191	-0.279603	0.656	0.717	1
EMX1	0.0120819	-0.267541	0.49	0.581	1
LRRC45	0.0121822	-0.282637	0.458	0.552	1
STK11	0.0121943	0.272396	0.542	0.453	1
POLR2H	0.0122329	-0.251394	0.396	0.488	1
SYTL2	0.012376	0.283136	0.448	0.336	1
SLC25A1	0.0124202	-0.281105	0.312	0.407	1
ANO3	0.0125007	0.25975	0.417	0.316	1
ZBTB48	0.012691	-0.262451	0.323	0.413	1
C3	0.0128191	0.294226	0.354	0.239	1
DCAF12	0.0128679	-0.254919	0.24	0.343	1
FIS1	0.0128913	-0.251953	0.281	0.405	1
MYO1C	0.0129889	0.250454	0.427	0.327	1
SLC17A1	0.012991	-0.254582	0.302	0.418	1
SRPK2	0.0130788	0.254522	0.771	0.646	1
UTRN	0.013223	0.258465	0.688	0.638	1
AKR1E2	0.0132342	0.289824	0.271	0.176	1
PALM	0.01328	-0.298392	0.552	0.608	1
CPED1	0.0133552	0.255607	0.417	0.312	1
SURF4	0.0134249	-0.277468	0.292	0.386	1
GRAMD2	0.0136276	-0.289179	0.521	0.576	1
PPFIBP1	0.0136416	0.257815	0.677	0.592	1
MARCH1	0.0137999	0.287207	0.615	0.476	1
MCTP1	0.0138737	0.286185	0.542	0.439	1
RNASE4	0.013951	-0.255715	0.552	0.604	1
PRKCB	0.0140738	0.29289	0.458	0.336	1
EGFLAM	0.0141721	0.275724	0.625	0.519	1
PACS2	0.0143983	-0.256163	0.604	0.69	1
TMEM25	0.0144135	-0.256453	0.25	0.345	1
RAB1A	0.0144299	-0.273167	0.542	0.591	1
MTMR10	0.0145033	-0.266552	0.448	0.556	1
MAP4	0.0146051	0.251986	0.74	0.64	1
ENOPH1	0.0148309	-0.266613	0.375	0.475	1
TRRAP	0.0149778	0.25525	0.542	0.447	1
AJUBA	0.0149882	-0.261734	0.406	0.489	1
NOX4	0.0150614	0.297362	0.573	0.481	1
FAM84B	0.0158758	-0.271458	0.438	0.531	1
ZHX1-C8orf76	0.0162504	-0.283522	0.458	0.552	1
RPS6KA2	0.0163358	0.257065	0.833	0.773	1
MAP3K7CL	0.016349	0.252258	0.375	0.277	1
MARC2	0.0165035	-0.267711	0.406	0.509	1
UXS1	0.0168749	0.323351	0.479	0.374	1
LA16c-306E5.2	0.0172018	-0.268991	0.583	0.642	1
DAB2IP	0.0174781	0.260327	0.979	0.884	1
TTC28	0.0178286	0.264918	0.906	0.863	1
KIF12	0.0178781	-0.261979	0.448	0.522	1
FAM222A	0.0188629	-0.258792	0.604	0.681	1
ZNF276	0.0188794	-0.275063	0.281	0.358	1
SEMA6C	0.0190394	-0.257712	0.312	0.409	1
RP1	0.0191314	-0.254552	0.49	0.584	1
EMC3	0.0191743	0.293182	0.406	0.309	1
RHOF	0.0204793	-0.259706	0.719	0.747	1
AFAP1	0.0207726	0.264836	0.677	0.616	1
FBXO9	0.0208918	-0.256983	0.406	0.5	1
RAB43	0.0211868	-0.258364	0.49	0.562	1
FKBP5	0.0213607	-0.281311	0.677	0.718	1
RAB3D	0.0215507	0.279345	0.458	0.36	1
NUP210	0.0225108	-0.260736	0.448	0.517	1
SLC38A8	0.0228906	-0.273339	0.292	0.375	1
MYD88	0.0248543	-0.25392	0.323	0.403	1
PTPN3	0.0250428	0.25388	0.677	0.622	1
STARD8	0.0252662	-0.250454	0.469	0.54	1
GRM4	0.0255483	0.285531	0.292	0.206	1
RBMS1	0.0263046	0.255078	0.74	0.656	1
KCND3	0.0265825	0.267298	0.323	0.236	1
NR6A1	0.027449	0.261417	0.802	0.72	1
ANKRD44	0.0277872	0.271362	0.615	0.539	1
MAST2	0.0285816	0.266964	0.667	0.604	1
MAPK1	0.0289199	0.299779	0.5	0.42	1
GRIK3	0.02897	0.254918	0.198	0.131	1
TDRD9	0.0300065	0.32335	0.281	0.191	1
GNG7	0.0303812	0.287015	0.875	0.807	1
TTC23	0.0314881	-0.260926	0.552	0.588	1
TMEM108	0.0315189	0.284128	0.375	0.271	1
NFASC	0.0327144	-0.251015	0.656	0.711	1
EBF1	0.037888	0.341475	0.385	0.305	1
UBR5	0.0387943	0.282569	0.542	0.437	1
SLC35F1	0.0409346	0.322607	0.458	0.373	1
DNAJC18	0.0426582	-0.276249	0.5	0.518	1
AC013264.1	0.0434836	0.259175	0.594	0.527	1
FANK1	0.0461731	0.253653	0.323	0.242	1
CUEDC1	0.0466588	0.2647	0.76	0.719	1
POLN	0.0470104	0.320127	0.417	0.327	1
TRAPPC3	0.0491141	0.27666	0.448	0.372	1
SLC9A5	0.0497279	0.282502	0.406	0.323	1
NAV3	0.0498945	0.335075	0.656	0.562	1
STIM1	0.0523717	0.263718	0.552	0.5	1
CHST8	0.0555316	0.29159	0.344	0.27	1
HIVEP1	0.0575089	0.287451	0.698	0.619	1
EPN2	0.0591271	0.25145	0.542	0.478	1
RHBDF2	0.0598609	0.296733	0.312	0.247	1
CBFA2T2	0.0650101	0.272226	0.667	0.592	1
CEP128	0.0666084	0.354177	0.5	0.436	1
SERINC5	0.072301	0.299259	0.417	0.364	1
PRIM2	0.0750165	0.267959	0.375	0.306	1
NHSL2	0.0760636	0.260367	0.417	0.334	1
KIRREL3	0.0887804	0.275383	0.719	0.668	1
DACH2	0.102825	0.277239	0.396	0.336	1
PAX5	0.113197	0.26239	0.344	0.268	1
XPR1	0.153282	0.311977	0.594	0.596	1
C1orf112	0.174898	0.253391	0.312	0.264	1
IL18R1	0.205727	0.325201	0.24	0.187	1
IL12RB1	0.32478	0.250777	0.24	0.214	1

## Sheet: PT3
	p_val	avg_log2FC	pct.1	pct.2	p_val_adj
ZBTB16	3.03213e-211	-0.972363	0.847	0.973	6.03122e-207
RUNX1	4.30146e-139	0.81475	0.936	0.804	8.55602e-135
CRISPLD2	2.02516e-136	0.890205	0.783	0.403	4.02825e-132
ZBTB7C	5.59517e-132	0.845233	0.838	0.565	1.11293e-127
SORCS2	6.724e-130	0.886202	0.775	0.441	1.33747e-125
PCNX2	6.53427e-127	0.812192	0.665	0.272	1.29973e-122
ADAMTS2	1.37297e-119	0.867007	0.694	0.32	2.73098e-115
MEGF11	4.88678e-115	0.799687	0.76	0.441	9.72029e-111
ADAM12	1.41445e-114	0.777223	0.837	0.546	2.81349e-110
GRIK4	8.57027e-107	0.74179	0.82	0.557	1.70471e-102
TNC	4.7847e-104	0.774857	0.557	0.189	9.51725e-100
CDCP1	2.82537e-103	0.650148	0.428	0.081	5.61994e-99
LDLRAD4	5.5093e-102	0.68596	0.913	0.725	1.09585e-97
UTY	1.65878e-101	-0.472805	0.023	0.219	3.29949e-97
KCNIP1	9.90273e-98	0.735524	0.803	0.535	1.96975e-93
DEC1	8.09104e-97	0.685068	0.696	0.345	1.60939e-92
KIF26B	3.20868e-95	0.615631	0.918	0.751	6.38239e-91
AHNAK2	6.052e-95	0.708949	0.665	0.33	1.2038e-90
ASIC2	3.00616e-94	0.661528	0.871	0.649	5.97956e-90
HIPK2	3.28967e-93	-0.607683	0.829	0.931	6.54348e-89
SPOCK1	1.293e-92	0.687158	0.79	0.521	2.5719e-88
PSD3	3.85682e-92	0.6762	0.848	0.63	7.67159e-88
HRH1	6.34047e-89	0.649085	0.662	0.317	1.26118e-84
PTH1R	8.34512e-89	-0.665705	0.415	0.689	1.65993e-84
NFIX	9.56994e-88	0.622813	0.882	0.645	1.90356e-83
KLF13	1.19003e-87	-0.561043	0.818	0.924	2.36708e-83
TENM2	2.20822e-87	0.583918	0.93	0.816	4.39237e-83
PRKCH	1.4415e-84	0.582606	0.88	0.7	2.86729e-80
PADI1	5.23668e-84	0.63244	0.553	0.223	1.04163e-79
ASB2	9.96195e-83	0.631709	0.504	0.184	1.98153e-78
DDC	1.25209e-82	-0.613476	0.394	0.657	2.49053e-78
ALK	2.23475e-81	0.661738	0.769	0.519	4.44513e-77
CEP112	1.62806e-80	0.603458	0.73	0.449	3.23838e-76
CLIC6	2.48305e-80	0.57407	0.396	0.093	4.93904e-76
CSMD2	1.1578e-79	0.661039	0.66	0.358	2.30299e-75
TBL1Y	5.6019e-79	-0.318199	0.015	0.161	1.11427e-74
ST6GAL1	4.83563e-74	0.620478	0.644	0.349	9.61854e-70
EPHB2	5.55901e-74	0.646715	0.717	0.452	1.10574e-69
B3GALT5	8.29661e-73	0.592242	0.462	0.167	1.65028e-68
MYL3	2.18028e-71	-0.592616	0.387	0.632	4.3368e-67
PLB1	5.82579e-71	0.582298	0.775	0.531	1.15881e-66
ARHGEF3	1.65532e-70	0.564549	0.853	0.686	3.2926e-66
PHACTR3	5.31047e-70	0.58397	0.535	0.239	1.0563e-65
CACNA1I	6.90346e-70	0.56086	0.478	0.183	1.37317e-65
PAQR5	7.03924e-70	-0.563846	0.604	0.799	1.40018e-65
DST	1.15706e-69	0.542834	0.896	0.757	2.30151e-65
RP11-192H23.4	1.1431e-68	-0.550276	0.712	0.854	2.27375e-64
NT5DC3	1.64016e-68	0.629321	0.626	0.362	3.26245e-64
TPM4	1.66991e-68	0.55677	0.434	0.149	3.32162e-64
ANTXR1	2.21196e-68	0.588886	0.662	0.387	4.39982e-64
PMEPA1	3.74019e-68	0.643393	0.653	0.396	7.43961e-64
GPR132	5.00356e-68	0.559875	0.382	0.109	9.95258e-64
FAM129B	6.86456e-67	0.543684	0.819	0.598	1.36543e-62
HNF4A	9.07517e-67	-0.646527	0.516	0.7	1.80514e-62
DLGAP1	9.55006e-67	0.437318	0.98	0.927	1.8996e-62
LSAMP	1.32564e-66	0.605531	0.809	0.601	2.63682e-62
TUB	1.96569e-66	-0.604177	0.562	0.751	3.90996e-62
FKBP5	8.31999e-66	-0.69735	0.543	0.713	1.65493e-61
SGCD	1.48291e-64	0.581286	0.721	0.474	2.94965e-60
SLC5A12	2.78992e-64	-0.478007	0.135	0.351	5.54943e-60
ACTN1	9.13341e-64	0.5299	0.89	0.747	1.81673e-59
IP6K3	2.52029e-62	-0.460306	0.178	0.405	5.01311e-58
LTBP1	2.55963e-62	0.55974	0.744	0.519	5.09136e-58
KCNB1	2.16609e-61	0.539505	0.765	0.504	4.30858e-57
BACH2	2.50957e-61	0.471131	0.895	0.763	4.99179e-57
PTPRT	3.35597e-61	0.554448	0.721	0.458	6.67535e-57
RP11-566K11.2	3.68063e-61	0.523029	0.42	0.159	7.32115e-57
SMYD3	3.85084e-61	0.521472	0.836	0.659	7.6597e-57
DPP6	3.97228e-61	0.584539	0.769	0.553	7.90127e-57
TRPM8	3.15355e-60	0.492033	0.467	0.187	6.27273e-56
NSMCE2	3.76892e-60	0.503545	0.836	0.66	7.49675e-56
SLC25A48	1.94753e-59	-0.524918	0.352	0.579	3.87383e-55
CLDN19	2.28465e-59	-0.332784	0.051	0.21	4.5444e-55
MYO1E	5.25152e-59	0.523835	0.824	0.66	1.04458e-54
ACOT11	6.78822e-59	-0.478409	0.694	0.841	1.35024e-54
BAIAP2	1.13507e-58	-0.506125	0.769	0.897	2.25777e-54
SLC16A9	2.25271e-58	-0.53992	0.426	0.638	4.48086e-54
PTPRE	2.38018e-58	0.562151	0.71	0.476	4.73442e-54
RBMS3	2.48916e-58	0.459784	0.94	0.85	4.95119e-54
KCNMA1	3.71703e-58	0.484603	0.898	0.758	7.39354e-54
ST5	7.03861e-58	0.557297	0.703	0.471	1.40005e-53
SPECC1	1.00275e-57	0.518495	0.629	0.372	1.99456e-53
FRMD3	1.06275e-57	-0.465676	0.758	0.871	2.11392e-53
CORO2B	2.05125e-57	0.543527	0.675	0.433	4.08013e-53
PAPPA	5.88289e-56	0.484141	0.877	0.737	1.17017e-51
UGT2B7	1.52234e-55	-0.500949	0.48	0.68	3.02809e-51
MARCH10	2.1451e-55	0.474875	0.456	0.194	4.26681e-51
LEMD1	2.76948e-55	0.511344	0.651	0.412	5.50878e-51
SNX29	3.60318e-55	-0.330648	0.967	0.982	7.16708e-51
KSR2	5.92478e-55	0.553396	0.767	0.547	1.1785e-50
PXDN	1.0167e-54	0.480913	0.771	0.528	2.02232e-50
GALNT10	4.12972e-54	0.495444	0.789	0.596	8.21443e-50
INPP4B	5.58258e-54	0.50442	0.748	0.534	1.11043e-49
ETV6	7.56457e-54	0.45083	0.865	0.722	1.50467e-49
AK4	1.0318e-53	-0.564525	0.537	0.698	2.05236e-49
KCNK5	1.56622e-53	-0.51326	0.616	0.77	3.11536e-49
ADAMTSL3	4.57345e-53	0.491521	0.543	0.285	9.09704e-49
SDK2	7.46445e-53	0.537722	0.652	0.412	1.48475e-48
ME3	1.30001e-52	0.478014	0.825	0.648	2.58586e-48
FAM19A5	3.40353e-52	0.532733	0.496	0.251	6.76996e-48
TUBB3	3.74931e-52	0.459318	0.361	0.129	7.45774e-48
PCK1	3.78862e-52	-0.485241	0.191	0.394	7.53595e-48
SYTL2	1.7813e-51	0.503016	0.664	0.447	3.54318e-47
ERRFI1	1.99485e-51	-0.599124	0.501	0.683	3.96795e-47
RBFOX1	3.84874e-51	0.5049	0.859	0.703	7.65552e-47
DMD	1.5246e-50	0.546102	0.833	0.674	3.03258e-46
VCAN	2.18259e-50	0.443964	0.604	0.346	4.34139e-46
RORA	2.5492e-50	-0.363313	0.938	0.964	5.07062e-46
AGBL1	2.99792e-50	0.515282	0.654	0.412	5.96316e-46
AFF3	6.04847e-50	0.474467	0.802	0.603	1.2031e-45
SPATA12	7.70425e-50	0.398516	0.323	0.098	1.53245e-45
PTPRN2	9.56651e-50	0.528672	0.802	0.625	1.90287e-45
PDE1A	1.23688e-49	0.468954	0.649	0.403	2.46027e-45
LDB2	1.51037e-49	0.474105	0.55	0.302	3.00427e-45
DPEP1	2.43798e-49	-0.49492	0.309	0.514	4.84939e-45
IL1RAPL1	5.06359e-49	0.537188	0.692	0.476	1.0072e-44
NAV1	5.07662e-49	0.50234	0.638	0.416	1.00979e-44
FHL2	6.74244e-49	0.467329	0.587	0.35	1.34114e-44
MICAL2	6.75299e-49	0.496485	0.713	0.513	1.34324e-44
SLC8A1	8.11846e-49	0.480949	0.76	0.568	1.61484e-44
TNXB	1.75999e-48	0.483367	0.506	0.266	3.5008e-44
EBF1	1.96809e-48	0.486089	0.53	0.295	3.91473e-44
HABP2	2.36014e-48	0.378578	0.355	0.124	4.69455e-44
RP11-9J18.1	2.69196e-48	0.391763	0.95	0.879	5.35457e-44
MGLL	3.51617e-48	0.467255	0.816	0.625	6.99402e-44
ABTB2	1.07679e-47	0.409312	0.903	0.789	2.14185e-43
ARSI	1.31818e-47	0.41715	0.388	0.157	2.622e-43
PALLD	1.5156e-47	0.428978	0.885	0.775	3.01468e-43
NFATC1	1.67447e-47	0.453863	0.612	0.374	3.33068e-43
LMO1	2.31198e-47	0.424937	0.383	0.153	4.59875e-43
TOX2	3.9071e-47	0.400109	0.328	0.109	7.7716e-43
DOCK2	3.93677e-47	0.482415	0.729	0.518	7.83062e-43
SLC25A42	4.0378e-47	-0.462194	0.592	0.734	8.03159e-43
SLC1A2	1.06368e-46	0.418083	0.379	0.153	2.11576e-42
GLI2	1.22452e-46	0.470988	0.735	0.536	2.4357e-42
GSG1L	1.30341e-46	0.424544	0.386	0.155	2.59261e-42
OSMR	1.49832e-46	0.428332	0.496	0.255	2.98031e-42
CALN1	1.51755e-46	0.481026	0.544	0.298	3.01855e-42
SLC13A2	2.41544e-46	-0.445485	0.248	0.444	4.80454e-42
STK39	3.50893e-46	0.449721	0.742	0.549	6.9796e-42
LGR6	4.99218e-46	0.43096	0.455	0.22	9.92994e-42
CACNA1C	5.06579e-46	0.438304	0.867	0.765	1.00764e-41
ZNF365	5.46906e-46	0.453445	0.513	0.272	1.08785e-41
TIMP2	5.63999e-46	0.429278	0.529	0.288	1.12185e-41
TMEM130	1.34889e-45	0.379728	0.313	0.103	2.68308e-41
LAMA3	2.13452e-45	0.448326	0.742	0.552	4.24577e-41
C19orf81	2.97305e-45	0.304981	0.199	0.026	5.91369e-41
NXN	4.0668e-45	0.463446	0.687	0.471	8.08928e-41
RASA3	4.93771e-45	0.43049	0.816	0.629	9.82161e-41
USP2	5.38885e-45	-0.427198	0.75	0.853	1.0719e-40
HHAT	8.26586e-45	0.449896	0.673	0.455	1.64416e-40
ESPN	1.33622e-44	-0.495598	0.425	0.609	2.65788e-40
DIXDC1	1.49046e-44	-0.4149	0.678	0.832	2.96467e-40
PPP1R16B	1.79516e-44	-0.5421	0.502	0.654	3.57074e-40
NLRP1	1.931e-44	0.412524	0.357	0.141	3.84096e-40
CTD-2501B8.1	2.48936e-44	-0.409756	0.239	0.434	4.95158e-40
MCC	3.19642e-44	0.445632	0.764	0.558	6.358e-40
PDE1C	3.33263e-44	0.502767	0.61	0.395	6.62894e-40
SMOX	3.34175e-44	0.454074	0.631	0.394	6.64708e-40
CDH4	3.40277e-44	0.502423	0.707	0.496	6.76844e-40
FXYD2	6.87971e-44	-0.488487	0.693	0.814	1.36844e-39
AC069368.3	9.47314e-44	0.462181	0.682	0.472	1.8843e-39
SLC24A3	9.75536e-44	0.463142	0.746	0.569	1.94044e-39
ADAMTS10	1.20396e-43	0.398904	0.425	0.186	2.3948e-39
UBASH3B	1.94779e-43	0.437371	0.582	0.358	3.87434e-39
RBFOX3	2.46874e-43	0.505558	0.658	0.439	4.91056e-39
CUX2	2.87262e-43	0.452941	0.422	0.2	5.71394e-39
TSPAN18	3.55137e-43	0.424394	0.884	0.763	7.06403e-39
NLGN4X	5.82494e-43	0.46535	0.449	0.225	1.15864e-38
BTBD11	7.3462e-43	0.439653	0.697	0.48	1.46123e-38
FRMD5	8.71772e-43	0.428741	0.784	0.58	1.73404e-38
RP11-47I22.4	9.92503e-43	0.405495	0.869	0.745	1.97419e-38
RAPGEF4	1.3315e-42	0.411989	0.497	0.264	2.64848e-38
PSG8	2.35223e-42	0.302153	0.19	0.027	4.67882e-38
LGR5	4.24481e-42	0.380889	0.298	0.1	8.44336e-38
TANC2	5.92501e-42	0.445898	0.461	0.235	1.17854e-37
GAS7	6.21806e-42	0.447986	0.452	0.232	1.23683e-37
SH3PXD2B	6.84772e-42	0.435548	0.641	0.419	1.36208e-37
KIAA1211L	9.00881e-42	0.422773	0.534	0.312	1.79194e-37
DAB1	9.50754e-42	0.430086	0.89	0.794	1.89114e-37
FGFR3	1.55421e-41	-0.40357	0.28	0.466	3.09149e-37
SLC24A4	1.72999e-41	0.40613	0.319	0.118	3.44112e-37
GPT	1.86533e-41	-0.426229	0.315	0.503	3.71032e-37
AXL	2.7121e-41	0.399785	0.393	0.176	5.39464e-37
ANO4	2.94254e-41	0.39476	0.636	0.418	5.853e-37
CYB5A	2.96187e-41	-0.443622	0.598	0.736	5.89146e-37
WBSCR17	2.97825e-41	0.459965	0.633	0.415	5.92403e-37
EML1	3.09745e-41	0.458419	0.671	0.485	6.16114e-37
GAS6	4.04131e-41	0.397182	0.503	0.268	8.03856e-37
PECAM1	5.04752e-41	0.423507	0.41	0.194	1.004e-36
LONRF2	5.70761e-41	0.351887	0.296	0.098	1.1353e-36
ETS1	7.28483e-41	0.37648	0.843	0.701	1.44903e-36
PDLIM1	7.67698e-41	0.433895	0.556	0.327	1.52703e-36
MAP3K7CL	8.07602e-41	0.419067	0.545	0.333	1.6064e-36
PLAU	1.45709e-40	0.349695	0.306	0.106	2.8983e-36
RAMP1	2.03513e-40	0.361936	0.286	0.093	4.04809e-36
ADGRG3	3.66944e-40	0.341802	0.245	0.068	7.29888e-36
RAPGEF5	3.73834e-40	0.441874	0.493	0.275	7.43594e-36
ZNF536	3.97663e-40	0.439597	0.61	0.389	7.90992e-36
SLC6A13	4.16741e-40	-0.449096	0.473	0.647	8.28939e-36
IGFBP4	6.81451e-40	-0.404535	0.374	0.562	1.35547e-35
TSHZ2	9.4489e-40	0.451401	0.653	0.441	1.87948e-35
LPAR1	9.92435e-40	0.377801	0.38	0.166	1.97405e-35
FREM2	1.12018e-39	-0.426849	0.534	0.692	2.22814e-35
TMEM132C	1.20347e-39	0.453369	0.537	0.319	2.39382e-35
IL15RA	1.22742e-39	0.391687	0.525	0.298	2.44146e-35
KCNJ16	1.43756e-39	-0.422897	0.488	0.653	2.85945e-35
COL15A1	1.47546e-39	0.421384	0.542	0.322	2.93483e-35
NNMT	1.47581e-39	0.426242	0.555	0.331	2.93553e-35
LOXL2	2.41346e-39	0.428384	0.723	0.533	4.80062e-35
CAPN3	3.13521e-39	-0.356783	0.174	0.348	6.23625e-35
MAOA	3.36145e-39	-0.391166	0.387	0.575	6.68627e-35
MICALCL	3.80107e-39	0.359119	0.39	0.178	7.5607e-35
C7orf50	7.96176e-39	-0.375351	0.821	0.896	1.58367e-34
SBSPON	8.80417e-39	0.405442	0.517	0.289	1.75124e-34
CPA5	1.13457e-38	0.331585	0.302	0.109	2.25677e-34
AHCY	1.67026e-38	-0.406545	0.382	0.56	3.32231e-34
UST	1.87665e-38	0.42983	0.667	0.465	3.73285e-34
HPSE2	4.68027e-38	0.448657	0.576	0.361	9.30952e-34
OLFML2A	4.84313e-38	0.343682	0.302	0.112	9.63348e-34
CADPS	4.86615e-38	0.395342	0.482	0.258	9.67926e-34
MTSS1	5.73096e-38	-0.40473	0.739	0.838	1.13995e-33
ZFAT	6.48857e-38	-0.38861	0.752	0.837	1.29064e-33
ANO2	7.35908e-38	0.429242	0.503	0.29	1.46379e-33
ADARB2	8.47404e-38	0.434139	0.642	0.435	1.68557e-33
INSR	1.34551e-37	-0.37999	0.711	0.819	2.67636e-33
EHD2	1.66718e-37	0.358	0.318	0.125	3.31619e-33
RBM47	1.78307e-37	-0.333481	0.884	0.937	3.5467e-33
DLGAP2	2.41615e-37	0.430603	0.743	0.571	4.80597e-33
PLEKHA6	2.50164e-37	-0.348228	0.816	0.879	4.97602e-33
SLC39A14	4.19273e-37	-0.403007	0.606	0.745	8.33977e-33
MT1H	5.28008e-37	-0.291176	0.099	0.245	1.05026e-32
EXT1	9.43236e-37	0.370375	0.917	0.854	1.87619e-32
PRDM16	1.13202e-36	0.37707	0.722	0.525	2.25169e-32
SLC28A3	1.63739e-36	0.327375	0.301	0.113	3.25694e-32
CDH13	1.74297e-36	0.428324	0.853	0.706	3.46694e-32
HIVEP3	2.22525e-36	0.399017	0.847	0.716	4.42624e-32
C2orf54	3.79161e-36	-0.296549	0.106	0.252	7.5419e-32
PLPP3	4.94826e-36	-0.356775	0.704	0.798	9.84259e-32
RAB11FIP3	5.63424e-36	-0.404751	0.758	0.825	1.12071e-31
EFHD1	7.46304e-36	-0.385535	0.401	0.573	1.48447e-31
PLXNA4	9.25008e-36	0.378974	0.792	0.648	1.83993e-31
COL13A1	1.3182e-35	0.400249	0.585	0.378	2.62203e-31
RREB1	1.63569e-35	-0.337152	0.84	0.911	3.25355e-31
PPARA	1.86522e-35	-0.39245	0.544	0.683	3.71011e-31
PCED1B	1.94954e-35	0.350355	0.432	0.224	3.87783e-31
MT1G	2.06101e-35	-0.292896	0.107	0.252	4.09956e-31
DOK5	2.39298e-35	0.374148	0.439	0.234	4.75987e-31
SLA2	2.64643e-35	0.289836	0.222	0.061	5.26401e-31
FAM151A	2.72379e-35	-0.332103	0.151	0.311	5.41789e-31
RUNX2	3.327e-35	0.400758	0.763	0.613	6.61774e-31
XYLT1	3.76419e-35	0.375598	0.625	0.409	7.48736e-31
ZBTB47	3.98059e-35	0.350574	0.351	0.157	7.91779e-31
ST8SIA5	4.67017e-35	0.325707	0.319	0.13	9.28943e-31
PCDH11X	4.97189e-35	0.394912	0.36	0.168	9.88958e-31
ATP9A	9.06445e-35	0.366238	0.577	0.366	1.80301e-30
PCBP3	9.47849e-35	0.385962	0.54	0.332	1.88537e-30
RXRA	1.41033e-34	-0.395214	0.796	0.862	2.80528e-30
DKK3	1.55882e-34	0.34035	0.412	0.208	3.10065e-30
PKNOX2	2.05293e-34	0.400692	0.742	0.571	4.08348e-30
PDZK1IP1	2.05795e-34	-0.371511	0.551	0.704	4.09346e-30
AKT2	2.22767e-34	-0.394628	0.568	0.71	4.43105e-30
MALL	2.38064e-34	0.334427	0.343	0.154	4.73533e-30
RP11-33O4.2	2.48232e-34	-0.392301	0.537	0.689	4.93758e-30
RAD18	2.69567e-34	0.394125	0.468	0.267	5.36195e-30
IHH	2.73351e-34	-0.327222	0.199	0.363	5.43723e-30
ACE	3.39145e-34	-0.336019	0.199	0.366	6.74593e-30
KLF9	4.31227e-34	-0.365254	0.507	0.659	8.57753e-30
CD44	4.35974e-34	0.30716	0.232	0.069	8.67197e-30
G6PC	5.70214e-34	-0.257354	0.093	0.23	1.13421e-29
KCNIP4	6.02944e-34	0.393548	0.85	0.721	1.19932e-29
WNT7A	8.00626e-34	0.325992	0.275	0.099	1.59253e-29
NSG1	8.47235e-34	0.331157	0.289	0.112	1.68523e-29
MARC2	8.4922e-34	-0.345787	0.333	0.506	1.68918e-29
SLC7A1	1.06141e-33	0.358599	0.414	0.216	2.11125e-29
SYT16	1.07636e-33	0.358095	0.46	0.26	2.14098e-29
DAPK2	1.18508e-33	0.43017	0.647	0.467	2.35725e-29
GLIPR2	1.24574e-33	0.341244	0.441	0.237	2.47791e-29
LSP1	1.56489e-33	0.290687	0.228	0.068	3.11273e-29
ADAMTS9	1.66807e-33	-0.350755	0.812	0.892	3.31795e-29
PPP1R14C	2.00073e-33	-0.443802	0.536	0.674	3.97966e-29
NOD1	2.3357e-33	0.3628	0.534	0.334	4.64595e-29
CPNE4	3.11605e-33	0.385663	0.745	0.566	6.19814e-29
NPAS3	3.92508e-33	0.379195	0.749	0.583	7.80737e-29
ARHGAP10	4.83477e-33	-0.353487	0.806	0.863	9.61683e-29
TRIM71	4.96039e-33	-0.422154	0.412	0.561	9.86671e-29
BRE	5.79641e-33	0.36249	0.896	0.811	1.15296e-28
MYH9	6.17025e-33	0.395807	0.889	0.814	1.22732e-28
MAP1B	7.10779e-33	0.334668	0.311	0.134	1.41381e-28
FANK1	8.04755e-33	0.369576	0.435	0.237	1.60074e-28
RNF152	1.70661e-32	-0.484889	0.43	0.563	3.39462e-28
CAV2	2.14327e-32	0.354023	0.51	0.306	4.26318e-28
ITGB3	2.31981e-32	0.352415	0.753	0.584	4.61433e-28
SDC3	2.57293e-32	0.334689	0.3	0.127	5.11781e-28
SLC16A12	3.49062e-32	-0.357612	0.781	0.866	6.94318e-28
SLC45A4	3.76232e-32	-0.375392	0.693	0.797	7.48362e-28
GSN	3.76948e-32	0.361388	0.747	0.566	7.49788e-28
MYT1	3.87468e-32	0.365785	0.494	0.292	7.70713e-28
UGT1A10	4.84526e-32	-0.418125	0.513	0.642	9.63772e-28
PCSK6	5.04134e-32	0.380618	0.412	0.22	1.00277e-27
SCAMP2	6.07479e-32	-0.363297	0.45	0.604	1.20834e-27
SLC6A12	6.27861e-32	-0.387084	0.405	0.556	1.24888e-27
SYNPO	6.67868e-32	0.379953	0.785	0.643	1.32846e-27
UGT1A8	6.95611e-32	-0.415249	0.521	0.648	1.38364e-27
PLCE1	6.97854e-32	0.372567	0.508	0.31	1.3881e-27
MOB3B	7.16894e-32	-0.367847	0.69	0.797	1.42597e-27
SLC6A19	7.93566e-32	-0.382462	0.363	0.523	1.57848e-27
NUGGC	9.93946e-32	-0.336603	0.206	0.366	1.97706e-27
TMC7	1.19367e-31	0.256217	0.244	0.083	2.37434e-27
ARHGAP22	1.19779e-31	0.382589	0.666	0.496	2.38253e-27
ZNF423	1.24566e-31	0.388747	0.766	0.639	2.47774e-27
CALD1	1.29348e-31	0.374267	0.761	0.61	2.57285e-27
DLC1	1.2979e-31	0.386404	0.8	0.668	2.58166e-27
INPP5D	1.44952e-31	0.360558	0.283	0.117	2.88324e-27
RP3-403A15.5	1.50452e-31	0.336617	0.524	0.324	2.99264e-27
CRYAB	1.77816e-31	-0.383149	0.581	0.709	3.53693e-27
BMPER	2.00402e-31	0.388257	0.443	0.255	3.98621e-27
CLSTN2	2.05215e-31	0.344932	0.836	0.683	4.08192e-27
SEMA4D	2.14441e-31	-0.334131	0.775	0.866	4.26545e-27
PRICKLE2	2.49284e-31	0.325407	0.933	0.867	4.95851e-27
SLIT3	2.76653e-31	0.307565	0.84	0.715	5.50291e-27
IQSEC3	2.8774e-31	-0.35637	0.68	0.783	5.72344e-27
SELPLG	3.2052e-31	0.298948	0.265	0.103	6.37546e-27
NTM	3.24157e-31	0.350262	0.881	0.79	6.4478e-27
TIAM2	4.53187e-31	0.403516	0.688	0.529	9.01434e-27
PHGDH	4.69548e-31	-0.386676	0.487	0.637	9.33979e-27
RPH3A	5.14113e-31	0.368389	0.389	0.205	1.02262e-26
KHK	5.21872e-31	-0.35979	0.353	0.512	1.03806e-26
HNF1A	5.25348e-31	-0.352745	0.295	0.462	1.04497e-26
CCDC85C	7.4082e-31	-0.322193	0.767	0.862	1.47357e-26
CRTAC1	9.81142e-31	0.37925	0.649	0.467	1.95159e-26
STAB2	1.0454e-30	0.330397	0.287	0.119	2.07941e-26
TNIP1	1.16677e-30	-0.34788	0.774	0.842	2.32083e-26
GRIN2B	1.92286e-30	0.369391	0.633	0.446	3.82475e-26
IL1RAP	2.1925e-30	0.358957	0.5	0.311	4.3611e-26
PARP10	2.26882e-30	-0.366289	0.437	0.588	4.51292e-26
TSHZ1	2.43978e-30	-0.355947	0.519	0.652	4.85296e-26
MYOZ3	2.47701e-30	0.263904	0.205	0.059	4.92702e-26
THBS2	2.53095e-30	0.389272	0.318	0.147	5.0343e-26
MAST4	2.8787e-30	-0.317533	0.871	0.913	5.72603e-26
MME	2.94582e-30	-0.424395	0.348	0.489	5.85952e-26
AGXT	3.32126e-30	-0.306691	0.157	0.302	6.60632e-26
ADGRF5	3.33684e-30	0.307574	0.304	0.132	6.63732e-26
FGFR1	3.65875e-30	0.36268	0.564	0.375	7.27762e-26
AGPAT3	4.44141e-30	-0.367111	0.728	0.803	8.83442e-26
NRG3	5.21475e-30	0.377403	0.819	0.679	1.03727e-25
CACNA2D3	5.24657e-30	0.307726	0.908	0.794	1.04359e-25
GRK5	5.46901e-30	0.356112	0.735	0.601	1.08784e-25
TEAD2	7.12925e-30	0.264873	0.258	0.096	1.41808e-25
C1orf186	8.67898e-30	-0.412135	0.541	0.675	1.72634e-25
ITGA11	8.73796e-30	0.374859	0.482	0.295	1.73807e-25
TPCN2	1.19803e-29	-0.323416	0.738	0.818	2.383e-25
ALDH1L1	1.54893e-29	-0.351624	0.565	0.691	3.08097e-25
IMPA2	1.56286e-29	-0.352114	0.746	0.832	3.10868e-25
PDLIM7	1.59622e-29	0.36158	0.462	0.275	3.17503e-25
MYO1B	1.85477e-29	0.329199	0.55	0.36	3.68932e-25
CNTN6	2.0069e-29	0.367677	0.407	0.22	3.99192e-25
ARHGEF16	2.23609e-29	-0.349982	0.356	0.51	4.44781e-25
CACNA1A	2.32671e-29	0.404088	0.52	0.34	4.62806e-25
PADI3	2.38436e-29	0.253348	0.198	0.057	4.74273e-25
CIT	2.56312e-29	-0.333924	0.702	0.806	5.0983e-25
NOTCH1	2.56833e-29	-0.395482	0.518	0.66	5.10867e-25
TRIM9	2.65553e-29	0.336601	0.477	0.293	5.28212e-25
C10orf90	2.75898e-29	0.319712	0.389	0.2	5.48789e-25
CREB5	2.83861e-29	0.303801	0.943	0.903	5.64627e-25
LTBP2	3.43258e-29	0.397026	0.51	0.327	6.82775e-25
SLC27A2	3.48333e-29	-0.362002	0.438	0.575	6.9287e-25
CBFA2T3	3.78932e-29	0.321966	0.305	0.138	7.53733e-25
PRLR	3.81495e-29	-0.355371	0.569	0.687	7.58832e-25
PAPLN	3.864e-29	-0.3595	0.525	0.659	7.68588e-25
CUEDC1	3.89086e-29	0.307798	0.917	0.84	7.73932e-25
PLCB4	4.91925e-29	0.355622	0.76	0.613	9.78487e-25
SARDH	6.14306e-29	-0.333651	0.354	0.515	1.22192e-24
CCND2	6.14816e-29	0.319166	0.322	0.153	1.22293e-24
HOXA3	6.73127e-29	-0.341186	0.779	0.857	1.33892e-24
UGT1A9	6.95268e-29	-0.400377	0.474	0.601	1.38296e-24
GRID1	8.61069e-29	0.382906	0.773	0.633	1.71275e-24
PLEKHO2	9.1386e-29	0.358989	0.522	0.336	1.81776e-24
COL25A1	9.72503e-29	0.336111	0.509	0.326	1.93441e-24
SIGIRR	1.10441e-28	-0.360357	0.295	0.442	2.19678e-24
SUSD3	1.14781e-28	-0.316202	0.342	0.498	2.28311e-24
BEAN1	1.19225e-28	0.337599	0.427	0.246	2.3715e-24
NFE2L1	1.74878e-28	-0.323436	0.477	0.629	3.4785e-24
MYCN	2.14334e-28	-0.257382	0.144	0.282	4.26333e-24
CYP4A11	2.34962e-28	-0.251652	0.096	0.22	4.67362e-24
IFI16	2.63657e-28	0.277849	0.322	0.152	5.2444e-24
DSCAM	2.72624e-28	0.409274	0.679	0.538	5.42277e-24
ZMYND8	2.97759e-28	-0.326903	0.76	0.841	5.92272e-24
SOGA3	3.45689e-28	0.307067	0.475	0.287	6.87611e-24
RP11-290H9.2	3.78877e-28	0.339645	0.807	0.666	7.53624e-24
SHANK2	3.86364e-28	-0.262967	0.921	0.955	7.68516e-24
ANKFN1	3.90849e-28	0.360331	0.612	0.435	7.77437e-24
PRTFDC1	3.90856e-28	0.315	0.347	0.175	7.77452e-24
ZNF385B	4.39261e-28	-0.317692	0.675	0.775	8.73733e-24
ECHDC2	5.01851e-28	-0.328801	0.297	0.452	9.98232e-24
NKAIN4	5.44555e-28	0.365333	0.622	0.447	1.08317e-23
SGCA	5.60188e-28	0.274533	0.256	0.102	1.11427e-23
FAT3	5.7852e-28	0.364551	0.557	0.383	1.15073e-23
GALNT18	5.98714e-28	-0.312161	0.834	0.91	1.1909e-23
PAK3	6.00913e-28	0.315186	0.367	0.189	1.19528e-23
SSTR1	6.13487e-28	-0.269552	0.13	0.264	1.22029e-23
SEMA6D	6.51905e-28	0.365945	0.629	0.455	1.2967e-23
MYO9B	7.14543e-28	0.368238	0.59	0.414	1.4213e-23
TPH2	7.47936e-28	0.333033	0.427	0.245	1.48772e-23
SNRPD3	9.05958e-28	-0.33878	0.717	0.811	1.80204e-23
BCAT2	9.6227e-28	-0.348925	0.407	0.549	1.91405e-23
VAV2	9.73048e-28	-0.313716	0.825	0.896	1.93549e-23
PCDHGC5	1.04476e-27	0.284772	0.265	0.11	2.07814e-23
PANK1	1.14845e-27	-0.373108	0.438	0.577	2.28437e-23
TSPAN8	1.20263e-27	0.341164	0.519	0.339	2.39216e-23
KRT80	1.21775e-27	0.354252	0.555	0.376	2.42223e-23
RIPK4	1.54255e-27	-0.351688	0.543	0.664	3.0683e-23
ROR2	1.57011e-27	0.379257	0.62	0.437	3.1231e-23
CTD-2349B8.1	1.66727e-27	0.254934	0.285	0.123	3.31637e-23
CELF2	1.69556e-27	0.366174	0.718	0.563	3.37264e-23
FAM155A	1.80866e-27	0.396902	0.602	0.427	3.59761e-23
COLEC12	1.91238e-27	0.346991	0.433	0.254	3.80392e-23
NCAM1	1.93577e-27	0.34679	0.377	0.205	3.85044e-23
TOLLIP	1.94303e-27	-0.365734	0.457	0.588	3.86488e-23
THRA	2.1551e-27	-0.36071	0.497	0.633	4.2867e-23
ATP1A1	2.17203e-27	-0.369456	0.453	0.583	4.32039e-23
NR3C2	2.37868e-27	-0.307436	0.74	0.826	4.73144e-23
PROM1	2.3803e-27	0.3271	0.668	0.496	4.73466e-23
CTD-3088G3.8	2.52436e-27	0.369211	0.524	0.337	5.0212e-23
ATP8B1	2.56983e-27	0.35825	0.576	0.399	5.11164e-23
SLC35F3	2.81951e-27	0.337481	0.616	0.448	5.60829e-23
NOS1	3.05529e-27	0.343271	0.387	0.21	6.07728e-23
ORAOV1	3.18849e-27	-0.367915	0.283	0.429	6.34223e-23
ALDOB	3.20747e-27	-0.274152	0.132	0.264	6.37997e-23
PRR5	3.27661e-27	-0.34057	0.624	0.725	6.5175e-23
CDH22	4.4398e-27	0.31721	0.387	0.21	8.8312e-23
NRTN	4.47919e-27	-0.284333	0.187	0.331	8.90955e-23
LIMK1	4.55008e-27	0.307998	0.343	0.174	9.05057e-23
PKD1L1	5.32248e-27	0.348859	0.511	0.331	1.05869e-22
TMEM212	5.37682e-27	0.295323	0.347	0.177	1.0695e-22
KLF15	5.5708e-27	-0.343867	0.316	0.46	1.10809e-22
AKNA	6.14619e-27	0.33493	0.489	0.306	1.22254e-22
DISC1	6.85763e-27	0.349516	0.613	0.445	1.36405e-22
TSPAN15	6.98538e-27	0.357713	0.6	0.434	1.38946e-22
CRYM	7.01714e-27	-0.330721	0.508	0.635	1.39578e-22
PDZRN3	8.30024e-27	-0.317667	0.687	0.781	1.651e-22
MRLN	1.16665e-26	-0.265258	0.166	0.305	2.32058e-22
PC	1.20567e-26	-0.351607	0.574	0.689	2.39819e-22
NHEJ1	1.23869e-26	-0.335703	0.474	0.614	2.46387e-22
ENAH	1.28066e-26	0.343206	0.543	0.366	2.54737e-22
JDP2	1.50409e-26	-0.332862	0.533	0.66	2.99178e-22
PIP4K2A	1.58039e-26	0.309807	0.694	0.518	3.14354e-22
ZNRF3	1.66264e-26	-0.264457	0.858	0.921	3.30717e-22
PPP2R2C	1.85365e-26	0.325712	0.38	0.206	3.6871e-22
FNDC3B	1.96465e-26	0.272516	0.965	0.913	3.90789e-22
RYR3	1.9717e-26	0.323994	0.702	0.543	3.92191e-22
ASAP1	2.24335e-26	0.340667	0.756	0.615	4.46224e-22
VDR	2.31968e-26	-0.324491	0.628	0.734	4.61408e-22
EFNA5	2.36218e-26	0.349773	0.676	0.515	4.69861e-22
SLC3A1	2.9377e-26	-0.351226	0.506	0.63	5.84339e-22
MAD1L1	3.18862e-26	-0.337932	0.722	0.821	6.34248e-22
SLC47A1	3.35973e-26	-0.342672	0.686	0.777	6.68284e-22
RFX8	3.36372e-26	0.2753	0.278	0.121	6.69078e-22
PLAC1	3.82965e-26	0.307851	0.307	0.149	7.61756e-22
UGT8	4.51311e-26	-0.316926	0.307	0.447	8.97704e-22
COMMD7	4.69506e-26	0.315781	0.403	0.234	9.33894e-22
MYO18B	5.00903e-26	0.334315	0.342	0.179	9.96347e-22
ITGA1	5.79276e-26	-0.302315	0.685	0.786	1.15224e-21
MYEOV	5.93839e-26	0.31897	0.501	0.325	1.1812e-21
SH3BP4	5.98633e-26	0.305685	0.743	0.559	1.19074e-21
AL513122.1	6.07783e-26	0.306784	0.625	0.444	1.20894e-21
ADAMTS15	6.18985e-26	-0.373034	0.258	0.399	1.23122e-21
DIRC3	6.79564e-26	0.315319	0.849	0.735	1.35172e-21
C19orf12	7.66521e-26	-0.323879	0.251	0.391	1.52469e-21
ARHGAP40	8.16566e-26	0.342504	0.419	0.249	1.62423e-21
ACSF2	8.33647e-26	-0.364649	0.469	0.591	1.65821e-21
RAB11FIP1	8.60517e-26	0.322013	0.518	0.346	1.71165e-21
GRIA1	8.62586e-26	0.287566	0.427	0.25	1.71577e-21
ERGIC1	8.86473e-26	0.291183	0.894	0.795	1.76328e-21
LHFP	9.3432e-26	0.312253	0.573	0.389	1.85846e-21
AC009014.3	9.41954e-26	-0.250366	0.114	0.235	1.87364e-21
DACT2	1.00982e-25	-0.323374	0.337	0.489	2.00863e-21
TIAM1	1.08161e-25	0.326169	0.586	0.41	2.15143e-21
PRMT8	1.19918e-25	0.306938	0.4	0.228	2.38529e-21
NRL	1.48138e-25	-0.312579	0.629	0.737	2.94661e-21
SLC35F4	1.55178e-25	0.352315	0.581	0.417	3.08665e-21
STOX1	1.57493e-25	-0.290446	0.197	0.334	3.13269e-21
HS3ST4	1.85844e-25	0.330472	0.569	0.39	3.69662e-21
DNAH8	1.8617e-25	0.317963	0.315	0.157	3.7031e-21
SLC5A1	1.89993e-25	-0.334807	0.36	0.508	3.77915e-21
TWIST2	1.92272e-25	0.26929	0.318	0.156	3.82448e-21
MSRA	2.09056e-25	-0.362232	0.758	0.797	4.15833e-21
KCNH1	2.24493e-25	0.324761	0.475	0.299	4.46539e-21
PAX5	2.47308e-25	0.342493	0.438	0.271	4.9192e-21
SLC13A3	3.00749e-25	-0.444582	0.492	0.588	5.9822e-21
ITGA3	3.30144e-25	0.337051	0.672	0.51	6.56689e-21
C11orf63	3.58988e-25	-0.316485	0.395	0.537	7.14063e-21
SLC5A3	3.8035e-25	-0.307843	0.251	0.395	7.56553e-21
PAX2	4.22363e-25	-0.319213	0.732	0.806	8.40122e-21
SLC6A1	4.41887e-25	0.257736	0.248	0.105	8.78958e-21
NCS1	4.47598e-25	-0.333585	0.524	0.653	8.90316e-21
STAB1	4.70677e-25	0.257533	0.222	0.085	9.36224e-21
MFSD1	4.76629e-25	0.335168	0.545	0.371	9.48062e-21
PCDHGC4	4.88865e-25	0.279034	0.284	0.132	9.72402e-21
OTOF	5.04555e-25	0.287398	0.397	0.225	1.00361e-20
FGF12	5.55647e-25	0.335433	0.561	0.389	1.10524e-20
SH3GL3	5.86651e-25	0.276418	0.368	0.199	1.16691e-20
FILIP1L	6.62069e-25	0.292454	0.778	0.655	1.31692e-20
SMTNL2	6.9311e-25	-0.324011	0.446	0.588	1.37866e-20
CLMP	6.97035e-25	0.321666	0.497	0.328	1.38647e-20
IDNK	8.65758e-25	-0.267308	0.181	0.316	1.72208e-20
ACADL	9.53123e-25	-0.332231	0.409	0.543	1.89586e-20
COBLL1	1.02772e-24	-0.297706	0.673	0.771	2.04423e-20
TBC1D4	1.03246e-24	-0.340476	0.67	0.768	2.05367e-20
APBA2	1.17361e-24	0.336154	0.541	0.367	2.33442e-20
BRINP1	1.27163e-24	0.310969	0.484	0.309	2.52939e-20
NPR3	1.27953e-24	-0.324862	0.592	0.709	2.54512e-20
MRVI1	1.38625e-24	0.255129	0.212	0.079	2.7574e-20
SYNC	1.5197e-24	0.258766	0.249	0.107	3.02284e-20
MYOF	1.57147e-24	0.277815	0.845	0.745	3.1258e-20
GRHPR	1.6018e-24	-0.330805	0.278	0.417	3.18614e-20
SSPN	1.95336e-24	0.283867	0.883	0.773	3.88542e-20
EPB41L1	2.17262e-24	-0.275962	0.809	0.863	4.32156e-20
SOX13	2.34093e-24	-0.322574	0.56	0.675	4.65635e-20
KCNK9	2.50909e-24	0.310484	0.279	0.131	4.99083e-20
FOXP2	2.8847e-24	-0.319108	0.672	0.768	5.73795e-20
KCNT1	3.31948e-24	0.254563	0.193	0.067	6.60278e-20
GUCD1	3.35642e-24	-0.303216	0.512	0.641	6.67626e-20
NRXN3	3.40495e-24	0.330977	0.865	0.778	6.77279e-20
CHRNA4	3.42324e-24	-0.361022	0.36	0.497	6.80917e-20
MCUR1	3.49156e-24	-0.304546	0.332	0.467	6.94507e-20
TMEM132D	3.79286e-24	0.256861	0.794	0.635	7.54439e-20
HSPA1B	3.89033e-24	-0.308217	0.331	0.468	7.73825e-20
EIF4G3	4.15016e-24	0.359249	0.672	0.536	8.25509e-20
KRT86	4.41249e-24	0.335753	0.654	0.505	8.77689e-20
ALDH2	5.70791e-24	-0.313839	0.54	0.665	1.13536e-19
WNT2B	6.99702e-24	0.320506	0.452	0.291	1.39178e-19
ERG	7.64594e-24	0.301429	0.311	0.16	1.52085e-19
PNKD	8.44401e-24	-0.280951	0.8	0.863	1.6796e-19
MALRD1	9.13346e-24	0.350031	0.541	0.382	1.81674e-19
MCRIP2	9.18407e-24	-0.303755	0.49	0.617	1.8268e-19
DNER	9.64442e-24	0.324029	0.523	0.357	1.91837e-19
ETNK2	1.01814e-23	-0.333151	0.361	0.497	2.02519e-19
ACKR3	1.17344e-23	-0.288949	0.239	0.376	2.33409e-19
LIMD1	1.22861e-23	0.330707	0.616	0.46	2.44383e-19
CFAP47	1.28631e-23	0.308001	0.327	0.176	2.5586e-19
XIRP2	1.31988e-23	0.287403	0.45	0.286	2.62538e-19
PTPRO	1.39765e-23	0.292347	0.62	0.442	2.78006e-19
VARS2	1.50502e-23	-0.310166	0.475	0.612	2.99364e-19
PTGIS	1.51616e-23	0.253411	0.302	0.154	3.01579e-19
SGCZ	1.51809e-23	0.348594	0.652	0.502	3.01964e-19
CMTM3	1.72011e-23	0.25271	0.339	0.179	3.42147e-19
IFFO2	1.74954e-23	0.338244	0.759	0.639	3.48001e-19
MRPS6	1.86871e-23	-0.325876	0.32	0.461	3.71704e-19
PRKG1	2.52286e-23	0.360176	0.828	0.745	5.01821e-19
TMPRSS2	2.61855e-23	-0.326386	0.491	0.623	5.20856e-19
PDK4	2.91964e-23	-0.325949	0.222	0.351	5.80745e-19
CXCL14	2.96642e-23	-0.294932	0.244	0.382	5.90051e-19
GRIK3	2.96976e-23	0.306255	0.298	0.15	5.90715e-19
KCNQ3	3.26293e-23	0.338273	0.648	0.486	6.49029e-19
ELK3	3.59173e-23	0.266012	0.367	0.206	7.14431e-19
THSD4	3.6448e-23	0.314507	0.8	0.65	7.24987e-19
PDE6A	3.69754e-23	0.252081	0.323	0.167	7.35479e-19
CTTNBP2	4.29408e-23	-0.303873	0.614	0.721	8.54136e-19
PQLC1	4.6747e-23	-0.354708	0.362	0.488	9.29844e-19
XKR4	6.1052e-23	0.292914	0.649	0.482	1.21439e-18
FXYD6-FXYD2	6.24967e-23	-0.331064	0.652	0.744	1.24312e-18
SLC8A2	6.67817e-23	0.255066	0.231	0.1	1.32835e-18
BTBD16	7.7525e-23	0.321254	0.525	0.358	1.54205e-18
SMARCD3	7.98062e-23	0.310003	0.392	0.235	1.58742e-18
TEX11	7.99145e-23	0.26697	0.278	0.135	1.58958e-18
TNFRSF21	9.02359e-23	-0.308533	0.521	0.643	1.79488e-18
DYSF	9.16351e-23	0.341206	0.608	0.454	1.82271e-18
COL18A1	9.22426e-23	-0.261548	0.852	0.917	1.8348e-18
RAB31	9.39598e-23	0.33064	0.688	0.553	1.86895e-18
IRX3	1.05014e-22	-0.309912	0.156	0.274	2.08884e-18
SYT2	1.07306e-22	0.306028	0.495	0.336	2.13443e-18
C16orf95	1.21661e-22	0.323108	0.525	0.361	2.41996e-18
DSCAML1	1.40958e-22	-0.2774	0.899	0.939	2.8038e-18
NDUFAF6	1.53743e-22	-0.252444	0.765	0.841	3.05811e-18
PHACTR1	1.75878e-22	0.330963	0.696	0.568	3.49839e-18
TMEM44	1.95021e-22	0.294171	0.343	0.193	3.87917e-18
ABCC8	2.07039e-22	0.292831	0.361	0.207	4.1182e-18
TRERF1	2.15454e-22	0.319883	0.529	0.365	4.2856e-18
PRKCD	2.19271e-22	-0.285872	0.317	0.451	4.36151e-18
UMODL1	3.27688e-22	0.288555	0.49	0.323	6.51805e-18
DBN1	3.78217e-22	0.2754	0.307	0.161	7.52312e-18
SLC34A2	3.80685e-22	0.269258	0.332	0.184	7.57221e-18
KRT7	3.96555e-22	0.280906	0.671	0.517	7.88788e-18
MYO10	4.20875e-22	0.262096	0.795	0.656	8.37162e-18
ZNF385D	4.31322e-22	0.343276	0.7	0.567	8.57943e-18
RAP1GAP2	4.34805e-22	0.275743	0.874	0.765	8.6487e-18
VEGFA	4.76798e-22	-0.321242	0.472	0.599	9.48399e-18
CNGB1	5.34062e-22	0.270814	0.537	0.358	1.0623e-17
TTC28	5.43896e-22	0.297319	0.897	0.811	1.08186e-17
TUBA1C	5.45966e-22	0.295994	0.727	0.592	1.08598e-17
FMNL3	5.49181e-22	0.304611	0.465	0.306	1.09238e-17
GGACT	5.89642e-22	-0.313103	0.417	0.545	1.17286e-17
LAMC2	6.02598e-22	0.290364	0.448	0.284	1.19863e-17
ARSB	6.60421e-22	-0.321246	0.58	0.686	1.31364e-17
OVOL1	6.61604e-22	-0.301077	0.291	0.42	1.316e-17
TFCP2L1	6.68616e-22	-0.332569	0.621	0.713	1.32994e-17
FBP1	6.84387e-22	-0.294513	0.302	0.436	1.36131e-17
WISP1	7.10302e-22	0.275998	0.356	0.203	1.41286e-17
CAPN2	7.31134e-22	0.310685	0.738	0.607	1.4543e-17
SYT12	8.83971e-22	0.259394	0.254	0.119	1.75831e-17
APP	9.48197e-22	0.297088	0.864	0.785	1.88606e-17
FIBCD1	9.93408e-22	0.290581	0.408	0.248	1.97599e-17
GABBR2	1.00937e-21	0.322196	0.522	0.365	2.00774e-17
PDZK1	1.07163e-21	-0.31174	0.365	0.496	2.13157e-17
CACNA1B	1.22084e-21	0.282655	0.292	0.149	2.42837e-17
ADM2	1.33227e-21	-0.308728	0.402	0.528	2.65001e-17
PRKAR1B	1.36486e-21	-0.292549	0.574	0.692	2.71484e-17
EPHB1	1.49345e-21	0.307012	0.831	0.752	2.97062e-17
UPP2	1.62443e-21	-0.263318	0.732	0.819	3.23115e-17
MATN2	1.68666e-21	0.300533	0.491	0.329	3.35493e-17
ERC2	1.98697e-21	0.29628	0.775	0.631	3.95229e-17
SLC26A1	2.04764e-21	-0.264591	0.376	0.513	4.07297e-17
LIFR	2.10474e-21	-0.31651	0.585	0.68	4.18654e-17
CMSS1	2.13845e-21	0.260949	0.817	0.722	4.25359e-17
LHX4	2.24721e-21	-0.304133	0.362	0.494	4.46992e-17
ASS1	2.35176e-21	-0.307403	0.651	0.743	4.67789e-17
PITPNM3	2.36067e-21	0.284003	0.39	0.235	4.6956e-17
SLC19A1	2.45759e-21	-0.270254	0.397	0.535	4.88838e-17
ARHGEF10L	2.87977e-21	-0.265207	0.842	0.9	5.72815e-17
ADCY7	2.89244e-21	0.2593	0.299	0.158	5.75335e-17
SH3RF3	3.25302e-21	0.279219	0.837	0.75	6.47058e-17
ABR	3.62164e-21	0.32823	0.821	0.733	7.2038e-17
ARSG	3.77757e-21	0.297003	0.567	0.42	7.51396e-17
FAM196B	3.8214e-21	0.292268	0.447	0.291	7.60114e-17
SSH1	4.03028e-21	0.302375	0.702	0.578	8.01664e-17
SHMT1	4.08925e-21	-0.286753	0.382	0.513	8.13392e-17
MRPS22	4.45065e-21	0.288432	0.583	0.428	8.85279e-17
DOCK3	5.30276e-21	0.340408	0.537	0.383	1.05477e-16
HSPB2-C11orf52	5.61827e-21	-0.299606	0.586	0.689	1.11753e-16
GPX3	6.12537e-21	-0.333319	0.328	0.453	1.2184e-16
GGT1	7.35589e-21	-0.313842	0.593	0.695	1.46316e-16
LAMA4	8.25803e-21	0.281435	0.415	0.259	1.6426e-16
CDH12	8.33764e-21	0.312572	0.603	0.455	1.65844e-16
LIN52	8.46567e-21	-0.29614	0.494	0.609	1.68391e-16
PCGF2	9.55876e-21	-0.251762	0.321	0.457	1.90133e-16
ANGPT2	1.0087e-20	-0.29213	0.187	0.308	2.0064e-16
CMBL	1.06438e-20	-0.295758	0.418	0.533	2.11717e-16
PEBP4	1.11225e-20	0.261139	0.867	0.77	2.21237e-16
LIMA1	1.12273e-20	0.29452	0.588	0.43	2.23322e-16
KCNT2	1.16652e-20	0.284791	0.587	0.429	2.32032e-16
PLEKHG4	1.18807e-20	0.260644	0.349	0.199	2.36319e-16
FBLN1	1.19437e-20	0.256717	0.376	0.22	2.37572e-16
HIF1A	1.19549e-20	0.313217	0.579	0.433	2.37795e-16
CNDP2	1.21039e-20	-0.309517	0.587	0.689	2.40759e-16
CNTNAP2	1.26271e-20	0.302324	0.905	0.833	2.51166e-16
CSF1	1.36165e-20	-0.297812	0.334	0.457	2.70845e-16
UGT1A7	1.37693e-20	-0.324178	0.461	0.568	2.73885e-16
ZFPM2	1.41233e-20	0.320216	0.792	0.684	2.80926e-16
PREX1	1.45392e-20	0.280463	0.368	0.216	2.89199e-16
RIMS2	1.51922e-20	0.31027	0.599	0.442	3.02189e-16
MSRB1	1.60251e-20	-0.259314	0.276	0.407	3.18755e-16
STK32B	1.65908e-20	-0.257323	0.72	0.795	3.30008e-16
SLC37A4	1.71722e-20	-0.261444	0.329	0.463	3.41573e-16
FUT6	1.83083e-20	-0.25984	0.218	0.343	3.64171e-16
ADAP1	1.86265e-20	-0.278502	0.459	0.579	3.70499e-16
RP1-138B7.6	1.86781e-20	-0.276503	0.301	0.431	3.71526e-16
CC2D2A	1.88859e-20	-0.275259	0.54	0.649	3.75659e-16
HYDIN	2.00926e-20	0.258056	0.396	0.239	3.99662e-16
ALOX5	2.04249e-20	0.267825	0.492	0.331	4.06273e-16
GPAT3	2.21361e-20	-0.306096	0.441	0.553	4.40309e-16
HSPB2	2.74916e-20	-0.29915	0.364	0.486	5.46836e-16
SLC26A9	2.7504e-20	-0.29193	0.319	0.446	5.47082e-16
FAM178B	2.78516e-20	0.274742	0.4	0.246	5.53997e-16
FRMD4B	2.7873e-20	-0.258446	0.828	0.869	5.54422e-16
CA10	2.81989e-20	0.302383	0.493	0.334	5.60904e-16
PRR15L	3.19249e-20	-0.265878	0.207	0.329	6.35019e-16
ATP2B2	3.23086e-20	0.293909	0.615	0.463	6.42651e-16
C3	3.33102e-20	0.301123	0.368	0.223	6.62572e-16
PDE4A	3.66446e-20	0.270622	0.388	0.235	7.28897e-16
UGT1A6	3.71835e-20	-0.32214	0.448	0.554	7.39618e-16
CNBD1	3.82848e-20	0.335909	0.506	0.356	7.61523e-16
MTHFD2L	3.98819e-20	0.280227	0.554	0.406	7.9329e-16
ACAA1	4.12742e-20	-0.290103	0.535	0.647	8.20985e-16
GFPT2	4.26675e-20	0.261753	0.361	0.211	8.48699e-16
ASTN1	4.39437e-20	0.270929	0.366	0.217	8.74085e-16
TM7SF3	4.64375e-20	-0.284555	0.347	0.477	9.23688e-16
HS6ST3	4.82032e-20	0.320672	0.565	0.418	9.5881e-16
POLR2F	5.04341e-20	0.300341	0.408	0.26	1.00319e-15
MEI1	5.52142e-20	0.25023	0.29	0.154	1.09827e-15
ZSWIM4	5.55347e-20	0.313673	0.56	0.42	1.10464e-15
NFATC2	5.61883e-20	0.299202	0.513	0.361	1.11764e-15
KBTBD11	5.66604e-20	-0.282902	0.452	0.582	1.12703e-15
COL16A1	5.91475e-20	0.306482	0.574	0.422	1.1765e-15
WDR18	6.52312e-20	-0.301698	0.321	0.44	1.29751e-15
FOXP4	6.66118e-20	-0.283245	0.502	0.62	1.32497e-15
PRR5-ARHGAP8	6.73019e-20	-0.262681	0.707	0.785	1.3387e-15
PALD1	6.86152e-20	0.252137	0.388	0.24	1.36483e-15
MYO16	7.22882e-20	0.284356	0.582	0.422	1.43789e-15
CHST3	7.36193e-20	0.306069	0.586	0.452	1.46436e-15
KIRREL	7.41936e-20	0.287977	0.742	0.614	1.47578e-15
FOSL2	7.7755e-20	0.274252	0.752	0.634	1.54662e-15
RNF43	7.93434e-20	-0.295066	0.4	0.523	1.57822e-15
NOS1AP	9.78082e-20	0.27078	0.775	0.654	1.9455e-15
EXD3	1.02682e-19	0.293692	0.624	0.478	2.04245e-15
WNK2	1.07889e-19	0.28791	0.459	0.311	2.14603e-15
PAPPA2	1.25255e-19	0.294169	0.478	0.321	2.49145e-15
PRKCE	1.33327e-19	0.258444	0.931	0.879	2.652e-15
PIEZO2	1.36288e-19	0.279626	0.595	0.444	2.71091e-15
ATRNL1	1.38188e-19	0.338845	0.639	0.503	2.74869e-15
ABCC3	1.44532e-19	0.291729	0.745	0.64	2.87488e-15
TTC39C	1.45552e-19	0.269151	0.44	0.29	2.89517e-15
GRB10	1.60475e-19	-0.293948	0.779	0.814	3.192e-15
NINL	1.69724e-19	-0.274933	0.644	0.729	3.37598e-15
ASIP	1.86414e-19	-0.26862	0.273	0.397	3.70797e-15
DNAH9	1.90218e-19	0.293683	0.616	0.472	3.78362e-15
GLYAT	2.026e-19	-0.331551	0.433	0.539	4.02993e-15
KCNH5	2.08786e-19	0.288674	0.337	0.196	4.15296e-15
RP11-834C11.12	2.16984e-19	-0.276936	0.761	0.828	4.31604e-15
ATP8A2	2.40635e-19	0.266685	0.754	0.648	4.78647e-15
LYN	2.456e-19	0.276681	0.425	0.277	4.88524e-15
MAPT	2.57806e-19	-0.338086	0.479	0.593	5.12802e-15
FGD6	2.59562e-19	0.275816	0.811	0.691	5.16295e-15
VCL	2.89e-19	0.324019	0.664	0.535	5.74851e-15
PPP2R5E	2.95502e-19	0.281623	0.652	0.51	5.87782e-15
NR1H2	2.97556e-19	-0.257397	0.724	0.815	5.91868e-15
SAP30BP	3.01453e-19	0.276571	0.542	0.393	5.9962e-15
PPTC7	3.0845e-19	-0.299543	0.484	0.595	6.13539e-15
MLXIPL	3.1676e-19	-0.28049	0.309	0.43	6.30068e-15
PLXNB2	3.23672e-19	-0.285362	0.686	0.773	6.43816e-15
CNTNAP5	3.33245e-19	0.299094	0.724	0.604	6.62859e-15
CHST13	3.57909e-19	-0.285245	0.281	0.401	7.11916e-15
AQP1	3.70284e-19	-0.310396	0.408	0.528	7.36533e-15
EMX2	4.05247e-19	-0.286557	0.433	0.548	8.06077e-15
VANGL1	5.05014e-19	-0.270405	0.329	0.455	1.00452e-14
RTN4RL1	5.25458e-19	-0.286781	0.415	0.536	1.04519e-14
SSUH2	5.47031e-19	0.274346	0.464	0.32	1.0881e-14
CFLAR	5.69861e-19	-0.287931	0.685	0.76	1.13351e-14
LARP1	5.86403e-19	-0.259353	0.741	0.806	1.16641e-14
ZFAND5	6.28665e-19	-0.288075	0.432	0.549	1.25048e-14
MAP2	6.838e-19	0.265274	0.466	0.317	1.36015e-14
ITPR3	6.86214e-19	0.25228	0.497	0.34	1.36495e-14
NEK6	7.32365e-19	0.251151	0.874	0.776	1.45675e-14
CLDN11	7.51313e-19	0.296465	0.608	0.471	1.49444e-14
CTD-2535L24.2	7.78548e-19	0.264173	0.522	0.375	1.54861e-14
SORL1	7.94555e-19	0.302511	0.561	0.417	1.58045e-14
SRGAP2	8.3698e-19	0.273251	0.515	0.366	1.66484e-14
CTNNA2	9.13715e-19	0.30781	0.821	0.75	1.81747e-14
LRRC20	1.04103e-18	0.279263	0.532	0.387	2.07071e-14
POR	1.07256e-18	-0.296815	0.726	0.782	2.13343e-14
PDK2	1.14015e-18	-0.290113	0.422	0.535	2.26788e-14
PPP1R12B	1.18499e-18	0.289494	0.73	0.62	2.35707e-14
LINGO1	1.18551e-18	0.301341	0.412	0.27	2.35809e-14
PTGFRN	1.18557e-18	0.258202	0.45	0.3	2.35822e-14
STIM1	1.2722e-18	0.270096	0.702	0.591	2.53053e-14
MEIS2	1.38399e-18	0.286029	0.447	0.304	2.75289e-14
VPS13B	1.49399e-18	0.28978	0.697	0.575	2.97169e-14
TAF1D	1.65546e-18	-0.273081	0.496	0.609	3.29287e-14
SEMA4A	1.78864e-18	-0.309119	0.467	0.579	3.55779e-14
VSTM4	1.86761e-18	0.253797	0.466	0.312	3.71486e-14
PCDHGA12	1.90177e-18	0.26362	0.469	0.317	3.78281e-14
DACH2	2.20373e-18	0.310158	0.448	0.302	4.38343e-14
ST7L	2.38359e-18	0.259919	0.424	0.28	4.74119e-14
ADGRG1	2.47102e-18	0.276535	0.829	0.748	4.91511e-14
GNA14	2.4849e-18	0.290027	0.511	0.36	4.94272e-14
PDE3A	2.48495e-18	-0.275852	0.491	0.597	4.94282e-14
E2F3	2.6441e-18	-0.286539	0.566	0.658	5.25937e-14
AFMID	3.22629e-18	-0.27372	0.331	0.455	6.41741e-14
CAPN15	3.26193e-18	-0.282515	0.506	0.61	6.4883e-14
TCP11L1	3.38901e-18	-0.275028	0.421	0.531	6.74109e-14
ACMSD	3.48149e-18	-0.268597	0.318	0.439	6.92503e-14
UQCC1	3.89109e-18	0.30019	0.593	0.46	7.73977e-14
AFAP1L2	3.89844e-18	0.276615	0.426	0.281	7.75439e-14
CFAP54	4.05907e-18	0.282694	0.437	0.296	8.07389e-14
ZNF697	4.20488e-18	-0.272614	0.496	0.602	8.36392e-14
SPIRE1	4.25006e-18	0.266171	0.473	0.326	8.4538e-14
DCDC2	4.36238e-18	0.288442	0.8	0.707	8.67721e-14
SERPINF2	5.00697e-18	-0.266145	0.217	0.331	9.95937e-14
FNIP2	5.0433e-18	-0.252453	0.767	0.822	1.00316e-13
USH2A	5.4123e-18	0.272014	0.697	0.563	1.07656e-13
NPEPPS	5.43443e-18	0.253007	0.384	0.242	1.08096e-13
CASZ1	6.33185e-18	-0.284798	0.768	0.829	1.25947e-13
PTH2R	6.97916e-18	-0.260191	0.817	0.851	1.38823e-13
NEURL1	7.0305e-18	0.250476	0.402	0.256	1.39844e-13
NDRG1	7.37666e-18	-0.324827	0.665	0.727	1.46729e-13
OSBPL9	7.64236e-18	0.273778	0.759	0.663	1.52014e-13
POU2AF1	8.14859e-18	-0.255107	0.458	0.572	1.62084e-13
FBXO34	8.54406e-18	-0.267486	0.609	0.68	1.6995e-13
RP11-65B7.2	9.58313e-18	0.275313	0.489	0.346	1.90618e-13
GREB1	9.70272e-18	-0.296456	0.429	0.537	1.92997e-13
ARHGAP23	1.12924e-17	0.292272	0.494	0.354	2.24616e-13
SIPA1L2	1.25115e-17	0.265052	0.445	0.295	2.48866e-13
KCNB2	1.27863e-17	0.282879	0.485	0.346	2.54332e-13
MGST3	1.471e-17	-0.259009	0.417	0.533	2.92597e-13
MTUS2	1.84882e-17	0.287136	0.6	0.463	3.67748e-13
NAV3	1.98867e-17	0.34922	0.63	0.513	3.95566e-13
AFF2	2.01944e-17	0.298576	0.447	0.307	4.01687e-13
WDR70	2.08965e-17	0.272201	0.589	0.449	4.15653e-13
XKR6	2.13738e-17	0.298097	0.561	0.421	4.25146e-13
AGO2	2.17222e-17	0.281118	0.651	0.533	4.32076e-13
AKT3	2.32707e-17	0.279137	0.591	0.457	4.62877e-13
TP53I11	2.33972e-17	0.256244	0.52	0.373	4.65394e-13
PCDHGA11	2.47869e-17	0.259029	0.477	0.333	4.93036e-13
ACSL1	2.76693e-17	-0.273978	0.65	0.721	5.5037e-13
FLVCR2	2.78462e-17	-0.257803	0.716	0.79	5.5389e-13
COL8A1	2.88588e-17	0.275866	0.605	0.472	5.7403e-13
KCNAB1	3.36594e-17	0.259976	0.69	0.548	6.69519e-13
ST8SIA1	3.45131e-17	0.303056	0.475	0.345	6.865e-13
ELN	3.72768e-17	0.255643	0.407	0.266	7.41472e-13
SDC1	4.1888e-17	-0.294562	0.399	0.503	8.33194e-13
HOXA9	5.41485e-17	-0.311232	0.474	0.569	1.07707e-12
JUN	5.88884e-17	-0.281042	0.517	0.613	1.17135e-12
TYW3	7.46249e-17	-0.287946	0.291	0.395	1.48436e-12
UBE2H	7.63844e-17	0.283738	0.763	0.668	1.51936e-12
SYNJ2	8.4419e-17	0.255547	0.763	0.663	1.67918e-12
EXOC6B	8.46374e-17	0.274144	0.607	0.471	1.68352e-12
SLC16A3	8.69778e-17	0.28276	0.623	0.491	1.73008e-12
PHLDB2	8.98189e-17	0.256144	0.899	0.855	1.78659e-12
FAM47E	9.51277e-17	-0.256916	0.412	0.523	1.89218e-12
AMOTL1	1.00104e-16	0.252127	0.576	0.438	1.99117e-12
FIGNL1	1.1144e-16	-0.258328	0.324	0.432	2.21665e-12
SIM1	1.28845e-16	-0.338751	0.361	0.472	2.56286e-12
KYAT1	1.2969e-16	-0.265149	0.382	0.498	2.57966e-12
GOT1	1.32825e-16	-0.253827	0.34	0.449	2.64203e-12
GATM	1.33005e-16	-0.275496	0.521	0.614	2.6456e-12
DFNA5	1.34497e-16	0.253407	0.469	0.33	2.67529e-12
DTNBP1	1.35579e-16	-0.263315	0.596	0.683	2.69679e-12
FBRSL1	1.42391e-16	-0.283763	0.607	0.694	2.8323e-12
BAMBI	1.51979e-16	-0.254425	0.271	0.379	3.02302e-12
UNC5B	2.0863e-16	0.27677	0.436	0.307	4.14985e-12
PAH	2.1573e-16	-0.283741	0.462	0.567	4.29108e-12
HOXC6	2.19281e-16	-0.253475	0.672	0.748	4.36172e-12
MGAT4A	2.2205e-16	-0.296828	0.523	0.619	4.41679e-12
TMEM132B	2.55508e-16	0.270898	0.553	0.408	5.08232e-12
CATIP	2.69891e-16	-0.25795	0.329	0.441	5.3684e-12
GPR158	2.98838e-16	0.257569	0.455	0.314	5.94418e-12
RTEL1	3.12135e-16	0.283725	0.487	0.359	6.20868e-12
AGXT2	3.70245e-16	-0.272991	0.314	0.419	7.36454e-12
SRPK2	3.7861e-16	0.270127	0.722	0.61	7.53094e-12
MPRIP	4.38776e-16	-0.253559	0.725	0.801	8.7277e-12
TSPAN12	4.41771e-16	-0.264627	0.449	0.547	8.78726e-12
EPHA4	4.48623e-16	-0.258642	0.547	0.637	8.92357e-12
SLC6A9	4.67126e-16	-0.273564	0.39	0.497	9.29161e-12
GAB2	4.70487e-16	0.259466	0.709	0.601	9.35846e-12
DIAPH2	5.01655e-16	0.271649	0.669	0.548	9.97841e-12
DNAJC16	5.17361e-16	-0.257616	0.647	0.727	1.02908e-11
AP000769.1	5.17377e-16	-0.273665	0.155	0.25	1.02911e-11
PRPSAP2	5.45247e-16	-0.267021	0.431	0.533	1.08455e-11
NKAIN2	5.51505e-16	0.269889	0.641	0.516	1.097e-11
ADORA1	5.97249e-16	0.252273	0.548	0.407	1.18799e-11
FCHSD2	6.14459e-16	0.276779	0.625	0.496	1.22222e-11
RP1L1	6.81707e-16	0.266793	0.399	0.269	1.35598e-11
C1orf21	7.14865e-16	0.25824	0.447	0.314	1.42194e-11
VWF	8.70133e-16	0.257447	0.549	0.426	1.73078e-11
CTNNA3	9.15486e-16	0.282712	0.811	0.712	1.82099e-11
LRRTM4	9.24786e-16	0.288933	0.587	0.462	1.83949e-11
RAB11B	9.33997e-16	-0.27387	0.419	0.524	1.85781e-11
PRR5L	9.34688e-16	0.260458	0.583	0.448	1.85919e-11
RPL37A	1.06944e-15	0.265145	0.609	0.476	2.12722e-11
ABLIM2	1.10342e-15	0.257811	0.78	0.682	2.19482e-11
SORBS1	1.10502e-15	0.256114	0.835	0.775	2.19799e-11
ANP32A	1.13015e-15	-0.261898	0.545	0.624	2.24798e-11
DPP4	1.13269e-15	-0.274911	0.429	0.529	2.25303e-11
CSMD3	1.26969e-15	0.3089	0.64	0.522	2.52554e-11
GPD1	1.29236e-15	-0.259895	0.385	0.488	2.57064e-11
C5orf56	1.4098e-15	0.2601	0.672	0.565	2.80423e-11
SPTB	1.62814e-15	0.252047	0.686	0.565	3.23854e-11
ANPEP	1.70329e-15	-0.288462	0.483	0.586	3.38802e-11
ARHGAP15	1.73416e-15	0.263104	0.531	0.401	3.44941e-11
HOXA10-HOXA9	1.78545e-15	-0.300827	0.53	0.614	3.55144e-11
PCK2	2.05265e-15	-0.251453	0.299	0.406	4.08293e-11
CADM2	2.12789e-15	0.272041	0.638	0.515	4.23258e-11
LYRM9	2.21137e-15	-0.250701	0.23	0.327	4.39864e-11
FRMPD4	2.54823e-15	0.255509	0.456	0.323	5.06868e-11
EYS	2.67172e-15	0.295854	0.825	0.745	5.31431e-11
NTN1	2.92799e-15	0.256355	0.492	0.366	5.82407e-11
LDLR	3.0664e-15	0.265362	0.497	0.371	6.09937e-11
WNT10A	3.4382e-15	-0.314955	0.236	0.336	6.83891e-11
LPIN2	3.57745e-15	-0.268111	0.713	0.763	7.11591e-11
PDGFB	3.57917e-15	-0.277349	0.401	0.508	7.11932e-11
CDKL1	4.09584e-15	-0.258302	0.538	0.628	8.14703e-11
RP11-903H12.5	4.7183e-15	-0.251003	0.389	0.487	9.38518e-11
TPRN	4.80269e-15	-0.259655	0.453	0.543	9.55303e-11
DCPS	4.94302e-15	-0.270485	0.331	0.432	9.83215e-11
FTO	5.00914e-15	-0.284339	0.828	0.855	9.96368e-11
IFT43	5.33816e-15	0.266536	0.638	0.527	1.06181e-10
DAZAP1	6.07238e-15	-0.269522	0.451	0.551	1.20786e-10
COL19A1	8.46001e-15	-0.271416	0.515	0.607	1.68278e-10
IL1RAPL2	8.64105e-15	0.271857	0.697	0.578	1.71879e-10
GLG1	9.00541e-15	-0.255641	0.531	0.608	1.79127e-10
COL4A3	9.11265e-15	-0.276467	0.505	0.6	1.8126e-10
SH3PXD2A	1.36939e-14	0.257711	0.797	0.717	2.72386e-10
TANGO6	1.58573e-14	0.256914	0.707	0.607	3.15418e-10
PID1	1.76531e-14	0.269433	0.366	0.247	3.51138e-10
HS3ST1	1.89906e-14	0.271677	0.482	0.354	3.77742e-10
SLIT1	1.90209e-14	0.254387	0.434	0.312	3.78344e-10
IQSEC1	2.02323e-14	0.250675	0.697	0.596	4.02442e-10
LHFPL3	2.19581e-14	0.27816	0.639	0.527	4.36769e-10
BAG3	2.28917e-14	-0.254933	0.517	0.603	4.55339e-10
ST3GAL3	2.62811e-14	0.253874	0.594	0.462	5.22756e-10
ENPP1	2.73883e-14	-0.253151	0.405	0.505	5.44782e-10
MKL1	2.89594e-14	0.276133	0.684	0.593	5.76032e-10
SLC39A11	3.05181e-14	0.253635	0.766	0.657	6.07035e-10
RNASE4	3.13812e-14	-0.250549	0.424	0.516	6.24203e-10
WDR1	3.52053e-14	0.259344	0.636	0.533	7.00268e-10
SORCS3	4.07608e-14	0.268552	0.722	0.626	8.10773e-10
PPIL2	4.30746e-14	-0.255596	0.339	0.438	8.56796e-10
TSC22D3	4.63691e-14	-0.253951	0.559	0.645	9.22329e-10
SLC2A1	4.82419e-14	0.250456	0.515	0.393	9.5958e-10
PARM1	5.63899e-14	-0.255394	0.455	0.546	1.12165e-09
EPHA6	7.35244e-14	0.268714	0.631	0.508	1.46247e-09
LRP1B	8.9704e-14	0.256771	0.847	0.789	1.7843e-09
MGAT4C	1.1289e-13	0.286835	0.526	0.41	2.24549e-09
DOCK9	1.37349e-13	0.256762	0.759	0.678	2.73201e-09
TMEM163	1.84344e-13	0.255741	0.637	0.523	3.66678e-09
HAAO	2.74179e-13	-0.250211	0.301	0.397	5.4537e-09
ADIRF	3.22245e-13	-0.263018	0.45	0.533	6.40977e-09
BMP7	3.33861e-13	-0.294582	0.365	0.451	6.64083e-09
TMEM132E	3.88428e-13	-0.32458	0.419	0.496	7.72621e-09
SLC2A4RG	3.92025e-13	-0.250857	0.392	0.482	7.79776e-09
MAP4	4.05505e-13	0.250131	0.737	0.621	8.06591e-09
PDZD2	4.29554e-13	-0.257001	0.749	0.787	8.54427e-09
SORCS1	5.77549e-13	-0.300093	0.58	0.63	1.1488e-08
CLIP1	7.43773e-13	0.253628	0.592	0.478	1.47944e-08
NF2	7.86438e-13	0.250154	0.652	0.547	1.5643e-08
GHR	1.16739e-12	-0.25563	0.506	0.583	2.32205e-08
RYR2	1.21506e-12	0.253626	0.629	0.509	2.41688e-08
KIRREL3	1.68481e-12	0.257824	0.755	0.664	3.35125e-08
PEPD	6.52409e-12	-0.26926	0.58	0.632	1.29771e-07
UNC13C	1.1374e-11	-0.26883	0.487	0.558	2.26241e-07
GRAMD1B	2.46064e-11	-0.267606	0.553	0.609	4.89446e-07
HIST1H2AC	6.50684e-11	-0.299678	0.425	0.499	1.29428e-06
SLC7A7	3.97946e-09	-0.257631	0.681	0.685	7.91553e-05
MAL	7.59851e-08	-0.257652	0.407	0.464	0.00151142

## Sheet: PEC_PODO
	p_val	avg_log2FC	pct.1	pct.2	p_val_adj
ZBTB16	2.53347e-32	-0.835432	0.853	0.93	5.03932e-28
IL1RAPL1	7.63217e-27	0.640132	0.743	0.397	1.51811e-22
NEDD9	1.02659e-23	-0.636798	0.901	0.936	2.042e-19
ASIC2	6.4659e-20	0.61822	0.877	0.657	1.28613e-15
ARHGAP10	3.83793e-19	-0.762941	0.668	0.79	7.63402e-15
UTY	1.19155e-18	-0.71059	0.031	0.282	2.37011e-14
DMD	2.91139e-18	0.539624	0.901	0.686	5.79105e-14
CDH4	5.10094e-18	0.565441	0.702	0.418	1.01463e-13
GRK5	6.95799e-18	0.556983	0.849	0.58	1.38401e-13
CNTNAP2	9.55005e-18	0.544976	0.928	0.765	1.8996e-13
PCDH11X	1.33837e-17	0.425618	0.401	0.151	2.66216e-13
ALK	1.86049e-17	0.565794	0.795	0.512	3.7007e-13
ERRFI1	2.98243e-17	-0.978655	0.384	0.591	5.93235e-13
PTPRN2	4.05186e-17	0.616916	0.812	0.583	8.05956e-13
GAS7	4.34743e-17	0.503509	0.551	0.276	8.64747e-13
HIPK2	4.65408e-17	-0.482172	0.808	0.893	9.25743e-13
ANKFN1	1.53788e-16	0.520058	0.582	0.287	3.059e-12
LGR6	1.96329e-16	0.446389	0.435	0.18	3.90518e-12
DNAH17	2.26753e-16	0.407069	0.408	0.162	4.51033e-12
GABBR2	4.8655e-16	0.454723	0.51	0.24	9.67796e-12
SORCS2	1.0178e-15	0.557319	0.699	0.458	2.0245e-11
PLXNA4	1.09066e-15	0.608113	0.788	0.519	2.16943e-11
FRMPD4	1.90215e-15	0.422118	0.5	0.239	3.78357e-11
CNTN6	3.2092e-15	0.364597	0.397	0.16	6.38342e-11
ATP8B1	3.30925e-15	0.49673	0.726	0.468	6.58242e-11
DPP6	5.31587e-15	0.499389	0.856	0.634	1.05738e-10
COL15A1	5.48069e-15	0.465793	0.377	0.161	1.09016e-10
RUNX1	6.66428e-15	0.50098	0.938	0.794	1.32559e-10
HIVEP3	6.77091e-15	0.532716	0.887	0.666	1.3468e-10
CADPS	9.68172e-15	0.436147	0.596	0.327	1.92579e-10
C10orf90	2.15602e-14	0.343323	0.36	0.142	4.28853e-10
WNK2	3.24958e-14	0.407913	0.401	0.173	6.46374e-10
PITPNM3	3.61762e-14	0.554083	0.527	0.276	7.19581e-10
ADAM12	5.46822e-14	0.452441	0.647	0.395	1.08768e-09
SLC35F3	5.50088e-14	0.493479	0.517	0.277	1.09418e-09
KLF6	1.10067e-13	-0.680669	0.408	0.594	2.18934e-09
ATRNL1	1.29149e-13	0.41476	0.651	0.397	2.56891e-09
SLC24A4	1.30776e-13	0.346656	0.384	0.161	2.60126e-09
RBFOX3	1.31193e-13	0.499481	0.664	0.406	2.60957e-09
ATP8A2	1.41443e-13	0.495259	0.863	0.623	2.81345e-09
KCNIP4	1.60998e-13	0.465911	0.805	0.59	3.20241e-09
NLGN4X	2.33831e-13	0.383507	0.39	0.173	4.65114e-09
ANTXR1	2.96335e-13	0.456809	0.524	0.287	5.8944e-09
ROR2	3.67009e-13	0.474738	0.592	0.342	7.30018e-09
CACNA1C	4.10959e-13	0.44885	0.894	0.684	8.17439e-09
IL1RAPL2	4.21385e-13	0.453249	0.699	0.454	8.38177e-09
SLC39A14	5.02081e-13	-0.584743	0.562	0.706	9.98689e-09
CACNA1A	5.49523e-13	0.401987	0.479	0.247	1.09306e-08
DACH2	5.5679e-13	0.482608	0.61	0.351	1.10751e-08
CNTNAP4	5.6824e-13	0.298669	0.356	0.145	1.13029e-08
SPECC1	8.22213e-13	0.47612	0.712	0.475	1.63546e-08
GSG1L	1.31435e-12	0.366939	0.373	0.165	2.61438e-08
CPNE4	1.39848e-12	0.438851	0.757	0.488	2.78171e-08
CDH22	1.62148e-12	0.348494	0.366	0.158	3.22529e-08
CDH13	1.65941e-12	0.560629	0.795	0.606	3.30073e-08
RXFP1	1.81154e-12	0.292608	0.38	0.169	3.60334e-08
THSD7B	1.9656e-12	0.423011	0.675	0.442	3.90977e-08
TGFBR2	2.16136e-12	-0.674989	0.5	0.637	4.29916e-08
CLIC6	2.20092e-12	0.261322	0.212	0.062	4.37784e-08
NPAS3	2.65572e-12	0.432522	0.894	0.69	5.28249e-08
GABRG3	2.69523e-12	0.378587	0.592	0.349	5.36109e-08
PRLR	3.22721e-12	-0.696667	0.37	0.544	6.41924e-08
ERC2	3.62776e-12	0.447222	0.908	0.698	7.21598e-08
PTPRT	3.72604e-12	0.479272	0.709	0.493	7.41146e-08
PDE1A	3.9831e-12	-0.680968	0.568	0.696	7.92278e-08
IL1R1	4.96701e-12	-0.675428	0.483	0.641	9.87989e-08
CORO2B	5.46665e-12	0.363264	0.791	0.529	1.08737e-07
CEP295NL	6.09435e-12	0.339936	0.377	0.169	1.21223e-07
GRIK4	7.19825e-12	0.43958	0.736	0.572	1.4318e-07
TANC2	7.69453e-12	0.425566	0.486	0.264	1.53052e-07
NFASC	8.98943e-12	0.441076	0.664	0.414	1.78809e-07
ZNF365	9.10625e-12	0.335795	0.483	0.259	1.81132e-07
FAM19A5	9.89552e-12	0.348348	0.503	0.273	1.96832e-07
ZNF385D	1.01037e-11	0.477317	0.723	0.5	2.00974e-07
CUX2	1.0162e-11	0.277006	0.421	0.204	2.02133e-07
NTN1	1.10693e-11	0.38237	0.476	0.256	2.2018e-07
NFATC1	1.29021e-11	0.518973	0.675	0.456	2.56635e-07
LRP1B	1.47706e-11	0.398633	0.846	0.653	2.93802e-07
TOX2	1.50089e-11	0.369642	0.346	0.151	2.98542e-07
RIN3	1.63169e-11	0.439638	0.445	0.235	3.24559e-07
CNTNAP5	2.02103e-11	0.358852	0.733	0.497	4.02003e-07
BMPER	2.09621e-11	0.404759	0.545	0.315	4.16956e-07
PREX1	2.10975e-11	0.382658	0.432	0.217	4.1965e-07
CACNA1I	2.19766e-11	0.295582	0.363	0.161	4.37137e-07
ZDHHC14	2.23184e-11	-0.567574	0.634	0.747	4.43936e-07
RP11-526A4.1	2.28095e-11	0.388012	0.497	0.28	4.53703e-07
TBL1Y	2.28942e-11	-0.42082	0.014	0.166	4.55388e-07
TIAM1	2.39258e-11	0.399283	0.623	0.402	4.75908e-07
ANOS1	2.99668e-11	0.298492	0.318	0.135	5.9607e-07
PLEKHM1	3.72192e-11	0.315506	0.274	0.109	7.40326e-07
TCERG1L	3.90889e-11	0.40201	0.486	0.264	7.77517e-07
TMEM132C	4.29958e-11	0.423843	0.565	0.338	8.5523e-07
CHST11	4.38129e-11	0.344822	0.541	0.32	8.71483e-07
CLDN11	4.75419e-11	0.417118	0.839	0.627	9.45657e-07
HS3ST4	4.83944e-11	0.374542	0.445	0.233	9.62614e-07
GABRR2	4.90147e-11	0.304997	0.257	0.098	9.74952e-07
TENM2	4.96177e-11	0.426561	0.945	0.794	9.86946e-07
TEX11	5.10114e-11	0.328765	0.305	0.127	1.01467e-06
IGSF1	5.50624e-11	0.343984	0.288	0.117	1.09525e-06
NKAIN2	6.45827e-11	0.370959	0.719	0.509	1.28461e-06
COL21A1	6.74269e-11	0.319413	0.476	0.257	1.34119e-06
SLC4A10	6.74749e-11	0.364417	0.503	0.28	1.34214e-06
SYT16	7.45555e-11	0.3721	0.438	0.231	1.48298e-06
DCDC2C	7.71027e-11	0.339623	0.363	0.178	1.53365e-06
MCC	7.95417e-11	0.400792	0.863	0.638	1.58216e-06
RP11-566K11.2	8.00135e-11	0.377127	0.353	0.166	1.59155e-06
MTUS2	8.62706e-11	0.427356	0.62	0.41	1.71601e-06
KCNMA1	8.76123e-11	0.383454	0.795	0.597	1.7427e-06
ADAMTS19	8.94113e-11	0.459167	0.483	0.28	1.77848e-06
ARHGAP22	9.35972e-11	0.376659	0.455	0.241	1.86174e-06
TGFBI	1.0008e-10	0.29401	0.288	0.118	1.99069e-06
IQCJ	1.1149e-10	0.476075	0.548	0.324	2.21765e-06
PLXND1	1.19213e-10	0.378182	0.514	0.298	2.37126e-06
KCNJ16	1.21574e-10	-0.677319	0.291	0.454	2.41822e-06
GNG4	1.33214e-10	0.340209	0.315	0.142	2.64976e-06
MARCH10	1.3557e-10	0.334064	0.373	0.182	2.69662e-06
KLHL29	1.35718e-10	0.351472	0.925	0.784	2.69958e-06
C3orf20	1.38235e-10	0.32196	0.298	0.13	2.74963e-06
DLGAP2	1.40013e-10	0.522937	0.753	0.542	2.785e-06
ARHGEF3	1.48573e-10	0.357706	0.832	0.602	2.95526e-06
HPSE2	1.51878e-10	0.467566	0.62	0.405	3.02101e-06
MRPS22	1.57093e-10	0.507588	0.572	0.363	3.12474e-06
DOCK3	1.58577e-10	0.345201	0.603	0.362	3.15425e-06
DOCK2	1.61089e-10	0.355806	0.634	0.401	3.20423e-06
TMEM132B	1.63416e-10	0.418646	0.565	0.334	3.25051e-06
GRID1	1.67706e-10	0.374163	0.777	0.582	3.33584e-06
CNBD1	1.83714e-10	0.314221	0.568	0.338	3.65426e-06
ZMYND8	1.86433e-10	-0.410176	0.699	0.822	3.70833e-06
WBSCR17	2.06878e-10	0.404818	0.599	0.37	4.11501e-06
GRIK2	2.30931e-10	0.357376	0.644	0.399	4.59345e-06
FAT1	2.43305e-10	-0.439449	0.849	0.873	4.83958e-06
SPIDR	2.43804e-10	-0.407175	0.928	0.953	4.84951e-06
CLMP	2.50449e-10	0.284666	0.408	0.206	4.98168e-06
CNKSR2	2.55436e-10	0.270165	0.281	0.117	5.08088e-06
AL161905.1	3.50662e-10	0.289034	0.271	0.109	6.97502e-06
CFAP47	3.52801e-10	0.309406	0.339	0.157	7.01757e-06
CDC42EP3	3.60775e-10	0.369534	0.599	0.385	7.17617e-06
SRGAP2	3.63314e-10	0.419317	0.675	0.462	7.22668e-06
SYNPR	3.8533e-10	0.357635	0.449	0.244	7.66459e-06
SPHKAP	4.01502e-10	0.265313	0.271	0.11	7.98627e-06
SDC3	4.02597e-10	0.324666	0.39	0.194	8.00805e-06
EYS	4.10818e-10	0.386443	0.825	0.657	8.17158e-06
ADGRG2	4.18895e-10	0.27506	0.205	0.071	8.33224e-06
GRID2	4.21944e-10	0.360261	0.795	0.586	8.39288e-06
DNAH12	4.41434e-10	0.257427	0.325	0.147	8.78057e-06
MYLK3	4.62801e-10	0.29494	0.332	0.154	9.20557e-06
COL5A1	4.8119e-10	0.367232	0.49	0.277	9.57135e-06
DNAH11	5.27543e-10	0.302126	0.479	0.265	1.04934e-05
SRGAP2C	5.60243e-10	0.32565	0.531	0.326	1.11438e-05
TUBB3	5.98855e-10	0.328798	0.312	0.139	1.19118e-05
AL356053.1	6.18208e-10	0.27513	0.312	0.138	1.22968e-05
TMEM132D	6.51933e-10	0.336624	0.719	0.504	1.29676e-05
SLC6A11	7.34726e-10	0.280715	0.205	0.07	1.46144e-05
SLC16A12	7.38397e-10	-0.574597	0.455	0.599	1.46875e-05
PUDP	7.89947e-10	0.319511	0.39	0.202	1.57128e-05
SLC24A2	8.81853e-10	0.352606	0.36	0.178	1.75409e-05
MEGF11	9.27928e-10	0.437807	0.527	0.318	1.84574e-05
SEMA4D	9.41384e-10	-0.560077	0.651	0.737	1.87251e-05
CYP19A1	1.01607e-09	0.323193	0.274	0.115	2.02106e-05
SRGAP2B	1.0565e-09	0.274764	0.373	0.182	2.10149e-05
TMOD1	1.07711e-09	0.390754	0.459	0.261	2.14249e-05
SGCZ	1.153e-09	0.359038	0.709	0.516	2.29344e-05
IFFO2	1.16312e-09	0.372086	0.671	0.456	2.31356e-05
FGD5	1.26177e-09	0.353726	0.425	0.239	2.50979e-05
RPH3A	1.35115e-09	0.292841	0.428	0.227	2.68757e-05
DSCAML1	1.36179e-09	-0.6177	0.668	0.732	2.70874e-05
SNTG1	1.36469e-09	0.430413	0.675	0.483	2.71451e-05
AGBL1	1.41348e-09	0.404543	0.62	0.421	2.81155e-05
PAPPA2	1.44515e-09	0.313911	0.466	0.269	2.87455e-05
RP5-972B16.2	1.49798e-09	0.375066	0.836	0.689	2.97963e-05
EFCAB8	1.5176e-09	0.252465	0.226	0.087	3.01866e-05
NAV1	1.52505e-09	0.292056	0.551	0.33	3.03348e-05
NRG3	1.60584e-09	0.310215	0.781	0.588	3.19418e-05
GPR158	1.62488e-09	0.326307	0.521	0.308	3.23206e-05
OPCML	1.63726e-09	0.360626	0.866	0.672	3.25668e-05
CPM	1.6992e-09	-0.620144	0.387	0.529	3.37988e-05
TULP4	1.72195e-09	0.388829	0.726	0.52	3.42513e-05
DSCR4	1.73837e-09	0.285352	0.267	0.113	3.4578e-05
PPP2R2C	1.77115e-09	0.355622	0.428	0.235	3.523e-05
KCNH8	1.775e-09	0.313418	0.442	0.239	3.53066e-05
TRERF1	1.81483e-09	0.40732	0.49	0.296	3.60988e-05
ST6GALNAC5	1.89339e-09	0.312139	0.356	0.178	3.76614e-05
TIMP2	1.96523e-09	0.375862	0.524	0.316	3.90903e-05
WDFY4	2.28336e-09	0.381185	0.408	0.218	4.54184e-05
ADAM19	2.60292e-09	0.350618	0.408	0.228	5.17747e-05
TENM1	2.61712e-09	0.289927	0.425	0.231	5.20571e-05
CALN1	2.70512e-09	0.322222	0.51	0.292	5.38076e-05
RPL37A	3.06982e-09	-0.511496	0.668	0.743	6.10619e-05
THOC2	3.13176e-09	0.284293	0.342	0.166	6.22938e-05
VWA2	3.24871e-09	0.367577	0.274	0.127	6.46201e-05
SV2C	3.26346e-09	0.372215	0.421	0.233	6.49135e-05
HS6ST3	3.46769e-09	0.29554	0.623	0.406	6.89759e-05
CSMD3	3.51004e-09	0.36472	0.658	0.453	6.98182e-05
ALDH1A3	3.80822e-09	0.261404	0.212	0.08	7.57492e-05
FMN2	3.96255e-09	0.322877	0.774	0.535	7.88191e-05
MYH11	4.33861e-09	0.343192	0.397	0.213	8.62994e-05
PDZK1IP1	4.48724e-09	-0.495395	0.315	0.484	8.92557e-05
PTPRJ	4.53219e-09	-0.471872	0.719	0.782	9.01497e-05
ENTPD1	4.65726e-09	0.27805	0.315	0.149	9.26375e-05
CA10	5.20513e-09	0.380083	0.726	0.5	0.000103535
SLC6A6	5.24205e-09	0.430886	0.781	0.614	0.00010427
GRIA1	5.64342e-09	0.275395	0.39	0.208	0.000112253
EVL	5.66954e-09	0.414225	0.692	0.495	0.000112773
MOB3B	5.76021e-09	-0.541595	0.623	0.681	0.000114576
XKR6	5.96387e-09	0.347557	0.658	0.441	0.000118627
PTPRD	6.09914e-09	0.325191	0.966	0.857	0.000121318
ADARB2	6.10895e-09	0.309371	0.671	0.441	0.000121513
DPYD	6.16814e-09	0.438414	0.719	0.538	0.00012269
SMYD3	6.31087e-09	0.330835	0.729	0.538	0.00012553
ANGPT2	6.54801e-09	-0.557933	0.277	0.445	0.000130247
LEMD1	6.73457e-09	0.287001	0.353	0.182	0.000133957
PID1	6.98332e-09	0.402055	0.435	0.253	0.000138905
HHAT	7.16274e-09	0.321571	0.562	0.362	0.000142474
FOSL2	7.7475e-09	-0.651074	0.664	0.727	0.000154105
NTRK2	7.89558e-09	0.315328	0.616	0.391	0.000157051
PLPP3	8.0893e-09	-0.466879	0.545	0.645	0.000160904
CAMK4	8.50526e-09	0.391755	0.339	0.176	0.000169178
CALD1	8.52445e-09	0.417198	0.671	0.497	0.00016956
RUNX1T1	8.68827e-09	0.299744	0.473	0.268	0.000172818
NRXN1	8.90315e-09	0.257596	0.764	0.582	0.000177093
PCNX2	9.03778e-09	0.345255	0.562	0.357	0.00017977
GPRC5C	9.06644e-09	-0.48288	0.411	0.566	0.00018034
ANKS1B	9.19579e-09	0.423684	0.856	0.688	0.000182913
ADGRB3	9.5788e-09	0.294705	0.596	0.387	0.000190532
ROBO2	9.63393e-09	0.400337	0.877	0.749	0.000191629
SPEG	9.9887e-09	0.262192	0.349	0.178	0.000198685
GRIA3	1.00689e-08	0.294297	0.329	0.164	0.00020028
KLF13	1.08323e-08	-0.35654	0.729	0.798	0.000215465
ZFY	1.08506e-08	-0.266167	0.01	0.126	0.000215829
FGF1	1.10767e-08	0.329731	0.709	0.508	0.000220326
SPOCK3	1.11397e-08	0.260041	0.414	0.225	0.00022158
SCARA5	1.12041e-08	0.311986	0.236	0.101	0.00022286
PPFIA2	1.12793e-08	0.332056	0.503	0.3	0.000224356
LSAMP	1.1335e-08	0.315335	0.815	0.639	0.000225465
GLT1D1	1.18794e-08	0.277706	0.243	0.105	0.000236293
ENG	1.22195e-08	0.358675	0.445	0.257	0.000243059
VTI1A	1.22262e-08	0.346868	0.777	0.554	0.000243192
LPP	1.26773e-08	-0.436583	0.89	0.909	0.000252165
COBLL1	1.27965e-08	-0.46518	0.548	0.666	0.000254535
LINGO1	1.28366e-08	0.33017	0.589	0.361	0.000255332
PRKG1	1.34598e-08	0.392609	0.89	0.744	0.000267728
C10orf55	1.34891e-08	0.25345	0.223	0.091	0.000268313
DACH1	1.43241e-08	0.346695	0.699	0.464	0.00028492
MYO1D	1.43518e-08	0.362412	0.74	0.559	0.000285472
ACSL5	1.44586e-08	0.306409	0.353	0.185	0.000287597
NOD1	1.44721e-08	0.299032	0.592	0.377	0.000287864
PRMT8	1.47237e-08	0.324544	0.322	0.164	0.000292869
UNC5B	1.50932e-08	0.343348	0.562	0.366	0.000300218
GALNTL6	1.61032e-08	0.303306	0.753	0.542	0.000320308
PECAM1	1.69436e-08	0.266347	0.322	0.155	0.000337025
ST6GALNAC3	1.70879e-08	0.355674	0.757	0.584	0.000339895
DSCAM	1.73437e-08	0.283827	0.685	0.473	0.000344984
GPC6	1.75934e-08	0.364468	0.884	0.714	0.000349951
FKBP5	1.78186e-08	-0.449664	0.685	0.736	0.000354431
XKR4	1.90126e-08	0.276541	0.647	0.432	0.00037818
CDYL2	1.92611e-08	0.273386	0.363	0.188	0.000383122
GALNT13	2.07634e-08	0.31552	0.517	0.318	0.000413005
SLIT1	2.22488e-08	0.294986	0.387	0.209	0.00044255
UNC5D	2.23072e-08	0.301521	0.682	0.477	0.000443712
BIN1	2.25783e-08	-0.609598	0.562	0.642	0.000449106
CSMD2	2.28325e-08	0.331398	0.753	0.55	0.000454161
RFTN1	2.52264e-08	-0.504284	0.572	0.682	0.000501779
PDE1C	2.53738e-08	0.314876	0.599	0.398	0.00050471
MEI1	2.59887e-08	0.265186	0.26	0.118	0.000516942
INPP5D	2.69667e-08	0.313396	0.318	0.162	0.000536394
BICD1	2.74741e-08	-0.484966	0.699	0.768	0.000546488
DLG2	2.77421e-08	0.326469	0.962	0.857	0.000551819
KHDRBS2	2.81224e-08	0.258524	0.514	0.312	0.000559383
PXDNL	2.86256e-08	0.352873	0.527	0.336	0.000569392
CDH12	2.93834e-08	0.370808	0.671	0.46	0.000584466
CTTNBP2	2.9899e-08	-0.383316	0.675	0.767	0.000594721
LHFPL3	3.00183e-08	0.398109	0.545	0.354	0.000597094
C12orf40	3.06836e-08	0.261523	0.366	0.196	0.000610327
MTMR12	3.07042e-08	-0.416281	0.589	0.688	0.000610736
TTN	3.15742e-08	0.335897	0.353	0.189	0.000628043
MAPT	3.17971e-08	0.289122	0.462	0.269	0.000632476
CRYAB	3.22792e-08	-0.491067	0.414	0.548	0.000642065
ARHGAP11B	3.33295e-08	0.255057	0.336	0.173	0.000662956
GRM1	3.33503e-08	0.34314	0.449	0.26	0.000663371
CTPS2	3.5061e-08	0.25758	0.267	0.123	0.000697399
SEL1L3	3.55677e-08	0.278285	0.401	0.229	0.000707478
ZMAT4	4.22084e-08	0.294539	0.486	0.29	0.000839567
EPHA6	4.41825e-08	0.286792	0.661	0.458	0.000878834
CACNA1B	4.52497e-08	0.340749	0.346	0.181	0.000900062
SPOCK1	4.90546e-08	0.313447	0.866	0.678	0.000975745
UBASH3B	4.91337e-08	0.341336	0.524	0.332	0.000977319
LHFP	5.04615e-08	0.30121	0.596	0.385	0.00100373
DPP10	5.10088e-08	0.339441	0.712	0.536	0.00101462
TMEM40	5.14342e-08	0.298505	0.325	0.165	0.00102308
DIAPH2	5.16408e-08	0.422633	0.661	0.503	0.00102719
PC	5.16719e-08	0.382561	0.726	0.535	0.00102781
RERG	5.38756e-08	-0.36428	0.832	0.854	0.00107164
LRBA	5.62314e-08	0.35082	0.822	0.63	0.0011185
CACNA1E	5.94871e-08	0.282991	0.575	0.373	0.00118326
NEDD4L	6.29643e-08	-0.31494	0.897	0.895	0.00125242
FXYD2	6.94248e-08	-0.499788	0.329	0.469	0.00138093
SLC2A9	7.03491e-08	-0.493029	0.616	0.696	0.00139931
KCND2	8.03003e-08	0.26925	0.5	0.308	0.00159725
TNS1	8.08072e-08	-0.406204	0.705	0.808	0.00160734
PLXNA1	8.5884e-08	0.36405	0.432	0.256	0.00170832
PMEPA1	8.71517e-08	0.40096	0.596	0.422	0.00173353
SETBP1	8.88689e-08	-0.385394	0.757	0.818	0.00176769
TMEM179	9.15889e-08	0.275817	0.308	0.16	0.00182179
CNKSR3	9.84176e-08	-0.348845	0.712	0.796	0.00195762
JAK1	1.02109e-07	-0.447755	0.5	0.641	0.00203104
FAM65B	1.04272e-07	0.419884	0.445	0.279	0.00207407
TSPAN15	1.07442e-07	0.282688	0.462	0.286	0.00213713
KCNB2	1.10452e-07	0.288192	0.493	0.296	0.00219701
MICAL3	1.13225e-07	-0.345505	0.89	0.908	0.00225216
EPHB1	1.18228e-07	0.44843	0.678	0.513	0.00235167
PCED1B	1.19359e-07	0.343642	0.586	0.379	0.00237417
FSTL5	1.34665e-07	0.261794	0.503	0.312	0.00267862
ARRB1	1.44334e-07	0.292241	0.548	0.342	0.00287095
L1CAM	1.69563e-07	0.269956	0.223	0.098	0.00337278
NPLOC4	1.6988e-07	0.461703	0.483	0.316	0.00337908
TWIST2	1.79428e-07	0.262096	0.322	0.164	0.003569
STXBP5L	1.83346e-07	0.286193	0.438	0.268	0.00364693
CNTN1	1.89354e-07	0.264402	0.452	0.261	0.00376644
MAGI2	1.90848e-07	0.31918	0.955	0.874	0.00379616
ST5	1.9529e-07	0.315781	0.736	0.562	0.00388452
GRIN2B	1.95484e-07	0.294542	0.651	0.441	0.00388838
DUSP1	1.98692e-07	-0.502219	0.455	0.571	0.00395218
PKIB	2.00501e-07	0.263965	0.486	0.3	0.00398817
RAMP1	2.14436e-07	0.255968	0.401	0.229	0.00426534
SPTBN1	2.16033e-07	-0.445899	0.764	0.814	0.00429711
PAX7	2.36037e-07	0.254624	0.199	0.083	0.00469502
USH2A	2.45278e-07	0.277499	0.664	0.468	0.00487882
GTF2IRD1	2.4548e-07	-0.379527	0.801	0.827	0.00488284
LPAR1	2.46402e-07	0.258439	0.336	0.18	0.00490117
PLEKHG1	2.55063e-07	0.318193	0.76	0.579	0.00507345
LDLRAD3	2.55248e-07	0.336253	0.589	0.413	0.00507714
TBC1D4	2.92206e-07	-0.472104	0.49	0.59	0.00581227
CTNNA3	2.93661e-07	0.286656	0.853	0.681	0.00584122
SUPT3H	2.96005e-07	0.303775	0.613	0.426	0.00588783
EPHB2	3.01024e-07	0.490111	0.538	0.379	0.00598766
RGS6	3.03913e-07	0.313241	0.613	0.421	0.00604514
JAKMIP2	3.15222e-07	0.277508	0.404	0.235	0.00627008
IGSF21	3.38717e-07	0.326953	0.469	0.295	0.00673743
RBBP8	3.46457e-07	-0.45897	0.579	0.657	0.00689137
ENPP1	3.46521e-07	-0.504485	0.212	0.358	0.00689264
SLC8A2	3.56514e-07	0.270099	0.26	0.129	0.00709142
SH3PXD2B	3.64037e-07	0.272236	0.418	0.259	0.00724106
GRIK1	3.64334e-07	0.315227	0.517	0.327	0.00724697
GPAT3	3.79472e-07	-0.485645	0.26	0.401	0.00754808
TEAD1	3.89609e-07	-0.295788	0.877	0.859	0.00774971
ABCA13	3.90212e-07	0.28574	0.49	0.303	0.0077617
PALM2-AKAP2	3.95057e-07	0.288051	0.856	0.647	0.00785808
DYSF	3.97949e-07	0.275624	0.428	0.26	0.00791559
NELL2	4.04901e-07	0.3358	0.425	0.264	0.00805389
ZBTB20	4.0753e-07	-0.287715	0.955	0.969	0.00810619
NR4A1	4.18679e-07	-0.509819	0.572	0.682	0.00832795
GLIS3	4.259e-07	-0.377701	0.818	0.849	0.00847158
C4orf22	4.40966e-07	0.290166	0.596	0.383	0.00877126
ST8SIA1	4.51821e-07	0.282305	0.432	0.272	0.00898718
GRIP1	4.6643e-07	0.289286	0.599	0.416	0.00927777
MCPH1	4.78258e-07	-0.494363	0.678	0.747	0.00951303
NKAIN3	4.81209e-07	0.308262	0.568	0.39	0.00957173
UNC79	4.83326e-07	0.321641	0.514	0.336	0.00961384
WDPCP	4.88912e-07	0.33048	0.664	0.45	0.00972494
MYRIP	4.92005e-07	-0.469102	0.599	0.706	0.00978646
PSD3	4.95352e-07	0.331989	0.798	0.693	0.00985305
VASH1	4.97286e-07	0.252532	0.233	0.109	0.00989151
PLEKHA7	5.08331e-07	-0.359083	0.705	0.775	0.0101112
FRAS1	5.13008e-07	-0.378755	0.705	0.759	0.0102042
PHEX	5.40923e-07	0.287747	0.38	0.224	0.0107595
LRRC75A	5.4474e-07	0.306718	0.377	0.223	0.0108354
ERI1	5.60602e-07	0.276451	0.613	0.424	0.0111509
FIBCD1	5.92779e-07	0.298059	0.325	0.181	0.011791
RBM47	6.20109e-07	-0.416683	0.616	0.665	0.0123346
C16orf62	6.37268e-07	0.259961	0.586	0.399	0.0126759
FNDC1	6.40091e-07	0.283145	0.229	0.109	0.0127321
NCAM2	6.57005e-07	0.271304	0.545	0.363	0.0130685
DNAH8	6.84983e-07	0.312476	0.322	0.18	0.013625
PDK4	6.93019e-07	-0.504341	0.253	0.381	0.0137849
LINC01420	7.16866e-07	0.258281	0.39	0.236	0.0142592
SDK2	7.19581e-07	0.359553	0.671	0.519	0.0143132
KCND3	7.46606e-07	0.342187	0.589	0.395	0.0148507
PLEKHA6	7.61523e-07	-0.373042	0.579	0.669	0.0151475
DNER	7.7928e-07	0.30583	0.483	0.315	0.0155007
MYO16	7.92085e-07	0.301091	0.627	0.468	0.0157554
GRK3	7.9684e-07	0.266317	0.36	0.204	0.0158499
LTBP2	8.17256e-07	0.273673	0.592	0.412	0.016256
TUB	8.27938e-07	-0.448908	0.531	0.637	0.0164685
IMPA2	8.57358e-07	-0.439688	0.466	0.584	0.0170537
CCDC33	8.9262e-07	0.254992	0.404	0.245	0.0177551
GFPT2	9.26267e-07	0.271994	0.384	0.232	0.0184244
ANKRD44	9.27044e-07	0.337761	0.784	0.625	0.0184398
KIAA2012	9.35209e-07	0.264355	0.301	0.161	0.0186022
FGF12	9.44623e-07	0.3312	0.534	0.379	0.0187895
ALS2CL	9.91979e-07	0.262608	0.435	0.268	0.0197315
MCTP1	1.01438e-06	0.266206	0.606	0.403	0.0201771
SLC35F1	1.03456e-06	0.295871	0.524	0.34	0.0205784
DDN	1.04771e-06	0.274523	0.305	0.173	0.02084
MGLL	1.13787e-06	0.309964	0.531	0.362	0.0226333
ADAMTS15	1.21373e-06	-0.341267	0.233	0.378	0.0241423
PAX8	1.21769e-06	-0.47782	0.712	0.744	0.024221
MME	1.22058e-06	0.251954	0.531	0.331	0.0242786
CHODL	1.28032e-06	0.279268	0.414	0.26	0.0254669
MRVI1	1.28157e-06	0.271904	0.342	0.197	0.0254916
RAB11FIP3	1.33808e-06	-0.505599	0.524	0.599	0.0266157
HCN1	1.38122e-06	0.308534	0.384	0.233	0.0274738
PTPRO	1.39441e-06	0.316036	0.798	0.633	0.0277362
WWP2	1.41314e-06	-0.414157	0.654	0.709	0.0281089
SMIM20	1.41731e-06	0.269449	0.442	0.276	0.0281917
NTNG1	1.43174e-06	0.260459	0.637	0.442	0.0284788
SCFD2	1.50716e-06	0.257235	0.729	0.525	0.029979
PGS1	1.53202e-06	0.314676	0.425	0.261	0.0304734
EGR1	1.5606e-06	-0.519782	0.438	0.544	0.0310419
MAP4	1.58838e-06	0.353678	0.702	0.548	0.0315945
FARP1	1.66698e-06	-0.311966	0.911	0.917	0.0331579
TSPAN12	1.73976e-06	-0.392164	0.305	0.446	0.0346056
MAML2	1.76445e-06	-0.298883	0.908	0.916	0.0350967
TNXB	1.76715e-06	0.266729	0.476	0.307	0.0351505
AL078584.1	1.79404e-06	0.423245	0.497	0.343	0.0356853
FOXO3	1.82654e-06	-0.322761	0.76	0.8	0.0363317
MYO1E	1.8348e-06	0.39612	0.836	0.704	0.036496
LIMCH1	1.84481e-06	0.29551	0.606	0.442	0.0366951
CHST8	1.89723e-06	0.264003	0.301	0.168	0.0377378
CSPG4	1.90285e-06	0.253702	0.298	0.16	0.0378496
FAM20C	1.92592e-06	0.338963	0.651	0.475	0.0383085
SLC2A1	1.93444e-06	0.306705	0.363	0.223	0.0384779
HSPB2	2.02148e-06	-0.420025	0.264	0.395	0.0402093
NACC2	2.03061e-06	0.251797	0.647	0.469	0.0403908
RPTOR	2.11877e-06	0.280477	0.836	0.72	0.0421444
MYO9B	2.18743e-06	0.263585	0.551	0.373	0.0435102
ECT2L	2.19503e-06	0.324561	0.36	0.225	0.0436613
MAP1B	2.19636e-06	0.270927	0.353	0.212	0.0436877
AC013264.1	2.20945e-06	0.32941	0.774	0.61	0.0439481
LMX1B	2.33918e-06	0.328891	0.661	0.487	0.0465286
PPARGC1A	2.35829e-06	-0.430209	0.394	0.507	0.0469088
ASPSCR1	2.36215e-06	0.367726	0.384	0.227	0.0469855
PODXL	2.42906e-06	0.329778	0.616	0.456	0.0483164
FLNB	2.52302e-06	-0.461212	0.661	0.732	0.0501854
BCL6	2.54117e-06	-0.422514	0.469	0.566	0.0505464
RIMS2	2.57107e-06	0.345413	0.524	0.371	0.0511411
TRIB1	2.64921e-06	-0.386058	0.322	0.454	0.0526954
PPFIA4	2.72337e-06	0.359052	0.565	0.394	0.0541705
ZFAND5	2.80984e-06	-0.462343	0.397	0.509	0.0558905
C12orf42	2.83293e-06	0.256078	0.305	0.168	0.0563497
IQSEC1	2.88234e-06	0.304235	0.678	0.529	0.0573327
ERGIC1	2.95173e-06	-0.335242	0.89	0.916	0.0587128
EXOC2	2.95932e-06	0.253315	0.455	0.296	0.0588638
COLGALT2	3.04786e-06	0.323561	0.462	0.307	0.060625
OFCC1	3.10401e-06	0.301859	0.514	0.349	0.0617419
AKAP12	3.11921e-06	-0.447173	0.49	0.594	0.0620442
EML1	3.2226e-06	0.321118	0.589	0.426	0.0641007
RAD54L2	3.2816e-06	0.356056	0.401	0.251	0.0652743
HS3ST3A1	3.42915e-06	0.268527	0.387	0.229	0.0682093
ZNF804A	3.4567e-06	0.335611	0.469	0.308	0.0687571
ASTN2	3.50598e-06	0.305289	0.884	0.744	0.0697374
PDE4B	3.56813e-06	0.291656	0.743	0.594	0.0709737
NXN	3.6775e-06	0.32517	0.736	0.571	0.0731492
GPC5	3.72401e-06	0.257653	0.832	0.686	0.0740742
INPP4B	3.94701e-06	0.256631	0.654	0.484	0.07851
ARHGAP15	3.95207e-06	0.314624	0.545	0.401	0.0786106
RABGAP1L	4.04749e-06	0.37275	0.815	0.702	0.0805086
AC127070.1	4.09218e-06	0.259326	0.195	0.092	0.0813976
KCNK9	4.12468e-06	0.253027	0.236	0.119	0.0820441
PLEKHM3	4.2446e-06	-0.426033	0.517	0.606	0.0844294
PCDH15	4.29043e-06	0.334312	0.76	0.65	0.0853409
SMOX	4.29784e-06	0.320134	0.346	0.213	0.0854882
LAMC3	4.55612e-06	0.261722	0.366	0.228	0.0906258
SYNPO	4.58331e-06	0.255483	0.839	0.693	0.0911666
SHFM1	4.62764e-06	0.290528	0.329	0.193	0.0920483
ASAP2	4.72045e-06	0.34542	0.688	0.538	0.0938945
RUNX2	4.72304e-06	0.268993	0.682	0.516	0.0939459
CBFA2T3	4.79324e-06	0.251394	0.274	0.147	0.0953424
CCDC85A	4.98627e-06	-0.445912	0.394	0.499	0.0991819
CNTN5	5.03441e-06	0.31285	0.729	0.613	0.10014
NOS1AP	5.11947e-06	0.334282	0.822	0.662	0.101831
PRKAR2B	5.12937e-06	0.276112	0.432	0.275	0.102028
SHISA6	6.26743e-06	0.255581	0.538	0.363	0.124666
TRPM3	6.30981e-06	0.362835	0.733	0.576	0.125509
DCC	6.3326e-06	0.264013	0.733	0.57	0.125962
TIAM2	6.34626e-06	0.283861	0.705	0.535	0.126233
ZNF385C	6.5011e-06	0.273156	0.277	0.157	0.129313
PLCG2	6.50864e-06	0.268114	0.651	0.454	0.129463
LTBP4	6.51529e-06	0.295823	0.606	0.44	0.129596
ASAP1	6.56248e-06	0.278303	0.784	0.619	0.130534
RYR2	6.77636e-06	0.252128	0.699	0.544	0.134789
LDLRAD4	6.82836e-06	0.326894	0.808	0.688	0.135823
ATF3	6.95424e-06	-0.506866	0.5	0.571	0.138327
TMEM150C	7.41533e-06	0.265299	0.366	0.231	0.147498
PDE9A	7.43647e-06	-0.461671	0.51	0.578	0.147919
KIF13A	7.49966e-06	0.257028	0.685	0.507	0.149176
NFIX	7.93978e-06	0.308076	0.719	0.564	0.15793
TRAF3	7.9696e-06	0.268406	0.538	0.373	0.158523
LRP1	8.29812e-06	0.312776	0.449	0.298	0.165058
GALNT18	8.55637e-06	-0.326342	0.682	0.71	0.170195
ST6GAL1	8.6477e-06	0.270299	0.723	0.56	0.172011
AFDN	8.77557e-06	-0.437865	0.606	0.673	0.174555
KCNK5	8.95105e-06	-0.479856	0.346	0.438	0.178045
COL25A1	9.10432e-06	0.347218	0.507	0.342	0.181094
BAIAP2	9.34691e-06	-0.387821	0.829	0.828	0.185919
DNAH14	9.38432e-06	0.265655	0.438	0.291	0.186664
NPSR1	9.47574e-06	0.286856	0.301	0.182	0.188482
DGKB	9.58248e-06	0.282737	0.627	0.433	0.190605
PLEKHG5	9.59297e-06	0.260095	0.421	0.273	0.190814
CATIP	1.00649e-05	-0.381923	0.312	0.429	0.2002
AFF1	1.02449e-05	-0.315174	0.856	0.867	0.203781
RARB	1.04965e-05	0.273447	0.592	0.432	0.208785
MTHFR	1.05597e-05	-0.404341	0.425	0.521	0.210043
UGT2B7	1.12683e-05	-0.469931	0.233	0.342	0.224137
ZFYVE9	1.15241e-05	0.292614	0.49	0.336	0.229226
GOT1	1.20064e-05	-0.403506	0.195	0.308	0.238819
EDAR	1.20085e-05	0.259641	0.394	0.249	0.238861
ADAMTSL1	1.20391e-05	0.303388	0.798	0.653	0.239469
IGFBP4	1.21189e-05	-0.413846	0.291	0.405	0.241058
KCNIP1	1.26321e-05	0.283041	0.661	0.52	0.251265
SRFBP1	1.26688e-05	0.252239	0.401	0.263	0.251994
ITGA1	1.27626e-05	-0.320628	0.712	0.74	0.25386
MALRD1	1.27827e-05	0.313162	0.647	0.5	0.25426
PLXDC2	1.29218e-05	0.2623	0.812	0.678	0.257027
HMCN2	1.29451e-05	0.314113	0.473	0.306	0.25749
PRR5L	1.34207e-05	0.333918	0.442	0.311	0.266951
ADGRL2	1.38146e-05	-0.36715	0.647	0.694	0.274787
ZNF697	1.39203e-05	-0.350564	0.308	0.433	0.276889
CHRM2	1.4908e-05	0.264253	0.199	0.101	0.296534
AKAP2	1.54873e-05	0.268208	0.685	0.493	0.308059
PDE4C	1.66756e-05	0.267236	0.342	0.213	0.331695
BSN	1.69898e-05	0.251016	0.353	0.217	0.337944
LIFR	1.71284e-05	-0.403275	0.493	0.579	0.340702
PLOD2	1.97108e-05	-0.343848	0.493	0.579	0.392067
INTS3	2.00417e-05	-0.421394	0.531	0.614	0.39865
THRB	2.00852e-05	-0.395922	0.647	0.709	0.399514
SAMD5	2.02211e-05	0.303853	0.418	0.276	0.402218
SPIRE1	2.07254e-05	0.261143	0.586	0.417	0.412248
TMEM135	2.19924e-05	0.286105	0.469	0.319	0.437452
HSPB2-C11orf52	2.2901e-05	-0.383803	0.438	0.525	0.455523
MEGF6	2.31321e-05	0.347629	0.514	0.369	0.460121
ACMSD	2.3321e-05	-0.370304	0.175	0.292	0.463878
XRCC4	2.3371e-05	0.291808	0.455	0.32	0.464872
PAX2	2.39472e-05	-0.35573	0.421	0.525	0.476333
COX7A2L	2.40999e-05	0.282061	0.51	0.366	0.479371
DMGDH	2.42274e-05	-0.36084	0.51	0.609	0.481908
SBF2	2.47747e-05	0.256058	0.777	0.614	0.492794
LRRN2	2.54421e-05	0.253897	0.37	0.233	0.506068
MVB12B	2.57604e-05	0.252392	0.449	0.298	0.512401
CYP3A43	2.74661e-05	-0.348588	0.099	0.201	0.546328
SLC3A1	2.8449e-05	-0.345706	0.267	0.385	0.56588
CEP112	2.89068e-05	0.272206	0.623	0.484	0.574986
SHB	3.05175e-05	-0.263442	0.764	0.815	0.607024
SLC9A9	3.24196e-05	0.300692	0.668	0.519	0.644858
SIK2	3.24596e-05	-0.366188	0.592	0.63	0.645654
LYN	3.24956e-05	0.301439	0.336	0.223	0.64637
ZFP36L1	3.25045e-05	-0.402567	0.469	0.539	0.646546
DNAJC22	3.27205e-05	-0.324945	0.116	0.224	0.650844
EMCN	3.32677e-05	0.257914	0.521	0.366	0.661727
FGFR2	3.34237e-05	-0.386149	0.562	0.638	0.664832
FXYD6-FXYD2	3.38244e-05	-0.402095	0.322	0.417	0.672801
RASSF10	3.61283e-05	-0.320267	0.106	0.209	0.718628
TAF1D	3.61338e-05	-0.41081	0.39	0.493	0.718737
FER1L6	3.64063e-05	0.275781	0.428	0.28	0.724158
ERI3	3.6619e-05	0.256922	0.616	0.452	0.728388
FAM135B	3.66497e-05	0.253582	0.493	0.353	0.729
HPCAL1	3.85038e-05	-0.412271	0.623	0.651	0.76588
CCDC91	4.02188e-05	0.252067	0.623	0.465	0.799992
INTS12	4.35335e-05	0.27166	0.568	0.416	0.865926
PPP2CB	4.39209e-05	-0.35154	0.342	0.464	0.873631
TRAM2	4.54118e-05	0.336736	0.664	0.543	0.903286
CENPP	4.70325e-05	0.326154	0.538	0.399	0.935523
ADCY5	4.76601e-05	-0.378827	0.627	0.698	0.948007
FOXP1	4.78572e-05	0.262521	0.894	0.812	0.951927
CELSR1	4.81847e-05	-0.283725	0.534	0.627	0.958441
LTBP1	5.07201e-05	0.279552	0.596	0.437	1
SGIP1	5.11623e-05	0.273365	0.64	0.491	1
GSTCD	5.27539e-05	0.276925	0.401	0.272	1
SMG6	5.35389e-05	0.329742	0.675	0.543	1
PCK1	5.42838e-05	-0.274407	0.082	0.18	1
PTPN1	5.8035e-05	-0.401228	0.531	0.602	1
SYT2	5.98252e-05	0.26949	0.397	0.265	1
PER1	6.24479e-05	-0.313084	0.685	0.736	1
CDH2	6.29705e-05	-0.394309	0.524	0.584	1
C11orf54	6.69106e-05	-0.37508	0.288	0.391	1
EMX2	6.7671e-05	-0.304942	0.247	0.361	1
SRPK2	6.88527e-05	0.258422	0.623	0.496	1
PTGDS	7.26691e-05	0.277602	0.298	0.189	1
SLC4A11	7.30117e-05	-0.427851	0.116	0.216	1
PKNOX2	7.46272e-05	0.32879	0.836	0.733	1
COL22A1	7.73334e-05	0.25639	0.534	0.394	1
MNT	7.74503e-05	-0.300135	0.63	0.686	1
COL18A1	7.90191e-05	-0.310326	0.709	0.744	1
PECR	7.9145e-05	-0.424467	0.421	0.504	1
TNFRSF8	7.93708e-05	0.261384	0.397	0.263	1
NR1H2	8.22181e-05	-0.338676	0.682	0.705	1
CLDN16	8.55991e-05	-0.408542	0.387	0.481	1
FAM110C	8.92313e-05	-0.337325	0.195	0.298	1
BNC2	9.11658e-05	-0.321837	0.757	0.8	1
ITGA11	9.1234e-05	0.254295	0.558	0.434	1
DCDC2	9.25809e-05	-0.304989	0.634	0.713	1
HMGCS1	9.26727e-05	-0.394244	0.298	0.403	1
COTL1	9.66242e-05	0.26061	0.562	0.425	1
SULT1C4	9.75191e-05	-0.363027	0.127	0.224	1
CLMN	0.000100846	-0.334215	0.548	0.622	1
PEBP4	0.000104646	0.28761	0.784	0.718	1
CSF1R	0.000108668	0.264279	0.308	0.196	1
FBXL20	0.000112738	0.271954	0.387	0.272	1
DSEL	0.000116668	-0.356667	0.219	0.323	1
NEURL1	0.000120346	0.261299	0.377	0.249	1
BACH1	0.000120364	0.258568	0.774	0.606	1
CES4A	0.000122078	-0.376759	0.209	0.307	1
VPS13D	0.000127443	-0.295494	0.774	0.769	1
GRB10	0.000130597	-0.310276	0.627	0.651	1
ABCG1	0.000140735	-0.440534	0.401	0.48	1
ADGRG6	0.000140929	-0.361861	0.349	0.444	1
FLVCR2	0.000143354	-0.319936	0.592	0.67	1
LGR4	0.000144064	-0.353396	0.647	0.682	1
GRM5	0.000150906	0.288724	0.524	0.374	1
TACC1	0.000153427	-0.364047	0.664	0.689	1
DNAJB4	0.000153496	-0.33083	0.353	0.44	1
MEF2C	0.000155094	-0.358157	0.363	0.449	1
TBC1D5	0.00015909	0.268622	0.897	0.8	1
KIF1A	0.000164073	0.255231	0.26	0.16	1
NEBL	0.000165731	0.273131	0.781	0.626	1
KIF12	0.000166448	-0.325566	0.175	0.273	1
TPCN1	0.00016987	-0.303678	0.658	0.71	1
CASZ1	0.000174619	0.363023	0.825	0.694	1
KCTD1	0.000175524	-0.361587	0.514	0.587	1
ZFP36	0.000177136	-0.335801	0.199	0.295	1
ERP27	0.000177214	-0.323287	0.164	0.26	1
PELO	0.000177276	-0.305721	0.349	0.454	1
FOXJ1	0.000181576	-0.322188	0.164	0.263	1
IGFBP2	0.000194683	-0.40126	0.36	0.446	1
KIF1B	0.000200208	0.272702	0.627	0.492	1
ERI2	0.000200879	-0.294443	0.562	0.607	1
KIAA1328	0.000217494	0.278055	0.538	0.406	1
PLEKHG2	0.000221632	-0.363275	0.37	0.462	1
PCP4	0.000223898	-0.376547	0.257	0.35	1
ARID3A	0.00022453	0.43714	0.503	0.41	1
DAP	0.000231009	-0.337831	0.493	0.558	1
C21orf62	0.000234965	-0.332723	0.151	0.245	1
IQGAP2	0.000238034	0.263063	0.719	0.584	1
ITGB3	0.00024212	-0.282033	0.699	0.739	1
DIXDC1	0.000244007	-0.321336	0.599	0.653	1
SSPN	0.00024728	-0.308038	0.678	0.71	1
COL4A1	0.000247805	-0.361663	0.589	0.664	1
CLIC4	0.000249197	-0.390829	0.479	0.542	1
SETD3	0.000252253	-0.306955	0.555	0.618	1
RAP1GAP	0.000269806	-0.355824	0.548	0.599	1
TINAGL1	0.000270311	-0.275432	0.144	0.24	1
FOS	0.00028034	-0.320468	0.36	0.454	1
CNDP2	0.000285379	-0.3194	0.425	0.507	1
MYLK	0.000285408	0.263522	0.901	0.796	1
VAV2	0.00030831	0.274231	0.836	0.714	1
SNX29	0.000315544	-0.284968	0.853	0.83	1
NBN	0.000340005	-0.334583	0.387	0.471	1
MYRF	0.000344051	-0.398708	0.39	0.458	1
EPB41L1	0.000366969	-0.33379	0.589	0.614	1
ST3GAL3	0.000378132	0.255388	0.479	0.346	1
DTNBP1	0.00037999	-0.282669	0.483	0.56	1
MET	0.00038187	-0.389745	0.459	0.521	1
PTK2	0.000385574	-0.265213	0.723	0.783	1
C1orf198	0.000397332	-0.318602	0.353	0.444	1
KLF9	0.000399902	-0.289218	0.462	0.546	1
GPX3	0.000400643	-0.362727	0.274	0.361	1
RNF220	0.000400706	0.299835	0.747	0.603	1
USP2	0.000421491	-0.346314	0.572	0.599	1
ZNF395	0.000432528	-0.275686	0.637	0.684	1
PLAC1	0.000436132	0.265152	0.452	0.335	1
SH3TC1	0.000437953	-0.330763	0.558	0.607	1
PFKP	0.000449556	-0.359927	0.514	0.578	1
POU5F1	0.000467744	-0.348369	0.082	0.161	1
ZHX3	0.000482235	-0.34674	0.462	0.531	1
KIAA1211	0.000485893	0.250489	0.668	0.515	1
GUCY1A3	0.000493119	-0.394978	0.284	0.366	1
STK24	0.00051928	-0.319016	0.788	0.79	1
RP11-599B13.6	0.000524901	-0.292433	0.705	0.736	1
JUN	0.000530729	-0.315536	0.445	0.519	1
TMEM256	0.000533114	-0.258119	0.219	0.32	1
HOMER1	0.000557152	-0.452861	0.469	0.512	1
THSD7A	0.000589896	0.283014	0.729	0.623	1
SEMA4A	0.000603585	-0.324828	0.363	0.445	1
SYT7	0.000614012	0.259608	0.408	0.29	1
SLC7A2	0.000620517	-0.340367	0.154	0.237	1
SGMS2	0.000644855	-0.409541	0.353	0.421	1
TNIP1	0.000650287	-0.312372	0.565	0.613	1
MFHAS1	0.000665902	-0.310706	0.586	0.63	1
AKT3	0.00066769	0.25162	0.736	0.58	1
MAPK7	0.000683626	-0.254862	0.223	0.315	1
SPRY2	0.000696453	-0.30048	0.346	0.424	1
LMX1A	0.000726266	0.254576	0.298	0.202	1
FUBP1	0.000734718	-0.258418	0.25	0.34	1
GLUL	0.000736571	-0.377615	0.233	0.314	1
HSPA1B	0.000737886	-0.288309	0.281	0.367	1
NR4A3	0.000744851	-0.356493	0.37	0.448	1
C20orf194	0.000769489	-0.266603	0.568	0.626	1
ZNF816-ZNF321P	0.000794479	-0.343172	0.312	0.401	1
HINT1	0.000794692	-0.289102	0.274	0.365	1
ANKRD55	0.000799732	-0.324746	0.363	0.446	1
BCL9L	0.000815837	-0.293559	0.616	0.66	1
ALDH1A2	0.000816117	-0.252776	0.853	0.879	1
DNAJC14	0.000816615	-0.274203	0.233	0.319	1
LIMD1	0.000830042	0.301333	0.565	0.456	1
SLC22A18	0.000867347	0.256348	0.377	0.272	1
DIP2C	0.00089569	-0.284755	0.866	0.854	1
MB21D2	0.000898313	-0.285107	0.658	0.702	1
EFHD1	0.000917194	-0.346858	0.366	0.429	1
ESAM	0.000948904	-0.32802	0.209	0.286	1
FBXL19	0.000962324	-0.270587	0.62	0.674	1
DIRC3	0.000965158	-0.290547	0.808	0.816	1
MROH1	0.000966685	-0.338902	0.524	0.566	1
UBC	0.000988037	-0.30537	0.401	0.484	1
AAK1	0.000990064	-0.328786	0.575	0.61	1
IL1RL2	0.00100049	-0.299859	0.226	0.311	1
RP11-834C11.12	0.00101276	-0.256954	0.671	0.717	1
CDH1	0.00102371	-0.325605	0.438	0.507	1
BICC1	0.0010282	-0.313661	0.63	0.684	1
TNRC6A	0.00104359	0.280748	0.599	0.471	1
FAM124A	0.00105274	-0.303771	0.295	0.373	1
PAPD5	0.00106761	-0.265642	0.397	0.475	1
SCNN1A	0.00108341	-0.331335	0.459	0.519	1
TLCD1	0.00108522	-0.332798	0.322	0.398	1
PRUNE2	0.00109155	-0.269253	0.627	0.664	1
NID2	0.00110263	-0.338706	0.298	0.381	1
NLRP1	0.0011152	0.271689	0.479	0.377	1
PEMT	0.00112906	-0.336983	0.572	0.619	1
PARD6B	0.00115029	-0.321278	0.486	0.535	1
MT1F	0.00116734	-0.301582	0.099	0.17	1
FBXO21	0.00117406	-0.296774	0.466	0.519	1
EEF1E1-BLOC1S5	0.00117558	-0.283315	0.479	0.54	1
CYP3A5	0.00129208	-0.295245	0.103	0.176	1
PIK3R1	0.00130745	-0.28718	0.606	0.646	1
C3orf58	0.00132002	-0.31174	0.384	0.454	1
KCNC3	0.00134771	-0.252004	0.534	0.576	1
SNX5	0.00134904	-0.346465	0.38	0.441	1
UPP2	0.00136824	-0.282474	0.565	0.605	1
RPH3AL	0.00137153	-0.253293	0.616	0.678	1
SLC7A6	0.00139619	-0.284871	0.26	0.347	1
JAG1	0.00144248	-0.321159	0.397	0.464	1
FBXO34	0.00146172	-0.330759	0.404	0.476	1
PRUNE1	0.00149335	-0.273005	0.291	0.375	1
PEG3	0.00149485	-0.302779	0.394	0.472	1
CLDN1	0.00149602	-0.313373	0.195	0.272	1
LIMA1	0.00150822	0.277345	0.507	0.395	1
ZNF618	0.00155739	-0.288126	0.582	0.63	1
VCAM1	0.00155963	-0.418982	0.144	0.216	1
CYP1B1	0.00155977	-0.278006	0.449	0.524	1
SLC19A2	0.00158023	-0.260638	0.25	0.332	1
RP11-467J12.4	0.00160122	-0.281349	0.25	0.328	1
PCF11	0.00162538	-0.305497	0.394	0.458	1
SMCO4	0.00162756	-0.32403	0.315	0.387	1
HMG20A	0.00168613	-0.27329	0.288	0.366	1
HSPB8	0.00169789	-0.409382	0.541	0.548	1
NLGN2	0.00169957	-0.256219	0.264	0.351	1
SUFU	0.00170273	-0.284064	0.712	0.718	1
RP11-47I22.4	0.0017117	-0.270345	0.558	0.622	1
SUSD3	0.00173157	-0.328081	0.199	0.271	1
RP11-108O10.8	0.00174312	-0.292396	0.421	0.495	1
TJP2	0.00174879	-0.337798	0.596	0.619	1
SLCO4C1	0.00178015	-0.267344	0.13	0.202	1
IL6R	0.00181417	-0.290368	0.668	0.678	1
RASGEF1B	0.00182758	-0.277283	0.688	0.725	1
MSC	0.00184221	-0.282309	0.13	0.202	1
MAOA	0.00186613	-0.349359	0.414	0.448	1
TMEM263	0.0019133	-0.256902	0.274	0.359	1
P3H2	0.00198519	-0.255967	0.812	0.82	1
MAF	0.00203755	-0.287354	0.318	0.393	1
DGKD	0.00204097	0.254632	0.565	0.46	1
SERTAD2	0.00209827	-0.258534	0.719	0.705	1
PON1	0.00212264	-0.323007	0.161	0.233	1
NFKBIZ	0.00215061	-0.293404	0.401	0.479	1
EFNA5	0.00217114	-0.290447	0.74	0.752	1
LRRN4	0.00225866	-0.287424	0.144	0.214	1
CACNA1H	0.00227469	-0.316344	0.438	0.493	1
SUSD1	0.00239044	-0.250528	0.692	0.717	1
INHBA	0.00239816	-0.383054	0.24	0.312	1
CDH16	0.00243461	-0.269323	0.127	0.198	1
PPP2R1B	0.00247888	-0.348901	0.541	0.559	1
MRPL33	0.00248156	-0.334058	0.685	0.714	1
DCUN1D3	0.00248426	-0.262554	0.428	0.488	1
ZNF436	0.00251523	-0.271714	0.25	0.33	1
ANKRD33B	0.00257375	-0.27182	0.723	0.728	1
ELK4	0.00270034	-0.276739	0.277	0.358	1
RNF152	0.00273847	-0.30141	0.229	0.3	1
KIFC3	0.0027524	-0.257986	0.692	0.693	1
BHLHE41	0.00279565	-0.280445	0.226	0.307	1
CLU	0.00284158	-0.279643	0.236	0.31	1
TGIF1	0.00289796	-0.279306	0.49	0.551	1
LEPROTL1	0.0029939	-0.34294	0.479	0.517	1
ARNT2	0.00300432	-0.325274	0.606	0.63	1
SIPA1L2	0.00301182	-0.343743	0.568	0.601	1
MYO9A	0.00306074	-0.320559	0.572	0.588	1
NF1	0.00310456	0.273248	0.493	0.402	1
FAM189A1	0.00310819	-0.294908	0.63	0.665	1
RECQL5	0.00315908	-0.333436	0.442	0.481	1
CTD-2331H12.8	0.00318894	-0.334789	0.479	0.524	1
CFLAR	0.00327983	-0.359628	0.493	0.519	1
ZNF846	0.00331476	-0.271473	0.558	0.618	1
BCL7A	0.0033508	-0.269413	0.418	0.475	1
TSC22D3	0.00373959	-0.273528	0.596	0.631	1
IRF2BP2	0.00387582	-0.335063	0.435	0.475	1
PTGER4	0.00391154	-0.286765	0.329	0.398	1
TIMP3	0.00401282	-0.35707	0.483	0.513	1
ELF3	0.00402471	-0.29295	0.229	0.306	1
MTR	0.00403241	-0.335768	0.438	0.472	1
ADAMTS1	0.00409902	-0.282031	0.301	0.366	1
GALNT14	0.00409922	-0.258671	0.64	0.693	1
LBR	0.00410033	-0.314767	0.288	0.353	1
RRM2B	0.00420711	-0.303635	0.414	0.465	1
PDXK	0.00421288	-0.270862	0.63	0.638	1
C5orf49	0.00424629	-0.290835	0.164	0.231	1
EIF2AK3	0.00447634	-0.282069	0.418	0.477	1
FTO	0.00448781	-0.274705	0.75	0.721	1
PAG1	0.00457703	-0.316821	0.586	0.615	1
PTGER2	0.00458992	-0.253002	0.151	0.218	1
NSMF	0.00477886	-0.274901	0.301	0.373	1
IP6K3	0.00480999	-0.252141	0.329	0.399	1
HK2	0.00482995	-0.266566	0.435	0.488	1
NHSL2	0.00483739	-0.26759	0.558	0.613	1
TYW3	0.00495301	-0.287634	0.164	0.229	1
ME3	0.00514936	-0.278244	0.777	0.767	1
SGPP2	0.00515915	-0.273513	0.332	0.398	1
VCAN	0.00516847	-0.36479	0.394	0.444	1
DDC	0.00530262	-0.281504	0.247	0.319	1
GSAP	0.00533218	-0.264849	0.38	0.433	1
CRYZL1	0.00537738	-0.254373	0.394	0.445	1
ZNF10	0.0054733	-0.256837	0.199	0.265	1
ZNF556	0.00547788	-0.289961	0.12	0.178	1
LRP2	0.00556797	-0.286031	0.545	0.574	1
BTG2	0.00566469	-0.309657	0.247	0.311	1
PAPLN	0.00581674	-0.282014	0.312	0.377	1
ASS1	0.0061447	-0.290423	0.445	0.487	1
SLC6A13	0.00625115	-0.289242	0.209	0.273	1
GATSL3	0.00625785	-0.277907	0.277	0.34	1
EZR	0.0062837	-0.265553	0.541	0.594	1
RBKS	0.00632723	-0.33641	0.507	0.54	1
ADAP1	0.00635607	-0.335511	0.555	0.562	1
OTUD7B	0.00647845	-0.257477	0.432	0.479	1
TPM1	0.00665848	-0.335652	0.387	0.445	1
MBNL2	0.00693479	-0.258618	0.678	0.668	1
IQUB	0.00705717	-0.262653	0.387	0.461	1
PDLIM3	0.00739283	-0.261127	0.264	0.335	1
KCNIP3	0.00770409	-0.253678	0.483	0.517	1
ZIM2	0.00791866	-0.261866	0.414	0.479	1
FAM107A	0.00853152	-0.28928	0.366	0.413	1
CYSTM1	0.00856451	-0.254489	0.61	0.634	1
HEY2	0.00859689	-0.297507	0.267	0.323	1
UGCG	0.00863138	-0.275694	0.49	0.523	1
WDR91	0.00871922	-0.266271	0.356	0.408	1
MBD3L1	0.00904417	-0.25142	0.219	0.282	1
PHACTR3	0.00916973	-0.276009	0.637	0.664	1
TNFAIP8	0.00962016	-0.251976	0.63	0.664	1
SRSF2	0.00970587	-0.252322	0.25	0.315	1
MACC1	0.00987364	-0.280662	0.336	0.385	1
TLE1	0.00992292	-0.264443	0.634	0.631	1
A4GALT	0.0100251	-0.27	0.281	0.342	1
BCL10	0.0101775	-0.252208	0.288	0.343	1
IDI1	0.0104027	-0.260768	0.284	0.345	1
LAYN	0.0106498	-0.276244	0.144	0.2	1
RP1-130H16.18	0.0106978	-0.250891	0.305	0.366	1
TENM4	0.0108034	0.252999	0.884	0.768	1
ALPK3	0.0110097	-0.286655	0.38	0.422	1
PRKX	0.0110373	-0.327361	0.353	0.398	1
ADRA1B	0.0111063	-0.26054	0.185	0.249	1
COL12A1	0.0111501	-0.299914	0.356	0.413	1
FAM84B	0.0113723	-0.253489	0.253	0.315	1
NEK8	0.0116753	-0.276973	0.394	0.438	1
CSRNP1	0.0133134	-0.276869	0.486	0.511	1
BCR	0.0133745	-0.276829	0.555	0.59	1
IL1R2	0.0142274	-0.274644	0.209	0.268	1
PLA2G15	0.0144392	-0.254834	0.329	0.381	1
SLCO3A1	0.0151575	-0.29767	0.616	0.651	1
FAM149A	0.0152062	-0.290962	0.336	0.394	1
COX19	0.0153412	-0.285053	0.634	0.623	1
CD9	0.0158672	-0.261363	0.562	0.57	1
NPR3	0.0159847	-0.250701	0.568	0.603	1
SMAD7	0.0164012	-0.257089	0.599	0.609	1
C12orf60	0.0167954	-0.261615	0.521	0.554	1
ELL2	0.0169836	-0.252404	0.483	0.513	1
TMEM256-PLSCR3	0.0170242	-0.253429	0.37	0.422	1
RIPK4	0.0171322	-0.28769	0.281	0.33	1
C7orf49	0.0173342	-0.258901	0.452	0.483	1
PTPRM	0.0177516	-0.257994	0.795	0.773	1
SAXO1	0.0178417	-0.281442	0.387	0.417	1
C6orf223	0.0184265	-0.254975	0.205	0.257	1
RGS12	0.0195663	-0.292943	0.678	0.665	1
NR1H4	0.0201918	-0.254409	0.342	0.391	1
CCDC146	0.0207056	-0.257273	0.476	0.501	1
NFYA	0.0207284	-0.265148	0.455	0.475	1
SLC45A1	0.0209786	-0.251748	0.39	0.434	1
EVC	0.0220094	-0.286795	0.545	0.556	1
PLEKHA1	0.0224623	-0.26232	0.346	0.394	1
LRIG3	0.0240009	-0.26399	0.318	0.363	1
PHF12	0.024521	-0.269787	0.435	0.472	1
HIST1H2BD	0.0248655	-0.3053	0.267	0.314	1
PRR5-ARHGAP8	0.0255705	-0.279791	0.462	0.495	1
ALDH1A1	0.0270799	-0.278365	0.373	0.41	1
DNAJC11	0.0272255	-0.250167	0.455	0.497	1
RBM20	0.0275372	-0.275851	0.548	0.572	1
WDR74	0.0303356	-0.256284	0.312	0.361	1
EDN1	0.0372922	-0.250311	0.205	0.244	1
IL2RA	0.0413591	-0.264424	0.229	0.265	1
GNA13	0.0415973	-0.250713	0.425	0.446	1
HNF4A	0.0422734	-0.296936	0.226	0.265	1
OMA1	0.0505382	-0.259271	0.414	0.434	1
LINC00961	0.0541285	-0.258729	0.288	0.322	1
ALPK2	0.0562114	-0.25168	0.664	0.646	1
C9orf92	0.0563367	-0.260957	0.38	0.398	1
KIAA1644	0.0569306	-0.290299	0.199	0.235	1
HFM1	0.0569847	-0.252724	0.301	0.335	1
DHRS7B	0.0580229	-0.252195	0.469	0.477	1
TTC39B	0.0634277	-0.302191	0.562	0.554	1
C1orf186	0.0897845	-0.354775	0.305	0.327	1
RIC8B	0.093002	-0.260307	0.449	0.468	1
KIAA0922	0.0954718	-0.261645	0.442	0.449	1
TTLL11	0.107488	-0.251099	0.692	0.645	1
INSIG1	0.138829	-0.265917	0.356	0.373	1
IGFBP5	0.233825	-0.315727	0.274	0.288	1
CRISPLD2	0.461316	-0.268663	0.538	0.513	1

## Sheet: TAL
	p_val	avg_log2FC	pct.1	pct.2	p_val_adj
ACSS1	0	-0.948233	0.471	0.786	0
PTPRT	0	1.18929	0.716	0.299	0
PHACTR3	0	0.848224	0.661	0.315	0
PRDM16	0	-0.846006	0.885	0.981	0
PTGER3	0	-1.11137	0.458	0.837	0
ATP1A1	0	-0.966569	0.514	0.822	0
ATP1B1	0	-0.891415	0.578	0.845	0
LEMD1	0	0.742572	0.454	0.143	0
FKBP5	0	-1.24084	0.447	0.831	0
DST	0	0.797096	0.879	0.683	0
PPP1R14C	0	0.825364	0.479	0.153	0
MTHFD1L	0	1.07976	0.703	0.288	0
IRAK2	0	0.805356	0.504	0.172	0
HRH1	0	0.943379	0.452	0.085	0
WNT7A	0	0.659239	0.322	0.064	0
SLC6A6	0	0.961487	0.694	0.326	0
CMTM7	0	0.854093	0.633	0.283	0
PPM1L	0	-0.874424	0.609	0.865	0
CREB5	0	1.09861	0.817	0.464	0
HIPK2	0	-0.709214	0.741	0.915	0
PTPRN2	0	1.07394	0.769	0.431	0
ACACB	0	-0.844277	0.391	0.731	0
NELL1	0	-0.915828	0.718	0.923	0
TSPAN18	0	0.953838	0.561	0.179	0
ZBTB16	0	-0.822846	0.717	0.907	0
FXYD2	0	-0.914429	0.591	0.857	0
USP2	0	-0.878534	0.516	0.816	0
ETS1	0	0.9252	0.649	0.26	0
EGF	0	-1.11111	0.335	0.715	0
HOXB3	0	-0.797482	0.707	0.905	0
MSI2	0	-0.686935	0.935	0.985	0
MGAT5	0	-0.850185	0.707	0.922	0
MYO3B	0	-0.728134	0.629	0.851	0
RAPGEF4	0	0.76206	0.482	0.168	0
PLCL1	0	-0.869451	0.761	0.937	0
TRPM8	0	0.637221	0.334	0.066	0
GP2	0	-1.00078	0.041	0.435	0
UMOD	0	-1.37955	0.15	0.68	0
IL4R	0	0.596824	0.296	0.043	0
MYADM	0	0.598655	0.315	0.047	0
DEC1	0	0.754778	0.415	0.096	0
ESRRB	0	-1.13156	0.524	0.882	0
SH3RF2	0	0.937924	0.548	0.136	0
CYFIP2	0	-0.967314	0.659	0.898	0
CAMK1D	0	1.03145	0.674	0.326	0
CACNB2	0	-1.01745	0.546	0.846	0
BTBD16	0	0.712527	0.382	0.087	0
ADAM12	0	0.906644	0.575	0.252	0
DLGAP1	0	0.770289	0.917	0.758	0
SLC12A1	0	-1.04323	0.442	0.796	0
NTRK3	0	0.959216	0.598	0.216	0
RUNX1	0	0.969786	0.945	0.781	0
SLC16A7	6.24778e-308	-0.826431	0.452	0.746	1.24275e-303
LOXL2	2.81614e-304	0.817439	0.574	0.253	5.60159e-300
ABCC4	1.10465e-300	0.810249	0.755	0.456	2.19726e-296
NEK6	1.89643e-297	0.852951	0.597	0.281	3.7722e-293
NRP2	3.02482e-297	0.778546	0.547	0.23	6.01668e-293
AHNAK2	3.35892e-295	0.777035	0.565	0.247	6.68123e-291
GAS7	2.4345e-293	0.70529	0.479	0.171	4.84246e-289
EFHD1	2.72657e-293	-0.761014	0.555	0.813	5.42342e-289
LYN	1.44992e-290	0.739713	0.541	0.226	2.88403e-286
PDLIM1	3.35709e-289	0.623317	0.38	0.107	6.67758e-285
AL078584.1	1.38425e-287	0.645349	0.361	0.095	2.75342e-283
KRT80	3.60026e-286	0.598693	0.337	0.081	7.16127e-282
CD44	4.87803e-286	0.64113	0.382	0.109	9.70288e-282
PSD3	2.27414e-284	0.825494	0.804	0.553	4.52348e-280
RYR3	3.89905e-283	0.759343	0.655	0.331	7.7556e-279
CHST11	8.5304e-280	0.799401	0.629	0.315	1.69678e-275
PCSK5	2.19806e-279	0.765024	0.689	0.374	4.37216e-275
PDE1A	2.23741e-279	-0.711991	0.671	0.868	4.45044e-275
BTBD11	4.71362e-279	-0.679545	0.648	0.864	9.37587e-275
FAM155A	8.73656e-279	0.836952	0.708	0.408	1.73779e-274
PPARGC1A	3.9448e-278	-0.700491	0.654	0.86	7.8466e-274
PDE1C	2.83145e-276	0.804891	0.595	0.277	5.63204e-272
GNG7	4.04131e-276	-0.673091	0.738	0.908	8.03858e-272
PTPRE	4.24003e-274	0.761345	0.443	0.156	8.43383e-270
AGBL1	2.88291e-273	0.77736	0.605	0.287	5.73439e-269
SPOCK1	3.69095e-271	0.846185	0.71	0.415	7.34166e-267
C6orf132	9.17343e-271	0.701182	0.459	0.169	1.82469e-266
NTM	1.94354e-269	0.810095	0.8	0.55	3.86589e-265
RHOBTB3	4.06519e-269	-0.681712	0.697	0.869	8.08606e-265
CGNL1	8.65917e-269	-0.599511	0.847	0.945	1.72239e-264
MACROD1	1.48732e-267	-0.665937	0.737	0.896	2.95843e-263
KALRN	2.56155e-267	0.826923	0.784	0.534	5.09517e-263
NTF3	3.62228e-267	0.560172	0.32	0.078	7.20507e-263
SDC3	1.93038e-266	0.621552	0.355	0.1	3.83972e-262
POU2F3	8.63262e-266	0.708739	0.494	0.198	1.71712e-261
RP11-403P17.5	5.07556e-265	0.645512	0.46	0.17	1.00958e-260
GABRG3	7.01952e-264	0.70592	0.578	0.269	1.39625e-259
TWIST2	7.59159e-264	0.489305	0.25	0.043	1.51004e-259
SLC43A1	8.90203e-263	-0.806366	0.205	0.531	1.7707e-258
ABR	2.88146e-261	0.799087	0.719	0.453	5.73152e-257
SPINK4	3.50985e-260	0.572596	0.351	0.099	6.98144e-256
MID1	1.06892e-256	0.791777	0.627	0.327	2.12618e-252
HIP1	5.38934e-254	-0.614308	0.734	0.904	1.07199e-249
SPATA12	8.68549e-254	0.438945	0.258	0.05	1.72763e-249
ANXA2	2.79546e-253	0.665073	0.469	0.183	5.56044e-249
TOX2	5.04367e-253	0.606253	0.35	0.099	1.00324e-248
BNC2	1.83838e-252	0.712795	0.775	0.513	3.65673e-248
STK32B	5.29351e-252	-0.597927	0.661	0.859	1.05293e-247
MASP1	8.65065e-252	0.572193	0.358	0.106	1.7207e-247
SCD5	2.32505e-250	-0.684534	0.586	0.826	4.62476e-246
SLC24A4	6.49615e-250	0.628205	0.34	0.095	1.29215e-245
SH3TC2	5.27913e-248	0.69252	0.563	0.267	1.05007e-243
CPEB3	6.56091e-248	-0.631124	0.716	0.879	1.30503e-243
ASB2	1.23846e-247	0.547695	0.317	0.082	2.46342e-243
MAST4	2.58864e-247	-0.564887	0.815	0.932	5.14907e-243
SGIP1	1.94111e-245	-0.688239	0.55	0.792	3.86106e-241
ASTN2	5.0208e-245	0.703979	0.901	0.746	9.98688e-241
XYLT1	1.18755e-244	0.674218	0.416	0.145	2.36215e-240
NCS1	5.08734e-244	-0.729249	0.442	0.717	1.01192e-239
ABCC3	5.97875e-244	0.664074	0.494	0.207	1.18923e-239
FXYD6-FXYD2	6.59041e-243	-0.694316	0.638	0.84	1.3109e-238
CDCP1	1.74955e-242	0.609509	0.446	0.166	3.48003e-238
KCNIP3	2.15248e-241	-0.69824	0.535	0.776	4.28149e-237
TNIK	3.65293e-241	0.787209	0.692	0.424	7.26604e-237
RRAGD	9.69195e-241	-0.724304	0.362	0.652	1.92783e-236
GALNT18	1.49772e-240	-0.562274	0.833	0.934	2.97912e-236
FAM19A5	7.15453e-237	0.851569	0.484	0.202	1.42311e-232
CDH4	8.15387e-237	0.862686	0.634	0.342	1.62189e-232
DISC1	8.69334e-237	0.687657	0.518	0.231	1.72919e-232
SPIDR	9.04355e-237	-0.500136	0.895	0.959	1.79885e-232
KRT19	1.21723e-236	0.35648	0.182	0.021	2.42119e-232
ISG20	4.59591e-235	0.427571	0.23	0.042	9.14173e-231
FARP1	5.23077e-235	-0.507109	0.91	0.975	1.04045e-230
CLIC6	6.76577e-235	0.495997	0.279	0.065	1.34578e-230
SYNJ2	1.46994e-234	0.739157	0.672	0.41	2.92387e-230
BCL11B	3.01225e-232	-0.701481	0.386	0.676	5.99166e-228
HS6ST2	5.14907e-232	-0.617559	0.448	0.719	1.0242e-227
KLF13	6.88148e-232	-0.634785	0.709	0.871	1.3688e-227
BRINP1	9.93585e-232	0.586487	0.378	0.127	1.97634e-227
RNF165	3.85685e-231	-0.718514	0.385	0.67	7.67167e-227
NR2F1	9.11171e-230	-0.680522	0.135	0.437	1.81241e-225
EDAR	5.54546e-229	0.629018	0.359	0.117	1.10305e-224
PIK3R1	1.76642e-228	-0.684884	0.508	0.748	3.51359e-224
DAPP1	2.71625e-228	0.422454	0.237	0.046	5.40289e-224
CTD-2132N18.3	6.90929e-228	-0.703862	0.402	0.681	1.37433e-223
MAP2	1.00297e-227	0.679885	0.542	0.259	1.99502e-223
XKR4	1.29774e-227	0.683076	0.626	0.34	2.58134e-223
SERPINA1	5.72807e-227	0.463029	0.249	0.053	1.13937e-222
PDE4B	6.67685e-226	0.725325	0.623	0.345	1.32809e-221
FAM134B	4.22708e-221	0.70107	0.671	0.41	8.40808e-217
KCNJ15	5.47829e-217	0.57586	0.361	0.12	1.08969e-212
ELL	1.3857e-216	-0.63526	0.665	0.849	2.75629e-212
BARX2	2.11841e-216	0.610859	0.449	0.185	4.21374e-212
FHL2	1.70913e-215	0.650269	0.472	0.206	3.39964e-211
PKNOX2	2.59867e-213	-0.687645	0.583	0.785	5.16902e-209
GPRC5A	4.04274e-213	0.554193	0.347	0.115	8.04142e-209
MCTP2	8.1431e-213	0.596552	0.377	0.134	1.61974e-208
MTR	5.14518e-212	-0.659524	0.465	0.715	1.02343e-207
TFAP2B	1.73257e-211	-0.67537	0.395	0.658	3.44626e-207
SLC16A12	1.36457e-209	-0.630994	0.617	0.815	2.71427e-205
TNC	2.70592e-209	0.46031	0.255	0.06	5.38235e-205
CRTAC1	7.0786e-209	0.692963	0.544	0.275	1.408e-204
MYO1D	7.43857e-206	0.709067	0.661	0.404	1.47961e-201
PTAFR	1.56235e-205	0.452098	0.256	0.062	3.10767e-201
USH2A	1.98561e-205	0.662058	0.553	0.28	3.94958e-201
MECOM	2.03068e-204	-0.445423	0.947	0.982	4.03923e-200
FAM222A	5.87641e-204	-0.636207	0.419	0.691	1.16888e-199
ABHD17C	6.8405e-204	-0.634973	0.518	0.749	1.36064e-199
STRA6	1.01357e-203	0.484204	0.264	0.067	2.01609e-199
ANO4	1.38849e-203	0.591048	0.543	0.272	2.76184e-199
CARD11	9.19985e-203	0.516411	0.277	0.074	1.82994e-198
SSUH2	1.12218e-202	0.603939	0.396	0.153	2.23213e-198
CDKAL1	1.57957e-202	0.66193	0.814	0.615	3.14193e-198
MUC12	1.25249e-201	0.454168	0.26	0.065	2.49133e-197
TNS1	1.3247e-201	-0.488519	0.842	0.946	2.63496e-197
PLPP3	3.69849e-201	-0.618814	0.599	0.798	7.35667e-197
WNK4	8.76465e-200	-0.676434	0.223	0.511	1.74338e-195
SIM2	1.49304e-199	-0.613852	0.55	0.777	2.9698e-195
KLF15	4.42393e-199	-0.648842	0.175	0.458	8.79964e-195
MYEOV	7.82082e-198	0.58813	0.447	0.191	1.55564e-193
RAB5C	1.03466e-197	-0.657036	0.356	0.625	2.05805e-193
WDFY4	2.51504e-197	0.68593	0.395	0.154	5.00266e-193
SQRDL	3.8518e-197	0.516128	0.374	0.138	7.66161e-193
PALLD	5.38394e-196	0.700215	0.673	0.435	1.07092e-191
EHD2	5.5675e-196	0.450624	0.268	0.072	1.10743e-191
PDE9A	1.45195e-195	-0.621135	0.574	0.781	2.88808e-191
LOXL4	4.30767e-195	0.528564	0.35	0.123	8.56838e-191
FRMD5	5.56669e-195	0.622954	0.417	0.172	1.10727e-190
DNAJC11	1.99677e-194	-0.644087	0.378	0.649	3.97178e-190
PPCDC	8.10174e-194	0.614562	0.475	0.221	1.61152e-189
KLHL29	1.09021e-193	0.695044	0.698	0.466	2.16853e-189
TUBB3	1.56014e-193	0.437777	0.257	0.067	3.10327e-189
FHL1	6.70844e-193	0.464299	0.288	0.085	1.33437e-188
SDK2	1.6119e-192	0.670341	0.514	0.254	3.20624e-188
CADPS	3.25596e-192	0.710802	0.458	0.207	6.47644e-188
ASIC2	3.46473e-192	0.761131	0.784	0.585	6.89169e-188
RASSF5	4.17738e-192	0.533609	0.326	0.109	8.30922e-188
NCALD	4.8436e-192	0.678988	0.539	0.279	9.6344e-188
SIAH3	5.44702e-192	-0.608069	0.367	0.636	1.08347e-187
SLC9A3	1.04143e-191	-0.635169	0.349	0.618	2.07151e-187
SH3BP2	1.36866e-191	0.638738	0.45	0.203	2.72239e-187
DNAH8	7.57338e-191	0.580413	0.427	0.181	1.50642e-186
CLCNKB	9.24002e-191	-0.647953	0.299	0.571	1.83793e-186
SNTG2	1.88814e-190	0.595863	0.449	0.197	3.75571e-186
SLC43A2	3.62405e-190	-0.634973	0.461	0.695	7.20859e-186
CACNA2D3	6.3186e-190	-0.46169	0.832	0.928	1.25683e-185
TPM4	1.78491e-188	0.427751	0.224	0.051	3.55037e-184
ATP8A2	2.1724e-188	0.694833	0.638	0.382	4.32112e-184
MRGPRF	2.21234e-188	0.37084	0.202	0.04	4.40057e-184
RXRA	4.74625e-188	-0.559434	0.64	0.827	9.44077e-184
AKAP12	6.21897e-188	0.585406	0.379	0.149	1.23702e-183
B3GNT3	1.76884e-187	0.317994	0.144	0.016	3.51841e-183
ABI3	4.5865e-187	-0.589436	0.082	0.336	9.123e-183
MUC3A	5.46049e-187	0.389717	0.197	0.038	1.08615e-182
RP11-566K11.2	1.43878e-186	0.474527	0.292	0.09	2.86187e-182
FAM171A1	2.89804e-186	-0.578963	0.604	0.797	5.76449e-182
WBSCR17	5.46599e-186	0.676681	0.558	0.302	1.08724e-181
PECAM1	8.72579e-186	0.440047	0.255	0.067	1.73565e-181
ALK	2.4329e-185	0.700479	0.672	0.429	4.83928e-181
TMPRSS4	4.20768e-185	0.562084	0.452	0.203	8.3695e-181
ANKFN1	6.03979e-184	0.640691	0.499	0.243	1.20138e-179
MPDZ	6.87745e-184	-0.627771	0.352	0.608	1.36799e-179
DENND1A	8.05582e-184	-0.492188	0.737	0.877	1.60238e-179
BSND	1.80622e-183	-0.601775	0.152	0.42	3.59275e-179
ADAMTSL3	2.55962e-183	0.637095	0.54	0.28	5.09133e-179
ALDH3B1	3.11589e-183	0.522914	0.393	0.157	6.19782e-179
ADAMTS15	5.67741e-183	-0.616916	0.299	0.569	1.12929e-178
SFN	2.12998e-182	0.283243	0.153	0.02	4.23674e-178
TACC1	1.00332e-181	-0.59403	0.591	0.78	1.9957e-177
MYO5B	1.45641e-181	0.65644	0.813	0.639	2.89694e-177
RIN3	1.66046e-181	0.569229	0.368	0.142	3.30283e-177
DAB1	1.78351e-181	0.678814	0.836	0.67	3.54759e-177
ALPL	3.28897e-181	-0.611658	0.282	0.554	6.5421e-177
AMOTL1	3.99797e-181	0.627272	0.547	0.298	7.95236e-177
SGK223	7.06154e-181	0.56408	0.409	0.175	1.40461e-176
TENM4	9.38191e-181	-0.424519	0.89	0.952	1.86616e-176
PROM1	2.44512e-179	0.634492	0.603	0.353	4.86358e-175
MYLK	1.0838e-178	-0.497558	0.765	0.897	2.1558e-174
ALDH1L1	1.12861e-178	-0.595257	0.39	0.648	2.24491e-174
KRT15	1.72741e-178	0.26537	0.121	0.01	3.436e-174
FAM213A	2.57717e-178	-0.609226	0.239	0.508	5.12626e-174
TMPRSS4-AS1	8.35016e-178	0.58208	0.502	0.251	1.66093e-173
ANO1	2.62347e-177	0.499098	0.275	0.083	5.21835e-173
MTSS1	2.91375e-177	-0.528842	0.627	0.821	5.79575e-173
PAPPA2	6.99321e-177	0.679962	0.78	0.581	1.39102e-172
ANXA1	7.14578e-177	0.269953	0.141	0.017	1.42137e-172
RP11-434D12.1	8.93096e-177	0.427532	0.276	0.083	1.77646e-172
SEMA6A	1.10092e-176	0.622908	0.543	0.297	2.18985e-172
AXL	3.37524e-176	0.402593	0.243	0.064	6.71369e-172
DAPK2	7.06364e-176	0.578127	0.406	0.173	1.40503e-171
SLC1A2	2.02492e-175	0.612806	0.541	0.292	4.02776e-171
THEMIS2	4.0553e-175	0.326978	0.179	0.033	8.0664e-171
TP53I11	1.42776e-174	0.505992	0.33	0.119	2.83997e-170
STARD8	1.47646e-174	-0.579412	0.331	0.593	2.93683e-170
ETV6	1.60724e-174	0.640751	0.745	0.542	3.19697e-170
APOBEC3A	8.41201e-174	0.484549	0.334	0.121	1.67323e-169
GLRX	1.39347e-173	-0.569264	0.594	0.78	2.77176e-169
WDFY2	1.7537e-173	-0.543175	0.661	0.821	3.48829e-169
FBLN2	7.00368e-173	0.486083	0.276	0.085	1.3931e-168
GABRP	7.20435e-172	0.511376	0.359	0.141	1.43302e-167
CAPN8	9.9955e-172	0.485368	0.302	0.102	1.9882e-167
FAM189A1	1.19728e-171	0.625448	0.594	0.345	2.38151e-167
RHPN2	1.27979e-171	0.612461	0.556	0.319	2.54564e-167
ARHGAP40	1.57572e-171	0.453245	0.268	0.081	3.13426e-167
SALL1	6.64979e-171	-0.610521	0.332	0.584	1.32271e-166
ITGB3	1.36408e-170	0.584921	0.487	0.248	2.7133e-166
MTUS2	2.27262e-170	0.685854	0.653	0.417	4.52048e-166
DOK7	2.60004e-170	0.58564	0.469	0.229	5.17174e-166
NT5E	6.35269e-170	0.441747	0.303	0.103	1.26361e-165
RP11-834C11.12	1.23295e-169	-0.570802	0.627	0.802	2.45246e-165
PIP5K1B	1.25437e-169	-0.591077	0.543	0.748	2.49507e-165
GSG1L	2.55785e-169	0.575354	0.327	0.118	5.08782e-165
TAGLN2	2.94762e-169	0.468464	0.34	0.129	5.86312e-165
LRRN4	7.36545e-169	0.341336	0.196	0.043	1.46506e-164
DNAH9	8.26727e-169	0.567879	0.594	0.345	1.64444e-164
LNX1	2.29694e-168	-0.486672	0.777	0.898	4.56885e-164
SEC14L1	5.56492e-168	-0.551795	0.664	0.829	1.10692e-163
AQP3	7.95054e-168	0.307343	0.161	0.027	1.58144e-163
RCAN2	1.06721e-167	-0.596996	0.416	0.652	2.12279e-163
RBFOX1	3.05297e-167	0.643813	0.825	0.651	6.07265e-163
ARID1B	6.65959e-167	-0.404136	0.902	0.959	1.32466e-162
IL18	1.51809e-165	0.261305	0.137	0.018	3.01963e-161
PDILT	1.89096e-165	-0.590372	0.177	0.429	3.76131e-161
FAM131C	1.98035e-165	-0.630342	0.334	0.576	3.93911e-161
UPP2	2.41191e-165	-0.49946	0.688	0.835	4.79752e-161
B3GALT5	7.00362e-165	0.58754	0.49	0.248	1.39309e-160
MST1R	1.36204e-164	0.392378	0.252	0.074	2.70924e-160
NECTIN4	1.82986e-164	0.434042	0.341	0.129	3.63977e-160
ANXA3	2.04511e-164	0.484815	0.4	0.171	4.06793e-160
THSD4	2.0931e-164	-0.482746	0.843	0.921	4.16338e-160
TGFB2	2.23725e-164	0.513905	0.422	0.191	4.45011e-160
MYO7B	7.89938e-164	0.536367	0.348	0.137	1.57127e-159
SLC35F3	2.81252e-163	0.588823	0.454	0.217	5.59439e-159
CALN1	6.16639e-162	0.558237	0.555	0.309	1.22656e-157
IL16	3.49601e-161	0.462262	0.291	0.099	6.95392e-157
MICAL3	6.22146e-161	-0.423493	0.854	0.935	1.23751e-156
HOXB7	6.60625e-161	-0.58171	0.484	0.7	1.31405e-156
LLGL2	8.29419e-161	-0.544954	0.589	0.781	1.6498e-156
TENM2	1.12223e-160	0.600113	0.827	0.666	2.23222e-156
SH3BP4	1.73431e-160	-0.515324	0.683	0.843	3.44972e-156
PLAUR	2.31628e-160	0.46014	0.307	0.11	4.60732e-156
THRB	4.61757e-160	-0.495069	0.732	0.859	9.18481e-156
MTURN	2.91237e-159	-0.579088	0.491	0.704	5.79299e-155
LRIT3	4.57942e-159	-0.523666	0.075	0.303	9.10892e-155
ZFAND5	7.90362e-159	-0.594693	0.315	0.553	1.57211e-154
SELPLG	1.04289e-158	0.276284	0.136	0.019	2.0744e-154
CUBN	2.06966e-158	0.550967	0.587	0.345	4.11677e-154
CELF2	4.4564e-158	0.646324	0.65	0.423	8.86422e-154
RALYL	1.07303e-157	-0.499086	0.676	0.835	2.13436e-153
PRKCB	1.88439e-157	0.574585	0.406	0.183	3.74825e-153
ACTN1	4.0756e-157	0.611049	0.702	0.494	8.10678e-153
RAP1GAP	7.30374e-157	-0.541637	0.62	0.79	1.45279e-152
SLC9A9	1.2831e-156	0.58317	0.733	0.536	2.55222e-152
SYT7	1.82977e-156	-0.571604	0.464	0.686	3.63959e-152
PDK4	3.61509e-156	-0.627383	0.283	0.522	7.19077e-152
SIPA1L2	6.71866e-156	0.443612	0.289	0.1	1.33641e-151
SCNN1B	1.30077e-155	0.406103	0.261	0.082	2.58736e-151
WNT3A	1.33846e-155	0.415295	0.228	0.064	2.66232e-151
SERPINE1	1.58069e-155	0.289031	0.158	0.029	3.14416e-151
MUSK	3.7263e-155	0.411819	0.294	0.103	7.41199e-151
LAMA3	8.77552e-155	0.582153	0.681	0.46	1.74554e-150
GRID1	1.48755e-154	0.610376	0.663	0.431	2.95888e-150
ANO2	2.09455e-154	0.611633	0.585	0.345	4.16626e-150
MRPS6	1.03008e-153	-0.567195	0.43	0.657	2.04893e-149
DLGAP2	2.65375e-153	0.731729	0.71	0.497	5.27858e-149
CXCL12	1.83807e-152	-0.555696	0.131	0.367	3.65611e-148
CNTD1	1.88061e-152	-0.567306	0.261	0.504	3.74071e-148
LIX1	2.02071e-152	0.418122	0.292	0.104	4.01939e-148
TMEM132D	4.1097e-152	0.588471	0.6	0.363	8.1746e-148
CNNM2	6.66523e-152	-0.540347	0.534	0.735	1.32578e-147
CPNE4	7.24988e-152	0.546622	0.703	0.487	1.44207e-147
PALM	8.40041e-152	-0.543608	0.303	0.554	1.67092e-147
THSD7A	3.04554e-151	-0.544196	0.557	0.743	6.05788e-147
PADI2	5.30865e-151	-0.580674	0.231	0.473	1.05594e-146
RBMS3	5.7496e-151	0.573824	0.797	0.619	1.14365e-146
C15orf62	6.31205e-151	0.306633	0.172	0.036	1.25553e-146
SIL1	1.03816e-150	-0.41875	0.773	0.888	2.065e-146
RASAL1	1.1698e-150	0.502089	0.388	0.176	2.32686e-146
AMFR	1.99628e-150	-0.579518	0.343	0.577	3.97081e-146
CLCNKA	2.34008e-150	-0.571123	0.237	0.482	4.65465e-146
RNF152	5.54734e-150	-0.590105	0.318	0.555	1.10342e-145
PLCB1	1.93861e-149	-0.37732	0.923	0.965	3.85609e-145
FAM53B	3.63645e-149	-0.47361	0.653	0.825	7.23326e-145
TRAF3	3.90894e-149	0.549935	0.436	0.216	7.77527e-145
SERPINA3	4.90289e-149	0.466757	0.308	0.118	9.75234e-145
BOC	1.62049e-148	0.459735	0.328	0.131	3.22332e-144
CTIF	2.19897e-148	-0.4239	0.826	0.916	4.37398e-144
ST6GAL1	3.45306e-148	0.577826	0.634	0.407	6.86849e-144
ADAMTS17	4.4621e-148	-0.50661	0.645	0.806	8.87557e-144
FRMD6	4.89697e-148	0.542605	0.475	0.249	9.74056e-144
RAPGEF5	4.98109e-148	0.546818	0.437	0.215	9.90788e-144
CTB-102L5.4	6.79203e-148	0.414964	0.277	0.097	1.351e-143
CACNA1A	8.19963e-148	0.618652	0.44	0.221	1.63099e-143
SLC7A8	1.16779e-147	-0.55045	0.406	0.631	2.32285e-143
TLE1	1.94484e-147	-0.535768	0.6	0.766	3.86849e-143
CUX2	2.37863e-147	0.63408	0.396	0.183	4.73134e-143
SLC35F4	3.50818e-147	0.61397	0.493	0.265	6.97812e-143
RFX8	2.40249e-146	0.385299	0.218	0.061	4.7788e-142
DUSP9	2.65679e-146	-0.525076	0.124	0.355	5.28461e-142
CLIC5	3.75038e-146	0.518235	0.449	0.226	7.45988e-142
DSCAM	4.01549e-146	0.66304	0.637	0.416	7.98722e-142
PLEKHM1	7.56963e-146	0.399773	0.26	0.086	1.50568e-141
NUDT4	1.04161e-145	-0.57398	0.358	0.578	2.07188e-141
SIM1	1.69928e-145	-0.513091	0.579	0.765	3.38004e-141
WISP2	2.91244e-145	0.264145	0.136	0.021	5.79314e-141
PRKD1	4.29027e-145	-0.46235	0.755	0.869	8.53378e-141
FAM20C	2.33548e-144	0.547922	0.502	0.277	4.6455e-140
ADARB2	3.02926e-144	0.704736	0.594	0.365	6.02551e-140
RANBP17	3.49786e-144	0.521562	0.382	0.172	6.95759e-140
PXDN	4.24125e-144	0.49537	0.334	0.138	8.43627e-140
NCMAP	6.77774e-144	0.417995	0.282	0.102	1.34816e-139
IL15RA	8.28107e-144	0.359088	0.259	0.085	1.64719e-139
CACNA1I	9.24512e-144	0.451206	0.266	0.091	1.83895e-139
RP11-565P22.6	1.38736e-143	0.365048	0.245	0.078	2.7596e-139
CASZ1	1.39217e-143	-0.393175	0.87	0.951	2.76918e-139
RP11-12J10.3	1.45436e-143	-0.445153	0.695	0.849	2.89287e-139
AGPAT3	1.81909e-143	-0.507414	0.478	0.691	3.61835e-139
DOCK2	2.88738e-143	0.598678	0.565	0.331	5.74328e-139
INPP5J	3.64424e-143	-0.517937	0.116	0.341	7.24876e-139
C1orf226	7.32607e-143	0.384904	0.262	0.088	1.45723e-138
NPR3	9.5151e-143	-0.518293	0.296	0.538	1.89265e-138
ATP8B4	2.24551e-142	0.447984	0.365	0.159	4.46654e-138
LPL	8.98754e-142	-0.489648	0.111	0.336	1.78771e-137
C15orf48	1.49895e-141	0.399087	0.275	0.098	2.98157e-137
RP11-548K23.11	7.31558e-141	-0.515256	0.54	0.729	1.45514e-136
PAX2	8.51064e-141	-0.501825	0.569	0.756	1.69285e-136
MRPS22	9.15613e-141	0.55417	0.516	0.29	1.82125e-136
FBRSL1	9.68174e-141	-0.500925	0.568	0.75	1.92579e-136
ZMIZ1	9.82891e-141	-0.342	0.958	0.982	1.95507e-136
FNDC11	1.25889e-140	0.289534	0.139	0.024	2.50406e-136
BIN1	4.51461e-140	0.570387	0.605	0.39	8.98002e-136
KIAA1614	6.50086e-140	-0.527235	0.29	0.526	1.29309e-135
PIEZO2	8.19864e-140	0.567609	0.514	0.293	1.63079e-135
LRRC52	8.53977e-140	-0.479766	0.065	0.27	1.69865e-135
PTK6	1.21614e-139	0.397054	0.231	0.072	2.41902e-135
SNAP25	1.65663e-139	0.371334	0.258	0.088	3.2952e-135
ANKS1B	1.9344e-139	0.520946	0.801	0.647	3.84771e-135
GHR	2.71928e-139	-0.535033	0.351	0.573	5.40892e-135
TMEM8A	5.40158e-139	-0.529645	0.346	0.577	1.07443e-134
GPATCH2L	6.54345e-139	-0.534768	0.352	0.576	1.30156e-134
CLK3	6.25272e-138	-0.518206	0.39	0.612	1.24373e-133
ARHGAP23	7.49959e-138	0.524616	0.389	0.184	1.49174e-133
OSBPL3	8.22481e-138	-0.445555	0.75	0.874	1.636e-133
CRYL1	1.22101e-137	-0.493841	0.515	0.71	2.42872e-133
KNG1	1.31092e-137	-0.498083	0.148	0.376	2.60755e-133
TMEM130	1.96194e-137	0.284417	0.15	0.03	3.9025e-133
TMEM37	3.17291e-137	-0.52747	0.228	0.46	6.31123e-133
CAMTA1	3.41105e-137	0.494399	0.952	0.902	6.78492e-133
TCERG1L	3.61787e-137	0.537495	0.284	0.106	7.19631e-133
NDRG2	4.77422e-137	-0.521588	0.357	0.58	9.4964e-133
PKD1L1	9.94045e-137	0.512341	0.444	0.227	1.97725e-132
CLCN5	1.52982e-136	-0.499862	0.49	0.696	3.04296e-132
ATP10A	4.92289e-136	0.47711	0.362	0.16	9.79212e-132
ESRRG	5.03845e-136	-0.381032	0.888	0.949	1.0022e-131
SPSB1	5.81797e-136	0.550099	0.464	0.25	1.15725e-131
MYO10	1.73653e-135	-0.419969	0.824	0.912	3.45413e-131
RP11-872D17.8	1.9219e-135	0.297299	0.183	0.046	3.82285e-131
SPATS2L	2.2039e-135	0.529297	0.61	0.39	4.38377e-131
ATP9A	3.15786e-135	0.563327	0.584	0.37	6.2813e-131
SRGAP2B	4.69997e-135	0.25376	0.134	0.023	9.34872e-131
MMP20	7.59593e-135	0.361552	0.24	0.079	1.51091e-130
SLC9A2	1.84805e-134	0.439014	0.297	0.116	3.67595e-130
DSCAML1	4.26919e-134	-0.41263	0.736	0.869	8.49184e-130
UNC5B	4.96268e-134	0.580654	0.613	0.401	9.87126e-130
PGM5	6.23849e-134	0.51958	0.452	0.241	1.2409e-129
TTC7A	1.30087e-133	-0.405183	0.851	0.922	2.58756e-129
PLEKHA6	2.38591e-133	-0.437115	0.721	0.851	4.74582e-129
HK2	2.55308e-133	0.401045	0.294	0.114	5.07834e-129
DKK3	3.86593e-133	0.356005	0.221	0.068	7.68973e-129
INPP5D	4.26116e-133	0.423702	0.238	0.079	8.47588e-129
MYH14	7.18784e-133	0.552129	0.523	0.307	1.42973e-128
HOXC6	1.05569e-132	-0.520428	0.537	0.718	2.09987e-128
PMM1	1.72251e-132	-0.510267	0.235	0.46	3.42624e-128
SV2C	3.35203e-132	0.499017	0.34	0.15	6.66752e-128
PRKAR1B	4.05018e-132	-0.49631	0.471	0.676	8.05621e-128
MYPN	4.21483e-132	0.396906	0.257	0.092	8.38372e-128
TMC7	6.15165e-132	0.328062	0.216	0.065	1.22363e-127
LIMA1	1.11867e-131	0.53166	0.575	0.362	2.22514e-127
SYT12	1.19474e-131	0.321461	0.183	0.048	2.37645e-127
KCNQ3	1.47864e-131	0.543314	0.463	0.248	2.94116e-127
RBFOX3	2.34165e-131	0.702766	0.57	0.361	4.65777e-127
TPO	5.0727e-131	0.401514	0.238	0.079	1.00901e-126
SLC43A3	1.09822e-130	0.283411	0.177	0.045	2.18447e-126
EPHX2	1.4529e-130	-0.517325	0.219	0.443	2.88997e-126
RPH3A	1.7774e-130	0.466852	0.3	0.119	3.53544e-126
L1CAM	2.77827e-130	0.433229	0.252	0.088	5.52626e-126
CAPZB	4.00908e-130	-0.474857	0.603	0.766	7.97446e-126
PPP1R1A	4.33596e-130	-0.519876	0.176	0.396	8.62466e-126
SCARA3	4.49204e-130	0.37804	0.254	0.09	8.93511e-126
AP002884.2	5.13117e-130	0.486771	0.437	0.231	1.02064e-125
DSCR4	5.33611e-130	0.399005	0.234	0.077	1.06141e-125
TBC1D16	6.37454e-130	-0.476188	0.615	0.778	1.26796e-125
SLC7A5	9.12344e-130	-0.531619	0.415	0.621	1.81474e-125
SLC3A1	1.41334e-129	-0.529444	0.377	0.588	2.81127e-125
KCNJ1	2.27994e-129	-0.510457	0.505	0.69	4.53503e-125
HSPB8	2.36927e-129	0.333217	0.211	0.064	4.71271e-125
LDLRAD3	2.52898e-129	0.5108	0.545	0.326	5.03039e-125
USP13	2.7903e-129	-0.515318	0.397	0.604	5.55018e-125
ZG16B	5.07451e-129	0.25565	0.154	0.034	1.00937e-124
ANTXR1	5.31804e-129	0.467813	0.358	0.163	1.05781e-124
FNBP1	5.59916e-129	0.532995	0.456	0.247	1.11373e-124
DRAM1	5.82468e-129	0.444099	0.452	0.239	1.15859e-124
GABBR2	1.02859e-128	0.631666	0.492	0.283	2.04596e-124
TK2	1.12889e-128	0.49114	0.531	0.318	2.24548e-124
CYB5A	1.19069e-128	-0.519941	0.382	0.594	2.3684e-124
PTPRH	1.64133e-128	0.276484	0.148	0.031	3.26477e-124
SFTA2	2.28886e-128	0.350616	0.226	0.073	4.55278e-124
DOCK3	3.03641e-128	0.578151	0.546	0.334	6.03972e-124
CSMD1	3.58268e-128	0.48028	0.908	0.799	7.12631e-124
SH3KBP1	4.03975e-128	0.661045	0.463	0.251	8.03546e-124
TBC1D4	6.58348e-128	-0.455155	0.696	0.827	1.30952e-123
DNASE1	1.43914e-127	-0.503962	0.369	0.587	2.86259e-123
ZFPM1	3.93725e-127	-0.462986	0.57	0.744	7.83159e-123
PNOC	3.52283e-126	0.327867	0.213	0.067	7.00726e-122
SMTNL2	3.70615e-126	-0.513952	0.267	0.49	7.37191e-122
PDLIM4	3.83589e-126	0.456599	0.41	0.207	7.62998e-122
SMUG1	4.28912e-126	-0.478108	0.538	0.715	8.53148e-122
AC013461.1	4.7112e-126	0.387654	0.266	0.1	9.37105e-122
CRTC1	5.91038e-126	-0.449041	0.597	0.769	1.17563e-121
FAM179A	6.19042e-126	0.46302	0.297	0.122	1.23134e-121
ADCY5	7.71604e-126	-0.468316	0.644	0.789	1.5348e-121
PPARA	9.82839e-126	-0.495092	0.368	0.582	1.95497e-121
ERG	1.18315e-125	0.461872	0.296	0.12	2.3534e-121
ANGPT4	1.39349e-125	0.290841	0.162	0.039	2.7718e-121
KIF26B	1.55281e-125	0.542255	0.707	0.516	3.08869e-121
GPA33	1.5646e-125	0.473567	0.421	0.22	3.11215e-121
C9orf92	2.04273e-125	0.370049	0.261	0.096	4.06319e-121
PRR15L	2.31993e-125	-0.508469	0.259	0.481	4.61458e-121
DBT	4.58376e-125	-0.489345	0.267	0.491	9.11756e-121
FAM65B	4.9672e-125	0.376032	0.222	0.072	9.88027e-121
CEP112	5.49501e-125	0.531524	0.461	0.253	1.09301e-120
MYO18B	6.69415e-125	0.481112	0.297	0.121	1.33153e-120
NCAM1	3.99856e-124	0.512315	0.359	0.168	7.95354e-120
SLC28A3	4.54998e-124	0.345997	0.207	0.064	9.05036e-120
FAM129A	5.0276e-124	0.460443	0.385	0.189	1.00004e-119
PID1	6.32448e-124	0.49441	0.355	0.165	1.258e-119
SLC28A1	6.56048e-124	0.449914	0.385	0.187	1.30495e-119
MAGI1	3.08145e-123	-0.335271	0.894	0.947	6.1293e-119
UGT8	3.29297e-123	-0.491729	0.485	0.674	6.55004e-119
LMX1B	4.69453e-123	0.436737	0.331	0.146	9.33788e-119
CACNA1B	5.63369e-123	0.496834	0.285	0.115	1.1206e-118
CHST15	6.1783e-123	0.374104	0.191	0.055	1.22893e-118
GCNT3	1.50443e-122	0.32506	0.195	0.057	2.99246e-118
RELN	2.44387e-122	0.498502	0.461	0.255	4.86109e-118
TGFBI	3.52242e-122	0.304074	0.165	0.042	7.00644e-118
MPPED2	4.77658e-122	-0.446763	0.589	0.76	9.50109e-118
CPAMD8	6.07693e-122	0.483328	0.382	0.188	1.20876e-117
ZNF697	7.02841e-122	-0.490191	0.279	0.496	1.39802e-117
SNX10	1.79281e-121	-0.450255	0.55	0.73	3.56608e-117
TRAPPC12	3.18656e-121	-0.495787	0.455	0.644	6.33838e-117
SLC22A18	3.55284e-121	0.478025	0.466	0.262	7.06695e-117
MEIS2	7.136e-121	0.426294	0.353	0.165	1.41942e-116
MFSD4A	7.22413e-121	-0.482881	0.51	0.699	1.43695e-116
TRPC7	8.05401e-121	0.43072	0.288	0.118	1.60202e-116
LRP6	8.19652e-121	-0.494353	0.446	0.64	1.63037e-116
ARNTL2	1.39272e-120	0.379025	0.28	0.111	2.77027e-116
ZNF536	1.96971e-120	0.512946	0.478	0.272	3.91795e-116
HUS1	2.0803e-120	0.538399	0.623	0.419	4.13792e-116
LYPD6	2.77598e-120	-0.527917	0.34	0.544	5.52169e-116
FAM184A	5.59111e-120	-0.460504	0.487	0.677	1.11213e-115
STAT5A	6.08475e-120	-0.49406	0.267	0.48	1.21032e-115
CADM1	1.29818e-119	-0.431425	0.587	0.755	2.5822e-115
SEMA5B	3.91805e-119	0.531543	0.486	0.286	7.79339e-115
FAIM2	4.3467e-119	0.347749	0.213	0.07	8.64602e-115
NTRK2	4.87084e-119	-0.391918	0.685	0.823	9.6886e-115
HRG	5.5753e-119	-0.498252	0.159	0.366	1.10898e-114
PARP4	5.89921e-119	0.393086	0.319	0.139	1.17341e-114
IL1RAPL2	7.45145e-119	0.771653	0.665	0.472	1.48217e-114
MDS2	1.21366e-118	0.426674	0.326	0.146	2.41409e-114
PYY	1.36713e-118	0.349793	0.207	0.066	2.71935e-114
TM4SF1	1.38163e-118	0.272191	0.162	0.041	2.74821e-114
CTBP2	2.46187e-118	-0.391037	0.836	0.922	4.89691e-114
LIFR	2.94691e-118	-0.482083	0.486	0.667	5.86169e-114
APBA2	3.03094e-118	0.415325	0.374	0.18	6.02885e-114
RASSF8	3.07112e-118	-0.513132	0.43	0.621	6.10877e-114
RFTN1	6.06952e-118	0.463326	0.388	0.194	1.20729e-113
VCAN	8.66789e-118	0.452032	0.412	0.217	1.72413e-113
DNAJC12	1.44866e-117	0.294031	0.163	0.042	2.88152e-113
JAK3	1.82642e-117	0.297775	0.152	0.037	3.63292e-113
TEX11	1.89022e-117	0.551814	0.272	0.109	3.75984e-113
SCTR	1.96828e-117	-0.461457	0.548	0.721	3.91511e-113
DNER	2.76225e-117	0.483169	0.589	0.372	5.49439e-113
RP11-9J18.1	2.86966e-117	0.479287	0.822	0.689	5.70803e-113
NRG3	3.01362e-117	0.522547	0.746	0.574	5.99439e-113
SYN2	4.52998e-117	0.412882	0.295	0.124	9.01058e-113
NLGN4X	6.61096e-117	0.520736	0.426	0.228	1.31499e-112
ZFAT	7.61654e-117	-0.420158	0.669	0.807	1.51501e-112
EML1	8.05176e-117	0.538127	0.649	0.461	1.60158e-112
KCNK2	9.74753e-117	0.423299	0.339	0.155	1.93888e-112
MYO1E	1.49099e-116	0.512067	0.832	0.722	2.96573e-112
ADORA1	1.94327e-116	0.420659	0.308	0.134	3.86537e-112
CFAP46	2.37361e-116	0.514045	0.388	0.199	4.72135e-112
CYP27C1	2.78807e-116	0.309054	0.186	0.055	5.54575e-112
CELSR3	2.88556e-116	0.416761	0.334	0.154	5.73968e-112
IMPA2	3.33805e-116	-0.415706	0.718	0.832	6.63971e-112
RNF182	3.60047e-116	0.285284	0.169	0.045	7.1617e-112
HOXA3	4.4729e-116	-0.557991	0.635	0.737	8.89704e-112
TOX	1.2129e-115	-0.477584	0.59	0.736	2.41258e-111
LRCH1	2.61923e-115	-0.436998	0.7	0.83	5.20991e-111
CORO2A	2.75094e-115	0.413589	0.284	0.117	5.47188e-111
TMEM241	8.38578e-115	0.526579	0.627	0.436	1.66802e-110
KCNK3	1.05671e-114	0.415868	0.32	0.145	2.10191e-110
PLLP	1.35535e-114	0.442639	0.447	0.247	2.69593e-110
GAL3ST1	1.60276e-114	-0.472376	0.198	0.407	3.18805e-110
SFRP1	2.27765e-114	-0.496168	0.275	0.486	4.53046e-110
LHFPL3	6.51798e-114	0.515091	0.571	0.371	1.29649e-109
TMEM72	9.15352e-114	-0.484144	0.42	0.615	1.82073e-109
CACNA1H	1.23332e-113	-0.458873	0.521	0.698	2.45319e-109
ADGRA1	1.55052e-113	0.412256	0.278	0.116	3.08414e-109
ITPKB	2.02277e-113	-0.447308	0.588	0.741	4.02349e-109
SGK2	2.98738e-113	-0.469586	0.225	0.434	5.94221e-109
BCL2	3.90804e-113	-0.431467	0.684	0.829	7.77349e-109
SHANK3	5.74849e-113	0.407497	0.27	0.11	1.14343e-108
OTOF	7.6464e-113	0.416735	0.316	0.142	1.52095e-108
SORCS1	8.22248e-113	0.522405	0.509	0.304	1.63553e-108
TRERF1	1.22247e-112	0.499083	0.61	0.409	2.43161e-108
MACC1	1.48892e-112	0.468422	0.467	0.271	2.96161e-108
TFCP2L1	1.53461e-112	-0.414709	0.672	0.81	3.05249e-108
RANBP3L	1.71178e-112	-0.480994	0.282	0.492	3.40491e-108
SLC5A3	2.07105e-112	-0.484235	0.314	0.521	4.11953e-108
FBXO21	2.13187e-112	-0.504606	0.273	0.48	4.2405e-108
PPP2R2C	2.74643e-112	0.584228	0.445	0.248	5.46292e-108
KCNK9	3.29541e-112	0.428195	0.278	0.116	6.55489e-108
AMN	4.10699e-112	0.376613	0.273	0.112	8.16921e-108
G0S2	2.18126e-111	-0.403463	0.066	0.241	4.33874e-107
LIMS2	2.66379e-111	0.405186	0.308	0.137	5.29854e-107
BTBD9	3.15497e-111	-0.387932	0.686	0.818	6.27556e-107
CSPG4	3.38256e-111	0.383463	0.26	0.104	6.72825e-107
SETBP1	3.82676e-111	-0.349152	0.869	0.934	7.6118e-107
OPLAH	4.74086e-111	-0.451839	0.14	0.336	9.43005e-107
TMPRSS6	6.12675e-111	0.351499	0.197	0.064	1.21867e-106
ENOX1	6.1318e-111	-0.427199	0.745	0.852	1.21968e-106
MYT1L	9.23579e-111	0.507629	0.71	0.535	1.83709e-106
FBXW8	1.14426e-110	0.453096	0.439	0.246	2.27604e-106
VEGFA	1.61353e-110	-0.484942	0.399	0.59	3.20948e-106
IL1RAPL1	2.1132e-110	0.768846	0.631	0.451	4.20336e-106
IDH2	2.13183e-110	-0.473025	0.33	0.533	4.24042e-106
AKNA	2.89406e-110	0.464813	0.43	0.236	5.75657e-106
SMOX	3.1098e-110	0.426553	0.364	0.182	6.1857e-106
DPP6	3.98343e-110	0.509736	0.756	0.593	7.92344e-106
ITGB5	4.72128e-110	-0.411445	0.681	0.813	9.39111e-106
ARFGEF3	6.99876e-110	-0.491405	0.368	0.566	1.39212e-105
NFIX	7.54389e-110	0.521975	0.415	0.231	1.50056e-105
TGM4	8.65107e-110	0.257249	0.148	0.037	1.72078e-105
RP11-290H9.2	8.97605e-110	0.505724	0.557	0.369	1.78543e-105
ADPRHL1	9.43391e-110	0.369414	0.27	0.111	1.8765e-105
BEAN1	1.32663e-109	0.380024	0.286	0.122	2.6388e-105
PLPPR1	1.43052e-109	-0.454615	0.391	0.591	2.84545e-105
CBFA2T3	1.70737e-109	0.409428	0.226	0.082	3.39613e-105
SLC6A11	2.3871e-109	0.351294	0.188	0.059	4.74818e-105
LHFPL2	2.53695e-109	0.524753	0.585	0.392	5.04625e-105
SNX29	6.59586e-109	-0.289334	0.943	0.976	1.31198e-104
ARHGAP6	1.12399e-108	-0.332858	0.676	0.821	2.23572e-104
MMP2	1.7217e-108	0.41499	0.321	0.15	3.42464e-104
WBP1L	1.90291e-108	-0.469016	0.477	0.659	3.78508e-104
VWF	2.01013e-108	0.459178	0.632	0.428	3.99835e-104
HSPG2	2.74842e-108	0.527159	0.673	0.498	5.46687e-104
CCND2	3.76808e-108	0.329335	0.208	0.072	7.49509e-104
GRIK4	8.54792e-108	0.523594	0.68	0.496	1.70027e-103
JADE1	1.08174e-107	-0.449562	0.489	0.665	2.1517e-103
SMAD7	1.41421e-107	-0.448977	0.597	0.751	2.81301e-103
CASQ2	1.79475e-107	0.442652	0.383	0.199	3.56994e-103
TM4SF4	3.54205e-107	0.31772	0.23	0.085	7.04548e-103
SCARA5	6.8577e-107	0.359109	0.237	0.09	1.36406e-102
SLC25A33	7.75753e-107	-0.470155	0.337	0.537	1.54305e-102
TULP4	8.92173e-107	0.471477	0.621	0.431	1.77462e-102
AGPAT4	1.6248e-106	-0.465272	0.528	0.694	3.23189e-102
F13A1	2.22942e-106	0.357837	0.228	0.085	4.43453e-102
UNC13A	2.703e-106	0.344064	0.194	0.064	5.37653e-102
PEAR1	2.87639e-106	0.271781	0.163	0.046	5.72142e-102
FGD5	3.61271e-106	0.473279	0.337	0.164	7.18605e-102
REEP1	8.46101e-106	0.40071	0.312	0.142	1.68298e-101
VSTM4	9.78864e-106	0.322298	0.198	0.066	1.94706e-101
MTCL1	1.08931e-105	-0.452034	0.478	0.66	2.16675e-101
C8orf34	1.3785e-105	0.440888	0.469	0.277	2.74197e-101
MATN2	1.88892e-105	0.386557	0.318	0.147	3.75725e-101
CRHR1	1.90084e-105	0.462377	0.371	0.19	3.78097e-101
KCNK13	2.14716e-105	-0.451025	0.279	0.479	4.27092e-101
GLRA2	2.77722e-105	0.400498	0.223	0.082	5.52418e-101
ATRNL1	4.07543e-105	0.495312	0.535	0.34	8.10644e-101
CFAP61	6.09337e-105	-0.454569	0.608	0.739	1.21203e-100
TRAP1	6.88153e-105	-0.463192	0.351	0.548	1.3688e-100
ABLIM3	6.90671e-105	0.355647	0.235	0.09	1.37381e-100
KDM4B	7.79683e-105	-0.415054	0.677	0.81	1.55087e-100
IGF1R	1.04754e-104	-0.348837	0.881	0.933	2.08365e-100
COA3	1.3108e-104	-0.450685	0.192	0.385	2.60731e-100
ABCA12	1.46709e-104	0.346456	0.245	0.097	2.9182e-100
PANK1	1.74799e-104	-0.452504	0.384	0.573	3.47693e-100
ANKRD44	2.24295e-104	0.476087	0.645	0.46	4.46145e-100
RASGRF1	3.83113e-104	0.495956	0.45	0.264	7.6205e-100
CCDC33	7.30751e-104	0.501779	0.557	0.364	1.45354e-99
SLC30A10	1.13495e-103	0.378132	0.317	0.146	2.25752e-99
DNAJB13	1.21112e-103	0.319315	0.2	0.069	2.40904e-99
EYS	1.2999e-103	0.482419	0.797	0.65	2.58563e-99
RASGEF1A	1.32464e-103	0.404125	0.283	0.125	2.63483e-99
EDC3	1.74345e-103	-0.462154	0.204	0.401	3.46789e-99
HOXB6	1.86427e-103	-0.46691	0.289	0.483	3.70822e-99
ATP2B2	2.12054e-103	0.568831	0.48	0.288	4.21797e-99
ROR2	2.32796e-103	0.547326	0.523	0.333	4.63054e-99
C1orf186	4.16204e-103	0.33564	0.205	0.072	8.27872e-99
DET1	4.17625e-103	-0.450973	0.183	0.375	8.30697e-99
FAM110B	4.25233e-103	0.440881	0.733	0.56	8.45831e-99
ADAMTS2	5.53654e-103	0.494875	0.317	0.151	1.10127e-98
ZMYND8	5.7665e-103	-0.391605	0.673	0.804	1.14701e-98
CELF5	6.85083e-103	0.340193	0.223	0.084	1.3627e-98
CDC42EP1	7.00071e-103	0.325945	0.247	0.099	1.39251e-98
TNS2	7.66298e-103	-0.43572	0.506	0.677	1.52424e-98
RP11-507K12.1	8.66831e-103	0.460353	0.507	0.321	1.72421e-98
RNF223	1.13668e-102	0.276257	0.171	0.052	2.26097e-98
GALNT14	1.26289e-102	-0.370496	0.748	0.859	2.51202e-98
GRIK3	1.47979e-102	0.490391	0.267	0.113	2.94346e-98
ADGRG6	2.0937e-102	0.327116	0.266	0.111	4.16457e-98
YWHAE	2.3621e-102	-0.448952	0.354	0.547	4.69846e-98
SHISA6	3.13925e-102	0.390801	0.454	0.255	6.24429e-98
CRISPLD2	3.45275e-102	0.435756	0.347	0.172	6.86787e-98
GIPR	3.58057e-102	0.366392	0.275	0.12	7.1221e-98
CYP19A1	3.58715e-102	0.297301	0.187	0.061	7.13519e-98
ROBO2	3.96355e-102	0.456702	0.863	0.747	7.8839e-98
XDH	6.19347e-102	0.339719	0.224	0.085	1.23194e-97
RP1-138B7.6	7.45246e-102	-0.445175	0.258	0.456	1.48237e-97
TMC8	2.07478e-101	0.349547	0.279	0.122	4.12694e-97
PHC2	2.74014e-101	-0.436176	0.578	0.729	5.45041e-97
CPNE7	4.40889e-101	0.264577	0.152	0.042	8.76973e-97
KCNIP4	4.76413e-101	0.472579	0.853	0.76	9.47633e-97
GSN	6.13445e-101	0.446804	0.713	0.551	1.2202e-96
NEBL	6.26052e-101	-0.405296	0.607	0.756	1.24528e-96
KLHL30	6.78462e-101	0.356534	0.243	0.098	1.34953e-96
SLC47A1	7.87805e-101	-0.436654	0.367	0.557	1.56702e-96
ENTPD1	1.0626e-100	0.372639	0.29	0.13	2.11362e-96
DOCK9	1.14738e-100	0.491309	0.729	0.584	2.28226e-96
GRIN2A	1.40254e-100	0.471762	0.466	0.273	2.78978e-96
TSPAN2	1.57539e-100	0.299545	0.198	0.069	3.13361e-96
SV2B	1.85267e-100	0.38635	0.246	0.1	3.68515e-96
SH2B3	1.98868e-100	0.451389	0.461	0.274	3.95569e-96
CACNA1E	3.26069e-100	0.520617	0.522	0.332	6.48584e-96
SLC9A4	3.86264e-100	0.324125	0.218	0.081	7.68318e-96
FIBCD1	3.97519e-100	0.338849	0.229	0.089	7.90705e-96
PCK1	4.86822e-100	-0.466527	0.094	0.264	9.68337e-96
GAD1	1.27972e-99	-0.461007	0.218	0.41	2.54548e-95
ARHGAP22	1.32117e-99	0.512766	0.477	0.289	2.62793e-95
AEBP2	1.42704e-99	-0.412184	0.572	0.726	2.83853e-95
ASAP1	2.05347e-99	0.478983	0.695	0.531	4.08456e-95
EBF1	2.62873e-99	0.459494	0.421	0.238	5.22881e-95
ALOX5	4.80601e-99	0.355209	0.267	0.116	9.55962e-95
RAD21L1	5.42657e-99	0.294235	0.183	0.06	1.0794e-94
KBTBD11	5.96307e-99	-0.439997	0.298	0.488	1.18612e-94
ARHGEF3	6.76485e-99	0.445966	0.857	0.751	1.3456e-94
PARP10	6.90338e-99	-0.429701	0.301	0.496	1.37315e-94
ESR1	8.55894e-99	0.473213	0.619	0.43	1.70246e-94
APOBEC3B	8.78794e-99	0.302742	0.231	0.09	1.74801e-94
NYAP2	9.13622e-99	0.381684	0.287	0.13	1.81729e-94
ADAMTS16	9.25207e-99	-0.403714	0.534	0.708	1.84033e-94
RAB11FIP3	1.07412e-98	-0.441601	0.479	0.649	2.13652e-94
CDH13	1.07954e-98	0.50426	0.738	0.578	2.14732e-94
TOM1L2	1.11673e-98	-0.385465	0.656	0.795	2.22128e-94
ST3GAL4	1.24515e-98	-0.466369	0.489	0.656	2.47672e-94
SLC39A11	1.39141e-98	0.472681	0.558	0.367	2.76766e-94
ARHGEF4	1.39203e-98	0.476764	0.333	0.168	2.76889e-94
ALDH1A3	1.3944e-98	0.293355	0.176	0.057	2.77359e-94
LMO7	1.74395e-98	-0.36558	0.758	0.858	3.4689e-94
ANK1	1.79736e-98	0.498395	0.533	0.349	3.57513e-94
NAV1	2.46507e-98	0.495791	0.522	0.331	4.90327e-94
IL31RA	2.81814e-98	0.286698	0.199	0.07	5.60557e-94
CTDSPL	2.82061e-98	-0.397584	0.674	0.804	5.61047e-94
C1orf168	2.84363e-98	0.37209	0.297	0.137	5.65626e-94
COL16A1	4.13707e-98	0.37764	0.284	0.129	8.22905e-94
SCMH1	7.48688e-98	0.45387	0.521	0.335	1.48921e-93
PDZD2	8.00408e-98	0.46242	0.737	0.578	1.59209e-93
RP11-231C18.3	8.70625e-98	-0.268427	0.933	0.967	1.73176e-93
MEGF11	1.05985e-97	0.567156	0.622	0.448	2.10814e-93
MAD1L1	1.31823e-97	-0.312137	0.73	0.845	2.6221e-93
SCN8A	1.40725e-97	0.390343	0.253	0.106	2.79916e-93
RFWD3	1.4864e-97	-0.434474	0.304	0.497	2.95659e-93
AMZ1	1.75063e-97	0.439927	0.315	0.154	3.48217e-93
RNF150	1.89718e-97	-0.400538	0.646	0.778	3.77367e-93
SLC8A1	2.53536e-97	0.488617	0.528	0.342	5.04309e-93
PDLIM3	2.57724e-97	0.281692	0.182	0.061	5.1264e-93
SSH2	2.79753e-97	0.475175	0.741	0.6	5.56457e-93
FAR2	4.11957e-97	0.364167	0.317	0.154	8.19423e-93
ZFPM2	6.39931e-97	0.44854	0.773	0.638	1.27289e-92
COL13A1	7.65413e-97	0.453308	0.322	0.158	1.52248e-92
PCDH9	9.9639e-97	-0.373601	0.725	0.836	1.98192e-92
FGFR2	1.00257e-96	-0.402563	0.642	0.775	1.99421e-92
SLCO4A1	1.82796e-96	0.422589	0.403	0.223	3.636e-92
BCO1	1.83672e-96	0.288636	0.179	0.059	3.65342e-92
TPPP2	1.94019e-96	-0.382868	0.11	0.285	3.85924e-92
BICDL1	1.97014e-96	-0.438242	0.501	0.665	3.9188e-92
MORN4	2.30754e-96	-0.423247	0.197	0.386	4.58992e-92
RFESD	4.27793e-96	-0.445414	0.306	0.49	8.50922e-92
DNM2	5.23705e-96	-0.365393	0.719	0.833	1.0417e-91
FZD8	5.25269e-96	-0.443638	0.256	0.442	1.04481e-91
DLG2	7.98602e-96	0.422658	0.903	0.817	1.5885e-91
ZHX3	8.16167e-96	-0.412228	0.546	0.704	1.62344e-91
CLDN11	9.30456e-96	0.503989	0.602	0.421	1.85077e-91
FAM13A	9.79365e-96	-0.363744	0.718	0.829	1.94805e-91
MARCO	1.40627e-95	0.299444	0.208	0.078	2.79721e-91
TSHZ2	1.62027e-95	0.498802	0.56	0.372	3.22289e-91
C10orf90	1.79059e-95	0.479605	0.363	0.193	3.56166e-91
ARHGDIB	2.53469e-95	0.29443	0.214	0.082	5.04174e-91
TCF7L1	2.58014e-95	0.468247	0.511	0.33	5.13216e-91
KCNQ2	2.95282e-95	0.352612	0.195	0.069	5.87346e-91
HS6ST3	3.3887e-95	0.429203	0.571	0.384	6.74046e-91
TNXB	4.08699e-95	0.34584	0.255	0.108	8.12944e-91
CCNJL	4.46846e-95	-0.406246	0.402	0.587	8.88821e-91
ZNF618	4.53441e-95	-0.374731	0.678	0.808	9.01939e-91
NEURL1	4.9531e-95	0.417644	0.339	0.173	9.85222e-91
WWTR1	6.68477e-95	0.456048	0.779	0.654	1.32967e-90
TANC2	7.70213e-95	0.477585	0.607	0.427	1.53203e-90
CAV2	9.99662e-95	0.411847	0.447	0.265	1.98843e-90
SAMD4A	1.10192e-94	0.494851	0.754	0.622	2.19183e-90
SLC16A4	1.21604e-94	0.257554	0.184	0.063	2.41882e-90
CD96	1.30329e-94	0.408155	0.426	0.244	2.59238e-90
TMEM63A	2.21292e-94	0.408734	0.411	0.236	4.40172e-90
ARPC1A	3.82614e-94	0.410389	0.417	0.24	7.61058e-90
PKN1	3.93943e-94	0.306006	0.189	0.067	7.83591e-90
DNAH17	5.02822e-94	0.391992	0.303	0.145	1.00016e-89
C1orf100	8.17957e-94	0.348357	0.266	0.118	1.627e-89
ST5	1.0812e-93	0.483038	0.707	0.56	2.15061e-89
PAX5	1.16169e-93	0.458039	0.379	0.209	2.31073e-89
AC013264.1	1.3573e-93	0.450592	0.616	0.438	2.69981e-89
NR2F2	1.45013e-93	-0.442655	0.304	0.485	2.88446e-89
CMYA5	2.16114e-93	-0.451666	0.329	0.51	4.29872e-89
FRMPD4	2.3616e-93	0.660384	0.451	0.274	4.69745e-89
TMC5	2.87382e-93	0.276912	0.147	0.042	5.71631e-89
VIPR1	3.26562e-93	0.333437	0.262	0.115	6.49565e-89
TMEM132B	3.46011e-93	0.438023	0.462	0.285	6.8825e-89
BIK	3.95459e-93	0.33701	0.235	0.098	7.86608e-89
TMEM212	9.14454e-93	0.34709	0.312	0.15	1.81894e-88
HIF3A	1.16029e-92	-0.434372	0.222	0.407	2.30794e-88
DPYSL3	1.21492e-92	0.336201	0.268	0.119	2.41659e-88
ZNF775	1.68564e-92	-0.415174	0.472	0.646	3.35291e-88
SPECC1	2.04197e-92	0.447714	0.552	0.364	4.06168e-88
IRS1	3.94201e-92	-0.410349	0.508	0.672	7.84106e-88
MBP	4.48049e-92	0.438422	0.785	0.659	8.91215e-88
ARSI	5.79878e-92	0.360115	0.304	0.146	1.15344e-87
SPON1	6.81946e-92	-0.397735	0.496	0.665	1.35646e-87
MED12L	7.41338e-92	0.464738	0.586	0.413	1.4746e-87
CD55	8.25462e-92	0.369811	0.323	0.162	1.64193e-87
MCRIP2	1.5534e-91	-0.427305	0.298	0.481	3.08987e-87
PLS1	1.93414e-91	0.405575	0.393	0.22	3.8472e-87
GABBR1	2.18386e-91	0.335978	0.273	0.124	4.34392e-87
GPR132	2.27593e-91	0.403753	0.31	0.154	4.52705e-87
UNC5D	2.56795e-91	0.437026	0.513	0.326	5.1079e-87
SGCZ	3.19717e-91	0.458849	0.644	0.471	6.35948e-87
SGCD	3.8982e-91	0.509646	0.61	0.431	7.75391e-87
SRGAP2	3.95995e-91	0.394549	0.39	0.22	7.87673e-87
HECW2	4.57285e-91	0.411556	0.479	0.295	9.09586e-87
MAST2	4.67806e-91	0.447295	0.524	0.345	9.30513e-87
DPF3	5.02531e-91	0.473422	0.531	0.351	9.99583e-87
RP1L1	5.40268e-91	0.330676	0.253	0.11	1.07465e-86
APBB1IP	5.60857e-91	0.352449	0.328	0.166	1.1156e-86
UNC13B	5.97885e-91	-0.387663	0.468	0.64	1.18925e-86
RP11-96O20.4	6.12747e-91	0.415722	0.459	0.282	1.21881e-86
TEP1	6.99647e-91	0.323897	0.265	0.119	1.39167e-86
HEY1	7.52949e-91	-0.400846	0.168	0.346	1.49769e-86
SYN3	8.05491e-91	0.453603	0.847	0.74	1.6022e-86
HTATIP2	9.2879e-91	0.296471	0.223	0.09	1.84746e-86
DPCR1	1.22868e-90	0.26384	0.167	0.055	2.44397e-86
FGF1	1.947e-90	0.369174	0.321	0.162	3.87277e-86
LARGE2	2.59719e-90	-0.387124	0.172	0.354	5.16607e-86
CLMN	2.72286e-90	-0.336083	0.832	0.91	5.41604e-86
ZNRF3	3.60084e-90	-0.343288	0.769	0.865	7.16243e-86
PSAT1	3.71691e-90	-0.395471	0.149	0.324	7.39331e-86
EXD3	4.17901e-90	0.464781	0.549	0.371	8.31247e-86
CDH16	4.24881e-90	-0.428177	0.223	0.407	8.4513e-86
FGF9	4.91723e-90	-0.423405	0.496	0.66	9.78087e-86
MYL4	5.24673e-90	0.290016	0.237	0.098	1.04363e-85
PAPPA	5.54878e-90	0.473238	0.661	0.498	1.10371e-85
AGR2	6.29178e-90	0.273005	0.208	0.079	1.2515e-85
TBC1D14	8.30245e-90	-0.357344	0.745	0.847	1.65144e-85
PXDNL	8.68812e-90	-0.420673	0.547	0.692	1.72815e-85
LTBP1	9.4692e-90	0.472964	0.506	0.327	1.88352e-85
HIVEP3	1.29878e-89	0.456951	0.831	0.73	2.58341e-85
CLMP	1.45756e-89	0.38103	0.374	0.207	2.89924e-85
PRKCD	2.26362e-89	-0.424524	0.321	0.503	4.50256e-85
APOL1	3.09134e-89	0.268099	0.185	0.066	6.14898e-85
CA12	3.38698e-89	-0.426114	0.581	0.728	6.73705e-85
CREB3L2	3.80827e-89	-0.399813	0.718	0.816	7.57503e-85
COL25A1	4.20667e-89	0.485654	0.544	0.366	8.36748e-85
GNGT2	4.50472e-89	-0.321702	0.042	0.182	8.96033e-85
DPP10	5.06596e-89	0.439864	0.711	0.552	1.00767e-84
MRC2	8.18611e-89	0.377248	0.291	0.14	1.6283e-84
ABCA13	1.13747e-88	0.407788	0.462	0.279	2.26254e-84
LOXL3	1.52064e-88	0.277295	0.187	0.068	3.0247e-84
LRRTM4	2.24529e-88	0.430798	0.536	0.354	4.46611e-84
GLI2	2.38463e-88	0.521631	0.555	0.384	4.74327e-84
ADRB1	3.18212e-88	-0.325397	0.044	0.184	6.32955e-84
NPHP4	3.56475e-88	-0.390667	0.336	0.519	7.09065e-84
CST9	3.84581e-88	-0.333952	0.047	0.188	7.64971e-84
DTX1	3.90492e-88	-0.413275	0.204	0.385	7.76727e-84
HS3ST4	1.053e-87	0.427588	0.371	0.204	2.09453e-83
C16orf45	1.13854e-87	0.472099	0.498	0.324	2.26466e-83
PTPN4	1.41069e-87	-0.40388	0.426	0.592	2.80601e-83
ZNF365	2.11639e-87	0.381206	0.39	0.222	4.20972e-83
CRADD	2.30922e-87	-0.361879	0.576	0.716	4.59327e-83
NEDD4	2.4338e-87	0.346061	0.279	0.132	4.84106e-83
KIAA2012	2.71619e-87	0.316089	0.216	0.087	5.40278e-83
SPTSSB	3.12065e-87	0.254044	0.189	0.069	6.20729e-83
PIEZO1	3.22547e-87	0.442898	0.484	0.306	6.41578e-83
TTC9	3.87174e-87	0.276022	0.191	0.071	7.70129e-83
AL513122.1	4.85606e-87	0.413333	0.55	0.377	9.65919e-83
WNT9A	8.49381e-87	0.305965	0.211	0.085	1.6895e-82
RAPH1	1.49418e-86	0.436356	0.483	0.309	2.97206e-82
PARK2	1.77585e-86	-0.280644	0.924	0.96	3.53234e-82
TNIP1	2.0237e-86	-0.382938	0.627	0.76	4.02533e-82
RUNX2	2.03808e-86	0.475116	0.56	0.392	4.05394e-82
LIPA	2.35989e-86	-0.313076	0.829	0.909	4.69406e-82
SESTD1	3.37884e-86	0.435081	0.534	0.364	6.72084e-82
IL17REL	3.45355e-86	0.25444	0.137	0.04	6.86945e-82
MSN	4.54663e-86	0.479073	0.622	0.45	9.04371e-82
NAT8L	6.32127e-86	-0.391698	0.168	0.346	1.25736e-81
COLEC12	8.55017e-86	0.362633	0.333	0.175	1.70071e-81
KLF9	1.02526e-85	-0.39992	0.441	0.608	2.03934e-81
CXCR4	1.10023e-85	-0.346151	0.079	0.23	2.18847e-81
MGAT3	1.20698e-85	0.313959	0.213	0.087	2.4008e-81
MADD	1.37206e-85	-0.413979	0.299	0.477	2.72916e-81
HSD11B2	2.18369e-85	-0.405854	0.257	0.434	4.34358e-81
C12orf75	2.28518e-85	0.435511	0.474	0.3	4.54546e-81
STUM	2.37379e-85	-0.373669	0.174	0.352	4.7217e-81
PIK3R5	3.78003e-85	0.270439	0.163	0.055	7.51886e-81
CLDN14	4.82269e-85	-0.374296	0.534	0.691	9.59281e-81
CTNNA2	5.0746e-85	0.392367	0.885	0.806	1.00939e-80
TOB2	9.5384e-85	-0.403978	0.321	0.497	1.89728e-80
NEDD4L	1.15366e-84	-0.281364	0.93	0.963	2.29474e-80
ARMC4	1.95673e-84	0.293371	0.259	0.118	3.89213e-80
FGD6	2.49489e-84	0.443688	0.616	0.459	4.96259e-80
SYT16	2.73877e-84	0.40607	0.466	0.292	5.44769e-80
TMEM117	4.79654e-84	-0.369309	0.56	0.708	9.5408e-80
DNAH12	5.23278e-84	0.392782	0.263	0.124	1.04085e-79
FAM129B	5.55225e-84	0.452989	0.686	0.54	1.1044e-79
SLIT3	5.64049e-84	0.542772	0.665	0.505	1.12195e-79
DLC1	5.98115e-84	0.421849	0.667	0.506	1.18971e-79
MRO	1.11106e-83	-0.401495	0.237	0.414	2.21001e-79
USP26	1.55175e-83	0.274997	0.159	0.054	3.08659e-79
AHCYL1	1.5563e-83	-0.397521	0.412	0.577	3.09564e-79
SLC5A1	1.91673e-83	-0.403461	0.253	0.432	3.81257e-79
IGSF3	2.05825e-83	-0.384693	0.504	0.663	4.09407e-79
PDE6A	2.15962e-83	0.334464	0.289	0.143	4.29571e-79
DOCK1	2.29865e-83	-0.265178	0.824	0.9	4.57224e-79
LSAMP	2.32875e-83	0.430085	0.816	0.7	4.63212e-79
CASR	3.55079e-83	-0.382071	0.575	0.719	7.06288e-79
TMEM61	3.70221e-83	-0.382379	0.151	0.318	7.36406e-79
TRAM2	3.91407e-83	0.397184	0.565	0.393	7.78547e-79
CNTN5	5.20564e-83	0.426582	0.705	0.556	1.03545e-78
FOXO3	5.31414e-83	-0.368491	0.675	0.788	1.05704e-78
SOCS3	7.46936e-83	0.279695	0.244	0.109	1.48573e-78
TMEM53	9.60464e-83	-0.40079	0.432	0.596	1.91046e-78
ENPP6	1.04024e-82	-0.358814	0.289	0.471	2.06914e-78
HPS4	1.17991e-82	0.379993	0.364	0.204	2.34696e-78
REC8	1.49913e-82	0.295403	0.262	0.122	2.98191e-78
ADGRB2	1.56375e-82	0.291753	0.226	0.097	3.11046e-78
OXR1	1.58234e-82	-0.316299	0.827	0.892	3.14743e-78
CLDN19	1.73581e-82	-0.37677	0.14	0.305	3.45269e-78
ZNF277	1.91401e-82	-0.393434	0.384	0.551	3.80716e-78
BMP1	1.95869e-82	0.381188	0.311	0.162	3.89603e-78
SIRPA	2.3985e-82	0.336016	0.302	0.153	4.77086e-78
TSPAN9	2.42568e-82	-0.308712	0.824	0.906	4.82491e-78
SLC27A6	2.76647e-82	0.397729	0.45	0.277	5.50278e-78
C6orf201	3.27523e-82	-0.37035	0.174	0.349	6.51476e-78
SPRED3	3.5965e-82	0.294864	0.245	0.11	7.1538e-78
KIF1A	5.52687e-82	0.338231	0.232	0.101	1.09935e-77
EDIL3	5.69593e-82	0.372546	0.425	0.255	1.13298e-77
LRP5L	7.34628e-82	-0.39369	0.349	0.523	1.46125e-77
B3GLCT	7.95034e-82	-0.408868	0.315	0.493	1.5814e-77
AKAP13	9.11627e-82	0.405262	0.85	0.747	1.81332e-77
SAMD12	1.04451e-81	0.431508	0.698	0.559	2.07763e-77
NRCAM	1.47092e-81	-0.396717	0.515	0.661	2.92582e-77
NOL10	1.77104e-81	0.390578	0.331	0.178	3.52278e-77
HOXD3	2.13351e-81	-0.377816	0.583	0.719	4.24377e-77
WSCD1	2.19979e-81	-0.338276	0.504	0.665	4.37561e-77
DNMT3A	2.40048e-81	-0.337559	0.674	0.789	4.7748e-77
PFDN1	2.62175e-81	0.392543	0.452	0.282	5.21492e-77
PRKCQ	2.91232e-81	-0.358714	0.673	0.788	5.79289e-77
ANKRD9	4.30953e-81	-0.391368	0.238	0.413	8.57208e-77
DEFB1	4.74716e-81	-0.450038	0.301	0.464	9.44257e-77
GNA12	5.24363e-81	0.423017	0.518	0.35	1.04301e-76
PLXNA2	5.66683e-81	-0.334503	0.612	0.743	1.12719e-76
GPM6B	7.04478e-81	0.482127	0.404	0.244	1.40128e-76
SH3PXD2B	8.35503e-81	0.439747	0.326	0.175	1.6619e-76
KCNQ1	9.18607e-81	-0.275262	0.854	0.925	1.8272e-76
RIMS1	1.21612e-80	0.386112	0.472	0.3	2.41898e-76
ITPR3	1.60201e-80	0.440962	0.523	0.356	3.18656e-76
CTD-2192J16.17	1.69972e-80	-0.408984	0.398	0.562	3.38091e-76
C15orf39	1.72506e-80	0.36011	0.358	0.199	3.43132e-76
TTN	2.61748e-80	0.346728	0.319	0.168	5.20643e-76
C10orf54	2.63438e-80	0.344577	0.273	0.133	5.24004e-76
TSHZ3	2.86056e-80	0.258943	0.192	0.075	5.68994e-76
ILDR2	3.41092e-80	0.327898	0.29	0.146	6.78466e-76
ADCY7	3.41886e-80	0.352765	0.294	0.148	6.80045e-76
PPP1R9A	4.96541e-80	0.412107	0.58	0.419	9.87671e-76
PREPL	5.20645e-80	-0.405928	0.356	0.523	1.03562e-75
RERE	6.12377e-80	-0.261942	0.873	0.935	1.21808e-75
RPS6KA2	7.87816e-80	0.439262	0.823	0.721	1.56704e-75
FHOD3	8.06799e-80	-0.297283	0.84	0.901	1.6048e-75
NFIB	1.42321e-79	-0.330087	0.719	0.819	2.8309e-75
DNAH3	1.72401e-79	0.41194	0.423	0.256	3.42922e-75
SYT2	1.84363e-79	0.374338	0.27	0.131	3.66716e-75
HIBADH	2.127e-79	-0.374825	0.358	0.526	4.23082e-75
NPAS2	3.6629e-79	0.427356	0.445	0.277	7.28586e-75
MYO9B	5.11456e-79	0.447841	0.539	0.378	1.01734e-74
AFF2	7.42895e-79	0.481472	0.387	0.227	1.47769e-74
TIAM2	9.70398e-79	0.491554	0.67	0.531	1.93022e-74
CHN1	9.78056e-79	0.310872	0.246	0.113	1.94545e-74
PDE4D	1.68361e-78	0.347885	0.968	0.939	3.34887e-74
TBL1Y	2.0409e-78	-0.374368	0.077	0.222	4.05955e-74
ALPK2	2.11212e-78	0.445455	0.524	0.361	4.20122e-74
SYNPO	2.1929e-78	0.441176	0.477	0.314	4.3619e-74
ZPLD1	2.21242e-78	0.380092	0.699	0.548	4.40073e-74
ERI1	3.70957e-78	0.429816	0.493	0.331	7.37871e-74
MICAL2	4.10327e-78	0.449118	0.518	0.352	8.1618e-74
ROBO1	6.38153e-78	0.410288	0.711	0.567	1.26935e-73
UBASH3A	8.67643e-78	0.256609	0.161	0.057	1.72583e-73
ZP3	8.71959e-78	0.363624	0.353	0.198	1.73441e-73
TCTEX1D4	1.1372e-77	0.261586	0.213	0.091	2.26201e-73
SHROOM2	1.17485e-77	0.455051	0.515	0.346	2.33689e-73
TMOD1	1.26341e-77	0.317114	0.23	0.103	2.51304e-73
RREB1	1.59859e-77	-0.316575	0.777	0.859	3.17975e-73
SPHKAP	1.62634e-77	0.317588	0.189	0.075	3.23496e-73
HKDC1	1.86285e-77	0.364387	0.359	0.205	3.7054e-73
FABP3	2.66485e-77	-0.382582	0.239	0.409	5.30066e-73
PCNX2	3.06511e-77	0.424612	0.513	0.345	6.09681e-73
PROX1	4.2082e-77	-0.384562	0.187	0.349	8.37053e-73
AC002429.5	4.34295e-77	0.331004	0.326	0.176	8.63857e-73
SLC35B4	4.66836e-77	-0.378021	0.173	0.334	9.28583e-73
PRRX2	5.67572e-77	0.310844	0.26	0.123	1.12896e-72
TPST2	5.89324e-77	-0.379209	0.535	0.68	1.17222e-72
HMCN2	5.98512e-77	0.400824	0.335	0.184	1.1905e-72
NGEF	1.20709e-76	0.350888	0.276	0.137	2.40101e-72
DCC	1.51228e-76	0.448143	0.691	0.548	3.00808e-72
PPTC7	1.54793e-76	-0.383069	0.471	0.621	3.07899e-72
IKBKE	1.59956e-76	0.250337	0.174	0.066	3.18168e-72
LGR6	1.69613e-76	0.379555	0.351	0.197	3.37378e-72
PIK3AP1	1.90097e-76	-0.387525	0.324	0.495	3.78121e-72
SOX13	2.3656e-76	-0.369897	0.404	0.569	4.70542e-72
FGF12	3.09524e-76	0.422175	0.561	0.396	6.15673e-72
PDE7A	3.23831e-76	-0.392912	0.45	0.6	6.44131e-72
IDH1	3.3021e-76	-0.365195	0.273	0.441	6.56821e-72
CLIC4	3.34353e-76	0.404377	0.401	0.243	6.65061e-72
ARFGEF2	4.3772e-76	-0.381192	0.42	0.583	8.70669e-72
HOXB8	6.54896e-76	-0.360547	0.154	0.313	1.30265e-71
SLC22A13	7.58314e-76	-0.31201	0.068	0.204	1.50836e-71
ERICH3	8.11145e-76	0.265911	0.202	0.084	1.61345e-71
WNT10A	8.16978e-76	0.344652	0.326	0.177	1.62505e-71
VMP1	9.20483e-76	0.410003	0.61	0.454	1.83093e-71
ADGRD1	9.89237e-76	0.357861	0.312	0.166	1.96769e-71
PHACTR2	1.10923e-75	0.376702	0.53	0.365	2.20636e-71
SOX12	1.11562e-75	-0.398008	0.356	0.515	2.21909e-71
HOGA1	1.34034e-75	-0.39174	0.288	0.455	2.66607e-71
RBP5	1.3626e-75	-0.379015	0.178	0.337	2.71035e-71
CSRP2	1.54562e-75	-0.350916	0.135	0.29	3.07438e-71
FBXL13	2.52567e-75	0.409817	0.516	0.357	5.02381e-71
ADGRE5	3.25617e-75	0.283845	0.216	0.094	6.47686e-71
TMEM143	3.76229e-75	-0.365904	0.386	0.553	7.48357e-71
DMRT1	5.13856e-75	0.28289	0.215	0.094	1.02211e-70
IGSF23	5.50332e-75	0.254403	0.178	0.069	1.09467e-70
SUSD1	8.14834e-75	0.393223	0.693	0.55	1.62079e-70
MFAP3L	8.4595e-75	-0.392833	0.331	0.494	1.68268e-70
NNMT	9.23225e-75	0.359388	0.345	0.195	1.83639e-70
GUCY1A3	9.8557e-75	-0.39247	0.353	0.513	1.9604e-70
SLC2A5	9.89227e-75	0.284928	0.209	0.09	1.96767e-70
SYTL2	1.03065e-74	0.390567	0.654	0.513	2.05006e-70
SYT1	1.38185e-74	-0.374979	0.592	0.726	2.74865e-70
FGF18	1.49716e-74	0.307922	0.26	0.126	2.97799e-70
CTD-2006C1.13	1.77378e-74	-0.370357	0.276	0.44	3.52822e-70
RGS22	2.0882e-74	0.292398	0.233	0.108	4.15365e-70
PAK4	2.13655e-74	-0.355266	0.482	0.641	4.24982e-70
C11orf74	2.17655e-74	-0.379891	0.192	0.349	4.32938e-70
SERPINA5	2.57899e-74	-0.414829	0.253	0.414	5.12986e-70
GAS1	2.61465e-74	-0.360696	0.134	0.285	5.2008e-70
LRRC2	3.5099e-74	-0.360034	0.27	0.44	6.98155e-70
TYK2	4.6726e-74	-0.380206	0.313	0.477	9.29427e-70
CPA5	5.1099e-74	0.342247	0.435	0.271	1.01641e-69
COL6A3	5.42385e-74	0.257129	0.135	0.043	1.07886e-69
PLXNB1	5.8196e-74	-0.379688	0.334	0.501	1.15758e-69
UPF1	5.87701e-74	-0.388946	0.298	0.461	1.169e-69
STEAP1B	6.20248e-74	0.380311	0.604	0.447	1.23374e-69
CHPT1	7.08461e-74	-0.344174	0.14	0.294	1.4092e-69
GFRA1	7.23159e-74	0.353707	0.297	0.157	1.43844e-69
ENTPD4	7.5448e-74	0.374484	0.406	0.25	1.50074e-69
SLC15A1	8.2788e-74	0.274778	0.197	0.082	1.64674e-69
ADAM23	8.78777e-74	0.257477	0.174	0.067	1.74798e-69
CAV3	8.8602e-74	0.276861	0.186	0.075	1.76238e-69
GPR156	9.02265e-74	0.321999	0.306	0.161	1.7947e-69
SYT14	1.00797e-73	0.306397	0.253	0.121	2.00495e-69
CACNG2	1.15309e-73	0.298004	0.202	0.086	2.29361e-69
COL5A1	1.26861e-73	0.433009	0.392	0.236	2.52339e-69
SELENBP1	1.34237e-73	-0.334361	0.108	0.254	2.67011e-69
TP63	1.60781e-73	0.411363	0.363	0.213	3.1981e-69
ST3GAL6	1.95872e-73	-0.379346	0.512	0.652	3.8961e-69
ARHGAP45	2.10256e-73	0.337295	0.317	0.172	4.1822e-69
PLCH1	2.44725e-73	0.385563	0.624	0.465	4.86782e-69
SYNPR	3.32368e-73	0.422321	0.375	0.222	6.61114e-69
KCNQ5	3.86488e-73	0.421871	0.576	0.42	7.68764e-69
DCDC2C	3.87553e-73	0.265284	0.212	0.092	7.70883e-69
SCN5A	7.66152e-73	0.305887	0.221	0.1	1.52395e-68
CTSB	8.07825e-73	0.378111	0.384	0.232	1.60684e-68
ACOXL	8.73239e-73	-0.303866	0.7	0.806	1.73696e-68
CNPY1	9.13651e-73	0.262253	0.196	0.082	1.81734e-68
RSAD2	1.16329e-72	0.262603	0.2	0.085	2.3139e-68
SLC1A5	1.17254e-72	-0.348877	0.167	0.324	2.33231e-68
FRMPD3	1.33334e-72	0.324319	0.185	0.075	2.65215e-68
ARHGEF10L	1.341e-72	-0.287574	0.796	0.882	2.66739e-68
ADCYAP1R1	1.4771e-72	0.281727	0.188	0.077	2.93811e-68
SYT10	1.60575e-72	-0.373117	0.161	0.315	3.19399e-68
ZBTB7C	2.26252e-72	0.401338	0.787	0.656	4.50038e-68
TNFRSF10C	2.59373e-72	0.305072	0.312	0.167	5.15919e-68
KLF7	2.64918e-72	0.35863	0.549	0.384	5.26949e-68
C3orf67	2.70904e-72	0.399077	0.434	0.275	5.38856e-68
CXXC5	2.81424e-72	-0.339483	0.652	0.766	5.59781e-68
BICD1	2.97673e-72	0.403266	0.556	0.399	5.92101e-68
C1QTNF7	3.3987e-72	-0.388787	0.225	0.387	6.76036e-68
FMNL1	5.8676e-72	0.283357	0.203	0.088	1.16712e-67
FAM178B	8.32909e-72	0.407065	0.455	0.296	1.65674e-67
STK24	9.93448e-72	-0.308997	0.763	0.851	1.97607e-67
INF2	1.27173e-71	0.348792	0.307	0.165	2.5296e-67
AFAP1L2	1.51895e-71	0.394382	0.538	0.379	3.02135e-67
SMCO4	1.92059e-71	-0.409741	0.478	0.619	3.82025e-67
ABCC8	1.95968e-71	0.295532	0.203	0.088	3.89799e-67
CCDC148	2.09279e-71	-0.332856	0.64	0.752	4.16278e-67
HTR4	3.2749e-71	0.309632	0.237	0.112	6.5141e-67
KCNJ16	3.51711e-71	-0.348361	0.522	0.664	6.99589e-67
NRP1	4.40122e-71	0.429815	0.629	0.49	8.75447e-67
ARHGAP27	5.68678e-71	0.37647	0.384	0.231	1.13116e-66
HTR2C	6.24166e-71	0.393969	0.238	0.113	1.24153e-66
SEZ6L	6.33456e-71	0.377771	0.264	0.133	1.26001e-66
CLCN1	8.51015e-71	0.252238	0.186	0.077	1.69275e-66
SH3D19	1.0025e-70	0.414001	0.501	0.343	1.99408e-66
ARHGAP42	1.0927e-70	0.399148	0.552	0.398	2.17348e-66
AC024592.12	1.11072e-70	-0.361579	0.438	0.593	2.20933e-66
EPHA4	1.46655e-70	-0.343412	0.542	0.68	2.91712e-66
SMAD3	1.77215e-70	0.416623	0.76	0.652	3.52499e-66
KCNH1	1.8637e-70	0.409577	0.52	0.358	3.70709e-66
MCU	1.90288e-70	0.383198	0.507	0.352	3.78502e-66
CASKIN2	1.91115e-70	-0.376524	0.362	0.516	3.80146e-66
MAL	2.30616e-70	-0.372309	0.575	0.705	4.58718e-66
DGKK	2.30643e-70	0.271133	0.157	0.058	4.58773e-66
CDKL1	2.37099e-70	-0.341226	0.505	0.65	4.71614e-66
ZYX	3.18366e-70	0.297173	0.314	0.171	6.33261e-66
MAOA	3.18996e-70	-0.345548	0.307	0.473	6.34516e-66
ERI3	3.23696e-70	-0.351656	0.364	0.521	6.43865e-66
CEP128	5.0206e-70	0.388354	0.56	0.401	9.98647e-66
TANGO6	8.56157e-70	0.411737	0.484	0.328	1.70298e-65
NKD1	1.00931e-69	0.309493	0.204	0.09	2.00762e-65
PTPN5	1.04554e-69	0.279705	0.2	0.087	2.07968e-65
LETM1	1.14271e-69	-0.360967	0.308	0.467	2.27296e-65
DIRC3	1.1486e-69	0.431987	0.736	0.615	2.28469e-65
PLCE1	1.15446e-69	0.343528	0.344	0.197	2.29633e-65
ANK2	1.47818e-69	-0.336721	0.614	0.729	2.94024e-65
DNAH5	1.67903e-69	0.343078	0.445	0.287	3.33976e-65
ARSG	1.8196e-69	0.379406	0.42	0.267	3.61936e-65
SYNPO2	2.27884e-69	0.361993	0.433	0.28	4.53285e-65
PDE4A	2.41653e-69	0.339902	0.307	0.167	4.80671e-65
GABRB1	2.55249e-69	-0.343514	0.454	0.608	5.07717e-65
MYO16	3.12545e-69	0.45283	0.68	0.541	6.21683e-65
LSP1	3.70171e-69	0.288027	0.236	0.112	7.36307e-65
HSPA2	3.91189e-69	-0.374576	0.309	0.464	7.78114e-65
HOXB2	4.00656e-69	-0.336701	0.138	0.283	7.96945e-65
AHDC1	5.66208e-69	-0.307468	0.691	0.791	1.12625e-64
NPAS3	6.12916e-69	0.379254	0.738	0.606	1.21915e-64
TXNIP	9.27621e-69	-0.345304	0.169	0.322	1.84513e-64
NUP210L	1.08044e-68	0.305027	0.199	0.087	2.14911e-64
NTN1	1.14268e-68	0.400647	0.449	0.295	2.27291e-64
CNP	1.5602e-68	-0.385934	0.275	0.432	3.1034e-64
SLC44A5	1.7733e-68	0.38081	0.44	0.285	3.52727e-64
MYT1	2.45998e-68	0.361937	0.306	0.167	4.89315e-64
AL022397.1	2.63766e-68	0.294847	0.245	0.119	5.24658e-64
KIAA1211L	2.70317e-68	0.382049	0.597	0.439	5.37688e-64
SH3PXD2A	2.79122e-68	0.462685	0.647	0.512	5.55202e-64
PLCH2	2.80599e-68	0.361778	0.378	0.228	5.58139e-64
TDGF1	2.89466e-68	-0.325775	0.13	0.275	5.75777e-64
GPAT3	3.31779e-68	-0.377867	0.332	0.481	6.59942e-64
CDH22	3.89944e-68	0.306962	0.23	0.108	7.75637e-64
TDRD9	3.94184e-68	0.308117	0.246	0.121	7.84071e-64
PCSK6	4.16826e-68	-0.335981	0.494	0.638	8.29109e-64
LTBP4	5.23576e-68	0.369175	0.409	0.256	1.04145e-63
ANXA8L1	6.14989e-68	0.337316	0.301	0.163	1.22327e-63
CATSPERB	6.37295e-68	0.287513	0.209	0.094	1.26764e-63
WFDC3	7.65797e-68	0.318773	0.287	0.153	1.52325e-63
CNTNAP4	8.32673e-68	0.319135	0.27	0.14	1.65627e-63
KIAA1958	8.88503e-68	-0.361898	0.441	0.589	1.76732e-63
MYH11	1.01953e-67	0.347671	0.242	0.119	2.02794e-63
SIX5	1.05915e-67	-0.360391	0.35	0.507	2.10676e-63
MGST2	1.1569e-67	-0.359291	0.298	0.455	2.30118e-63
CFLAR	1.16554e-67	-0.35675	0.494	0.635	2.31839e-63
CSMD3	1.35996e-67	0.405778	0.635	0.482	2.70509e-63
CCR9	1.62689e-67	-0.260994	0.041	0.155	3.23604e-63
EMX2	1.75807e-67	-0.358067	0.287	0.443	3.49697e-63
SLC22A23	1.7634e-67	0.445986	0.501	0.35	3.50758e-63
ELL2	2.24874e-67	-0.364366	0.378	0.527	4.47297e-63
C5orf38	2.26231e-67	-0.352353	0.223	0.376	4.49996e-63
ADCY8	2.3051e-67	0.327687	0.341	0.194	4.58507e-63
FECH	2.59822e-67	-0.36454	0.304	0.461	5.16812e-63
NFYC	2.63014e-67	-0.331524	0.415	0.568	5.2316e-63
SLC22A2	2.84897e-67	-0.341509	0.474	0.62	5.66689e-63
MAPK4	2.9421e-67	-0.361153	0.554	0.682	5.85214e-63
PPFIA3	3.4374e-67	-0.351335	0.405	0.559	6.83734e-63
DOCK4	4.69064e-67	-0.338187	0.667	0.771	9.33015e-63
NNT	5.07536e-67	-0.356861	0.302	0.459	1.00954e-62
PHOSPHO1	5.71078e-67	-0.326775	0.097	0.231	1.13593e-62
KANK4	5.77552e-67	0.257166	0.145	0.053	1.14881e-62
ID2	5.89236e-67	-0.354133	0.319	0.476	1.17205e-62
WDR70	6.22723e-67	0.361987	0.499	0.345	1.23866e-62
SLC44A4	1.08214e-66	0.269971	0.218	0.102	2.15249e-62
FMN2	1.21715e-66	0.342948	0.435	0.278	2.42104e-62
THRA	1.23569e-66	-0.339833	0.404	0.558	2.4579e-62
TTI1	1.64032e-66	-0.340009	0.188	0.34	3.26277e-62
APBB2	1.78137e-66	-0.300885	0.766	0.856	3.54332e-62
VLDLR	1.85203e-66	-0.362642	0.251	0.407	3.68387e-62
UNC5A	1.93725e-66	0.283193	0.195	0.086	3.85338e-62
ENAH	2.80272e-66	0.317394	0.305	0.169	5.57489e-62
DACH2	2.90086e-66	0.581696	0.418	0.271	5.77011e-62
TRIM14	3.57343e-66	0.29576	0.227	0.11	7.10791e-62
CHDH	4.00621e-66	0.290893	0.303	0.166	7.96876e-62
CTNND2	4.20549e-66	0.399227	0.729	0.605	8.36515e-62
CFAP77	4.27388e-66	0.382863	0.305	0.169	8.50117e-62
PRTG	4.84671e-66	0.28381	0.272	0.141	9.64058e-62
ADGRG2	5.53619e-66	0.347313	0.161	0.064	1.1012e-61
AOAH	5.83479e-66	0.335661	0.414	0.258	1.1606e-61
ARRDC3	5.96608e-66	-0.354609	0.373	0.524	1.18671e-61
TMEM178B	5.99266e-66	0.404247	0.626	0.471	1.192e-61
DYNC1I1	6.15732e-66	0.360472	0.405	0.252	1.22475e-61
ZNF564	6.17301e-66	-0.344432	0.213	0.366	1.22787e-61
PDLIM2	7.1064e-66	0.343266	0.391	0.243	1.41353e-61
ACSL1	1.30257e-65	-0.338219	0.56	0.681	2.59093e-61
PROM2	1.44879e-65	-0.364385	0.295	0.447	2.88179e-61
GRM4	1.4512e-65	0.321007	0.284	0.152	2.88658e-61
LTBP2	1.51314e-65	-0.32732	0.484	0.633	3.00978e-61
CFAP54	1.81034e-65	0.336208	0.426	0.272	3.60095e-61
SCCPDH	2.05806e-65	0.274024	0.211	0.099	4.09368e-61
NRXN2	2.3918e-65	0.348577	0.321	0.183	4.75753e-61
PLCD3	2.9389e-65	0.37049	0.408	0.262	5.84578e-61
SORBS1	3.1811e-65	-0.310971	0.719	0.816	6.32753e-61
SLC8A3	3.52234e-65	0.310743	0.207	0.096	7.00629e-61
SNX18	3.70114e-65	-0.362506	0.324	0.475	7.36194e-61
PGM1	3.96993e-65	-0.353987	0.297	0.448	7.8966e-61
INSR	4.78997e-65	-0.32814	0.456	0.602	9.52774e-61
CNKSR2	4.91134e-65	0.369892	0.239	0.119	9.76915e-61
CIT	5.73815e-65	-0.303644	0.69	0.798	1.14138e-60
OLIG1	7.00886e-65	-0.292153	0.084	0.213	1.39413e-60
TMEM171	8.01207e-65	-0.341529	0.18	0.327	1.59368e-60
CSGALNACT1	1.06429e-64	0.374441	0.859	0.784	2.11698e-60
MYO5C	1.11982e-64	0.375331	0.647	0.511	2.22744e-60
SAXO1	1.27138e-64	-0.355011	0.339	0.489	2.5289e-60
DENND5B	1.28154e-64	0.384744	0.531	0.375	2.54911e-60
FBXO32	1.4369e-64	0.31872	0.315	0.179	2.85814e-60
OPRM1	1.50953e-64	0.363982	0.454	0.304	3.0026e-60
CACNB1	1.63545e-64	0.250569	0.184	0.079	3.25308e-60
IQCA1	1.73932e-64	0.35076	0.223	0.108	3.45968e-60
CCDC88C	1.92678e-64	0.374462	0.373	0.229	3.83257e-60
CC2D2A	2.3322e-64	-0.365752	0.393	0.538	4.63898e-60
SDC4	2.44071e-64	-0.356719	0.491	0.627	4.85482e-60
ACSL4	2.52801e-64	0.393722	0.429	0.282	5.02847e-60
HMP19	2.65485e-64	0.353993	0.272	0.145	5.28076e-60
FGFR3	3.05113e-64	-0.306673	0.132	0.273	6.069e-60
GUCY1A2	3.40105e-64	0.322407	0.344	0.202	6.76502e-60
GALK1	4.04269e-64	-0.328111	0.162	0.308	8.04131e-60
KLF12	4.86438e-64	-0.320725	0.563	0.686	9.67575e-60
ARPC1B	6.72337e-64	0.317502	0.351	0.208	1.33735e-59
ISOC1	7.43728e-64	-0.332518	0.184	0.332	1.47935e-59
CALD1	9.71933e-64	0.344387	0.352	0.209	1.93327e-59
TRIM47	9.8493e-64	0.285961	0.297	0.165	1.95912e-59
PNKP	9.86522e-64	-0.32038	0.568	0.704	1.96229e-59
NTRK1	9.90899e-64	0.281807	0.215	0.102	1.971e-59
EPHA6	1.11132e-63	0.3646	0.611	0.468	2.21052e-59
MAP4K4	1.1779e-63	0.39697	0.536	0.387	2.34296e-59
HSPB7	1.23586e-63	-0.357473	0.196	0.341	2.45825e-59
FGD4	1.2734e-63	-0.283663	0.791	0.868	2.53292e-59
PDP2	1.30527e-63	-0.359449	0.263	0.416	2.59631e-59
MISP	2.79123e-63	0.268384	0.202	0.093	5.55204e-59
PTP4A3	2.85174e-63	0.324683	0.266	0.141	5.6724e-59
TCAIM	3.74378e-63	-0.328826	0.349	0.504	7.44675e-59
FUZ	5.17117e-63	-0.338161	0.31	0.461	1.0286e-58
SLC35D1	6.74839e-63	-0.344887	0.233	0.384	1.34232e-58
LAMA1	6.94276e-63	-0.331177	0.533	0.662	1.38098e-58
ADCY2	7.33027e-63	0.362061	0.446	0.296	1.45806e-58
GRIA1	7.39406e-63	0.381366	0.349	0.208	1.47075e-58
LAMC2	1.20236e-62	0.313204	0.435	0.282	2.39161e-58
PKP1	1.48411e-62	0.252259	0.171	0.072	2.95204e-58
FAM135B	1.6728e-62	0.386995	0.401	0.254	3.32736e-58
LRRK1	1.76439e-62	0.350135	0.357	0.213	3.50955e-58
OR9Q1	1.81847e-62	0.286905	0.255	0.133	3.61713e-58
VPS13B	1.99037e-62	0.390334	0.652	0.52	3.95904e-58
PGAP3	2.09888e-62	-0.351063	0.367	0.522	4.17489e-58
RALGDS	2.63696e-62	0.416824	0.617	0.491	5.24517e-58
KIAA0556	2.67836e-62	0.40289	0.583	0.444	5.32752e-58
POLR3A	3.03417e-62	-0.342629	0.218	0.366	6.03526e-58
DUOX1	3.1854e-62	0.254099	0.234	0.116	6.33608e-58
THSD7B	3.51368e-62	0.38214	0.656	0.509	6.98905e-58
SLC6A12	3.57528e-62	0.30039	0.351	0.208	7.1116e-58
EFNA5	3.73421e-62	-0.281026	0.852	0.909	7.42772e-58
SLC22A10	3.74928e-62	0.2758	0.172	0.073	7.45769e-58
PISD	4.57193e-62	0.392028	0.517	0.374	9.09402e-58
CYTIP	5.7928e-62	-0.369407	0.274	0.419	1.15225e-57
KIAA1462	6.10151e-62	0.265473	0.203	0.094	1.21365e-57
KLK15	6.89126e-62	-0.280132	0.07	0.189	1.37074e-57
SEMA5A	8.41889e-62	0.372822	0.687	0.554	1.6746e-57
PLPP4	8.58141e-62	0.281209	0.21	0.1	1.70693e-57
PPP1R36	1.08331e-61	-0.341655	0.305	0.455	2.15481e-57
PHF21B	1.29811e-61	-0.306242	0.344	0.496	2.58208e-57
ANOS1	1.47231e-61	0.319302	0.218	0.106	2.92858e-57
TNFRSF8	1.49048e-61	0.259317	0.193	0.088	2.96471e-57
UQCC1	1.8899e-61	0.371083	0.421	0.278	3.75919e-57
CA10	2.17077e-61	-0.313628	0.713	0.8	4.31788e-57
CACNA2D2	2.4643e-61	0.380595	0.465	0.319	4.90174e-57
FAM20A	2.50968e-61	0.289759	0.248	0.129	4.992e-57
NFATC1	2.7191e-61	0.389466	0.567	0.42	5.40856e-57
PHGDH	2.86425e-61	-0.345808	0.351	0.503	5.69729e-57
BMPR1B	2.92161e-61	0.385119	0.45	0.305	5.81137e-57
BCL7A	3.03609e-61	-0.31124	0.523	0.658	6.03908e-57
PTPRK	3.19648e-61	0.338528	0.749	0.633	6.35813e-57
GMDS	3.2561e-61	0.366666	0.88	0.819	6.47671e-57
JAKMIP3	4.44791e-61	0.282356	0.165	0.069	8.84735e-57
ADAMTS14	4.54332e-61	0.338292	0.289	0.162	9.03712e-57
HPCAL1	5.25663e-61	-0.313017	0.702	0.789	1.0456e-56
PARVB	6.75144e-61	0.362057	0.247	0.128	1.34293e-56
EFCAB6	6.9252e-61	0.402832	0.409	0.265	1.37749e-56
SUCLG2	7.65107e-61	-0.333875	0.496	0.632	1.52187e-56
PGS1	8.8176e-61	0.306177	0.272	0.148	1.75391e-56
IGSF21	1.01233e-60	0.378792	0.358	0.221	2.01362e-56
SLC25A21	1.37771e-60	0.384104	0.506	0.362	2.74041e-56
KCTD1	1.46334e-60	-0.286922	0.788	0.858	2.91074e-56
VWA2	1.69041e-60	0.289162	0.309	0.176	3.3624e-56
GABRA3	2.56673e-60	0.297917	0.211	0.101	5.10549e-56
PAQR5	2.84548e-60	-0.282217	0.694	0.799	5.65994e-56
LITAF	2.99341e-60	-0.304819	0.637	0.753	5.9542e-56
NFE2L1	3.17168e-60	-0.331494	0.361	0.511	6.3088e-56
PCDH11X	3.45432e-60	0.529086	0.359	0.224	6.87098e-56
NFIC	3.87347e-60	-0.263562	0.741	0.841	7.70472e-56
GOT1	4.1922e-60	-0.340539	0.275	0.42	8.33871e-56
WFDC1	5.35496e-60	-0.308426	0.14	0.278	1.06515e-55
KIF6	5.89188e-60	0.419108	0.444	0.305	1.17195e-55
HS1BP3	6.52199e-60	0.344472	0.78	0.681	1.29729e-55
PXK	7.43505e-60	-0.345277	0.352	0.495	1.47891e-55
FAM234B	7.64208e-60	-0.324267	0.514	0.648	1.52009e-55
WSCD2	8.15091e-60	0.26816	0.173	0.075	1.6213e-55
SAP30BP	8.89236e-60	0.302849	0.344	0.208	1.76878e-55
ADD2	1.06199e-59	0.311169	0.308	0.177	2.1124e-55
IRX2	1.1872e-59	-0.332923	0.236	0.379	2.36146e-55
MYO1B	1.24974e-59	0.369208	0.533	0.386	2.48587e-55
C4orf50	1.37646e-59	0.314162	0.219	0.109	2.73791e-55
CABLES1	1.49884e-59	0.372288	0.559	0.421	2.98134e-55
LDHB	2.02175e-59	-0.329413	0.448	0.586	4.02146e-55
HLCS	2.32408e-59	-0.265276	0.704	0.8	4.62283e-55
WNT2B	2.49108e-59	0.261403	0.245	0.128	4.955e-55
ADGRF5	2.84221e-59	0.274756	0.263	0.14	5.65343e-55
NRXN3	2.86665e-59	0.368844	0.881	0.831	5.70206e-55
FOXK2	3.65127e-59	-0.32425	0.524	0.656	7.26273e-55
SPATA9	4.85014e-59	-0.318639	0.205	0.348	9.64742e-55
EBF3	4.86759e-59	0.332991	0.282	0.156	9.68213e-55
CACHD1	5.19244e-59	0.353511	0.433	0.288	1.03283e-54
ATF3	5.81424e-59	0.328837	0.472	0.324	1.15651e-54
TGM2	5.8319e-59	0.371899	0.44	0.302	1.16002e-54
ADD3	6.20622e-59	-0.329637	0.494	0.626	1.23448e-54
ARHGAP44	6.2696e-59	0.303789	0.357	0.218	1.24709e-54
MSR1	6.37305e-59	0.326586	0.381	0.241	1.26766e-54
DFNA5	7.8066e-59	-0.344006	0.262	0.41	1.55281e-54
S100A16	8.24839e-59	0.257235	0.234	0.12	1.64069e-54
UNCX	8.66739e-59	-0.260537	0.049	0.156	1.72403e-54
ATP6V0D1	1.30918e-58	-0.331627	0.568	0.693	2.6041e-54
SLC14A2	1.74645e-58	0.363835	0.653	0.517	3.47386e-54
ZFHX2	1.79164e-58	-0.315566	0.33	0.476	3.56375e-54
CYP26B1	1.87245e-58	0.267484	0.22	0.11	3.72448e-54
KCNJ10	2.16223e-58	-0.383429	0.339	0.475	4.30089e-54
SLC25A4	2.2096e-58	-0.317325	0.152	0.287	4.39512e-54
STARD13	2.88295e-58	-0.326304	0.637	0.74	5.73447e-54
WDR91	3.31638e-58	-0.317566	0.456	0.601	6.5966e-54
KREMEN1	3.57361e-58	-0.330976	0.332	0.475	7.10826e-54
SLC25A25	3.58168e-58	-0.322966	0.619	0.729	7.12432e-54
GRID2	5.43635e-58	0.385374	0.743	0.632	1.08134e-53
SH3GL3	5.88125e-58	0.324348	0.331	0.197	1.16984e-53
NRXN1	6.78079e-58	0.345102	0.694	0.561	1.34877e-53
DIAPH2	6.91599e-58	0.555387	0.605	0.474	1.37566e-53
TRNP1	7.27143e-58	-0.334651	0.216	0.358	1.44636e-53
STAT4	7.57304e-58	0.269377	0.247	0.13	1.50635e-53
TSEN34	7.72211e-58	-0.337509	0.476	0.606	1.53601e-53
NTNG2	9.8341e-58	0.305998	0.28	0.158	1.9561e-53
SULT1C2	9.8713e-58	-0.337158	0.253	0.392	1.9635e-53
KCNH2	1.17933e-57	0.269681	0.212	0.104	2.3458e-53
HECW1	1.28886e-57	0.39046	0.542	0.396	2.56368e-53
SHARPIN	1.29776e-57	-0.335909	0.283	0.428	2.58137e-53
ATP2B4	1.43142e-57	0.383641	0.469	0.329	2.84724e-53
HS3ST1	1.44077e-57	0.282651	0.362	0.222	2.86583e-53
MARCH1	1.53725e-57	0.34544	0.59	0.451	3.05774e-53
CDIP1	1.83028e-57	-0.341063	0.255	0.401	3.64061e-53
FREM2	1.96902e-57	-0.321846	0.493	0.623	3.91658e-53
TMEM213	2.00952e-57	-0.326611	0.285	0.428	3.99715e-53
QSOX1	2.07174e-57	0.290311	0.339	0.204	4.1209e-53
SLC25A34	2.23818e-57	-0.28219	0.11	0.237	4.45196e-53
PIK3C2B	2.26718e-57	0.300527	0.273	0.153	4.50965e-53
TNS4	2.40198e-57	-0.310419	0.183	0.323	4.77779e-53
BCAS3	2.48394e-57	0.390103	0.707	0.586	4.9408e-53
CACNB3	2.51599e-57	0.298294	0.265	0.146	5.00456e-53
NAPB	2.57933e-57	-0.333651	0.248	0.389	5.13055e-53
TSNAX-DISC1	2.78934e-57	0.381975	0.471	0.33	5.54828e-53
NR0B2	3.0469e-57	-0.291139	0.101	0.222	6.06059e-53
FAT4	3.06236e-57	-0.333861	0.316	0.46	6.09134e-53
CPA6	3.28173e-57	0.3234	0.424	0.28	6.52769e-53
CFAP47	3.64896e-57	0.473536	0.341	0.211	7.25814e-53
SURF4	4.14868e-57	-0.318713	0.243	0.387	8.25215e-53
PAK3	5.14224e-57	0.42697	0.31	0.186	1.02284e-52
FBLN1	6.95958e-57	0.362533	0.361	0.227	1.38433e-52
GOLM1	8.25788e-57	-0.322263	0.397	0.538	1.64257e-52
SPATS2	1.01768e-56	0.341338	0.394	0.257	2.02427e-52
CERKL	1.11293e-56	-0.304542	0.398	0.541	2.21374e-52
PCP4	1.1599e-56	-0.305835	0.188	0.325	2.30715e-52
ARHGAP15	1.1708e-56	0.336741	0.538	0.396	2.32884e-52
STK33	1.37229e-56	0.266611	0.255	0.137	2.72961e-52
PHKA1	1.53285e-56	0.287848	0.241	0.127	3.04899e-52
RP11-216L13.16	1.62462e-56	-0.291173	0.106	0.23	3.23154e-52
TBC1D9	1.64585e-56	-0.287751	0.576	0.699	3.27377e-52
MDGA2	2.0224e-56	0.328553	0.55	0.405	4.02275e-52
BEGAIN	2.09076e-56	0.315691	0.235	0.123	4.15873e-52
PTCH1	2.38282e-56	-0.311229	0.457	0.591	4.73966e-52
SEMA6D	2.66797e-56	-0.303948	0.665	0.765	5.30686e-52
PREX1	2.69699e-56	-0.288157	0.374	0.525	5.36458e-52
OTOG	2.88501e-56	0.265835	0.184	0.085	5.73858e-52
GCNT2	3.18202e-56	-0.309525	0.569	0.692	6.32935e-52
SLC19A2	3.95777e-56	-0.34245	0.275	0.415	7.8724e-52
DMD	4.23109e-56	0.618108	0.842	0.773	8.41605e-52
LMX1A	4.36691e-56	0.290924	0.299	0.173	8.68623e-52
PPP1R13B	4.43592e-56	-0.315518	0.433	0.569	8.82348e-52
CTD-2192J16.20	4.55994e-56	-0.319739	0.28	0.424	9.07017e-52
ST6GALNAC1	6.15365e-56	-0.295122	0.164	0.301	1.22402e-51
STXBP6	6.2434e-56	0.309844	0.372	0.236	1.24188e-51
TEF	6.67085e-56	-0.335536	0.422	0.561	1.3269e-51
IP6K3	1.13366e-55	-0.311278	0.141	0.272	2.25496e-51
B4GALT5	1.22514e-55	-0.305988	0.53	0.651	2.43692e-51
TAF4B	1.27241e-55	-0.322467	0.415	0.548	2.53094e-51
CACNG4	1.29538e-55	0.277398	0.275	0.153	2.57663e-51
CTD-2006C1.10	1.30992e-55	-0.306319	0.239	0.384	2.60557e-51
RP11-599B13.6	1.55585e-55	-0.318978	0.523	0.639	3.09474e-51
TSC22D3	1.74456e-55	-0.286118	0.516	0.64	3.47011e-51
HOXB4	1.75918e-55	-0.299824	0.152	0.283	3.49918e-51
BTBD19	1.85683e-55	0.279877	0.335	0.203	3.69342e-51
TTLL6	1.87564e-55	-0.312346	0.236	0.375	3.73084e-51
PCBP3	1.92811e-55	0.416455	0.453	0.312	3.83521e-51
SRCIN1	2.02489e-55	0.334584	0.385	0.25	4.02771e-51
COQ8A	2.39793e-55	-0.327449	0.403	0.534	4.76973e-51
PFKFB2	2.53271e-55	-0.318075	0.468	0.598	5.03781e-51
KCTD15	3.36503e-55	-0.301207	0.18	0.314	6.69338e-51
TFRC	3.49098e-55	-0.30244	0.208	0.346	6.94391e-51
SH2B2	3.53943e-55	0.287384	0.267	0.149	7.04028e-51
MED16	3.74918e-55	0.298119	0.319	0.192	7.4575e-51
AQP4	3.93739e-55	-0.26335	0.075	0.186	7.83186e-51
DUSP15	3.94861e-55	-0.324849	0.243	0.381	7.85418e-51
SLC2A11	4.34749e-55	-0.32429	0.204	0.34	8.6476e-51
TPCN2	4.4402e-55	-0.278453	0.602	0.715	8.832e-51
SGPP2	4.73097e-55	-0.311158	0.516	0.641	9.41037e-51
SLC2A4RG	4.99857e-55	-0.31023	0.231	0.37	9.94265e-51
GNAL	5.67988e-55	0.339942	0.486	0.347	1.12978e-50
CNTNAP2	6.1623e-55	0.356192	0.864	0.814	1.22574e-50
ELN	6.74833e-55	0.307367	0.283	0.161	1.34231e-50
COL22A1	7.00697e-55	0.403272	0.545	0.408	1.39376e-50
CXCL14	8.06696e-55	-0.29399	0.157	0.29	1.6046e-50
RFX2	8.09578e-55	0.381472	0.695	0.594	1.61033e-50
NRK	8.42257e-55	-0.291917	0.26	0.403	1.67533e-50
NSMCE2	1.39918e-54	0.364095	0.73	0.621	2.78311e-50
GADD45G	1.56131e-54	-0.302934	0.164	0.294	3.10559e-50
GSTM5	1.6495e-54	-0.298088	0.422	0.558	3.28103e-50
SPATA17	1.66126e-54	0.252141	0.302	0.176	3.30441e-50
PLEKHA1	1.68601e-54	0.307905	0.417	0.279	3.35365e-50
CCDC3	1.72831e-54	0.339067	0.312	0.187	3.43777e-50
CAB39	1.75405e-54	0.342172	0.596	0.462	3.48897e-50
CLEC3B	1.81239e-54	0.300384	0.257	0.141	3.60502e-50
FAM196B	2.05009e-54	0.262366	0.195	0.094	4.07783e-50
EGFR	2.17074e-54	0.332707	0.775	0.669	4.31783e-50
MYL3	2.64415e-54	-0.340544	0.454	0.579	5.25949e-50
FOXO1	2.87415e-54	-0.274361	0.648	0.754	5.71697e-50
GLI3	2.97431e-54	0.333775	0.463	0.322	5.9162e-50
LRRC4C	3.06422e-54	0.378892	0.767	0.669	6.09504e-50
ADGRV1	3.53283e-54	-0.258524	0.815	0.874	7.02715e-50
STX8	4.04702e-54	-0.28851	0.55	0.673	8.04993e-50
DHRS12	4.05515e-54	-0.337992	0.376	0.508	8.06609e-50
CHAC1	4.26644e-54	-0.272813	0.101	0.219	8.48637e-50
RCAN3	4.43844e-54	0.257042	0.259	0.142	8.8285e-50
GNAO1	5.16456e-54	0.390794	0.501	0.365	1.02728e-49
GPATCH1	5.43197e-54	0.287514	0.292	0.17	1.08047e-49
KIAA0232	8.65816e-54	-0.290462	0.413	0.55	1.72219e-49
ARL3	9.3653e-54	-0.312347	0.422	0.556	1.86285e-49
TPH2	9.40632e-54	-0.315058	0.326	0.468	1.87101e-49
FSTL1	9.43249e-54	0.302563	0.397	0.264	1.87622e-49
GLTSCR1	9.70624e-54	-0.313078	0.431	0.564	1.93067e-49
CCBE1	1.03293e-53	0.308917	0.325	0.196	2.05461e-49
SCML4	1.38298e-53	0.306219	0.344	0.211	2.75088e-49
SSR3	1.46836e-53	-0.308577	0.197	0.328	2.92072e-49
IGF2BP3	1.60837e-53	0.291064	0.238	0.129	3.19921e-49
FRMD7	1.62477e-53	-0.256115	0.094	0.211	3.23183e-49
PTK2B	1.86156e-53	0.375975	0.547	0.417	3.70283e-49
SPOCK3	2.06449e-53	0.278415	0.373	0.237	4.10648e-49
POU6F2	2.37512e-53	0.378866	0.562	0.427	4.72434e-49
ZFP36L2	2.63417e-53	-0.323971	0.298	0.431	5.23962e-49
NFX1	2.85202e-53	0.343843	0.451	0.317	5.67296e-49
NDUFA11	2.98819e-53	-0.309414	0.382	0.519	5.94381e-49
PTPRD	3.01277e-53	0.333571	0.892	0.832	5.99269e-49
EEPD1	3.03921e-53	0.310226	0.695	0.574	6.04528e-49
FANK1	3.07207e-53	0.322886	0.318	0.193	6.11065e-49
HSPA1A	4.32807e-53	-0.289767	0.161	0.287	8.60897e-49
TMEFF2	4.85114e-53	0.270424	0.301	0.178	9.6494e-49
BTG1	5.0789e-53	-0.311683	0.297	0.434	1.01024e-48
STARD10	5.62576e-53	-0.330301	0.356	0.483	1.11902e-48
SUSD4	5.69574e-53	-0.290095	0.547	0.666	1.13294e-48
KANSL1	6.41517e-53	-0.260267	0.645	0.754	1.27604e-48
NLRP1	8.57388e-53	0.257693	0.205	0.102	1.70543e-48
PCDHA13	1.06635e-52	0.280671	0.31	0.186	2.12108e-48
CTSL	1.07446e-52	-0.275528	0.111	0.23	2.13721e-48
NLRC5	1.1778e-52	0.329245	0.314	0.189	2.34276e-48
GPT	1.30293e-52	-0.278159	0.129	0.254	2.59165e-48
MAP2K6	1.31797e-52	-0.368658	0.424	0.541	2.62157e-48
LA16c-306E5.2	1.46748e-52	-0.308602	0.43	0.56	2.91897e-48
LMNTD1	1.73689e-52	-0.297891	0.286	0.423	3.45486e-48
CMBL	1.75611e-52	-0.292506	0.396	0.536	3.49307e-48
COL21A1	1.92134e-52	0.314583	0.448	0.31	3.82173e-48
RPRM	2.33827e-52	-0.26221	0.087	0.199	4.65104e-48
IQGAP2	2.43211e-52	0.338739	0.334	0.207	4.8377e-48
SORT1	2.58831e-52	-0.334698	0.358	0.486	5.1484e-48
HBE1	2.68652e-52	0.271011	0.276	0.158	5.34376e-48
EFHC2	2.73577e-52	0.384025	0.318	0.196	5.44172e-48
ATF6	3.14097e-52	0.314452	0.369	0.239	6.2477e-48
ESRRA	3.53661e-52	-0.295923	0.314	0.451	7.03466e-48
EPHB3	3.88783e-52	-0.319252	0.376	0.507	7.73328e-48
ASAP3	4.14946e-52	-0.31355	0.356	0.493	8.25369e-48
HTRA1	4.31189e-52	0.253458	0.187	0.091	8.57679e-48
IQSEC2	4.6066e-52	0.323925	0.272	0.156	9.16298e-48
FBN2	4.81766e-52	0.318321	0.355	0.226	9.58281e-48
PCDHAC1	4.89273e-52	0.253111	0.277	0.159	9.73212e-48
HNRNPUL2-BSCL2	5.05521e-52	-0.307829	0.478	0.603	1.00553e-47
COL28A1	5.08173e-52	0.278771	0.287	0.167	1.01081e-47
SLC9C2	5.11812e-52	0.252335	0.297	0.174	1.01805e-47
ZNF704	7.33737e-52	-0.255345	0.654	0.76	1.45948e-47
FNDC3A	8.10443e-52	0.339018	0.525	0.396	1.61205e-47
TENM1	8.32642e-52	0.419002	0.493	0.358	1.65621e-47
ZC3H12B	1.06158e-51	0.273541	0.153	0.067	2.1116e-47
BFSP2	1.13777e-51	0.29192	0.32	0.197	2.26314e-47
SLC7A14	1.69524e-51	0.254378	0.231	0.123	3.37199e-47
STXBP5L	2.0321e-51	0.312148	0.399	0.266	4.04205e-47
DLEU1	2.15073e-51	0.361523	0.809	0.727	4.27801e-47
HOXC9	2.7594e-51	-0.318274	0.23	0.363	5.48872e-47
GUCY2F	3.19219e-51	0.283199	0.151	0.066	6.34959e-47
MICALCL	3.40328e-51	0.278101	0.267	0.152	6.76946e-47
CIB4	3.88268e-51	0.297344	0.284	0.165	7.72303e-47
CCND1	3.88823e-51	-0.314222	0.23	0.363	7.73407e-47
LRRC20	3.98079e-51	0.315058	0.311	0.19	7.91818e-47
MTCH1	4.8451e-51	-0.29214	0.218	0.352	9.63739e-47
JPH2	5.28414e-51	0.263967	0.194	0.096	1.05107e-46
TCF19	5.34474e-51	-0.285349	0.199	0.333	1.06312e-46
DCX	5.37498e-51	0.27318	0.214	0.111	1.06914e-46
HEG1	5.39069e-51	0.293007	0.303	0.184	1.07226e-46
HOXA6	5.44883e-51	-0.327254	0.242	0.372	1.08383e-46
ACSS3	6.25612e-51	-0.306266	0.398	0.529	1.2444e-46
ING2	6.2893e-51	-0.322518	0.293	0.422	1.251e-46
KCNB1	6.55502e-51	0.324201	0.28	0.165	1.30386e-46
TIMP2	6.98647e-51	0.327615	0.492	0.357	1.38968e-46
CARM1	7.00746e-51	-0.294178	0.535	0.66	1.39385e-46
ERC2	7.915e-51	0.428244	0.729	0.628	1.57437e-46
H2AFY	9.26093e-51	0.329003	0.34	0.216	1.84209e-46
ZFYVE21	1.05195e-50	-0.305807	0.309	0.445	2.09244e-46
CPT1A	1.07155e-50	-0.30203	0.425	0.547	2.13142e-46
SEL1L3	1.13175e-50	0.277201	0.299	0.178	2.25115e-46
DCLK2	1.28843e-50	-0.320527	0.333	0.462	2.56281e-46
CLNK	1.47337e-50	0.265838	0.308	0.185	2.93067e-46
EFHC1	1.5219e-50	0.309319	0.658	0.543	3.02721e-46
STOX1	1.79648e-50	-0.291988	0.186	0.314	3.57338e-46
SNX27	1.81159e-50	-0.285049	0.326	0.464	3.60343e-46
RP11-58C22.1	1.86374e-50	0.259404	0.267	0.151	3.70716e-46
TSPAN33	1.95574e-50	-0.298614	0.191	0.32	3.89017e-46
PCDH15	2.35592e-50	0.343644	0.761	0.668	4.68616e-46
CHST8	2.5619e-50	0.296058	0.256	0.144	5.09587e-46
DDIT4	2.7629e-50	-0.304224	0.233	0.36	5.49569e-46
SENP8	2.84556e-50	-0.295365	0.297	0.432	5.66011e-46
NFAM1	3.58478e-50	0.268602	0.256	0.144	7.13049e-46
SCUBE2	3.63082e-50	0.302286	0.318	0.195	7.22207e-46
CTNNA3	3.73317e-50	0.313842	0.799	0.717	7.42564e-46
GLTP	3.84112e-50	-0.30245	0.315	0.452	7.64037e-46
PPARGC1B	3.87398e-50	0.338794	0.539	0.402	7.70574e-46
BSG	4.1698e-50	-0.308302	0.24	0.373	8.29415e-46
LAMC1	5.01936e-50	0.315958	0.541	0.406	9.984e-46
DISP1	5.07021e-50	0.311546	0.321	0.201	1.00851e-45
EPN1	6.46095e-50	-0.294356	0.376	0.512	1.28515e-45
LTBR	6.94628e-50	-0.295453	0.445	0.576	1.38169e-45
ELK3	8.33845e-50	0.263347	0.315	0.192	1.6586e-45
STIM1	9.08776e-50	0.341407	0.576	0.45	1.80765e-45
SBNO2	9.60088e-50	0.3747	0.627	0.513	1.90971e-45
PEX5L	9.72862e-50	-0.303503	0.308	0.446	1.93512e-45
TMPRSS2	1.23835e-49	-0.28607	0.557	0.668	2.46319e-45
NEK11	1.46576e-49	0.321081	0.438	0.305	2.91555e-45
POLN	1.6216e-49	-0.282271	0.365	0.499	3.22552e-45
GCNT1	1.78071e-49	0.253262	0.292	0.173	3.54201e-45
FBXL2	1.95398e-49	0.263743	0.318	0.194	3.88666e-45
HOXC10	2.15923e-49	-0.306833	0.216	0.344	4.29492e-45
NWD2	2.41399e-49	0.272663	0.321	0.198	4.80167e-45
BEND5	2.5471e-49	-0.295093	0.216	0.346	5.06644e-45
GRM5	2.82224e-49	0.309953	0.49	0.356	5.61372e-45
PCNX1	2.98572e-49	-0.304694	0.405	0.537	5.93889e-45
NFIL3	3.17783e-49	-0.306297	0.24	0.369	6.32103e-45
SMPDL3A	4.10905e-49	-0.279639	0.227	0.36	8.17331e-45
ADAMTS9	4.49886e-49	-0.255994	0.721	0.804	8.94868e-45
NAAA	5.03591e-49	-0.287368	0.198	0.327	1.00169e-44
LDB1	5.16413e-49	-0.291954	0.303	0.441	1.0272e-44
ELP4	5.36487e-49	-0.306004	0.363	0.493	1.06713e-44
A4GALT	5.96553e-49	0.274024	0.308	0.188	1.1866e-44
NAV3	6.35376e-49	0.324315	0.601	0.468	1.26383e-44
ZSWIM4	7.8329e-49	0.31602	0.4	0.274	1.55804e-44
BCL2L11	9.19822e-49	-0.285805	0.392	0.522	1.82962e-44
IGSF1	9.58444e-49	0.375982	0.26	0.149	1.90644e-44
SLC7A1	9.80525e-49	0.319574	0.478	0.346	1.95036e-44
UST	1.01543e-48	-0.291556	0.53	0.637	2.01979e-44
CSDC2	1.04676e-48	-0.28588	0.156	0.278	2.08212e-44
CKB	1.12464e-48	-0.308187	0.218	0.343	2.23702e-44
NLGN1	1.14895e-48	0.336013	0.722	0.616	2.28538e-44
GALNT9	1.20712e-48	-0.253477	0.591	0.706	2.40108e-44
HADH	1.21075e-48	-0.279575	0.233	0.363	2.4083e-44
CFAP221	1.2584e-48	-0.276269	0.506	0.622	2.50309e-44
SEC14L5	1.40143e-48	-0.301025	0.301	0.433	2.78758e-44
HMCN1	1.4019e-48	0.326705	0.498	0.364	2.78852e-44
PDK2	1.43059e-48	-0.291783	0.32	0.453	2.84558e-44
CNTN6	1.45601e-48	0.283999	0.333	0.208	2.89615e-44
DUSP6	1.505e-48	-0.302371	0.306	0.437	2.99359e-44
CNTNAP5	1.57847e-48	0.349301	0.621	0.502	3.13973e-44
RAD18	1.82258e-48	0.294661	0.284	0.17	3.62529e-44
ESYT2	1.87951e-48	0.322376	0.553	0.425	3.73854e-44
NXN	1.98962e-48	0.372664	0.476	0.347	3.95755e-44
TBRG1	2.98976e-48	-0.252957	0.085	0.19	5.94693e-44
LIMK1	4.21954e-48	0.284025	0.266	0.155	8.3931e-44
FOLR3	4.75183e-48	-0.277903	0.183	0.307	9.45187e-44
WDPCP	6.24018e-48	0.382073	0.592	0.469	1.24123e-43
SKIDA1	7.53244e-48	-0.278791	0.228	0.354	1.49828e-43
GATS	7.99296e-48	0.292402	0.39	0.263	1.58988e-43
FBXL7	9.53088e-48	0.304741	0.422	0.292	1.89579e-43
APH1B	1.07493e-47	-0.305379	0.276	0.403	2.13815e-43
RP11-47I22.4	1.09937e-47	-0.284347	0.676	0.763	2.18675e-43
TMEM163	1.3116e-47	0.341604	0.484	0.353	2.6089e-43
PXN	1.37392e-47	-0.274181	0.556	0.668	2.73286e-43
SYNGR4	1.41525e-47	-0.281245	0.226	0.352	2.81508e-43
FA2H	1.71331e-47	-0.294395	0.445	0.566	3.40795e-43
SLC37A1	1.79256e-47	-0.265265	0.613	0.712	3.56558e-43
LRRC7	1.82364e-47	0.361526	0.415	0.288	3.6274e-43
ALDH4A1	1.96477e-47	-0.321674	0.371	0.493	3.90812e-43
SPATC1	2.05832e-47	-0.270728	0.122	0.236	4.09421e-43
CTNNBIP1	2.23669e-47	-0.292811	0.454	0.581	4.44899e-43
TGFB1	2.34054e-47	0.289432	0.349	0.225	4.65557e-43
AFAP1	2.40342e-47	0.34241	0.577	0.449	4.78065e-43
MALL	2.49399e-47	0.255542	0.285	0.171	4.9608e-43
CALCB	2.52807e-47	0.261574	0.272	0.16	5.02859e-43
KCNC3	2.54692e-47	0.274372	0.386	0.254	5.06607e-43
HLF	2.71998e-47	-0.306414	0.445	0.562	5.41032e-43
UGT1A8	2.93991e-47	0.276627	0.252	0.145	5.84777e-43
ABLIM2	2.99229e-47	0.38526	0.553	0.435	5.95196e-43
NALCN	3.50225e-47	0.280915	0.344	0.222	6.96633e-43
CLIP4	3.99611e-47	0.262101	0.277	0.164	7.94866e-43
XKR6	4.21067e-47	0.35308	0.555	0.423	8.37544e-43
SMOC1	4.48017e-47	0.343308	0.358	0.234	8.9115e-43
GFOD1	4.70671e-47	0.309636	0.336	0.216	9.36211e-43
PPP1R12B	5.04047e-47	0.340978	0.493	0.367	1.0026e-42
CAP2	5.38694e-47	0.298884	0.356	0.233	1.07152e-42
MTAP	5.59411e-47	0.331959	0.528	0.405	1.11273e-42
FXR1	6.53442e-47	-0.300782	0.291	0.419	1.29976e-42
AP1S1	6.96496e-47	-0.256617	0.125	0.24	1.3854e-42
NFATC4	7.48185e-47	-0.312652	0.271	0.395	1.48821e-42
PAK5	8.47752e-47	0.275374	0.354	0.23	1.68626e-42
KIF13A	9.76067e-47	0.322541	0.456	0.332	1.9415e-42
SORBS2	9.85089e-47	0.298815	0.788	0.694	1.95944e-42
ADCY9	1.2941e-46	0.35173	0.491	0.363	2.5741e-42
TIAM1	1.30457e-46	0.303895	0.562	0.431	2.59491e-42
SEMA3A	1.4709e-46	0.288001	0.433	0.301	2.92577e-42
MLF2	1.54282e-46	-0.29023	0.43	0.554	3.06882e-42
USH1C	1.65549e-46	0.273257	0.284	0.171	3.29293e-42
PALD1	1.74462e-46	0.301264	0.286	0.173	3.47022e-42
EPAS1	1.8536e-46	0.31979	0.554	0.428	3.687e-42
RPS6KA6	1.92662e-46	-0.251228	0.207	0.336	3.83224e-42
RASA2	1.97583e-46	0.302619	0.388	0.262	3.93013e-42
TSPAN14	2.0159e-46	-0.257933	0.654	0.753	4.00983e-42
CNTN1	2.28502e-46	-0.2964	0.418	0.547	4.54514e-42
EIF4G3	2.6605e-46	0.321345	0.625	0.507	5.292e-42
DNAH11	2.93586e-46	0.305706	0.41	0.281	5.83971e-42
ST3GAL1	2.99308e-46	0.3278	0.533	0.403	5.95354e-42
AP2B1	3.34564e-46	-0.2932	0.394	0.515	6.65481e-42
MAN1A1	3.57727e-46	-0.270476	0.589	0.694	7.11554e-42
TNR	3.6975e-46	0.396912	0.552	0.431	7.3547e-42
MARCKS	3.93651e-46	-0.285932	0.172	0.29	7.8301e-42
PPIL2	4.28995e-46	-0.294713	0.26	0.389	8.53315e-42
TTLL1	5.43033e-46	0.250733	0.224	0.124	1.08015e-41
ZNF467	5.704e-46	-0.282854	0.243	0.37	1.13458e-41
RBMS2	6.64288e-46	0.259646	0.318	0.2	1.32133e-41
ARHGEF6	6.75443e-46	0.267585	0.25	0.143	1.34352e-41
SLC35F2	7.15187e-46	0.277123	0.508	0.375	1.42258e-41
PSORS1C1	7.44502e-46	0.254825	0.318	0.2	1.48089e-41
BAG3	7.69097e-46	-0.30909	0.375	0.498	1.52981e-41
MB21D2	8.37698e-46	0.316902	0.45	0.324	1.66626e-41
WLS	9.07173e-46	-0.294935	0.652	0.737	1.80446e-41
AC006486.9	9.6733e-46	-0.260981	0.479	0.601	1.92412e-41
KIRREL3	9.68559e-46	0.369502	0.709	0.597	1.92656e-41
MMS19	9.9994e-46	-0.279756	0.422	0.545	1.98898e-41
TJP3	1.00439e-45	-0.280083	0.309	0.44	1.99783e-41
MARC2	1.06527e-45	-0.255662	0.196	0.321	2.11892e-41
GRIA4	1.06921e-45	0.285894	0.44	0.312	2.12676e-41
UXS1	1.12433e-45	-0.267121	0.654	0.746	2.2364e-41
THY1	1.125e-45	-0.294809	0.145	0.258	2.23774e-41
EHBP1L1	1.19573e-45	0.263427	0.314	0.198	2.37844e-41
BCL6	1.266e-45	-0.290275	0.354	0.481	2.51819e-41
GRAMD2	1.36664e-45	-0.2956	0.415	0.538	2.71838e-41
HSPA1L	1.68094e-45	-0.265781	0.172	0.29	3.34355e-41
ATG5	1.76818e-45	0.323122	0.575	0.452	3.5171e-41
SMYD3	1.8226e-45	0.322935	0.757	0.668	3.62534e-41
ISYNA1	1.90193e-45	-0.295842	0.178	0.296	3.78314e-41
COL4A1	2.09207e-45	-0.252297	0.533	0.652	4.16133e-41
GNG2	2.26909e-45	0.287001	0.33	0.21	4.51344e-41
SEPT8	2.28097e-45	-0.290914	0.275	0.401	4.53708e-41
C10orf55	2.28417e-45	-0.299215	0.248	0.372	4.54345e-41
ASB6	2.30635e-45	-0.273936	0.209	0.331	4.58756e-41
CHST9	2.32459e-45	-0.282537	0.516	0.628	4.62383e-41
ADAMTSL2	2.36723e-45	-0.270797	0.186	0.308	4.70865e-41
BTC	2.44209e-45	-0.280515	0.192	0.315	4.85755e-41
AL356053.1	2.90073e-45	0.272358	0.255	0.148	5.76983e-41
SHISA3	3.13268e-45	-0.276098	0.196	0.317	6.23122e-41
IGFBP7	3.35818e-45	-0.279967	0.609	0.704	6.67975e-41
AAK1	3.43982e-45	-0.252069	0.661	0.751	6.84214e-41
MDGA1	3.64124e-45	0.292715	0.298	0.185	7.24279e-41
NRTN	4.13029e-45	-0.251916	0.106	0.213	8.21555e-41
CYSTM1	4.63223e-45	-0.262243	0.671	0.768	9.21397e-41
IQCJ	4.86782e-45	0.251988	0.31	0.194	9.68257e-41
AGO2	5.57076e-45	0.369967	0.604	0.497	1.10808e-40
RXFP1	6.55366e-45	0.257831	0.326	0.206	1.30359e-40
NKAIN3	6.77445e-45	0.325699	0.552	0.428	1.34751e-40
TOB1	6.85346e-45	-0.281576	0.372	0.499	1.36322e-40
FAM167A	7.00006e-45	-0.253476	0.602	0.709	1.39238e-40
LRRC24	7.38333e-45	-0.277532	0.21	0.332	1.46862e-40
RP13-672B3.2	7.58763e-45	-0.290279	0.255	0.376	1.50926e-40
SRRM3	7.97883e-45	0.321111	0.254	0.15	1.58707e-40
OXCT1	8.58877e-45	-0.282275	0.35	0.473	1.70839e-40
EFEMP1	8.64007e-45	0.279014	0.416	0.288	1.7186e-40
RGS12	1.64501e-44	0.37358	0.529	0.41	3.27209e-40
TMEM170B	1.71922e-44	-0.274155	0.188	0.307	3.41971e-40
MYO9A	2.62753e-44	-0.251296	0.627	0.723	5.22642e-40
RADIL	2.83931e-44	0.259197	0.172	0.086	5.64766e-40
SHBG	3.12134e-44	-0.266518	0.26	0.387	6.20866e-40
C5orf30	3.48038e-44	-0.279208	0.207	0.327	6.92281e-40
DCLK1	4.45853e-44	-0.307577	0.414	0.534	8.86846e-40
RAB11FIP1	5.03047e-44	0.316509	0.551	0.434	1.00061e-39
CYC1	6.27321e-44	-0.262753	0.138	0.25	1.2478e-39
UNC79	6.31885e-44	0.384485	0.451	0.331	1.25688e-39
HOXA7	6.32171e-44	-0.277771	0.166	0.281	1.25745e-39
DNAH10	6.44047e-44	0.275055	0.255	0.15	1.28107e-39
SARDH	6.45323e-44	0.290373	0.282	0.174	1.28361e-39
ZDHHC18	6.81547e-44	0.269289	0.298	0.186	1.35566e-39
RUSC2	7.3898e-44	-0.278666	0.42	0.54	1.46991e-39
TMEM108	7.55144e-44	0.316093	0.448	0.324	1.50206e-39
TMEM177	8.65637e-44	-0.263576	0.177	0.294	1.72184e-39
CPEB2	9.36135e-44	-0.286521	0.503	0.61	1.86207e-39
RAB27A	1.01803e-43	0.285124	0.399	0.276	2.02496e-39
BRD2	1.20596e-43	-0.276209	0.419	0.536	2.39878e-39
CMIP	1.27087e-43	0.296826	0.826	0.756	2.52789e-39
SH3TC1	1.28076e-43	0.32299	0.629	0.516	2.54757e-39
GAS6	1.29194e-43	-0.265343	0.173	0.29	2.56979e-39
MXD4	1.44393e-43	-0.288446	0.341	0.465	2.87213e-39
P2RY6	1.53937e-43	0.262909	0.311	0.196	3.06196e-39
VIPR2	1.6833e-43	0.333245	0.292	0.185	3.34825e-39
MYOF	2.2325e-43	0.286657	0.811	0.746	4.44066e-39
COTL1	2.29063e-43	0.277238	0.324	0.209	4.55629e-39
EXOC6B	2.2958e-43	0.384323	0.601	0.484	4.56658e-39
HSPA1B	2.57694e-43	-0.291986	0.248	0.367	5.1258e-39
ARAP1	2.5968e-43	-0.274869	0.586	0.675	5.1653e-39
FYB	2.73083e-43	0.264465	0.322	0.205	5.43189e-39
TSHZ1	2.85159e-43	-0.272863	0.458	0.573	5.67209e-39
SPNS3	3.20379e-43	0.2763	0.352	0.234	6.37265e-39
ZNF586	3.58261e-43	-0.275242	0.391	0.512	7.12617e-39
CFTR	4.11363e-43	0.289775	0.367	0.249	8.18241e-39
KCNH5	4.20476e-43	0.276845	0.334	0.219	8.36369e-39
UMODL1	4.87097e-43	0.304381	0.361	0.241	9.68884e-39
ADM	5.31412e-43	-0.277423	0.208	0.326	1.05703e-38
LMO4	5.3568e-43	-0.27355	0.277	0.4	1.06552e-38
MAMDC4	6.15725e-43	-0.280055	0.245	0.366	1.22474e-38
PTPRO	6.8182e-43	0.268944	0.319	0.204	1.35621e-38
HYDIN	6.82516e-43	0.273407	0.326	0.212	1.35759e-38
UGT1A10	7.58029e-43	0.258414	0.243	0.142	1.5078e-38
GMPPA	7.85044e-43	-0.261681	0.191	0.311	1.56153e-38
VDAC1	8.79883e-43	-0.284413	0.281	0.4	1.75017e-38
CDK6	9.49564e-43	-0.286742	0.589	0.682	1.88878e-38
VPS41	1.0401e-42	0.307142	0.496	0.374	2.06886e-38
TNFRSF21	1.07481e-42	-0.300873	0.38	0.495	2.13791e-38
PILRA	1.12922e-42	-0.276287	0.178	0.292	2.24614e-38
MEGF6	1.17067e-42	0.320228	0.39	0.268	2.32857e-38
RP11-697E2.12	1.20463e-42	-0.272909	0.232	0.353	2.39612e-38
ANP32A	1.23855e-42	-0.269832	0.4	0.52	2.46361e-38
TJP1	1.30944e-42	0.301069	0.58	0.453	2.60462e-38
CUX1	1.3833e-42	0.31823	0.864	0.817	2.75152e-38
RP11-977G19.10	1.39578e-42	-0.272886	0.351	0.473	2.77634e-38
CEBPD	1.42619e-42	-0.273941	0.197	0.313	2.83684e-38
SFXN2	1.80093e-42	-0.263786	0.299	0.427	3.58223e-38
SDHB	1.96489e-42	-0.294042	0.27	0.389	3.90836e-38
GRM7	2.07701e-42	0.35436	0.707	0.598	4.13138e-38
CT62	2.29103e-42	-0.255216	0.112	0.213	4.55709e-38
PEG3	2.4248e-42	-0.269414	0.344	0.468	4.82318e-38
C1orf174	2.4612e-42	-0.259838	0.287	0.408	4.89557e-38
NKAIN4	2.47551e-42	0.277538	0.285	0.179	4.92404e-38
FZD4	4.8853e-42	-0.273798	0.229	0.344	9.71736e-38
COG7	5.89194e-42	0.256134	0.272	0.166	1.17197e-37
B4GALT6	5.94334e-42	-0.269779	0.213	0.332	1.18219e-37
ITGA1	6.3421e-42	-0.280246	0.525	0.623	1.26151e-37
CHD7	6.70834e-42	-0.256128	0.538	0.649	1.33436e-37
PPM1K	7.37629e-42	-0.27135	0.215	0.331	1.46722e-37
RP11-145E5.5	7.81767e-42	0.320349	0.636	0.539	1.55501e-37
EHF	8.04992e-42	-0.297842	0.56	0.656	1.60121e-37
KAT8	8.4734e-42	-0.275974	0.381	0.494	1.68544e-37
COMT	1.01934e-41	-0.265343	0.435	0.556	2.02758e-37
PROSER1	1.05186e-41	-0.277581	0.235	0.349	2.09225e-37
BACE2	1.11823e-41	-0.264927	0.636	0.721	2.22428e-37
TMEM201	1.18563e-41	-0.272882	0.252	0.373	2.35835e-37
PCBP2	1.19202e-41	-0.275306	0.272	0.389	2.37105e-37
ZNF83	1.25801e-41	0.350534	0.536	0.426	2.5023e-37
PAM	1.39895e-41	0.294857	0.615	0.501	2.78266e-37
STK32C	1.51353e-41	0.329579	0.516	0.396	3.01056e-37
GALNT16	1.71221e-41	-0.272523	0.402	0.518	3.40576e-37
ARHGEF18	1.89346e-41	-0.267089	0.405	0.531	3.76627e-37
CYS1	2.09856e-41	-0.287092	0.377	0.495	4.17424e-37
CTD-2207O23.3	2.10997e-41	-0.260756	0.439	0.564	4.19695e-37
NFKBIA	2.12461e-41	-0.267684	0.226	0.343	4.22606e-37
CLSTN3	2.12752e-41	-0.276611	0.27	0.387	4.23185e-37
TXNDC5	2.23482e-41	-0.261756	0.196	0.309	4.44528e-37
HOXC4	2.313e-41	-0.271095	0.532	0.641	4.60078e-37
FBXL14	2.48645e-41	-0.27121	0.289	0.407	4.9458e-37
MAFB	2.5591e-41	-0.279003	0.219	0.334	5.0903e-37
RP5-877J2.1	2.81422e-41	0.272665	0.296	0.186	5.59776e-37
RAB20	3.08638e-41	-0.276274	0.443	0.561	6.13911e-37
KCP	3.19841e-41	0.332022	0.562	0.446	6.36197e-37
WNK2	3.25442e-41	0.320518	0.53	0.411	6.47338e-37
METTL26	3.33347e-41	-0.258968	0.164	0.273	6.63061e-37
ECI2	3.33885e-41	-0.26321	0.194	0.308	6.6413e-37
TP53INP2	4.36671e-41	-0.258373	0.262	0.384	8.68583e-37
MZF1	4.97447e-41	-0.28949	0.38	0.493	9.89473e-37
WISP1	6.21473e-41	0.264294	0.379	0.261	1.23617e-36
NUCKS1	6.71879e-41	-0.280783	0.33	0.447	1.33644e-36
WNT5B	6.87123e-41	-0.253273	0.554	0.652	1.36676e-36
HOXB5	7.39197e-41	-0.252591	0.127	0.23	1.47034e-36
MREG	9.25777e-41	0.276602	0.354	0.24	1.84146e-36
AKT1S1	1.05756e-40	-0.266508	0.472	0.581	2.1036e-36
CORO1C	1.13831e-40	0.27497	0.441	0.322	2.26422e-36
XXYLT1	1.16102e-40	-0.252516	0.559	0.658	2.30939e-36
RP5-1052I5.2	1.27769e-40	0.271413	0.342	0.228	2.54145e-36
ULK4	1.33808e-40	0.329722	0.658	0.549	2.66158e-36
IRF2BP2	1.35582e-40	-0.26994	0.335	0.455	2.69685e-36
AR	1.50506e-40	0.295887	0.25	0.151	2.99371e-36
OTUB1	1.88373e-40	-0.273063	0.258	0.376	3.74693e-36
IQCK	1.90094e-40	0.289795	0.52	0.403	3.78115e-36
FAM84B	1.95824e-40	-0.269608	0.295	0.412	3.89514e-36
DNAH14	2.01799e-40	0.331878	0.434	0.317	4.01398e-36
CLVS1	2.14731e-40	0.283007	0.451	0.329	4.27122e-36
DOPEY2	2.26727e-40	0.327684	0.58	0.463	4.50983e-36
PDXK	2.39861e-40	-0.276156	0.524	0.634	4.77107e-36
MGMT	2.5313e-40	0.372794	0.54	0.427	5.03501e-36
GAREM1	2.65135e-40	0.279389	0.815	0.737	5.2738e-36
SEMA3E	2.69859e-40	0.254342	0.332	0.219	5.36777e-36
CLCN4	2.82772e-40	0.257152	0.233	0.136	5.62462e-36
NDRG4	2.86024e-40	0.258161	0.303	0.193	5.68931e-36
ZCCHC2	3.01356e-40	-0.272626	0.467	0.577	5.99427e-36
ETNK2	3.40311e-40	-0.257348	0.187	0.299	6.76913e-36
STK10	3.53017e-40	0.292416	0.427	0.308	7.02187e-36
ZNF98	4.62184e-40	-0.312489	0.336	0.442	9.1933e-36
HBG2	4.78245e-40	0.269522	0.491	0.366	9.51278e-36
SLC25A44	5.20727e-40	-0.252597	0.192	0.307	1.03578e-35
TOLLIP	5.90237e-40	-0.258216	0.284	0.406	1.17404e-35
USP24	5.9784e-40	-0.264593	0.399	0.515	1.18916e-35
KHK	6.15182e-40	-0.261767	0.166	0.276	1.22366e-35
C11orf49	9.72887e-40	0.309564	0.439	0.321	1.93517e-35
CATIP	1.45883e-39	-0.262282	0.247	0.364	2.90175e-35
UBAP1	1.4835e-39	0.279247	0.428	0.31	2.95083e-35
TRAPPC10	1.50004e-39	-0.270036	0.398	0.514	2.98373e-35
MGAT4A	1.52807e-39	-0.255416	0.485	0.589	3.03949e-35
TASP1	1.56496e-39	0.302544	0.492	0.379	3.11286e-35
LDLRAD4	1.60423e-39	0.30613	0.792	0.717	3.19098e-35
LPAR1	1.62596e-39	0.273769	0.384	0.268	3.23419e-35
SPAG1	1.68475e-39	0.25034	0.34	0.227	3.35114e-35
ELMO3	1.85716e-39	-0.254594	0.166	0.275	3.69407e-35
RP11-432B6.3	1.87503e-39	0.294856	0.473	0.356	3.72962e-35
TSC22D4	1.90934e-39	-0.263482	0.311	0.429	3.79787e-35
HINT2	2.06733e-39	-0.253438	0.206	0.318	4.11212e-35
COL26A1	2.58012e-39	0.357796	0.476	0.36	5.13212e-35
TPK1	2.65593e-39	0.282072	0.485	0.37	5.28292e-35
SLCO4C1	3.10856e-39	-0.260199	0.277	0.392	6.18324e-35
STX3	3.30532e-39	0.269448	0.396	0.28	6.57461e-35
EXOC2	3.35024e-39	0.273868	0.309	0.201	6.66397e-35
FLT1	4.10817e-39	0.270888	0.26	0.161	8.17157e-35
AP000350.10	4.24598e-39	-0.27313	0.262	0.376	8.44567e-35
PDLIM7	4.46081e-39	0.260679	0.325	0.217	8.873e-35
TUBB2B	4.57314e-39	-0.261673	0.216	0.328	9.09643e-35
MOCS2	4.73055e-39	-0.262399	0.161	0.268	9.40953e-35
PHPT1	5.44102e-39	-0.25921	0.219	0.332	1.08227e-34
CA5B	5.76824e-39	0.291164	0.353	0.241	1.14736e-34
COLCA2	5.88692e-39	-0.250949	0.212	0.323	1.17097e-34
EPHA2	5.91651e-39	0.302239	0.423	0.309	1.17685e-34
ADAMTS8	6.12559e-39	-0.260491	0.152	0.257	1.21844e-34
SLC29A3	7.03127e-39	-0.254838	0.233	0.348	1.39859e-34
KHDRBS2	7.22124e-39	0.286784	0.426	0.306	1.43638e-34
ESRP2	8.01343e-39	-0.267043	0.422	0.536	1.59395e-34
EVA1C	8.5776e-39	0.33468	0.386	0.28	1.70617e-34
LPCAT1	9.04628e-39	-0.255359	0.33	0.448	1.7994e-34
ADAMTS18	9.44948e-39	0.25078	0.261	0.159	1.8796e-34
MAP7D2	9.67137e-39	0.276372	0.269	0.168	1.92373e-34
FNDC3B	1.02422e-38	0.257455	0.906	0.88	2.03728e-34
DENND3	1.23069e-38	0.312433	0.677	0.579	2.44797e-34
DGKB	1.40511e-38	0.299615	0.557	0.444	2.7949e-34
HDAC8	1.59846e-38	0.341358	0.374	0.265	3.17951e-34
CCDC60	1.86328e-38	0.298202	0.28	0.178	3.70626e-34
RBM23	2.14323e-38	-0.266205	0.283	0.397	4.26309e-34
MTHFD2L	2.23193e-38	0.281097	0.467	0.347	4.43952e-34
FAM101A	2.45182e-38	0.350869	0.605	0.498	4.87692e-34
KLHDC7A	2.68553e-38	-0.25931	0.238	0.35	5.34179e-34
PLB1	2.71712e-38	0.293823	0.772	0.695	5.40463e-34
CMTM4	2.97674e-38	-0.260588	0.46	0.565	5.92103e-34
SULT2B1	2.98371e-38	-0.2758	0.384	0.497	5.9349e-34
C10orf11	3.16975e-38	0.253069	0.812	0.66	6.30494e-34
GLIS1	3.19364e-38	0.383339	0.535	0.416	6.35248e-34
MLEC	3.33915e-38	-0.259299	0.256	0.369	6.64191e-34
EXOC6	3.46047e-38	0.268352	0.376	0.264	6.88321e-34
AKAP6	3.54295e-38	0.295175	0.602	0.492	7.04728e-34
MAPRE1	3.9271e-38	-0.254407	0.247	0.363	7.81139e-34
ZFP36L1	4.24925e-38	-0.274236	0.396	0.507	8.45218e-34
RHOBTB1	4.56548e-38	0.25964	0.402	0.286	9.0812e-34
RP11-226E21.4	4.83811e-38	-0.268238	0.476	0.58	9.62348e-34
EPHA3	5.39897e-38	0.255764	0.317	0.209	1.07391e-33
TLCD1	5.4658e-38	-0.260826	0.34	0.458	1.0872e-33
KCNT1	6.21133e-38	0.263549	0.185	0.101	1.2355e-33
UBE2N	6.74517e-38	-0.273739	0.317	0.428	1.34168e-33
NUDT2	7.5475e-38	-0.259589	0.242	0.353	1.50127e-33
RP11-136C24.3	8.60203e-38	0.322855	0.605	0.5	1.71103e-33
LIPC	8.96843e-38	0.29886	0.751	0.676	1.78391e-33
TMEM179	9.02379e-38	0.275058	0.346	0.234	1.79492e-33
C1orf21	1.03412e-37	0.301606	0.46	0.345	2.05696e-33
DCDC2	1.16928e-37	0.289558	0.717	0.635	2.32581e-33
TTLL5	1.21329e-37	0.307196	0.633	0.53	2.41336e-33
RIMBP2	1.28098e-37	0.276098	0.282	0.179	2.54799e-33
GGACT	1.28733e-37	-0.251133	0.253	0.367	2.56062e-33
ARHGEF37	1.32371e-37	0.283133	0.526	0.414	2.63298e-33
STAM2	1.81324e-37	-0.268805	0.351	0.461	3.60672e-33
KCNJ3	1.9959e-37	-0.257147	0.261	0.377	3.97005e-33
DOCK5	2.39829e-37	0.296584	0.442	0.325	4.77044e-33
L3MBTL4	2.94913e-37	0.28695	0.514	0.396	5.86611e-33
ING1	3.94305e-37	-0.268602	0.476	0.575	7.84313e-33
CDH23	4.2173e-37	0.366697	0.73	0.647	8.38862e-33
SP2	4.47202e-37	-0.255453	0.331	0.445	8.89529e-33
AC007192.4	4.96791e-37	-0.252771	0.433	0.543	9.88167e-33
MBOAT7	5.46705e-37	-0.256906	0.551	0.645	1.08745e-32
MARCH10	6.5913e-37	0.279176	0.643	0.545	1.31107e-32
EPB41L3	7.04498e-37	-0.256492	0.551	0.646	1.40132e-32
TAF1D	7.29565e-37	-0.270714	0.371	0.482	1.45118e-32
ZADH2	7.69264e-37	-0.263298	0.264	0.374	1.53014e-32
AMBRA1	8.02446e-37	0.325268	0.446	0.336	1.59615e-32
SMIM12	8.11515e-37	0.3228	0.402	0.293	1.61419e-32
PADI1	8.57044e-37	0.260825	0.396	0.28	1.70475e-32
NRL	9.37802e-37	-0.250075	0.485	0.587	1.86538e-32
REPS2	1.05329e-36	0.324637	0.363	0.255	2.0951e-32
ETV4	1.09554e-36	0.274708	0.396	0.287	2.17914e-32
EDA	1.1127e-36	0.40696	0.37	0.261	2.21327e-32
SLC24A3	1.19172e-36	0.279388	0.625	0.503	2.37045e-32
NCAM2	1.27972e-36	0.264491	0.409	0.295	2.54549e-32
GRIK1	1.57007e-36	0.26998	0.394	0.284	3.12303e-32
FOXN1	1.60094e-36	0.256473	0.322	0.218	3.18442e-32
ZBTB40	2.07055e-36	-0.25223	0.281	0.392	4.11854e-32
STOML1	2.16631e-36	0.259501	0.304	0.203	4.309e-32
G3BP1	2.42456e-36	-0.266408	0.391	0.501	4.82269e-32
MARK2	2.51706e-36	-0.253271	0.499	0.595	5.00668e-32
GNPTAB	2.52815e-36	-0.267246	0.297	0.408	5.02875e-32
GTF2F2	3.06986e-36	0.31084	0.493	0.383	6.10626e-32
TMED7-TICAM2	3.35044e-36	-0.266742	0.331	0.435	6.66435e-32
HPN	5.0294e-36	-0.255721	0.273	0.387	1.0004e-31
LINGO1	6.0242e-36	0.358512	0.373	0.265	1.19827e-31
DCPS	6.14382e-36	-0.262022	0.465	0.564	1.22207e-31
SLC7A6	6.20471e-36	-0.250143	0.293	0.406	1.23418e-31
AC009336.19	7.16091e-36	-0.266499	0.429	0.533	1.42438e-31
IL6R	7.17428e-36	0.279809	0.524	0.406	1.42704e-31
ELFN1	7.2002e-36	-0.25168	0.287	0.4	1.43219e-31
ADGRB3	8.298e-36	0.292489	0.533	0.418	1.65056e-31
CUL2	8.47608e-36	0.261371	0.321	0.218	1.68598e-31
KSR2	1.12459e-35	0.316771	0.738	0.671	2.23692e-31
KRBOX1	1.2096e-35	0.286704	0.52	0.405	2.40601e-31
AC069368.3	1.33834e-35	0.266623	0.463	0.348	2.66209e-31
DNAJC17	1.37897e-35	0.292872	0.504	0.394	2.74292e-31
SHTN1	1.46115e-35	0.253096	0.346	0.238	2.90637e-31
CIPC	1.64566e-35	-0.25942	0.313	0.424	3.27339e-31
RORC	1.84007e-35	-0.252124	0.257	0.368	3.66008e-31
ZNF846	1.94632e-35	-0.250479	0.458	0.555	3.87143e-31
PHACTR4	2.51173e-35	0.295867	0.475	0.368	4.99608e-31
LYRM9	2.84985e-35	-0.253568	0.211	0.318	5.66863e-31
SH3BP5	4.11044e-35	0.273603	0.299	0.198	8.17608e-31
BSN	5.25254e-35	0.263972	0.33	0.227	1.04478e-30
SIAE	5.93332e-35	-0.281049	0.28	0.384	1.1802e-30
ATP6V0A4	7.57686e-35	-0.265686	0.519	0.612	1.50711e-30
PTH1R	8.33623e-35	-0.268304	0.524	0.611	1.65816e-30
MACF1	9.11941e-35	0.261859	0.879	0.843	1.81394e-30
MCTP1	1.16709e-34	0.269338	0.528	0.411	2.32146e-30
TMCC3	1.24448e-34	0.25183	0.32	0.216	2.47539e-30
KIF13B	1.30139e-34	0.303583	0.663	0.573	2.5886e-30
PRMT8	1.31118e-34	0.314101	0.312	0.209	2.60808e-30
YPEL1	1.58793e-34	-0.256664	0.251	0.357	3.15856e-30
FYN	1.75917e-34	0.309887	0.478	0.373	3.49916e-30
TSPAN15	2.27023e-34	0.26349	0.39	0.28	4.51572e-30
MPC2	2.36792e-34	-0.251409	0.341	0.448	4.71002e-30
DUSP8	2.84319e-34	0.2568	0.422	0.312	5.65538e-30
FBRS	3.72757e-34	-0.253437	0.371	0.482	7.41451e-30
KRT86	4.10343e-34	0.301203	0.462	0.355	8.16212e-30
ATP6V1G2-DDX39B	4.39478e-34	-0.263508	0.275	0.379	8.74165e-30
POLR3H	4.5743e-34	-0.251791	0.22	0.324	9.09875e-30
JUN	4.60659e-34	-0.258548	0.376	0.48	9.16298e-30
PLD5	5.40625e-34	0.29131	0.427	0.318	1.07536e-29
PTPRU	5.54388e-34	0.288015	0.325	0.221	1.10273e-29
CELSR2	7.04269e-34	0.263416	0.459	0.345	1.40086e-29
C5orf56	7.39943e-34	0.283509	0.506	0.404	1.47182e-29
VCL	8.86638e-34	0.2778	0.599	0.497	1.76361e-29
EPHB1	8.92666e-34	0.271583	0.733	0.638	1.7756e-29
TIPARP	9.48811e-34	-0.262087	0.354	0.455	1.88728e-29
PRUNE2	1.09105e-33	0.287282	0.605	0.506	2.17022e-29
LMF1	1.25309e-33	0.28475	0.524	0.418	2.49252e-29
BTBD7	1.35684e-33	0.276879	0.48	0.372	2.69889e-29
B3GNT2	1.63147e-33	-0.257207	0.301	0.407	3.24515e-29
DGKI	1.66446e-33	0.268223	0.496	0.386	3.31078e-29
AK8	2.38003e-33	0.277345	0.333	0.232	4.73411e-29
RPTOR	2.64006e-33	0.319817	0.727	0.655	5.25134e-29
C11orf54	2.83942e-33	-0.259267	0.276	0.379	5.6479e-29
TP73	3.0987e-33	0.27569	0.25	0.159	6.16363e-29
ARHGAP18	3.76595e-33	-0.256774	0.55	0.645	7.49085e-29
CYFIP1	4.45711e-33	0.250241	0.427	0.319	8.86564e-29
FLI1	8.4229e-33	0.265699	0.316	0.217	1.6754e-28
ARHGAP10	1.04353e-32	0.267217	0.629	0.523	2.07569e-28
SPNS2	1.19587e-32	0.265978	0.444	0.337	2.3787e-28
CLDN4	1.41212e-32	0.257857	0.535	0.428	2.80885e-28
FAT3	1.64987e-32	0.283188	0.533	0.423	3.28175e-28
HIVEP2	1.69565e-32	0.254875	0.647	0.553	3.37282e-28
DZIP1	1.89911e-32	-0.25666	0.482	0.571	3.77752e-28
HOXD10	2.64258e-32	-0.284884	0.332	0.431	5.25635e-28
RDH10	3.05765e-32	-0.252908	0.475	0.569	6.08198e-28
ACER3	3.20167e-32	0.252751	0.424	0.317	6.36845e-28
PPL	3.85873e-32	0.281015	0.667	0.584	7.6754e-28
PLCG2	3.90036e-32	0.284167	0.481	0.38	7.75821e-28
RASSF3	4.48913e-32	0.252509	0.454	0.348	8.92933e-28
OGDHL	4.53728e-32	-0.262205	0.4	0.499	9.0251e-28
ITGB6	6.18822e-32	0.274713	0.829	0.794	1.2309e-27
SLC4A7	6.41412e-32	-0.25543	0.353	0.453	1.27583e-27
ABI3BP	1.05591e-31	0.259373	0.359	0.255	2.10031e-27
RNPEPL1	1.10661e-31	0.251298	0.353	0.253	2.20115e-27
WNT7B	1.12084e-31	0.258103	0.393	0.285	2.22947e-27
C16orf95	1.24761e-31	0.298141	0.431	0.332	2.48161e-27
CISH	1.86943e-31	-0.253815	0.225	0.322	3.71849e-27
SIPA1L3	2.04452e-31	0.284821	0.768	0.709	4.06675e-27
ARHGAP26	2.39905e-31	0.251977	0.869	0.827	4.77195e-27
ARMC9	3.01932e-31	0.29277	0.454	0.351	6.00572e-27
EYA2	3.52074e-31	0.261732	0.352	0.248	7.0031e-27
MICU1	3.53811e-31	0.288291	0.387	0.287	7.03765e-27
NBEA	3.59373e-31	0.250072	0.567	0.468	7.14828e-27
[truncated: 77 more rows]

## Sheet: DCT
	p_val	avg_log2FC	pct.1	pct.2	p_val_adj
MARCH10	5.50837e-40	0.738327	0.519	0.204	1.09567e-35
GRAMD1B	2.71798e-39	-0.770396	0.763	0.93	5.40633e-35
RUNX1	2.23381e-37	0.815416	0.93	0.764	4.44328e-33
MSI2	6.02958e-35	-0.536788	0.983	0.995	1.19934e-30
PDE1A	8.44112e-35	0.712466	0.739	0.443	1.67902e-30
SLC12A3	3.1811e-34	-0.753613	0.77	0.953	6.32753e-30
EGF	1.15152e-33	-0.859887	0.488	0.775	2.2905e-29
CTBP2	6.74177e-32	-0.576704	0.875	0.957	1.341e-27
SH3RF2	2.02335e-30	0.632355	0.505	0.224	4.02464e-26
MYADM	3.45364e-29	0.385258	0.247	0.063	6.86964e-25
RBFOX1	3.55717e-29	0.920843	0.847	0.624	7.07557e-25
PAPPA	9.77989e-29	0.7607	0.596	0.317	1.94532e-24
KLHL3	5.01406e-28	-0.622506	0.714	0.896	9.97347e-24
BNC2	4.27192e-27	0.687222	0.787	0.578	8.49727e-23
TRPM8	1.03968e-26	0.519769	0.39	0.151	2.06803e-22
TBL1Y	1.62053e-26	-0.728387	0.024	0.336	3.22339e-22
ADCY5	1.18732e-25	-0.643215	0.697	0.868	2.36169e-21
ATP11A	2.47991e-24	0.66352	0.659	0.418	4.93279e-20
KCNN3	2.90722e-24	-0.654812	0.582	0.812	5.78275e-20
PTPRN2	6.32296e-24	0.728789	0.767	0.534	1.2577e-19
KL	7.1703e-24	-0.643567	0.31	0.623	1.42624e-19
HOXB3	1.19889e-23	-0.564354	0.829	0.927	2.38471e-19
CACNA1D	1.26593e-23	-0.508975	0.871	0.951	2.51806e-19
CDH13	4.09121e-23	0.693565	0.787	0.575	8.13782e-19
FHOD3	6.89477e-23	-0.457567	0.927	0.974	1.37144e-18
ASIC2	9.45876e-23	0.844141	0.808	0.635	1.88144e-18
ZMIZ1	2.07015e-22	-0.388695	0.993	0.989	4.11774e-18
CREB5	2.47477e-22	0.668214	0.77	0.56	4.92256e-18
NTF3	2.61153e-22	0.444783	0.31	0.114	5.1946e-18
ASTN2	2.81658e-22	0.646231	0.889	0.746	5.60245e-18
CNNM2	3.24033e-22	-0.501877	0.822	0.942	6.44534e-18
TSPAN18	4.02757e-22	0.603759	0.495	0.257	8.01123e-18
MBOAT1	4.25997e-22	-0.608256	0.47	0.724	8.47351e-18
LOXL4	5.54404e-22	0.379996	0.251	0.08	1.10276e-17
DMD	5.66337e-22	0.895916	0.892	0.78	1.1265e-17
TEX11	1.49654e-21	0.503356	0.31	0.116	2.97676e-17
ADAM12	1.55486e-21	0.683282	0.547	0.319	3.09278e-17
CASZ1	2.43883e-21	-0.468623	0.937	0.967	4.85108e-17
FBRSL1	2.61155e-21	-0.498479	0.589	0.799	5.19463e-17
HOXD3	2.93879e-21	-0.544383	0.711	0.882	5.84554e-17
TANC2	2.94469e-21	0.611347	0.551	0.311	5.85728e-17
UTY	6.21616e-21	-0.567827	0.042	0.307	1.23646e-16
AJAP1	1.35175e-20	0.670064	0.467	0.242	2.68877e-16
BTBD11	1.49089e-20	-0.491832	0.84	0.945	2.96552e-16
MACROD2	1.94651e-20	0.492848	0.948	0.903	3.8718e-16
PTPRT	2.79779e-20	0.884132	0.742	0.516	5.56508e-16
ITPKB	2.82507e-20	-0.500304	0.763	0.913	5.61934e-16
SNTB1	3.20138e-20	0.503212	0.676	0.461	6.36786e-16
ARFGEF2	3.4792e-20	-0.591698	0.453	0.714	6.92047e-16
PHACTR3	3.55404e-20	0.685011	0.47	0.251	7.06934e-16
MTSS1	3.81804e-20	-0.498036	0.798	0.911	7.59447e-16
MUSK	5.34793e-20	0.315492	0.22	0.068	1.06376e-15
TNC	5.56963e-20	0.344878	0.22	0.067	1.10786e-15
DEC1	6.19089e-20	0.541193	0.331	0.133	1.23143e-15
RASAL1	7.43797e-20	0.477864	0.321	0.13	1.47949e-15
GRIK4	8.73704e-20	0.567321	0.704	0.502	1.73788e-15
ANO4	1.12863e-19	0.511595	0.582	0.35	2.24496e-15
AGBL1	1.43898e-19	0.878389	0.606	0.383	2.86228e-15
TRPM7	1.5029e-19	-0.569711	0.509	0.764	2.98941e-15
AMOTL1	1.50415e-19	0.479098	0.599	0.355	2.99191e-15
XKR4	1.70535e-19	0.5521	0.679	0.476	3.39212e-15
CLIC6	1.99647e-19	0.297665	0.275	0.098	3.97118e-15
IL1RAPL1	2.37929e-19	0.857055	0.7	0.519	4.73265e-15
SLIT3	2.39223e-19	0.77407	0.683	0.459	4.75838e-15
NFIX	3.07108e-19	0.554439	0.557	0.334	6.10868e-15
MYO3B	3.32954e-19	-0.470645	0.746	0.879	6.62279e-15
SH3TC2	3.70259e-19	0.465169	0.47	0.244	7.36482e-15
ATP1A1	5.14783e-19	-0.49609	0.582	0.814	1.02396e-14
TRPM6	6.18726e-19	-0.536917	0.495	0.739	1.23071e-14
SRRM4	2.13541e-18	-0.646518	0.223	0.481	4.24755e-14
XYLT1	2.20986e-18	0.667333	0.422	0.215	4.39564e-14
PDE1C	2.2412e-18	0.632904	0.645	0.435	4.45797e-14
NTM	2.77082e-18	0.614805	0.767	0.598	5.51145e-14
SYT16	5.91024e-18	0.446718	0.537	0.305	1.17561e-13
RP11-403P17.5	6.08424e-18	0.40253	0.348	0.153	1.21022e-13
NEK6	7.50475e-18	0.537219	0.519	0.303	1.49277e-13
PAPPA2	9.52962e-18	0.635478	0.746	0.576	1.89554e-13
NRXN3	9.76046e-18	0.454425	0.941	0.867	1.94145e-13
PDE4B	9.95862e-18	0.565814	0.672	0.479	1.98087e-13
ARID1B	1.1205e-17	-0.396947	0.941	0.979	2.22878e-13
SORCS2	1.16586e-17	0.760595	0.662	0.473	2.31902e-13
BACE2	1.31635e-17	-0.461836	0.655	0.841	2.61835e-13
CTNND2	1.4026e-17	0.545518	0.78	0.611	2.78992e-13
NLGN4X	1.58036e-17	0.523662	0.422	0.215	3.1435e-13
TGFB2	1.83462e-17	0.461832	0.345	0.16	3.64924e-13
VDR	1.994e-17	-0.484008	0.679	0.826	3.96627e-13
GABRG3	2.25466e-17	0.637533	0.575	0.369	4.48474e-13
GAL3ST1	2.26711e-17	-0.548974	0.268	0.521	4.50952e-13
PLB1	2.41859e-17	0.451283	0.822	0.683	4.81081e-13
B4GALNT3	2.5149e-17	-0.495833	0.585	0.797	5.00239e-13
NRG3	2.8892e-17	0.543131	0.815	0.674	5.74691e-13
CA10	3.47807e-17	-0.353127	0.767	0.895	6.91823e-13
SLC24A3	3.49184e-17	-0.453505	0.704	0.855	6.94562e-13
SLC29A3	3.64796e-17	-0.545765	0.314	0.557	7.25616e-13
CPEB4	3.77351e-17	-0.438088	0.739	0.871	7.50589e-13
PCDH11X	3.7978e-17	0.618408	0.436	0.242	7.55421e-13
ERI1	4.32613e-17	0.499768	0.599	0.388	8.60511e-13
PLPPR1	4.62907e-17	-0.530981	0.564	0.75	9.20769e-13
MGLL	4.65678e-17	0.648622	0.693	0.508	9.2628e-13
ANKRD33B	4.72611e-17	-0.479342	0.505	0.719	9.4007e-13
CNTN5	6.05015e-17	0.58141	0.798	0.624	1.20344e-12
KCNIP4	7.2774e-17	0.515469	0.885	0.82	1.44755e-12
TENM2	8.08636e-17	0.499234	0.808	0.678	1.60846e-12
SLC6A6	9.29428e-17	0.525318	0.564	0.359	1.84872e-12
GAS7	9.4336e-17	0.518257	0.415	0.216	1.87644e-12
HPSE2	1.23343e-16	0.669491	0.571	0.375	2.45341e-12
CTNNA2	1.35328e-16	0.471741	0.885	0.785	2.69181e-12
ARHGAP26	1.46319e-16	0.642757	0.711	0.537	2.91042e-12
GHR	1.57448e-16	-0.503207	0.512	0.725	3.13179e-12
STK32B	1.62809e-16	-0.416728	0.666	0.844	3.23843e-12
MASP1	2.55045e-16	0.37796	0.282	0.115	5.07311e-12
ABCC3	2.56281e-16	0.582858	0.432	0.244	5.09769e-12
PTAFR	2.70876e-16	0.35432	0.258	0.102	5.388e-12
SLC16A7	2.75715e-16	-0.48744	0.634	0.793	5.48425e-12
REC8	3.14571e-16	0.327339	0.237	0.089	6.25713e-12
TCF24	3.49079e-16	-0.515742	0.174	0.424	6.94353e-12
PLCL1	3.70414e-16	-0.384301	0.92	0.965	7.36791e-12
SH3PXD2A	3.73871e-16	-0.567571	0.774	0.882	7.43666e-12
ATP8A2	3.75809e-16	0.589523	0.662	0.466	7.47522e-12
PDLIM1	4.2874e-16	0.3586	0.272	0.11	8.52806e-12
SPSB4	5.80873e-16	-0.542651	0.47	0.686	1.15542e-11
DLG2	6.33403e-16	0.534035	0.927	0.888	1.2599e-11
RASSF8	7.64365e-16	-0.530916	0.498	0.696	1.5204e-11
USP43	8.60344e-16	-0.524155	0.31	0.555	1.71131e-11
LRRC52	1.24975e-15	-0.491688	0.16	0.403	2.48587e-11
MYEOV	1.32227e-15	0.377287	0.296	0.132	2.63013e-11
GNG7	1.4655e-15	-0.380382	0.815	0.908	2.91502e-11
ATP2B2	1.58686e-15	0.526502	0.505	0.311	3.15642e-11
TNS1	1.95696e-15	-0.365736	0.909	0.953	3.89259e-11
RYR3	2.01662e-15	0.637024	0.596	0.411	4.01126e-11
MRPS6	2.46961e-15	-0.516163	0.551	0.731	4.91229e-11
TMEM132D	3.47234e-15	0.631088	0.655	0.472	6.90682e-11
TRIM50	3.71688e-15	-0.502392	0.185	0.42	7.39325e-11
DSCAML1	4.57011e-15	-0.52458	0.777	0.889	9.09041e-11
CMTM7	4.65352e-15	0.57818	0.578	0.392	9.25632e-11
PTPRD	4.74572e-15	0.494411	0.92	0.891	9.4397e-11
LSAMP	5.65749e-15	0.56676	0.84	0.709	1.12533e-10
WNK4	6.778e-15	-0.468111	0.352	0.592	1.34821e-10
NRG2	6.82195e-15	-0.438159	0.603	0.805	1.35695e-10
ADAMTS17	7.35775e-15	-0.398229	0.808	0.907	1.46353e-10
CDK14	1.00668e-14	-0.436538	0.812	0.925	2.00239e-10
FAM155A	1.01595e-14	0.546831	0.732	0.573	2.02083e-10
DAB2IP	1.16001e-14	-0.339839	0.923	0.951	2.30737e-10
CSMD1	1.20172e-14	0.53838	0.916	0.833	2.39034e-10
FAM107A	1.22099e-14	-0.474174	0.571	0.746	2.42868e-10
ADARB2	1.28273e-14	0.547332	0.711	0.531	2.55148e-10
PROX1	1.36088e-14	-0.494333	0.24	0.471	2.70692e-10
KLHL29	1.37276e-14	0.583803	0.631	0.477	2.73057e-10
PCNX2	1.56561e-14	0.394593	0.554	0.349	3.11416e-10
MYL4	1.75884e-14	0.329479	0.22	0.084	3.49851e-10
ATRNL1	1.95842e-14	0.579646	0.557	0.366	3.89549e-10
TRIM71	2.24234e-14	-0.510396	0.453	0.652	4.46024e-10
SLC9A9	2.32319e-14	0.493448	0.774	0.631	4.62105e-10
CC2D2A	2.334e-14	-0.473724	0.484	0.696	4.64256e-10
FAM19A5	2.59769e-14	0.584644	0.418	0.233	5.16707e-10
PRKG1	3.24454e-14	0.457248	0.902	0.804	6.45372e-10
DNAJC11	3.81271e-14	-0.444565	0.509	0.711	7.58387e-10
PDGFC	3.95508e-14	0.480403	0.571	0.384	7.86704e-10
TOM1L2	3.97054e-14	-0.431602	0.721	0.877	7.8978e-10
MAP2	4.10116e-14	0.44905	0.436	0.249	8.15762e-10
MGMT	4.29436e-14	0.506383	0.582	0.422	8.54191e-10
CDH4	4.81877e-14	0.734838	0.638	0.473	9.58501e-10
AC009336.19	4.93422e-14	-0.456228	0.589	0.777	9.81466e-10
SNTG2	5.18663e-14	0.443907	0.453	0.267	1.03167e-09
MAST4	5.41259e-14	-0.367889	0.892	0.95	1.07662e-09
TPM4	5.47355e-14	0.321249	0.213	0.08	1.08874e-09
AGPAT3	8.07046e-14	-0.449425	0.547	0.748	1.6053e-09
PRKCB	8.34925e-14	0.509432	0.404	0.228	1.66075e-09
HOXB7	8.78138e-14	-0.45621	0.557	0.745	1.7467e-09
SH3RF1	9.65006e-14	-0.40479	0.746	0.879	1.91949e-09
ARL15	1.0291e-13	0.593742	0.7	0.54	2.04698e-09
PASD1	1.10871e-13	0.255331	0.16	0.051	2.20534e-09
ZNF536	1.14659e-13	0.671836	0.537	0.343	2.28068e-09
TNR	1.19866e-13	0.6455	0.547	0.365	2.38425e-09
CTDSPL	1.24539e-13	-0.39031	0.798	0.872	2.4772e-09
FRMD3	1.51377e-13	-0.395045	0.805	0.905	3.01104e-09
UNC5B	1.52884e-13	-0.433894	0.484	0.707	3.04101e-09
AL078584.1	1.54317e-13	0.375207	0.268	0.121	3.06952e-09
ICA1	1.58029e-13	-0.405374	0.683	0.809	3.14335e-09
TACC1	1.6648e-13	-0.420141	0.735	0.845	3.31146e-09
EGFR	1.72108e-13	0.57453	0.679	0.51	3.42339e-09
FMNL2	1.73245e-13	0.501908	0.718	0.583	3.44602e-09
ANTXR1	1.97897e-13	0.371396	0.376	0.201	3.93636e-09
ABCC1	2.00938e-13	0.539787	0.551	0.371	3.99686e-09
NLGN1	2.12696e-13	0.508917	0.774	0.612	4.23073e-09
TMPRSS2	2.69259e-13	-0.439635	0.693	0.837	5.35584e-09
OSBPL3	2.73937e-13	-0.407538	0.822	0.897	5.44889e-09
P3H2	2.81833e-13	0.457593	0.718	0.536	5.60594e-09
ECE1	2.94513e-13	-0.454038	0.613	0.791	5.85815e-09
PLPP3	3.17393e-13	-0.400007	0.746	0.855	6.31327e-09
DACH2	3.19444e-13	0.481123	0.502	0.315	6.35405e-09
SDC3	3.61944e-13	0.377518	0.275	0.127	7.19943e-09
GALNT18	3.63498e-13	-0.324975	0.889	0.939	7.23035e-09
FAM110B	3.78346e-13	0.526243	0.714	0.57	7.52568e-09
B3GLCT	3.90876e-13	-0.453379	0.404	0.62	7.77491e-09
MYO16	4.10406e-13	0.461577	0.704	0.545	8.16338e-09
ANXA2	4.10992e-13	0.415274	0.401	0.234	8.17504e-09
ASB2	4.47327e-13	0.350743	0.226	0.094	8.89778e-09
PAX2	4.5089e-13	-0.387581	0.606	0.783	8.96866e-09
HS3ST4	5.94717e-13	0.552012	0.39	0.214	1.18295e-08
TCERG1L	5.95078e-13	0.492958	0.296	0.143	1.18367e-08
STS	6.15573e-13	0.255351	0.265	0.118	1.22444e-08
SMTNL2	6.43702e-13	-0.387363	0.289	0.506	1.28039e-08
TFAP2B	6.52469e-13	-0.494557	0.429	0.616	1.29783e-08
CXXC5	7.16985e-13	-0.395909	0.672	0.81	1.42616e-08
MYO10	7.40987e-13	-0.32909	0.909	0.947	1.4739e-08
AFAP1	7.68984e-13	0.531201	0.502	0.331	1.52959e-08
PROM1	8.02498e-13	0.470331	0.47	0.296	1.59625e-08
CA12	8.09321e-13	-0.426681	0.62	0.807	1.60982e-08
SRGAP2B	8.62987e-13	0.253434	0.153	0.051	1.71657e-08
CABLES1	9.28772e-13	-0.416902	0.585	0.75	1.84742e-08
SCTR	9.61812e-13	-0.385092	0.655	0.819	1.91314e-08
GPRIN3	1.00256e-12	-0.391474	0.578	0.754	1.99419e-08
COLEC12	1.04945e-12	0.41076	0.355	0.196	2.08746e-08
SH3KBP1	1.08477e-12	0.446017	0.544	0.357	2.15771e-08
RXFP1	1.14885e-12	0.52948	0.436	0.262	2.28519e-08
SLC43A1	1.15219e-12	-0.464562	0.397	0.587	2.29183e-08
HRH1	1.16319e-12	0.382773	0.307	0.153	2.3137e-08
GPC5	1.17251e-12	0.358925	0.892	0.841	2.33224e-08
PILRA	1.19193e-12	-0.466411	0.174	0.384	2.37087e-08
PDZRN3	1.30474e-12	-0.394929	0.679	0.821	2.59525e-08
KRT19	1.35685e-12	0.265676	0.188	0.071	2.69892e-08
TENM1	1.44529e-12	0.659332	0.523	0.366	2.87482e-08
RAB31	1.56313e-12	-0.40678	0.829	0.886	3.10923e-08
GAD1	1.57876e-12	-0.47773	0.244	0.452	3.1403e-08
CNOT6L	1.60431e-12	-0.436298	0.551	0.716	3.19114e-08
VEGFA	1.8325e-12	-0.423931	0.429	0.657	3.64502e-08
PPP2R2C	2.00814e-12	0.510818	0.439	0.259	3.99439e-08
PMEPA1	2.1536e-12	0.442213	0.54	0.368	4.28372e-08
MAP2K6	2.4495e-12	-0.397348	0.599	0.776	4.87231e-08
ACOT7	2.66141e-12	-0.414654	0.456	0.675	5.29381e-08
HTR2C	2.90856e-12	0.579584	0.369	0.207	5.78541e-08
CUBN	2.91512e-12	0.375343	0.589	0.4	5.79846e-08
USP2	3.16617e-12	-0.415964	0.599	0.751	6.29783e-08
CLCNKB	3.18184e-12	-0.430714	0.401	0.606	6.32899e-08
ANKS1B	3.28573e-12	0.476102	0.85	0.784	6.53565e-08
IL4R	3.29056e-12	0.296809	0.199	0.078	6.54525e-08
TMEM132C	3.39075e-12	0.474378	0.491	0.319	6.74454e-08
THSD7B	3.74552e-12	0.456534	0.753	0.635	7.45022e-08
CAMK1D	4.19011e-12	0.681674	0.561	0.389	8.33455e-08
DNAH8	4.25915e-12	0.437619	0.561	0.383	8.47187e-08
CYFIP2	4.30884e-12	-0.368595	0.756	0.874	8.57071e-08
RNF182	4.34576e-12	0.269583	0.216	0.09	8.64414e-08
POU6F2	5.07896e-12	0.470864	0.592	0.447	1.01026e-07
IRAK2	5.14306e-12	0.427982	0.317	0.168	1.02301e-07
FRMPD3	5.91333e-12	0.356245	0.216	0.093	1.17622e-07
PPP1R14C	6.08225e-12	0.310094	0.289	0.141	1.20982e-07
TSPAN5	6.1773e-12	-0.459634	0.422	0.625	1.22873e-07
STX18	6.49623e-12	-0.44776	0.523	0.705	1.29216e-07
CELF2	6.72719e-12	0.629702	0.582	0.418	1.33811e-07
PIK3R1	6.78569e-12	-0.36254	0.585	0.768	1.34974e-07
CEP112	7.05304e-12	0.497543	0.54	0.362	1.40292e-07
DCC	8.18421e-12	0.376761	0.756	0.645	1.62792e-07
SPINK4	9.42534e-12	0.274564	0.209	0.089	1.87479e-07
KCNJ10	1.0806e-11	-0.372512	0.561	0.737	2.14942e-07
MRPS22	1.08935e-11	0.352238	0.533	0.351	2.16682e-07
ROBO1	1.12708e-11	0.379281	0.833	0.721	2.24187e-07
SLC30A10	1.20419e-11	0.363899	0.334	0.181	2.39526e-07
SV2C	1.24392e-11	0.374175	0.359	0.198	2.47427e-07
SLC5A3	1.24788e-11	-0.439827	0.38	0.584	2.48215e-07
RIN3	1.28466e-11	0.311068	0.328	0.17	2.55532e-07
PVALB	1.28923e-11	-0.410744	0.101	0.28	2.5644e-07
SIPA1L2	1.39741e-11	0.315866	0.279	0.136	2.77959e-07
MICAL3	1.43022e-11	-0.329896	0.882	0.956	2.84485e-07
TCF7L1	1.62443e-11	0.406838	0.551	0.389	3.23115e-07
ATG7	1.6684e-11	-0.382092	0.655	0.805	3.31861e-07
KIF6	1.67632e-11	0.416252	0.512	0.355	3.33436e-07
GMDS	1.94661e-11	0.458363	0.7	0.584	3.872e-07
KIF26B	1.96002e-11	0.409406	0.812	0.683	3.89868e-07
ITGB8	2.19644e-11	0.364121	0.498	0.321	4.36894e-07
GPC4	2.23604e-11	0.428127	0.282	0.144	4.44771e-07
MYT1L	2.24503e-11	0.440117	0.603	0.458	4.46559e-07
NNMT	2.37612e-11	0.329835	0.282	0.143	4.72633e-07
DLC1	2.42639e-11	0.407843	0.683	0.534	4.82633e-07
PITPNC1	2.54641e-11	-0.450235	0.683	0.815	5.06507e-07
PIP5K1B	2.75084e-11	-0.398965	0.746	0.862	5.47169e-07
SH2D1A	3.01581e-11	0.309061	0.202	0.086	5.99875e-07
NFE2L2	3.06964e-11	-0.346991	0.801	0.885	6.10583e-07
PLEKHA6	3.19519e-11	-0.35538	0.728	0.861	6.35555e-07
IGSF1	3.45024e-11	0.304914	0.314	0.162	6.86286e-07
MYO1D	3.46699e-11	0.377018	0.672	0.514	6.89619e-07
RBMS3	3.50965e-11	0.468365	0.787	0.698	6.98105e-07
TMTC1	3.52843e-11	-0.444506	0.453	0.628	7.0184e-07
ANKFN1	3.63722e-11	0.620678	0.509	0.359	7.23479e-07
MGAT4C	3.75872e-11	0.440911	0.69	0.534	7.47648e-07
CPNE4	4.16499e-11	0.62323	0.652	0.51	8.28458e-07
PROM2	4.51843e-11	-0.404535	0.279	0.476	8.98761e-07
PID1	4.72486e-11	-0.463146	0.366	0.561	9.39822e-07
USH2A	4.814e-11	0.430226	0.512	0.357	9.57553e-07
NCMAP	4.93618e-11	0.325833	0.244	0.115	9.81856e-07
ROR2	5.00461e-11	0.377383	0.505	0.354	9.95467e-07
TMEM37	5.28175e-11	-0.384286	0.317	0.52	1.05059e-06
CSMD3	5.32692e-11	0.417287	0.721	0.611	1.05958e-06
KCNIP3	5.35743e-11	-0.29699	0.54	0.74	1.06565e-06
CRTAC1	5.56726e-11	0.371241	0.453	0.287	1.10738e-06
CADM1	5.6479e-11	-0.329903	0.767	0.871	1.12342e-06
SMYD3	5.76133e-11	0.442889	0.833	0.719	1.14599e-06
CD44	6.04278e-11	0.264609	0.213	0.092	1.20197e-06
DCLK2	6.22287e-11	-0.397496	0.38	0.574	1.23779e-06
DAB1	6.69558e-11	0.457383	0.899	0.799	1.33182e-06
DTD1	7.16616e-11	-0.391554	0.634	0.779	1.42542e-06
NR2F2	7.23386e-11	-0.404725	0.39	0.568	1.43889e-06
GOLM1	7.8385e-11	-0.422394	0.439	0.623	1.55916e-06
SAXO1	8.55423e-11	-0.373272	0.355	0.545	1.70152e-06
CTIF	8.74395e-11	-0.334818	0.895	0.943	1.73926e-06
CALCR	8.7934e-11	-0.390076	0.22	0.412	1.7491e-06
ERG	8.84477e-11	0.333981	0.31	0.167	1.75931e-06
HDAC8	8.89048e-11	0.358239	0.436	0.275	1.76841e-06
ASAP1	9.02776e-11	0.419545	0.749	0.656	1.79571e-06
EFHC2	9.2383e-11	0.40937	0.289	0.15	1.83759e-06
TTC7A	9.32668e-11	-0.329883	0.85	0.936	1.85517e-06
PTPRM	9.6035e-11	0.336597	0.861	0.804	1.91023e-06
TCEANC2	1.05621e-10	-0.396262	0.401	0.582	2.10092e-06
EFNA5	1.27414e-10	-0.303744	0.878	0.944	2.53439e-06
DSCAM	1.29536e-10	0.507224	0.631	0.489	2.57659e-06
COL22A1	1.36893e-10	0.430486	0.596	0.44	2.72295e-06
ARHGAP24	1.42431e-10	-0.318654	0.889	0.955	2.8331e-06
TACR1	1.4796e-10	0.32808	0.362	0.211	2.94307e-06
SLC7A1	1.50935e-10	0.326233	0.631	0.449	3.00225e-06
UPP2	1.51095e-10	-0.34908	0.704	0.829	3.00542e-06
SDK1	1.61424e-10	0.526345	0.847	0.726	3.21089e-06
TOX2	1.63336e-10	0.329447	0.272	0.137	3.24892e-06
PIEZO2	1.73368e-10	0.325079	0.523	0.353	3.44846e-06
KANK1	1.74255e-10	-0.31559	0.878	0.933	3.4661e-06
VPS41	1.77118e-10	0.367233	0.484	0.328	3.52306e-06
GRID2	1.82831e-10	0.552414	0.784	0.689	3.63668e-06
SNX10	1.85336e-10	-0.361932	0.753	0.826	3.68651e-06
DBT	1.93109e-10	-0.406428	0.404	0.592	3.84114e-06
TSHZ1	2.04218e-10	-0.403216	0.463	0.64	4.06209e-06
GPR132	2.10949e-10	0.304916	0.174	0.071	4.19598e-06
DFNA5	2.15034e-10	-0.429508	0.324	0.522	4.27725e-06
ZNF775	2.19401e-10	-0.379358	0.613	0.716	4.3641e-06
GABRA3	2.20166e-10	0.365581	0.268	0.138	4.37932e-06
MITF	2.29453e-10	-0.316629	0.833	0.9	4.56405e-06
RP1-66C13.4	2.33839e-10	-0.371068	0.53	0.685	4.6513e-06
CNTNAP2	2.44695e-10	0.444882	0.923	0.854	4.86722e-06
SEMA5B	2.45965e-10	0.396071	0.463	0.308	4.89248e-06
PALM	2.51286e-10	-0.40238	0.334	0.527	4.99832e-06
PHKA1	2.66391e-10	0.301935	0.282	0.147	5.29878e-06
PRUNE2	2.86033e-10	0.423393	0.502	0.345	5.68949e-06
NPAS3	2.94407e-10	0.544757	0.756	0.644	5.85604e-06
CHURC1-FNTB	2.99477e-10	-0.339525	0.693	0.825	5.95689e-06
APBB2	3.03171e-10	-0.285589	0.937	0.975	6.03037e-06
RASAL2	3.31192e-10	0.411675	0.648	0.508	6.58773e-06
RAB15	3.37114e-10	-0.364929	0.401	0.587	6.70554e-06
ABR	3.51304e-10	0.39423	0.561	0.403	6.98778e-06
ALK	3.90225e-10	0.497687	0.735	0.639	7.76196e-06
APBB1IP	4.06589e-10	0.359726	0.331	0.19	8.08746e-06
AHCYL1	4.06898e-10	-0.42333	0.47	0.633	8.0936e-06
DNMT3A	4.08724e-10	-0.393531	0.693	0.815	8.12992e-06
SLC25A37	4.45875e-10	-0.408965	0.303	0.491	8.86891e-06
TPST2	4.54113e-10	-0.403412	0.686	0.793	9.03277e-06
RIMBP2	4.94694e-10	0.335496	0.296	0.157	9.83995e-06
MORN4	5.0715e-10	-0.378742	0.209	0.403	1.00877e-05
SALL3	5.15747e-10	-0.395384	0.474	0.632	1.02587e-05
KCNJ1	5.36144e-10	-0.387376	0.617	0.769	1.06644e-05
KREMEN1	5.47242e-10	-0.406164	0.415	0.583	1.08852e-05
HPCAL1	5.7136e-10	-0.333404	0.746	0.831	1.13649e-05
CCDC148	5.7291e-10	-0.350272	0.725	0.818	1.13957e-05
MYOF	5.95928e-10	0.32167	0.868	0.738	1.18536e-05
ALPK3	6.11743e-10	-0.383422	0.502	0.671	1.21682e-05
CLCNKA	6.18821e-10	-0.382806	0.331	0.514	1.2309e-05
SLC22A18	6.38447e-10	0.362864	0.366	0.224	1.26994e-05
LNP1	6.58132e-10	-0.336956	0.265	0.461	1.30909e-05
MACROD1	6.73355e-10	-0.373699	0.808	0.89	1.33937e-05
CPA6	6.7752e-10	0.346926	0.481	0.332	1.34766e-05
ARHGAP44	6.94611e-10	0.337243	0.463	0.302	1.38165e-05
C3orf52	7.19346e-10	-0.428819	0.484	0.628	1.43085e-05
RAPGEF4	7.2697e-10	0.273878	0.404	0.251	1.44602e-05
CLDN11	7.44412e-10	0.450379	0.488	0.341	1.48071e-05
SMPDL3A	7.5457e-10	-0.339814	0.213	0.405	1.50091e-05
PCDH15	8.19316e-10	0.441909	0.812	0.766	1.6297e-05
HSD17B2	8.43662e-10	0.255128	0.174	0.074	1.67813e-05
XIRP2	8.50134e-10	0.381829	0.397	0.246	1.691e-05
ATP6V0D1	8.69005e-10	-0.340659	0.648	0.804	1.72854e-05
ATXN1	8.82389e-10	-0.265659	0.861	0.92	1.75516e-05
HS3ST2	8.92263e-10	0.332131	0.171	0.07	1.7748e-05
NR2F1	8.93045e-10	-0.370731	0.282	0.472	1.77636e-05
ABCA13	9.3493e-10	0.444654	0.498	0.349	1.85967e-05
KDM4B	9.96161e-10	-0.361437	0.662	0.802	1.98146e-05
FGF1	1.00208e-09	0.315359	0.282	0.152	1.99324e-05
TMEM108	1.01889e-09	-0.314567	0.537	0.682	2.02668e-05
DKK3	1.03198e-09	0.265006	0.223	0.106	2.05272e-05
BCL2L1	1.05423e-09	-0.313968	0.798	0.899	2.09698e-05
RP11-507K12.1	1.10425e-09	0.338673	0.47	0.316	2.19646e-05
LRP5L	1.13632e-09	-0.402277	0.359	0.543	2.26025e-05
SLC8A1	1.33375e-09	0.498167	0.753	0.631	2.65297e-05
RP11-548K23.11	1.39921e-09	-0.362451	0.603	0.741	2.78316e-05
AFF2	1.41728e-09	0.360341	0.415	0.264	2.81912e-05
TSHZ2	1.44321e-09	0.561265	0.519	0.367	2.8707e-05
ZBTB40	1.47969e-09	-0.371813	0.324	0.526	2.94326e-05
CUX2	1.48475e-09	0.349174	0.387	0.244	2.95331e-05
BAG3	1.55756e-09	-0.342563	0.359	0.547	3.09813e-05
PPM1L	1.59274e-09	-0.338829	0.774	0.858	3.16812e-05
ESRRG	1.61589e-09	-0.273388	0.972	0.974	3.21416e-05
GFRA1	1.62447e-09	0.399506	0.328	0.195	3.23124e-05
NMNAT2	1.62499e-09	-0.361735	0.491	0.667	3.23227e-05
CGNL1	1.70321e-09	-0.289764	0.909	0.944	3.38785e-05
LRRC4C	1.7725e-09	0.426404	0.819	0.731	3.52567e-05
SIL1	1.80136e-09	-0.306801	0.774	0.892	3.58308e-05
TPO	1.82697e-09	0.280659	0.247	0.124	3.63403e-05
FXYD2	1.84783e-09	-0.345191	0.69	0.818	3.67551e-05
LPL	1.9839e-09	-0.353401	0.157	0.328	3.94618e-05
SLC22A23	1.98908e-09	-0.313931	0.777	0.878	3.95648e-05
PGM5	2.01385e-09	0.330639	0.544	0.391	4.00574e-05
RP11-9J18.1	2.01696e-09	0.395946	0.829	0.753	4.01194e-05
IMMP2L	2.02296e-09	0.362565	0.84	0.762	4.02387e-05
NCS1	2.07484e-09	-0.362106	0.467	0.648	4.12707e-05
DIAPH2	2.07892e-09	0.698444	0.704	0.597	4.13519e-05
BAZ2A	2.25223e-09	-0.37323	0.369	0.549	4.47991e-05
UNC13C	2.32332e-09	0.459928	0.568	0.436	4.62131e-05
PTPRE	2.36766e-09	0.329672	0.334	0.197	4.7095e-05
TMEM72	2.40334e-09	-0.319364	0.477	0.665	4.78049e-05
NTRK3	2.4695e-09	0.546606	0.418	0.271	4.91208e-05
CALN1	2.4926e-09	0.465706	0.557	0.398	4.95802e-05
MFSD4A	2.51446e-09	-0.371936	0.544	0.689	5.00152e-05
SYNDIG1	2.56723e-09	0.380556	0.3	0.167	5.10649e-05
EMX1	2.6704e-09	-0.371019	0.53	0.689	5.3117e-05
TFCP2L1	2.74844e-09	-0.334144	0.746	0.856	5.46692e-05
MRC2	2.79615e-09	0.287836	0.202	0.094	5.56182e-05
NEDD4L	2.93086e-09	-0.269628	0.972	0.968	5.82976e-05
REEP1	2.95699e-09	0.333515	0.293	0.162	5.88175e-05
TSC22D4	2.98923e-09	-0.361552	0.293	0.47	5.94587e-05
INPP5D	3.1484e-09	0.306763	0.24	0.121	6.26248e-05
ADAMTS9	3.2108e-09	-0.311004	0.836	0.896	6.3866e-05
CNTNAP5	3.67589e-09	0.437672	0.679	0.558	7.31172e-05
COL5A1	3.73198e-09	0.425976	0.338	0.202	7.42328e-05
MTR	3.76084e-09	-0.326924	0.627	0.76	7.48069e-05
AKAP13	3.84882e-09	0.397448	0.763	0.664	7.65569e-05
SLC27A6	4.42817e-09	0.358336	0.533	0.375	8.80808e-05
HDAC9	4.54205e-09	0.411052	0.787	0.72	9.03459e-05
PCCA	4.93049e-09	0.306684	0.899	0.839	9.80724e-05
CCT3	5.0346e-09	-0.351167	0.359	0.541	0.000100143
RIPK1	5.55555e-09	-0.342957	0.216	0.394	0.000110505
NPHP4	5.69047e-09	-0.344332	0.383	0.575	0.000113189
PRMT8	5.76936e-09	0.275158	0.341	0.201	0.000114758
LHX1	5.90631e-09	-0.35572	0.268	0.44	0.000117482
RPH3A	5.92218e-09	0.341271	0.293	0.16	0.000117798
PRDM10	5.92658e-09	-0.341938	0.62	0.776	0.000117886
GDF7	5.96813e-09	0.289739	0.237	0.121	0.000118712
THRB	6.39441e-09	-0.317414	0.784	0.877	0.000127191
PDE11A	6.50756e-09	0.376709	0.732	0.612	0.000129442
SYNPO2	6.61831e-09	0.376189	0.46	0.329	0.000131645
SAMD12	6.90385e-09	0.351488	0.739	0.635	0.000137324
CRADD	7.42629e-09	-0.2917	0.76	0.844	0.000147716
TMCO4	7.45485e-09	0.389579	0.603	0.462	0.000148285
CCNY	7.46362e-09	-0.31727	0.78	0.855	0.000148459
EPAS1	7.51562e-09	0.366412	0.676	0.505	0.000149493
MYO5A	7.77393e-09	-0.343577	0.62	0.754	0.000154631
TCP11L2	7.91207e-09	-0.30391	0.383	0.556	0.000157379
CPNE5	8.11957e-09	-0.365822	0.516	0.684	0.000161506
ATP9A	8.13062e-09	0.363431	0.578	0.439	0.000161726
UNC5D	8.56578e-09	0.40493	0.557	0.419	0.000170382
OXR1	8.67282e-09	-0.322366	0.857	0.899	0.000172511
THRA	8.80091e-09	-0.319573	0.376	0.566	0.000175059
ARHGAP40	8.846e-09	0.275346	0.226	0.113	0.000175956
MYL3	9.49924e-09	-0.29737	0.484	0.641	0.000188949
CACNB4	9.53551e-09	-0.300341	0.805	0.914	0.000189671
CASR	1.0012e-08	-0.301412	0.519	0.681	0.000199148
G0S2	1.03368e-08	-0.285333	0.118	0.281	0.000205609
DEFB1	1.03921e-08	-0.3587	0.397	0.572	0.00020671
CPXM2	1.04082e-08	-0.29042	0.721	0.829	0.000207029
DLGAP2	1.05754e-08	0.548807	0.683	0.575	0.000210355
PYGL	1.17335e-08	0.29749	0.275	0.15	0.00023339
EYS	1.18289e-08	0.349042	0.826	0.771	0.000235289
INSR	1.20845e-08	-0.343766	0.585	0.741	0.000240372
SIRPA	1.21373e-08	0.294505	0.209	0.103	0.000241424
GPC3	1.2864e-08	0.454062	0.61	0.502	0.000255877
ENOX1	1.32588e-08	0.45994	0.585	0.46	0.000263731
ADGRF5	1.34151e-08	0.301825	0.24	0.127	0.00026684
KIF4A	1.35334e-08	0.282551	0.209	0.1	0.000269192
GRAMD4	1.43338e-08	-0.287594	0.571	0.734	0.000285114
SEMA3A	1.52223e-08	0.350657	0.488	0.358	0.000302787
SYT7	1.56134e-08	-0.318154	0.557	0.701	0.000310565
FBXL17	1.58881e-08	-0.304391	0.805	0.871	0.00031603
SIAH3	1.6106e-08	-0.364087	0.519	0.688	0.000320364
EFHD1	1.76349e-08	-0.353505	0.603	0.74	0.000350775
ZNF697	1.78616e-08	-0.366689	0.352	0.516	0.000355285
PDP2	1.81089e-08	-0.355848	0.321	0.482	0.000360205
TUBB2B	1.82354e-08	-0.318187	0.202	0.377	0.000362721
ITPR1	1.84361e-08	-0.262557	0.944	0.979	0.000366713
PHACTR1	1.97188e-08	0.316925	0.763	0.647	0.000392227
ZFPM2	2.03626e-08	0.33774	0.829	0.783	0.000405033
DIAPH3	2.07333e-08	0.437806	0.76	0.636	0.000412407
TSC22D2	2.08049e-08	-0.316386	0.498	0.677	0.000413831
PITPNM2	2.09423e-08	-0.345345	0.777	0.869	0.000416563
PRKAR1B	2.11339e-08	-0.305402	0.561	0.689	0.000420375
CPZ	2.12824e-08	0.25064	0.153	0.066	0.000423327
ZDHHC14	2.16075e-08	-0.284727	0.857	0.921	0.000429794
ADRA1A	2.17361e-08	0.312325	0.223	0.113	0.000432352
PDIA5	2.20459e-08	-0.28573	0.449	0.621	0.000438515
GALNTL6	2.27985e-08	0.404073	0.819	0.697	0.000453484
DOCK11	2.39998e-08	0.291471	0.314	0.187	0.000477381
HOXB6	2.41508e-08	-0.341614	0.345	0.514	0.000480383
EHF	2.51949e-08	0.295863	0.54	0.395	0.000501151
MARCH1	2.55971e-08	0.39696	0.662	0.527	0.000509152
DPP10	2.56452e-08	0.457035	0.728	0.643	0.000510108
CNBD1	2.64339e-08	0.379484	0.62	0.484	0.000525797
MYO7B	2.72955e-08	0.297056	0.261	0.142	0.000542935
SMUG1	2.7567e-08	-0.375586	0.491	0.634	0.000548335
RDH10	2.82492e-08	-0.309238	0.488	0.65	0.000561904
VAV3	2.93142e-08	-0.296272	0.791	0.868	0.000583089
CACNA1A	2.95338e-08	0.367291	0.415	0.275	0.000587457
DAP	3.03202e-08	0.336491	0.679	0.545	0.0006031
CAV2	3.08809e-08	0.346036	0.422	0.291	0.000614253
MAP7D1	3.13627e-08	-0.291404	0.272	0.458	0.000623835
ARHGAP15	3.21988e-08	0.319672	0.627	0.49	0.000640466
EXD3	3.32012e-08	0.387308	0.477	0.353	0.000660404
FIG4	3.65282e-08	-0.334641	0.355	0.521	0.000726583
UNC5C	3.68077e-08	-0.326532	0.634	0.767	0.000732142
CHST15	3.71693e-08	0.315342	0.164	0.073	0.000739334
ELL	3.81252e-08	-0.317535	0.711	0.82	0.000758348
CFAP47	4.02224e-08	0.475547	0.408	0.272	0.000800064
C10orf90	4.05546e-08	0.35751	0.362	0.233	0.000806671
LAMC2	4.15903e-08	0.330489	0.369	0.238	0.000827273
BRINP1	4.16624e-08	0.360876	0.334	0.208	0.000828708
ELAVL1	4.2766e-08	-0.315882	0.408	0.564	0.000850659
INPP5J	4.29809e-08	-0.309069	0.317	0.483	0.000854932
HORMAD2	4.64776e-08	0.316828	0.307	0.186	0.000924486
RP11-136C24.3	4.72105e-08	0.357114	0.659	0.55	0.000939064
GPM6B	5.13813e-08	0.297689	0.331	0.206	0.00102203
ESRRB	5.18111e-08	-0.268076	0.725	0.833	0.00103057
DLG5	5.21222e-08	-0.329154	0.634	0.766	0.00103676
PEX5L	5.40641e-08	-0.30697	0.519	0.662	0.00107539
SLC1A2	5.43384e-08	0.301416	0.491	0.339	0.00108085
GPAT3	5.46607e-08	-0.324389	0.463	0.633	0.00108726
TNS4	5.57993e-08	-0.294638	0.192	0.359	0.0011099
NFIA	5.60986e-08	0.435359	0.624	0.493	0.00111586
FAM129A	5.83193e-08	0.290249	0.355	0.226	0.00116003
NOX4	6.17348e-08	0.299265	0.324	0.202	0.00122797
PLAC1	6.22261e-08	0.361362	0.394	0.268	0.00123774
ERC2	6.23632e-08	0.35068	0.794	0.719	0.00124047
AGAP1	6.32585e-08	-0.26515	0.895	0.931	0.00125828
ACACB	6.50278e-08	-0.273717	0.645	0.784	0.00129347
BCL7A	6.71641e-08	-0.341905	0.491	0.641	0.00133596
NRAP	6.75248e-08	0.250258	0.199	0.099	0.00134314
STARD10	6.7854e-08	-0.311381	0.397	0.554	0.00134968
ME3	6.82535e-08	-0.267394	0.739	0.852	0.00135763
ELAVL4	6.84557e-08	0.296792	0.275	0.157	0.00136165
DOK7	7.01521e-08	0.346996	0.383	0.251	0.0013954
SLC35F3	7.04652e-08	0.458531	0.401	0.271	0.00140162
BMPR1B	7.32636e-08	0.393133	0.547	0.418	0.00145729
PRKX	7.37292e-08	0.357756	0.321	0.201	0.00146655
RELN	7.50751e-08	0.384827	0.537	0.406	0.00149332
ARAP1	7.99651e-08	-0.305856	0.648	0.791	0.00159059
MOB3B	8.11896e-08	0.34942	0.749	0.644	0.00161494
SLC1A7	8.19867e-08	-0.344558	0.279	0.445	0.0016308
STX8	8.25817e-08	-0.270194	0.659	0.784	0.00164263
ALPL	8.29138e-08	-0.284198	0.359	0.521	0.00164924
PDE7A	8.31599e-08	-0.316753	0.547	0.692	0.00165413
MACC1	8.35506e-08	0.298378	0.38	0.247	0.0016619
RIMS2	8.52806e-08	0.377679	0.606	0.502	0.00169632
PGAP3	8.68209e-08	-0.304196	0.376	0.554	0.00172695
PFKL	8.6965e-08	-0.354764	0.387	0.546	0.00172982
SCUBE3	8.738e-08	-0.344507	0.254	0.412	0.00173808
MLF2	9.10982e-08	-0.343584	0.502	0.646	0.00181203
CDC42EP3	9.16684e-08	0.364171	0.397	0.271	0.00182338
MRPL33	9.31535e-08	0.282167	0.784	0.68	0.00185292
VSTM4	9.44896e-08	0.267605	0.209	0.108	0.00187949
CDH16	9.63124e-08	-0.316235	0.279	0.444	0.00191575
ITSN1	9.66166e-08	0.30216	0.847	0.759	0.0019218
NYAP2	9.67203e-08	0.296026	0.223	0.12	0.00192386
ACTN1	9.88922e-08	0.407442	0.592	0.479	0.00196707
MCTP2	9.93238e-08	0.324466	0.317	0.196	0.00197565
ATP1B1	1.0054e-07	-0.271674	0.774	0.846	0.00199983
LETM2	1.02575e-07	0.286045	0.523	0.386	0.00204031
SOCS2	1.05106e-07	-0.328027	0.296	0.458	0.00209067
ULK4	1.05614e-07	0.407832	0.672	0.595	0.00210078
ST6GAL2	1.07488e-07	-0.333755	0.251	0.415	0.00213805
MAP7D2	1.07995e-07	0.309973	0.314	0.19	0.00214814
LRRTM4	1.1348e-07	0.319943	0.589	0.466	0.00225724
ANO10	1.14841e-07	-0.292065	0.746	0.868	0.0022843
TFEB	1.16637e-07	-0.291556	0.697	0.797	0.00232002
ADGRD1	1.18643e-07	0.314182	0.324	0.196	0.00235992
SHISA6	1.21898e-07	0.376135	0.519	0.376	0.00242468
L1CAM	1.22918e-07	0.340585	0.279	0.166	0.00244496
SLC2A5	1.25099e-07	0.268293	0.286	0.17	0.00248833
TRPC5	1.25721e-07	0.490683	0.429	0.298	0.00250071
RNF150	1.26124e-07	-0.26572	0.735	0.837	0.00250873
RIMS1	1.26891e-07	0.311452	0.509	0.362	0.00252399
TMEM245	1.27592e-07	-0.343219	0.544	0.659	0.00253793
AHDC1	1.27912e-07	-0.298626	0.679	0.787	0.0025443
SLC6A17	1.31271e-07	-0.32505	0.164	0.309	0.0026111
SORCS1	1.33389e-07	0.377905	0.505	0.363	0.00265324
C8orf34	1.35411e-07	0.321016	0.488	0.353	0.00269347
DNAH9	1.38676e-07	0.340999	0.547	0.418	0.00275841
GALNT10	1.47548e-07	0.379012	0.704	0.623	0.00293488
C4orf22	1.5605e-07	0.399543	0.659	0.54	0.00310399
ZMYND8	1.57665e-07	-0.306145	0.739	0.837	0.00313612
PIN4	1.62091e-07	0.253029	0.53	0.385	0.00322414
SIK2	1.65388e-07	-0.308723	0.69	0.786	0.00328974
FNDC3A	1.67717e-07	0.279194	0.62	0.486	0.00333605
TPD52	1.74794e-07	-0.310428	0.69	0.822	0.00347683
RP11-697E2.12	1.78282e-07	-0.282995	0.331	0.494	0.0035462
PPTC7	1.83026e-07	-0.294786	0.523	0.644	0.00364057
ITGB5	1.85271e-07	-0.280516	0.836	0.895	0.00368522
ACSS1	1.95474e-07	-0.286392	0.613	0.732	0.00388817
EGLN1	1.97035e-07	-0.349621	0.425	0.573	0.00391922
SMTN	1.97862e-07	-0.258822	0.429	0.593	0.00393568
AK5	2.02044e-07	0.379737	0.547	0.426	0.00401886
CCDC192	2.05095e-07	-0.294118	0.571	0.708	0.00407955
PAPSS2	2.07365e-07	0.338883	0.286	0.174	0.00412469
MDGA1	2.08025e-07	-0.332552	0.293	0.44	0.00413782
KCNJ15	2.10255e-07	0.300884	0.338	0.213	0.00418218
ARHGAP42	2.10908e-07	0.352306	0.578	0.461	0.00419516
CARD11	2.11983e-07	0.374039	0.206	0.109	0.00421655
TK2	2.19293e-07	0.318132	0.425	0.295	0.00436196
HS6ST2	2.19439e-07	-0.251855	0.624	0.777	0.00436485
MMP15	2.23127e-07	-0.307863	0.289	0.443	0.00443822
PECAM1	2.24945e-07	0.284198	0.251	0.143	0.00447438
BCAS1	2.34191e-07	0.331017	0.484	0.365	0.0046583
ABCA5	2.36556e-07	-0.342225	0.345	0.505	0.00470533
GRID1	2.40952e-07	0.617245	0.648	0.542	0.00479278
ZC3H12B	2.47985e-07	0.321265	0.171	0.083	0.00493268
ZNF365	2.52804e-07	0.361381	0.411	0.285	0.00502853
LLGL2	2.57967e-07	-0.312013	0.662	0.773	0.00513123
CTD-2135J3.4	2.58168e-07	-0.283871	0.453	0.592	0.00513523
DISC1	2.60806e-07	0.368298	0.446	0.321	0.00518768
NLGN4Y	2.60923e-07	-0.265526	0.056	0.173	0.00519002
GPR157	2.6232e-07	-0.271183	0.275	0.44	0.0052178
GLIS1	2.65846e-07	0.306777	0.53	0.405	0.00528794
TBC1D14	2.75137e-07	-0.254252	0.78	0.885	0.00547276
TOMM70	2.78649e-07	-0.282809	0.251	0.407	0.00554262
MYO18B	2.87198e-07	0.425355	0.303	0.191	0.00571265
TFAP2A	2.94672e-07	-0.287398	0.617	0.71	0.00586132
ARMC4	2.949e-07	0.275118	0.275	0.162	0.00586585
FHL2	3.03119e-07	0.299203	0.341	0.219	0.00602934
MTHFD1L	3.08545e-07	0.339728	0.533	0.411	0.00613728
CACNG2	3.14054e-07	0.284537	0.209	0.11	0.00624684
KANSL1	3.16743e-07	-0.30506	0.69	0.796	0.00630033
CDH18	3.17152e-07	0.375132	0.763	0.679	0.00630848
PSD3	3.17656e-07	0.361992	0.672	0.574	0.0063185
FAM213A	3.35193e-07	-0.269454	0.293	0.453	0.00666733
ERI3	3.48096e-07	-0.308874	0.359	0.518	0.00692398
RANBP17	3.50315e-07	0.369119	0.334	0.216	0.00696811
WWOX	3.50687e-07	0.362062	0.899	0.853	0.00697551
SGCZ	3.52046e-07	0.348201	0.735	0.637	0.00700254
NQO2	3.56961e-07	-0.296579	0.38	0.532	0.00710031
STK33	3.59811e-07	0.310633	0.352	0.226	0.00715699
TEF	3.72346e-07	-0.326188	0.432	0.586	0.00740634
SDK2	3.8815e-07	0.356308	0.537	0.419	0.00772069
PDZD2	3.92446e-07	0.382383	0.655	0.523	0.00780614
C12orf40	3.93421e-07	0.279225	0.362	0.24	0.00782553
OR9Q1	4.06168e-07	0.310662	0.272	0.162	0.00807908
COA3	4.19178e-07	-0.315042	0.254	0.407	0.00833788
DCX	4.22543e-07	0.276131	0.199	0.104	0.00840479
GSG1L	4.29318e-07	0.506755	0.348	0.23	0.00853956
ATRX	4.31098e-07	0.32289	0.467	0.349	0.00857498
PDGFB	4.31485e-07	0.255329	0.296	0.184	0.00858267
TNFAIP8	4.32512e-07	0.354151	0.557	0.446	0.00860309
GPR78	4.34582e-07	0.315627	0.233	0.131	0.00864427
SPAG16	4.35899e-07	0.346883	0.774	0.711	0.00867046
SLC35D1	4.38577e-07	-0.257745	0.265	0.427	0.00872374
WBP1L	4.62172e-07	-0.29143	0.561	0.701	0.00919307
HSD11B2	4.69835e-07	-0.277304	0.334	0.489	0.00934548
KALRN	4.7536e-07	0.318896	0.868	0.805	0.0094554
LDLRAD4	4.80657e-07	0.366895	0.679	0.593	0.00956074
GLI2	4.93716e-07	0.356803	0.512	0.4	0.0098205
TOB2	5.16057e-07	-0.333859	0.38	0.531	0.0102649
PPM1E	5.17729e-07	0.282967	0.216	0.117	0.0102982
PAQR5	5.34914e-07	-0.272033	0.732	0.836	0.01064
INSC	5.43716e-07	-0.301122	0.397	0.56	0.0108151
VWF	5.44601e-07	0.344084	0.655	0.551	0.0108327
FBXL7	5.5154e-07	0.285226	0.477	0.352	0.0109707
SLCO3A1	5.69243e-07	0.32615	0.568	0.45	0.0113228
MGST2	5.76907e-07	-0.318606	0.39	0.536	0.0114753
KRBOX1	5.94262e-07	0.297859	0.599	0.489	0.0118205
FOXP2	6.11137e-07	0.26315	0.557	0.436	0.0121561
GREB1L	6.11724e-07	0.343795	0.373	0.255	0.0121678
CSGALNACT1	6.30932e-07	0.26492	0.902	0.852	0.0125499
NEK11	6.39009e-07	0.41578	0.512	0.407	0.0127105
NKAIN2	6.40583e-07	0.292053	0.714	0.651	0.0127418
DPP6	6.40966e-07	0.412019	0.76	0.657	0.0127495
PRR15L	6.5047e-07	-0.281131	0.244	0.395	0.0129385
EPHA5	6.60991e-07	0.328639	0.394	0.278	0.0131478
HUNK	6.71239e-07	0.364837	0.523	0.398	0.0133516
SHROOM2	6.74319e-07	0.427915	0.547	0.448	0.0134129
HADH	6.77801e-07	-0.288334	0.272	0.425	0.0134821
CTNNA3	7.11392e-07	0.580163	0.854	0.817	0.0141503
PAK3	7.17781e-07	0.409369	0.39	0.27	0.0142774
STAG2	7.21632e-07	0.424681	0.638	0.53	0.014354
SYNJ2	7.41311e-07	0.33786	0.589	0.483	0.0147454
TEK	7.47241e-07	0.253905	0.275	0.164	0.0148634
PERM1	7.47388e-07	-0.326718	0.178	0.31	0.0148663
YWHAE	7.60078e-07	-0.289745	0.373	0.521	0.0151187
HPS1	7.75187e-07	0.265296	0.199	0.106	0.0154192
PPARA	7.90593e-07	-0.260514	0.429	0.58	0.0157257
PCBP2	7.96094e-07	-0.277322	0.345	0.5	0.0158351
WDFY4	8.27244e-07	0.293243	0.338	0.216	0.0164547
CPEB2	8.31338e-07	-0.296394	0.571	0.721	0.0165361
GLI3	8.47592e-07	0.405725	0.439	0.323	0.0168595
FRMD5	8.51892e-07	0.305419	0.453	0.327	0.016945
LTBP2	8.61616e-07	-0.280725	0.589	0.731	0.0171384
FYB	8.64471e-07	0.254376	0.355	0.232	0.0171952
ATOX1	8.68439e-07	-0.288607	0.47	0.613	0.0172741
FGF9	8.70762e-07	-0.297083	0.53	0.664	0.0173203
AFAP1L2	8.71773e-07	0.313073	0.498	0.369	0.0173404
CEP128	8.73234e-07	0.305675	0.603	0.496	0.0173695
KCNH5	8.883e-07	0.285077	0.397	0.274	0.0176692
SULF1	8.95234e-07	0.276853	0.369	0.241	0.0178071
ST8SIA1	9.01526e-07	0.302621	0.46	0.343	0.0179323
CCSER1	9.2596e-07	0.307059	0.948	0.927	0.0184183
NRCAM	9.26426e-07	0.31441	0.564	0.446	0.0184275
PLCB1	9.48241e-07	0.334112	0.85	0.827	0.0188615
LRP6	9.66553e-07	-0.250415	0.589	0.705	0.0192257
CPT1A	9.82604e-07	-0.262026	0.47	0.621	0.019545
PRELID2	9.92539e-07	0.329839	0.582	0.477	0.0197426
LEMD1	1.0074e-06	0.336604	0.415	0.3	0.0200383
BACH1	1.01414e-06	0.282009	0.791	0.736	0.0201722
CHST11	1.01942e-06	0.366969	0.54	0.434	0.0202773
EBF1	1.01985e-06	0.294176	0.46	0.332	0.0202858
MTURN	1.04515e-06	-0.288192	0.54	0.667	0.0207891
EMX2	1.05598e-06	-0.308616	0.307	0.462	0.0210046
ASAP3	1.06205e-06	-0.302687	0.443	0.587	0.0211252
ESR1	1.08401e-06	0.31888	0.554	0.44	0.021562
DNAH12	1.09723e-06	0.291244	0.286	0.176	0.0218251
FBN1	1.20117e-06	0.30023	0.324	0.214	0.0238925
EML1	1.21801e-06	0.422942	0.404	0.29	0.0242274
HPCAL4	1.27158e-06	0.258644	0.24	0.141	0.0252929
IGSF3	1.31207e-06	-0.253792	0.655	0.755	0.0260984
ATP8A1	1.32317e-06	-0.255706	0.735	0.822	0.0263192
SCNN1B	1.32682e-06	0.300106	0.181	0.092	0.0263917
SERPINA5	1.34437e-06	-0.278253	0.411	0.558	0.0267408
SLC25A25	1.35685e-06	-0.272412	0.662	0.775	0.026989
RAB11FIP4	1.39986e-06	-0.276178	0.693	0.782	0.0278447
BBOX1	1.41774e-06	0.285881	0.31	0.201	0.0282003
RGS6	1.51373e-06	0.284356	0.693	0.563	0.0301096
HERC3	1.56495e-06	-0.26	0.679	0.776	0.0311285
KIAA1211L	1.56951e-06	0.315062	0.47	0.362	0.0312192
PEG3	1.57905e-06	-0.253766	0.355	0.505	0.0314088
AP1S3	1.59729e-06	0.316862	0.373	0.259	0.0317718
FOXN1	1.64354e-06	0.263627	0.247	0.144	0.0326918
KIAA0895L	1.66262e-06	-0.256988	0.22	0.36	0.0330712
SVIL	1.67288e-06	-0.300954	0.774	0.844	0.0332753
ADAMTSL3	1.68044e-06	0.326872	0.498	0.371	0.0334256
VMP1	1.71283e-06	0.291974	0.592	0.5	0.0340699
NKAIN3	1.73635e-06	0.279187	0.638	0.531	0.0345377
PDE8A	1.75287e-06	-0.256958	0.62	0.733	0.0348664
GUCD1	1.79162e-06	-0.270775	0.296	0.439	0.0356371
ABL2	1.80303e-06	0.278952	0.422	0.303	0.0358641
KIRREL3	1.81211e-06	0.368618	0.655	0.553	0.0360447
UXS1	1.81243e-06	-0.286664	0.732	0.816	0.0360511
UPF1	1.83653e-06	-0.282398	0.272	0.414	0.0365304
HYDIN	1.8664e-06	0.311177	0.383	0.258	0.0371246
SIM1	1.88445e-06	-0.27169	0.739	0.837	0.0374836
PPP1R9A	1.91686e-06	0.330603	0.613	0.503	0.0381282
HSPA12A	1.93491e-06	0.369495	0.753	0.673	0.0384872
MAL	1.95214e-06	-0.276093	0.624	0.731	0.03883
KNG1	1.96142e-06	-0.327012	0.366	0.49	0.0390146
SGSM1	2.02805e-06	-0.292903	0.446	0.594	0.0403399
PLEKHG1	2.06233e-06	0.375942	0.589	0.51	0.0410218
HCRTR1	2.08073e-06	-0.297876	0.167	0.295	0.0413877
PPP2R1B	2.08691e-06	-0.318161	0.477	0.602	0.0415108
DOK5	2.11989e-06	0.368257	0.491	0.378	0.0421667
VTCN1	2.20726e-06	0.339505	0.415	0.296	0.0439046
CAPZB	2.2397e-06	-0.254539	0.641	0.749	0.0445499
GSTM5	2.37078e-06	-0.309939	0.502	0.622	0.0471572
SLC2A13	2.37392e-06	0.282019	0.613	0.516	0.0472196
MAPKAPK2	2.38997e-06	-0.297479	0.537	0.64	0.0475389
TSPAN33	2.42424e-06	-0.256436	0.202	0.342	0.0482206
EPB41L4B	2.4899e-06	-0.27814	0.585	0.723	0.0495266
AACS	2.70225e-06	-0.299745	0.387	0.519	0.0537505
FBN2	2.79893e-06	0.292416	0.456	0.332	0.0556735
RP5-972B16.2	2.84321e-06	0.510749	0.882	0.883	0.0565544
CEMIP	2.85025e-06	0.271293	0.397	0.279	0.0566944
SLCO2A1	2.8693e-06	0.348653	0.46	0.355	0.0570731
EPHA6	2.90875e-06	0.254577	0.669	0.574	0.0578579
RABGEF1	2.91905e-06	-0.304392	0.537	0.656	0.0580628
UBTF	2.92308e-06	-0.254664	0.307	0.449	0.0581429
TMEM132B	2.95403e-06	0.481872	0.491	0.385	0.0587586
PKD1L1	2.97116e-06	0.289	0.425	0.306	0.0590994
RRAGD	3.14105e-06	-0.286735	0.46	0.589	0.0624786
RNF122	3.17841e-06	-0.257265	0.195	0.327	0.0632217
TLN2	3.20516e-06	0.263995	0.878	0.826	0.0637539
GRB14	3.35025e-06	-0.252811	0.617	0.723	0.0666398
DRAXIN	3.49315e-06	-0.26718	0.185	0.315	0.0694822
NFE2L1	3.53726e-06	-0.274827	0.387	0.529	0.0703597
RORC	3.54053e-06	-0.263105	0.317	0.458	0.0704246
SPATA16	3.54489e-06	0.310254	0.303	0.197	0.0705114
SLC2A9	3.6158e-06	0.332225	0.537	0.425	0.0719219
CNTN1	3.6201e-06	0.344391	0.425	0.318	0.0720074
PTPRR	3.69672e-06	0.338849	0.418	0.306	0.0735315
RACGAP1	3.95115e-06	-0.278927	0.254	0.397	0.0785923
RUNX2	4.04668e-06	0.355978	0.606	0.519	0.0804924
RAPH1	4.08284e-06	0.287504	0.467	0.358	0.0812117
PKP4	4.13826e-06	-0.263819	0.746	0.826	0.0823141
SSH2	4.16255e-06	0.324239	0.721	0.641	0.0827974
TMEM8A	4.29624e-06	-0.268507	0.387	0.532	0.0854566
TEX2	4.34298e-06	-0.252122	0.46	0.616	0.0863862
PCYT1B	4.37362e-06	0.26708	0.188	0.104	0.0869956
RFX4	4.38529e-06	-0.296732	0.411	0.539	0.0872277
NOS1	4.43112e-06	-0.25914	0.526	0.644	0.0881395
NCAM2	4.45782e-06	0.354857	0.498	0.384	0.0886705
CNTNAP4	4.59898e-06	0.250221	0.286	0.182	0.0914782
AP002884.2	4.63749e-06	0.303932	0.418	0.306	0.0922444
CNKSR2	4.68823e-06	0.292021	0.226	0.134	0.0932537
CD83	4.77977e-06	-0.275388	0.226	0.359	0.0950743
RTN1	4.81931e-06	0.257807	0.345	0.233	0.0958608
AIM1	4.83938e-06	0.255186	0.725	0.62	0.0962601
ZNF366	4.92758e-06	-0.320021	0.216	0.346	0.0980146
LITAF	4.95388e-06	-0.258171	0.676	0.775	0.0985376
HIP1R	5.00835e-06	-0.264614	0.404	0.531	0.0996212
LRRN2	5.03527e-06	-0.27426	0.355	0.502	0.100157
DOCK3	5.33445e-06	0.262178	0.523	0.417	0.106107
PSMG4	5.50049e-06	-0.270424	0.564	0.711	0.10941
FAM19A2	5.5469e-06	0.311219	0.648	0.542	0.110333
ADAMTS2	5.57138e-06	0.305655	0.296	0.189	0.11082
NALCN	5.58981e-06	0.273975	0.439	0.328	0.111187
ELFN2	5.64303e-06	0.344393	0.286	0.187	0.112245
HIRA	5.69446e-06	-0.308351	0.443	0.565	0.113269
EIF4G3	5.69807e-06	0.259659	0.697	0.612	0.11334
ANO2	5.77983e-06	0.304963	0.711	0.613	0.114967
CERS3	5.94108e-06	0.291305	0.181	0.098	0.118174
LYPD6	5.94229e-06	-0.280968	0.415	0.549	0.118198
RANBP3L	6.00962e-06	-0.252701	0.359	0.493	0.119537
DUSP9	6.08486e-06	-0.2609	0.22	0.353	0.121034
TAF4B	6.09092e-06	-0.284059	0.554	0.668	0.121154
CDK8	6.12854e-06	-0.257675	0.376	0.519	0.121903
RBFOX3	6.13129e-06	0.396013	0.561	0.465	0.121957
ADCY9	6.21117e-06	0.261371	0.537	0.421	0.123546
SAMD4A	6.30861e-06	0.337672	0.662	0.557	0.125485
ZADH2	6.49313e-06	-0.25395	0.268	0.409	0.129155
PLCD3	6.5414e-06	0.255781	0.348	0.241	0.130115
NNT	6.72306e-06	-0.276802	0.488	0.618	0.133728
GADD45A	6.85355e-06	-0.265147	0.268	0.399	0.136324
GRM8	7.0309e-06	0.340728	0.718	0.637	0.139852
DTNBP1	7.08623e-06	-0.291906	0.425	0.574	0.140952
RHCG	7.0879e-06	-0.253192	0.213	0.35	0.140985
HOXA3	7.1066e-06	-0.350796	0.401	0.522	0.141357
C4orf36	7.13923e-06	-0.276891	0.449	0.6	0.142006
ISYNA1	7.20964e-06	-0.266962	0.209	0.336	0.143407
ROR1	7.27559e-06	0.306116	0.564	0.477	0.144719
DENND2A	7.29411e-06	-0.261768	0.732	0.823	0.145087
PLD5	7.35041e-06	0.261861	0.488	0.374	0.146207
IGFBP7	7.40869e-06	-0.27181	0.728	0.832	0.147366
NBEA	7.60981e-06	0.337158	0.631	0.549	0.151367
ZNF804B	7.6498e-06	0.319276	0.547	0.455	0.152162
CYSTM1	7.67732e-06	-0.251729	0.753	0.82	0.15271
PDE7B	7.8785e-06	0.305634	0.777	0.7	0.156711
BTBD7	7.96525e-06	0.272359	0.526	0.435	0.158437
MYH11	7.99358e-06	0.261284	0.254	0.155	0.159
IQGAP2	8.39153e-06	0.331642	0.439	0.32	0.166916
CDH3	8.80524e-06	0.271096	0.439	0.332	0.175145
PHC2	9.1194e-06	-0.270054	0.645	0.765	0.181394
EPHA2	9.12932e-06	0.31319	0.394	0.301	0.181591
VTI1A	9.17995e-06	0.308226	0.624	0.534	0.182598
C12orf75	9.31895e-06	0.335562	0.512	0.407	0.185363
ACSL1	9.51758e-06	-0.265159	0.641	0.73	0.189314
GATA3	9.58913e-06	-0.258001	0.491	0.616	0.190737
RAB11FIP3	9.6891e-06	-0.331124	0.502	0.621	0.192726
DENND3	9.75554e-06	0.318732	0.554	0.46	0.194047
MTUS2	1.02565e-05	0.290611	0.624	0.513	0.204013
JAG1	1.06028e-05	-0.254485	0.551	0.668	0.2109
LHFPL2	1.07074e-05	0.26841	0.714	0.63	0.21298
ANP32A	1.08385e-05	-0.263831	0.418	0.544	0.21559
DGKB	1.09191e-05	0.29003	0.641	0.537	0.217191
YPEL2	1.13122e-05	-0.271945	0.481	0.612	0.22501
HNRNPUL2-BSCL2	1.13812e-05	-0.257715	0.505	0.626	0.226384
NCALD	1.14915e-05	0.25958	0.662	0.549	0.228577
LAMA3	1.15221e-05	0.342934	0.599	0.507	0.229186
DNAH14	1.15483e-05	0.301164	0.474	0.375	0.229708
FRMD6	1.19495e-05	0.294068	0.446	0.343	0.237688
PPFIA2	1.21223e-05	0.310451	0.575	0.481	0.241124
C22orf39	1.24273e-05	-0.295906	0.439	0.555	0.247191
ABHD2	1.34986e-05	0.308248	0.599	0.512	0.268501
PAX5	1.36805e-05	0.314797	0.352	0.247	0.272119
BIN1	1.3744e-05	0.314135	0.551	0.438	0.273381
SMAD7	1.38293e-05	-0.25642	0.697	0.783	0.27508
SGK2	1.40929e-05	-0.278336	0.314	0.444	0.280322
FUZ	1.45521e-05	-0.251947	0.369	0.504	0.289457
ADAMTSL1	1.45775e-05	0.336377	0.735	0.665	0.289962
CD59	1.53725e-05	-0.255888	0.523	0.642	0.305774
AP3S1	1.56641e-05	-0.250105	0.233	0.359	0.311574
HOXD8	1.62392e-05	-0.273716	0.272	0.393	0.323013
TTC34	1.63883e-05	0.300715	0.254	0.16	0.32598
SNX24	1.64127e-05	-0.253762	0.523	0.638	0.326464
LYN	1.74064e-05	0.276664	0.38	0.28	0.346231
GABBR2	1.74232e-05	0.328136	0.491	0.397	0.346565
LARGE2	1.75923e-05	-0.26406	0.279	0.4	0.349928
CCDC40	1.76904e-05	0.272575	0.39	0.284	0.351879
DMTN	1.85396e-05	-0.261016	0.366	0.5	0.368771
SCMH1	1.94815e-05	0.269882	0.554	0.461	0.387507
MCF2L2	1.9558e-05	0.2891	0.443	0.334	0.389028
SLC43A2	1.9703e-05	-0.289354	0.551	0.646	0.391912
COL15A1	1.97764e-05	0.267144	0.411	0.303	0.393372
CAMK2A	2.02569e-05	0.251435	0.213	0.126	0.40293
CYS1	2.03694e-05	-0.291771	0.467	0.589	0.405167
PDE3B	2.04786e-05	0.286016	0.293	0.199	0.407341
SLC25A30	2.07901e-05	-0.266903	0.404	0.533	0.413536
STEAP3	2.08749e-05	-0.286856	0.261	0.387	0.415222
RP1-138B7.6	2.15925e-05	-0.272478	0.348	0.471	0.429497
SH3GLB2	2.20834e-05	-0.271969	0.226	0.343	0.43926
DLGAP1	2.34397e-05	0.253458	0.93	0.902	0.466239
MEGF11	2.42201e-05	0.369905	0.61	0.524	0.481762
ZCCHC7	2.42319e-05	0.361165	0.505	0.425	0.481998
POLR3H	2.42448e-05	-0.254244	0.209	0.331	0.482253
PTPN11	2.43303e-05	0.259598	0.314	0.217	0.483954
RIT2	2.45183e-05	0.326416	0.359	0.259	0.487694
PDE6A	2.45782e-05	0.273145	0.314	0.218	0.488884
ZNF503	2.59139e-05	-0.263394	0.328	0.456	0.515453
LAMA2	2.69136e-05	0.297591	0.652	0.594	0.535338
KIAA0196	2.71029e-05	0.261869	0.38	0.278	0.539103
NWD2	2.7388e-05	0.256541	0.362	0.261	0.544775
DDR1	2.82234e-05	-0.261113	0.307	0.433	0.561391
MAN1A1	2.85885e-05	-0.255924	0.683	0.776	0.568653
FAM131C	3.09387e-05	-0.269683	0.373	0.501	0.615402
RP11-65B7.2	3.25798e-05	0.325938	0.397	0.3	0.648044
ELP3	3.35905e-05	0.251618	0.519	0.422	0.668149
MGAM	3.36313e-05	0.288165	0.317	0.223	0.66896
CYHR1	3.37358e-05	-0.256605	0.373	0.5	0.671039
TRAP1	3.45192e-05	-0.263431	0.474	0.591	0.686621
CLIP2	3.46576e-05	0.289226	0.456	0.36	0.689375
OGDHL	3.55411e-05	-0.251019	0.53	0.644	0.706948
AC002429.5	3.62775e-05	0.265384	0.352	0.25	0.721596
NAV3	3.62849e-05	0.348348	0.638	0.569	0.721742
SASH1	3.86458e-05	0.251447	0.662	0.565	0.768705
CDH12	3.88795e-05	0.399526	0.652	0.585	0.773352
USP9X	4.12366e-05	0.312801	0.54	0.464	0.820237
VPS13B	4.33273e-05	0.290701	0.672	0.635	0.861824
PCBP3	4.37869e-05	0.3835	0.355	0.263	0.870965
TXNL4A	4.62607e-05	-0.254671	0.554	0.657	0.920171
TPK1	4.81828e-05	0.259376	0.498	0.402	0.958403
TOX3	5.29363e-05	-0.264672	0.491	0.628	1
EGLN2	5.2998e-05	-0.26554	0.226	0.337	1
GRIK1	5.53989e-05	0.284455	0.509	0.412	1
PRICKLE1	5.62116e-05	0.315521	0.345	0.255	1
LINC01420	5.73524e-05	0.277275	0.383	0.285	1
SESN3	6.3155e-05	-0.252108	0.341	0.455	1
SHISA9	6.36817e-05	0.326914	0.617	0.523	1
ANKRD44	6.58948e-05	0.29089	0.603	0.521	1
GNB5	6.6149e-05	-0.253316	0.324	0.445	1
ADCY2	6.74781e-05	0.290523	0.46	0.365	1
LIMA1	6.9224e-05	0.261764	0.523	0.439	1
NELL2	6.97474e-05	0.285239	0.46	0.365	1
NRXN1	7.05843e-05	0.308745	0.742	0.7	1
WDR70	7.51381e-05	0.378196	0.505	0.409	1
TNIK	7.78213e-05	0.369649	0.523	0.436	1
GRM7	7.8614e-05	0.429883	0.69	0.616	1
ARHGAP22	8.00495e-05	0.294258	0.443	0.353	1
USP54	8.0669e-05	0.261438	0.456	0.364	1
SHROOM4	8.09944e-05	0.282539	0.582	0.491	1
GNA14	8.35215e-05	0.289497	0.355	0.267	1
HECW2	8.43681e-05	0.26748	0.449	0.354	1
FDFT1	8.66111e-05	-0.271527	0.425	0.537	1
ALPK2	8.71495e-05	0.298515	0.509	0.42	1
SLC16A12	8.86911e-05	0.261494	0.537	0.455	1
VSIG10	9.51354e-05	-0.254347	0.394	0.502	1
ROBO2	9.99652e-05	0.28048	0.857	0.839	1
PALM2	0.000101519	0.291291	0.443	0.353	1
ANXA3	0.000103658	0.269455	0.429	0.341	1
USP24	0.000104108	-0.267991	0.589	0.682	1
PDZRN4	0.000106993	0.288712	0.422	0.328	1
TBC1D7	0.000109896	0.263373	0.436	0.35	1
RP11-515E23.1	0.00011212	0.290494	0.331	0.246	1
CACNA2D1	0.000117631	0.263295	0.564	0.483	1
MDGA2	0.000122195	0.34178	0.645	0.577	1
SUPT3H	0.000123817	0.285694	0.596	0.506	1
ETV6	0.000126074	0.344162	0.672	0.625	1
MYRFL	0.000127749	0.275392	0.321	0.233	1
ACER3	0.000130621	0.297149	0.456	0.364	1
TRERF1	0.000136554	0.28929	0.596	0.511	1
MED27	0.000137718	0.26215	0.401	0.301	1
MTCL1	0.00013916	-0.257707	0.53	0.654	1
CDH1	0.000139319	0.258767	0.575	0.478	1
PDGFD	0.00014511	0.262606	0.338	0.25	1
RFWD2	0.000156484	0.28713	0.519	0.433	1
LDB2	0.000159086	0.451639	0.449	0.383	1
MMP26	0.000161071	0.280216	0.383	0.295	1
RASGRF1	0.000163473	0.251417	0.432	0.335	1
FAF1	0.000174357	0.275732	0.683	0.607	1
ITGA11	0.000179909	0.255612	0.275	0.191	1
EYA2	0.000183384	-0.265167	0.516	0.611	1
TENM4	0.000191639	0.283177	0.895	0.857	1
TCF7L2	0.000193178	0.283785	0.725	0.665	1
SH3PXD2B	0.000195609	0.32092	0.317	0.239	1
RTEL1-TNFRSF6B	0.0002059	0.256034	0.429	0.345	1
OPCML	0.000223151	0.279435	0.829	0.793	1
NXN	0.000225459	0.290178	0.477	0.395	1
KIZ	0.00022778	0.282763	0.369	0.277	1
VPS53	0.000235883	0.307734	0.456	0.372	1
CTC-490E21.12	0.000239521	-0.284077	0.237	0.339	1
DENND5B	0.000241068	0.298478	0.585	0.509	1
GRIN2A	0.000242798	0.32649	0.613	0.54	1
PTPN1	0.000259788	0.257265	0.516	0.45	1
MMRN2	0.000267647	-0.256073	0.47	0.557	1
MYT1	0.000272123	0.311049	0.202	0.129	1
HUS1	0.0002724	0.271489	0.592	0.523	1
REPS2	0.000274107	0.278629	0.446	0.364	1
MYO9B	0.000290772	0.260667	0.509	0.439	1
SPOCK3	0.000294773	0.349006	0.422	0.333	1
RARB	0.000320668	0.259559	0.662	0.592	1
CCDC91	0.000325121	0.26385	0.645	0.553	1
TRAF3	0.000333866	0.258432	0.331	0.248	1
SYN3	0.00034743	0.326986	0.822	0.781	1
DOCK9	0.000352878	0.287675	0.662	0.605	1
BCL10	0.000363472	-0.250363	0.31	0.408	1
STON2	0.000364222	0.267239	0.704	0.647	1
PRRG1	0.000371772	0.291404	0.331	0.254	1
RASSF3	0.000374733	0.253277	0.449	0.367	1
OCA2	0.000442106	0.417648	0.449	0.374	1
TLL1	0.000448738	0.275419	0.296	0.216	1
ERC1	0.000523427	0.280208	0.683	0.614	1
CASK	0.000532712	0.356267	0.561	0.503	1
SLC25A13	0.000538509	0.258359	0.652	0.582	1
AC013264.1	0.000547558	0.252781	0.578	0.506	1
HOXD10	0.000617053	-0.268713	0.47	0.553	1
TRPC6	0.000625518	0.312758	0.505	0.43	1
KCNK2	0.000662786	0.270692	0.376	0.293	1
AL022397.1	0.000756009	0.265882	0.251	0.178	1
SLC4A10	0.000855957	0.387247	0.425	0.344	1
TTN	0.000895004	0.259192	0.338	0.261	1
C16orf95	0.000919647	0.29417	0.411	0.337	1
EPS15L1	0.00092849	-0.251065	0.484	0.576	1
GRM5	0.00097627	0.335917	0.502	0.445	1
PLEKHA1	0.00102018	0.26054	0.397	0.33	1
COL23A1	0.00102976	0.279962	0.544	0.488	1
NEGR1	0.00108714	0.255003	0.652	0.607	1
COL25A1	0.001159	0.313727	0.474	0.402	1
SYT14	0.00117327	0.264111	0.251	0.181	1
RBM19	0.00124278	0.272349	0.38	0.31	1
DKK2	0.0012838	0.277259	0.345	0.276	1
METTL15	0.00135818	0.251334	0.561	0.503	1
ABLIM2	0.00137986	0.25112	0.523	0.458	1
SYNPR	0.00139375	0.438222	0.369	0.305	1
STXBP6	0.00141118	0.277356	0.39	0.315	1
PLCE1	0.00147715	0.277866	0.334	0.266	1
DMRT1	0.00151164	0.274681	0.23	0.162	1
PPP2R2B	0.00151909	0.290302	0.509	0.434	1
KCNT2	0.00162345	0.254863	0.369	0.301	1
RP11-145E5.5	0.00169531	0.269102	0.589	0.543	1
HS6ST3	0.00200492	0.310556	0.547	0.5	1
ABCC4	0.002166	0.319482	0.624	0.585	1
MSN	0.00219475	0.274326	0.544	0.492	1
SLC39A11	0.00223164	0.316744	0.544	0.488	1
NCAM1	0.00233694	0.251778	0.334	0.263	1
ADAMTS12	0.00235971	0.250171	0.554	0.46	1
ARFGAP3	0.00259308	0.293561	0.369	0.309	1
COL13A1	0.00261336	0.375469	0.286	0.22	1
SPATA5	0.00280388	0.251853	0.53	0.469	1
ATP2B3	0.00308877	0.30487	0.202	0.142	1
ADGRB3	0.00360034	0.268034	0.589	0.531	1
THSD4	0.00396439	0.264679	0.805	0.755	1
LRRC7	0.004406	0.257352	0.443	0.389	1
FAM129B	0.00482837	0.274262	0.613	0.6	1
SCFD2	0.00493002	0.253547	0.638	0.572	1
TRIOBP	0.00704222	0.262103	0.484	0.42	1
APBA2	0.00718985	0.259611	0.355	0.293	1
STPG2	0.00791854	0.285586	0.742	0.741	1
CCDC3	0.00837465	0.376976	0.303	0.249	1
SEMA6A	0.0092956	0.251668	0.481	0.425	1
NTRK1	0.0182289	0.27278	0.199	0.153	1
EDA	0.0249232	0.341891	0.394	0.349	1
DOCK2	0.0256821	0.268655	0.617	0.59	1
NTN1	0.0356662	0.260829	0.533	0.496	1
MEGF6	0.0356855	0.254294	0.366	0.326	1
ZNF423	0.0431774	0.287256	0.686	0.671	1
KCNMA1	0.0510849	0.343946	0.714	0.724	1
F8	0.0568317	0.261334	0.31	0.27	1
IL1RAPL2	0.191608	0.380645	0.801	0.753	1
FRMD4A	0.616721	0.286073	0.927	0.933	1

## Sheet: CNT_PC
	p_val	avg_log2FC	pct.1	pct.2	p_val_adj
HRH1	5.44184e-297	0.974213	0.556	0.113	1.08244e-292
MACROD1	2.117e-237	-0.790056	0.816	0.954	4.21093e-233
PTPRN2	3.53632e-236	0.96602	0.837	0.527	7.03409e-232
IL4R	6.16665e-223	0.743812	0.416	0.068	1.22661e-218
NDRG1	1.36565e-215	-0.907011	0.769	0.916	2.71641e-211
CASZ1	1.23754e-213	-0.685051	0.903	0.967	2.46158e-209
ASIC2	7.33533e-210	0.884374	0.891	0.67	1.45907e-205
DEFB1	1.14674e-208	-1.01969	0.34	0.679	2.28098e-204
NTM	6.79606e-190	0.785912	0.871	0.652	1.3518e-185
ATP6V0D1	8.66493e-188	-0.749036	0.695	0.874	1.72354e-183
PRDM16	1.16273e-182	-0.569533	0.963	0.989	2.3128e-178
LDLRAD4	1.19958e-180	0.848434	0.789	0.516	2.38608e-176
SLCO3A1	8.98719e-179	0.739618	0.853	0.587	1.78764e-174
SDK2	1.12008e-177	0.808784	0.643	0.306	2.22794e-173
ADAM12	1.06088e-174	0.773083	0.63	0.291	2.11019e-170
PTPRT	5.60385e-173	0.818333	0.824	0.562	1.11466e-168
KCNIP4	6.23355e-172	0.687396	0.919	0.735	1.23991e-167
ERC2	7.25448e-172	0.771516	0.808	0.536	1.44299e-167
PTPRD	1.34044e-170	0.688269	0.941	0.807	2.66628e-166
RBFOX1	2.20476e-170	0.743682	0.864	0.603	4.38548e-166
TNIK	8.77515e-165	0.766236	0.707	0.396	1.74546e-160
CDH13	5.05211e-161	0.757329	0.805	0.524	1.00492e-156
RUNX1	1.10552e-158	0.604784	0.973	0.891	2.19899e-154
GAS7	6.83026e-156	0.701779	0.531	0.205	1.35861e-151
CNTNAP2	2.41611e-154	0.685121	0.922	0.76	4.80588e-150
PPARGC1A	6.26127e-154	-0.756323	0.653	0.83	1.24543e-149
HSD11B2	3.80062e-153	-0.755945	0.368	0.658	7.55982e-149
SPOCK1	2.12256e-151	0.714008	0.787	0.523	4.22198e-147
FAM53B	1.90394e-148	-0.61963	0.768	0.897	3.78712e-144
PECAM1	6.48756e-148	0.665668	0.481	0.173	1.29044e-143
PTPRE	1.1501e-147	0.706042	0.566	0.26	2.28766e-143
TENM2	1.04238e-146	0.671269	0.865	0.69	2.07339e-142
NRXN3	6.17119e-145	0.68729	0.912	0.752	1.22751e-140
DLGAP2	3.63259e-144	0.759863	0.796	0.548	7.22559e-140
CXXC5	1.01103e-139	-0.629964	0.74	0.874	2.01103e-135
RYR3	6.73264e-139	0.681352	0.693	0.395	1.33919e-134
ANKFN1	1.21325e-137	0.663035	0.629	0.327	2.41328e-133
RP11-12J10.3	1.58318e-137	-0.575885	0.808	0.909	3.1491e-133
RBMS3	3.03946e-137	0.684835	0.84	0.62	6.0458e-133
CAMK1D	2.13174e-135	0.667046	0.727	0.461	4.24025e-131
MSI2	9.26013e-135	-0.497916	0.953	0.978	1.84193e-130
LOXL2	9.34299e-135	0.649363	0.553	0.253	1.85842e-130
RAPGEF4	5.30204e-134	0.623828	0.602	0.301	1.05463e-129
RECQL5	3.62813e-132	-0.627464	0.716	0.86	7.21672e-128
AGBL1	5.78095e-130	0.680634	0.709	0.434	1.14989e-125
ATP11A	7.7963e-130	0.665764	0.761	0.507	1.55076e-125
GRID1	3.67831e-128	0.690422	0.761	0.503	7.31653e-124
WNT7A	8.69017e-128	0.531315	0.347	0.09	1.72856e-123
FAM19A5	2.97455e-127	0.742757	0.517	0.228	5.91668e-123
SEMA5B	5.25189e-127	0.647004	0.536	0.248	1.04465e-122
WDFY4	3.07264e-126	0.565198	0.48	0.192	6.11178e-122
IRAK2	1.33028e-124	0.606961	0.536	0.246	2.64606e-120
ARHGEF10L	6.70744e-123	-0.535182	0.824	0.928	1.33418e-118
ATP10A	1.15589e-121	0.577542	0.488	0.203	2.29919e-117
DSCAM	2.06977e-121	0.648159	0.688	0.418	4.11698e-117
HECW2	5.77524e-121	0.606279	0.61	0.32	1.14875e-116
SASH1	1.26261e-120	0.614568	0.759	0.521	2.51145e-116
CREB5	2.21124e-120	0.615325	0.767	0.548	4.39838e-116
CTNNA2	4.65784e-120	0.625217	0.878	0.719	9.26491e-116
CHST11	3.84338e-119	0.595441	0.688	0.418	7.64487e-115
CDH4	2.38102e-118	0.668701	0.748	0.503	4.73609e-114
SMIM5	9.82047e-118	-0.638564	0.459	0.693	1.95339e-113
CD44	1.21667e-117	0.518068	0.388	0.127	2.42008e-113
PCSK5	3.06529e-117	0.60856	0.748	0.502	6.09717e-113
DAB1	1.97417e-116	0.610452	0.89	0.743	3.92682e-112
CACNA2D3	8.14681e-116	0.615906	0.777	0.537	1.62048e-111
LRRC4C	2.21689e-115	0.608382	0.841	0.654	4.40962e-111
TMEM132D	4.3995e-115	0.642927	0.699	0.432	8.75104e-111
RFTN1	7.547e-115	0.566791	0.568	0.289	1.50117e-110
CAMTA1	2.07159e-114	0.510354	0.973	0.937	4.1206e-110
NPAS3	4.96634e-114	0.568748	0.795	0.578	9.87855e-110
ASB2	8.49288e-114	0.465625	0.331	0.091	1.68932e-109
HPSE2	1.08523e-113	0.635206	0.616	0.347	2.15863e-109
KCNMA1	4.63106e-113	0.606097	0.797	0.604	9.21164e-109
SLC35F3	8.03791e-113	0.542286	0.556	0.281	1.59882e-108
KLF13	1.45421e-112	-0.536032	0.808	0.905	2.89257e-108
COL23A1	3.96065e-112	0.635513	0.688	0.454	7.87813e-108
NR4A1	7.44521e-111	-0.698078	0.672	0.818	1.48093e-106
NTRK3	2.16195e-109	0.598162	0.568	0.298	4.30034e-105
AFF3	2.82451e-109	0.621015	0.588	0.322	5.61822e-105
PDE4B	1.39603e-108	0.571497	0.736	0.494	2.77685e-104
BTG2	2.28375e-108	-0.621988	0.304	0.553	4.5426e-104
GMDS	9.1641e-108	0.558902	0.845	0.682	1.82283e-103
SORBS1	2.49522e-106	0.577313	0.793	0.58	4.96324e-102
PIEZO2	3.37928e-106	0.603548	0.581	0.321	6.72172e-102
GNG7	4.68517e-106	-0.482705	0.812	0.912	9.31928e-102
PXDN	6.44461e-106	0.539681	0.411	0.161	1.2819e-101
NCALD	2.39871e-105	0.572176	0.626	0.366	4.77127e-101
ARHGAP26	4.96483e-105	0.55347	0.794	0.569	9.87554e-101
DCC	1.62908e-104	0.591288	0.751	0.518	3.2404e-100
TNR	3.1193e-104	0.587113	0.699	0.457	6.20461e-100
RNF165	3.25532e-104	0.528238	0.458	0.197	6.47516e-100
KCNK3	5.59806e-104	0.521081	0.432	0.178	1.11351e-99
DLG2	5.65404e-104	0.506194	0.951	0.86	1.12464e-99
TENM4	4.99754e-103	0.560861	0.867	0.721	9.94061e-99
OPCML	5.02423e-103	0.566553	0.869	0.725	9.99369e-99
PSD3	1.26441e-102	0.549349	0.866	0.699	2.51504e-98
TMPRSS2	1.39573e-102	-0.598459	0.641	0.799	2.77624e-98
EPB41L1	1.71873e-102	-0.480774	0.784	0.9	3.41873e-98
CPNE4	1.83421e-102	0.575101	0.694	0.447	3.64842e-98
CTBP2	3.74217e-102	-0.45008	0.86	0.935	7.44356e-98
DNER	5.78359e-102	0.591917	0.587	0.327	1.15041e-97
SLC25A25	7.31019e-102	-0.528398	0.704	0.831	1.45407e-97
TRPM8	1.83689e-101	0.515153	0.468	0.21	3.65375e-97
JAK3	2.58115e-101	0.363125	0.244	0.048	5.13417e-97
DPP6	4.5141e-101	0.571661	0.821	0.647	8.97899e-97
CHST15	4.65836e-101	0.416045	0.311	0.091	9.26595e-97
[truncated: 1,328 more rows]

## Sheet: IC
	p_val	avg_log2FC	pct.1	pct.2	p_val_adj
[truncated: 1,027 more rows]

[truncated: 3 more sheets: ENDO, FIB, LEUK]
