# Supplementary material for: Defining cellular complexity in human autosomal dominant polycystic kidney disease by multimodal single cell analysis
Source: Nat Commun. 2022 Oct 30;13:6497. doi: 10.1038/s41467-022-34255-z (PMC9618568; doi:10.1038/s41467-022-34255-z)
Supplement: Supplementary file 13 — Supplementary Data 10 [file 41467_2022_34255_MOESM13_ESM.xlsx]

## Sheet: PT1
	p_val	avg_log2FC	pct.1	pct.2	p_val_adj	gene
MA0017.1	0	5.5212	0.996	0.24	0	NR2F1
MA0018.1	0	-1.23971	0.085	0.454	0	CREB1
MA0024.1	0	-0.684542	0.297	0.564	0	E2F1
MA0028.1	0	-0.756886	0.168	0.457	0	ELK1
MA0030.1	0	-0.967238	0.204	0.571	0	FOXF2
MA0031.1	0	-0.749124	0.265	0.543	0	FOXD1
MA0033.1	0	-0.442418	0.352	0.547	0	FOXL1
MA0037.1	0	0.585093	0.629	0.364	0	GATA3
MA0042.1	0	-0.697124	0.212	0.517	0	FOXI1
MA0050.1	0	-0.654254	0.179	0.449	0	IRF1
MA0051.1	0	-0.54454	0.209	0.439	0	IRF2
MA0052.1	0	-1.50389	0.088	0.619	0	MEF2A
MA0056.1	0	-0.309828	0.212	0.449	0	MZF1
MA0057.1	0	-0.526146	0.194	0.417	0	MZF1(var.2)
MA0105.1	0	-0.636707	0.119	0.323	0	NFKB1
MA0062.1	0	-0.626471	0.149	0.378	0	GABPA
MA0065.1	0	4.09102	0.994	0.263	0	PPARG::RXRA
MA0071.1	0	-0.950795	0.281	0.611	0	RORA
MA0073.1	0	-0.613869	0.135	0.414	0	RREB1
MA0074.1	0	0.523646	0.635	0.427	0	RXRA::VDR
MA0076.1	0	-0.670298	0.2	0.452	0	ELK4
MA0079.1	0	-0.46029	0.176	0.41	0	SP1
MA0080.1	0	-0.851978	0.061	0.406	0	SPI1
MA0084.1	0	-0.451034	0.348	0.541	0	SRY
MA0095.1	0	0.378661	0.552	0.356	0	YY1
MA0098.1	0	-0.851978	0.061	0.406	0	ETS1
MA0101.1	0	-0.89623	0.088	0.344	0	REL
MA0107.1	0	-0.67523	0.118	0.332	0	RELA
MA0115.1	0	3.40775	0.989	0.283	0	NR1H2::RXRA
MA0119.1	0	0.721326	0.607	0.369	0	NFIC::TLX1
MA0130.1	0	0.465593	0.554	0.337	0	ZNF354C
MA0137.1	0	-0.788868	0.115	0.425	0	STAT1
MA0138.1	0	0.531684	0.636	0.392	0	REST
MA0139.1	0	-0.533806	0.296	0.52	0	CTCF
MA0148.1	0	-0.982695	0.156	0.536	0	FOXA1
MA0138.2	0	0.651632	0.666	0.382	0	REST
MA0137.2	0	-0.518455	0.177	0.374	0	STAT1
MA0152.1	0	-1.20748	0.097	0.56	0	NFATC2
MA0153.1	0	2.31721	0.977	0.4	0	HNF1B
MA0156.1	0	-1.11761	0.046	0.327	0	FEV
MA0157.1	0	-0.914079	0.198	0.53	0	FOXO3
MA0160.1	0	-0.653877	0.373	0.604	0	NR4A2
MA0080.2	0	-0.949644	0.042	0.29	0	SPI1
MA0018.2	0	-1.14932	0.112	0.455	0	CREB1
MA0099.2	0	-1.91763	0.008	0.213	0	FOS::JUN
MA0079.2	0	-0.483796	0.138	0.471	0	SP1
MA0442.1	0	0.391835	0.606	0.386	0	SOX10
MA0148.2	0	-0.980033	0.158	0.537	0	FOXA1
MA0462.1	0	-1.27073	0.013	0.208	0	BATF::JUN
MA0465.1	0	-1.1056	0.142	0.56	0	CDX2
MA0466.1	0	1.2724	0.729	0.295	0	CEBPB
MA0470.1	0	-0.829541	0.122	0.507	0	E2F4
MA0471.1	0	-0.465209	0.18	0.44	0	E2F6
MA0473.1	0	-0.962496	0.034	0.291	0	ELF1
MA0475.1	0	-1.1354	0.028	0.313	0	FLI1
MA0476.1	0	-2.00398	0.007	0.21	0	FOS
MA0477.1	0	-2.12296	0.007	0.213	0	FOSL1
MA0478.1	0	-2.43588	0.007	0.226	0	FOSL2
MA0484.1	0	7.55986	0.998	0.228	0	HNF4G
MA0489.1	0	-2.09424	0.006	0.213	0	JUN(var.2)
MA0490.1	0	-2.29067	0.006	0.214	0	JUNB
MA0491.1	0	-2.27002	0.006	0.216	0	JUND
MA0495.1	0	1.82823	0.839	0.269	0	MAFF
MA0496.1	0	1.76364	0.851	0.283	0	MAFK
MA0497.1	0	-0.46149	0.257	0.49	0	MEF2C
MA0504.1	0	1.92438	0.946	0.317	0	NR2C2
MA0506.1	0	-0.760574	0.237	0.574	0	NRF1
MA0507.1	0	-0.995963	0.176	0.58	0	POU2F2
MA0516.1	0	-0.514652	0.106	0.458	0	SP2
MA0517.1	0	-0.728894	0.112	0.421	0	STAT1::STAT2
MA0523.1	0	0.780304	0.711	0.378	0	TCF7L2
MA0527.1	0	-0.785779	0.229	0.549	0	ZBTB33
MA0102.3	0	1.00848	0.686	0.298	0	CEBPA
MA0024.2	0	-0.679029	0.153	0.49	0	E2F1
MA0162.2	0	-0.72352	0.066	0.464	0	EGR1
MA0076.2	0	-0.97825	0.08	0.38	0	ELK4
MA0148.3	0	-0.816804	0.223	0.538	0	FOXA1
MA0114.2	0	7.36788	0.998	0.229	0	HNF4A
MA0050.2	0	-0.38584	0.163	0.376	0	IRF1
MA0052.2	0	-0.457158	0.268	0.481	0	MEF2A
MA0105.3	0	-0.92382	0.088	0.361	0	NFKB1
MA0014.2	0	0.917816	0.707	0.361	0	PAX5
MA0079.3	0	-0.335942	0.168	0.414	0	SP1
MA0083.2	0	-0.714893	0.183	0.459	0	SRF
MA0137.3	0	-0.474024	0.196	0.382	0	STAT1
MA0593.1	0	-1.16818	0.134	0.552	0	FOXP2
MA0597.1	0	0.744936	0.702	0.396	0	THAP1
MA0598.1	0	-0.578833	0.114	0.341	0	EHF
MA0599.1	0	-0.586716	0.082	0.426	0	KLF5
MA0600.1	0	-1.22445	0.097	0.527	0	RFX2
MA0612.1	0	-0.55491	0.344	0.565	0	EMX1
MA0613.1	0	-0.944104	0.229	0.563	0	FOXG1
MA0625.1	0	-1.59141	0.069	0.595	0	NFATC3
MA0628.1	0	0.556427	0.731	0.518	0	POU6F1
MA0630.1	0	-0.674094	0.307	0.584	0	SHOX
MA0634.1	0	-0.99068	0.219	0.605	0	ALX3
MA0598.2	0	-1.09396	0.068	0.376	0	EHF
MA0640.1	0	-1.12252	0.055	0.364	0	ELF3
MA0641.1	0	-1.01783	0.08	0.39	0	ELF4
MA0136.2	0	-1.03217	0.049	0.319	0	ELF5
MA0027.2	0	-0.745932	0.278	0.566	0	EN1
MA0642.1	0	-0.834194	0.237	0.56	0	EN2
MA0644.1	0	-0.812819	0.257	0.576	0	ESX1
MA0645.1	0	-0.889189	0.076	0.339	0	ETV6
MA0475.2	0	-0.930858	0.127	0.433	0	FLI1
MA0042.2	0	-0.902151	0.221	0.542	0	FOXI1
MA0033.2	0	-0.902151	0.221	0.542	0	FOXL1
MA0157.2	0	-0.749124	0.265	0.543	0	FOXO3
MA0647.1	0	-1.72953	0.091	0.641	0	GRHL1
MA0046.2	0	3.53576	0.995	0.307	0	HNF1A
MA0153.2	0	3.94748	0.997	0.304	0	HNF1B
MA0650.1	0	-1.09298	0.154	0.586	0	HOXA13
MA0652.1	0	-0.738396	0.16	0.437	0	IRF8
MA0653.1	0	-0.536291	0.186	0.402	0	IRF9
MA0654.1	0	-0.688811	0.301	0.574	0	ISX
MA0655.1	0	-2.2464	0.006	0.228	0	JDP2
MA0656.1	0	-1.09564	0.073	0.373	0	JDP2(var.2)
MA0657.1	0	-0.541051	0.201	0.421	0	KLF13
MA0659.1	0	2.16162	0.892	0.27	0	MAFG
MA0660.1	0	-0.579886	0.254	0.5	0	MEF2B
MA0661.1	0	-0.579408	0.361	0.584	0	MEOX1
MA0662.1	0	-0.715719	0.313	0.59	0	MIXL1
MA0666.1	0	-0.813765	0.228	0.549	0	MSX1
MA0685.1	0	-0.698682	0.096	0.456	0	SP4
MA0080.4	0	-0.558636	0.124	0.337	0	SPI1
MA0687.1	0	-0.555958	0.133	0.35	0	SPIC
MA0090.2	0	-0.914429	0.157	0.454	0	TEAD1
MA0691.1	0	0.538661	0.553	0.346	0	TFAP4
MA0145.3	0	-1.5911	0.107	0.626	0	TFCP2
MA0699.1	0	-0.781038	0.253	0.564	0	LBX2
MA0701.1	0	-0.688811	0.301	0.574	0	LHX9
MA0702.1	0	-0.669335	0.334	0.599	0	LMX1A
MA0706.1	0	-0.535486	0.343	0.565	0	MEOX2
MA0708.1	0	-0.813765	0.228	0.549	0	MSX2
MA0710.1	0	-0.523669	0.362	0.569	0	NOTO
MA0712.1	0	0.577508	0.689	0.456	0	OTX2
MA0132.2	0	-0.724274	0.322	0.604	0	PDX1
MA0715.1	0	-0.458433	0.332	0.539	0	PROP1
MA0716.1	0	-0.688811	0.301	0.574	0	PRRX1
MA0717.1	0	-0.688811	0.301	0.574	0	RAX2
MA0718.1	0	-0.508661	0.359	0.563	0	RAX
MA0721.1	0	-0.519872	0.362	0.573	0	UNCX
MA0723.1	0	-0.670276	0.315	0.577	0	VAX2
MA0725.1	0	-0.503801	0.394	0.586	0	VSX1
MA0726.1	0	-0.503801	0.394	0.586	0	VSX2
MA0112.3	0	0.761512	0.659	0.389	0	ESR1
MA0141.3	0	-1.82533	0.169	0.653	0	ESRRB
MA0017.2	0	1.53383	0.853	0.355	0	NR2F1
MA0113.3	0	0.80846	0.753	0.52	0	NR3C1
MA0727.1	0	0.731298	0.739	0.527	0	NR3C2
MA0729.1	0	1.43851	0.836	0.347	0	RARA
MA0472.2	0	-0.863248	0.14	0.494	0	EGR2
MA0732.1	0	-0.769876	0.121	0.477	0	EGR3
MA0733.1	0	-0.702395	0.134	0.454	0	EGR4
MA0738.1	0	0.703932	0.641	0.376	0	HIC2
MA0740.1	0	-0.578919	0.162	0.468	0	KLF14
MA0741.1	0	-0.661892	0.098	0.463	0	KLF16
MA0746.1	0	-0.530702	0.122	0.424	0	SP3
MA0747.1	0	-0.528938	0.139	0.432	0	SP8
MA0748.1	0	-0.573069	0.277	0.51	0	YY2
MA0753.1	0	-0.741526	0.152	0.423	0	ZNF740
MA0758.1	0	-0.685806	0.227	0.497	0	E2F7
MA0473.2	0	-1.12407	0.078	0.427	0	ELF1
MA0759.1	0	-0.701363	0.204	0.456	0	ELK3
MA0760.1	0	-0.752537	0.146	0.398	0	ERF
MA0474.2	0	-0.886643	0.13	0.419	0	ERG
MA0098.3	0	-0.896868	0.122	0.413	0	ETS1
MA0761.1	0	-0.62075	0.216	0.444	0	ETV1
MA0762.1	0	-0.992437	0.102	0.403	0	ETV2
MA0763.1	0	-0.627401	0.209	0.433	0	ETV3
MA0764.1	0	-0.583238	0.227	0.438	0	ETV4
MA0765.1	0	-0.660422	0.188	0.429	0	ETV5
MA0156.2	0	-0.546461	0.22	0.419	0	FEV
MA0768.1	0	1.06672	0.795	0.37	0	LEF1
MA0772.1	0	-0.591471	0.203	0.459	0	IRF7
MA0052.3	0	-0.616382	0.244	0.521	0	MEF2A
MA0773.1	0	-0.603972	0.237	0.498	0	MEF2D
MA0782.1	0	0.621503	0.585	0.375	0	PKNOX1
MA0784.1	0	-1.05499	0.193	0.609	0	POU1F1
MA0785.1	0	-1.41764	0.117	0.626	0	POU2F1
MA0786.1	0	-1.61482	0.092	0.647	0	POU3F1
MA0787.1	0	-1.36584	0.125	0.624	0	POU3F2
MA0788.1	0	-1.22682	0.151	0.63	0	POU3F3
MA0789.1	0	-1.39229	0.138	0.621	0	POU3F4
MA0792.1	0	-1.34378	0.149	0.62	0	POU5F1B
MA0793.1	0	-0.551474	0.318	0.547	0	POU6F2
MA0600.2	0	-1.60481	0.078	0.578	0	RFX2
MA0798.1	0	-1.56378	0.081	0.571	0	RFX3
MA0799.1	0	-1.2937	0.101	0.537	0	RFX4
MA0510.2	0	-1.69158	0.062	0.578	0	RFX5
MA0808.1	0	-0.719107	0.189	0.429	0	TEAD3
MA0809.1	0	-0.881969	0.156	0.442	0	TEAD4
MA0821.1	0	0.762201	0.649	0.371	0	HES5
MA0822.1	0	0.856234	0.693	0.383	0	HES7
MA0834.1	0	-0.968636	0.101	0.383	0	ATF7
MA0835.1	0	-0.634429	0.14	0.34	0	BATF3
MA0836.1	0	0.522124	0.588	0.383	0	CEBPD
MA0838.1	0	0.606637	0.599	0.366	0	CEBPG
MA0841.1	0	-1.7926	0.011	0.227	0	NFE2
MA0842.1	0	1.45826	0.804	0.322	0	NRL
MA0844.1	0	-0.494428	0.229	0.415	0	XBP1
MA0845.1	0	-0.522372	0.298	0.523	0	FOXB1
MA0032.2	0	-0.73143	0.222	0.538	0	FOXC1
MA0846.1	0	-0.91741	0.162	0.555	0	FOXC2
MA0847.1	0	-0.902151	0.221	0.542	0	FOXD2
MA0848.1	0	-0.902151	0.221	0.542	0	FOXO4
MA0849.1	0	-0.902151	0.221	0.542	0	FOXO6
MA0850.1	0	-0.902151	0.221	0.542	0	FOXP3
MA0855.1	0	3.81267	0.992	0.27	0	RXRB
MA0856.1	0	4.19349	0.994	0.263	0	RXRG
MA0862.1	0	-0.527495	0.291	0.492	0	GMEB2
MA0864.1	0	-0.622316	0.284	0.542	0	E2F2
MA0865.1	0	-0.604147	0.227	0.479	0	E2F8
MA0028.2	0	-0.746779	0.183	0.449	0	ELK1
MA0873.1	0	-0.616497	0.295	0.538	0	HOXD12
MA0875.1	0	-0.885209	0.241	0.58	0	BARX1
MA0876.1	0	-0.813765	0.228	0.549	0	BSX
MA0878.1	0	-1.00511	0.168	0.567	0	CDX1
MA0882.1	0	-0.567219	0.305	0.532	0	DLX6
MA0889.1	0	-0.764278	0.275	0.574	0	GBX1
MA0890.1	0	-0.822889	0.257	0.57	0	GBX2
MA0893.1	0	-0.644012	0.324	0.589	0	GSX2
MA0899.1	0	-1.23018	0.127	0.591	0	HOXA10
MA0900.1	0	-0.784134	0.274	0.576	0	HOXA2
MA0901.1	0	-1.31919	0.118	0.611	0	HOXB13
MA0905.1	0	-0.648803	0.259	0.515	0	HOXC10
MA0906.1	0	-0.598391	0.3	0.536	0	HOXC12
MA0907.1	0	-0.521435	0.315	0.533	0	HOXC13
MA0908.1	0	-0.659062	0.264	0.525	0	HOXD11
MA0909.1	0	-1.19359	0.137	0.597	0	HOXD13
MA0018.3	0	-0.615818	0.128	0.314	0	CREB1
MA0852.2	0	-1.07859	0.179	0.554	0	FOXK1
MA1103.1	0	-0.931783	0.207	0.541	0	FOXK2
MA0481.2	0	-0.888357	0.217	0.536	0	FOXP1
MA1105.1	0	-1.1561	0.17	0.602	0	GRHL2
MA1107.1	0	-0.449859	0.173	0.378	0	KLF9
MA0495.2	0	1.64781	0.756	0.231	0	MAFF
MA0496.2	0	1.6879	0.779	0.24	0	MAFK
MA1109.1	0	0.551042	0.532	0.343	0	NEUROD1
MA1115.1	0	-0.988835	0.182	0.571	0	POU5F1
MA1121.1	0	-0.819633	0.167	0.432	0	TEAD2
MA1122.1	0	-0.928191	0.125	0.534	0	TFDP1
MA0750.2	0	-0.825726	0.077	0.366	0	ZBTB7A
MA0099.3	0	-2.61494	0.005	0.228	0	FOS::JUN
MA1127.1	0	-1.23117	0.062	0.378	0	FOSB::JUN
MA1128.1	0	-2.47609	0.005	0.219	0	FOSL1::JUN
MA1129.1	0	-1.04013	0.109	0.414	0	FOSL1::JUN(var.2)
MA1130.1	0	-2.53343	0.005	0.22	0	FOSL2::JUN
MA1131.1	0	-1.06269	0.073	0.346	0	FOSL2::JUN(var.2)
MA1132.1	0	-2.29404	0.006	0.239	0	JUN::JUNB
MA1133.1	0	-0.892237	0.114	0.381	0	JUN::JUNB(var.2)
MA1134.1	0	-2.50871	0.005	0.221	0	FOS::JUNB
MA1135.1	0	-2.66195	0.005	0.231	0	FOSB::JUNB
MA1136.1	0	-0.945632	0.1	0.376	0	FOSB::JUNB(var.2)
MA1137.1	0	-2.48799	0.005	0.223	0	FOSL1::JUNB
MA1138.1	0	-2.57134	0.005	0.223	0	FOSL2::JUNB
MA1139.1	0	-1.18772	0.071	0.383	0	FOSL2::JUNB(var.2)
MA1140.1	0	-1.1695	0.094	0.425	0	JUNB(var.2)
MA1141.1	0	-2.40283	0.005	0.213	0	FOS::JUND
MA1142.1	0	-2.52132	0.006	0.225	0	FOSL1::JUND
MA1143.1	0	-0.791211	0.143	0.404	0	FOSL1::JUND(var.2)
MA1144.1	0	-2.59666	0.005	0.225	0	FOSL2::JUND
MA1145.1	0	-0.804587	0.102	0.337	0	FOSL2::JUND(var.2)
MA1146.1	0	0.66756	0.646	0.395	0	NR1A4::RXRA
MA1147.1	0	0.55205	0.608	0.4	0	NR4A2::RXRA
MA1148.1	0	2.22436	0.946	0.32	0	PPARA::RXRA
MA0693.2	0	1.04041	0.737	0.356	0	VDR
MA0162.3	0	-0.82688	0.14	0.488	0	EGR1
MA1418.1	0	-0.823158	0.115	0.429	0	IRF3
MA1419.1	0	-0.70708	0.179	0.453	0	IRF4
MA1420.1	0	-0.821395	0.164	0.479	0	IRF5
MA1421.1	0	1.84922	0.938	0.345	0	TCF7L1
MA0481.1	3.90389e-303	-0.357581	0.271	0.464	2.09639e-300	FOXP1
MA0083.3	2.45134e-298	-0.503349	0.23	0.419	1.31637e-295	SRF
MA0072.1	1.32417e-297	0.470621	0.662	0.473	7.1108e-295	RORA(var.2)
MA0486.2	2.70144e-289	-0.457471	0.303	0.486	1.45068e-286	HSF1
MA0826.1	6.36212e-286	0.454372	0.659	0.471	3.41646e-283	OLIG1
MA1118.1	1.51624e-283	-0.454847	0.284	0.478	8.14221e-281	SIX1
MA0060.1	4.34739e-283	-0.431101	0.33	0.512	2.33455e-280	NFYA
MA1111.1	1.74763e-279	-0.566455	0.456	0.631	9.38476e-277	NR2F2
MA0649.1	4.06206e-276	0.481453	0.564	0.379	2.18133e-273	HEY2
MA0675.1	2.13432e-274	-0.452324	0.366	0.553	1.14613e-271	NKX6-2
MA0750.1	3.23256e-268	-0.39007	0.279	0.454	1.73588e-265	ZBTB7A
MA0837.1	1.50524e-267	0.453023	0.562	0.392	8.08315e-265	CEBPE
MA0752.1	4.13368e-267	-0.440601	0.276	0.447	2.21979e-264	ZNF410
MA0060.2	3.13573e-265	-0.407988	0.335	0.514	1.68389e-262	NFYA
MA0700.1	3.90931e-263	-0.457876	0.383	0.568	2.0993e-260	LHX2
MA0106.3	4.35621e-261	0.484856	0.579	0.407	2.33928e-258	TP53
MA0780.1	8.61401e-260	-0.429411	0.372	0.551	4.62572e-257	PAX3
MA0511.2	1.85335e-259	-0.425916	0.275	0.44	9.95248e-257	RUNX2
MA0894.1	4.9342e-257	-0.450305	0.393	0.572	2.64966e-254	HESX1
MA1117.1	1.42642e-256	-0.436319	0.246	0.421	7.65985e-254	RELB
MA0592.1	1.75731e-256	-0.524519	0.462	0.634	9.43677e-254	ESRRA
MA0068.2	3.0546e-255	-0.451148	0.402	0.58	1.64032e-252	PAX4
MA0714.1	4.18597e-250	0.406704	0.599	0.423	2.24787e-247	PITX3
MA0719.1	5.69692e-243	0.435104	0.579	0.41	3.05924e-240	RHOXF1
MA0466.2	4.09692e-242	0.430263	0.555	0.386	2.20005e-239	CEBPB
MA0060.3	2.05014e-241	-0.395624	0.318	0.489	1.10093e-238	NFYA
MA0637.1	6.3679e-241	-0.396702	0.354	0.513	3.41956e-238	CENPB
MA0892.1	6.4338e-241	-0.421587	0.374	0.549	3.45495e-238	GSX1
MA0888.1	3.10537e-239	-0.448424	0.385	0.564	1.66758e-236	EVX2
MA0867.1	4.34356e-239	-0.39209	0.323	0.492	2.33249e-236	SOX4
MA0508.1	6.83375e-238	-0.334326	0.23	0.405	3.66972e-235	PRDM1
MA0651.1	1.22301e-234	-0.409944	0.358	0.524	6.56756e-232	HOXC11
MA0007.2	1.92213e-233	0.506446	0.66	0.486	1.03218e-230	AR
MA0724.1	2.31725e-232	-0.409688	0.361	0.53	1.24436e-229	VENTX
MA0479.1	4.06109e-232	-0.399298	0.296	0.46	2.1808e-229	FOXH1
MA0819.1	4.98597e-231	0.434914	0.577	0.408	2.67747e-228	CLOCK
MA0823.1	3.67127e-230	0.442521	0.546	0.389	1.97147e-227	HEY1
MA0498.2	2.07756e-219	0.369138	0.59	0.43	1.11565e-216	MEIS1
MA0088.2	1.23025e-214	0.395689	0.549	0.39	6.60643e-212	ZNF143
MA0083.1	6.1058e-213	-0.408062	0.286	0.439	3.27882e-210	SRF
MA0697.1	3.18281e-212	0.33238	0.548	0.398	1.70917e-209	ZIC3
MA0891.1	5.39111e-210	0.385558	0.566	0.413	2.89503e-207	GSC2
MA0686.1	9.29191e-209	-0.385004	0.288	0.444	4.98976e-206	SPDEF
MA0105.2	1.71371e-206	-0.429523	0.192	0.352	9.20261e-204	NFKB1
MA1123.1	6.29093e-200	0.39888	0.487	0.346	3.37823e-197	TWIST1
MA0695.1	6.23129e-197	-0.341595	0.309	0.457	3.3462e-194	ZBTB7C
MA0684.1	8.90398e-196	-0.368166	0.298	0.454	4.78144e-193	RUNX3
MA0140.2	1.8218e-195	0.364998	0.566	0.414	9.78308e-193	GATA1::TAL1
MA0638.1	2.04464e-195	-0.37672	0.297	0.441	1.09797e-192	CREB3
MA0513.1	1.41338e-194	0.384173	0.521	0.376	7.58983e-192	SMAD2::SMAD3::SMAD4
MA0524.1	6.80744e-194	-0.327809	0.292	0.45	3.65559e-191	TFAP2C
MA0048.1	4.46224e-191	0.347429	0.511	0.367	2.39623e-188	NHLH1
MA0818.1	2.1627e-190	0.368572	0.633	0.48	1.16137e-187	BHLHE22
MA0469.2	6.08417e-190	-0.367857	0.363	0.512	3.2672e-187	E2F3
MA1102.1	1.37532e-188	-0.26787	0.35	0.502	7.38548e-186	CTCFL
MA0770.1	2.22526e-187	-0.359827	0.348	0.494	1.19496e-184	HSF2
MA1119.1	3.84744e-187	-0.37068	0.29	0.449	2.06608e-184	SIX2
MA0797.1	1.88975e-186	0.394221	0.529	0.389	1.0148e-183	TGIF2
MA0751.1	1.12711e-185	0.313009	0.533	0.393	6.05257e-183	ZIC4
MA0149.1	6.97408e-185	-0.267075	0.209	0.369	3.74508e-182	EWSR1-FLI1
MA0707.1	1.07363e-182	-0.357241	0.416	0.569	5.76542e-180	MNX1
MA0914.1	5.77151e-182	-0.351397	0.348	0.498	3.0993e-179	ISL2
MA0777.1	1.14148e-179	-0.358033	0.358	0.5	6.12974e-177	MYBL2
MA0689.1	3.71732e-178	0.359242	0.562	0.417	1.9962e-175	TBX20
MA0106.1	5.95683e-174	0.367734	0.539	0.402	3.19882e-171	TP53
MA0144.2	2.84256e-172	-0.324641	0.243	0.385	1.52645e-169	STAT3
MA0104.4	3.10024e-171	0.364556	0.523	0.384	1.66483e-168	MYCN
MA0059.1	4.63034e-171	0.375501	0.536	0.397	2.48649e-168	MAX::MYC
MA0674.1	8.93538e-169	-0.342763	0.399	0.547	4.7983e-166	NKX6-1
MA0806.1	9.59198e-167	0.404641	0.561	0.418	5.1509e-164	TBX4
MA0618.1	4.3043e-165	-0.338493	0.42	0.56	2.31141e-162	LBX1
MA1152.1	2.62484e-160	-0.31805	0.337	0.474	1.40954e-157	SOX15
MA0731.1	2.33652e-159	-0.330636	0.279	0.415	1.25471e-156	BCL6B
MA0713.1	1.71404e-156	-0.318328	0.399	0.54	9.20439e-154	PHOX2A
MA0595.1	1.96115e-153	0.351177	0.479	0.36	1.05314e-150	SREBF1
MA0817.1	4.98008e-151	0.326362	0.63	0.492	2.6743e-148	BHLHE23
MA0825.1	1.73876e-150	0.345981	0.543	0.409	9.33713e-148	MNT
MA0510.1	7.78432e-148	-0.316455	0.277	0.412	4.18018e-145	RFX5
MA0003.2	8.42417e-148	-0.310362	0.305	0.452	4.52378e-145	TFAP2A
MA1116.1	1.57506e-145	-0.294078	0.289	0.432	8.45808e-143	RBPJ
MA0635.1	5.30609e-145	-0.309831	0.371	0.503	2.84937e-142	BARHL2
MA0795.1	9.51379e-145	0.32247	0.541	0.407	5.1089e-142	SMAD3
MA1126.1	5.13358e-144	-0.372256	0.177	0.314	2.75673e-141	FOS::JUN(var.2)
MA0796.1	1.16419e-141	0.334978	0.533	0.404	6.25168e-139	TGIF1
MA0698.1	1.18547e-141	0.33168	0.48	0.36	6.36599e-139	ZBTB18
MA0895.1	2.46134e-141	0.302375	0.583	0.453	1.32174e-138	HMBOX1
MA0014.3	5.45145e-139	-0.309247	0.303	0.428	2.92743e-136	PAX5
MA0468.1	3.81465e-138	0.291446	0.538	0.413	2.04846e-135	DUX4
MA0502.1	7.56835e-135	-0.286412	0.384	0.511	4.06421e-132	NFYB
MA0525.2	2.77721e-133	0.322086	0.594	0.469	1.49136e-130	TP63
MA0735.1	3.41831e-131	-0.289867	0.328	0.451	1.83563e-128	GLIS1
MA0147.3	1.47344e-129	0.319434	0.509	0.394	7.91238e-127	MYC
MA0508.2	1.1037e-127	-0.276705	0.346	0.475	5.92688e-125	PRDM1
MA0781.1	1.82256e-126	0.32157	0.547	0.426	9.78716e-124	PAX9
MA1151.1	8.94851e-126	0.300637	0.587	0.463	4.80535e-123	RORC
MA0526.1	1.0877e-122	0.374875	0.548	0.433	5.84096e-120	USF2
MA1114.1	3.14339e-122	0.288225	0.435	0.34	1.688e-119	PBX3
MA0902.1	7.72207e-118	-0.299517	0.456	0.572	4.14675e-115	HOXB2
MA0805.1	1.08537e-117	0.316166	0.474	0.376	5.82844e-115	TBX1
MA0081.1	6.15885e-104	-0.267083	0.195	0.324	3.3073e-101	SPIB
MA0766.1	1.93276e-101	0.27175	0.508	0.405	1.03789e-98	GATA5
MA0754.1	3.92029e-101	-0.264689	0.419	0.526	2.10519e-98	CUX1
MA0669.1	1.00394e-100	0.258425	0.52	0.413	5.39116e-98	NEUROG2
MA0866.1	8.74039e-99	-0.25664	0.373	0.48	4.69359e-96	SOX21
MA0648.1	7.39256e-98	0.260496	0.535	0.43	3.96981e-95	GSC
MA1112.1	9.58953e-98	0.302281	0.644	0.534	5.14958e-95	NR4A1
MA0090.1	3.09859e-92	-0.296497	0.27	0.389	1.66394e-89	TEAD1
MA1104.1	7.50193e-91	0.253555	0.519	0.417	4.02854e-88	GATA6
MA0671.1	7.35441e-84	0.269717	0.499	0.411	3.94932e-81	NFIX
MA0783.1	6.09516e-79	0.265281	0.482	0.4	3.2731e-76	PKNOX2
MA0730.1	4.56047e-78	0.259302	0.522	0.43	2.44897e-75	RARA(var.2)
MA0824.1	8.57788e-65	0.342607	0.575	0.49	4.60632e-62	ID4
MA0830.1	4.73556e-33	0.270166	0.542	0.488	2.543e-30	TCF4

## Sheet: PT2
	p_val	avg_log2FC	pct.1	pct.2	p_val_adj	gene
MA0017.1	0	4.25493	0.991	0.382	0	NR2F1
MA0031.1	0	-0.774463	0.218	0.496	0	FOXD1
MA0050.1	0	-0.716103	0.133	0.403	0	IRF1
MA0051.1	0	-0.678177	0.148	0.403	0	IRF2
MA0052.1	0	-1.4199	0.065	0.522	0	MEF2A
MA0057.1	0	-0.696808	0.12	0.384	0	MZF1(var.2)
MA0065.1	0	3.25403	0.985	0.401	0	PPARG::RXRA
MA0073.1	0	-0.580108	0.116	0.364	0	RREB1
MA0115.1	0	2.86621	0.981	0.416	0	NR1H2::RXRA
MA0119.1	0	1.4404	0.812	0.389	0	NFIC::TLX1
MA0137.1	0	-0.799975	0.089	0.37	0	STAT1
MA0149.1	0	-0.51333	0.117	0.35	0	EWSR1-FLI1
MA0152.1	0	-1.25886	0.06	0.477	0	NFATC2
MA0153.1	0	1.1745	0.922	0.514	0	HNF1B
MA0157.1	0	-0.835087	0.171	0.471	0	FOXO3
MA0099.2	0	-1.53161	0.017	0.173	0	FOS::JUN
MA0079.2	0	-0.617808	0.071	0.417	0	SP1
MA0465.1	0	-1.19921	0.087	0.488	0	CDX2
MA0470.1	0	-0.826341	0.091	0.438	0	E2F4
MA0471.1	0	-0.730345	0.081	0.403	0	E2F6
MA0475.1	0	-0.812008	0.041	0.258	0	FLI1
MA0476.1	0	-1.59202	0.02	0.17	0	FOS
MA0477.1	0	-1.74601	0.017	0.173	0	FOSL1
MA0478.1	0	-1.82511	0.016	0.184	0	FOSL2
MA0484.1	0	5.68732	0.995	0.373	0	HNF4G
MA0489.1	0	-1.72135	0.014	0.173	0	JUN(var.2)
MA0490.1	0	-1.72223	0.017	0.174	0	JUNB
MA0491.1	0	-1.83943	0.016	0.175	0	JUND
MA0504.1	0	1.28854	0.9	0.44	0	NR2C2
MA0508.1	0	-0.602947	0.129	0.384	0	PRDM1
MA0516.1	0	-0.453915	0.094	0.393	0	SP2
MA0517.1	0	-0.77102	0.085	0.366	0	STAT1::STAT2
MA0527.1	0	-0.725348	0.207	0.492	0	ZBTB33
MA0528.1	0	-0.4324	0.105	0.372	0	ZNF263
MA0024.2	0	-0.73506	0.105	0.433	0	E2F1
MA0162.2	0	-0.705045	0.047	0.392	0	EGR1
MA0114.2	0	5.66262	0.995	0.373	0	HNF4A
MA0079.3	0	-0.37661	0.124	0.374	0	SP1
MA0083.2	0	-0.730266	0.147	0.412	0	SRF
MA0599.1	0	-0.537278	0.067	0.363	0	KLF5
MA0600.1	0	-0.960829	0.104	0.446	0	RFX2
MA0612.1	0	-0.810175	0.232	0.536	0	EMX1
MA0625.1	0	-1.5108	0.046	0.5	0	NFATC3
MA0630.1	0	-0.969067	0.177	0.547	0	SHOX
MA0634.1	0	-1.13733	0.139	0.542	0	ALX3
MA0027.2	0	-0.785326	0.219	0.519	0	EN1
MA0642.1	0	-1.01922	0.15	0.509	0	EN2
MA0644.1	0	-1.04055	0.165	0.526	0	ESX1
MA0042.2	0	-0.817759	0.198	0.485	0	FOXI1
MA0033.2	0	-0.817759	0.198	0.485	0	FOXL1
MA0157.2	0	-0.774463	0.218	0.496	0	FOXO3
MA0646.1	0	0.763776	0.731	0.446	0	GCM1
MA0647.1	0	-1.32598	0.103	0.536	0	GRHL1
MA0046.2	0	2.09716	0.975	0.438	0	HNF1A
MA0153.2	0	2.22418	0.98	0.435	0	HNF1B
MA0650.1	0	-1.02733	0.125	0.509	0	HOXA13
MA0652.1	0	-0.890541	0.1	0.392	0	IRF8
MA0654.1	0	-0.909577	0.195	0.535	0	ISX
MA0655.1	0	-1.57641	0.018	0.185	0	JDP2
MA0661.1	0	-0.853906	0.238	0.556	0	MEOX1
MA0662.1	0	-0.924279	0.206	0.551	0	MIXL1
MA0666.1	0	-0.830376	0.19	0.493	0	MSX1
MA0674.1	0	-0.769222	0.235	0.539	0	NKX6-1
MA0675.1	0	-0.855474	0.204	0.537	0	NKX6-2
MA0080.4	0	-0.809251	0.061	0.304	0	SPI1
MA0687.1	0	-0.658905	0.088	0.314	0	SPIC
MA0145.3	0	-1.31124	0.099	0.529	0	TFCP2
MA0699.1	0	-0.890163	0.186	0.513	0	LBX2
MA0700.1	0	-0.765752	0.256	0.548	0	LHX2
MA0701.1	0	-0.909577	0.195	0.535	0	LHX9
MA0702.1	0	-0.966288	0.209	0.564	0	LMX1A
MA0703.1	0	-0.720692	0.293	0.585	0	LMX1B
MA0706.1	0	-0.881694	0.205	0.54	0	MEOX2
MA0707.1	0	-0.7987	0.242	0.56	0	MNX1
MA0708.1	0	-0.830376	0.19	0.493	0	MSX2
MA0132.2	0	-0.950327	0.212	0.564	0	PDX1
MA0713.1	0	-0.79756	0.209	0.536	0	PHOX2A
MA0716.1	0	-0.909577	0.195	0.535	0	PRRX1
MA0717.1	0	-0.909577	0.195	0.535	0	RAX2
MA0718.1	0	-0.918721	0.204	0.543	0	RAX
MA0721.1	0	-1.02541	0.176	0.556	0	UNCX
MA0723.1	0	-0.868722	0.208	0.54	0	VAX2
MA0725.1	0	-0.742773	0.281	0.563	0	VSX1
MA0726.1	0	-0.742773	0.281	0.563	0	VSX2
MA0112.3	0	0.91659	0.733	0.431	0	ESR1
MA0141.3	0	-1.4307	0.194	0.559	0	ESRRB
MA0017.2	0	1.23279	0.829	0.451	0	NR2F1
MA0729.1	0	1.06354	0.799	0.443	0	RARA
MA0732.1	0	-0.659235	0.113	0.411	0	EGR3
MA0741.1	0	-0.527909	0.101	0.394	0	KLF16
MA0767.1	0	0.949193	0.79	0.443	0	GCM2
MA0772.1	0	-0.7034	0.152	0.417	0	IRF7
MA0780.1	0	-0.71928	0.256	0.531	0	PAX3
MA0785.1	0	-0.826628	0.196	0.521	0	POU2F1
MA0786.1	0	-0.932255	0.165	0.534	0	POU3F1
MA0792.1	0	-0.835124	0.207	0.525	0	POU5F1B
MA0600.2	0	-1.12399	0.105	0.481	0	RFX2
MA0798.1	0	-1.07006	0.113	0.476	0	RFX3
MA0799.1	0	-0.877685	0.139	0.451	0	RFX4
MA0510.2	0	-1.23031	0.083	0.478	0	RFX5
MA0821.1	0	0.887368	0.706	0.417	0	HES5
MA0822.1	0	0.967007	0.745	0.435	0	HES7
MA0847.1	0	-0.817759	0.198	0.485	0	FOXD2
MA0848.1	0	-0.817759	0.198	0.485	0	FOXO4
MA0849.1	0	-0.817759	0.198	0.485	0	FOXO6
MA0850.1	0	-0.817759	0.198	0.485	0	FOXP3
MA0855.1	0	3.0032	0.982	0.406	0	RXRB
MA0856.1	0	3.32148	0.989	0.401	0	RXRG
MA0875.1	0	-0.7881	0.222	0.519	0	BARX1
MA0876.1	0	-0.830376	0.19	0.493	0	BSX
MA0878.1	0	-1.05917	0.121	0.498	0	CDX1
MA0882.1	0	-0.740187	0.215	0.5	0	DLX6
MA0889.1	0	-0.88873	0.206	0.526	0	GBX1
MA0890.1	0	-0.887852	0.193	0.519	0	GBX2
MA0892.1	0	-0.73209	0.232	0.533	0	GSX1
MA0893.1	0	-0.778925	0.238	0.549	0	GSX2
MA0899.1	0	-1.24328	0.082	0.509	0	HOXA10
MA0900.1	0	-0.911429	0.2	0.529	0	HOXA2
MA0901.1	0	-1.03262	0.134	0.517	0	HOXB13
MA0905.1	0	-0.755055	0.203	0.474	0	HOXC10
MA0908.1	0	-0.722579	0.218	0.481	0	HOXD11
MA0909.1	0	-1.05829	0.125	0.512	0	HOXD13
MA0852.2	0	-0.837591	0.188	0.483	0	FOXK1
MA1105.1	0	-0.974911	0.165	0.522	0	GRHL2
MA1122.1	0	-0.976688	0.085	0.462	0	TFDP1
MA0099.3	0	-1.90699	0.017	0.185	0	FOS::JUN
MA1128.1	0	-1.83674	0.015	0.178	0	FOSL1::JUN
MA1130.1	0	-1.84267	0.017	0.179	0	FOSL2::JUN
MA1132.1	0	-1.67027	0.016	0.194	0	JUN::JUNB
MA1134.1	0	-1.81461	0.016	0.18	0	FOS::JUNB
MA1135.1	0	-1.88832	0.018	0.187	0	FOSB::JUNB
MA1137.1	0	-1.86013	0.016	0.181	0	FOSL1::JUNB
MA1138.1	0	-1.85029	0.018	0.181	0	FOSL2::JUNB
MA1141.1	0	-1.7476	0.016	0.173	0	FOS::JUND
MA1142.1	0	-1.71691	0.016	0.183	0	FOSL1::JUND
MA1144.1	0	-1.87224	0.016	0.183	0	FOSL2::JUND
MA1148.1	0	1.61366	0.912	0.442	0	PPARA::RXRA
MA1418.1	0	-0.779564	0.097	0.372	0	IRF3
MA1419.1	0	-0.788991	0.137	0.407	0	IRF4
MA1420.1	0	-0.747426	0.144	0.422	0	IRF5
MA1421.1	0	1.14196	0.879	0.463	0	TCF7L1
MA0618.1	1.09993e-304	-0.68483	0.275	0.551	5.90662e-302	LBX1
MA0715.1	4.58504e-304	-0.632191	0.236	0.512	2.46217e-301	PROP1
MA0507.1	3.17678e-301	-0.698941	0.208	0.501	1.70593e-298	POU2F2
MA0162.3	1.18343e-298	-0.624368	0.165	0.42	6.355e-296	EGR1
MA0788.1	1.03193e-294	-0.723129	0.226	0.532	5.54146e-292	POU3F3
MA0886.1	8.54559e-294	-0.703488	0.276	0.559	4.58898e-291	EMX2
MA0671.1	1.04579e-293	0.781358	0.68	0.406	5.61591e-291	NFIX
MA0710.1	1.08018e-292	-0.729831	0.267	0.542	5.80055e-290	NOTO
MA0481.2	4.93995e-292	-0.747447	0.204	0.477	2.65275e-289	FOXP1
MA0658.1	1.87998e-291	-0.697626	0.296	0.567	1.00955e-288	LHX6
MA0597.1	2.14407e-290	0.726311	0.718	0.452	1.15137e-287	THAP1
MA0473.1	9.05311e-290	-0.755371	0.04	0.242	4.86152e-287	ELF1
MA0902.1	1.30099e-289	-0.703443	0.298	0.569	6.98634e-287	HOXB2
MA0613.1	2.90739e-288	-0.749505	0.227	0.501	1.56127e-285	FOXG1
MA0014.2	5.76602e-288	0.78456	0.697	0.427	3.09636e-285	PAX5
MA0056.1	1.80014e-286	-0.349048	0.17	0.41	9.66674e-284	MZF1
MA0506.1	1.88891e-284	-0.615361	0.251	0.509	1.01435e-281	NRF1
MA0865.1	8.24247e-283	-0.628103	0.191	0.436	4.42621e-280	E2F8
MA0793.1	8.35397e-283	-0.697928	0.249	0.512	4.48608e-280	POU6F2
MA0071.1	2.36567e-281	-0.851226	0.272	0.551	1.27037e-278	RORA
MA0787.1	1.22768e-275	-0.74067	0.21	0.521	6.59263e-273	POU3F2
MA0680.1	2.12136e-272	-0.646433	0.291	0.543	1.13917e-269	PAX7
MA0105.3	2.43981e-272	-0.75353	0.1	0.309	1.31018e-269	NFKB1
MA0161.2	1.62605e-270	0.751332	0.689	0.43	8.73189e-268	NFIC
MA0024.1	5.08457e-268	-0.68213	0.258	0.519	2.73042e-265	E2F1
MA0462.1	1.05667e-263	-1.11759	0.021	0.17	5.67432e-261	BATF::JUN
MA0864.1	4.14577e-262	-0.636096	0.25	0.498	2.22628e-259	E2F2
MA0068.2	1.15532e-260	-0.673653	0.303	0.559	6.20405e-258	PAX4
MA1103.1	6.7511e-260	-0.713957	0.219	0.477	3.62534e-257	FOXK2
MA0894.1	1.32095e-243	-0.645019	0.299	0.549	7.09351e-241	HESX1
MA0789.1	4.39421e-240	-0.715058	0.239	0.519	2.35969e-237	POU3F4
MA0733.1	1.14511e-239	-0.503483	0.159	0.391	6.14925e-237	EGR4
MA1127.1	3.26528e-239	-0.775081	0.088	0.316	1.75346e-236	FOSB::JUN
MA0649.1	1.14667e-238	0.726888	0.64	0.405	6.15761e-236	HEY2
MA0466.1	2.1833e-238	0.735881	0.638	0.387	1.17243e-235	CEBPB
MA0738.1	5.2326e-238	0.723829	0.663	0.424	2.80991e-235	HIC2
MA0593.1	2.39312e-237	-0.665331	0.205	0.465	1.28511e-234	FOXP2
MA0823.1	7.1942e-235	0.710467	0.647	0.406	3.86328e-232	HEY1
MA0888.1	7.42e-234	-0.644111	0.294	0.541	3.98454e-231	EVX2
MA0784.1	4.85669e-229	-0.614016	0.259	0.523	2.60805e-226	POU1F1
MA0841.1	5.69748e-228	-1.16578	0.032	0.184	3.05955e-225	NFE2
MA0693.2	3.69914e-225	0.68116	0.68	0.434	1.98644e-222	VDR
MA0095.1	2.20734e-224	0.472604	0.618	0.385	1.18534e-221	YY1
MA0758.1	7.42765e-224	-0.571969	0.212	0.448	3.98865e-221	E2F7
MA0101.1	2.75906e-220	-0.686331	0.101	0.295	1.48161e-217	REL
MA1114.1	3.97067e-219	0.616249	0.572	0.342	2.13225e-216	PBX3
MA0161.1	3.028e-217	0.481754	0.642	0.404	1.62604e-214	NFIC
MA0914.1	7.48817e-214	-0.55856	0.258	0.481	4.02115e-211	ISL2
MA1118.1	1.83015e-213	-0.577645	0.225	0.449	9.8279e-211	SIX1
MA0105.1	1.86746e-213	-0.671413	0.109	0.286	1.00282e-210	NFKB1
MA0501.1	7.08295e-205	-0.748083	0.074	0.236	3.80354e-202	MAF::NFE2
MA0873.1	8.98632e-205	-0.571889	0.275	0.495	4.82565e-202	HOXD12
MA0147.3	1.34688e-203	0.645093	0.625	0.402	7.23274e-201	MYC
MA1115.1	2.8159e-202	-0.578911	0.25	0.49	1.51214e-199	POU5F1
MA0442.1	3.77261e-198	0.396753	0.644	0.423	2.02589e-195	SOX10
MA0683.1	8.45081e-197	-0.509703	0.305	0.529	4.53809e-194	POU4F2
MA0090.2	1.0016e-193	-0.69395	0.173	0.397	5.37859e-191	TEAD1
MA0866.1	4.86639e-192	-0.515618	0.258	0.473	2.61325e-189	SOX21
MA0907.1	1.66952e-191	-0.545843	0.278	0.497	8.96531e-189	HOXC13
MA0104.4	1.68823e-190	0.628613	0.613	0.4	9.0658e-188	MYCN
MA0656.1	2.77117e-189	-0.67254	0.117	0.312	1.48812e-186	JDP2(var.2)
MA0156.1	2.44223e-188	-0.685808	0.08	0.27	1.31148e-185	FEV
MA0084.1	2.86361e-187	-0.501835	0.294	0.511	1.53776e-184	SRY
MA1102.1	2.23498e-185	-0.384108	0.271	0.482	1.20019e-182	CTCFL
MA0080.1	1.30169e-183	-0.42196	0.12	0.334	6.99007e-181	SPI1
MA0098.1	1.30169e-183	-0.42196	0.12	0.334	6.99007e-181	ETS1
MA0746.1	5.67626e-183	-0.334039	0.159	0.363	3.04815e-180	SP3
MA0834.1	2.0017e-182	-0.645256	0.12	0.327	1.07491e-179	ATF7
MA0782.1	6.15333e-181	0.649712	0.623	0.41	3.30434e-178	PKNOX1
MA0107.1	6.50298e-180	-0.606326	0.119	0.292	3.4921e-177	RELA
MA0791.1	2.74711e-179	-0.467241	0.327	0.54	1.4752e-176	POU4F3
MA0903.1	1.24223e-178	-0.531096	0.334	0.55	6.67075e-176	HOXB3
MA1101.1	2.54671e-178	-0.780895	0.057	0.19	1.36758e-175	BACH2
MA0018.2	5.34141e-177	-0.642437	0.169	0.384	2.86834e-174	CREB1
MA0083.3	6.47927e-176	-0.553759	0.189	0.389	3.47937e-173	SRF
MA0722.1	6.93522e-174	-0.500412	0.368	0.582	3.72421e-171	VAX1
MA0753.1	8.97256e-174	-0.529991	0.176	0.369	4.81826e-171	ZNF740
MA0081.1	1.6419e-172	-0.466481	0.122	0.308	8.817e-170	SPIB
MA0825.1	4.27114e-171	0.605868	0.624	0.424	2.2936e-168	MNT
MA0635.1	4.13953e-169	-0.504108	0.292	0.488	2.22293e-166	BARHL2
MA0598.1	1.00415e-168	-0.486651	0.126	0.297	5.39227e-166	EHF
MA0790.1	8.60795e-168	-0.44842	0.336	0.541	4.62247e-165	POU4F1
MA1140.1	3.51719e-167	-0.611111	0.153	0.356	1.88873e-164	JUNB(var.2)
MA0469.2	4.70106e-165	-0.497324	0.287	0.493	2.52447e-162	E2F3
MA1117.1	4.89403e-164	-0.505477	0.214	0.392	2.62809e-161	RELB
MA0058.3	2.84302e-163	0.585387	0.615	0.42	1.5267e-160	MAX
MA0472.2	3.48139e-162	-0.459723	0.218	0.419	1.86951e-159	EGR2
MA0747.1	1.33111e-161	-0.322659	0.177	0.373	7.14805e-159	SP8
MA0653.1	1.61014e-160	-0.485672	0.181	0.362	8.64644e-158	IRF9
MA0670.1	2.58792e-159	0.54004	0.615	0.416	1.38971e-156	NFIA
MA0030.1	6.43232e-157	-0.522654	0.283	0.493	3.45416e-154	FOXF2
MA1139.1	1.26512e-156	-0.620324	0.123	0.318	6.79368e-154	FOSL2::JUNB(var.2)
MA1129.1	4.02579e-156	-0.586788	0.153	0.351	2.16185e-153	FOSL1::JUN(var.2)
MA0773.1	8.73494e-156	-0.458998	0.245	0.448	4.69067e-153	MEF2D
MA0768.1	2.60929e-155	0.506885	0.674	0.464	1.40119e-152	LEF1
MA0050.2	4.32316e-155	-0.362634	0.162	0.336	2.32154e-152	IRF1
MA0781.1	9.3282e-155	0.564842	0.631	0.439	5.00924e-152	PAX9
MA0809.1	1.35798e-153	-0.607194	0.181	0.385	7.29234e-151	TEAD4
MA0080.2	1.46034e-153	-0.586485	0.071	0.24	7.84203e-151	SPI1
MA0806.1	2.20028e-147	0.572878	0.619	0.438	1.18155e-144	TBX4
MA0138.2	3.65202e-145	0.485789	0.63	0.44	1.96114e-142	REST
MA0640.1	1.14662e-144	-0.507269	0.117	0.299	6.15734e-142	ELF3
MA0867.1	3.35113e-141	-0.435825	0.29	0.464	1.79955e-138	SOX4
MA0138.1	6.16906e-141	0.44293	0.626	0.439	3.31279e-138	REST
MA0887.1	1.05902e-140	-0.475076	0.355	0.545	5.68692e-138	EVX1
MA0906.1	7.30905e-140	-0.462716	0.307	0.491	3.92496e-137	HOXC12
MA1133.1	5.32837e-139	-0.544456	0.149	0.327	2.86134e-136	JUN::JUNB(var.2)
MA1109.1	9.50209e-139	0.547237	0.551	0.376	5.10262e-136	NEUROD1
MA0754.1	6.59348e-137	-0.457537	0.336	0.516	3.5407e-134	CUX1
MA0695.1	6.19553e-134	-0.40522	0.267	0.435	3.327e-131	ZBTB7C
MA0033.1	1.17078e-132	-0.418449	0.328	0.513	6.28709e-130	FOXL1
MA0018.1	2.35971e-132	-0.533999	0.18	0.374	1.26716e-129	CREB1
MA1131.1	2.15199e-131	-0.576053	0.118	0.289	1.15562e-128	FOSL2::JUN(var.2)
MA0112.2	2.98784e-131	0.505684	0.584	0.414	1.60447e-128	ESR1
MA1111.1	1.92138e-130	-0.578957	0.424	0.602	1.03178e-127	NR2F2
MA0136.2	2.35241e-128	-0.486684	0.098	0.263	1.26324e-125	ELF5
MA1119.1	7.39303e-128	-0.448881	0.256	0.424	3.97006e-125	SIX2
MA0750.2	1.03944e-127	-0.414344	0.135	0.305	5.58177e-125	ZBTB7A
MA0513.1	2.91797e-127	0.479242	0.575	0.397	1.56695e-124	SMAD2::SMAD3::SMAD4
MA0679.1	3.2333e-127	-0.42118	0.361	0.532	1.73628e-124	ONECUT1
MA0059.1	9.00838e-127	0.52662	0.584	0.417	4.8375e-124	MAX::MYC
MA0824.1	1.41274e-126	0.598812	0.666	0.495	7.5864e-124	ID4
MA0058.1	5.16729e-126	0.499673	0.584	0.415	2.77483e-123	MAX
MA0508.2	1.58137e-124	-0.391489	0.288	0.458	8.49196e-122	PRDM1
MA0523.1	3.21342e-124	0.427852	0.626	0.45	1.72561e-121	TCF7L2
MA1143.1	2.07159e-122	-0.488792	0.183	0.35	1.11244e-119	FOSL1::JUND(var.2)
MA0651.1	1.99704e-121	-0.432851	0.326	0.497	1.07241e-118	HOXC11
MA0113.1	7.38353e-121	-0.428721	0.329	0.495	3.96496e-118	NR3C1
MA0711.1	9.90975e-120	-0.421693	0.335	0.499	5.32153e-117	OTX1
MA0797.1	6.00667e-119	0.485236	0.589	0.409	3.22558e-116	TGIF2
MA1121.1	1.98088e-118	-0.521249	0.187	0.38	1.06373e-115	TEAD2
MA0511.2	2.00456e-118	-0.406566	0.242	0.413	1.07645e-115	RUNX2
MA0762.1	1.54585e-117	-0.4794	0.171	0.339	8.30123e-115	ETV2
MA0598.2	4.97768e-117	-0.447523	0.14	0.31	2.67302e-114	EHF
MA0093.1	1.17423e-116	0.482997	0.559	0.394	6.30561e-114	USF1
MA0628.1	2.04634e-114	-0.420391	0.427	0.594	1.09888e-111	POU6F1
MA0052.3	2.89776e-114	-0.377724	0.285	0.464	1.5561e-111	MEF2A
MA0819.1	4.147e-114	0.483159	0.597	0.437	2.22694e-111	CLOCK
MA0724.1	2.01137e-112	-0.407759	0.326	0.502	1.0801e-109	VENTX
MA0479.1	2.03677e-110	-0.401715	0.265	0.433	1.09375e-107	FOXH1
MA0052.2	4.4268e-109	-0.372062	0.274	0.44	2.37719e-106	MEF2A
MA0526.1	4.02479e-108	0.541232	0.604	0.448	2.16131e-105	USF2
MA0685.1	5.11115e-108	-0.273282	0.201	0.376	2.74469e-105	SP4
MA0160.1	6.3293e-108	-0.523494	0.386	0.559	3.39883e-105	NR4A2
MA0884.1	1.24234e-107	-0.380285	0.318	0.481	6.67134e-105	DUXA
MA1108.1	5.14318e-107	0.458937	0.561	0.398	2.76189e-104	MXI1
MA0690.1	8.08981e-106	0.426485	0.588	0.434	4.34423e-103	TBX21
MA0731.1	8.30195e-104	-0.384928	0.236	0.395	4.45815e-101	BCL6B
MA0775.1	9.05541e-103	0.391619	0.597	0.434	4.86275e-100	MEIS3
MA0777.1	1.33354e-101	-0.390256	0.327	0.477	7.16109e-99	MYBL2
MA0694.1	9.82292e-101	-0.351235	0.296	0.45	5.27491e-98	ZBTB7B
MA1136.1	5.85048e-100	-0.46113	0.159	0.317	3.14171e-97	FOSB::JUNB(var.2)
MA0805.1	8.02445e-100	0.443294	0.535	0.387	4.30913e-97	TBX1
MA0473.2	2.44406e-98	-0.400593	0.178	0.35	1.31246e-95	ELF1
MA0083.1	4.41747e-97	-0.395934	0.263	0.413	2.37218e-94	SRF
MA1147.1	4.86527e-97	0.421397	0.597	0.44	2.61265e-94	NR4A2::RXRA
MA0076.2	9.33907e-97	-0.395105	0.152	0.316	5.01508e-94	ELK4
MA0752.1	3.26075e-96	-0.382274	0.268	0.416	1.75102e-93	ZNF410
MA0831.1	2.18707e-94	0.433428	0.553	0.405	1.17446e-91	TFE3
MA0036.3	3.48666e-94	-0.396923	0.287	0.44	1.87233e-91	GATA2
MA0660.1	5.08604e-92	-0.360698	0.297	0.449	2.7312e-89	MEF2B
MA0079.1	8.2858e-92	-0.276669	0.209	0.363	4.44948e-89	SP1
MA0802.1	1.58704e-91	0.404394	0.578	0.431	8.5224e-89	TBR1
MA0526.2	2.98279e-89	0.442577	0.562	0.419	1.60176e-86	USF2
MA1154.1	8.88169e-89	-0.35189	0.269	0.409	4.76947e-86	ZNF282
MA0684.1	2.10616e-88	-0.357427	0.283	0.427	1.13101e-85	RUNX3
MA0748.1	2.76515e-88	-0.351346	0.306	0.462	1.48489e-85	YY2
MA1145.1	1.31769e-87	-0.458135	0.153	0.287	7.07601e-85	FOSL2::JUND(var.2)
MA0060.2	2.29406e-84	-0.337829	0.333	0.481	1.23191e-81	NFYA
MA0105.2	2.86422e-84	-0.393616	0.188	0.322	1.53809e-81	NFKB1
MA0783.1	4.60368e-84	0.412604	0.55	0.408	2.47218e-81	PKNOX2
MA0810.1	3.63402e-83	-0.294511	0.303	0.438	1.95147e-80	TFAP2A(var.2)
MA0028.1	6.09851e-82	-0.342885	0.253	0.393	3.2749e-79	ELK1
MA0807.1	3.93026e-81	0.390827	0.532	0.396	2.11055e-78	TBX5
MA0258.1	3.41196e-80	0.442477	0.571	0.438	1.83223e-77	ESR2
MA0018.3	7.42509e-80	-0.450979	0.15	0.276	3.98728e-77	CREB1
MA0755.1	2.37914e-78	-0.336199	0.379	0.526	1.2776e-75	CUX2
MA0808.1	3.79443e-78	-0.43483	0.222	0.38	2.03761e-75	TEAD3
MA1146.1	7.58649e-74	0.379886	0.58	0.45	4.07394e-71	NR1A4::RXRA
MA0750.1	1.31348e-72	-0.301005	0.301	0.419	7.0534e-70	ZBTB7A
MA0070.1	2.56184e-72	-0.31945	0.305	0.431	1.37571e-69	PBX1
MA0093.2	5.06077e-72	0.432043	0.583	0.455	2.71763e-69	USF1
MA0796.1	5.16222e-72	0.366219	0.56	0.425	2.77211e-69	TGIF1
MA0042.1	7.12168e-72	-0.303345	0.307	0.449	3.82434e-69	FOXI1
MA0106.1	8.10107e-72	0.360299	0.552	0.426	4.35027e-69	TP53
MA0835.1	9.4951e-72	-0.39083	0.173	0.298	5.09887e-69	BATF3
MA0130.1	3.30219e-71	0.28064	0.504	0.383	1.77328e-68	ZNF354C
MA0497.1	7.03068e-71	-0.271687	0.31	0.44	3.77547e-68	MEF2C
MA0800.1	1.15561e-64	0.323024	0.55	0.427	6.2056e-62	EOMES
MA0595.1	1.74562e-63	0.349957	0.495	0.381	9.374e-61	SREBF1
MA0826.1	2.08772e-63	0.316825	0.627	0.51	1.1211e-60	OLIG1
MA0757.1	1.97511e-62	-0.26472	0.379	0.503	1.06064e-59	ONECUT3
MA0475.2	8.87237e-62	-0.331712	0.223	0.364	4.76446e-59	FLI1
MA0486.2	5.04329e-61	-0.300888	0.325	0.449	2.70824e-58	HSF1
MA0688.1	1.36668e-60	0.308714	0.552	0.436	7.33909e-58	TBX2
MA0098.3	2.80273e-58	-0.322777	0.217	0.347	1.50506e-55	ETS1
MA0158.1	5.98894e-58	-0.283061	0.389	0.504	3.21606e-55	HOXA5
MA0830.1	3.27961e-56	0.422888	0.597	0.492	1.76115e-53	TCF4
MA1116.1	9.71383e-56	-0.260695	0.289	0.405	5.21633e-53	RBPJ
MA0060.3	8.46432e-55	-0.275713	0.345	0.454	4.54534e-52	NFYA
MA0037.2	1.51364e-54	-0.284264	0.345	0.455	8.12825e-52	GATA3
MA0036.2	3.80108e-53	-0.299267	0.321	0.446	2.04118e-50	GATA2
MA0474.2	1.01413e-52	-0.317924	0.228	0.353	5.44589e-50	ERG
MA0863.1	2.77583e-52	0.277783	0.585	0.47	1.49062e-49	MTF1
MA0818.1	6.87123e-50	0.279593	0.617	0.511	3.68985e-47	BHLHE22
MA0776.1	6.6547e-47	-0.261639	0.373	0.471	3.57357e-44	MYBL1
MA0106.3	3.80487e-46	0.306516	0.547	0.443	2.04322e-43	TP53
MA0258.2	2.40965e-45	0.320075	0.529	0.428	1.29398e-42	ESR2
MA0836.1	2.5319e-45	0.261512	0.528	0.428	1.35963e-42	CEBPD
MA0596.1	4.00332e-44	0.281473	0.461	0.369	2.14978e-41	SREBF2
MA0088.2	7.69036e-44	0.266797	0.531	0.422	4.12972e-41	ZNF143
MA0801.1	1.21277e-42	0.286798	0.484	0.393	6.51259e-40	MGA
MA0803.1	1.21277e-42	0.286798	0.484	0.393	6.51259e-40	TBX15
MA0645.1	1.43508e-42	-0.277091	0.16	0.28	7.70636e-40	ETV6
MA0760.1	8.01967e-42	-0.273636	0.226	0.341	4.30656e-39	ERF
MA0641.1	1.0783e-41	-0.257807	0.194	0.318	5.79048e-39	ELF4
MA0058.2	4.46764e-40	0.322453	0.526	0.437	2.39912e-37	MAX
MA0779.1	3.8508e-39	0.26985	0.528	0.439	2.06788e-36	PAX1
MA1126.1	1.05551e-36	-0.273334	0.192	0.287	5.6681e-34	FOS::JUN(var.2)
MA0664.1	2.05612e-36	0.252699	0.532	0.444	1.10413e-33	MLXIPL
MA0495.2	2.67176e-34	-0.313605	0.254	0.388	1.43473e-31	MAFF
MA0496.2	1.22405e-32	-0.306822	0.267	0.401	6.57315e-30	MAFK
MA0592.1	4.49364e-32	-0.255185	0.513	0.595	2.41308e-29	ESRRA
MA0495.1	1.18907e-31	-0.323779	0.332	0.436	6.38533e-29	MAFF
MA0820.1	9.71758e-28	0.262808	0.521	0.45	5.21834e-25	FIGLA
MA0842.1	1.64665e-25	-0.252744	0.379	0.462	8.8425e-23	NRL

## Sheet: PT3
	p_val	avg_log2FC	pct.1	pct.2	p_val_adj	gene
MA0105.1	2.45679e-294	2.14202	0.722	0.251	1.3193e-291	NFKB1
MA0107.1	3.21646e-288	2.05601	0.702	0.258	1.72724e-285	RELA
MA0101.1	7.54831e-268	1.9666	0.705	0.258	4.05344e-265	REL
MA1111.1	1.29729e-261	-1.57613	0.169	0.599	6.96645e-259	NR2F2
MA0141.3	3.02106e-256	-1.95482	0.082	0.537	1.62231e-253	ESRRB
MA0105.3	1.43691e-227	1.76045	0.672	0.272	7.71623e-225	NFKB1
MA0592.1	5.81937e-226	-1.45696	0.186	0.601	3.125e-223	ESRRA
MA0778.1	2.55529e-218	1.28465	0.699	0.309	1.37219e-215	NFKB2
MA0492.1	1.34549e-212	1.42519	0.639	0.248	7.22531e-210	JUND(var.2)
MA0090.1	4.49108e-210	1.21636	0.731	0.343	2.41171e-207	TEAD1
MA0488.1	7.73386e-209	1.40913	0.641	0.245	4.15308e-206	JUN
MA0105.2	8.49873e-204	1.34657	0.679	0.294	4.56382e-201	NFKB1
MA0160.1	2.3365e-188	-1.25819	0.2	0.554	1.2547e-185	NR4A2
MA0808.1	3.00272e-179	1.22685	0.704	0.351	1.61246e-176	TEAD3
MA0071.1	6.3794e-167	-1.11954	0.187	0.534	3.42574e-164	RORA
MA0809.1	8.77334e-157	1.1062	0.696	0.352	4.71128e-154	TEAD4
MA0105.4	9.02953e-147	0.993668	0.657	0.341	4.84886e-144	NFKB1
MA1121.1	4.84862e-144	1.06769	0.66	0.349	2.60371e-141	TEAD2
MA1131.1	4.35539e-137	1.13561	0.578	0.26	2.33885e-134	FOSL2::JUN(var.2)
MA0462.1	2.39316e-135	1.54738	0.389	0.146	1.28513e-132	BATF::JUN
MA0014.2	1.51251e-134	0.904866	0.747	0.444	8.12219e-132	PAX5
MA0119.1	4.79989e-134	1.02845	0.73	0.423	2.57754e-131	NFIC::TLX1
MA1141.1	1.06708e-132	2.05532	0.363	0.149	5.73024e-130	FOS::JUND
MA0489.1	1.3827e-132	1.93032	0.371	0.149	7.4251e-130	JUN(var.2)
MA0841.1	4.08474e-132	1.69551	0.399	0.159	2.1935e-129	NFE2
MA0476.1	1.51555e-131	1.91708	0.367	0.147	8.1385e-129	FOS
MA0090.2	9.9056e-129	1.01343	0.674	0.362	5.31931e-126	TEAD1
MA0655.1	1.10932e-128	1.82303	0.391	0.159	5.95703e-126	JDP2
MA1130.1	1.17828e-128	2.05727	0.371	0.154	6.32734e-126	FOSL2::JUN
MA0656.1	1.25887e-125	1.02782	0.572	0.281	6.76013e-123	JDP2(var.2)
MA1137.1	1.72169e-125	1.98553	0.374	0.156	9.24549e-123	FOSL1::JUNB
MA1134.1	4.83017e-125	1.99243	0.371	0.155	2.5938e-122	FOS::JUNB
MA1128.1	3.75386e-124	1.98542	0.359	0.153	2.01582e-121	FOSL1::JUN
MA0018.3	2.35376e-123	1.05009	0.546	0.253	1.26397e-120	CREB1
MA0490.1	2.29131e-122	1.92132	0.351	0.15	1.23044e-119	JUNB
MA1132.1	1.52006e-120	1.72331	0.386	0.167	8.16275e-118	JUN::JUNB
MA0050.2	7.30502e-120	0.555085	0.6	0.307	3.92279e-117	IRF1
MA0491.1	8.08735e-119	1.89219	0.356	0.151	4.3429e-116	JUND
MA1142.1	3.75622e-118	1.86861	0.37	0.158	2.01709e-115	FOSL1::JUND
MA1117.1	1.30894e-117	0.815812	0.639	0.364	7.02899e-115	RELB
MA1145.1	1.37171e-117	0.987975	0.551	0.262	7.36606e-115	FOSL2::JUND(var.2)
MA0477.1	8.23804e-116	1.8231	0.353	0.15	4.42383e-113	FOSL1
MA0139.1	1.18417e-115	-0.707669	0.215	0.468	6.35901e-113	CTCF
MA1144.1	1.71159e-115	1.93359	0.366	0.158	9.19121e-113	FOSL2::JUND
MA1138.1	5.1247e-115	1.9074	0.366	0.156	2.75196e-112	FOSL2::JUNB
MA0099.2	6.08066e-115	1.66155	0.351	0.15	3.26531e-112	FOS::JUN
MA1112.1	4.36359e-114	-0.832737	0.298	0.574	2.34325e-111	NR4A1
MA0099.3	7.01539e-113	1.88189	0.366	0.16	3.76726e-110	FOS::JUN
MA0478.1	9.67233e-108	1.77717	0.345	0.16	5.19404e-105	FOSL2
MA1135.1	1.9067e-106	1.81738	0.357	0.162	1.0239e-103	FOSB::JUNB
MA1139.1	9.91829e-105	0.931894	0.554	0.288	5.32612e-102	FOSL2::JUNB(var.2)
MA1126.1	2.24244e-102	0.844407	0.532	0.267	1.20419e-99	FOS::JUN(var.2)
MA0835.1	2.9862e-100	0.830872	0.54	0.276	1.60359e-97	BATF3
MA0748.1	2.89749e-94	-0.629459	0.219	0.454	1.55595e-91	YY2
MA0153.2	6.06571e-91	1.39043	0.899	0.478	3.25729e-88	HNF1B
MA1127.1	2.80765e-90	0.872627	0.518	0.284	1.50771e-87	FOSB::JUN
MA0046.2	5.36646e-89	1.2439	0.88	0.481	2.88179e-86	HNF1A
MA1136.1	1.07445e-85	0.79115	0.523	0.292	5.7698e-83	FOSB::JUNB(var.2)
MA0653.1	2.462e-84	0.602013	0.571	0.334	1.3221e-81	IRF9
MA0779.1	7.72977e-84	0.654566	0.679	0.44	4.15089e-81	PAX1
MA0834.1	6.61663e-77	0.733199	0.533	0.297	3.55313e-74	ATF7
MA0781.1	1.49195e-73	0.605797	0.674	0.451	8.01177e-71	PAX9
MA1101.1	6.66026e-71	1.00406	0.381	0.169	3.57656e-68	BACH2
MA0095.2	1.51669e-69	-0.499417	0.244	0.453	8.14461e-67	YY1
MA0081.1	4.3406e-68	0.49463	0.489	0.281	2.3309e-65	SPIB
MA0647.1	8.19811e-68	-0.76655	0.25	0.499	4.40238e-65	GRHL1
MA0156.1	2.53518e-66	0.631968	0.428	0.244	1.36139e-63	FEV
MA1125.1	5.95132e-64	0.376596	0.629	0.418	3.19586e-61	ZNF384
MA1105.1	1.11648e-63	-0.636287	0.285	0.492	5.99548e-61	GRHL2
MA1133.1	2.18958e-63	0.642661	0.499	0.301	1.1758e-60	JUN::JUNB(var.2)
MA0149.1	2.90211e-62	0.389302	0.517	0.318	1.55843e-59	EWSR1-FLI1
MA0153.1	6.9219e-61	0.723642	0.812	0.548	3.71706e-58	HNF1B
MA0161.1	7.96283e-61	0.425405	0.624	0.422	4.27604e-58	NFIC
MA0517.1	2.40072e-60	0.473871	0.535	0.329	1.28919e-57	STAT1::STAT2
MA1129.1	2.64012e-60	0.624011	0.528	0.323	1.41774e-57	FOSL1::JUN(var.2)
MA0508.1	5.11995e-60	0.432279	0.54	0.351	2.74942e-57	PRDM1
MA0481.1	4.74572e-59	0.352777	0.622	0.404	2.54845e-56	FOXP1
MA1140.1	1.30405e-53	0.595014	0.504	0.329	7.00274e-51	JUNB(var.2)
MA0145.3	6.03263e-53	-0.624306	0.27	0.492	3.23952e-50	TFCP2
MA0630.1	2.45591e-51	-0.480262	0.317	0.515	1.31882e-48	SHOX
MA0060.2	2.35124e-50	-0.433831	0.296	0.471	1.26261e-47	NFYA
MA0080.2	4.85986e-50	0.501607	0.366	0.217	2.60975e-47	SPI1
MA0076.1	1.37458e-49	-0.450638	0.215	0.39	7.38152e-47	ELK4
MA0909.1	7.30523e-46	-0.471693	0.274	0.479	3.92291e-43	HOXD13
MA0501.1	3.17186e-45	0.683091	0.392	0.213	1.70329e-42	MAF::NFE2
MA0759.1	1.58412e-43	-0.42556	0.238	0.393	8.50673e-41	ELK3
MA0069.1	4.80904e-43	0.430209	0.58	0.418	2.58245e-40	Pax6
MA0671.1	7.07618e-43	0.503368	0.593	0.429	3.79991e-40	NFIX
MA0731.1	3.41534e-42	0.3886	0.546	0.372	1.83404e-39	BCL6B
MA0662.1	7.75792e-42	-0.434286	0.345	0.521	4.166e-39	MIXL1
MA0730.1	4.44073e-41	-0.47793	0.321	0.46	2.38467e-38	RARA(var.2)
MA0137.1	1.75579e-39	0.400226	0.491	0.335	9.4286e-37	STAT1
MA1114.1	1.95374e-39	0.42103	0.508	0.361	1.04916e-36	PBX3
MA1418.1	2.28019e-39	0.391547	0.48	0.338	1.22446e-36	IRF3
MA0784.1	3.25859e-39	-0.427646	0.336	0.501	1.74986e-36	POU1F1
MA1102.1	1.32727e-38	-0.294153	0.306	0.466	7.12742e-36	CTCFL
MA0060.1	3.02067e-38	-0.384115	0.322	0.468	1.6221e-35	NFYA
MA0786.1	3.05456e-38	-0.478989	0.308	0.502	1.6403e-35	POU3F1
MA0817.1	3.56174e-38	-0.398419	0.384	0.535	1.91265e-35	BHLHE23
MA0761.1	6.91499e-38	-0.39223	0.234	0.387	3.71335e-35	ETV1
MA0702.1	1.12166e-37	-0.421319	0.379	0.532	6.02334e-35	LMX1A
MA0652.1	1.43598e-37	0.426145	0.514	0.355	7.71122e-35	IRF8
MA0833.1	1.69136e-37	0.435544	0.492	0.334	9.08258e-35	ATF4
MA0901.1	3.10521e-37	-0.432539	0.287	0.484	1.6675e-34	HOXB13
MA0772.1	1.27061e-36	0.360019	0.539	0.384	6.82315e-34	IRF7
MA0634.1	2.27682e-36	-0.421572	0.326	0.506	1.22265e-33	ALX3
MA0051.1	3.06291e-36	0.396148	0.528	0.371	1.64478e-33	IRF2
MA0471.1	3.31993e-36	0.286768	0.508	0.364	1.7828e-33	E2F6
MA0028.2	2.16383e-35	-0.372919	0.235	0.381	1.16198e-32	ELK1
MA0650.1	3.55349e-35	-0.401833	0.301	0.474	1.90823e-32	HOXA13
MA0914.1	5.30393e-35	-0.371348	0.323	0.462	2.84821e-32	ISL2
MA0764.1	2.02435e-34	-0.368962	0.23	0.386	1.08708e-31	ETV4
MA0161.2	7.00866e-34	0.428034	0.595	0.452	3.76365e-31	NFIC
MA0154.3	8.4431e-34	0.380199	0.531	0.388	4.53395e-31	EBF1
MA0144.2	5.03168e-33	0.344257	0.475	0.342	2.70201e-30	STAT3
MA0670.1	6.71298e-33	0.410684	0.572	0.432	3.60487e-30	NFIA
MA0899.1	1.31197e-32	-0.401608	0.285	0.47	7.04529e-30	HOXA10
MA0721.1	1.77324e-32	-0.381178	0.374	0.521	9.52232e-30	UNCX
MA0502.1	2.62059e-32	-0.345076	0.348	0.481	1.40726e-29	NFYB
MA0697.1	4.29258e-32	0.315406	0.582	0.434	2.30512e-29	ZIC3
MA0066.1	4.75584e-32	-0.40218	0.313	0.45	2.55389e-29	PPARG
MA0787.1	5.0256e-32	-0.417513	0.344	0.493	2.69875e-29	POU3F2
MA1419.1	1.05072e-31	0.377122	0.518	0.373	5.64235e-29	IRF4
MA0060.3	1.85534e-31	-0.343729	0.309	0.448	9.96319e-29	NFYA
MA0050.1	1.87021e-31	0.346016	0.506	0.37	1.0043e-28	IRF1
MA0846.1	4.31695e-31	0.329051	0.593	0.442	2.3182e-28	FOXC2
MA0032.1	5.55427e-31	-0.346384	0.316	0.455	2.98264e-28	FOXC1
MA0154.2	5.68595e-31	0.339804	0.509	0.38	3.05335e-28	EBF1
MA0875.1	2.31781e-30	-0.38663	0.348	0.493	1.24467e-27	BARX1
MA0661.1	2.99582e-30	-0.373963	0.382	0.528	1.60875e-27	MEOX1
MA0893.1	5.68303e-30	-0.356483	0.385	0.521	3.05179e-27	GSX2
MA1147.1	5.87041e-30	-0.381344	0.327	0.461	3.15241e-27	NR4A2::RXRA
MA0598.1	1.56811e-29	0.300129	0.413	0.274	8.42077e-27	EHF
MA0523.1	1.91955e-29	0.350955	0.601	0.464	1.0308e-26	TCF7L2
MA0789.1	3.90113e-29	-0.411916	0.34	0.495	2.09491e-26	POU3F4
MA0654.1	1.29207e-28	-0.358191	0.352	0.505	6.93841e-26	ISX
MA0701.1	1.29207e-28	-0.358191	0.352	0.505	6.93841e-26	LHX9
MA0716.1	1.29207e-28	-0.358191	0.352	0.505	6.93841e-26	PRRX1
MA0717.1	1.29207e-28	-0.358191	0.352	0.505	6.93841e-26	RAX2
MA0596.1	1.59819e-28	0.369406	0.518	0.374	8.58228e-26	SREBF2
MA0878.1	2.47207e-28	-0.361242	0.319	0.464	1.3275e-25	CDX1
MA0687.1	4.70235e-28	0.325267	0.409	0.286	2.52516e-25	SPIC
MA0805.1	4.94889e-28	0.380056	0.518	0.398	2.65755e-25	TBX1
MA0028.1	7.26078e-28	-0.331759	0.259	0.383	3.89904e-25	ELK1
MA0785.1	3.94766e-27	-0.389718	0.349	0.492	2.11989e-24	POU2F1
MA1155.1	4.54642e-27	0.327715	0.537	0.406	2.44143e-24	ZSCAN4
MA0052.1	1.83758e-26	-0.400002	0.311	0.48	9.86781e-24	MEF2A
MA0886.1	2.07964e-26	-0.347052	0.407	0.534	1.11677e-23	EMX2
MA0473.1	2.25136e-26	0.32635	0.285	0.219	1.20898e-23	ELF1
MA0765.1	2.62978e-26	-0.324126	0.232	0.368	1.41219e-23	ETV5
MA0132.2	3.83685e-26	-0.351658	0.402	0.532	2.06039e-23	PDX1
MA0625.1	6.78514e-26	-0.423789	0.291	0.458	3.64362e-23	NFATC3
MA0788.1	6.85162e-26	-0.346411	0.369	0.504	3.67932e-23	POU3F3
MA0600.2	7.96333e-26	-0.396403	0.282	0.447	4.27631e-23	RFX2
MA0068.2	8.56052e-26	-0.329976	0.415	0.536	4.597e-23	PAX4
MA0642.1	1.26146e-25	-0.356055	0.343	0.476	6.77404e-23	EN2
MA0763.1	1.3817e-25	-0.313904	0.256	0.376	7.41975e-23	ETV3
MA0792.1	1.72802e-25	-0.385973	0.361	0.496	9.27946e-23	POU5F1B
MA0700.1	2.73017e-25	-0.330345	0.386	0.522	1.4661e-22	LHX2
MA0713.1	4.23364e-25	-0.305147	0.384	0.506	2.27347e-22	PHOX2A
MA0525.2	5.10275e-25	-0.311007	0.379	0.508	2.74018e-22	TP63
MA0510.2	1.43473e-24	-0.39247	0.288	0.442	7.70452e-22	RFX5
MA0892.1	1.75454e-24	-0.315454	0.383	0.505	9.42187e-22	GSX1
MA0465.1	1.9349e-24	-0.346478	0.3	0.451	1.03904e-21	CDX2
MA0057.1	5.33032e-24	0.295728	0.454	0.353	2.86238e-21	MZF1(var.2)
MA0826.1	6.99757e-24	-0.315385	0.414	0.527	3.75769e-21	OLIG1
MA0156.2	1.87242e-23	-0.30663	0.255	0.368	1.00549e-20	FEV
MA0798.1	3.43667e-23	-0.366769	0.306	0.442	1.84549e-20	RFX3
MA0751.1	3.8839e-23	0.282509	0.548	0.427	2.08565e-20	ZIC4
MA0821.1	5.63641e-23	0.355591	0.564	0.443	3.02675e-20	HES5
MA0484.1	7.27856e-23	1.07761	0.71	0.428	3.90859e-20	HNF4G
MA0644.1	2.085e-22	-0.325299	0.361	0.493	1.11965e-19	ESX1
MA0703.1	2.23345e-22	-0.295622	0.449	0.558	1.19936e-19	LMX1B
MA0667.1	2.53783e-22	-0.301302	0.345	0.454	1.36281e-19	MYF6
MA0003.2	1.00939e-21	-0.279133	0.295	0.416	5.42041e-19	TFAP2A
MA0017.1	2.88418e-21	0.797678	0.687	0.438	1.54881e-18	NR2F1
MA0088.2	3.79727e-21	-0.297945	0.322	0.437	2.03913e-18	ZNF143
MA0725.1	3.84857e-21	-0.304987	0.426	0.537	2.06668e-18	VSX1
MA0726.1	3.84857e-21	-0.304987	0.426	0.537	2.06668e-18	VSX2
MA0114.2	6.394e-21	1.00291	0.706	0.429	3.43358e-18	HNF4A
MA0696.1	1.34592e-20	0.261629	0.533	0.416	7.22757e-18	ZIC1
MA0152.1	1.35729e-20	-0.324891	0.308	0.438	7.28864e-18	NFATC2
MA0827.1	1.63203e-20	-0.275843	0.412	0.517	8.76402e-18	OLIG3
MA0678.1	1.98586e-20	-0.27648	0.404	0.519	1.06641e-17	OLIG2
MA0595.1	2.26984e-20	0.300082	0.512	0.388	1.21891e-17	SREBF1
MA0900.1	5.0268e-20	-0.329556	0.372	0.498	2.69939e-17	HOXA2
MA0159.1	9.28853e-20	-0.292766	0.351	0.454	4.98794e-17	RARA::RXRA
MA0442.2	2.03573e-19	0.251437	0.544	0.421	1.09319e-16	SOX10
MA0258.1	2.47356e-19	-0.317439	0.335	0.457	1.3283e-16	ESR2
MA0818.1	5.59274e-19	-0.277381	0.414	0.526	3.0033e-16	BHLHE22
MA0749.1	5.72453e-19	-0.277984	0.391	0.5	3.07407e-16	ZBED1
MA0072.1	1.42955e-18	-0.277408	0.434	0.528	7.67667e-16	RORA(var.2)
MA0800.1	2.3186e-18	0.285368	0.532	0.436	1.24509e-15	EOMES
MA1146.1	2.4175e-18	-0.303133	0.359	0.468	1.2982e-15	NR1A4::RXRA
MA0718.1	6.8447e-18	-0.271561	0.403	0.511	3.67561e-15	RAX
MA0658.1	8.55724e-18	-0.26975	0.435	0.543	4.59524e-15	LHX6
MA0675.1	1.00007e-17	-0.271072	0.402	0.506	5.37036e-15	NKX6-2
MA0007.2	1.14549e-17	-0.305844	0.423	0.537	6.15127e-15	AR
MA0100.3	1.23937e-17	-0.267453	0.375	0.47	6.6554e-15	MYB
MA0707.1	1.54173e-17	-0.258051	0.43	0.53	8.27908e-15	MNX1
MA0888.1	2.87807e-17	-0.286352	0.421	0.519	1.54552e-14	EVX2
MA1149.1	3.12957e-17	-0.275428	0.331	0.431	1.68058e-14	RARA::RXRG
MA0065.1	1.19636e-16	0.496963	0.664	0.455	6.42443e-14	PPARG::RXRA
MA0799.1	1.30442e-16	-0.290704	0.302	0.422	7.00474e-14	RFX4
MA0150.1	4.12134e-16	0.321035	0.401	0.306	2.21316e-13	NFE2L2
MA0136.2	8.63316e-16	0.27274	0.303	0.244	4.63601e-13	ELF5
MA0783.1	1.50558e-15	0.283147	0.512	0.419	8.08496e-13	PKNOX2
MA0258.2	2.0995e-15	-0.258829	0.337	0.442	1.12743e-12	ESR2
MA0699.1	2.34229e-15	-0.25607	0.379	0.483	1.25781e-12	LBX2
MA0495.2	3.33752e-15	0.327605	0.461	0.371	1.79225e-12	MAFF
MA0727.1	3.63123e-15	-0.321183	0.481	0.589	1.94997e-12	NR3C2
MA0890.1	4.38196e-15	-0.258513	0.376	0.488	2.35311e-12	GBX2
MA0889.1	9.81035e-15	-0.259953	0.4	0.496	5.26816e-12	GBX1
MA0690.1	1.64627e-14	0.258108	0.53	0.447	8.84046e-12	TBX21
MA0782.1	3.09407e-14	0.276318	0.515	0.429	1.66151e-11	PKNOX1
MA0473.2	3.10553e-14	-0.251347	0.239	0.336	1.66767e-11	ELF1
MA0649.1	3.90848e-14	0.256497	0.508	0.427	2.09885e-11	HEY2
MA0466.1	7.30132e-14	0.291225	0.47	0.411	3.92081e-11	CEBPB
MA0822.1	2.07349e-13	0.276524	0.543	0.465	1.11346e-10	HES7
MA0600.1	4.17879e-13	-0.253766	0.316	0.413	2.24401e-10	RFX2
MA0693.2	7.57302e-13	0.250379	0.535	0.457	4.06671e-10	VDR
MA0856.1	1.69609e-12	0.387054	0.64	0.456	9.10799e-10	RXRG
MA0113.3	2.39367e-12	-0.288889	0.495	0.587	1.2854e-09	NR3C1

## Sheet: PEC_PODO
	p_val	avg_log2FC	pct.1	pct.2	p_val_adj	gene
MA0592.1	2.64976e-285	-2.51012	0.063	0.599	1.42292e-282	ESRRA
MA1111.1	9.96116e-267	-2.22413	0.072	0.595	5.34914e-264	NR2F2
MA0830.1	2.13414e-250	-2.02407	0.062	0.513	1.14603e-247	TCF4
MA0824.1	2.04465e-235	-1.92926	0.082	0.523	1.09798e-232	ID4
MA0162.2	4.19449e-233	0.964397	0.874	0.344	2.25244e-230	EGR1
MA0522.2	5.67483e-228	-1.84203	0.083	0.502	3.04739e-225	TCF3
MA0160.1	2.21823e-216	-1.88661	0.092	0.551	1.19119e-213	NR4A2
MA0103.2	2.93494e-211	-1.73957	0.088	0.478	1.57606e-208	ZEB1
MA0141.3	4.01491e-208	-2.33597	0.075	0.531	2.15601e-205	ESRRB
MA0103.3	1.39645e-186	-1.47334	0.097	0.496	7.49895e-184	ZEB1
MA1112.1	1.47539e-181	-1.38469	0.145	0.574	7.92286e-179	NR4A1
MA0526.1	3.76696e-181	-1.56788	0.113	0.472	2.02286e-178	USF2
MA0093.2	8.41886e-179	-1.46544	0.107	0.477	4.52093e-176	USF1
MA0820.1	7.45724e-178	-1.44733	0.094	0.466	4.00454e-175	FIGLA
MA0745.1	2.54366e-177	-1.51684	0.123	0.485	1.36595e-174	SNAI2
MA1131.1	7.12344e-177	1.57886	0.732	0.261	3.82529e-174	FOSL2::JUN(var.2)
MA0528.1	5.45258e-172	0.615556	0.787	0.334	2.92804e-169	ZNF263
MA0153.1	5.38682e-169	-1.7966	0.141	0.567	2.89272e-166	HNF1B
MA0656.1	8.02184e-166	1.48412	0.729	0.281	4.30773e-163	JDP2(var.2)
MA1139.1	5.5922e-161	1.45514	0.72	0.288	3.00301e-158	FOSL2::JUNB(var.2)
MA1145.1	9.61668e-159	1.42007	0.694	0.263	5.16416e-156	FOSL2::JUND(var.2)
MA0834.1	1.30172e-155	1.37697	0.733	0.296	6.99021e-153	ATF7
MA0732.1	1.52167e-154	0.91222	0.802	0.37	8.17138e-152	EGR3
MA0516.1	1.08619e-153	0.587544	0.776	0.352	5.83284e-151	SP2
MA1127.1	1.39251e-151	1.39932	0.709	0.283	7.47778e-149	FOSB::JUN
MA0153.2	1.5814e-147	-2.51057	0.103	0.502	8.49212e-145	HNF1B
MA0470.1	1.10282e-146	0.920427	0.794	0.393	5.92214e-144	E2F4
MA0046.2	1.04608e-145	-2.25064	0.111	0.504	5.61747e-143	HNF1A
MA0835.1	3.45646e-140	1.23059	0.682	0.276	1.85612e-137	BATF3
MA0017.2	6.88428e-140	-1.47961	0.126	0.499	3.69686e-137	NR2F1
MA0258.1	9.01783e-139	-1.3098	0.141	0.459	4.84257e-136	ESR2
MA0071.1	1.74992e-137	-1.33699	0.158	0.53	9.39706e-135	RORA
MA1129.1	6.37068e-136	1.22417	0.729	0.322	3.42106e-133	FOSL1::JUN(var.2)
MA1133.1	1.00635e-135	1.20208	0.705	0.299	5.40412e-133	JUN::JUNB(var.2)
MA0809.1	1.44e-135	1.24984	0.756	0.355	7.73282e-133	TEAD4
MA0471.1	1.97831e-135	0.741006	0.743	0.36	1.06235e-132	E2F6
MA1140.1	5.69022e-135	1.23464	0.714	0.326	3.05565e-132	JUNB(var.2)
MA0525.1	1.12568e-134	-1.24273	0.149	0.457	6.0449e-132	TP63
MA0058.2	2.22542e-134	-1.28023	0.138	0.454	1.19505e-131	MAX
MA1121.1	6.13717e-134	1.21365	0.739	0.351	3.29566e-131	TEAD2
MA0733.1	2.43646e-133	0.846231	0.752	0.358	1.30838e-130	EGR4
MA0079.3	8.89884e-132	0.49972	0.749	0.338	4.77868e-129	SP1
MA0024.2	6.76544e-130	0.78493	0.771	0.39	3.63304e-127	E2F1
MA0018.2	2.41034e-129	1.17928	0.741	0.353	1.29435e-126	CREB1
MA1136.1	2.71967e-129	1.20013	0.664	0.292	1.46046e-126	FOSB::JUNB(var.2)
MA0162.3	1.93537e-126	0.890374	0.767	0.385	1.03929e-123	EGR1
MA0090.2	1.0385e-125	1.20577	0.76	0.364	5.57675e-123	TEAD1
MA1132.1	8.16166e-125	2.28022	0.465	0.169	4.38281e-122	JUN::JUNB
MA1128.1	1.18969e-124	2.58395	0.44	0.154	6.38862e-122	FOSL1::JUN
MA0018.1	1.54377e-123	1.1043	0.718	0.345	8.29007e-121	CREB1
MA0730.1	2.23416e-123	-1.13831	0.153	0.462	1.19974e-120	RARA(var.2)
MA0066.1	1.36758e-122	-1.17405	0.155	0.452	7.34392e-120	PPARG
MA1141.1	3.00556e-121	2.55833	0.425	0.15	1.61399e-118	FOS::JUND
MA1130.1	5.42555e-121	2.57784	0.421	0.156	2.91352e-118	FOSL2::JUN
MA1137.1	1.2458e-120	2.49445	0.425	0.157	6.68994e-118	FOSL1::JUNB
MA0655.1	3.48499e-120	2.29495	0.45	0.161	1.87144e-117	JDP2
MA0489.1	4.9204e-118	2.39716	0.437	0.15	2.64226e-115	JUN(var.2)
MA0743.1	9.8031e-117	-1.01162	0.166	0.492	5.26427e-114	SCRT1
MA0099.3	9.98871e-116	2.45462	0.422	0.162	5.36394e-113	FOS::JUN
MA0808.1	2.47782e-115	1.12961	0.729	0.355	1.33059e-112	TEAD3
MA1138.1	1.26041e-114	2.44907	0.414	0.158	6.76841e-112	FOSL2::JUNB
MA0620.2	2.1852e-114	-1.04865	0.147	0.451	1.17345e-111	MITF
MA0112.3	6.58184e-114	-1.14	0.168	0.469	3.53445e-111	ESR1
MA0462.1	8.89518e-114	1.86826	0.45	0.148	4.77671e-111	BATF::JUN
MA0106.2	7.09603e-113	-1.08554	0.17	0.461	3.81057e-110	TP53
MA0806.1	3.34652e-112	-1.14813	0.181	0.463	1.79708e-109	TBX4
MA0258.2	1.3426e-111	-1.13689	0.158	0.445	7.20975e-109	ESR2
MA1134.1	1.73843e-111	2.44168	0.413	0.157	9.33537e-109	FOS::JUNB
MA1142.1	2.20579e-111	2.38673	0.428	0.159	1.18451e-108	FOSL1::JUND
MA1144.1	1.602e-110	2.43389	0.412	0.16	8.60272e-108	FOSL2::JUND
MA0115.1	1.86946e-107	-1.95494	0.121	0.484	1.0039e-104	NR1H2::RXRA
MA0822.1	3.51532e-107	-1.05466	0.149	0.475	1.88773e-104	HES7
MA1135.1	3.63291e-106	2.33597	0.405	0.164	1.95087e-103	FOSB::JUNB
MA0476.1	4.92938e-106	2.29244	0.416	0.149	2.64708e-103	FOS
MA1418.1	2.38742e-105	0.848528	0.694	0.335	1.28204e-102	IRF3
MA1148.1	2.51107e-105	-1.37913	0.155	0.499	1.34845e-102	PPARA::RXRA
MA0491.1	5.29231e-104	2.28707	0.402	0.153	2.84197e-101	JUND
MA1147.1	5.4097e-104	-0.967504	0.161	0.463	2.90501e-101	NR4A2::RXRA
MA0490.1	5.78689e-101	2.25993	0.389	0.152	3.10756e-98	JUNB
MA0147.3	6.11037e-101	-0.937509	0.155	0.432	3.28127e-98	MYC
MA0051.1	1.1174e-100	0.807528	0.702	0.369	6.00045e-98	IRF2
MA0080.1	1.58059e-100	0.664039	0.615	0.305	8.48777e-98	SPI1
MA0098.1	1.58059e-100	0.664039	0.615	0.305	8.48777e-98	ETS1
MA0478.1	1.96231e-100	2.24576	0.412	0.161	1.05376e-97	FOSL2
MA1143.1	6.07952e-100	0.92298	0.651	0.325	3.2647e-97	FOSL1::JUND(var.2)
MA0003.2	1.98324e-97	-0.85294	0.158	0.417	1.065e-94	TFAP2A
MA0729.1	1.46367e-96	-1.11896	0.19	0.487	7.85991e-94	RARA
MA1122.1	6.02978e-96	0.778209	0.755	0.415	3.23799e-93	TFDP1
MA0079.2	6.44857e-96	0.471777	0.706	0.373	3.46288e-93	SP1
MA0138.1	1.10656e-95	-0.814622	0.169	0.465	5.94222e-93	REST
MA0525.2	1.93231e-95	-0.868169	0.206	0.51	1.03765e-92	TP63
MA0050.2	8.4801e-94	0.606778	0.623	0.311	4.55381e-91	IRF1
MA0477.1	9.02801e-94	2.13277	0.39	0.152	4.84804e-91	FOSL1
MA0059.1	9.51953e-93	-0.900049	0.172	0.441	5.11199e-90	MAX::MYC
MA0628.1	1.63976e-92	-0.833923	0.257	0.584	8.80549e-90	POU6F1
MA0112.2	6.21656e-92	-0.959809	0.189	0.437	3.33829e-89	ESR1
MA0159.1	3.33281e-91	-0.918901	0.197	0.456	1.78972e-88	RARA::RXRA
MA0841.1	3.49701e-91	1.82674	0.421	0.162	1.8779e-88	NFE2
MA0112.1	3.80587e-91	-0.834494	0.185	0.433	2.04375e-88	ESR1
MA1126.1	1.28202e-90	0.963861	0.588	0.27	6.88446e-88	FOS::JUN(var.2)
MA0093.1	1.42535e-90	-0.848818	0.151	0.417	7.65412e-88	USF1
MA0526.2	6.35882e-90	-0.882392	0.16	0.44	3.41469e-87	USF2
MA0856.1	1.66798e-89	-2.14071	0.13	0.47	8.95703e-87	RXRG
MA0855.1	5.64179e-89	-1.94959	0.125	0.475	3.02964e-86	RXRB
MA0524.2	1.67367e-88	-0.753179	0.184	0.442	8.98762e-86	TFAP2C
MA0018.3	2.28246e-86	1.02727	0.563	0.256	1.22568e-83	CREB1
MA1108.1	7.17973e-85	-0.826249	0.169	0.421	3.85552e-82	MXI1
MA0099.2	9.75224e-85	1.88674	0.373	0.152	5.23695e-82	FOS::JUN
MA0825.1	5.4782e-84	-0.820948	0.176	0.452	2.94179e-81	MNT
MA0741.1	1.1486e-83	0.50481	0.653	0.357	6.16796e-81	KLF16
MA0062.1	1.26806e-83	0.720533	0.618	0.308	6.80946e-81	GABPA
MA0811.1	7.03417e-83	-0.731594	0.181	0.436	3.77735e-80	TFAP2B
MA0119.1	5.08928e-82	-1.05671	0.178	0.44	2.73294e-79	NFIC::TLX1
MA0472.2	5.75898e-82	0.70883	0.693	0.391	3.09257e-79	EGR2
MA0599.1	8.20689e-81	0.435973	0.633	0.325	4.4071e-78	KLF5
MA0473.1	1.19986e-80	0.746644	0.472	0.215	6.44325e-78	ELF1
MA0076.2	4.42282e-80	0.72486	0.563	0.292	2.37506e-77	ELK4
MA0149.1	7.22473e-79	0.539599	0.622	0.319	3.87968e-76	EWSR1-FLI1
MA1146.1	1.36215e-78	-0.832736	0.208	0.47	7.31477e-76	NR1A4::RXRA
MA0058.3	1.8728e-78	-0.803386	0.196	0.446	1.0057e-75	MAX
MA0106.3	3.2368e-78	-0.856985	0.196	0.46	1.73816e-75	TP53
MA1105.1	3.58585e-78	-0.882622	0.185	0.491	1.9256e-75	GRHL2
MA0738.1	2.13528e-77	-0.888402	0.188	0.455	1.14664e-74	HIC2
MA0524.1	2.86254e-77	-0.674284	0.173	0.412	1.53719e-74	TFAP2C
MA0821.1	2.96351e-77	-0.873186	0.182	0.453	1.59141e-74	HES5
MA1110.1	2.3816e-76	-0.797118	0.202	0.463	1.27892e-73	NR1H4
MA0646.1	5.7686e-76	-0.747943	0.216	0.482	3.09774e-73	GCM1
MA0065.1	2.01987e-75	-1.96167	0.134	0.47	1.08467e-72	PPARG::RXRA
MA0817.1	2.7714e-75	-0.713863	0.264	0.536	1.48824e-72	BHLHE23
MA0807.1	5.5944e-73	-0.875221	0.209	0.415	3.00419e-70	TBX5
MA0072.1	7.39115e-73	-0.725725	0.267	0.53	3.96905e-70	RORA(var.2)
MA0760.1	1.22328e-72	0.69511	0.609	0.323	6.56903e-70	ERF
MA0818.1	1.57259e-72	-0.685794	0.264	0.528	8.44479e-70	BHLHE22
MA0517.1	2.44812e-72	0.637633	0.618	0.33	1.31464e-69	STAT1::STAT2
MA0138.2	3.14917e-72	-0.748736	0.202	0.465	1.69111e-69	REST
MA0475.2	4.00866e-72	0.729389	0.631	0.343	2.15265e-69	FLI1
MA0801.1	5.89308e-72	-0.879494	0.208	0.407	3.16458e-69	MGA
MA0803.1	5.89308e-72	-0.879494	0.208	0.407	3.16458e-69	TBX15
MA0597.1	1.90744e-71	-0.766028	0.232	0.485	1.0243e-68	THAP1
MA0090.1	3.2835e-71	0.784382	0.645	0.35	1.76324e-68	TEAD1
MA0693.2	1.71303e-70	-0.840229	0.194	0.466	9.19897e-68	VDR
MA0685.1	3.80468e-70	0.46863	0.639	0.351	2.04312e-67	SP4
MA0746.1	5.76491e-70	0.431968	0.609	0.335	3.09575e-67	SP3
MA1421.1	2.99137e-69	-0.912001	0.224	0.513	1.60637e-66	TCF7L1
MA0074.1	5.33651e-69	-0.722569	0.233	0.49	2.86571e-66	RXRA::VDR
MA0787.1	9.56752e-69	-0.783628	0.192	0.495	5.13776e-66	POU3F2
MA0105.1	1.91347e-68	0.999803	0.556	0.261	1.02754e-65	NFKB1
MA0747.1	1.51712e-67	0.440157	0.617	0.346	8.14691e-65	SP8
MA1149.1	4.79179e-67	-0.763281	0.212	0.432	2.57319e-64	RARA::RXRG
MA1151.1	1.56081e-66	-0.693006	0.249	0.502	8.38158e-64	RORC
MA0692.1	2.85927e-66	-0.737688	0.2	0.433	1.53543e-63	TFEB
MA0488.1	3.56177e-66	0.931674	0.535	0.253	1.91267e-63	JUN
MA0474.2	4.39754e-66	0.686699	0.622	0.334	2.36148e-63	ERG
MA0871.1	6.18639e-66	-0.711157	0.194	0.435	3.32209e-63	TFEC
MA0798.1	3.29938e-65	0.848187	0.698	0.431	1.77177e-62	RFX3
MA0058.1	4.0637e-65	-0.722025	0.205	0.438	2.18221e-62	MAX
MA0790.1	5.15902e-65	-0.580637	0.256	0.525	2.77039e-62	POU4F1
MA0823.1	1.89883e-64	-0.750328	0.21	0.437	1.01967e-61	HEY1
MA0464.2	5.8468e-64	-0.685652	0.212	0.453	3.13973e-61	BHLHE40
MA0504.1	6.39551e-64	-0.899692	0.218	0.495	3.43439e-61	NR2C2
MA0101.1	2.24851e-63	0.96382	0.551	0.268	1.20745e-60	REL
MA0886.1	2.66632e-63	-0.671497	0.276	0.535	1.43182e-60	EMX2
MA0740.1	2.97728e-63	0.477934	0.645	0.379	1.5988e-60	KLF14
MA0784.1	3.20563e-63	-0.692143	0.224	0.502	1.72143e-60	POU1F1
MA0100.3	3.37687e-63	-0.669264	0.24	0.472	1.81338e-60	MYB
MA0510.2	7.56292e-63	0.871614	0.698	0.431	4.06129e-60	RFX5
MA0107.1	7.6472e-63	0.912771	0.556	0.267	4.10654e-60	RELA
MA0814.1	8.33356e-63	-0.693222	0.181	0.414	4.47512e-60	TFAP2C(var.2)
MA0791.1	1.51477e-61	-0.577395	0.265	0.523	8.13432e-59	POU4F3
MA0802.1	1.86062e-61	-0.751223	0.244	0.451	9.99153e-59	TBR1
MA0861.1	2.08827e-61	-0.739194	0.235	0.453	1.1214e-58	TP73
MA0161.2	2.35407e-61	-0.776778	0.24	0.462	1.26413e-58	NFIC
MA0081.1	4.84466e-61	0.573328	0.54	0.283	2.60158e-58	SPIB
MA0668.1	1.97213e-60	-0.642426	0.264	0.506	1.05903e-57	NEUROD2
MA0765.1	5.48214e-60	0.625554	0.621	0.357	2.94391e-57	ETV5
MA0098.3	1.24749e-59	0.645613	0.592	0.328	6.69902e-57	ETS1
MA0744.1	4.12503e-59	-0.647211	0.24	0.47	2.21514e-56	SCRT2
MA0600.2	1.39636e-58	0.824676	0.69	0.436	7.49845e-56	RFX2
MA0492.1	2.14894e-58	0.846001	0.535	0.255	1.15398e-55	JUND(var.2)
MA1100.1	4.26887e-58	-0.550805	0.204	0.424	2.29238e-55	ASCL1
MA0017.1	1.50243e-57	-2.34092	0.13	0.454	8.06803e-55	NR2F1
MA0137.1	1.62431e-57	0.606694	0.576	0.335	8.72255e-55	STAT1
MA0475.1	9.35458e-57	0.60508	0.428	0.231	5.02341e-54	FLI1
MA0106.1	1.8611e-56	-0.708773	0.239	0.444	9.99411e-54	TP53
MA0647.1	5.21403e-56	-0.860491	0.205	0.497	2.79993e-53	GRHL1
MA0653.1	8.50796e-56	0.616592	0.576	0.338	4.56877e-53	IRF9
MA0104.4	8.66998e-56	-0.663187	0.204	0.427	4.65578e-53	MYCN
MA0819.1	9.77739e-56	-0.678321	0.229	0.459	5.25046e-53	CLOCK
MA0799.1	3.07336e-55	0.726807	0.661	0.413	1.6504e-52	RFX4
MA0812.1	1.31407e-54	-0.598437	0.221	0.417	7.05653e-52	TFAP2B(var.2)
MA0826.1	1.83549e-54	-0.594296	0.298	0.528	9.8566e-52	OLIG1
MA0649.1	3.32736e-54	-0.666539	0.221	0.434	1.78679e-51	HEY2
MA0903.1	1.84649e-53	-0.602557	0.282	0.533	9.91565e-51	HOXB3
MA0786.1	1.95655e-53	-0.729161	0.217	0.501	1.05067e-50	POU3F1
MA0772.1	4.40289e-53	0.578175	0.618	0.384	2.36435e-50	IRF7
MA0114.2	9.10563e-53	-3.02163	0.121	0.446	4.88972e-50	HNF4A
MA0473.2	1.1407e-52	0.602605	0.555	0.327	6.12555e-50	ELF1
MA0641.1	1.20787e-52	0.591868	0.535	0.3	6.48628e-50	ELF4
MA0831.1	4.28665e-52	-0.634912	0.2	0.425	2.30193e-49	TFE3
MA0888.1	5.30044e-52	-0.630881	0.283	0.521	2.84634e-49	EVX2
MA0259.1	5.94377e-52	-0.599913	0.233	0.45	3.19181e-49	ARNT::HIF1A
MA0782.1	1.16732e-51	-0.751026	0.227	0.437	6.26853e-49	PKNOX1
MA0863.1	2.42665e-51	-0.586328	0.256	0.487	1.30311e-48	MTF1
MA0719.1	5.10257e-51	-0.630646	0.247	0.461	2.74008e-48	RHOXF1
MA0758.1	7.89385e-51	0.569529	0.654	0.418	4.239e-48	E2F7
MA0831.2	9.87606e-50	-0.602779	0.257	0.463	5.30345e-47	TFE3
MA0527.1	3.54504e-49	0.586703	0.672	0.457	1.90368e-46	ZBTB33
MA0481.1	1.13196e-47	0.400053	0.641	0.406	6.07862e-45	FOXP1
MA0750.2	2.59049e-47	0.483765	0.479	0.283	1.39109e-44	ZBTB7A
MA0722.1	5.43602e-47	-0.548493	0.336	0.565	2.91914e-44	VAX1
MA0484.1	8.23993e-47	-3.01422	0.117	0.446	4.42484e-44	HNF4G
MA0652.1	3.48559e-46	0.591012	0.564	0.356	1.87176e-43	IRF8
MA0658.1	3.87418e-46	-0.578462	0.326	0.544	2.08043e-43	LHX6
MA0796.1	9.29034e-46	-0.622577	0.268	0.443	4.98891e-43	TGIF1
MA0645.1	1.39391e-45	0.524065	0.461	0.263	7.48529e-43	ETV6
MA0902.1	3.89766e-45	-0.553073	0.314	0.546	2.09304e-42	HOXB2
MA0156.2	4.39488e-45	0.55463	0.568	0.36	2.36005e-42	FEV
MA0077.1	4.98253e-45	-0.532297	0.255	0.463	2.67562e-42	SOX9
MA0805.1	1.25692e-44	-0.700043	0.239	0.406	6.74969e-42	TBX1
MA0612.1	4.18694e-44	-0.569507	0.277	0.509	2.24839e-41	EMX1
MA0810.1	4.4607e-44	-0.456955	0.223	0.428	2.39539e-41	TFAP2A(var.2)
MA1120.1	1.40596e-43	-0.584731	0.26	0.437	7.55003e-41	SOX13
MA1419.1	1.61712e-43	0.561562	0.575	0.374	8.68394e-41	IRF4
MA0887.1	1.78826e-43	-0.552723	0.31	0.53	9.60296e-41	EVX1
MA0900.1	3.35434e-43	-0.600896	0.271	0.499	1.80128e-40	HOXA2
MA0783.1	3.60518e-43	-0.634953	0.263	0.426	1.93598e-40	PKNOX2
MA0014.2	6.34121e-43	-0.696869	0.259	0.46	3.40523e-40	PAX5
MA0688.1	7.54394e-43	-0.590583	0.287	0.452	4.05109e-40	TBX2
MA0508.1	1.71548e-42	0.431575	0.562	0.353	9.2121e-40	PRDM1
MA0671.1	3.19565e-42	-0.639512	0.256	0.439	1.71606e-39	NFIX
MA0513.1	3.76972e-42	-0.617059	0.251	0.419	2.02434e-39	SMAD2::SMAD3::SMAD4
MA0687.1	3.79102e-42	0.483163	0.469	0.287	2.03578e-39	SPIC
MA0763.1	7.24007e-42	0.524938	0.563	0.368	3.88792e-39	ETV3
MA0690.1	7.62562e-42	-0.607267	0.271	0.454	4.09496e-39	TBX21
MA0007.2	3.49923e-41	-0.628813	0.324	0.538	1.87909e-38	AR
MA0689.1	3.93595e-41	-0.584091	0.283	0.461	2.11361e-38	TBX20
MA0161.1	4.79749e-41	-0.469968	0.263	0.433	2.57625e-38	NFIC
MA0595.1	5.63216e-41	-0.620587	0.229	0.396	3.02447e-38	SREBF1
MA0670.1	9.69201e-41	-0.597033	0.252	0.441	5.20461e-38	NFIA
MA0664.1	1.43506e-40	-0.53015	0.257	0.458	7.70626e-38	MLXIPL
MA0698.1	1.55417e-40	-0.597237	0.236	0.397	8.34588e-38	ZBTB18
MA0792.1	2.37975e-40	-0.606712	0.276	0.496	1.27793e-37	POU5F1B
MA1150.1	3.01913e-40	-0.558391	0.273	0.469	1.62127e-37	RORB
MA0762.1	5.79416e-40	0.503545	0.524	0.317	3.11147e-37	ETV2
MA0683.1	7.48654e-40	-0.461776	0.299	0.51	4.02027e-37	POU4F2
MA0080.4	2.31313e-39	0.475863	0.43	0.275	1.24215e-36	SPI1
MA0003.3	5.23573e-39	-0.474515	0.264	0.42	2.81159e-36	TFAP2A
MA0767.1	3.03022e-38	-0.525353	0.308	0.484	1.62723e-35	GCM2
MA0442.1	5.97069e-38	-0.35625	0.247	0.451	3.20626e-35	SOX10
MA0789.1	6.53311e-38	-0.586512	0.268	0.494	3.50828e-35	POU3F4
MA0600.1	7.75696e-38	0.557834	0.599	0.405	4.16549e-35	RFX2
MA0813.1	1.62719e-37	-0.463455	0.251	0.418	8.73799e-35	TFAP2B(var.3)
MA0466.1	2.13538e-37	-0.613955	0.217	0.418	1.1467e-34	CEBPB
MA0764.1	2.33345e-37	0.497273	0.555	0.376	1.25306e-34	ETV4
MA0636.1	9.67611e-37	-0.51275	0.271	0.438	5.19607e-34	BHLHE41
MA0793.1	1.24358e-36	-0.506137	0.279	0.489	6.67801e-34	POU6F2
MA0598.2	1.97381e-36	0.493187	0.446	0.288	1.05993e-33	EHF
MA0663.1	4.02576e-36	-0.485009	0.276	0.456	2.16183e-33	MLX
MA0788.1	4.97961e-36	-0.523343	0.29	0.504	2.67405e-33	POU3F3
MA0828.1	2.01115e-35	-0.497818	0.252	0.437	1.07999e-32	SREBF2(var.2)
MA0846.1	4.53406e-35	0.419136	0.66	0.443	2.43479e-32	FOXC2
MA0506.1	1.18635e-34	0.50744	0.662	0.478	6.37069e-32	NRF1
MA0872.1	1.51394e-34	-0.422898	0.28	0.431	8.12985e-32	TFAP2A(var.3)
MA0048.2	2.20376e-34	-0.469536	0.255	0.416	1.18342e-31	NHLH1
MA0032.1	2.37923e-34	-0.470456	0.268	0.454	1.27765e-31	FOXC1
MA1101.1	5.06606e-34	0.893427	0.354	0.172	2.72048e-31	BACH2
MA0827.1	5.15628e-34	-0.446053	0.343	0.517	2.76892e-31	OLIG3
MA0665.1	6.2826e-34	-0.482145	0.264	0.432	3.37376e-31	MSC
MA0759.1	9.70148e-34	0.470691	0.56	0.384	5.20969e-31	ELK3
MA0028.1	2.29927e-33	0.448114	0.55	0.374	1.23471e-30	ELK1
MA0761.1	3.68422e-33	0.463996	0.57	0.377	1.97843e-30	ETV1
MA0768.1	6.70125e-33	-0.49228	0.311	0.49	3.59857e-30	LEF1
MA0028.2	1.1357e-32	0.461267	0.546	0.372	6.0987e-30	ELK1
MA0712.1	2.27013e-32	-0.43627	0.328	0.524	1.21906e-29	OTX2
MA0105.3	3.81794e-32	0.653213	0.504	0.282	2.05023e-29	NFKB1
MA0750.1	5.88614e-32	0.388469	0.572	0.403	3.16086e-29	ZBTB7A
MA0136.2	1.43784e-31	0.456685	0.375	0.243	7.72119e-29	ELF5
MA0511.1	4.24523e-31	-0.497511	0.225	0.356	2.27969e-28	RUNX2
MA0678.1	2.6812e-30	-0.41258	0.346	0.518	1.4398e-27	OLIG2
MA0781.1	2.97278e-30	-0.510952	0.295	0.463	1.59639e-27	PAX9
MA1115.1	8.63415e-30	-0.457961	0.277	0.469	4.63654e-27	POU5F1
MA0660.1	9.07621e-30	-0.432157	0.273	0.436	4.87393e-27	MEF2B
MA0862.1	1.17593e-29	0.449303	0.607	0.433	6.31473e-27	GMEB2
MA0050.1	2.49015e-29	0.403029	0.539	0.371	1.33721e-26	IRF1
MA0710.1	4.34855e-29	-0.460804	0.34	0.517	2.33517e-26	NOTO
MA0785.1	1.00879e-28	-0.501125	0.295	0.492	5.41721e-26	POU2F1
MA0815.1	1.32585e-28	-0.387628	0.269	0.416	7.11984e-26	TFAP2C(var.3)
MA0703.1	1.82339e-28	-0.428228	0.391	0.558	9.7916e-26	LMX1B
MA0725.1	2.28038e-28	-0.439666	0.354	0.538	1.22457e-25	VSX1
MA0726.1	2.28038e-28	-0.439666	0.354	0.538	1.22457e-25	VSX2
MA0837.1	2.97147e-28	-0.432702	0.283	0.442	1.59568e-25	CEBPE
MA0661.1	5.18029e-28	-0.456588	0.363	0.526	2.78181e-25	MEOX1
MA1106.1	6.6836e-28	-0.436763	0.272	0.422	3.58909e-25	HIF1A
MA0737.1	2.6295e-27	-0.449372	0.271	0.417	1.41204e-24	GLIS3
MA0884.1	3.31752e-27	-0.378139	0.3	0.467	1.78151e-24	DUXA
MA0003.1	5.71209e-27	-0.313052	0.261	0.411	3.06739e-24	TFAP2A
MA1420.1	9.42998e-27	0.425008	0.551	0.389	5.0639e-24	IRF5
MA0156.1	9.61235e-27	0.451485	0.386	0.247	5.16183e-24	FEV
MA0140.2	1.22561e-26	-0.401109	0.302	0.459	6.5815e-24	GATA1::TAL1
MA0700.1	2.44507e-26	-0.429801	0.363	0.521	1.313e-23	LHX2
MA0640.1	3.84629e-26	0.424844	0.389	0.277	2.06546e-23	ELF3
MA0593.1	5.84271e-26	0.391148	0.619	0.434	3.13754e-23	FOXP2
MA0048.1	8.26839e-26	-0.399905	0.259	0.41	4.44013e-23	NHLH1
MA0145.3	1.17298e-25	-0.523682	0.286	0.488	6.29889e-23	TFCP2
MA0894.1	6.12593e-25	-0.412375	0.37	0.526	3.28962e-22	HESX1
MA0836.1	6.23463e-25	-0.418546	0.298	0.442	3.348e-22	CEBPD
MA0891.1	1.76498e-24	-0.392391	0.326	0.458	9.47793e-22	GSC2
MA0800.1	2.74523e-24	-0.441192	0.32	0.442	1.47419e-21	EOMES
MA0748.1	4.79336e-24	0.417188	0.597	0.443	2.57403e-21	YY2
MA0039.3	1.34013e-23	-0.401418	0.221	0.345	7.1965e-21	KLF4
MA0892.1	3.12048e-23	-0.383117	0.357	0.504	1.6757e-20	GSX1
MA0718.1	3.2357e-23	-0.398511	0.342	0.511	1.73757e-20	RAX
MA0076.1	3.59485e-23	0.375587	0.539	0.38	1.93044e-20	ELK4
MA0523.1	4.82012e-23	-0.386131	0.31	0.472	2.5884e-20	TCF7L2
MA0669.1	5.79514e-23	-0.376499	0.3	0.446	3.11199e-20	NEUROG2
MA1109.1	5.90208e-23	-0.443356	0.259	0.398	3.16942e-20	NEUROD1
MA1114.1	5.92411e-23	-0.417816	0.243	0.369	3.18125e-20	PBX3
MA0686.1	1.65142e-22	0.351362	0.558	0.398	8.86812e-20	SPDEF
MA0723.1	2.27337e-22	-0.396887	0.358	0.509	1.2208e-19	VAX2
MA1119.1	8.18587e-22	-0.371422	0.277	0.409	4.39581e-19	SIX2
MA0673.1	1.25499e-21	-0.383417	0.315	0.439	6.73929e-19	NKX2-8
MA0466.2	1.42635e-21	-0.383702	0.3	0.435	7.65949e-19	CEBPB
MA0088.2	2.98666e-21	-0.387814	0.307	0.436	1.60383e-18	ZNF143
MA0895.1	3.90757e-21	-0.345128	0.361	0.492	2.09836e-18	HMBOX1
MA0596.1	4.78431e-21	-0.446193	0.287	0.381	2.56917e-18	SREBF2
MA0102.3	9.32785e-21	-0.388623	0.269	0.407	5.00906e-18	CEBPA
MA0780.1	9.97115e-21	-0.351541	0.353	0.505	5.35451e-18	PAX3
MA0057.1	1.04445e-20	0.315118	0.487	0.353	5.60868e-18	MZF1(var.2)
MA0130.1	1.07179e-20	-0.330701	0.265	0.399	5.75552e-18	ZNF354C
MA0033.1	1.1877e-20	-0.323726	0.361	0.496	6.37794e-18	FOXL1
MA0618.1	1.35608e-20	-0.335591	0.37	0.525	7.28214e-18	LBX1
MA0775.1	1.56717e-20	-0.348225	0.314	0.454	8.41572e-18	MEIS3
MA0032.2	2.29757e-20	0.302778	0.606	0.448	1.23379e-17	FOXC1
MA0080.2	3.43539e-20	0.368328	0.323	0.22	1.8448e-17	SPI1
MA0797.1	3.60139e-20	-0.419656	0.311	0.43	1.93395e-17	TGIF2
MA0468.1	3.64254e-20	-0.312406	0.299	0.451	1.95604e-17	DUX4
MA0148.1	4.82721e-20	0.328735	0.575	0.429	2.59221e-17	FOXA1
MA0707.1	7.07445e-20	-0.352914	0.398	0.53	3.79898e-17	MNX1
MA0714.1	8.33895e-20	-0.328404	0.323	0.474	4.47802e-17	PITX3
MA0680.1	1.06184e-19	-0.333748	0.383	0.52	5.70206e-17	PAX7
MA0154.2	2.8799e-19	-0.375413	0.299	0.387	1.54651e-16	EBF1
MA0009.2	3.93873e-19	-0.34392	0.306	0.432	2.1151e-16	T
MA1117.1	8.53501e-19	0.334713	0.525	0.37	4.5833e-16	RELB
MA0148.2	9.06978e-19	0.315283	0.582	0.43	4.87047e-16	FOXA1
MA1113.1	1.34676e-18	-0.316568	0.31	0.432	7.23208e-16	PBX2
MA0113.3	3.13461e-18	-0.443725	0.471	0.586	1.68329e-15	NR3C1
MA0625.1	4.88116e-18	0.386245	0.595	0.448	2.62119e-15	NFATC3
MA0889.1	5.47159e-18	-0.352548	0.343	0.495	2.93825e-15	GBX1
MA0068.2	9.08706e-18	-0.34132	0.398	0.535	4.87975e-15	PAX4
MA0865.1	2.47685e-17	0.287505	0.531	0.408	1.33007e-14	E2F8
MA0630.1	5.3194e-17	-0.334817	0.369	0.511	2.85652e-14	SHOX
MA0105.2	7.94558e-17	0.395469	0.458	0.305	4.26677e-14	NFKB1
MA0795.1	9.66403e-17	-0.33716	0.323	0.447	5.18958e-14	SMAD3
MA0648.1	1.43633e-16	-0.321012	0.336	0.462	7.71307e-14	GSC
MA0778.1	1.46311e-16	0.372779	0.456	0.32	7.85688e-14	NFKB2
MA0893.1	2.17703e-16	-0.321785	0.418	0.519	1.16906e-13	GSX2
MA0667.1	2.35559e-16	-0.314675	0.335	0.453	1.26495e-13	MYF6
MA0137.2	3.09647e-16	0.311488	0.457	0.317	1.66281e-13	STAT1
MA0779.1	7.5822e-16	-0.36395	0.345	0.451	4.07164e-13	PAX1
MA0844.1	1.81637e-15	0.304978	0.499	0.361	9.75392e-13	XBP1
MA0773.1	2.86669e-15	-0.291622	0.323	0.429	1.53941e-12	MEF2D
MA0154.3	4.96985e-15	-0.371987	0.303	0.395	2.66881e-12	EBF1
MA0060.1	5.69521e-15	0.31091	0.568	0.46	3.05833e-12	NFYA
MA0770.1	5.86771e-15	-0.312433	0.353	0.457	3.15096e-12	HSF2
MA0672.1	7.83565e-15	-0.300517	0.342	0.44	4.20774e-12	NKX2-3
MA0754.1	8.61016e-15	-0.297824	0.371	0.5	4.62365e-12	CUX1
MA0131.2	8.78828e-15	0.262351	0.617	0.489	4.71931e-12	HINFP
MA0736.1	9.22727e-15	-0.296235	0.324	0.424	4.95504e-12	GLIS2
MA0060.3	1.58545e-14	0.297882	0.564	0.44	8.51386e-12	NFYA
MA0507.1	2.41733e-14	-0.295606	0.339	0.473	1.29811e-11	POU2F2
MA0486.1	2.51444e-14	-0.297804	0.326	0.432	1.35025e-11	HSF1
MA1152.1	2.67632e-14	-0.277836	0.326	0.44	1.43719e-11	SOX15
MA0674.1	3.27943e-14	-0.307511	0.382	0.51	1.76105e-11	NKX6-1
MA0842.1	7.60601e-14	-0.362874	0.334	0.456	4.08443e-11	NRL
MA0083.3	9.85329e-14	0.2627	0.475	0.365	5.29122e-11	SRF
MA0657.1	1.33624e-13	0.260547	0.475	0.358	7.17563e-11	KLF13
MA0091.1	2.62111e-13	-0.29612	0.31	0.41	1.40754e-10	TAL1::TCF3
MA0644.1	3.04558e-13	-0.29057	0.343	0.492	1.63548e-10	ESX1
MA0030.1	3.12792e-13	0.263762	0.591	0.468	1.67969e-10	FOXF2
MA0721.1	3.17565e-13	-0.289178	0.399	0.518	1.70532e-10	UNCX
MA1118.1	4.57104e-13	-0.273444	0.319	0.428	2.45465e-10	SIX1
MA0052.3	6.59995e-13	-0.251127	0.34	0.448	3.54417e-10	MEF2A
MA0137.3	8.44176e-13	0.274841	0.458	0.328	4.53323e-10	STAT1
MA1104.1	1.20349e-12	-0.290911	0.342	0.447	6.46274e-10	GATA6
MA0691.1	1.35838e-12	-0.293669	0.284	0.405	7.2945e-10	TFAP4
MA0662.1	3.80599e-12	-0.291799	0.412	0.517	2.04381e-09	MIXL1
MA0659.1	6.72143e-12	-0.43177	0.308	0.443	3.60941e-09	MAFG
MA1155.1	6.88865e-12	-0.281465	0.336	0.412	3.6992e-09	ZSCAN4
MA0014.3	1.00872e-11	0.252307	0.491	0.392	5.41682e-09	PAX5
MA0890.1	1.54772e-11	-0.282334	0.366	0.487	8.31128e-09	GBX2
MA1123.1	1.97959e-11	-0.306637	0.308	0.386	1.06304e-08	TWIST1
MA0083.1	2.59632e-11	0.250758	0.493	0.395	1.39422e-08	SRF
MA0838.1	1.36692e-10	-0.254831	0.334	0.432	7.34036e-08	CEBPG
MA0875.1	1.87779e-10	-0.268069	0.393	0.49	1.00837e-07	BARX1
MA0833.1	2.19812e-10	0.271855	0.449	0.337	1.18039e-07	ATF4
MA0727.1	6.45991e-10	-0.315973	0.503	0.587	3.46897e-07	NR3C2
MA0901.1	8.44204e-10	-0.271187	0.367	0.479	4.53337e-07	HOXB13
MA0132.2	2.69981e-09	-0.251434	0.434	0.529	1.4498e-06	PDX1
MA0150.1	4.48305e-09	-0.281488	0.283	0.31	2.4074e-06	NFE2L2
MA0496.1	1.19433e-07	-0.292478	0.34	0.44	6.41354e-05	MAFK
MA0501.1	0.000310159	0.261071	0.303	0.217	0.166555	MAF::NFE2

## Sheet: TAL
	p_val	avg_log2FC	pct.1	pct.2	p_val_adj	gene
MA0017.1	0	-3.87886	0.046	0.599	0	NR2F1
MA0030.1	0	0.569895	0.656	0.401	0	FOXF2
MA0031.1	0	0.513979	0.635	0.402	0	FOXD1
MA0037.1	0	-0.606099	0.251	0.507	0	GATA3
MA0052.1	0	0.942121	0.728	0.377	0	MEF2A
MA0056.1	0	0.251427	0.523	0.332	0	MZF1
MA0065.1	0	-2.80738	0.082	0.607	0	PPARG::RXRA
MA0071.1	0	1.2341	0.823	0.406	0	RORA
MA0073.1	0	0.409226	0.475	0.286	0	RREB1
MA0095.1	0	-0.430008	0.259	0.467	0	YY1
MA0113.1	0	0.482486	0.619	0.424	0	NR3C1
MA0115.1	0	-2.30942	0.115	0.613	0	NR1H2::RXRA
MA0148.1	0	0.606161	0.625	0.359	0	FOXA1
MA0152.1	0	0.751425	0.65	0.351	0	NFATC2
MA0153.1	0	-1.13309	0.309	0.652	0	HNF1B
MA0157.1	0	0.654439	0.642	0.362	0	FOXO3
MA0160.1	0	1.09342	0.802	0.442	0	NR4A2
MA0442.1	0	-0.396635	0.291	0.506	0	SOX10
MA0148.2	0	0.607264	0.625	0.361	0	FOXA1
MA0465.1	0	0.907256	0.697	0.35	0	CDX2
MA0466.1	0	-0.982412	0.175	0.504	0	CEBPB
MA0484.1	0	-5.31734	0.032	0.594	0	HNF4G
MA0492.1	0	-0.610397	0.156	0.302	0	JUND(var.2)
MA0495.1	0	-0.924736	0.212	0.506	0	MAFF
MA0496.1	0	-0.846266	0.235	0.516	0	MAFK
MA0504.1	0	-1.32944	0.164	0.612	0	NR2C2
MA0507.1	0	0.944923	0.749	0.364	0	POU2F2
MA0523.1	0	-0.615543	0.286	0.539	0	TCF7L2
MA0524.1	0	0.439016	0.555	0.35	0	TFAP2C
MA0007.2	0	0.626725	0.695	0.472	0	AR
MA0102.3	0	-0.63784	0.232	0.47	0	CEBPA
MA0148.3	0	0.530885	0.622	0.387	0	FOXA1
MA0036.2	0	-0.758725	0.234	0.509	0	GATA2
MA0037.2	0	-0.505284	0.299	0.499	0	GATA3
MA0114.2	0	-5.16372	0.032	0.594	0	HNF4A
MA0014.2	0	-0.839831	0.212	0.548	0	PAX5
MA0003.2	0	0.50614	0.566	0.353	0	TFAP2A
MA0592.1	0	1.3471	0.863	0.481	0	ESRRA
MA0593.1	0	0.60054	0.629	0.365	0	FOXP2
MA0600.1	0	0.996459	0.676	0.308	0	RFX2
MA0612.1	0	0.862422	0.744	0.413	0	EMX1
MA0613.1	0	0.578486	0.652	0.403	0	FOXG1
MA0618.1	0	0.658952	0.718	0.447	0	LBX1
MA0625.1	0	0.863446	0.683	0.363	0	NFATC3
MA0630.1	0	0.787742	0.746	0.418	0	SHOX
MA0634.1	0	0.890328	0.758	0.401	0	ALX3
MA0027.2	0	0.740541	0.697	0.407	0	EN1
MA0642.1	0	0.847911	0.705	0.382	0	EN2
MA0644.1	0	0.793862	0.717	0.401	0	ESX1
MA0042.2	0	0.568855	0.636	0.386	0	FOXI1
MA0033.2	0	0.568855	0.636	0.386	0	FOXL1
MA0157.2	0	0.513979	0.635	0.402	0	FOXO3
MA0647.1	0	1.41617	0.837	0.358	0	GRHL1
MA0046.2	0	-1.95739	0.158	0.623	0	HNF1A
MA0153.2	0	-2.08167	0.159	0.62	0	HNF1B
MA0650.1	0	0.84825	0.715	0.374	0	HOXA13
MA0654.1	0	0.76262	0.724	0.414	0	ISX
MA0658.1	0	0.658595	0.726	0.467	0	LHX6
MA0659.1	0	-1.17772	0.186	0.537	0	MAFG
MA0661.1	0	0.841697	0.751	0.436	0	MEOX1
MA0662.1	0	0.760653	0.74	0.429	0	MIXL1
MA0666.1	0	0.507224	0.608	0.405	0	MSX1
MA0674.1	0	0.68499	0.712	0.429	0	NKX6-1
MA0675.1	0	0.717088	0.716	0.421	0	NKX6-2
MA0068.2	0	0.771401	0.747	0.449	0	PAX4
MA0683.1	0	0.596452	0.687	0.436	0	POU4F2
MA0090.2	0	0.964073	0.596	0.288	0	TEAD1
MA0145.3	0	1.3098	0.81	0.359	0	TFCP2
MA0699.1	0	0.678601	0.676	0.404	0	LBX2
MA0700.1	0	0.779878	0.74	0.432	0	LHX2
MA0701.1	0	0.76262	0.724	0.414	0	LHX9
MA0702.1	0	0.804915	0.756	0.439	0	LMX1A
MA0703.1	0	0.545522	0.715	0.493	0	LMX1B
MA0706.1	0	0.717547	0.711	0.426	0	MEOX2
MA0707.1	0	0.553258	0.696	0.463	0	MNX1
MA0708.1	0	0.507224	0.608	0.405	0	MSX2
MA0710.1	0	0.870125	0.756	0.42	0	NOTO
MA0132.2	0	0.974888	0.795	0.425	0	PDX1
MA0716.1	0	0.76262	0.724	0.414	0	PRRX1
MA0717.1	0	0.76262	0.724	0.414	0	RAX2
MA0718.1	0	0.676053	0.708	0.431	0	RAX
MA0721.1	0	0.717223	0.73	0.434	0	UNCX
MA0722.1	0	0.48251	0.698	0.507	0	VAX1
MA0723.1	0	0.887763	0.753	0.411	0	VAX2
MA0725.1	0	0.939139	0.79	0.436	0	VSX1
MA0726.1	0	0.939139	0.79	0.436	0	VSX2
MA0112.3	0	-0.543025	0.31	0.521	0	ESR1
MA0141.3	0	2.38625	0.951	0.357	0	ESRRB
MA0017.2	0	-1.05657	0.234	0.589	0	NR2F1
MA0113.3	0	0.797967	0.767	0.513	0	NR3C1
MA0727.1	0	0.917104	0.789	0.507	0	NR3C2
MA0729.1	0	-1.10319	0.21	0.584	0	RARA
MA0758.1	0	0.462504	0.559	0.371	0	E2F7
MA0766.1	0	-0.836579	0.215	0.516	0	GATA5
MA0768.1	0	-0.811891	0.255	0.574	0	LEF1
MA0780.1	0	0.50788	0.651	0.445	0	PAX3
MA0784.1	0	1.05089	0.802	0.379	0	POU1F1
MA0785.1	0	1.24012	0.82	0.36	0	POU2F1
MA0786.1	0	1.32496	0.848	0.36	0	POU3F1
MA0787.1	0	1.18471	0.815	0.363	0	POU3F2
MA0788.1	0	1.05288	0.807	0.382	0	POU3F3
MA0789.1	0	1.3144	0.832	0.358	0	POU3F4
MA0792.1	0	1.31638	0.835	0.36	0	POU5F1B
MA0793.1	0	0.749207	0.697	0.403	0	POU6F2
MA0600.2	0	1.11149	0.706	0.34	0	RFX2
MA0798.1	0	1.07281	0.694	0.34	0	RFX3
MA0799.1	0	0.847842	0.633	0.336	0	RFX4
MA0510.2	0	1.17635	0.711	0.332	0	RFX5
MA0808.1	0	0.71107	0.527	0.301	0	TEAD3
MA0809.1	0	0.823924	0.559	0.29	0	TEAD4
MA0821.1	0	-0.577328	0.289	0.507	0	HES5
MA0822.1	0	-0.550262	0.315	0.526	0	HES7
MA0842.1	0	-0.728197	0.276	0.521	0	NRL
MA0846.1	0	0.43585	0.601	0.389	0	FOXC2
MA0847.1	0	0.568855	0.636	0.386	0	FOXD2
MA0848.1	0	0.568855	0.636	0.386	0	FOXO4
MA0849.1	0	0.568855	0.636	0.386	0	FOXO6
MA0850.1	0	0.568855	0.636	0.386	0	FOXP3
MA0855.1	0	-2.62118	0.095	0.609	0	RXRB
MA0856.1	0	-2.88973	0.082	0.608	0	RXRG
MA0864.1	0	0.508321	0.622	0.414	0	E2F2
MA0875.1	0	0.691841	0.684	0.412	0	BARX1
MA0876.1	0	0.507224	0.608	0.405	0	BSX
MA0878.1	0	0.854437	0.706	0.364	0	CDX1
MA0882.1	0	0.483051	0.61	0.417	0	DLX6
MA0886.1	0	0.712904	0.726	0.454	0	EMX2
MA0887.1	0	0.622277	0.697	0.459	0	EVX1
MA0888.1	0	0.863696	0.746	0.427	0	EVX2
MA0889.1	0	0.746003	0.705	0.411	0	GBX1
MA0890.1	0	0.837407	0.718	0.395	0	GBX2
MA0892.1	0	0.628446	0.691	0.428	0	GSX1
MA0893.1	0	0.777127	0.749	0.428	0	GSX2
MA0894.1	0	0.598152	0.703	0.454	0	HESX1
MA0899.1	0	1.01467	0.748	0.355	0	HOXA10
MA0900.1	0	0.970814	0.753	0.395	0	HOXA2
MA0901.1	0	1.03259	0.768	0.365	0	HOXB13
MA0902.1	0	0.754014	0.744	0.463	0	HOXB2
MA0903.1	0	0.614362	0.7	0.462	0	HOXB3
MA0905.1	0	0.529263	0.596	0.388	0	HOXC10
MA0907.1	0	0.528386	0.631	0.414	0	HOXC13
MA0909.1	0	1.00536	0.759	0.362	0	HOXD13
MA0852.2	0	0.653306	0.654	0.375	0	FOXK1
MA1103.1	0	0.509699	0.621	0.385	0	FOXK2
MA0481.2	0	0.506753	0.618	0.384	0	FOXP1
MA0036.3	0	-0.591758	0.266	0.484	0	GATA2
MA1104.1	0	-0.753341	0.24	0.523	0	GATA6
MA1105.1	0	1.07423	0.772	0.375	0	GRHL2
MA0495.2	0	-1.10862	0.139	0.464	0	MAFF
MA0496.2	0	-0.98045	0.171	0.47	0	MAFK
MA1111.1	0	1.18281	0.839	0.485	0	NR2F2
MA1115.1	0	1.00579	0.757	0.353	0	POU5F1
MA1121.1	0	0.708935	0.525	0.297	0	TEAD2
MA1122.1	0	0.467044	0.565	0.367	0	TFDP1
MA0037.3	0	-0.74431	0.239	0.511	0	GATA3
MA1148.1	0	-1.40436	0.188	0.607	0	PPARA::RXRA
MA0693.2	0	-0.70278	0.269	0.533	0	VDR
MA1420.1	0	0.593683	0.558	0.33	0	IRF5
MA1421.1	0	-1.28884	0.2	0.624	0	TCF7L1
MA0873.1	9.92451e-306	0.474894	0.608	0.42	5.32946e-303	HOXD12
MA0724.1	7.56661e-305	0.462388	0.626	0.429	4.06327e-302	VENTX
MA0790.1	1.3634e-300	0.428813	0.651	0.469	7.32145e-298	POU4F1
MA0130.1	1.02749e-295	-0.402453	0.267	0.445	5.51763e-293	ZNF354C
MA0791.1	1.44172e-294	0.429613	0.648	0.468	7.74204e-292	POU4F3
MA1125.1	2.15423e-289	-0.320899	0.293	0.476	1.15682e-286	ZNF384
MA0032.2	4.54332e-276	0.382086	0.589	0.4	2.43976e-273	FOXC1
MA0908.1	9.35765e-271	0.44865	0.578	0.406	5.02506e-268	HOXD11
MA0680.1	4.1239e-270	0.432841	0.645	0.468	2.21453e-267	PAX7
MA0684.1	5.74276e-263	0.427504	0.536	0.364	3.08386e-260	RUNX3
MA0782.1	1.3838e-259	-0.492856	0.298	0.484	7.43101e-257	PKNOX1
MA0597.1	2.27316e-251	-0.425267	0.346	0.531	1.22069e-248	THAP1
MA0488.1	2.02884e-248	-0.524631	0.168	0.294	1.08949e-245	JUN
MA0753.1	1.82876e-246	0.412477	0.456	0.308	9.82046e-244	ZNF740
MA0083.2	7.83454e-244	0.421704	0.5	0.34	4.20715e-241	SRF
MA0865.1	4.72226e-233	0.381836	0.526	0.366	2.53585e-230	E2F8
MA0741.1	9.36514e-232	0.267614	0.457	0.327	5.02908e-229	KLF16
MA0833.1	1.53013e-231	-0.424891	0.24	0.377	8.21679e-229	ATF4
MA1101.1	2.2854e-229	-0.635697	0.117	0.199	1.22726e-226	BACH2
MA0473.2	1.71677e-228	0.41282	0.414	0.301	9.21906e-226	ELF1
MA0845.1	3.23198e-226	0.339697	0.583	0.415	1.73557e-223	FOXB1
MA0867.1	3.21094e-225	0.378245	0.562	0.402	1.72428e-222	SOX4
MA0649.1	5.81732e-223	-0.443314	0.309	0.476	3.1239e-220	HEY2
MA0024.1	2.02492e-221	0.418105	0.608	0.447	1.08738e-218	E2F1
MA0866.1	2.08649e-218	0.371612	0.57	0.405	1.12045e-215	SOX21
MA0119.1	7.4479e-217	-0.494215	0.297	0.486	3.99952e-214	NFIC::TLX1
MA1118.1	4.31863e-209	0.383503	0.539	0.382	2.31911e-206	SIX1
MA0906.1	8.8751e-208	0.382856	0.58	0.43	4.76593e-205	HOXC12
MA0838.1	4.18557e-206	-0.404485	0.319	0.472	2.24765e-203	CEBPG
MA0471.1	3.89414e-205	0.269519	0.468	0.331	2.09115e-202	E2F6
MA0527.1	2.14101e-200	0.36878	0.574	0.419	1.14972e-197	ZBTB33
MA0479.1	6.01437e-196	0.358659	0.528	0.372	3.22972e-193	FOXH1
MA0781.1	3.63029e-193	-0.388673	0.344	0.503	1.94946e-190	PAX9
MA0914.1	2.91218e-192	0.362039	0.562	0.417	1.56384e-189	ISL2
MA0640.1	3.82361e-191	0.370281	0.324	0.263	2.05328e-188	ELF3
MA0140.2	8.66365e-187	-0.367737	0.352	0.495	4.65238e-184	GATA1::TAL1
MA1116.1	1.84525e-186	0.332824	0.498	0.353	9.90897e-184	RBPJ
MA0836.1	6.1826e-184	-0.377639	0.334	0.479	3.32006e-181	CEBPD
MA1114.1	4.50069e-180	-0.372665	0.265	0.405	2.41687e-177	PBX3
MA0738.1	1.02671e-176	-0.377111	0.327	0.495	5.51345e-174	HIC2
MA0103.3	2.93271e-175	0.43296	0.588	0.449	1.57486e-172	ZEB1
MA0486.2	3.71759e-175	0.352253	0.542	0.396	1.99634e-172	HSF1
MA0598.2	8.67345e-172	0.351758	0.348	0.271	4.65764e-169	EHF
MA0105.4	5.14752e-171	-0.381488	0.259	0.388	2.76422e-168	NFKB1
MA0060.2	1.82352e-170	0.312671	0.573	0.424	9.79228e-168	NFYA
MA0470.1	4.48093e-170	0.279441	0.485	0.37	2.40626e-167	E2F4
MA0691.1	1.27369e-168	-0.374066	0.304	0.44	6.83971e-166	TFAP4
MA0715.1	1.77558e-168	0.309973	0.59	0.442	9.53484e-166	PROP1
MA1109.1	4.65588e-166	-0.382355	0.29	0.434	2.50021e-163	NEUROD1
MA0713.1	1.24103e-163	0.31628	0.607	0.461	6.66434e-161	PHOX2A
MA0057.1	5.80752e-161	0.301817	0.446	0.322	3.11864e-158	MZF1(var.2)
MA0810.1	8.62691e-161	0.28422	0.526	0.385	4.63265e-158	TFAP2A(var.2)
MA0466.2	8.88625e-159	-0.344534	0.337	0.469	4.77192e-156	CEBPB
MA0042.1	1.47608e-158	0.273308	0.538	0.394	7.92655e-156	FOXI1
MA1126.1	1.70418e-152	-0.395184	0.196	0.308	9.15143e-150	FOS::JUN(var.2)
MA0522.2	1.42002e-149	0.464479	0.581	0.458	7.62549e-147	TCF3
MA0033.1	1.11363e-146	0.290915	0.592	0.456	5.98021e-144	FOXL1
MA0651.1	3.54447e-146	0.318918	0.574	0.443	1.90338e-143	HOXC11
MA0105.3	6.02793e-145	0.308003	0.349	0.263	3.237e-142	NFKB1
MA0754.1	2.63276e-139	0.309906	0.589	0.462	1.41379e-136	CUX1
MA0811.1	1.33354e-138	0.302954	0.521	0.395	7.1611e-136	TFAP2B
MA0028.1	2.01755e-137	0.291395	0.458	0.348	1.08343e-134	ELK1
MA0748.1	1.53715e-135	0.298636	0.536	0.412	8.2545e-133	YY2
MA0837.1	1.91728e-133	-0.315073	0.351	0.472	1.02958e-130	CEBPE
MA1123.1	7.45612e-133	-0.333325	0.302	0.416	4.00393e-130	TWIST1
MA0506.1	3.97733e-132	0.266562	0.573	0.447	2.13582e-129	NRF1
MA0743.1	1.78551e-129	0.358424	0.568	0.453	9.5882e-127	SCRT1
MA0083.1	3.22432e-127	0.313654	0.48	0.366	1.73146e-124	SRF
MA1117.1	5.46127e-127	0.28792	0.455	0.343	2.9327e-124	RELB
MA1119.1	9.83033e-126	0.295659	0.49	0.374	5.27889e-123	SIX2
MA0472.2	1.91891e-124	0.261814	0.47	0.37	1.03046e-121	EGR2
MA0637.1	7.85802e-121	0.279891	0.554	0.437	4.21976e-118	CENPB
MA0018.3	1.26071e-120	-0.391755	0.187	0.292	6.77004e-118	CREB1
MA0697.1	6.22493e-120	-0.253527	0.359	0.47	3.34279e-117	ZIC3
MA1155.1	1.31266e-119	0.302181	0.496	0.378	7.04899e-117	ZSCAN4
MA0468.1	7.09568e-119	-0.272065	0.363	0.479	3.81038e-116	DUX4
MA0797.1	1.3253e-117	-0.313027	0.34	0.461	7.11687e-115	TGIF2
MA0795.1	1.79747e-116	-0.290832	0.359	0.476	9.65242e-114	SMAD3
MA0641.1	1.92675e-115	0.280574	0.351	0.288	1.03467e-112	ELF4
MA0823.1	6.27639e-114	-0.311396	0.342	0.466	3.37042e-111	HEY1
MA0060.1	9.34625e-111	0.253844	0.545	0.431	5.01893e-108	NFYA
MA0131.1	5.66731e-109	-0.266248	0.381	0.488	3.04335e-106	HINFP
MA0861.1	5.27992e-108	0.305712	0.528	0.418	2.83531e-105	TP73
MA0138.2	5.85948e-108	-0.253743	0.368	0.494	3.14654e-105	REST
MA0825.1	1.52232e-105	-0.29644	0.36	0.478	8.17484e-103	MNT
MA0136.2	1.89864e-102	0.255015	0.261	0.24	1.01957e-99	ELF5
MA0712.1	2.88507e-102	-0.26401	0.44	0.55	1.54928e-99	OTX2
MA0719.1	2.71233e-100	-0.272265	0.375	0.487	1.45652e-97	RHOXF1
MA0826.1	1.19676e-98	-0.259667	0.443	0.553	6.4266e-96	OLIG1
MA0752.1	1.23242e-97	0.259189	0.476	0.371	6.6181e-95	ZNF410
MA0510.1	3.41633e-97	0.25596	0.445	0.348	1.83457e-94	RFX5
MA0771.1	7.98627e-97	0.263488	0.538	0.432	4.28863e-94	HSF4
MA0635.1	1.85826e-96	0.253167	0.543	0.438	9.97885e-94	BARHL2
MA1147.1	2.68654e-96	-0.273548	0.377	0.487	1.44267e-93	NR4A2::RXRA
MA0745.1	1.97146e-95	0.359552	0.549	0.449	1.05868e-92	SNAI2
MA1110.1	1.93063e-91	0.27183	0.531	0.428	1.03675e-88	NR1H4
MA0511.2	2.74099e-91	0.250958	0.463	0.369	1.47191e-88	RUNX2
MA0525.1	3.93178e-89	0.310247	0.518	0.424	2.11137e-86	TP63
MA0501.1	5.58171e-80	-0.328181	0.176	0.235	2.99738e-77	MAF::NFE2
MA0103.2	9.13179e-78	0.34727	0.53	0.446	4.90377e-75	ZEB1
MA0526.1	1.33246e-68	-0.25468	0.394	0.491	7.15533e-66	USF2
MA0462.1	5.62726e-21	-0.298921	0.106	0.173	3.02184e-18	BATF::JUN

## Sheet: DCT
	p_val	avg_log2FC	pct.1	pct.2	p_val_adj	gene
MA0017.1	0	-3.00922	0.077	0.484	0	NR2F1
MA0052.1	0	1.34706	0.874	0.434	0	MEF2A
MA0065.1	0	-2.08959	0.118	0.497	0	PPARG::RXRA
MA0071.1	0	1.1643	0.853	0.488	0	RORA
MA0115.1	0	-1.77382	0.143	0.51	0	NR1H2::RXRA
MA0119.1	0	-0.996824	0.184	0.459	0	NFIC::TLX1
MA0152.1	0	1.60041	0.902	0.386	0	NFATC2
MA0160.1	0	1.23288	0.87	0.508	0	NR4A2
MA0465.1	0	1.00269	0.78	0.412	0	CDX2
MA0466.1	0	-0.933183	0.148	0.44	0	CEBPB
MA0484.1	0	-4.12278	0.063	0.477	0	HNF4G
MA0507.1	0	0.83587	0.783	0.438	0	POU2F2
MA0114.2	0	-4.02817	0.066	0.477	0	HNF4A
MA0014.2	0	-0.861934	0.179	0.483	0	PAX5
MA0592.1	0	1.20866	0.889	0.556	0	ESRRA
MA0600.1	0	0.834021	0.687	0.382	0	RFX2
MA0618.1	0	0.821468	0.81	0.493	0	LBX1
MA0625.1	0	2.16683	0.948	0.401	0	NFATC3
MA0630.1	0	1.16729	0.868	0.472	0	SHOX
MA0634.1	0	1.28172	0.881	0.461	0	ALX3
MA0027.2	0	0.885649	0.779	0.458	0	EN1
MA0642.1	0	0.909029	0.777	0.441	0	EN2
MA0644.1	0	1.13594	0.849	0.452	0	ESX1
MA0647.1	0	1.19866	0.844	0.455	0	GRHL1
MA0650.1	0	0.946199	0.801	0.435	0	HOXA13
MA0654.1	0	1.02536	0.826	0.466	0	ISX
MA0661.1	0	0.97648	0.832	0.491	0	MEOX1
MA0662.1	0	1.17436	0.875	0.478	0	MIXL1
MA0666.1	0	1.02241	0.805	0.426	0	MSX1
MA0675.1	0	0.92338	0.814	0.471	0	NKX6-2
MA0145.3	0	1.00309	0.784	0.454	0	TFCP2
MA0699.1	0	1.03695	0.822	0.444	0	LBX2
MA0700.1	0	0.84319	0.799	0.489	0	LHX2
MA0701.1	0	1.02536	0.826	0.466	0	LHX9
MA0702.1	0	1.09227	0.867	0.492	0	LMX1A
MA0703.1	0	0.923855	0.854	0.524	0	LMX1B
MA0706.1	0	0.890531	0.803	0.474	0	MEOX2
MA0707.1	0	1.05126	0.871	0.492	0	MNX1
MA0708.1	0	1.02241	0.805	0.426	0	MSX2
MA0132.2	0	0.961878	0.839	0.495	0	PDX1
MA0713.1	0	0.898444	0.821	0.469	0	PHOX2A
MA0715.1	0	0.779704	0.788	0.452	0	PROP1
MA0716.1	0	1.02536	0.826	0.466	0	PRRX1
MA0717.1	0	1.02536	0.826	0.466	0	RAX2
MA0718.1	0	1.05556	0.846	0.473	0	RAX
MA0721.1	0	1.06008	0.859	0.481	0	UNCX
MA0723.1	0	0.83329	0.792	0.476	0	VAX2
MA0725.1	0	0.796536	0.806	0.506	0	VSX1
MA0726.1	0	0.796536	0.806	0.506	0	VSX2
MA0141.3	0	2.14619	0.956	0.477	0	ESRRB
MA0113.3	0	-1.3005	0.22	0.62	0	NR3C1
MA0727.1	0	-1.35021	0.217	0.622	0	NR3C2
MA0784.1	0	0.980792	0.842	0.46	0	POU1F1
MA0785.1	0	1.25626	0.879	0.448	0	POU2F1
MA0786.1	0	1.43281	0.916	0.452	0	POU3F1
MA0787.1	0	1.25648	0.886	0.448	0	POU3F2
MA0788.1	0	1.08041	0.868	0.462	0	POU3F3
MA0789.1	0	1.21476	0.861	0.452	0	POU3F4
MA0792.1	0	1.25502	0.874	0.453	0	POU5F1B
MA0793.1	0	0.833289	0.778	0.454	0	POU6F2
MA0600.2	0	1.14022	0.778	0.407	0	RFX2
MA0798.1	0	1.01115	0.744	0.406	0	RFX3
MA0799.1	0	0.865445	0.694	0.39	0	RFX4
MA0510.2	0	1.06931	0.749	0.405	0	RFX5
MA0856.1	0	-2.08928	0.116	0.498	0	RXRG
MA0875.1	0	1.10788	0.837	0.452	0	BARX1
MA0876.1	0	1.02241	0.805	0.426	0	BSX
MA0878.1	0	0.897518	0.763	0.427	0	CDX1
MA0882.1	0	0.845574	0.765	0.44	0	DLX6
MA0889.1	0	0.996921	0.814	0.459	0	GBX1
MA0890.1	0	1.08515	0.831	0.449	0	GBX2
MA0892.1	0	0.779349	0.768	0.474	0	GSX1
MA0893.1	0	1.0252	0.855	0.482	0	GSX2
MA0894.1	0	0.973413	0.824	0.492	0	HESX1
MA0899.1	0	1.00537	0.799	0.43	0	HOXA10
MA0900.1	0	1.05504	0.83	0.46	0	HOXA2
MA0901.1	0	1.06939	0.824	0.441	0	HOXB13
MA0909.1	0	1.11137	0.839	0.434	0	HOXD13
MA1105.1	0	0.980789	0.798	0.453	0	GRHL2
MA1111.1	0	1.36141	0.903	0.551	0	NR2F2
MA1115.1	0	0.91731	0.795	0.431	0	POU5F1
MA0007.2	2.01149e-307	-0.907642	0.261	0.561	1.08017e-304	AR
MA0674.1	7.2993e-296	0.738872	0.762	0.481	3.91973e-293	NKX6-1
MA0855.1	4.21387e-295	-1.84573	0.138	0.5	2.26285e-292	RXRB
MA0658.1	5.92377e-291	0.759477	0.787	0.514	3.18106e-288	LHX6
MA0710.1	2.57051e-286	0.760609	0.766	0.487	1.38036e-283	NOTO
MA0068.2	1.98867e-270	0.724998	0.78	0.507	1.06792e-267	PAX4
MA0722.1	4.4988e-266	0.700283	0.793	0.536	2.41586e-263	VAX1
MA1148.1	2.03703e-264	-1.08549	0.214	0.519	1.09389e-261	PPARA::RXRA
MA0902.1	1.00252e-262	0.729988	0.786	0.516	5.38352e-260	HOXB2
MA0780.1	1.37014e-260	0.694516	0.744	0.477	7.35767e-258	PAX3
MA1125.1	5.26228e-258	-0.495048	0.209	0.448	2.82585e-255	ZNF384
MA0612.1	6.49159e-250	0.714751	0.747	0.48	3.48598e-247	EMX1
MA0139.1	1.89835e-246	0.626062	0.694	0.435	1.01941e-243	CTCF
MA0090.2	6.66205e-241	0.813079	0.619	0.348	3.57752e-238	TEAD1
MA1118.1	4.54762e-229	0.639322	0.658	0.402	2.44207e-226	SIX1
MA0886.1	1.58376e-227	0.674609	0.757	0.506	8.5048e-225	EMX2
MA0083.2	1.75734e-227	0.656369	0.618	0.36	9.4369e-225	SRF
MA0888.1	4.39163e-226	0.689552	0.743	0.492	2.3583e-223	EVX2
MA0838.1	1.6551e-223	-0.657698	0.217	0.451	8.88786e-221	CEBPG
MA0504.1	7.21493e-222	-0.841506	0.218	0.516	3.87442e-219	NR2C2
MA0079.2	4.43808e-219	0.353631	0.601	0.358	2.38325e-216	SP1
MA1102.1	1.03536e-214	0.440465	0.689	0.437	5.55988e-212	CTCFL
MA0903.1	7.43651e-213	0.640359	0.747	0.505	3.99341e-210	HOXB3
MA0809.1	1.75409e-212	0.747743	0.583	0.342	9.41949e-210	TEAD4
MA0914.1	1.34714e-210	0.586629	0.676	0.435	7.23412e-208	ISL2
MA0102.3	5.16624e-196	-0.627685	0.2	0.425	2.77427e-193	CEBPA
MA0724.1	2.37079e-192	0.582486	0.698	0.462	1.27311e-189	VENTX
MA0729.1	1.60737e-190	-0.737497	0.247	0.504	8.63159e-188	RARA
MA1421.1	1.22343e-188	-0.761992	0.277	0.53	6.56983e-186	TCF7L1
MA0046.2	5.28513e-185	-1.30552	0.216	0.523	2.83811e-182	HNF1A
MA0680.1	1.29636e-184	0.559989	0.719	0.496	6.96148e-182	PAX7
MA0162.2	7.43422e-182	0.35808	0.532	0.338	3.99218e-179	EGR1
MA0693.2	3.12552e-181	-0.655261	0.261	0.48	1.6784e-178	VDR
MA0599.1	4.72843e-178	0.32244	0.518	0.313	2.53917e-175	KLF5
MA0153.2	1.86114e-167	-1.39437	0.214	0.521	9.99434e-165	HNF1B
MA1121.1	6.98078e-167	0.653432	0.558	0.34	3.74868e-164	TEAD2
MA0773.1	1.78135e-165	0.504244	0.629	0.406	9.56584e-163	MEF2D
MA0836.1	7.01653e-164	-0.551263	0.247	0.458	3.76788e-161	CEBPD
MA0665.1	7.68261e-162	0.565186	0.622	0.408	4.12556e-159	MSC
MA0660.1	1.48222e-161	0.516662	0.625	0.413	7.95954e-159	MEF2B
MA0887.1	4.3471e-160	0.56458	0.719	0.505	2.33439e-157	EVX1
MA0808.1	7.14723e-160	0.655499	0.559	0.343	3.83806e-157	TEAD3
MA0906.1	5.09301e-158	0.532161	0.659	0.453	2.73494e-155	HOXC12
MA0741.1	5.76294e-155	0.341344	0.536	0.346	3.0947e-152	KLF16
MA0056.1	6.05965e-149	0.26473	0.567	0.366	3.25403e-146	MZF1
MA0659.1	2.04341e-147	-0.743336	0.243	0.46	1.09731e-144	MAFG
MA0864.1	5.92022e-147	0.507864	0.652	0.453	3.17916e-144	E2F2
MA0466.2	7.51845e-144	-0.512	0.25	0.451	4.03741e-141	CEBPB
MA0516.1	5.80694e-143	0.255489	0.535	0.344	3.11833e-140	SP2
MA0017.2	1.31272e-141	-0.66634	0.294	0.511	7.0493e-139	NR2F1
MA0907.1	1.35009e-140	0.492802	0.658	0.455	7.24999e-138	HOXC13
MA0057.1	3.56855e-140	0.445451	0.534	0.338	1.91631e-137	MZF1(var.2)
MA0083.3	8.08169e-140	0.522994	0.549	0.349	4.33987e-137	SRF
MA0052.3	1.04711e-139	0.440362	0.628	0.427	5.62301e-137	MEF2A
MA0033.1	1.09785e-139	0.457707	0.681	0.474	5.89545e-137	FOXL1
MA0852.2	2.06365e-139	0.503558	0.642	0.432	1.10818e-136	FOXK1
MA0667.1	2.90716e-135	0.495821	0.62	0.433	1.56114e-132	MYF6
MA0837.1	5.5614e-134	-0.495796	0.27	0.456	2.98647e-131	CEBPE
MA0873.1	4.95452e-131	0.485707	0.644	0.454	2.66058e-128	HOXD12
MA0506.1	3.00258e-129	0.42135	0.666	0.463	1.61239e-126	NRF1
MA0496.2	5.03545e-128	-0.626806	0.209	0.405	2.70404e-125	MAFK
MA0822.1	1.74221e-125	-0.546153	0.287	0.486	9.35565e-123	HES7
MA1119.1	8.64342e-124	0.468082	0.576	0.389	4.64152e-121	SIX2
MA0481.1	1.24237e-123	-0.356788	0.26	0.427	6.67154e-121	FOXP1
MA0639.1	2.64323e-122	-0.478729	0.326	0.502	1.41941e-119	DBP
MA0821.1	5.87598e-121	-0.529184	0.27	0.465	3.1554e-118	HES5
MA0052.2	4.29063e-116	0.396062	0.587	0.406	2.30407e-113	MEF2A
MA0157.1	9.2077e-115	0.439288	0.614	0.422	4.94453e-112	FOXO3
MA0495.2	1.96715e-114	-0.591182	0.197	0.392	1.05636e-111	MAFF
MA0481.2	1.61724e-111	0.418562	0.62	0.431	8.6846e-109	FOXP1
MA0613.1	1.06703e-110	0.420651	0.648	0.454	5.72995e-108	FOXG1
MA0486.2	1.28063e-110	0.438425	0.595	0.42	6.877e-108	HSF1
MA0105.3	1.24026e-108	0.422141	0.411	0.274	6.66022e-106	NFKB1
MA0593.1	9.36224e-108	0.422542	0.592	0.422	5.02752e-105	FOXP2
MA0527.1	8.84734e-105	0.418369	0.616	0.446	4.75102e-102	ZBTB33
MA0908.1	4.87799e-104	0.435346	0.612	0.437	2.61948e-101	HOXD11
MA0524.1	6.93237e-104	0.368938	0.56	0.392	3.72268e-101	TFAP2C
MA0905.1	1.14352e-102	0.436161	0.598	0.43	6.14072e-100	HOXC10
MA0508.2	1.44927e-101	0.381933	0.59	0.425	7.78258e-99	PRDM1
MA0042.2	9.89887e-101	0.400406	0.619	0.438	5.31569e-98	FOXI1
MA0033.2	9.89887e-101	0.400406	0.619	0.438	5.31569e-98	FOXL1
MA0847.1	9.89887e-101	0.400406	0.619	0.438	5.31569e-98	FOXD2
MA0848.1	9.89887e-101	0.400406	0.619	0.438	5.31569e-98	FOXO4
MA0849.1	9.89887e-101	0.400406	0.619	0.438	5.31569e-98	FOXO6
MA0850.1	9.89887e-101	0.400406	0.619	0.438	5.31569e-98	FOXP3
MA0865.1	2.30138e-100	0.388784	0.564	0.395	1.23584e-97	E2F8
MA1110.1	7.13708e-100	0.447401	0.604	0.442	3.83261e-97	NR1H4
MA0495.1	2.33084e-97	-0.554936	0.253	0.442	1.25166e-94	MAFF
MA0137.1	1.92692e-95	0.365327	0.469	0.327	1.03475e-92	STAT1
MA0036.2	4.13307e-95	0.421585	0.582	0.418	2.21946e-92	GATA2
MA0635.1	1.12674e-93	0.391663	0.614	0.452	6.05058e-91	BARHL2
MA0073.1	3.15186e-93	0.318059	0.464	0.325	1.69255e-90	RREB1
MA0510.1	4.26817e-93	0.388123	0.513	0.361	2.29201e-90	RFX5
MA0843.1	2.51115e-91	-0.407172	0.345	0.509	1.34849e-88	TEF
MA0733.1	1.8381e-89	0.307554	0.497	0.353	9.87058e-87	EGR4
MA0112.3	9.47365e-89	-0.440402	0.314	0.477	5.08735e-86	ESR1
MA1117.1	1.01425e-88	0.369533	0.511	0.359	5.4465e-86	RELB
MA0036.3	1.45311e-88	0.394261	0.572	0.409	7.80322e-86	GATA2
MA0496.1	3.76067e-88	-0.509965	0.282	0.454	2.01948e-85	MAFK
MA0479.1	1.0009e-87	0.386989	0.55	0.402	5.37481e-85	FOXH1
MA0472.2	7.23361e-87	0.334406	0.534	0.384	3.88445e-84	EGR2
MA0031.1	6.26264e-86	0.368524	0.618	0.451	3.36304e-83	FOXD1
MA0157.2	6.26264e-86	0.368524	0.618	0.451	3.36304e-83	FOXO3
MA0884.1	3.98673e-83	0.35565	0.602	0.45	2.14087e-80	DUXA
MA0471.1	1.92169e-81	0.263618	0.49	0.356	1.03194e-78	E2F6
MA0866.1	5.34468e-81	0.362399	0.581	0.438	2.87009e-78	SOX21
MA0162.3	2.47244e-80	0.315248	0.523	0.38	1.3277e-77	EGR1
MA0732.1	3.62429e-80	0.288789	0.504	0.367	1.94624e-77	EGR3
MA0770.1	3.99106e-80	0.366677	0.594	0.44	2.1432e-77	HSF2
MA0103.3	3.12455e-78	0.438844	0.611	0.475	1.67789e-75	ZEB1
MA1103.1	8.90762e-78	0.345456	0.591	0.435	4.78339e-75	FOXK2
MA0754.1	2.9656e-77	0.370556	0.631	0.484	1.59253e-74	CUX1
MA0003.2	3.16286e-77	0.344803	0.54	0.399	1.69846e-74	TFAP2A
MA0867.1	9.35561e-77	0.341693	0.576	0.433	5.02396e-74	SOX4
MA0745.1	1.67933e-76	0.467734	0.6	0.464	9.01802e-74	SNAI2
MA1418.1	3.67966e-76	0.326201	0.447	0.332	1.97598e-73	IRF3
MA0508.1	2.76385e-75	0.283909	0.481	0.345	1.48418e-72	PRDM1
MA0842.1	2.6963e-74	-0.447893	0.312	0.468	1.44792e-71	NRL
MA0752.1	7.10645e-74	0.364588	0.516	0.388	3.81617e-71	ZNF410
MA0060.3	1.73033e-73	0.333481	0.566	0.43	9.29186e-71	NFYA
MA1135.1	1.29965e-72	0.423289	0.127	0.173	6.97912e-70	FOSB::JUNB
MA0738.1	1.67278e-72	-0.388332	0.32	0.462	8.98282e-70	HIC2
MA1104.1	4.55657e-71	0.361283	0.566	0.433	2.44688e-68	GATA6
MA0823.1	5.12529e-71	-0.389768	0.315	0.443	2.75228e-68	HEY1
MA0743.1	1.19764e-70	0.397535	0.61	0.472	6.43133e-68	SCRT1
MA0024.2	3.95377e-70	0.253586	0.519	0.386	2.12318e-67	E2F1
MA0628.1	4.86511e-70	0.365642	0.706	0.563	2.61256e-67	POU6F1
MA0032.1	9.61332e-70	0.348589	0.562	0.438	5.16235e-67	FOXC1
MA0470.1	1.38038e-69	0.275612	0.517	0.39	7.41264e-67	E2F4
MA0060.2	1.74146e-69	0.319106	0.59	0.452	9.35164e-67	NFYA
MA0024.1	2.28295e-69	0.360003	0.623	0.478	1.22594e-66	E2F1
MA0153.1	2.63301e-69	-0.517214	0.441	0.569	1.41393e-66	HNF1B
MA0104.4	1.42842e-67	-0.367953	0.302	0.434	7.67062e-65	MYCN
MA0511.2	4.22372e-67	0.32198	0.521	0.382	2.26814e-64	RUNX2
MA0649.1	4.59219e-65	-0.371799	0.31	0.442	2.466e-62	HEY2
MA0099.3	5.00691e-65	0.381884	0.123	0.172	2.68871e-62	FOS::JUN
MA1112.1	5.60147e-64	0.381999	0.684	0.552	3.00799e-61	NR4A1
MA0620.2	2.38808e-62	0.371427	0.568	0.432	1.2824e-59	MITF
MA0468.1	5.00917e-62	0.305534	0.566	0.435	2.68992e-59	DUX4
MA0497.1	2.35799e-61	0.264297	0.544	0.414	1.26624e-58	MEF2C
MA0810.1	9.30823e-61	0.267543	0.534	0.412	4.99852e-58	TFAP2A(var.2)
MA1140.1	1.45399e-60	0.359831	0.426	0.326	7.80793e-58	JUNB(var.2)
MA0753.1	3.60371e-60	0.320149	0.452	0.338	1.93519e-57	ZNF740
MA0083.1	1.24664e-59	0.331734	0.507	0.386	6.69445e-57	SRF
MA0651.1	3.41679e-59	0.321681	0.591	0.468	1.83482e-56	HOXC11
MA0018.2	1.00879e-58	0.340098	0.455	0.352	5.41722e-56	CREB1
MA0744.1	1.29037e-58	0.3326	0.58	0.453	6.9293e-56	SCRT2
MA1144.1	1.41411e-58	0.3388	0.12	0.17	7.59376e-56	FOSL2::JUND
MA0077.1	3.08172e-58	0.309078	0.571	0.447	1.65488e-55	SOX9
MA0090.1	7.69463e-58	0.354701	0.474	0.345	4.13202e-55	TEAD1
MA1138.1	7.85906e-58	0.33216	0.116	0.168	4.22032e-55	FOSL2::JUNB
MA1132.1	3.72395e-57	0.315903	0.127	0.18	1.99976e-54	JUN::JUNB
MA0101.1	1.04569e-56	0.269815	0.345	0.267	5.61537e-54	REL
MA1122.1	4.37694e-56	0.27917	0.521	0.412	2.35042e-53	TFDP1
MA1420.1	1.373e-55	0.296584	0.499	0.382	7.37301e-53	IRF5
MA1127.1	1.77294e-55	0.346226	0.35	0.286	9.52069e-53	FOSB::JUN
MA0100.3	4.92618e-55	0.308491	0.58	0.455	2.64536e-52	MYB
MA0768.1	3.71307e-54	-0.31191	0.361	0.498	1.99392e-51	LEF1
MA0811.1	1.11461e-53	0.292949	0.536	0.42	5.98543e-51	TFAP2B
MA0777.1	1.11558e-53	0.300545	0.566	0.45	5.99066e-51	MYBL2
MA1142.1	1.15895e-53	0.29906	0.114	0.171	6.22355e-51	FOSL1::JUND
MA1114.1	2.80483e-53	-0.316661	0.26	0.377	1.5062e-50	PBX3
MA0043.1	2.34835e-51	-0.283212	0.318	0.435	1.26107e-48	HLF
MA0684.1	2.57126e-51	0.280477	0.52	0.401	1.38077e-48	RUNX3
MA0478.1	3.92493e-50	0.289748	0.127	0.17	2.10769e-47	FOSL2
MA0502.1	4.08282e-50	0.269509	0.58	0.466	2.19247e-47	NFYB
MA0781.1	1.22677e-49	-0.305413	0.344	0.471	6.58776e-47	PAX9
MA1100.1	5.76494e-49	0.267721	0.525	0.409	3.09577e-46	ASCL1
MA0828.1	8.75706e-49	0.298375	0.538	0.422	4.70254e-46	SREBF2(var.2)
MA1129.1	8.00673e-48	0.306401	0.402	0.323	4.29961e-45	FOSL1::JUN(var.2)
MA0018.3	1.54311e-47	0.313677	0.32	0.257	8.28653e-45	CREB1
MA0030.1	2.64323e-47	0.269836	0.572	0.461	1.41941e-44	FOXF2
MA0060.1	1.62353e-46	0.262678	0.561	0.453	8.71836e-44	NFYA
MA0671.1	3.05377e-46	-0.30562	0.326	0.446	1.63987e-43	NFIX
MA0147.3	3.42542e-46	-0.303781	0.316	0.437	1.83945e-43	MYC
MA0766.1	4.55921e-46	0.293399	0.532	0.423	2.44829e-43	GATA5
MA0652.1	5.42239e-46	0.270851	0.442	0.353	2.91182e-43	IRF8
MA1134.1	7.91177e-46	0.250028	0.112	0.168	4.24862e-43	FOS::JUNB
MA0758.1	1.45454e-45	0.27194	0.518	0.414	7.81089e-43	E2F7
MA0522.2	2.80685e-45	0.400617	0.585	0.483	1.50728e-42	TCF3
MA0486.1	2.52713e-44	0.262237	0.525	0.42	1.35707e-41	HSF1
MA0656.1	2.99673e-44	0.292937	0.356	0.285	1.60924e-41	JDP2(var.2)
MA0595.1	1.94549e-43	-0.289931	0.31	0.401	1.04473e-40	SREBF1
MA0158.1	9.90637e-43	0.250924	0.593	0.481	5.31972e-40	HOXA5
MA1139.1	6.25636e-41	0.28896	0.346	0.293	3.35966e-38	FOSL2::JUNB(var.2)
MA0819.1	2.54248e-40	-0.284451	0.361	0.463	1.36531e-37	CLOCK
MA0779.1	4.99e-40	-0.266556	0.349	0.458	2.67963e-37	PAX1
MA0103.2	1.2936e-38	0.361175	0.543	0.462	6.94662e-36	ZEB1
MA0037.3	3.44513e-36	0.255698	0.523	0.427	1.85003e-33	GATA3
MA1150.1	6.48522e-36	0.262406	0.556	0.456	3.48256e-33	RORB
MA0136.2	6.04966e-35	-0.273136	0.14	0.256	3.24867e-32	ELF5
MA0159.1	6.89139e-35	0.271856	0.53	0.442	3.70068e-32	RARA::RXRA
MA0820.1	4.43731e-30	0.309415	0.529	0.45	2.38284e-27	FIGLA
MA1101.1	1.88171e-28	-0.365207	0.119	0.182	1.01048e-25	BACH2

## Sheet: CNT_PC
	p_val	avg_log2FC	pct.1	pct.2	p_val_adj	gene
MA0017.1	0	-2.76691	0.095	0.481	0	NR2F1
MA0018.1	0	1.30055	0.728	0.316	0	CREB1
MA0065.1	0	-2.11328	0.119	0.496	0	PPARG::RXRA
MA0080.1	0	0.626035	0.617	0.281	0	SPI1
MA0098.1	0	0.626035	0.617	0.281	0	ETS1
MA0115.1	0	-1.91664	0.13	0.51	0	NR1H2::RXRA
MA0139.1	0	0.775683	0.76	0.429	0	CTCF
MA0150.1	0	1.02939	0.59	0.281	0	NFE2L2
MA0153.1	0	-1.1157	0.244	0.588	0	HNF1B
MA0156.1	0	1.14622	0.58	0.218	0	FEV
MA0080.2	0	1.07625	0.532	0.192	0	SPI1
MA0018.2	0	1.41137	0.741	0.324	0	CREB1
MA0099.2	0	3.59439	0.635	0.11	0	FOS::JUN
MA0462.1	0	2.51828	0.557	0.115	0	BATF::JUN
MA0465.1	0	0.961284	0.758	0.415	0	CDX2
MA0473.1	0	1.07282	0.559	0.188	0	ELF1
MA0475.1	0	0.997532	0.556	0.203	0	FLI1
MA0476.1	0	3.61515	0.604	0.11	0	FOS
MA0477.1	0	3.9327	0.636	0.109	0	FOSL1
MA0478.1	0	3.9712	0.644	0.119	0	FOSL2
MA0484.1	0	-3.81128	0.074	0.475	0	HNF4G
MA0489.1	0	3.62347	0.605	0.112	0	JUN(var.2)
MA0490.1	0	3.92911	0.623	0.111	0	JUNB
MA0491.1	0	3.93436	0.633	0.111	0	JUND
MA0501.1	0	1.43404	0.552	0.186	0	MAF::NFE2
MA0007.2	0	-0.97153	0.244	0.562	0	AR
MA0076.2	0	0.875132	0.609	0.267	0	ELK4
MA0036.2	0	1.03324	0.765	0.4	0	GATA2
MA0114.2	0	-3.77833	0.072	0.475	0	HNF4A
MA0598.2	0	1.06479	0.631	0.258	0	EHF
MA0640.1	0	1.18078	0.66	0.242	0	ELF3
MA0641.1	0	0.893029	0.598	0.276	0	ELF4
MA0136.2	0	1.21197	0.617	0.209	0	ELF5
MA0645.1	0	0.8039	0.549	0.239	0	ETV6
MA0647.1	0	1.45684	0.885	0.451	0	GRHL1
MA0153.2	0	-1.83469	0.125	0.529	0	HNF1B
MA0650.1	0	0.86131	0.768	0.438	0	HOXA13
MA0655.1	0	3.33628	0.613	0.123	0	JDP2
MA0656.1	0	1.05333	0.605	0.26	0	JDP2(var.2)
MA0685.1	0	0.59777	0.685	0.325	0	SP4
MA0080.4	0	0.73407	0.541	0.253	0	SPI1
MA0145.3	0	1.36247	0.867	0.446	0	TFCP2
MA0113.3	0	-1.59906	0.174	0.624	0	NR3C1
MA0727.1	0	-1.63489	0.17	0.626	0	NR3C2
MA0472.2	0	0.765348	0.689	0.369	0	EGR2
MA0732.1	0	0.676635	0.681	0.35	0	EGR3
MA0473.2	0	0.944689	0.645	0.301	0	ELF1
MA0766.1	0	0.918909	0.741	0.402	0	GATA5
MA0510.2	0	1.08595	0.754	0.405	0	RFX5
MA0834.1	0	1.10721	0.642	0.272	0	ATF7
MA0835.1	0	0.886053	0.554	0.259	0	BATF3
MA0841.1	0	2.90652	0.596	0.125	0	NFE2
MA0855.1	0	-1.94821	0.129	0.5	0	RXRB
MA0856.1	0	-2.16656	0.123	0.496	0	RXRG
MA0899.1	0	1.023	0.801	0.43	0	HOXA10
MA0901.1	0	0.89306	0.782	0.446	0	HOXB13
MA1101.1	0	1.81266	0.526	0.142	0	BACH2
MA0018.3	0	1.11315	0.577	0.232	0	CREB1
MA0036.3	0	1.01347	0.761	0.391	0	GATA2
MA1104.1	0	0.82314	0.726	0.417	0	GATA6
MA1105.1	0	1.09007	0.836	0.45	0	GRHL2
MA0750.2	0	0.914795	0.642	0.252	0	ZBTB7A
MA0099.3	0	3.97266	0.633	0.121	0	FOS::JUN
MA1126.1	0	0.953386	0.58	0.247	0	FOS::JUN(var.2)
MA1127.1	0	1.31016	0.666	0.255	0	FOSB::JUN
MA1128.1	0	3.97242	0.626	0.114	0	FOSL1::JUN
MA1129.1	0	1.07402	0.651	0.299	0	FOSL1::JUN(var.2)
MA1130.1	0	3.98397	0.626	0.115	0	FOSL2::JUN
MA1131.1	0	1.12575	0.588	0.24	0	FOSL2::JUN(var.2)
MA1132.1	0	3.50327	0.673	0.126	0	JUN::JUNB
MA1133.1	0	1.06418	0.629	0.276	0	JUN::JUNB(var.2)
MA1134.1	0	3.96376	0.631	0.116	0	FOS::JUNB
MA1135.1	0	3.9698	0.645	0.122	0	FOSB::JUNB
MA1136.1	0	1.02241	0.608	0.27	0	FOSB::JUNB(var.2)
MA1137.1	0	3.90599	0.629	0.117	0	FOSL1::JUNB
MA1138.1	0	3.90999	0.626	0.118	0	FOSL2::JUNB
MA1139.1	0	1.2289	0.651	0.262	0	FOSL2::JUNB(var.2)
MA1140.1	0	1.16617	0.677	0.301	0	JUNB(var.2)
MA1141.1	0	3.97089	0.616	0.111	0	FOS::JUND
MA1142.1	0	3.88033	0.641	0.118	0	FOSL1::JUND
MA1143.1	0	1.09729	0.678	0.298	0	FOSL1::JUND(var.2)
MA1144.1	0	3.98367	0.635	0.119	0	FOSL2::JUND
MA1145.1	0	1.03957	0.573	0.243	0	FOSL2::JUND(var.2)
MA0162.3	0	0.820353	0.711	0.361	0	EGR1
MA0733.1	2.73247e-307	0.639294	0.65	0.338	1.46733e-304	EGR4
MA0037.2	4.10617e-300	0.747647	0.714	0.417	2.20502e-297	GATA3
MA0799.1	1.05257e-299	0.861319	0.692	0.391	5.65228e-297	RFX4
MA0798.1	1.62123e-298	0.929108	0.709	0.41	8.70602e-296	RFX3
MA0746.1	3.44195e-297	0.461502	0.599	0.316	1.84833e-294	SP3
MA0878.1	8.46035e-297	0.810741	0.73	0.431	4.54321e-294	CDX1
MA0037.3	2.20193e-294	0.784148	0.7	0.41	1.18244e-291	GATA3
MA0046.2	6.16596e-285	-1.55903	0.156	0.528	3.31112e-282	HNF1A
MA0600.2	1.10586e-281	0.914583	0.715	0.414	5.93845e-279	RFX2
MA0162.2	9.47804e-267	0.451935	0.596	0.332	5.08971e-264	EGR1
MA0909.1	2.14378e-265	0.775009	0.734	0.445	1.15121e-262	HOXD13
MA0504.1	4.82979e-261	-0.927021	0.203	0.517	2.5936e-258	NR2C2
MA0024.2	7.52952e-259	0.530953	0.653	0.373	4.04335e-256	E2F1
MA1421.1	5.11121e-256	-0.895202	0.229	0.535	2.74472e-253	TCF7L1
MA0079.1	9.9634e-255	0.50075	0.587	0.322	5.35035e-252	SP1
MA0492.1	2.6414e-254	0.794266	0.488	0.239	1.41843e-251	JUND(var.2)
MA0516.1	1.54769e-241	0.331803	0.593	0.339	8.31107e-239	SP2
MA0062.1	7.61647e-241	0.618256	0.551	0.292	4.09005e-238	GABPA
MA0747.1	1.8793e-235	0.426289	0.579	0.33	1.00918e-232	SP8
MA0753.1	3.14288e-233	0.682679	0.584	0.325	1.68772e-230	ZNF740
MA0599.1	4.71083e-228	0.371506	0.549	0.311	2.52972e-225	KLF5
MA0600.1	4.46238e-227	0.721861	0.638	0.387	2.3963e-224	RFX2
MA0488.1	8.32508e-222	0.746799	0.469	0.238	4.47057e-219	JUN
MA0773.1	1.05699e-221	0.59959	0.662	0.403	5.67606e-219	MEF2D
MA1148.1	2.52128e-221	-0.998431	0.225	0.517	1.35393e-218	PPARA::RXRA
MA0741.1	1.10396e-216	0.417758	0.574	0.342	5.92826e-214	KLF16
MA0875.1	1.28026e-215	0.675921	0.72	0.464	6.87502e-213	BARX1
MA0844.1	1.8928e-215	0.662484	0.591	0.342	1.01643e-212	XBP1
MA0786.1	4.41576e-215	0.752947	0.764	0.468	2.37126e-212	POU3F1
MA0103.2	2.1506e-212	0.784417	0.68	0.448	1.15487e-209	ZEB1
MA0762.1	8.39947e-211	0.608661	0.54	0.299	4.51052e-208	ETV2
MA1107.1	8.66208e-208	0.531181	0.547	0.3	4.65153e-205	KLF9
MA0666.1	1.92618e-207	0.654434	0.691	0.438	1.03436e-204	MSX1
MA0708.1	1.92618e-207	0.654434	0.691	0.438	1.03436e-204	MSX2
MA0876.1	1.92618e-207	0.654434	0.691	0.438	1.03436e-204	BSX
MA0470.1	3.04813e-207	0.500229	0.633	0.379	1.63685e-204	E2F4
MA0475.2	2.91917e-203	0.616046	0.569	0.328	1.56759e-200	FLI1
MA0101.1	1.97134e-200	0.645564	0.468	0.255	1.05861e-197	REL
MA0474.2	2.98227e-197	0.604103	0.545	0.32	1.60148e-194	ERG
MA1418.1	4.41951e-197	0.552932	0.545	0.323	2.37328e-194	IRF3
MA0098.3	1.2335e-196	0.594454	0.54	0.313	6.62389e-194	ETS1
MA0660.1	3.26364e-195	0.576877	0.651	0.411	1.75257e-192	MEF2B
MA0642.1	3.41887e-193	0.648122	0.695	0.449	1.83593e-190	EN2
MA0687.1	6.21975e-189	0.543939	0.469	0.273	3.34001e-186	SPIC
MA0517.1	7.40643e-187	0.496909	0.537	0.317	3.97725e-184	STAT1::STAT2
MA0828.1	5.08795e-184	0.617442	0.636	0.413	2.73223e-181	SREBF2(var.2)
MA0740.1	1.7698e-183	0.396706	0.594	0.364	9.50382e-181	KLF14
MA0052.3	9.31564e-179	0.511041	0.65	0.425	5.0025e-176	MEF2A
MA1122.1	2.57529e-175	0.504915	0.631	0.401	1.38293e-172	TFDP1
MA0833.1	1.13418e-169	0.591441	0.538	0.32	6.09055e-167	ATF4
MA0652.1	1.96636e-167	0.55416	0.55	0.342	1.05594e-164	IRF8
MA0105.3	3.04127e-166	0.597281	0.459	0.269	1.63316e-163	NFKB1
MA0788.1	1.16234e-161	0.570036	0.723	0.477	6.24175e-159	POU3F3
MA0644.1	6.81775e-159	0.582983	0.696	0.468	3.66113e-156	ESX1
MA0506.1	1.77492e-158	0.488213	0.669	0.463	9.53133e-156	NRF1
MA0028.1	9.77583e-157	0.499789	0.566	0.36	5.24962e-154	ELK1
MA0107.1	2.09944e-156	0.554041	0.444	0.257	1.1274e-153	RELA
MA0105.4	1.69243e-155	0.588296	0.543	0.334	9.08833e-153	NFKB1
MA0083.3	2.05404e-154	0.568174	0.555	0.349	1.10302e-151	SRF
MA0442.1	7.80915e-153	-0.365794	0.26	0.465	4.19352e-150	SOX10
MA0760.1	2.49653e-152	0.50313	0.511	0.311	1.34064e-149	ERF
MA0625.1	7.75754e-152	0.622055	0.662	0.431	4.1658e-149	NFATC3
MA0050.2	9.43484e-152	0.362377	0.498	0.3	5.06651e-149	IRF1
MA0014.3	1.73055e-151	0.507464	0.582	0.376	9.29303e-149	PAX5
MA0765.1	9.10055e-148	0.5166	0.542	0.345	4.88699e-145	ETV5
MA0137.1	6.74783e-145	0.474845	0.518	0.322	3.62358e-142	STAT1
MA0636.1	1.97347e-141	0.540821	0.614	0.417	1.05976e-138	BHLHE41
MA0715.1	2.42633e-141	0.458898	0.666	0.465	1.30294e-138	PROP1
MA0464.2	6.10188e-141	0.543216	0.628	0.43	3.27671e-138	BHLHE40
MA1119.1	2.95896e-140	0.522095	0.583	0.388	1.58896e-137	SIX2
MA0095.2	2.13476e-139	0.447947	0.62	0.428	1.14637e-136	YY1
MA0763.1	4.06546e-139	0.496332	0.549	0.354	2.18315e-136	ETV3
MA1118.1	6.38393e-139	0.509408	0.611	0.407	3.42817e-136	SIX1
MA1419.1	3.42251e-136	0.490703	0.554	0.361	1.83789e-133	IRF4
MA0076.1	5.10418e-136	0.491291	0.563	0.366	2.74094e-133	ELK4
MA0905.1	1.74602e-135	0.511206	0.617	0.428	9.37612e-133	HOXC10
MA0764.1	1.06735e-134	0.488545	0.553	0.363	5.73166e-132	ETV4
MA0152.1	6.03163e-133	0.518969	0.619	0.415	3.23899e-130	NFATC2
MA0785.1	4.69017e-132	0.55205	0.694	0.467	2.51862e-129	POU2F1
MA0787.1	9.10866e-132	0.539786	0.689	0.468	4.89135e-129	POU3F2
MA1102.1	3.85229e-128	0.345148	0.638	0.442	2.06868e-125	CTCFL
MA0024.1	2.96189e-127	0.498068	0.668	0.474	1.59053e-124	E2F1
MA0772.1	9.118e-126	0.423125	0.551	0.373	4.89636e-123	IRF7
MA0653.1	1.33858e-125	0.448164	0.513	0.326	7.18815e-123	IRF9
MA0779.1	1.50829e-125	0.504671	0.621	0.431	8.09953e-123	PAX1
MA0028.2	2.49589e-125	0.476046	0.541	0.36	1.34029e-122	ELK1
MA0759.1	8.934e-124	0.46991	0.554	0.371	4.79756e-121	ELK3
MA0032.1	8.86136e-123	0.479741	0.614	0.433	4.75855e-120	FOXC1
MA0105.2	1.83294e-122	0.49889	0.476	0.291	9.8429e-120	NFKB1
MA0761.1	8.33754e-121	0.463108	0.541	0.366	4.47726e-118	ETV1
MA0814.1	1.56357e-119	0.469318	0.583	0.392	8.39637e-117	TFAP2C(var.2)
MA0052.1	7.51669e-119	0.563057	0.656	0.456	4.03646e-116	MEF2A
MA0498.2	1.42105e-118	-0.436942	0.311	0.49	7.63104e-116	MEIS1
MA0745.1	7.71145e-116	0.600332	0.626	0.462	4.14105e-113	SNAI2
MA0657.1	9.44743e-116	0.413875	0.527	0.345	5.07327e-113	KLF13
MA0469.2	9.64287e-114	0.445851	0.63	0.455	5.17822e-111	E2F3
MA0686.1	2.94671e-113	0.430205	0.559	0.385	1.58239e-110	SPDEF
MA0105.1	4.81018e-111	0.489093	0.409	0.253	2.58307e-108	NFKB1
MA0628.1	4.61103e-110	-0.433491	0.41	0.593	2.47612e-107	POU6F1
MA0598.1	7.72758e-110	0.403084	0.414	0.266	4.14971e-107	EHF
MA0906.1	1.92887e-107	0.439484	0.625	0.456	1.03581e-104	HOXC12
MA0908.1	1.53741e-106	0.448702	0.606	0.438	8.25587e-104	HOXD11
MA0156.2	7.98747e-105	0.426771	0.517	0.349	4.28927e-102	FEV
MA0052.2	1.71567e-104	0.374072	0.586	0.406	9.21312e-102	MEF2A
MA0103.3	2.29721e-102	0.50969	0.635	0.473	1.2336e-99	ZEB1
MA0780.1	4.67965e-102	0.424386	0.661	0.486	2.51297e-99	PAX3
MA0073.1	4.91512e-102	0.362203	0.478	0.324	2.63942e-99	RREB1
MA0882.1	8.82117e-102	0.429301	0.627	0.455	4.73697e-99	DLX6
MA0889.1	2.76151e-100	0.442271	0.648	0.477	1.48293e-97	GBX1
MA0830.1	4.17114e-100	0.603871	0.642	0.489	2.2399e-97	TCF4
MA0083.2	2.21039e-99	0.427244	0.534	0.369	1.18698e-96	SRF
MA0527.1	3.92447e-98	0.410466	0.618	0.446	2.10744e-95	ZBTB33
MA0659.1	9.47106e-98	-0.618647	0.274	0.456	5.08596e-95	MAFG
MA0778.1	1.4561e-97	0.441386	0.471	0.308	7.81927e-95	NFKB2
MA0050.1	2.02509e-97	0.374851	0.513	0.361	1.08747e-94	IRF1
MA0890.1	6.68423e-97	0.443555	0.649	0.468	3.58943e-94	GBX2
MA0812.1	8.51182e-97	0.408475	0.565	0.397	4.57085e-94	TFAP2B(var.2)
MA0750.1	9.01202e-97	0.365462	0.557	0.392	4.83945e-94	ZBTB7A
MA0731.1	1.86382e-93	0.397848	0.518	0.364	1.00087e-90	BCL6B
MA0027.2	5.1035e-92	0.417451	0.64	0.472	2.74058e-89	EN1
MA0871.1	2.47431e-90	0.448953	0.567	0.416	1.32871e-87	TFEC
MA0522.2	9.45185e-90	0.560835	0.618	0.48	5.07564e-87	TCF3
MA0757.1	6.23456e-89	0.354338	0.629	0.476	3.34796e-86	ONECUT3
MA0900.1	5.6947e-87	0.432191	0.653	0.478	3.05805e-84	HOXA2
MA0057.1	1.05503e-86	0.366472	0.492	0.343	5.66552e-84	MZF1(var.2)
MA0914.1	2.83452e-86	0.375709	0.599	0.443	1.52214e-83	ISL2
MA0781.1	4.81131e-86	0.412086	0.6	0.445	2.58367e-83	PAX9
MA0768.1	5.50376e-85	-0.397605	0.336	0.501	2.95552e-82	LEF1
MA0873.1	8.31452e-85	0.392634	0.612	0.458	4.46489e-82	HOXD12
MA0523.1	5.47553e-84	-0.372167	0.321	0.483	2.94036e-81	TCF7L2
MA0003.3	9.9513e-84	0.356995	0.554	0.402	5.34385e-81	TFAP2A
MA0634.1	2.75277e-82	0.410796	0.658	0.484	1.47824e-79	ALX3
MA0699.1	6.57115e-82	0.39513	0.625	0.464	3.52871e-79	LBX2
MA0042.1	1.61126e-80	0.314848	0.583	0.419	8.65248e-78	FOXI1
MA0497.1	5.30055e-80	0.30758	0.569	0.412	2.84639e-77	MEF2C
MA0596.1	1.11478e-79	0.459614	0.509	0.366	5.9864e-77	SREBF2
MA0748.1	2.81075e-79	0.359174	0.58	0.433	1.50937e-76	YY2
MA0638.1	2.09826e-78	0.366783	0.537	0.388	1.12677e-75	CREB3
MA0752.1	1.18125e-77	0.373753	0.531	0.387	6.34332e-75	ZNF410
MA0014.2	1.85851e-77	0.422638	0.583	0.442	9.98018e-75	PAX5
MA0692.1	1.75778e-76	0.415218	0.563	0.415	9.43931e-74	TFEB
MA0161.2	4.49502e-74	-0.386467	0.324	0.47	2.41383e-71	NFIC
MA0163.1	1.1938e-72	0.295339	0.5	0.359	6.41068e-70	PLAG1
MA0507.1	2.15491e-72	0.355811	0.61	0.456	1.15718e-69	POU2F2
MA0713.1	6.11925e-72	0.332673	0.631	0.489	3.28604e-69	PHOX2A
MA0862.1	5.27248e-70	0.353636	0.561	0.425	2.83132e-67	GMEB2
MA0777.1	1.8395e-69	0.340124	0.589	0.448	9.87813e-67	MYBL2
MA0784.1	2.69435e-69	0.351701	0.642	0.481	1.44687e-66	POU1F1
MA0620.2	3.17835e-66	0.415075	0.555	0.434	1.70677e-63	MITF
MA0003.2	3.18824e-65	0.342864	0.523	0.4	1.71209e-62	TFAP2A
MA0510.1	7.41912e-65	0.34143	0.498	0.363	3.98407e-62	RFX5
MA0839.1	1.54258e-64	0.332268	0.531	0.396	8.28367e-62	CREB3L1
MA0719.1	1.28345e-63	0.364707	0.572	0.445	6.8921e-61	RHOXF1
MA0039.3	1.35883e-63	0.352603	0.458	0.331	7.29689e-61	KLF4
MA0718.1	1.66674e-63	0.356713	0.632	0.495	8.95038e-61	RAX
MA0508.1	9.92953e-63	0.272524	0.484	0.345	5.33216e-60	PRDM1
MA0113.1	1.36751e-62	-0.316431	0.356	0.49	7.34355e-60	NR3C1
MA0824.1	2.92604e-62	0.503713	0.617	0.502	1.57128e-59	ID4
MA0907.1	1.54222e-61	0.323345	0.593	0.462	8.28171e-59	HOXC13
MA0754.1	1.38169e-60	0.316785	0.61	0.486	7.41969e-58	CUX1
MA0043.1	5.37922e-60	0.319396	0.544	0.412	2.88864e-57	HLF
MA0524.1	1.81941e-59	0.299285	0.517	0.396	9.77024e-57	TFAP2C
MA0815.1	7.41644e-59	0.300213	0.526	0.402	3.98263e-56	TFAP2C(var.3)
MA0630.1	5.1952e-58	0.323003	0.642	0.495	2.78982e-55	SHOX
MA0508.2	2.6526e-57	0.288067	0.554	0.429	1.42445e-54	PRDM1
MA0820.1	1.34819e-56	0.434941	0.554	0.448	7.2398e-54	FIGLA
MA0831.2	1.39928e-56	0.325877	0.57	0.448	7.51412e-54	TFE3
MA1106.1	1.44501e-56	0.324646	0.536	0.407	7.75972e-54	HIF1A
MA0138.2	5.87072e-56	-0.284659	0.331	0.472	3.15258e-53	REST
MA0864.1	8.55283e-56	0.297648	0.594	0.46	4.59287e-53	E2F2
MA0702.1	1.23059e-55	0.32654	0.654	0.514	6.60825e-53	LMX1A
MA0810.1	2.09871e-55	0.259076	0.537	0.412	1.12701e-52	TFAP2A(var.2)
MA0051.1	2.32776e-54	0.284973	0.48	0.366	1.25001e-51	IRF2
MA0070.1	1.37065e-53	0.289251	0.526	0.407	7.36037e-51	PBX1
MA0792.1	2.44549e-53	0.342475	0.625	0.478	1.31323e-50	POU5F1B
MA0801.1	4.70168e-53	0.376359	0.504	0.393	2.5248e-50	MGA
MA0803.1	4.70168e-53	0.376359	0.504	0.393	2.5248e-50	TBX15
MA0735.1	4.3739e-52	0.280353	0.523	0.407	2.34878e-49	GLIS1
MA0694.1	5.56651e-52	0.271058	0.542	0.423	2.98922e-49	ZBTB7B
MA0695.1	2.04427e-51	0.273045	0.519	0.407	1.09777e-48	ZBTB7C
MA0140.2	1.17344e-50	0.306339	0.551	0.446	6.30135e-48	GATA1::TAL1
MA0033.1	1.94999e-49	0.269225	0.594	0.483	1.04714e-46	FOXL1
MA0811.1	3.84357e-49	0.287632	0.535	0.42	2.06399e-46	TFAP2B
MA0721.1	5.94671e-49	0.304174	0.617	0.505	3.19338e-46	UNCX
MA0137.2	8.68127e-49	0.291144	0.418	0.311	4.66184e-46	STAT1
MA0610.1	1.37499e-48	0.278622	0.56	0.441	7.38368e-46	DMRT3
MA0789.1	1.25872e-47	0.321384	0.607	0.478	6.75931e-45	POU3F4
MA0892.1	2.27243e-47	0.281628	0.608	0.49	1.22029e-44	GSX1
MA0893.1	3.02809e-47	0.278461	0.634	0.505	1.62609e-44	GSX2
MA0795.1	1.18917e-46	0.300552	0.544	0.434	6.38587e-44	SMAD3
MA1108.1	3.17295e-46	0.306129	0.518	0.405	1.70387e-43	MXI1
MA0831.1	5.98409e-46	0.300495	0.521	0.41	3.21346e-43	TFE3
MA0654.1	6.26421e-46	0.289116	0.608	0.489	3.36388e-43	ISX
MA0701.1	6.26421e-46	0.289116	0.608	0.489	3.36388e-43	LHX9
MA0716.1	6.26421e-46	0.289116	0.608	0.489	3.36388e-43	PRRX1
MA0717.1	6.26421e-46	0.289116	0.608	0.489	3.36388e-43	RAX2
MA0072.1	8.55138e-46	-0.275614	0.414	0.535	4.59209e-43	RORA(var.2)
MA0597.1	2.15077e-44	-0.259515	0.364	0.491	1.15496e-41	THAP1
MA0496.1	6.47717e-44	-0.375061	0.328	0.449	3.47824e-41	MAFK
MA0112.1	1.06102e-43	0.294654	0.515	0.419	5.6977e-41	ESR1
MA0651.1	1.11608e-43	0.272259	0.582	0.469	5.99335e-41	HOXC11
MA1146.1	1.11831e-43	-0.286429	0.363	0.474	6.00531e-41	NR1A4::RXRA
MA0662.1	1.06589e-42	0.279749	0.614	0.505	5.72381e-40	MIXL1
MA0865.1	3.94314e-42	0.255881	0.5	0.402	2.11746e-39	E2F8
MA0141.3	1.35217e-41	0.466888	0.641	0.509	7.26117e-39	ESRRB
MA0813.1	2.37607e-41	0.256172	0.508	0.405	1.27595e-38	TFAP2B(var.3)
MA0069.1	2.22749e-40	0.264034	0.517	0.415	1.19616e-37	Pax6
MA0071.1	8.53101e-40	0.357057	0.617	0.512	4.58115e-37	RORA
MA0793.1	8.61424e-40	0.265658	0.585	0.474	4.62585e-37	POU6F2
MA0749.1	1.58316e-39	0.263849	0.581	0.488	8.50158e-37	ZBED1
MA0017.2	2.98069e-39	-0.343227	0.368	0.503	1.60063e-36	NR2F1
MA1420.1	8.63863e-39	0.256989	0.468	0.385	4.63894e-36	IRF5
MA0526.1	6.14066e-38	0.362419	0.546	0.456	3.29754e-35	USF2
MA0665.1	1.27118e-37	0.290072	0.515	0.419	6.82624e-35	MSC
MA0861.1	2.37758e-36	0.295079	0.527	0.441	1.27676e-33	TP73
MA0009.2	4.36382e-36	0.271577	0.516	0.42	2.34337e-33	T
MA0595.1	5.1448e-36	0.316045	0.471	0.385	2.76276e-33	SREBF1
MA0737.1	8.35556e-35	0.273858	0.493	0.406	4.48694e-32	GLIS3
MA0807.1	6.29178e-33	0.297589	0.486	0.403	3.37869e-30	TBX5
MA0525.1	1.70078e-30	0.303661	0.523	0.443	9.13317e-28	TP63
MA0106.2	2.97202e-27	0.278378	0.518	0.449	1.59597e-24	TP53
MA0783.1	5.64345e-27	0.283216	0.482	0.417	3.03053e-24	PKNOX2
MA1114.1	2.61462e-24	0.257399	0.445	0.358	1.40405e-21	PBX3
MA0782.1	1.07027e-23	0.277255	0.494	0.426	5.74733e-21	PKNOX1
MA0592.1	6.35408e-21	-0.258547	0.515	0.594	3.41214e-18	ESRRA
MA0495.1	1.30052e-17	-0.256087	0.35	0.432	6.98377e-15	MAFF

## Sheet: IC
	p_val	avg_log2FC	pct.1	pct.2	p_val_adj	gene
MA0030.1	0	1.91667	0.951	0.449	0	FOXF2
MA0031.1	0	2.30415	0.965	0.443	0	FOXD1
MA0042.1	0	1.53676	0.922	0.411	0	FOXI1
MA0084.1	0	1.14258	0.884	0.47	0	SRY
MA0148.1	0	1.69858	0.923	0.409	0	FOXA1
MA0157.1	0	2.29667	0.959	0.415	0	FOXO3
MA0148.2	0	1.68865	0.924	0.411	0	FOXA1
MA0481.1	0	1.28932	0.906	0.388	0	FOXP1
MA0148.3	0	1.79754	0.942	0.429	0	FOXA1
MA0593.1	0	2.41544	0.966	0.413	0	FOXP2
MA0613.1	0	2.47695	0.977	0.448	0	FOXG1
MA0042.2	0	2.63027	0.975	0.43	0	FOXI1
MA0033.2	0	2.63027	0.975	0.43	0	FOXL1
MA0157.2	0	2.30415	0.965	0.443	0	FOXO3
MA0845.1	0	1.52427	0.932	0.44	0	FOXB1
MA0032.2	0	1.58645	0.935	0.429	0	FOXC1
MA0846.1	0	1.68607	0.953	0.424	0	FOXC2
MA0847.1	0	2.63027	0.975	0.43	0	FOXD2
MA0848.1	0	2.63027	0.975	0.43	0	FOXO4
MA0849.1	0	2.63027	0.975	0.43	0	FOXO6
MA0850.1	0	2.63027	0.975	0.43	0	FOXP3
MA0852.2	0	2.60143	0.978	0.427	0	FOXK1
MA1103.1	0	2.62602	0.975	0.425	0	FOXK2
MA0481.2	0	2.60309	0.978	0.424	0	FOXP1
MA0153.2	6.86633e-286	-2.2703	0.087	0.512	3.68722e-283	HNF1B
MA1138.1	9.96256e-261	2.14377	0.439	0.151	5.34989e-258	FOSL2::JUNB
MA0050.1	2.4406e-259	0.918643	0.753	0.357	1.3106e-256	IRF1
MA1142.1	1.4138e-257	2.06737	0.434	0.153	7.59209e-255	FOSL1::JUND
MA0099.3	3.47461e-257	2.13444	0.447	0.154	1.86586e-254	FOS::JUN
MA0653.1	2.89525e-256	0.960375	0.721	0.325	1.55475e-253	IRF9
MA1144.1	3.29843e-253	2.14107	0.437	0.152	1.77126e-250	FOSL2::JUND
MA1135.1	5.13432e-252	2.10929	0.441	0.156	2.75713e-249	FOSB::JUNB
MA0046.2	1.31159e-251	-1.98648	0.099	0.513	7.04322e-249	HNF1A
MA0655.1	3.25367e-248	1.87498	0.44	0.154	1.74722e-245	JDP2
MA1128.1	3.02328e-242	2.03288	0.406	0.149	1.6235e-239	FOSL1::JUN
MA0517.1	3.39794e-242	0.832247	0.708	0.319	1.82469e-239	STAT1::STAT2
MA1137.1	1.54018e-241	2.0147	0.414	0.152	8.27074e-239	FOSL1::JUNB
MA1134.1	1.91875e-241	2.03871	0.419	0.15	1.03037e-238	FOS::JUNB
MA0052.1	2.30232e-241	1.17447	0.838	0.457	1.23634e-238	MEF2A
MA1132.1	2.34715e-239	1.8147	0.437	0.163	1.26042e-236	JUN::JUNB
MA1130.1	2.67393e-236	2.01953	0.403	0.15	1.4359e-233	FOSL2::JUN
MA0033.1	6.2436e-231	0.879251	0.816	0.478	3.35281e-228	FOXL1
MA0153.1	2.01988e-228	-1.33455	0.194	0.574	1.08467e-225	HNF1B
MA0162.3	5.92119e-228	0.84222	0.742	0.377	3.17968e-225	EGR1
MA1141.1	1.30134e-220	1.90427	0.388	0.145	6.98818e-218	FOS::JUND
MA1122.1	1.60801e-220	0.82456	0.776	0.406	8.63502e-218	TFDP1
MA0772.1	2.67139e-220	0.826642	0.731	0.373	1.43454e-217	IRF7
MA0506.1	1.01224e-218	0.831717	0.8	0.467	5.43575e-216	NRF1
MA0024.2	8.90066e-218	0.692533	0.742	0.382	4.77966e-215	E2F1
MA0491.1	1.143e-216	1.85292	0.388	0.148	6.1379e-214	JUND
MA0470.1	5.70743e-216	0.733765	0.748	0.386	3.06489e-213	E2F4
MA0647.1	1.24167e-215	1.24095	0.857	0.473	6.66778e-213	GRHL1
MA0050.2	1.41225e-212	0.641722	0.651	0.302	7.58378e-210	IRF1
MA0478.1	3.1729e-206	1.8343	0.404	0.155	1.70385e-203	FOSL2
MA1152.1	4.83833e-206	0.815993	0.763	0.422	2.59818e-203	SOX15
MA1419.1	1.58921e-205	0.873704	0.708	0.363	8.53407e-203	IRF4
MA0490.1	1.45351e-202	1.79601	0.382	0.147	7.80537e-200	JUNB
MA0489.1	1.77235e-202	1.70564	0.366	0.147	9.51753e-200	JUN(var.2)
MA0732.1	1.53833e-201	0.70162	0.712	0.364	8.26085e-199	EGR3
MA0476.1	1.22536e-199	1.68153	0.368	0.144	6.58017e-197	FOS
MA0841.1	2.21018e-199	1.53053	0.421	0.156	1.18686e-196	NFE2
MA0052.3	2.58093e-195	0.785168	0.763	0.43	1.38596e-192	MEF2A
MA0080.1	2.30996e-190	0.613334	0.623	0.297	1.24045e-187	SPI1
MA0098.1	2.30996e-190	0.613334	0.623	0.297	1.24045e-187	ETS1
MA0652.1	1.47521e-188	0.831811	0.683	0.346	7.92185e-186	IRF8
MA0477.1	3.69463e-188	1.67766	0.358	0.147	1.98401e-185	FOSL1
MA1418.1	1.03277e-187	0.778857	0.655	0.328	5.54597e-185	IRF3
MA0473.2	3.57344e-187	0.849684	0.638	0.318	1.91894e-184	ELF1
MA0472.2	2.88623e-186	0.773966	0.717	0.383	1.54991e-183	EGR2
MA0136.2	6.21935e-179	0.853278	0.518	0.233	3.33979e-176	ELF5
MA0497.1	7.85705e-176	0.668393	0.728	0.412	4.21924e-173	MEF2C
MA0113.3	1.81633e-175	-1.08856	0.276	0.598	9.7537e-173	NR3C1
MA0773.1	1.12172e-172	0.754221	0.729	0.412	6.02363e-170	MEF2D
MA0099.2	2.16356e-172	1.47264	0.339	0.149	1.16183e-169	FOS::JUN
MA0065.1	8.71213e-166	-2.04857	0.138	0.477	4.67841e-163	PPARG::RXRA
MA0640.1	8.76034e-166	0.813803	0.562	0.267	4.7043e-163	ELF3
MA0162.2	4.94605e-164	0.491283	0.649	0.342	2.65603e-161	EGR1
MA0855.1	8.99675e-164	-1.90108	0.139	0.482	4.83126e-161	RXRB
MA0727.1	3.03544e-162	-1.05617	0.288	0.599	1.63003e-159	NR3C2
MA0462.1	1.25065e-161	1.19029	0.354	0.145	6.716e-159	BATF::JUN
MA0137.1	1.16052e-160	0.69728	0.627	0.327	6.23201e-158	STAT1
MA0516.1	8.59722e-160	0.385267	0.663	0.348	4.61671e-157	SP2
MA0856.1	4.22838e-158	-2.05323	0.137	0.478	2.27064e-155	RXRG
MA0052.2	4.92972e-158	0.695893	0.694	0.41	2.64726e-155	MEF2A
MA0641.1	9.13904e-157	0.75277	0.579	0.292	4.90766e-154	ELF4
MA0598.2	8.65018e-156	0.777168	0.56	0.279	4.64514e-153	EHF
MA0733.1	1.1991e-155	0.628701	0.651	0.353	6.43916e-153	EGR4
MA0161.2	1.3022e-155	-0.902271	0.222	0.468	6.99283e-153	NFIC
MA0746.1	1.37907e-153	0.456935	0.61	0.329	7.40563e-151	SP3
MA0685.1	1.95584e-153	0.49309	0.63	0.345	1.05029e-150	SP4
MA0017.1	3.45845e-151	-2.63133	0.107	0.462	1.85719e-148	NR2F1
MA0484.1	3.31623e-148	-3.54005	0.083	0.455	1.78081e-145	HNF4G
MA0018.2	9.16526e-147	0.820875	0.641	0.348	4.92174e-144	CREB1
MA0504.1	2.05415e-146	-0.987984	0.217	0.501	1.10308e-143	NR2C2
MA0051.1	8.5551e-141	0.658571	0.643	0.364	4.59409e-138	IRF2
MA0114.2	9.8684e-140	-3.40953	0.088	0.455	5.29933e-137	HNF4A
MA0115.1	2.98188e-134	-1.58994	0.192	0.489	1.60127e-131	NR1H2::RXRA
MA0018.1	7.8722e-134	0.754426	0.622	0.341	4.22737e-131	CREB1
MA1139.1	1.15067e-132	0.806138	0.552	0.286	6.17908e-130	FOSL2::JUNB(var.2)
MA1148.1	2.04136e-132	-1.08775	0.221	0.504	1.09621e-129	PPARA::RXRA
MA0161.1	6.4356e-129	-0.603943	0.223	0.438	3.45592e-126	NFIC
MA0527.1	2.75975e-126	0.666073	0.71	0.45	1.48199e-123	ZBTB33
MA0750.2	6.32364e-122	0.576731	0.502	0.277	3.39579e-119	ZBTB7A
MA0656.1	2.82533e-117	0.72877	0.515	0.281	1.5172e-114	JDP2(var.2)
MA0660.1	4.93362e-117	0.623734	0.667	0.422	2.64935e-114	MEF2B
MA1127.1	1.27713e-114	0.752182	0.515	0.282	6.85821e-112	FOSB::JUN
MA0671.1	5.54445e-113	-0.748723	0.242	0.444	2.97737e-110	NFIX
MA1136.1	2.7523e-112	0.696657	0.531	0.289	1.47799e-109	FOSB::JUNB(var.2)
MA1140.1	5.11496e-112	0.716617	0.577	0.323	2.74673e-109	JUNB(var.2)
MA0901.1	9.73756e-110	0.692752	0.743	0.464	5.22907e-107	HOXB13
MA1143.1	4.37231e-109	0.652021	0.564	0.322	2.34793e-106	FOSL1::JUND(var.2)
MA0741.1	3.36748e-107	0.394914	0.606	0.352	1.80834e-104	KLF16
MA1145.1	1.4451e-104	0.663032	0.481	0.263	7.76019e-102	FOSL2::JUND(var.2)
MA1105.1	3.60055e-104	0.714184	0.722	0.473	1.9335e-101	GRHL2
MA1129.1	7.32315e-104	0.676302	0.553	0.32	3.93253e-101	FOSL1::JUN(var.2)
MA0152.1	1.90541e-103	0.649202	0.682	0.422	1.02321e-100	NFATC2
MA0119.1	1.53729e-102	-0.793969	0.223	0.444	8.25525e-100	NFIC::TLX1
MA1125.1	7.23133e-102	0.440086	0.648	0.415	3.88322e-99	ZNF384
MA0834.1	3.71312e-100	0.662771	0.514	0.296	1.99395e-97	ATF7
MA0670.1	1.43719e-99	-0.662318	0.241	0.446	7.7177e-97	NFIA
MA0036.2	6.92262e-99	0.623671	0.651	0.422	3.71745e-96	GATA2
MA0139.1	1.88889e-97	0.549742	0.683	0.449	1.01433e-94	CTCF
MA0088.2	3.11047e-92	-0.60854	0.251	0.442	1.67032e-89	ZNF143
MA1131.1	5.59495e-92	0.635492	0.454	0.263	3.00449e-89	FOSL2::JUN(var.2)
MA0076.2	5.39507e-91	0.531582	0.481	0.29	2.89715e-88	ELK4
MA0145.3	6.55198e-91	0.716777	0.724	0.473	3.51841e-88	TFCP2
MA0625.1	1.16582e-89	0.670321	0.679	0.441	6.26047e-87	NFATC3
MA0442.2	3.6902e-88	0.531183	0.625	0.416	1.98164e-85	SOX10
MA0007.2	2.89542e-86	-0.663327	0.325	0.543	1.55484e-83	AR
MA1147.1	8.41033e-85	-0.595607	0.266	0.466	4.51635e-82	NR4A2::RXRA
MA1146.1	1.64689e-81	-0.594766	0.268	0.473	8.84382e-79	NR1A4::RXRA
MA0712.1	2.11621e-81	-0.531055	0.323	0.529	1.13641e-78	OTX2
MA0747.1	2.48747e-78	0.336132	0.555	0.342	1.33577e-75	SP8
MA0650.1	8.45527e-78	0.539223	0.671	0.459	4.54048e-75	HOXA13
MA0835.1	6.06171e-77	0.554535	0.463	0.277	3.25514e-74	BATF3
MA0496.1	1.54908e-73	-0.656289	0.247	0.447	8.31855e-71	MAFK
MA0740.1	5.61405e-73	0.339282	0.563	0.376	3.01475e-70	KLF14
MA0473.1	1.55922e-72	0.484625	0.359	0.215	8.37302e-70	ELF1
MA1109.1	5.20197e-72	-0.591051	0.24	0.402	2.79346e-69	NEUROD1
MA1102.1	5.34321e-71	0.356004	0.632	0.452	2.8693e-68	CTCFL
MA0599.1	6.27741e-71	0.288447	0.496	0.324	3.37097e-68	KLF5
MA0131.2	6.83976e-71	0.436558	0.653	0.485	3.67295e-68	HINFP
MA0465.1	8.90921e-70	0.533211	0.645	0.436	4.78425e-67	CDX2
MA0475.1	1.19311e-69	0.451009	0.352	0.23	6.40698e-67	FLI1
MA0106.1	7.92145e-69	-0.535317	0.281	0.447	4.25382e-66	TP53
MA0036.3	2.37308e-67	0.502038	0.605	0.415	1.27435e-64	GATA2
MA0867.1	6.46702e-67	0.441849	0.633	0.437	3.47279e-64	SOX4
MA0659.1	7.18246e-66	-0.69806	0.254	0.449	3.85698e-63	MAFG
MA0597.1	4.85153e-64	-0.498819	0.3	0.488	2.60527e-61	THAP1
MA0037.2	3.90015e-63	0.461065	0.611	0.436	2.09438e-60	GATA3
MA0066.1	6.83479e-62	-0.553272	0.293	0.452	3.67028e-59	PPARG
MA0511.2	1.02251e-61	0.457911	0.561	0.387	5.49087e-59	RUNX2
MA0014.3	2.17175e-61	0.449383	0.569	0.386	1.16623e-58	PAX5
MA0095.1	6.36716e-61	-0.374559	0.266	0.416	3.41917e-58	YY1
MA0073.1	1.17262e-60	0.389395	0.496	0.331	6.29695e-58	RREB1
MA0908.1	1.99004e-60	0.460316	0.625	0.445	1.06865e-57	HOXD11
MA0762.1	1.17827e-59	0.429282	0.483	0.314	6.3273e-57	ETV2
MA0062.1	4.39846e-59	0.398975	0.472	0.308	2.36197e-56	GABPA
MA0090.1	5.42704e-59	-0.542482	0.229	0.362	2.91432e-56	TEAD1
MA0821.1	1.58558e-58	-0.539531	0.284	0.455	8.51459e-56	HES5
MA0906.1	6.37559e-58	0.440527	0.64	0.464	3.42369e-55	HOXC12
MA0878.1	3.95593e-57	0.463053	0.628	0.45	2.12434e-54	CDX1
MA1133.1	7.89802e-57	0.476744	0.453	0.301	4.24124e-54	JUN::JUNB(var.2)
MA0080.4	1.17106e-56	0.43307	0.425	0.272	6.28858e-54	SPI1
MA0076.1	1.5501e-56	0.432721	0.547	0.376	8.32402e-54	ELK4
MA0610.1	2.22399e-56	0.424113	0.618	0.444	1.19428e-53	DMRT3
MA1420.1	3.90218e-56	0.424103	0.559	0.385	2.09547e-53	IRF5
MA0808.1	1.7863e-55	-0.554043	0.219	0.37	9.59241e-53	TEAD3
MA0628.1	4.10007e-55	-0.423403	0.401	0.585	2.20174e-52	POU6F1
MA0037.3	4.5081e-55	0.453831	0.589	0.429	2.42085e-52	GATA3
MA0138.2	7.60452e-55	-0.432925	0.294	0.467	4.08363e-52	REST
MA0104.4	9.68842e-55	-0.497712	0.297	0.428	5.20268e-52	MYCN
MA0475.2	6.52782e-54	0.415961	0.5	0.342	3.50544e-51	FLI1
MA0154.2	2.14163e-53	-0.426631	0.264	0.39	1.15006e-50	EBF1
MA0873.1	3.62187e-53	0.430396	0.625	0.465	1.94495e-50	HOXD12
MA0899.1	4.06858e-53	0.482548	0.626	0.456	2.18483e-50	HOXA10
MA0905.1	1.55812e-52	0.425269	0.6	0.438	8.3671e-50	HOXC10
MA0645.1	1.74367e-52	0.40053	0.399	0.261	9.36352e-50	ETV6
MA0090.2	1.75421e-52	-0.536506	0.209	0.381	9.4201e-50	TEAD1
MA0024.1	2.38477e-52	0.432913	0.649	0.484	1.28062e-49	E2F1
MA0759.1	6.34342e-52	0.412275	0.536	0.381	3.40642e-49	ELK3
MA0474.2	5.1775e-51	0.402366	0.496	0.333	2.78032e-48	ERG
MA0766.1	3.21873e-50	0.434643	0.589	0.425	1.72846e-47	GATA5
MA0501.1	1.17444e-49	0.538422	0.373	0.212	6.30674e-47	MAF::NFE2
MA0071.1	3.56952e-49	0.526949	0.677	0.514	1.91683e-46	RORA
MA0750.1	3.78884e-49	0.362441	0.564	0.399	2.03461e-46	ZBTB7A
MA0748.1	4.64454e-49	0.393355	0.596	0.439	2.49412e-46	YY2
MA0080.2	7.13197e-49	0.431896	0.331	0.217	3.82987e-46	SPI1
MA0868.1	3.84333e-48	0.377079	0.628	0.471	2.06387e-45	SOX8
MA1421.1	1.26647e-47	-0.533086	0.341	0.515	6.80093e-45	TCF7L1
MA0479.1	4.30751e-47	0.386877	0.565	0.408	2.31313e-44	FOXH1
MA0891.1	6.00329e-46	-0.40269	0.329	0.461	3.22377e-43	GSC2
MA0028.2	1.01543e-45	0.378351	0.514	0.37	5.45286e-43	ELK1
MA0072.1	2.37343e-45	-0.386263	0.368	0.532	1.27453e-42	RORA(var.2)
MA0693.2	1.74369e-44	-0.425825	0.303	0.467	9.36361e-42	VDR
MA0715.1	1.13591e-43	0.337994	0.625	0.476	6.09984e-41	PROP1
MA0138.1	1.07854e-42	-0.349343	0.319	0.465	5.79173e-40	REST
MA1101.1	1.5565e-42	0.541026	0.312	0.17	8.35839e-40	BACH2
MA0028.1	3.67593e-42	0.352578	0.51	0.372	1.97398e-39	ELK1
MA0786.1	4.59026e-42	0.448298	0.669	0.487	2.46497e-39	POU3F1
MA0496.2	6.8499e-42	-0.512722	0.251	0.394	3.67839e-39	MAFK
MA0738.1	8.4117e-42	-0.429906	0.313	0.455	4.51708e-39	HIC2
MA0909.1	1.35386e-41	0.399489	0.629	0.464	7.27021e-39	HOXD13
MA0895.1	4.46911e-41	-0.340312	0.348	0.495	2.39991e-38	HMBOX1
MA0761.1	9.29775e-41	0.358092	0.514	0.375	4.99289e-38	ETV1
MA0524.1	1.41291e-40	-0.32002	0.29	0.413	7.58732e-38	TFAP2C
MA1104.1	3.65216e-40	0.374921	0.592	0.438	1.96121e-37	GATA6
MA0823.1	4.39663e-39	-0.404727	0.301	0.438	2.36099e-36	HEY1
MA0822.1	3.69272e-38	-0.426651	0.334	0.474	1.98299e-35	HES7
MA1119.1	6.44278e-38	0.363864	0.542	0.4	3.45978e-35	SIX2
MA0757.1	7.77604e-38	0.305919	0.636	0.483	4.17573e-35	ONECUT3
MA0510.1	4.91247e-37	-0.354658	0.276	0.38	2.638e-34	RFX5
MA0018.3	9.13279e-37	0.399575	0.37	0.258	4.90431e-34	CREB1
MA0765.1	2.82209e-36	0.338355	0.482	0.357	1.51546e-33	ETV5
MA0495.1	3.93624e-36	-0.479702	0.288	0.431	2.11376e-33	MAFF
MA0687.1	4.89447e-36	0.319117	0.414	0.285	2.62833e-33	SPIC
MA0809.1	7.08249e-36	-0.432709	0.231	0.37	3.8033e-33	TEAD4
MA0764.1	8.06484e-36	0.336419	0.498	0.375	4.33082e-33	ETV4
MA0866.1	1.98916e-35	0.325148	0.576	0.445	1.06818e-32	SOX21
MA0098.3	3.32285e-34	0.32043	0.432	0.329	1.78437e-31	ETS1
MA0729.1	5.23356e-34	-0.432879	0.351	0.486	2.81042e-31	RARA
MA1118.1	5.28088e-34	0.346959	0.543	0.42	2.83583e-31	SIX1
MA0106.3	3.79039e-33	-0.361928	0.342	0.459	2.03544e-30	TP53
MA0695.1	9.65354e-33	0.28599	0.542	0.411	5.18395e-30	ZBTB7C
MA0003.2	4.13204e-32	-0.295475	0.317	0.416	2.2189e-29	TFAP2A
MA0777.1	5.05206e-32	0.31931	0.588	0.455	2.71296e-29	MYBL2
MA0464.2	1.0118e-31	0.337733	0.577	0.442	5.43337e-29	BHLHE40
MA0648.1	1.07336e-30	-0.309954	0.353	0.464	5.76396e-28	GSC
MA0017.2	2.00795e-30	-0.426794	0.353	0.497	1.07827e-27	NR2F1
MA0074.1	3.30979e-30	-0.336787	0.377	0.489	1.77736e-27	RXRA::VDR
MA1126.1	5.0847e-30	0.332272	0.372	0.272	2.73049e-27	FOS::JUN(var.2)
MA0651.1	9.16376e-30	0.316402	0.587	0.474	4.92094e-27	HOXC11
MA0749.1	1.52295e-29	0.296577	0.62	0.49	8.17822e-27	ZBED1
MA0058.2	1.74212e-29	-0.383524	0.348	0.451	9.3552e-27	MAX
MA0842.1	1.41998e-28	-0.384607	0.344	0.458	7.62531e-26	NRL
MA0513.1	1.87386e-28	-0.321965	0.32	0.42	1.00626e-25	SMAD2::SMAD3::SMAD4
MA1123.1	2.36282e-28	-0.349186	0.289	0.389	1.26883e-25	TWIST1
MA0714.1	2.45219e-28	-0.301398	0.374	0.476	1.31683e-25	PITX3
MA0788.1	6.56069e-28	0.311091	0.623	0.494	3.52309e-25	POU3F3
MA0141.3	1.10225e-27	0.478396	0.696	0.513	5.9191e-25	ESRRB
MA0805.1	3.10534e-27	-0.328333	0.314	0.407	1.66757e-24	TBX1
MA0595.1	3.61188e-27	-0.329658	0.3	0.397	1.93958e-24	SREBF1
MA0002.1	4.60066e-27	0.270494	0.527	0.418	2.47055e-24	RUNX1
MA1116.1	6.67179e-26	-0.267885	0.313	0.397	3.58275e-23	RBPJ
MA0737.1	9.93067e-26	-0.293625	0.333	0.418	5.33277e-23	GLIS3
MA1121.1	1.49097e-25	-0.364676	0.276	0.364	8.00653e-23	TEAD2
MA0678.1	1.97514e-25	0.274023	0.632	0.509	1.06065e-22	OLIG2
MA0689.1	1.77137e-24	-0.290835	0.356	0.461	9.51224e-22	TBX20
MA0775.1	3.51372e-24	-0.27788	0.349	0.456	1.88687e-21	MEIS3
MA0862.1	5.3413e-24	0.289697	0.527	0.433	2.86828e-21	GMEB2
MA0048.1	6.10745e-24	-0.265349	0.317	0.411	3.2797e-21	NHLH1
MA0634.1	8.29703e-24	0.293913	0.618	0.494	4.45551e-21	ALX3
MA0156.2	8.79115e-24	0.261747	0.469	0.359	4.72085e-21	FEV
MA0258.1	1.36299e-23	-0.298505	0.337	0.458	7.31926e-21	ESR2
MA0059.1	1.39388e-23	-0.303021	0.336	0.439	7.48516e-21	MAX::MYC
MA0730.1	1.58048e-23	-0.321197	0.358	0.46	8.48716e-21	RARA(var.2)
MA0787.1	5.41145e-23	0.297033	0.609	0.482	2.90595e-20	POU3F2
MA0495.2	8.40394e-23	-0.367145	0.265	0.379	4.51291e-20	MAFF
MA0825.1	9.77933e-23	-0.303681	0.354	0.45	5.2515e-20	MNT
MA0154.3	1.94357e-22	-0.274505	0.309	0.397	1.0437e-19	EBF1
MA0752.1	7.16355e-22	0.26187	0.498	0.396	3.84683e-19	ZNF410
MA0684.1	2.40879e-21	0.261429	0.503	0.407	1.29352e-18	RUNX3
MA0159.1	6.23728e-21	-0.281811	0.37	0.454	3.34942e-18	RARA::RXRA
MA0112.3	1.15698e-20	-0.289688	0.371	0.467	6.21299e-18	ESR1
MA0258.2	1.16494e-20	-0.270558	0.354	0.443	6.25573e-18	ESR2
MA0711.1	1.67483e-20	0.258162	0.571	0.478	8.99382e-18	OTX1
MA0723.1	1.04709e-19	0.256191	0.61	0.5	5.62288e-17	VAX2
MA0636.1	2.4221e-19	0.267034	0.528	0.43	1.30067e-16	BHLHE41
MA0768.1	4.5925e-18	-0.251296	0.389	0.49	2.46617e-15	LEF1
MA0147.3	2.10285e-17	-0.258554	0.361	0.429	1.12923e-14	MYC
MA0785.1	3.30188e-17	0.256124	0.59	0.482	1.77311e-14	POU2F1
MA0649.1	1.20716e-16	-0.267633	0.34	0.434	6.48245e-14	HEY2
MA0745.1	8.47696e-15	0.325553	0.542	0.474	4.55213e-12	SNAI2
MA0743.1	6.07574e-14	0.260273	0.539	0.482	3.26267e-11	SCRT1
MA0522.2	4.37842e-13	0.326196	0.555	0.489	2.35121e-10	TCF3
MA0103.2	5.92817e-09	0.263705	0.52	0.467	3.18343e-06	ZEB1

## Sheet: ENDO
	p_val	avg_log2FC	pct.1	pct.2	p_val_adj	gene
MA0018.1	0	1.35792	0.794	0.333	0	CREB1
MA0028.1	0	1.12453	0.797	0.359	0	ELK1
MA0062.1	0	1.33152	0.799	0.293	0	GABPA
MA0080.1	0	1.42501	0.886	0.285	0	SPI1
MA0081.1	0	1.33335	0.822	0.264	0	SPIB
MA0098.1	0	1.42501	0.886	0.285	0	ETS1
MA0137.1	0	1.38223	0.848	0.317	0	STAT1
MA0153.1	0	-2.49113	0.061	0.58	0	HNF1B
MA0156.1	0	2.34016	0.87	0.222	0	FEV
MA0160.1	0	-1.49577	0.132	0.56	0	NR4A2
MA0080.2	0	2.24168	0.857	0.193	0	SPI1
MA0258.1	0	-1.44323	0.109	0.468	0	ESR2
MA0470.1	0	1.07849	0.851	0.381	0	E2F4
MA0473.1	0	2.24042	0.879	0.191	0	ELF1
MA0475.1	0	2.78296	0.925	0.203	0	FLI1
MA0516.1	0	0.707683	0.849	0.339	0	SP2
MA0517.1	0	1.19889	0.821	0.314	0	STAT1::STAT2
MA0525.1	0	-1.57682	0.097	0.467	0	TP63
MA0526.1	0	-1.70703	0.085	0.482	0	USF2
MA0024.2	0	0.924784	0.82	0.379	0	E2F1
MA0162.2	0	0.74718	0.807	0.335	0	EGR1
MA0076.2	0	1.4378	0.807	0.275	0	ELK4
MA0050.2	0	0.900191	0.789	0.296	0	IRF1
MA0014.2	0	-1.37327	0.078	0.473	0	PAX5
MA0079.3	0	0.596228	0.788	0.327	0	SP1
MA0106.2	0	-1.37969	0.106	0.471	0	TP53
MA0093.2	0	-1.47407	0.109	0.485	0	USF1
MA0103.2	0	-2.78488	0.025	0.49	0	ZEB1
MA0592.1	0	-2.10311	0.097	0.609	0	ESRRA
MA0597.1	0	-1.20821	0.12	0.496	0	THAP1
MA0598.1	0	1.51941	0.846	0.253	0	EHF
MA0599.1	0	0.853163	0.837	0.309	0	KLF5
MA0628.1	0	-1.3143	0.131	0.597	0	POU6F1
MA0640.1	0	1.21039	0.704	0.26	0	ELF3
MA0136.2	0	1.31164	0.691	0.225	0	ELF5
MA0645.1	0	1.63328	0.803	0.243	0	ETV6
MA0475.2	0	1.72638	0.871	0.325	0	FLI1
MA0046.2	0	-3.24195	0.066	0.515	0	HNF1A
MA0153.2	0	-3.65547	0.066	0.512	0	HNF1B
MA0685.1	0	0.80958	0.808	0.337	0	SP4
MA0686.1	0	1.19095	0.822	0.382	0	SPDEF
MA0080.4	0	1.13906	0.72	0.258	0	SPI1
MA0687.1	0	1.23472	0.784	0.268	0	SPIC
MA0690.1	0	-1.2131	0.116	0.466	0	TBX21
MA0703.1	0	-1.21796	0.13	0.574	0	LMX1B
MA0722.1	0	-1.30534	0.119	0.58	0	VAX1
MA0141.3	0	-1.97161	0.118	0.539	0	ESRRB
MA0738.1	0	-1.48943	0.092	0.465	0	HIC2
MA0743.1	0	-1.92201	0.059	0.504	0	SCRT1
MA0744.1	0	-1.43858	0.095	0.482	0	SCRT2
MA0745.1	0	-2.59162	0.041	0.497	0	SNAI2
MA0760.1	0	1.96809	0.894	0.303	0	ERF
MA0474.2	0	1.85893	0.885	0.315	0	ERG
MA0098.3	0	1.72293	0.858	0.31	0	ETS1
MA0762.1	0	2.37818	0.918	0.294	0	ETV2
MA0156.2	0	1.23702	0.788	0.345	0	FEV
MA0779.1	0	-1.27039	0.101	0.464	0	PAX1
MA0781.1	0	-1.21985	0.118	0.475	0	PAX9
MA0782.1	0	-1.65486	0.072	0.449	0	PKNOX1
MA0783.1	0	-1.54629	0.072	0.439	0	PKNOX2
MA0801.1	0	-1.36389	0.096	0.417	0	MGA
MA0802.1	0	-1.39278	0.095	0.463	0	TBR1
MA0803.1	0	-1.36389	0.096	0.417	0	TBX15
MA0805.1	0	-1.35898	0.082	0.417	0	TBX1
MA0806.1	0	-1.72212	0.078	0.475	0	TBX4
MA0807.1	0	-1.38796	0.093	0.425	0	TBX5
MA0820.1	0	-2.29672	0.045	0.477	0	FIGLA
MA0822.1	0	-1.40781	0.109	0.484	0	HES7
MA0824.1	0	-3.20392	0.026	0.535	0	ID4
MA0522.2	0	-2.9175	0.028	0.514	0	TCF3
MA0830.1	0	-3.11132	0.026	0.525	0	TCF4
MA0106.3	0	-1.36185	0.102	0.47	0	TP53
MA0902.1	0	-1.25865	0.134	0.559	0	HOXB2
MA0903.1	0	-1.39275	0.102	0.547	0	HOXB3
MA1111.1	0	-1.74098	0.137	0.604	0	NR2F2
MA1122.1	0	1.10087	0.839	0.403	0	TFDP1
MA0750.2	0	1.30681	0.802	0.263	0	ZBTB7A
MA0103.3	0	-2.51055	0.025	0.509	0	ZEB1
MA1418.1	0	1.34536	0.839	0.32	0	IRF3
MA0258.2	3.8334e-305	-1.29773	0.12	0.453	2.05854e-302	ESR2
MA0665.1	7.65666e-305	-1.20723	0.115	0.443	4.11162e-302	MSC
MA0138.2	7.8505e-303	-1.14647	0.13	0.475	4.21572e-300	REST
MA0112.3	1.34962e-299	-1.31221	0.128	0.478	7.24745e-297	ESR1
MA0079.2	2.25962e-299	0.61725	0.787	0.362	1.21342e-296	SP1
MA0688.1	1.56667e-296	-1.14337	0.119	0.464	8.41304e-294	TBX2
MA0740.1	3.5054e-296	0.764961	0.782	0.366	1.8824e-293	KLF14
MA0017.2	6.33228e-292	-1.4339	0.111	0.508	3.40043e-289	NR2F1
MA0138.1	5.58944e-290	-1.03935	0.124	0.474	3.00153e-287	REST
MA0112.2	6.73769e-290	-1.19002	0.123	0.446	3.61814e-287	ESR1
MA0791.1	5.35347e-287	-0.977564	0.159	0.534	2.87481e-284	POU4F3
MA0598.2	7.71454e-287	1.15141	0.689	0.274	4.14271e-284	EHF
MA0641.1	1.36997e-283	1.09438	0.715	0.286	7.35677e-281	ELF4
MA0887.1	1.37811e-283	-1.10798	0.167	0.541	7.40044e-281	EVX1
MA1124.1	1.4292e-279	-1.00168	0.122	0.436	7.6748e-277	ZNF24
MA0513.1	3.69653e-279	-1.14836	0.12	0.429	1.98503e-276	SMAD2::SMAD3::SMAD4
MA0765.1	1.60919e-278	1.10836	0.739	0.346	8.64133e-276	ETV5
MA0800.1	3.59161e-276	-1.09808	0.122	0.454	1.92869e-273	EOMES
MA0797.1	3.06007e-275	-1.15806	0.113	0.442	1.64326e-272	TGIF2
MA1112.1	1.26416e-274	-1.12741	0.183	0.582	6.78856e-272	NR4A1
MA0656.1	4.90891e-273	1.24024	0.691	0.273	2.63608e-270	JDP2(var.2)
MA0888.1	2.45637e-272	-1.13948	0.171	0.531	1.31907e-269	EVX2
MA0058.2	2.81447e-272	-1.27499	0.136	0.461	1.51137e-269	MAX
MA0473.2	2.83724e-269	1.07725	0.724	0.314	1.5236e-266	ELF1
MA1139.1	2.25442e-267	1.24662	0.69	0.279	1.21062e-264	FOSL2::JUNB(var.2)
MA0886.1	2.01512e-266	-1.08701	0.182	0.545	1.08212e-263	EMX2
MA0746.1	2.85776e-266	0.634419	0.726	0.324	1.53461e-263	SP3
MA0066.1	6.36515e-266	-1.20214	0.136	0.46	3.41809e-263	PPARG
MA0761.1	3.55022e-262	1.07048	0.755	0.364	1.90647e-259	ETV1
MA0707.1	3.96678e-262	-0.989393	0.168	0.543	2.13016e-259	MNX1
MA0689.1	6.52097e-261	-1.03999	0.135	0.472	3.50176e-258	TBX20
MA1127.1	1.89691e-258	1.23083	0.68	0.274	1.01864e-255	FOSB::JUN
MA0764.1	3.88791e-258	1.06067	0.753	0.363	2.08781e-255	ETV4
MA0060.1	4.42486e-258	0.979371	0.803	0.447	2.37615e-255	NFYA
MA0525.2	2.16615e-257	-1.02978	0.154	0.519	1.16322e-254	TP63
MA0796.1	6.34368e-257	-1.0997	0.134	0.453	3.40656e-254	TGIF1
MA0050.1	1.64763e-255	0.936784	0.759	0.357	8.84777e-253	IRF1
MA0661.1	3.62818e-255	-1.0726	0.171	0.539	1.94833e-252	MEOX1
MA0834.1	4.2392e-255	1.17043	0.689	0.288	2.27645e-252	ATF7
MA0018.2	4.2976e-252	1.17875	0.741	0.344	2.30781e-249	CREB1
MA0658.1	6.21711e-249	-1.02111	0.195	0.555	3.33859e-246	LHX6
MA0112.1	9.67715e-248	-0.973208	0.143	0.441	5.19663e-245	ESR1
MA0683.1	5.95685e-247	-0.898848	0.162	0.521	3.19883e-244	POU4F2
MA1100.1	7.08953e-247	-0.898896	0.135	0.432	3.80708e-244	ASCL1
MA1131.1	2.89939e-246	1.16981	0.628	0.255	1.55698e-243	FOSL2::JUN(var.2)
MA0071.1	1.46489e-241	-1.23899	0.172	0.537	7.86648e-239	RORA
MA0763.1	6.26896e-239	0.985515	0.723	0.356	3.36643e-236	ETV3
MA0900.1	6.81198e-239	-1.0737	0.153	0.51	3.65803e-236	HOXA2
MA1105.1	2.23425e-237	-1.13592	0.135	0.501	1.19979e-234	GRHL2
MA0618.1	2.25104e-237	-0.951573	0.187	0.537	1.20881e-234	LBX1
MA1152.1	7.34872e-237	0.898292	0.78	0.421	3.94626e-234	SOX15
MA0060.3	2.88007e-235	0.907236	0.79	0.427	1.5466e-232	NFYA
MA1109.1	3.15914e-235	-1.11812	0.132	0.407	1.69646e-232	NEUROD1
MA0772.1	2.1186e-232	0.888987	0.743	0.373	1.13769e-229	IRF7
MA0725.1	5.19406e-231	-0.99137	0.191	0.549	2.78921e-228	VSX1
MA0726.1	5.19406e-231	-0.99137	0.191	0.549	2.78921e-228	VSX2
MA1419.1	7.69649e-230	0.990006	0.726	0.362	4.13302e-227	IRF4
MA1145.1	9.049e-228	1.08985	0.622	0.257	4.85931e-225	FOSL2::JUND(var.2)
MA1128.1	1.72102e-227	1.81197	0.334	0.153	9.24188e-225	FOSL1::JUN
MA0060.2	1.20821e-226	0.886498	0.797	0.45	6.4881e-224	NFYA
MA0674.1	2.9926e-226	-0.932329	0.181	0.522	1.60703e-223	NKX6-1
MA1140.1	6.04949e-225	1.09693	0.688	0.319	3.24858e-222	JUNB(var.2)
MA0714.1	1.14271e-224	-0.883187	0.158	0.485	6.13634e-222	PITX3
MA1155.1	1.28717e-222	-0.975024	0.139	0.423	6.91209e-220	ZSCAN4
MA0700.1	1.4188e-222	-0.96742	0.192	0.532	7.61896e-220	LHX2
MA0051.1	6.41179e-222	0.866559	0.727	0.36	3.44313e-219	IRF2
MA0620.2	1.39504e-221	-1.04996	0.151	0.458	7.49136e-219	MITF
MA1130.1	8.1756e-221	1.78681	0.329	0.154	4.3903e-218	FOSL2::JUN
MA0821.1	2.10721e-218	-1.07405	0.143	0.461	1.13157e-215	HES5
MA0861.1	3.81312e-218	-0.990698	0.163	0.462	2.04765e-215	TP73
MA1137.1	6.48388e-218	1.73303	0.338	0.155	3.48185e-215	FOSL1::JUNB
MA1141.1	1.48674e-216	1.73169	0.315	0.149	7.9838e-214	FOS::JUND
MA0741.1	1.947e-216	0.595431	0.704	0.348	1.04554e-213	KLF16
MA0489.1	2.72731e-216	1.62836	0.324	0.149	1.46456e-213	JUN(var.2)
MA0790.1	3.2179e-216	-0.805161	0.192	0.534	1.72801e-213	POU4F1
MA0712.1	3.09623e-215	-0.885162	0.197	0.534	1.66268e-212	OTX2
MA1129.1	3.33273e-214	1.04156	0.677	0.315	1.78967e-211	FOSL1::JUN(var.2)
MA0675.1	1.34675e-213	-0.912775	0.174	0.517	7.23205e-211	NKX6-2
MA0652.1	1.14846e-212	0.935285	0.706	0.345	6.16721e-210	IRF8
MA0106.1	2.97156e-209	-0.96692	0.164	0.452	1.59573e-206	TP53
MA0871.1	5.39252e-208	-0.957315	0.153	0.442	2.89578e-205	TFEC
MA0119.1	1.22928e-206	-1.13268	0.145	0.447	6.60125e-204	NFIC::TLX1
MA0793.1	3.68191e-205	-0.915824	0.174	0.499	1.97718e-202	POU6F2
MA0100.3	3.15366e-203	-0.883798	0.173	0.48	1.69352e-200	MYB
MA0495.1	2.2439e-202	-1.11693	0.139	0.438	1.20498e-199	MAFF
MA0595.1	1.23606e-201	-0.984286	0.141	0.404	6.63765e-199	SREBF1
MA0653.1	2.36507e-201	0.839262	0.675	0.328	1.27004e-198	IRF9
MA0823.1	4.92631e-201	-0.978058	0.157	0.444	2.64543e-198	HEY1
MA0099.3	1.49782e-200	1.66502	0.32	0.16	8.04329e-198	FOS::JUN
MA0028.2	2.80034e-197	0.88018	0.694	0.362	1.50378e-194	ELK1
MA0698.1	2.90177e-197	-0.970755	0.134	0.405	1.55825e-194	ZBTB18
MA0003.2	2.59701e-195	-0.8048	0.141	0.424	1.39459e-192	TFAP2A
MA0072.1	3.73784e-194	-0.855021	0.218	0.539	2.00722e-191	RORA(var.2)
MA1151.1	7.11854e-193	-0.868891	0.201	0.51	3.82265e-190	RORC
MA0048.2	1.49969e-192	-0.831276	0.155	0.424	8.05335e-190	NHLH1
MA1132.1	1.74634e-192	1.45594	0.341	0.168	9.37787e-190	JUN::JUNB
MA0710.1	2.16128e-192	-0.903493	0.213	0.527	1.16061e-189	NOTO
MA1133.1	2.32179e-192	0.95822	0.625	0.294	1.2468e-189	JUN::JUNB(var.2)
MA1144.1	1.1371e-191	1.61204	0.302	0.159	6.10623e-189	FOSL2::JUND
MA0842.1	3.31707e-191	-1.02709	0.162	0.467	1.78127e-188	NRL
MA0478.1	3.85307e-191	1.58397	0.311	0.16	2.0691e-188	FOSL2
MA0032.1	3.67015e-190	-0.848622	0.169	0.463	1.97087e-187	FOXC1
MA0612.1	4.54245e-189	-0.876943	0.202	0.518	2.43929e-186	EMX1
MA0059.1	9.15546e-189	-0.940634	0.166	0.447	4.91648e-186	MAX::MYC
MA0466.1	2.104e-188	-1.01999	0.117	0.427	1.12985e-185	CEBPB
MA0808.1	1.06887e-187	-1.02068	0.114	0.375	5.73985e-185	TEAD3
MA1138.1	6.98094e-187	1.5633	0.303	0.157	3.74876e-184	FOSL2::JUNB
MA1148.1	6.1827e-186	-1.28121	0.163	0.506	3.32011e-183	PPARA::RXRA
MA1134.1	1.09497e-185	1.54098	0.296	0.156	5.87997e-183	FOS::JUNB
MA0706.1	1.28867e-185	-0.857025	0.199	0.518	6.92017e-183	MEOX2
MA0692.1	1.5483e-184	-0.900065	0.155	0.441	8.31439e-182	TFEB
MA0090.1	3.66353e-184	-0.943514	0.123	0.367	1.96732e-181	TEAD1
MA1142.1	3.11e-183	1.51454	0.301	0.159	1.67007e-180	FOSL1::JUND
MA0137.2	4.33666e-182	0.806775	0.622	0.307	2.32879e-179	STAT1
MA0719.1	6.2845e-182	-0.876874	0.185	0.469	3.37478e-179	RHOXF1
MA0759.1	1.07283e-181	0.846249	0.696	0.373	5.76109e-179	ELK3
MA0767.1	1.22831e-181	-0.826586	0.201	0.493	6.59602e-179	GCM2
MA0090.2	4.14278e-181	-1.01536	0.109	0.385	2.22467e-178	TEAD1
MA0729.1	3.48355e-180	-1.02438	0.163	0.495	1.87067e-177	RARA
MA0491.1	1.15331e-178	1.46732	0.272	0.153	6.19326e-176	JUND
MA0076.1	2.40772e-178	0.842148	0.689	0.369	1.29295e-175	ELK4
MA0817.1	5.21974e-178	-0.815157	0.231	0.543	2.803e-175	BHLHE23
MA0476.1	3.1612e-177	1.40221	0.283	0.149	1.69756e-174	FOS
MA0496.1	1.54883e-176	-1.00779	0.157	0.451	8.3172e-174	MAFK
MA0490.1	2.1746e-175	1.46482	0.284	0.151	1.16776e-172	JUNB
MA0732.1	5.38994e-174	0.624729	0.704	0.365	2.8944e-171	EGR3
MA0137.3	9.93803e-174	0.780855	0.638	0.317	5.33672e-171	STAT1
MA1135.1	2.84322e-172	1.48779	0.296	0.163	1.52681e-169	FOSB::JUNB
MA0828.1	7.99047e-170	-0.829953	0.18	0.444	4.29088e-167	SREBF2(var.2)
MA0655.1	2.86653e-169	1.32851	0.307	0.161	1.53933e-166	JDP2
MA0149.1	2.30649e-168	0.551314	0.637	0.311	1.23859e-165	EWSR1-FLI1
MA0077.1	5.44579e-168	0.83299	0.736	0.446	2.92439e-165	SOX9
MA0091.1	5.72765e-168	-0.833852	0.157	0.419	3.07575e-165	TAL1::TCF3
MA0528.1	7.19783e-168	0.386609	0.639	0.33	3.86524e-165	ZNF263
MA0718.1	1.4913e-167	-0.828461	0.222	0.52	8.00828e-165	RAX
MA1121.1	2.69845e-167	-0.949142	0.116	0.371	1.44907e-164	TEAD2
MA0693.2	6.21274e-167	-0.887135	0.17	0.473	3.33624e-164	VDR
MA0132.2	5.91502e-166	-0.8426	0.228	0.541	3.17636e-163	PDX1
MA0825.1	6.8998e-164	-0.847603	0.189	0.457	3.70519e-161	MNT
MA0893.1	1.22225e-163	-0.768798	0.213	0.53	6.56348e-161	GSX2
MA0477.1	3.54602e-163	1.35542	0.266	0.152	1.90421e-160	FOSL1
MA1143.1	3.87058e-163	0.833562	0.628	0.319	2.0785e-160	FOSL1::JUND(var.2)
MA0099.2	1.80858e-162	1.26437	0.271	0.152	9.71208e-160	FOS::JUN
MA0646.1	3.20195e-162	-0.785898	0.209	0.489	1.71944e-159	GCM1
MA0009.2	7.2836e-162	-0.789632	0.179	0.441	3.91129e-159	T
MA0161.2	8.56974e-162	-0.859242	0.184	0.469	4.60195e-159	NFIC
MA0527.1	3.0441e-161	0.774944	0.741	0.449	1.63468e-158	ZBTB33
MA0462.1	4.60061e-161	1.06748	0.288	0.149	2.47053e-158	BATF::JUN
MA0147.3	4.63314e-161	-0.846673	0.177	0.437	2.488e-158	MYC
MA0835.1	1.05009e-160	0.840615	0.563	0.272	5.63897e-158	BATF3
MA0747.1	9.98047e-157	0.483243	0.641	0.339	5.35951e-154	SP8
MA0671.1	8.31167e-156	-0.868869	0.177	0.447	4.46336e-153	NFIX
MA0721.1	3.26309e-154	-0.770392	0.219	0.529	1.75228e-151	UNCX
MA0667.1	8.11651e-152	-0.7578	0.199	0.461	4.35857e-149	MYF6
MA0649.1	1.35821e-151	-0.825582	0.185	0.441	7.29359e-149	HEY2
MA0088.2	2.93736e-151	-0.777728	0.192	0.444	1.57736e-148	ZNF143
MA0751.1	2.77511e-150	-0.647918	0.176	0.443	1.49023e-147	ZIC4
MA0702.1	2.83213e-150	-0.779514	0.246	0.54	1.52086e-147	LMX1A
MA1136.1	4.27206e-150	0.840415	0.569	0.288	2.2941e-147	FOSB::JUNB(var.2)
MA1146.1	5.4264e-150	-0.823698	0.211	0.475	2.91397e-147	NR1A4::RXRA
MA0826.1	1.05884e-148	-0.746459	0.262	0.534	5.68598e-146	OLIG1
MA0723.1	5.44124e-148	-0.764848	0.225	0.518	2.92195e-145	VAX2
MA0506.1	7.8332e-146	0.64983	0.763	0.469	4.20643e-143	NRF1
MA0068.2	1.01167e-145	-0.761574	0.259	0.544	5.43268e-143	PAX4
MA0818.1	3.37564e-144	-0.7414	0.264	0.534	1.81272e-141	BHLHE22
MA0464.2	6.40567e-144	-0.762165	0.203	0.459	3.43984e-141	BHLHE40
MA0809.1	2.51188e-142	-0.863591	0.128	0.375	1.34888e-139	TEAD4
MA1113.1	1.31304e-141	-0.686296	0.18	0.44	7.051e-139	PBX2
MA1150.1	2.35942e-141	-0.744929	0.225	0.476	1.26701e-138	RORB
MA0696.1	2.82524e-141	-0.635733	0.18	0.431	1.51715e-138	ZIC1
MA0074.1	1.22095e-140	-0.739319	0.23	0.496	6.55651e-138	RXRA::VDR
MA0819.1	6.9353e-140	-0.772455	0.207	0.465	3.72426e-137	CLOCK
MA0748.1	1.51296e-138	0.701462	0.697	0.434	8.12457e-136	YY2
MA0863.1	2.74141e-137	-0.705832	0.236	0.493	1.47214e-134	MTF1
MA0894.1	3.91947e-137	-0.723823	0.259	0.535	2.10475e-134	HESX1
MA0648.1	7.08325e-136	-0.683344	0.211	0.47	3.8037e-133	GSC
MA0630.1	3.20747e-135	-0.733554	0.246	0.52	1.72241e-132	SHOX
MA0526.2	9.29666e-135	-0.776785	0.211	0.444	4.9923e-132	USF2
MA0872.1	1.22079e-132	-0.609903	0.191	0.439	6.55564e-130	TFAP2A(var.3)
MA0058.1	4.2144e-132	-0.741048	0.203	0.443	2.26313e-129	MAX
MA0065.1	8.81569e-132	-1.85886	0.126	0.478	4.73403e-129	PPARG::RXRA
MA0596.1	2.37887e-130	-0.771943	0.178	0.388	1.27745e-127	SREBF2
MA0730.1	2.73677e-130	-0.768527	0.214	0.466	1.46965e-127	RARA(var.2)
MA1118.1	3.28676e-129	-0.692578	0.197	0.436	1.76499e-126	SIX1
MA0058.3	1.1791e-128	-0.732134	0.213	0.451	6.33177e-126	MAX
MA0093.1	1.61005e-128	-0.727498	0.195	0.421	8.64595e-126	USF1
MA0758.1	1.15978e-127	0.65621	0.692	0.411	6.22802e-125	E2F7
MA0468.1	3.98661e-127	-0.631771	0.218	0.458	2.14081e-124	DUX4
MA0673.1	6.36039e-127	-0.68358	0.207	0.447	3.41553e-124	NKX2-8
MA0892.1	3.21884e-126	-0.676033	0.253	0.512	1.72852e-123	GSX1
MA1119.1	1.16297e-125	-0.68047	0.188	0.416	6.24516e-123	SIX2
MA0502.1	1.99289e-125	0.627998	0.72	0.465	1.07018e-122	NFYB
MA0150.1	3.4236e-125	-0.79785	0.126	0.318	1.83847e-122	NFE2L2
MA0107.1	9.40543e-125	0.677907	0.524	0.262	5.05071e-122	RELA
MA0813.1	1.58371e-124	-0.604574	0.193	0.425	8.50453e-122	TFAP2B(var.3)
MA0890.1	4.4889e-123	-0.710084	0.219	0.497	2.41054e-120	GBX2
MA1114.1	5.07576e-123	-0.694709	0.159	0.376	2.72568e-120	PBX3
MA0814.1	4.63871e-122	-0.654637	0.19	0.419	2.49099e-119	TFAP2C(var.2)
MA0811.1	6.00302e-122	-0.631645	0.214	0.44	3.22362e-119	TFAP2B
MA0812.1	8.49221e-121	-0.61746	0.198	0.422	4.56032e-118	TFAP2B(var.2)
MA0680.1	1.47039e-120	-0.636556	0.259	0.529	7.89597e-118	PAX7
MA0855.1	1.80121e-120	-1.66254	0.145	0.482	9.67248e-118	RXRB
MA0815.1	8.4813e-119	-0.581442	0.197	0.423	4.55446e-116	TFAP2C(var.3)
MA0841.1	1.58293e-118	0.966638	0.272	0.163	8.50031e-116	NFE2
MA0158.1	3.47429e-118	-0.623811	0.259	0.502	1.86569e-115	HOXA5
MA0018.3	1.05092e-117	0.766373	0.48	0.253	5.64343e-115	CREB1
MA0105.1	1.13801e-117	0.658955	0.508	0.256	6.11114e-115	NFKB1
MA1108.1	1.22276e-117	-0.683608	0.211	0.425	6.56622e-115	MXI1
MA0259.1	1.85131e-116	-0.642024	0.216	0.456	9.94153e-114	ARNT::HIF1A
MA0069.1	7.99479e-115	-0.640651	0.205	0.434	4.2932e-112	Pax6
MA0737.1	2.62338e-114	-0.655733	0.203	0.423	1.40876e-111	GLIS3
MA0884.1	4.09411e-114	-0.602502	0.225	0.475	2.19854e-111	DUXA
MA0101.1	5.12842e-113	0.667215	0.5	0.264	2.75396e-110	REL
MA0668.1	1.94285e-112	-0.620246	0.272	0.511	1.04331e-109	NEUROD2
MA0659.1	9.77429e-112	-0.880042	0.186	0.452	5.2488e-109	MAFG
MA0856.1	1.54489e-111	-1.78252	0.143	0.477	8.29605e-109	RXRG
MA1147.1	2.74061e-111	-0.689073	0.226	0.467	1.47171e-108	NR4A2::RXRA
MA0508.2	2.85734e-111	-0.575076	0.234	0.45	1.53439e-108	PRDM1
MA0670.1	4.9716e-111	-0.675048	0.22	0.447	2.66975e-108	NFIA
MA0691.1	1.0264e-110	-0.686864	0.197	0.412	5.51178e-108	TFAP4
MA0048.1	2.94743e-110	-0.609271	0.198	0.416	1.58277e-107	NHLH1
MA0524.2	3.03951e-109	-0.58321	0.227	0.446	1.63222e-106	TFAP2C
MA0795.1	4.12854e-109	-0.651188	0.236	0.453	2.21702e-106	SMAD3
MA1420.1	4.56609e-109	0.645737	0.626	0.382	2.45199e-106	IRF5
MA0481.1	1.86733e-108	0.429043	0.649	0.401	1.00275e-105	FOXP1
MA0159.1	5.27403e-106	-0.644729	0.241	0.46	2.83215e-103	RARA::RXRA
MA0003.3	1.82402e-105	-0.53413	0.202	0.426	9.79499e-103	TFAP2A
MA0524.1	1.97897e-105	-0.515901	0.195	0.417	1.06271e-102	TFAP2C
MA0636.1	8.64995e-105	-0.638863	0.232	0.444	4.64502e-102	BHLHE41
MA0104.4	9.1714e-105	-0.651352	0.217	0.431	4.92504e-102	MYCN
MA0471.1	1.73064e-103	0.423362	0.601	0.358	9.29352e-101	E2F6
MA1106.1	6.59671e-103	-0.599209	0.208	0.428	3.54243e-100	HIF1A
MA0831.1	6.33089e-102	-0.638217	0.214	0.43	3.39969e-99	TFE3
MA0115.1	2.49409e-101	-1.41208	0.183	0.489	1.33933e-98	NR1H2::RXRA
MA0792.1	3.16707e-101	-0.694123	0.233	0.503	1.70072e-98	POU5F1B
MA1421.1	7.23423e-101	-0.784503	0.249	0.519	3.88478e-98	TCF7L1
MA0895.1	1.77274e-99	-0.551987	0.272	0.499	9.51961e-97	HMBOX1
MA0027.2	2.9511e-99	-0.620144	0.254	0.498	1.58474e-96	EN1
MA0647.1	5.72595e-99	-0.822767	0.21	0.503	3.07484e-96	GRHL1
MA0510.1	5.98248e-98	-0.581002	0.194	0.383	3.21259e-95	RFX5
MA0891.1	1.26241e-96	-0.569472	0.246	0.464	6.77914e-94	GSC2
MA0672.1	5.62904e-96	-0.566845	0.228	0.447	3.02279e-93	NKX2-3
MA0678.1	4.52159e-95	-0.568779	0.316	0.524	2.4281e-92	OLIG2
MA0664.1	2.27085e-94	-0.566914	0.249	0.463	1.21944e-91	MLXIPL
MA0610.1	5.80865e-93	-0.547004	0.246	0.461	3.11924e-90	DMRT3
MA0504.1	1.65823e-92	-0.759945	0.227	0.501	8.90471e-90	NR2C2
MA1115.1	1.97693e-92	-0.588501	0.228	0.475	1.06161e-89	POU5F1
MA0036.1	6.30532e-92	0.312422	0.618	0.393	3.38596e-89	GATA2
MA1110.1	1.4945e-91	-0.591224	0.254	0.466	8.02546e-89	NR1H4
MA0662.1	1.62115e-91	-0.59063	0.289	0.525	8.70555e-89	MIXL1
MA0052.1	4.62261e-91	0.690985	0.699	0.464	2.48234e-88	MEF2A
MA0789.1	5.20417e-90	-0.648253	0.24	0.501	2.79464e-87	POU3F4
MA0780.1	3.61483e-89	-0.562889	0.3	0.511	1.94116e-86	PAX3
MA0784.1	8.9425e-89	-0.575315	0.261	0.506	4.80212e-86	POU1F1
MA0875.1	1.0153e-87	-0.600462	0.274	0.497	5.45214e-85	BARX1
MA0831.2	1.15935e-87	-0.554674	0.253	0.468	6.22573e-85	TFE3
MA0644.1	3.04059e-85	-0.593569	0.262	0.499	1.63279e-82	ESX1
MA0788.1	2.53632e-84	-0.566638	0.264	0.51	1.362e-81	POU3F3
MA0161.1	9.17465e-83	-0.435035	0.235	0.438	4.92679e-80	NFIC
MA0865.1	7.56753e-82	0.510816	0.601	0.402	4.06376e-79	E2F8
MA0654.1	7.68958e-82	-0.557484	0.295	0.509	4.1293e-79	ISX
MA0701.1	7.68958e-82	-0.557484	0.295	0.509	4.1293e-79	LHX9
MA0716.1	7.68958e-82	-0.557484	0.295	0.509	4.1293e-79	PRRX1
MA0717.1	7.68958e-82	-0.557484	0.295	0.509	4.1293e-79	RAX2
MA0663.1	9.16554e-82	-0.530385	0.259	0.461	4.9219e-79	MLX
MA0130.1	1.52789e-81	-0.457552	0.213	0.405	8.20475e-79	ZNF354C
MA1125.1	2.0784e-81	0.372267	0.62	0.417	1.1161e-78	ZNF384
MA0774.1	6.77547e-81	-0.509642	0.253	0.45	3.63843e-78	MEIS2
MA0697.1	2.47487e-79	-0.447408	0.246	0.448	1.32901e-76	ZIC3
MA0756.1	9.41516e-78	-0.480575	0.302	0.506	5.05594e-75	ONECUT2
MA0084.1	1.05777e-77	0.47649	0.688	0.479	5.68021e-75	SRY
MA0787.1	4.64268e-77	-0.582726	0.263	0.498	2.49312e-74	POU3F2
MA0724.1	2.16047e-76	-0.495172	0.282	0.493	1.16017e-73	VENTX
MA0162.3	3.02486e-76	0.434253	0.59	0.384	1.62435e-73	EGR1
MA1126.1	4.75666e-76	0.539884	0.446	0.269	2.55433e-73	FOS::JUN(var.2)
MA0907.1	2.93828e-75	-0.50232	0.285	0.483	1.57786e-72	HOXC13
MA0804.1	5.2991e-75	-0.49482	0.271	0.453	2.84562e-72	TBX19
MA0511.1	2.02624e-73	-0.509348	0.189	0.36	1.08809e-70	RUNX2
MA0102.3	3.55097e-73	-0.536039	0.212	0.413	1.90687e-70	CEBPA
MA1120.1	3.55398e-73	0.554916	0.617	0.424	1.90848e-70	SOX13
MA0785.1	5.95972e-73	-0.576843	0.261	0.498	3.20037e-70	POU2F1
MA0507.1	1.83817e-71	-0.498903	0.259	0.48	9.87099e-69	POU2F2
MA0122.2	6.82287e-71	-0.472779	0.29	0.472	3.66388e-68	NKX3-2
MA0810.1	6.84099e-70	-0.398133	0.239	0.432	3.67361e-67	TFAP2A(var.2)
MA0909.1	1.193e-69	-0.536273	0.252	0.482	6.4064e-67	HOXD13
MA0901.1	1.36372e-68	-0.534323	0.24	0.487	7.3232e-66	HOXB13
MA0713.1	1.7746e-66	-0.448274	0.324	0.51	9.52958e-64	PHOX2A
MA0878.1	1.9604e-66	-0.499698	0.257	0.468	1.05274e-63	CDX1
MA0775.1	2.27382e-66	-0.466037	0.274	0.459	1.22104e-63	MEIS3
MA0882.1	1.74564e-65	-0.478443	0.289	0.478	9.37409e-63	DLX6
MA0465.1	2.21837e-65	-0.515383	0.23	0.456	1.19127e-62	CDX2
MA0642.1	1.09959e-64	-0.515671	0.279	0.48	5.90482e-62	EN2
MA0684.1	2.2671e-64	-0.451168	0.252	0.419	1.21743e-61	RUNX3
MA0017.1	3.10699e-64	-1.98144	0.134	0.461	1.66845e-61	NR2F1
MA0786.1	4.52023e-63	-0.555163	0.273	0.505	2.42736e-60	POU3F1
MA0899.1	1.0338e-60	-0.49776	0.238	0.474	5.55151e-58	HOXA10
MA0715.1	2.20753e-60	-0.409412	0.306	0.491	1.18544e-57	PROP1
MA0593.1	7.05288e-60	0.424489	0.632	0.429	3.7874e-57	FOXP2
MA0862.1	3.65669e-59	0.458625	0.596	0.43	1.96365e-56	GMEB2
MA1123.1	5.01228e-59	-0.490622	0.234	0.392	2.69159e-56	TWIST1
MA0827.1	7.69506e-58	-0.434436	0.35	0.521	4.13225e-55	OLIG3
MA0868.1	2.48435e-57	-0.406328	0.311	0.485	1.33409e-54	SOX8
MA0105.3	7.86302e-57	0.442855	0.43	0.28	4.22244e-54	NFKB1
MA0105.4	7.03935e-56	-0.469317	0.214	0.359	3.78013e-53	NFKB1
MA0679.1	5.67193e-55	-0.410444	0.351	0.521	3.04583e-52	ONECUT1
MA0736.1	6.28197e-55	-0.391869	0.266	0.429	3.37342e-52	GLIS2
MA0768.1	3.22498e-53	-0.435006	0.313	0.494	1.73181e-50	LEF1
MA0733.1	3.44765e-52	0.330312	0.516	0.359	1.85139e-49	EGR4
MA0498.2	7.65424e-51	-0.380696	0.315	0.481	4.11033e-48	MEIS1
MA0754.1	3.4799e-50	-0.4025	0.343	0.504	1.86871e-47	CUX1
MA0114.2	4.13026e-50	-2.59785	0.111	0.454	2.21795e-47	HNF4A
MA0033.1	8.86283e-50	-0.379718	0.334	0.501	4.75934e-47	FOXL1
MA0755.1	9.54139e-49	-0.393306	0.358	0.518	5.12373e-46	CUX2
MA0798.1	1.67168e-48	0.518351	0.582	0.431	8.9769e-46	RFX3
MA0024.1	2.12687e-48	0.425868	0.647	0.484	1.14213e-45	E2F1
MA0155.1	3.41301e-48	-0.36509	0.241	0.382	1.83279e-45	INSM1
MA0492.1	8.47704e-48	0.431443	0.379	0.256	4.55217e-45	JUND(var.2)
MA0113.1	1.1571e-45	0.384381	0.62	0.471	6.21363e-43	NR3C1
MA0002.1	1.03578e-44	-0.355627	0.287	0.429	5.56215e-42	RUNX1
MA0914.1	9.02798e-44	-0.366192	0.314	0.464	4.84803e-41	ISL2
MA0650.1	3.65837e-43	-0.397416	0.292	0.476	1.96455e-40	HOXA13
MA0497.1	4.40044e-43	0.291283	0.581	0.419	2.36304e-40	MEF2C
MA0488.1	1.04491e-42	0.407425	0.361	0.254	5.61114e-40	JUN
MA1117.1	2.85703e-42	-0.373719	0.239	0.38	1.53422e-39	RELB
MA0495.2	3.67184e-42	-0.491581	0.205	0.382	1.97178e-39	MAFF
MA0070.1	4.94499e-42	-0.356639	0.277	0.425	2.65546e-39	PBX1
MA0469.2	7.22557e-42	0.36949	0.62	0.464	3.88013e-39	E2F3
MA0523.1	1.74112e-41	-0.361617	0.32	0.476	9.34984e-39	TCF7L2
MA1149.1	4.86258e-41	-0.391839	0.299	0.433	2.61121e-38	RARA::RXRG
MA1154.1	5.18141e-41	-0.360704	0.281	0.399	2.78242e-38	ZNF282
MA0496.2	4.58271e-40	-0.484572	0.213	0.395	2.46091e-37	MAFK
MA0889.1	6.43444e-40	-0.387929	0.349	0.499	3.45529e-37	GBX1
MA0472.2	1.44311e-39	0.305184	0.526	0.392	7.74949e-37	EGR2
MA0024.3	3.78407e-39	0.356212	0.588	0.439	2.03205e-36	E2F1
MA0479.1	3.99321e-39	-0.344642	0.283	0.422	2.14435e-36	FOXH1
MA0600.2	4.8861e-39	0.478439	0.578	0.435	2.62383e-36	RFX2
MA0148.3	1.90323e-38	-0.370618	0.301	0.459	1.02203e-35	FOXA1
MA0484.1	4.17044e-38	-2.50771	0.114	0.453	2.23953e-35	HNF4G
MA0140.2	1.97398e-37	-0.335286	0.324	0.462	1.06003e-34	GATA1::TAL1
MA0625.1	5.63368e-37	0.410011	0.586	0.446	3.02529e-34	NFATC3
MA0799.1	3.42043e-36	0.405262	0.543	0.412	1.83677e-33	RFX4
MA1116.1	9.66007e-36	-0.319306	0.279	0.398	5.18746e-33	RBPJ
MA0486.1	5.42357e-34	-0.325282	0.297	0.436	2.91246e-31	HSF1
MA0442.2	8.34318e-33	0.291182	0.566	0.419	4.48029e-30	SOX10
MA0634.1	8.42705e-33	-0.345407	0.352	0.506	4.52533e-30	ALX3
MA0510.2	1.04138e-32	0.452361	0.539	0.432	5.59224e-30	RFX5
MA0711.1	7.19353e-32	0.322878	0.597	0.476	3.86293e-29	OTX1
MA0052.2	2.16003e-31	0.274576	0.549	0.417	1.15994e-28	MEF2A
MA0083.1	1.54926e-29	-0.328223	0.29	0.402	8.31954e-27	SRF
MA0839.1	7.95529e-29	-0.297177	0.299	0.413	4.27199e-26	CREB3L1
MA0144.2	2.33458e-28	0.265905	0.457	0.341	1.25367e-25	STAT3
MA0007.2	5.28506e-28	-0.33855	0.404	0.539	2.83808e-25	AR
MA0154.3	7.37693e-28	-0.326832	0.284	0.398	3.96141e-25	EBF1
MA0699.1	7.33042e-26	-0.302389	0.355	0.485	3.93643e-23	LBX2
MA0867.1	5.30022e-25	-0.267177	0.332	0.451	2.84622e-22	SOX4
MA0639.1	5.88405e-25	0.281786	0.591	0.481	3.15973e-22	DBP
MA0638.1	7.71005e-24	0.266839	0.512	0.397	4.1403e-21	CREB3
MA0025.1	4.79927e-23	0.261195	0.58	0.473	2.57721e-20	NFIL3
MA0734.1	6.68756e-23	-0.25143	0.301	0.408	3.59122e-20	GLI2
MA0776.1	1.34387e-22	0.260448	0.564	0.456	7.21658e-20	MYBL1
MA0669.1	2.72798e-22	-0.26924	0.345	0.447	1.46492e-19	NEUROG2
MA0906.1	4.37867e-21	-0.263177	0.376	0.476	2.35134e-18	HOXC12
MA0145.3	5.43609e-21	-0.333947	0.345	0.49	2.91918e-18	TFCP2
MA0043.1	1.18843e-19	0.25306	0.52	0.42	6.38186e-17	HLF
MA1101.1	4.10365e-19	0.270086	0.2	0.175	2.20366e-16	BACH2
MA0501.1	9.58155e-16	-0.333566	0.147	0.222	5.14529e-13	MAF::NFE2

## Sheet: FIB
	p_val	avg_log2FC	pct.1	pct.2	p_val_adj	gene
MA0153.2	1.59046e-176	-3.36416	0.064	0.499	8.54075e-174	HNF1B
MA0162.2	2.56874e-160	0.966835	0.88	0.348	1.37942e-157	EGR1
MA0516.1	3.04937e-160	0.775742	0.878	0.354	1.63751e-157	SP2
MA0153.1	5.07463e-156	-2.14656	0.102	0.564	2.72508e-153	HNF1B
MA0046.2	1.27379e-151	-2.79012	0.076	0.501	6.84027e-149	HNF1A
MA0079.3	1.79103e-151	0.720235	0.853	0.34	9.61784e-149	SP1
MA0080.1	6.09912e-146	1.09352	0.817	0.304	3.27523e-143	SPI1
MA0098.1	6.09912e-146	1.09352	0.817	0.304	3.27523e-143	ETS1
MA0830.1	1.22556e-144	-2.15368	0.116	0.509	6.58123e-142	TCF4
MA0824.1	6.4597e-143	-2.19602	0.127	0.519	3.46886e-140	ID4
MA0522.2	1.17785e-142	-2.06426	0.114	0.498	6.32504e-140	TCF3
MA0834.1	7.96368e-142	1.69507	0.801	0.298	4.2765e-139	ATF7
MA1127.1	6.10972e-141	1.73252	0.775	0.285	3.28092e-138	FOSB::JUN
MA1131.1	6.05045e-139	1.7554	0.759	0.264	3.24909e-136	FOSL2::JUN(var.2)
MA0470.1	9.74362e-137	1.12694	0.859	0.395	5.23232e-134	E2F4
MA0732.1	1.84316e-136	1.10809	0.849	0.373	9.89776e-134	EGR3
MA1418.1	3.26948e-136	1.30707	0.841	0.336	1.75571e-133	IRF3
MA0103.2	4.55541e-134	-1.92629	0.116	0.474	2.44625e-131	ZEB1
MA0079.2	5.6858e-134	0.754203	0.841	0.373	3.05327e-131	SP1
MA0656.1	3.58051e-132	1.68065	0.753	0.284	1.92274e-129	JDP2(var.2)
MA0475.1	8.87638e-132	1.38699	0.721	0.228	4.76662e-129	FLI1
MA0835.1	5.04371e-131	1.53673	0.753	0.278	2.70847e-128	BATF3
MA1133.1	6.95833e-130	1.55096	0.783	0.301	3.73663e-127	JUN::JUNB(var.2)
MA0599.1	1.28369e-129	0.756325	0.815	0.325	6.89341e-127	KLF5
MA0018.2	2.72421e-129	1.59106	0.835	0.354	1.4629e-126	CREB1
MA0018.1	5.6135e-129	1.56092	0.815	0.347	3.01445e-126	CREB1
MA0050.2	8.37232e-129	0.92272	0.805	0.31	4.49593e-126	IRF1
MA1145.1	4.31259e-127	1.57292	0.749	0.266	2.31586e-124	FOSL2::JUND(var.2)
MA1139.1	5.18215e-127	1.64247	0.765	0.291	2.78281e-124	FOSL2::JUNB(var.2)
MA0103.3	2.04705e-125	-1.69367	0.129	0.493	1.09926e-122	ZEB1
MA0517.1	1.67002e-121	1.09396	0.769	0.33	8.968e-119	STAT1::STAT2
MA0760.1	9.15972e-119	1.24872	0.783	0.322	4.91877e-116	ERF
MA1129.1	2.11202e-118	1.48258	0.763	0.324	1.13415e-115	FOSL1::JUN(var.2)
MA1122.1	6.95265e-118	1.1094	0.855	0.416	3.73358e-115	TFDP1
MA0733.1	1.0772e-116	1.01146	0.811	0.36	5.78454e-114	EGR4
MA0076.2	1.45998e-116	1.1913	0.763	0.291	7.84007e-114	ELK4
MA0473.1	5.61017e-116	1.24073	0.659	0.214	3.01266e-113	ELF1
MA0528.1	2.11124e-115	0.584252	0.783	0.337	1.13373e-112	ZNF263
MA0745.1	6.86637e-115	-1.744	0.151	0.482	3.68724e-112	SNAI2
MA0024.2	7.77614e-115	0.986077	0.813	0.392	4.17579e-112	E2F1
MA1140.1	1.01324e-114	1.4515	0.769	0.328	5.44108e-112	JUNB(var.2)
MA0471.1	7.90921e-112	0.857357	0.797	0.362	4.24724e-109	E2F6
MA0685.1	4.68825e-110	0.772803	0.783	0.351	2.51759e-107	SP4
MA0081.1	5.392e-109	1.0591	0.731	0.282	2.8955e-106	SPIB
MA0645.1	6.24833e-107	1.14751	0.693	0.261	3.35535e-104	ETV6
MA0137.1	6.76772e-107	1.09596	0.767	0.334	3.63427e-104	STAT1
MA0474.2	3.63075e-106	1.20927	0.765	0.334	1.94971e-103	ERG
MA0741.1	5.55974e-106	0.754224	0.795	0.357	2.98558e-103	KLF16
MA0083.2	3.26316e-105	1.2293	0.793	0.378	1.75232e-102	SRF
MA0475.2	3.81537e-104	1.18646	0.777	0.343	2.04885e-101	FLI1
MA0098.3	3.20767e-100	1.16858	0.751	0.327	1.72252e-97	ETS1
MA0746.1	9.10062e-100	0.670092	0.761	0.335	4.88704e-97	SP3
MA0080.4	4.55795e-99	1.04576	0.689	0.273	2.44762e-96	SPI1
MA0747.1	5.95408e-98	0.69769	0.767	0.346	3.19734e-95	SP8
MA1136.1	7.25183e-98	1.28987	0.707	0.294	3.89423e-95	FOSB::JUNB(var.2)
MA0750.2	3.74681e-97	0.941065	0.689	0.281	2.01204e-94	ZBTB7A
MA1128.1	3.58508e-96	2.35586	0.488	0.156	1.92519e-93	FOSL1::JUN
MA1137.1	1.04372e-95	2.30786	0.474	0.159	5.60475e-93	FOSL1::JUNB
MA0062.1	1.26962e-95	1.00269	0.733	0.309	6.81788e-93	GABPA
MA0489.1	5.58402e-95	2.21817	0.454	0.152	2.99862e-92	JUN(var.2)
MA1126.1	1.53742e-94	1.23247	0.657	0.271	8.25597e-92	FOS::JUN(var.2)
MA0057.1	2.10558e-94	0.982036	0.731	0.351	1.13069e-91	MZF1(var.2)
MA0762.1	3.66617e-94	1.1367	0.731	0.315	1.96874e-91	ETV2
MA0462.1	6.37625e-93	1.80213	0.478	0.15	3.42404e-90	BATF::JUN
MA1142.1	1.25389e-92	2.20533	0.47	0.161	6.73339e-90	FOSL1::JUND
MA1141.1	2.34612e-92	2.29391	0.462	0.152	1.25986e-89	FOS::JUND
MA0765.1	8.91194e-92	1.03806	0.745	0.357	4.78571e-89	ETV5
MA1130.1	1.01344e-91	2.30842	0.472	0.157	5.44216e-89	FOSL2::JUN
MA0080.2	1.13239e-91	1.1356	0.576	0.217	6.08094e-89	SPI1
MA0820.1	3.10174e-91	-1.4634	0.189	0.462	1.66563e-88	FIGLA
MA0149.1	1.27639e-90	0.755323	0.703	0.32	6.85424e-88	EWSR1-FLI1
MA0052.1	1.39723e-90	1.32382	0.845	0.469	7.5031e-88	MEF2A
MA1132.1	1.69798e-90	1.98046	0.5	0.17	9.11813e-88	JUN::JUNB
MA0028.1	2.58637e-90	0.990381	0.759	0.373	1.38888e-87	ELK1
MA0476.1	1.01974e-89	2.13298	0.47	0.15	5.476e-87	FOS
MA0162.3	2.3779e-89	0.930345	0.761	0.388	1.27693e-86	EGR1
MA1143.1	2.98369e-89	1.17379	0.719	0.327	1.60224e-86	FOSL1::JUND(var.2)
MA0099.3	3.63723e-89	2.20423	0.472	0.163	1.95319e-86	FOS::JUN
MA0628.1	5.42172e-89	-1.05956	0.223	0.582	2.91146e-86	POU6F1
MA0491.1	7.71871e-87	2.13345	0.448	0.154	4.14495e-84	JUND
MA0655.1	1.29282e-86	1.94921	0.47	0.163	6.94244e-84	JDP2
MA1138.1	1.68051e-86	2.14627	0.46	0.159	9.02433e-84	FOSL2::JUNB
MA0051.1	1.78299e-86	0.919388	0.741	0.371	9.57468e-84	IRF2
MA0743.1	2.47082e-86	-1.16796	0.173	0.489	1.32683e-83	SCRT1
MA0490.1	5.2296e-85	2.12958	0.452	0.153	2.8083e-82	JUNB
MA0687.1	1.07887e-84	0.915916	0.665	0.285	5.79355e-82	SPIC
MA1144.1	1.66429e-84	2.13827	0.458	0.161	8.93723e-82	FOSL2::JUND
MA0478.1	5.00972e-84	2.10125	0.466	0.162	2.69022e-81	FOSL2
MA0477.1	1.48082e-83	2.0779	0.438	0.153	7.95202e-81	FOSL1
MA0497.1	7.8472e-83	0.842808	0.759	0.421	4.21394e-80	MEF2C
MA0506.1	2.692e-82	0.91576	0.815	0.477	1.4456e-79	NRF1
MA0753.1	5.22651e-82	1.01855	0.709	0.343	2.80664e-79	ZNF740
MA0099.2	9.69086e-82	1.93464	0.456	0.153	5.20399e-79	FOS::JUN
MA1135.1	1.21775e-81	2.07934	0.454	0.165	6.53932e-79	FOSB::JUNB
MA1134.1	5.79846e-81	2.07038	0.438	0.158	3.11377e-78	FOS::JUNB
MA0473.2	5.87942e-81	0.980325	0.705	0.327	3.15725e-78	ELF1
MA0772.1	7.51542e-81	0.883821	0.723	0.384	4.03578e-78	IRF7
MA0508.1	4.12958e-80	0.783018	0.715	0.352	2.21758e-77	PRDM1
MA0740.1	1.78118e-79	0.638847	0.747	0.379	9.56496e-77	KLF14
MA0763.1	3.34587e-78	0.9394	0.723	0.367	1.79673e-75	ETV3
MA0156.2	4.3525e-78	0.958498	0.709	0.359	2.33729e-75	FEV
MA0137.3	2.38536e-77	1.0155	0.669	0.326	1.28094e-74	STAT1
MA0052.2	1.22583e-76	0.888357	0.751	0.418	6.58269e-74	MEF2A
MA0641.1	2.54098e-75	0.912205	0.637	0.3	1.3645e-72	ELF4
MA0592.1	2.64832e-75	-1.3732	0.241	0.592	1.42215e-72	ESRRA
MA0156.1	5.28085e-74	1.05802	0.584	0.245	2.83582e-71	FEV
MA0137.2	9.83344e-74	1.01173	0.635	0.316	5.28056e-71	STAT1
MA0841.1	1.24091e-73	1.63065	0.442	0.164	6.66367e-71	NFE2
MA0761.1	1.96463e-73	0.916838	0.717	0.377	1.05501e-70	ETV1
MA0764.1	4.43709e-73	0.920276	0.711	0.375	2.38272e-70	ETV4
MA0056.1	5.26703e-73	0.443706	0.739	0.379	2.8284e-70	MZF1
MA0781.1	8.41024e-73	-0.964504	0.159	0.464	4.5163e-70	PAX9
MA0018.3	1.64854e-71	1.16884	0.592	0.258	8.85266e-69	CREB1
MA0073.1	1.14841e-70	0.726523	0.671	0.333	6.16699e-68	RREB1
MA0722.1	1.34075e-68	-0.884481	0.249	0.564	7.19985e-66	VAX1
MA0758.1	2.44508e-67	0.851934	0.747	0.418	1.31301e-64	E2F7
MA0050.1	3.06208e-67	0.795202	0.707	0.37	1.64434e-64	IRF1
MA0779.1	5.24367e-67	-0.888781	0.163	0.453	2.81585e-64	PAX1
MA0028.2	2.75311e-66	0.853782	0.703	0.371	1.47842e-63	ELK1
MA0472.2	7.3329e-66	0.803081	0.721	0.393	3.93777e-63	EGR2
MA1419.1	1.43609e-65	0.871735	0.705	0.373	7.71179e-63	IRF4
MA0036.1	1.93014e-65	0.470484	0.731	0.398	1.03648e-62	GATA2
MA0686.1	5.50551e-65	0.819073	0.733	0.396	2.95646e-62	SPDEF
MA0076.1	6.50442e-65	0.827259	0.695	0.379	3.49288e-62	ELK4
MA0083.3	2.05194e-64	0.965838	0.675	0.363	1.10189e-61	SRF
MA0903.1	1.09698e-62	-0.867808	0.221	0.532	5.89079e-60	HOXB3
MA0902.1	1.39039e-61	-0.877051	0.249	0.545	7.46641e-59	HOXB2
MA0014.2	4.27579e-61	-0.988595	0.187	0.459	2.2961e-58	PAX5
MA0653.1	6.61981e-61	0.775802	0.657	0.338	3.55484e-58	IRF9
MA0652.1	5.96652e-60	0.813544	0.655	0.357	3.20402e-57	IRF8
MA0107.1	1.56881e-59	0.888555	0.572	0.269	8.42453e-57	RELA
MA0802.1	1.69971e-59	-0.959522	0.217	0.45	9.12745e-57	TBR1
MA0887.1	3.79912e-59	-0.853672	0.237	0.529	2.04013e-56	EVX1
MA1111.1	1.12923e-58	-1.11685	0.287	0.588	6.06398e-56	NR2F2
MA0759.1	3.1613e-58	0.801505	0.687	0.383	1.69762e-55	ELK3
MA0798.1	5.23843e-58	0.977921	0.763	0.433	2.81304e-55	RFX3
MA0625.1	8.46007e-57	0.933535	0.791	0.447	4.54306e-54	NFATC3
MA0060.3	4.99369e-56	0.738769	0.739	0.438	2.68161e-53	NFYA
MA0806.1	9.15342e-55	-0.992363	0.237	0.46	4.91539e-52	TBX4
MA0886.1	3.22835e-54	-0.79242	0.225	0.534	1.73363e-51	EMX2
MA0600.2	9.73563e-54	0.952722	0.731	0.437	5.22803e-51	RFX2
MA0510.2	2.04848e-53	0.981746	0.721	0.433	1.10003e-50	RFX5
MA0598.1	6.53624e-53	0.692784	0.562	0.275	3.50996e-50	EHF
MA0101.1	1.97402e-52	0.827057	0.558	0.27	1.06005e-49	REL
MA0638.1	3.20789e-52	0.787239	0.697	0.397	1.72264e-49	CREB3
MA0527.1	5.56499e-52	0.751302	0.753	0.457	2.9884e-49	ZBTB33
MA0865.1	1.08818e-51	0.69584	0.693	0.406	5.8435e-49	E2F8
MA0888.1	2.34273e-49	-0.767117	0.245	0.519	1.25805e-46	EVX2
MA0105.3	2.48373e-49	0.839481	0.552	0.283	1.33376e-46	NFKB1
MA0083.1	5.53298e-49	0.796983	0.669	0.393	2.97121e-46	SRF
MA0488.1	5.85538e-49	0.887435	0.53	0.255	3.14434e-46	JUN
MA0160.1	6.85011e-49	-0.987802	0.275	0.545	3.67851e-46	NR4A2
MA1420.1	9.93044e-49	0.715528	0.649	0.389	5.33265e-46	IRF5
MA0105.1	6.00997e-48	0.798868	0.55	0.263	3.22736e-45	NFKB1
MA0052.3	1.35571e-47	0.667023	0.717	0.441	7.28018e-45	MEF2A
MA0703.1	1.8265e-47	-0.705239	0.291	0.558	9.8083e-45	LMX1B
MA0817.1	4.36215e-47	-0.702902	0.257	0.534	2.34247e-44	BHLHE23
MA0136.2	1.76395e-46	0.679918	0.484	0.242	9.47239e-44	ELF5
MA0598.2	1.95313e-46	0.69976	0.538	0.288	1.04883e-43	EHF
MA0658.1	1.83702e-45	-0.709424	0.275	0.543	9.86482e-43	LHX6
MA0060.1	2.27782e-45	0.652994	0.715	0.459	1.22319e-42	NFYA
MA0060.2	2.13275e-44	0.630024	0.721	0.461	1.14529e-41	NFYA
MA0492.1	2.74385e-44	0.835346	0.532	0.257	1.47345e-41	JUND(var.2)
MA0799.1	4.75951e-44	0.790792	0.685	0.414	2.55586e-41	RFX4
MA0791.1	4.00669e-43	-0.643508	0.287	0.521	2.15159e-40	POU4F3
MA0735.1	5.12293e-42	0.677275	0.659	0.414	2.75101e-39	GLIS1
MA0695.1	1.58432e-41	0.601622	0.655	0.413	8.50778e-39	ZBTB7C
MA0688.1	1.72774e-41	-0.68541	0.245	0.452	9.27796e-39	TBX2
MA0773.1	1.75244e-41	0.651037	0.651	0.423	9.41062e-39	MEF2D
MA0079.1	2.4923e-41	0.472232	0.594	0.343	1.33836e-38	SP1
MA0112.3	6.07089e-41	-0.840876	0.243	0.466	3.26007e-38	ESR1
MA1117.1	6.8615e-41	0.658695	0.602	0.37	3.68463e-38	RELB
MA1101.1	8.80628e-41	1.03365	0.43	0.173	4.72897e-38	BACH2
MA0690.1	2.12297e-40	-0.744327	0.259	0.453	1.14003e-37	TBX21
MA0481.1	2.20305e-40	0.446888	0.673	0.408	1.18304e-37	FOXP1
MA0818.1	4.65967e-40	-0.631328	0.285	0.526	2.50224e-37	BHLHE22
MA0744.1	5.79362e-40	-0.688772	0.269	0.468	3.11117e-37	SCRT2
MA0826.1	7.11223e-40	-0.631838	0.257	0.526	3.81927e-37	OLIG1
MA0640.1	9.21059e-40	0.63202	0.514	0.276	4.94609e-37	ELF3
MA0661.1	2.02238e-39	-0.694131	0.283	0.526	1.08602e-36	MEOX1
MA0113.1	3.12702e-39	0.6588	0.707	0.474	1.67921e-36	NR3C1
MA0163.1	4.00292e-39	0.527248	0.608	0.368	2.14957e-36	PLAG1
MA0043.1	4.04405e-39	0.634383	0.681	0.42	2.17166e-36	HLF
MA0141.3	4.84812e-39	-1.14714	0.279	0.525	2.60344e-36	ESRRB
MA0822.1	1.11454e-37	-0.768184	0.245	0.471	5.98506e-35	HES7
MA1112.1	3.27568e-37	-0.701225	0.333	0.568	1.75904e-34	NR4A1
MA0862.1	4.04963e-37	0.643277	0.663	0.434	2.17465e-34	GMEB2
MA0800.1	8.41279e-37	-0.698002	0.267	0.442	4.51767e-34	EOMES
MA0144.2	9.89237e-37	0.649745	0.598	0.343	5.3122e-34	STAT3
MA1125.1	1.06482e-36	0.443824	0.645	0.422	5.71811e-34	ZNF384
MA0777.1	2.21209e-36	0.620773	0.683	0.458	1.18789e-33	MYBL2
MA0105.2	3.63047e-36	0.649343	0.552	0.304	1.94956e-33	NFKB1
MA0525.2	5.04652e-36	-0.635189	0.319	0.506	2.70998e-33	TP63
MA0600.1	5.32504e-36	0.680588	0.635	0.406	2.85954e-33	RFX2
MA0782.1	6.282e-36	-0.806536	0.253	0.435	3.37343e-33	PKNOX1
MA0908.1	1.0532e-35	0.594564	0.699	0.45	5.6557e-33	HOXD11
MA0657.1	1.30883e-34	0.556416	0.59	0.358	7.02843e-32	KLF13
MA0025.1	6.20079e-34	0.585896	0.695	0.475	3.32982e-31	NFIL3
MA0639.1	7.62872e-34	0.633991	0.689	0.483	4.09662e-31	DBP
MA0790.1	8.77088e-34	-0.563028	0.317	0.522	4.70996e-31	POU4F1
MA0525.1	1.1054e-33	-0.740579	0.285	0.453	5.93597e-31	TP63
MA0748.1	1.40625e-33	0.571309	0.649	0.443	7.55154e-31	YY2
MA0738.1	1.80706e-33	-0.770162	0.273	0.451	9.70392e-31	HIC2
MA0152.1	2.19786e-33	0.641911	0.647	0.43	1.18025e-30	NFATC2
MA0660.1	2.87088e-33	0.583327	0.641	0.43	1.54166e-30	MEF2B
MA0469.2	4.56051e-33	0.546005	0.697	0.468	2.449e-30	E2F3
MA0801.1	8.12744e-33	-0.712076	0.237	0.405	4.36443e-30	MGA
MA0803.1	8.12744e-33	-0.712076	0.237	0.405	4.36443e-30	TBX15
MA0750.1	8.6726e-33	0.538875	0.624	0.403	4.65718e-30	ZBTB7A
MA0833.1	8.48139e-32	0.623825	0.554	0.336	4.55451e-29	ATF4
MA0805.1	1.25502e-31	-0.725934	0.257	0.405	6.73946e-29	TBX1
MA0707.1	1.3148e-31	-0.568007	0.327	0.53	7.06049e-29	MNX1
MA0024.1	2.7031e-31	0.576672	0.711	0.488	1.45156e-28	E2F1
MA0725.1	2.76932e-31	-0.583426	0.317	0.537	1.48713e-28	VSX1
MA0726.1	2.76932e-31	-0.583426	0.317	0.537	1.48713e-28	VSX2
MA0502.1	8.18361e-31	0.51145	0.675	0.473	4.3946e-28	NFYB
MA0710.1	2.09673e-30	-0.559624	0.293	0.516	1.12594e-27	NOTO
MA0783.1	3.07876e-30	-0.702309	0.275	0.425	1.65329e-27	PKNOX2
MA0017.2	4.96402e-30	-0.768075	0.283	0.494	2.66568e-27	NR2F1
MA0807.1	1.17574e-29	-0.663083	0.267	0.412	6.3137e-27	TBX5
MA0844.1	4.50582e-29	0.590806	0.554	0.362	2.41963e-26	XBP1
MA0612.1	2.12842e-28	-0.546846	0.289	0.508	1.14296e-25	EMX1
MA0900.1	8.83878e-28	-0.580219	0.297	0.497	4.74643e-25	HOXA2
MA0526.1	1.01441e-27	-0.686299	0.283	0.467	5.44736e-25	USF2
MA0024.3	1.46261e-27	0.515214	0.653	0.442	7.85421e-25	E2F1
MA0043.2	2.07136e-26	0.526166	0.689	0.503	1.11232e-23	HLF
MA0694.1	4.86974e-25	0.437661	0.622	0.431	2.61505e-22	ZBTB7B
MA0729.1	5.41014e-25	-0.645841	0.301	0.483	2.90524e-22	RARA
MA0706.1	1.14206e-24	-0.502494	0.301	0.507	6.13287e-22	MEOX2
MA0597.1	1.25037e-23	-0.512764	0.301	0.482	6.71449e-21	THAP1
MA0155.1	1.2817e-22	0.436036	0.574	0.373	6.88273e-20	INSM1
MA0668.1	3.69687e-22	-0.454095	0.319	0.504	1.98522e-19	NEUROD2
MA0689.1	4.05602e-22	-0.49046	0.291	0.459	2.17809e-19	TBX20
MA0131.2	4.34268e-22	0.383813	0.691	0.489	2.33202e-19	HINFP
MA0674.1	7.27381e-22	-0.46663	0.327	0.51	3.90604e-19	NKX6-1
MA0637.1	9.52444e-22	0.434644	0.629	0.467	5.11462e-19	CENPB
MA0106.2	1.64019e-21	-0.565142	0.317	0.457	8.80784e-19	TP53
MA0861.1	1.76721e-21	-0.517806	0.303	0.451	9.4899e-19	TP73
MA1116.1	2.17872e-21	0.423702	0.562	0.391	1.16997e-18	RBPJ
MA0700.1	2.187e-21	-0.469394	0.339	0.52	1.17442e-18	LHX2
MA1154.1	3.35558e-21	0.464488	0.562	0.392	1.80195e-18	ZNF282
MA1102.1	3.47439e-21	0.347869	0.622	0.458	1.86575e-18	CTCFL
MA1123.1	5.19531e-21	0.560448	0.556	0.382	2.78988e-18	TWIST1
MA0106.3	5.67461e-21	-0.552361	0.309	0.456	3.04727e-18	TP53
MA0827.1	6.0671e-21	-0.421405	0.331	0.516	3.25803e-18	OLIG3
MA0776.1	2.0259e-20	0.418868	0.629	0.458	1.08791e-17	MYBL1
MA0511.2	2.30535e-20	0.415384	0.572	0.392	1.23797e-17	RUNX2
MA0796.1	2.97473e-20	-0.471175	0.303	0.441	1.59743e-17	TGIF1
MA0258.2	4.54151e-20	-0.548303	0.315	0.44	2.43879e-17	ESR2
MA0139.1	6.58739e-20	0.457277	0.624	0.457	3.53743e-17	CTCF
MA0119.1	1.15723e-19	-0.62174	0.301	0.436	6.21435e-17	NFIC::TLX1
MA0843.1	1.64333e-19	0.462917	0.649	0.492	8.8247e-17	TEF
MA0154.3	2.05837e-19	0.498099	0.56	0.391	1.10534e-16	EBF1
MA0838.1	2.37669e-19	0.492499	0.568	0.427	1.27628e-16	CEBPG
MA0132.2	3.09898e-19	-0.457004	0.357	0.53	1.66415e-16	PDX1
MA0593.1	5.40365e-19	0.40496	0.614	0.435	2.90176e-16	FOXP2
MA0893.1	1.15522e-18	-0.440623	0.367	0.519	6.20354e-16	GSX2
MA0731.1	1.38017e-18	0.446623	0.53	0.376	7.4115e-16	BCL6B
MA0647.1	1.58285e-18	-0.568653	0.263	0.494	8.49993e-16	GRHL1
MA0683.1	5.6656e-18	-0.415107	0.369	0.508	3.04243e-15	POU4F2
MA0906.1	6.25586e-18	0.418656	0.62	0.469	3.3594e-15	HOXC12
MA0042.1	6.89274e-18	0.352503	0.614	0.431	3.7014e-15	FOXI1
MA0778.1	1.059e-17	0.432175	0.486	0.32	5.68681e-15	NFKB2
MA0884.1	1.15695e-17	-0.371123	0.325	0.466	6.21281e-15	DUXA
MA0718.1	1.68224e-17	-0.416764	0.323	0.51	9.03363e-15	RAX
MA0618.1	2.47054e-17	-0.398001	0.373	0.524	1.32668e-14	LBX1
MA0158.1	7.86074e-17	-0.377786	0.353	0.494	4.22122e-14	HOXA5
MA0821.1	8.23767e-17	-0.476423	0.305	0.449	4.42363e-14	HES5
MA0138.1	8.2529e-17	-0.381792	0.313	0.461	4.43181e-14	REST
MA0797.1	1.27385e-16	-0.461419	0.299	0.429	6.84058e-14	TGIF2
MA0154.2	1.98749e-16	0.408558	0.544	0.382	1.06728e-13	EBF1
MA0466.2	2.40685e-16	0.441185	0.566	0.43	1.29248e-13	CEBPB
MA1105.1	2.88409e-16	-0.463253	0.321	0.487	1.54876e-13	GRHL2
MA0712.1	3.15637e-16	-0.375115	0.367	0.522	1.69497e-13	OTX2
MA0071.1	3.28126e-16	-0.497175	0.367	0.524	1.76203e-13	RORA
MA0032.1	3.66311e-16	-0.37655	0.311	0.452	1.96709e-13	FOXC1
MA0755.1	4.33467e-16	-0.371163	0.349	0.513	2.32772e-13	CUX2
MA0037.1	6.34783e-16	0.351917	0.566	0.434	3.40879e-13	GATA3
MA1107.1	6.39158e-16	0.34671	0.476	0.32	3.43228e-13	KLF9
MA0678.1	7.6189e-16	-0.363287	0.359	0.517	4.09135e-13	OLIG2
MA0501.1	1.07369e-15	0.488768	0.359	0.217	5.7657e-13	MAF::NFE2
MA0106.1	1.1026e-15	-0.417966	0.323	0.441	5.92096e-13	TP53
MA0093.2	1.57119e-15	-0.48144	0.339	0.471	8.4373e-13	USF1
MA0702.1	1.68515e-15	-0.396093	0.359	0.529	9.04926e-13	LMX1A
MA0651.1	2.89415e-15	0.370121	0.631	0.477	1.55416e-12	HOXC11
MA0258.1	4.89315e-15	-0.487559	0.345	0.454	2.62762e-12	ESR2
MA0646.1	6.11012e-15	-0.379651	0.323	0.479	3.28113e-12	GCM1
MA0058.2	7.30756e-15	-0.45452	0.319	0.449	3.92416e-12	MAX
MA0723.1	9.2441e-15	-0.371512	0.347	0.508	4.96408e-12	VAX2
MA0856.1	2.12237e-14	-1.18826	0.253	0.466	1.13971e-11	RXRG
MA0112.1	4.12886e-14	-0.384152	0.321	0.43	2.2172e-11	ESR1
MA0873.1	4.4247e-14	0.356813	0.618	0.47	2.37607e-11	HOXD12
MA0894.1	8.84677e-14	-0.37076	0.378	0.525	4.75071e-11	HESX1
MA0065.1	1.16107e-13	-1.11321	0.269	0.465	6.23495e-11	PPARG::RXRA
MA0486.2	1.27899e-13	0.37317	0.556	0.434	6.86817e-11	HSF1
MA0767.1	1.63901e-13	-0.331122	0.323	0.482	8.80147e-11	GCM2
MA0855.1	2.61856e-13	-1.01298	0.261	0.47	1.40616e-10	RXRB
MA0068.2	2.68753e-13	-0.364656	0.406	0.534	1.44321e-10	PAX4
MA1148.1	2.93614e-13	-0.561212	0.343	0.493	1.57671e-10	PPARA::RXRA
MA0138.2	3.75389e-13	-0.344775	0.333	0.461	2.01584e-10	REST
MA0752.1	5.42084e-13	0.332033	0.558	0.398	2.91099e-10	ZNF410
MA0115.1	1.14467e-12	-0.891794	0.287	0.479	6.1469e-10	NR1H2::RXRA
MA0124.1	1.27927e-12	-0.310453	0.388	0.513	6.86966e-10	NKX3-1
MA0734.1	2.30027e-12	0.334493	0.538	0.402	1.23525e-09	GLI2
MA0650.1	2.31632e-12	0.348731	0.608	0.466	1.24386e-09	HOXA13
MA0890.1	3.30561e-12	-0.368218	0.349	0.486	1.77511e-09	GBX2
MA0793.1	9.52569e-12	-0.357271	0.369	0.486	5.1153e-09	POU6F2
MA0905.1	1.14768e-11	0.324068	0.594	0.443	6.16304e-09	HOXC10
MA0486.1	1.29072e-11	0.320051	0.568	0.428	6.93115e-09	HSF1
MA0675.1	1.3864e-11	-0.329572	0.386	0.504	7.44497e-09	NKX6-2
MA0014.3	3.33771e-11	0.339777	0.522	0.392	1.79235e-08	PAX5
MA0112.2	4.96648e-11	-0.359588	0.355	0.433	2.667e-08	ESR1
MA0161.2	6.98628e-11	-0.371733	0.373	0.458	3.75163e-08	NFIC
MA0770.1	7.29369e-11	0.312782	0.564	0.453	3.91671e-08	HSF2
MA0895.1	7.6661e-11	-0.301413	0.361	0.491	4.1167e-08	HMBOX1
MA0909.1	7.74503e-11	0.326554	0.612	0.469	4.15908e-08	HOXD13
MA0842.1	1.00756e-10	-0.412149	0.351	0.455	5.41062e-08	NRL
MA0671.1	1.1286e-10	-0.384945	0.357	0.436	6.06057e-08	NFIX
MA0736.1	1.25401e-10	0.322505	0.53	0.42	6.73406e-08	GLIS2
MA0721.1	1.54324e-10	-0.314609	0.39	0.517	8.28717e-08	UNCX
MA1421.1	2.09784e-10	-0.411247	0.373	0.509	1.12654e-07	TCF7L1
MA0595.1	2.7075e-10	-0.351652	0.317	0.394	1.45393e-07	SREBF1
MA0754.1	3.47946e-10	-0.30091	0.382	0.499	1.86847e-07	CUX1
MA0836.1	4.18182e-10	0.354002	0.562	0.437	2.24564e-07	CEBPD
MA0513.1	5.05897e-10	-0.324021	0.321	0.417	2.71667e-07	SMAD2::SMAD3::SMAD4
MA0102.3	5.64039e-10	0.332646	0.518	0.402	3.02889e-07	CEBPA
MA0479.1	6.01015e-10	0.314807	0.51	0.414	3.22745e-07	FOXH1
MA0468.1	6.12688e-10	-0.284307	0.359	0.449	3.29013e-07	DUX4
MA0017.1	1.09413e-09	-1.45348	0.225	0.45	5.8755e-07	NR2F1
MA0693.2	1.94523e-09	-0.33213	0.363	0.461	1.04459e-06	VDR
MA0768.1	3.0081e-09	-0.300588	0.373	0.488	1.61535e-06	LEF1
MA0837.1	3.6531e-09	0.321541	0.556	0.437	1.96172e-06	CEBPE
MA1146.1	4.07995e-09	-0.296937	0.357	0.465	2.19093e-06	NR1A4::RXRA
MA0635.1	4.7537e-09	0.279239	0.564	0.465	2.55273e-06	BARHL2
MA0899.1	7.58792e-09	0.320555	0.592	0.462	4.07472e-06	HOXA10
MA1110.1	8.37478e-09	-0.270705	0.353	0.458	4.49725e-06	NR1H4
MA0892.1	1.04769e-08	-0.287565	0.396	0.503	5.62612e-06	GSX1
MA0069.1	1.60416e-08	-0.276159	0.337	0.425	8.61436e-06	Pax6
MA0730.1	2.13386e-08	-0.302454	0.373	0.456	1.14588e-05	RARA(var.2)
MA0901.1	2.36282e-07	0.269952	0.582	0.475	0.000126883	HOXB13
MA0771.1	3.19779e-07	0.262518	0.562	0.459	0.000171721	HSF4
MA0878.1	4.64437e-07	0.253764	0.572	0.457	0.000249403	CDX1
MA0809.1	1.24911e-06	0.287387	0.444	0.363	0.00067077	TEAD4
MA1121.1	1.40698e-06	0.27646	0.454	0.359	0.00075555	TEAD2
MA0889.1	2.06554e-06	-0.25146	0.394	0.494	0.0011092	GBX1
MA0090.2	2.23109e-06	0.285879	0.448	0.372	0.0011981	TEAD1
MA0727.1	2.08779e-05	0.280776	0.685	0.583	0.0112114	NR3C2
MA0114.2	2.19584e-05	-1.91294	0.191	0.443	0.0117917	HNF4A
MA0504.1	9.06664e-05	-0.267847	0.4	0.49	0.0486879	NR2C2
MA0484.1	0.000106352	-1.91423	0.183	0.442	0.0571111	HNF4G

[truncated: 1 more sheets: LEUK]
