# Supplementary material for: Defining cellular complexity in human autosomal dominant polycystic kidney disease by multimodal single cell analysis
Source: Nat Commun. 2022 Oct 30;13:6497. doi: 10.1038/s41467-022-34255-z (PMC9618568; doi:10.1038/s41467-022-34255-z)
Supplement: Supplementary file 14 — Supplementary Data 11 [file 41467_2022_34255_MOESM14_ESM.xlsx]

## Sheet: PT1
	p_val	avg_log2FC	pct.1	pct.2	p_val_adj	gene
MA0153.2	0	2.98835	0.795	0.196	0	HNF1B
MA0046.2	1.36886e-296	2.57345	0.799	0.209	7.35079e-294	HNF1A
MA0484.1	3.64702e-264	4.03727	0.727	0.151	1.95845e-261	HNF4G
MA0114.2	4.00692e-260	3.93903	0.725	0.153	2.15171e-257	HNF4A
MA0017.1	5.27493e-240	2.8327	0.741	0.217	2.83264e-237	NR2F1
MA0153.1	4.6319e-235	1.81326	0.732	0.225	2.48733e-232	HNF1B
MA0856.1	2.13398e-203	2.14937	0.708	0.23	1.14595e-200	RXRG
MA0065.1	5.82493e-195	2.03364	0.708	0.254	3.12799e-192	PPARG::RXRA
MA0599.1	2.16775e-192	-0.708909	0.373	0.819	1.16408e-189	KLF5
MA0685.1	4.53489e-190	-0.809965	0.293	0.76	2.43523e-187	SP4
MA0475.1	5.37974e-182	-1.44996	0.421	0.894	2.88892e-179	FLI1
MA0855.1	4.13527e-180	1.86028	0.694	0.253	2.22064e-177	RXRB
MA0162.2	5.56575e-166	-0.704479	0.409	0.828	2.98881e-163	EGR1
MA0746.1	1.57947e-165	-0.676756	0.345	0.779	8.48177e-163	SP3
MA0473.2	2.68981e-165	-1.24831	0.382	0.78	1.44443e-162	ELF1
MA0076.2	5.27998e-160	-1.17286	0.403	0.81	2.83535e-157	ELK4
MA0741.1	7.97541e-159	-0.695295	0.375	0.775	4.28279e-156	KLF16
MA0080.1	1.34242e-152	-0.884709	0.41	0.81	7.20881e-150	SPI1
MA0098.1	1.34242e-152	-0.884709	0.41	0.81	7.20881e-150	ETS1
MA0645.1	2.05516e-152	-1.25642	0.432	0.824	1.10362e-149	ETV6
MA0115.1	4.55075e-152	1.63392	0.676	0.26	2.44375e-149	NR1H2::RXRA
MA0473.1	4.79285e-151	-1.36241	0.484	0.895	2.57376e-148	ELF1
MA0641.1	2.41781e-150	-1.17793	0.393	0.807	1.29837e-147	ELF4
MA0625.1	1.45905e-148	-1.05695	0.293	0.7	7.83512e-146	NFATC3
MA0598.2	4.57787e-147	-1.24862	0.404	0.817	2.45831e-144	EHF
MA0640.1	1.64106e-145	-1.2935	0.42	0.824	8.81249e-143	ELF3
MA0510.2	1.426e-144	-1.15795	0.314	0.718	7.65761e-142	RFX5
MA0136.2	9.45542e-142	-1.36822	0.445	0.847	5.07756e-139	ELF5
MA0080.2	2.43197e-141	-1.39047	0.49	0.883	1.30597e-138	SPI1
MA0516.1	2.00966e-140	-0.513223	0.411	0.787	1.07919e-137	SP2
MA0018.1	4.38581e-140	-1.10888	0.363	0.751	2.35518e-137	CREB1
MA0750.2	2.55945e-139	-0.991721	0.45	0.83	1.37442e-136	ZBTB7A
MA0747.1	1.54494e-138	-0.663396	0.366	0.753	8.29631e-136	SP8
MA0052.1	3.31397e-138	-1.03967	0.285	0.653	1.7796e-135	MEF2A
MA0740.1	6.12789e-138	-0.721874	0.327	0.701	3.29068e-135	KLF14
MA0762.1	5.63055e-137	-1.09897	0.422	0.795	3.02361e-134	ETV2
MA0600.2	3.04442e-133	-1.10599	0.318	0.698	1.63485e-130	RFX2
MA0732.1	2.27e-131	-0.771849	0.37	0.737	1.21899e-128	EGR3
MA1418.1	4.84221e-130	-0.907609	0.454	0.803	2.60027e-127	IRF3
MA0080.4	5.53592e-130	-1.0953	0.492	0.819	2.97279e-127	SPI1
MA0798.1	5.62739e-130	-1.08583	0.333	0.698	3.02191e-127	RFX3
MA0647.1	6.04269e-127	-1.11781	0.164	0.524	3.24493e-124	GRHL1
MA0079.2	6.95028e-127	-0.51198	0.397	0.766	3.7323e-124	SP1
MA0474.2	9.589e-127	-1.0569	0.385	0.737	5.14929e-124	ERG
MA0475.2	2.00682e-125	-1.03506	0.376	0.73	1.07766e-122	FLI1
MA0098.3	1.29124e-124	-1.03145	0.399	0.749	6.93398e-122	ETS1
MA0139.1	3.54569e-124	-0.913325	0.224	0.6	1.90404e-121	CTCF
MA0062.1	2.82059e-123	-0.955632	0.407	0.769	1.51466e-120	GABPA
MA0659.1	2.38281e-122	1.0555	0.807	0.487	1.27957e-119	MAFG
MA0137.1	8.4616e-122	-0.880423	0.443	0.799	4.54388e-119	STAT1
MA0156.1	7.4248e-120	-1.25159	0.466	0.858	3.98712e-117	FEV
MA0598.1	1.04503e-119	-0.897099	0.461	0.81	5.61179e-117	EHF
MA0152.1	1.10359e-118	-0.875895	0.337	0.693	5.92627e-116	NFATC2
MA0472.2	3.06852e-118	-0.801585	0.335	0.688	1.64779e-115	EGR2
MA0786.1	5.43038e-117	-0.883453	0.203	0.547	2.91612e-114	POU3F1
MA0687.1	2.30804e-116	-0.956222	0.473	0.821	1.23942e-113	SPIC
MA0162.3	5.74249e-116	-0.764424	0.368	0.703	3.08372e-113	EGR1
MA0145.3	1.75824e-114	-0.978083	0.2	0.553	9.44178e-112	TFCP2
MA0478.1	6.90668e-113	-2.98812	0.48	0.904	3.70889e-110	FOSL2
MA0760.1	1.2499e-112	-0.975912	0.413	0.743	6.71196e-110	ERF
MA0099.2	5.21075e-112	-2.69601	0.491	0.897	2.79817e-109	FOS::JUN
MA0799.1	1.27727e-111	-0.96172	0.356	0.688	6.85895e-109	RFX4
MA0079.3	3.2072e-111	-0.44673	0.444	0.777	1.72226e-108	SP1
MA1135.1	8.20253e-111	-3.02318	0.475	0.904	4.40476e-108	FOSB::JUNB
MA0490.1	3.37057e-110	-2.97414	0.485	0.9	1.81e-107	JUNB
MA1142.1	4.0183e-110	-2.95869	0.486	0.906	2.15783e-107	FOSL1::JUND
MA0477.1	1.42613e-109	-2.87729	0.483	0.9	7.65833e-107	FOSL1
MA1128.1	2.95076e-109	-3.03293	0.491	0.914	1.58456e-106	FOSL1::JUN
MA0099.3	5.0621e-108	-2.99286	0.484	0.908	2.71835e-105	FOS::JUN
MA1141.1	1.99457e-107	-3.00496	0.489	0.909	1.07108e-104	FOS::JUND
MA1137.1	3.86726e-107	-2.97285	0.487	0.908	2.07672e-104	FOSL1::JUNB
MA0600.1	1.45217e-106	-0.892117	0.37	0.699	7.79816e-104	RFX2
MA1132.1	2.11361e-106	-2.55864	0.489	0.908	1.13501e-103	JUN::JUNB
MA1138.1	4.12326e-106	-2.94618	0.484	0.903	2.21419e-103	FOSL2::JUNB
MA1122.1	9.07341e-106	-0.747837	0.367	0.7	4.87242e-103	TFDP1
MA0733.1	9.27153e-106	-0.70684	0.41	0.726	4.97881e-103	EGR4
MA1130.1	1.78577e-105	-3.02759	0.49	0.91	9.58959e-103	FOSL2::JUN
MA1144.1	2.19539e-105	-2.98294	0.476	0.904	1.17892e-102	FOSL2::JUND
MA0018.2	7.96247e-105	-0.965926	0.425	0.748	4.27585e-102	CREB1
MA0028.1	1.13777e-104	-0.85077	0.378	0.692	6.10982e-102	ELK1
MA0491.1	3.84298e-104	-2.87487	0.487	0.898	2.06368e-101	JUND
MA1134.1	2.10543e-103	-2.92701	0.487	0.9	1.13061e-100	FOS::JUNB
MA0763.1	5.63692e-103	-0.884631	0.379	0.685	3.02702e-100	ETV3
MA0785.1	2.73191e-102	-0.817233	0.246	0.554	1.46703e-99	POU2F1
MA0517.1	1.19701e-101	-0.742601	0.505	0.807	6.42796e-99	STAT1::STAT2
MA0489.1	1.42436e-101	-2.74537	0.493	0.906	7.64884e-99	JUN(var.2)
MA0476.1	2.92364e-101	-2.72313	0.49	0.896	1.56999e-98	FOS
MA1421.1	3.96434e-100	0.895973	0.709	0.374	2.12885e-97	TCF7L1
MA0901.1	1.75493e-99	-0.803971	0.279	0.603	9.42395e-97	HOXB13
MA0655.1	6.05842e-99	-2.52114	0.491	0.894	3.25337e-96	JDP2
MA0787.1	8.48251e-98	-0.785917	0.217	0.543	4.55511e-95	POU3F2
MA0765.1	1.25126e-97	-0.88844	0.375	0.685	6.71925e-95	ETV5
MA1148.1	1.30676e-96	1.00405	0.673	0.364	7.01728e-94	PPARA::RXRA
MA0028.2	7.74059e-96	-0.865797	0.364	0.677	4.1567e-93	ELK1
MA0073.1	1.98069e-95	-0.642414	0.468	0.753	1.06363e-92	RREB1
MA0759.1	8.60493e-94	-0.850941	0.356	0.663	4.62085e-91	ELK3
MA1105.1	1.08024e-93	-0.893057	0.211	0.522	5.80091e-91	GRHL2
MA0470.1	2.29624e-93	-0.651398	0.433	0.724	1.23308e-90	E2F4
MA0076.1	3.06602e-92	-0.836903	0.358	0.669	1.64645e-89	ELK4
MA0657.1	4.4238e-92	-0.749225	0.396	0.693	2.37558e-89	KLF13
MA0156.2	1.05696e-90	-0.846734	0.381	0.685	5.6759e-88	FEV
MA0462.1	2.07866e-89	-1.9542	0.53	0.89	1.11624e-86	BATF::JUN
MA0841.1	2.68947e-89	-2.11016	0.505	0.881	1.44425e-86	NFE2
MA1107.1	3.78976e-89	-0.685952	0.429	0.72	2.0351e-86	KLF9
MA0079.1	1.09833e-88	-0.569515	0.438	0.733	5.89803e-86	SP1
MA0899.1	1.26691e-88	-0.780715	0.333	0.63	6.80332e-86	HOXA10
MA0909.1	3.75827e-88	-0.745021	0.3	0.607	2.01819e-85	HOXD13
MA0504.1	4.36093e-88	0.769976	0.71	0.424	2.34182e-85	NR2C2
MA0465.1	4.41751e-87	-0.77716	0.329	0.637	2.37221e-84	CDX2
MA0050.2	5.78404e-87	-0.576737	0.514	0.804	3.10603e-84	IRF1
MA0650.1	1.23322e-85	-0.736206	0.332	0.615	6.62242e-83	HOXA13
MA0761.1	6.47527e-85	-0.813436	0.386	0.66	3.47722e-82	ETV1
MA0652.1	7.30649e-85	-0.782201	0.476	0.756	3.92359e-82	IRF8
MA0764.1	4.66563e-84	-0.810479	0.38	0.661	2.50544e-81	ETV4
MA0024.2	5.11567e-84	-0.580046	0.44	0.723	2.74711e-81	E2F1
MA0772.1	1.23885e-83	-0.67528	0.439	0.724	6.65264e-81	IRF7
MA0496.1	4.03749e-82	0.784435	0.784	0.528	2.16813e-79	MAFK
MA1419.1	7.81803e-82	-0.750572	0.435	0.727	4.19828e-79	IRF4
MA0105.3	5.67702e-80	-0.896134	0.495	0.783	3.04856e-77	NFKB1
MA0083.2	8.51538e-80	-0.779729	0.443	0.697	4.57276e-77	SRF
MA0788.1	8.97212e-80	-0.683417	0.259	0.526	4.81803e-77	POU3F3
MA1420.1	1.46287e-78	-0.717608	0.438	0.703	7.85563e-76	IRF5
MA0056.1	7.68863e-78	-0.370091	0.448	0.718	4.12879e-75	MZF1
MA0495.1	1.30425e-76	0.773563	0.78	0.544	7.00383e-74	MAFF
MA0792.1	2.11791e-76	-0.702166	0.265	0.526	1.13732e-73	POU5F1B
MA1143.1	3.36987e-74	-0.779372	0.509	0.779	1.80962e-71	FOSL1::JUND(var.2)
MA0753.1	5.09071e-74	-0.724673	0.463	0.72	2.73371e-71	ZNF740
MA1127.1	7.69934e-74	-0.974246	0.54	0.852	4.13455e-71	FOSB::JUN
MA0653.1	1.78894e-73	-0.674208	0.496	0.76	9.60659e-71	IRF9
MA1140.1	1.93025e-72	-0.855164	0.515	0.8	1.03655e-69	JUNB(var.2)
MA0789.1	2.4871e-72	-0.68729	0.271	0.53	1.33557e-69	POU3F4
MA0834.1	5.16334e-72	-0.878102	0.539	0.822	2.77271e-69	ATF7
MA0101.1	3.79858e-70	-0.852373	0.504	0.784	2.03984e-67	REL
MA0593.1	1.73385e-69	-0.653236	0.352	0.624	9.31076e-67	FOXP2
MA0050.1	4.02262e-69	-0.612799	0.469	0.737	2.16015e-66	IRF1
MA1139.1	1.51831e-68	-0.911803	0.545	0.841	8.15331e-66	FOSL2::JUNB(var.2)
MA0137.2	4.64752e-68	-0.72696	0.522	0.763	2.49572e-65	STAT1
MA0878.1	4.91641e-68	-0.666984	0.349	0.612	2.64011e-65	CDX1
MA0081.1	5.23506e-65	-0.617423	0.574	0.816	2.81123e-62	SPIB
MA0507.1	5.64115e-65	-0.603251	0.314	0.576	3.0293e-62	POU2F2
MA0656.1	7.81178e-65	-0.893097	0.559	0.835	4.19492e-62	JDP2(var.2)
MA0784.1	1.00275e-63	-0.589551	0.285	0.53	5.38476e-61	POU1F1
MA0865.1	2.5085e-63	-0.617513	0.443	0.685	1.34707e-60	E2F8
MA0628.1	1.09165e-62	0.659576	0.609	0.352	5.86218e-60	POU6F1
MA0773.1	3.76078e-61	-0.583901	0.382	0.631	2.01954e-58	MEF2D
MA0842.1	4.26328e-61	0.688667	0.745	0.504	2.28938e-58	NRL
MA1102.1	1.01542e-60	-0.451475	0.363	0.595	5.45281e-58	CTCFL
MA0052.3	1.86699e-60	-0.546265	0.378	0.606	1.00258e-57	MEF2A
MA1131.1	2.78786e-60	-0.89743	0.565	0.849	1.49708e-57	FOSL2::JUN(var.2)
MA1115.1	3.46221e-60	-0.592148	0.321	0.567	1.85921e-57	POU5F1
MA0758.1	1.23063e-59	-0.612374	0.419	0.665	6.60846e-57	E2F7
MA0137.3	4.0989e-59	-0.672913	0.533	0.75	2.20111e-56	STAT1
MA0105.1	4.74655e-59	-0.772734	0.539	0.771	2.5489e-56	NFKB1
MA1129.1	8.77055e-59	-0.767079	0.556	0.791	4.70978e-56	FOSL1::JUN(var.2)
MA0471.1	1.00474e-57	-0.467229	0.522	0.738	5.39546e-55	E2F6
MA1133.1	1.1983e-57	-0.762868	0.56	0.808	6.43489e-55	JUN::JUNB(var.2)
MA0051.1	7.51812e-57	-0.582676	0.484	0.732	4.03723e-54	IRF2
MA0014.2	1.39472e-56	0.636114	0.753	0.513	7.48963e-54	PAX5
MA0844.1	8.41601e-56	-0.621948	0.469	0.704	4.5194e-53	XBP1
MA0052.2	4.94339e-55	-0.520527	0.417	0.632	2.6546e-52	MEF2A
MA1145.1	5.87655e-55	-0.811998	0.575	0.84	3.15571e-52	FOSL2::JUND(var.2)
MA0107.1	6.7678e-55	-0.705287	0.544	0.776	3.63431e-52	RELA
MA0083.3	6.82829e-55	-0.654564	0.456	0.692	3.66679e-52	SRF
MA0660.1	2.14925e-54	-0.557835	0.378	0.609	1.15415e-51	MEF2B
MA0528.1	1.8409e-53	-0.304569	0.557	0.769	9.88563e-51	ZNF263
MA0846.1	1.11961e-52	-0.514467	0.363	0.588	6.01228e-50	FOXC2
MA0497.1	1.80992e-51	-0.470474	0.416	0.643	9.71927e-49	MEF2C
MA1101.1	1.86368e-51	-1.09661	0.607	0.835	1.0008e-48	BACH2
MA1136.1	9.1399e-51	-0.74243	0.565	0.817	4.90813e-48	FOSB::JUNB(var.2)
MA0083.1	3.00982e-50	-0.593947	0.429	0.646	1.61627e-47	SRF
MA0057.1	1.57899e-49	-0.517227	0.503	0.723	8.47917e-47	MZF1(var.2)
MA0524.1	8.04642e-49	-0.507595	0.381	0.601	4.32093e-46	TFAP2C
MA0030.1	9.11324e-49	-0.526253	0.351	0.566	4.89381e-46	FOXF2
MA0105.2	9.27492e-49	-0.595876	0.524	0.729	4.98063e-46	NFKB1
MA0638.1	1.79817e-47	-0.56439	0.452	0.661	9.6562e-45	CREB3
MA0149.1	2.98284e-47	-0.425777	0.538	0.766	1.60178e-44	EWSR1-FLI1
MA0042.1	4.19081e-47	-0.47299	0.396	0.609	2.25047e-44	FOXI1
MA0852.2	1.54157e-46	-0.557682	0.368	0.58	8.27826e-44	FOXK1
MA0496.2	3.22177e-46	0.601419	0.847	0.63	1.73009e-43	MAFK
MA0017.2	9.59835e-46	0.587511	0.634	0.43	5.15431e-43	NR2F1
MA0686.1	1.45247e-45	-0.54484	0.446	0.648	7.79977e-43	SPDEF
MA0908.1	8.62531e-45	-0.533333	0.414	0.616	4.63179e-42	HOXD11
MA0003.2	2.31777e-44	-0.515047	0.384	0.59	1.24464e-41	TFAP2A
MA0752.1	2.77095e-44	-0.533826	0.463	0.651	1.488e-41	ZNF410
MA0018.3	1.06714e-43	-0.724089	0.593	0.826	5.73056e-41	CREB1
MA0506.1	1.21092e-43	-0.469246	0.358	0.578	6.50262e-41	NRF1
MA0148.1	2.76169e-43	-0.507904	0.409	0.618	1.48303e-40	FOXA1
MA0039.3	4.73864e-43	-0.559737	0.45	0.651	2.54465e-40	KLF4
MA0144.2	5.87509e-43	-0.523928	0.539	0.715	3.15492e-40	STAT3
MA0501.1	8.39408e-43	-0.815628	0.638	0.795	4.50762e-40	MAF::NFE2
MA0666.1	2.47335e-42	-0.500885	0.39	0.597	1.32819e-39	MSX1
MA0708.1	2.47335e-42	-0.500885	0.39	0.597	1.32819e-39	MSX2
MA0876.1	2.47335e-42	-0.500885	0.39	0.597	1.32819e-39	BSX
MA0905.1	4.64844e-42	-0.50444	0.405	0.615	2.49621e-39	HOXC10
MA0148.2	1.07379e-41	-0.499387	0.414	0.616	5.76624e-39	FOXA1
MA0835.1	1.63609e-41	-0.656112	0.601	0.813	8.78581e-39	BATF3
MA0508.1	2.88655e-41	-0.406671	0.551	0.732	1.55008e-38	PRDM1
MA0729.1	3.01519e-41	0.522736	0.661	0.455	1.61916e-38	RARA
MA0748.1	1.7973e-40	-0.511052	0.4	0.596	9.65149e-38	YY2
MA0735.1	1.18508e-39	-0.464458	0.431	0.623	6.36389e-37	GLIS1
MA0750.1	1.5441e-38	-0.42057	0.451	0.65	8.29181e-36	ZBTB7A
MA0634.1	2.83676e-38	-0.457348	0.341	0.537	1.52334e-35	ALX3
MA0032.2	1.16029e-35	-0.414639	0.388	0.575	6.23075e-33	FOXC1
MA0481.1	8.45878e-35	-0.320113	0.47	0.645	4.54237e-32	FOXP1
MA1118.1	9.34877e-35	-0.46513	0.421	0.6	5.02029e-32	SIX1
MA1126.1	3.39027e-34	-0.56922	0.61	0.808	1.82058e-31	FOS::JUN(var.2)
MA0495.2	6.34762e-34	0.521305	0.834	0.661	3.40867e-31	MAFF
MA0141.3	2.08036e-33	-0.59368	0.181	0.387	1.11715e-30	ESRRB
MA0510.1	2.45745e-33	-0.461209	0.479	0.646	1.31965e-30	RFX5
MA1103.1	2.58177e-33	-0.463174	0.392	0.568	1.38641e-30	FOXK2
MA0613.1	3.59828e-33	-0.448827	0.362	0.539	1.93227e-30	FOXG1
MA0014.3	4.47192e-33	-0.436351	0.466	0.647	2.40142e-30	PAX5
MA0481.2	5.30102e-33	-0.457023	0.384	0.565	2.84665e-30	FOXP1
MA0527.1	1.14835e-32	-0.435513	0.432	0.598	6.16662e-30	ZBTB33
MA0873.1	1.21407e-31	-0.433712	0.411	0.572	6.51958e-29	HOXD12
MA0693.2	9.08057e-30	0.42104	0.691	0.508	4.87627e-27	VDR
MA0511.1	1.41906e-29	-0.4485	0.538	0.673	7.62038e-27	RUNX2
MA0642.1	1.50916e-29	-0.422696	0.4	0.561	8.10418e-27	EN2
MA0150.1	1.73981e-29	-0.556618	0.566	0.697	9.34276e-27	NFE2L2
MA0157.1	1.79251e-29	-0.436522	0.441	0.591	9.6258e-27	FOXO3
MA0486.2	3.40718e-29	-0.413922	0.452	0.601	1.82965e-26	HSF1
MA0914.1	7.38083e-29	-0.392027	0.405	0.566	3.96351e-26	ISL2
MA0095.2	5.264e-28	-0.366367	0.407	0.58	2.82677e-25	YY1
MA1116.1	8.26412e-28	-0.380752	0.476	0.639	4.43783e-25	RBPJ
MA0042.2	1.35337e-27	-0.425225	0.4	0.553	7.26758e-25	FOXI1
MA0033.2	1.35337e-27	-0.425225	0.4	0.553	7.26758e-25	FOXL1
MA0847.1	1.35337e-27	-0.425225	0.4	0.553	7.26758e-25	FOXD2
MA0848.1	1.35337e-27	-0.425225	0.4	0.553	7.26758e-25	FOXO4
MA0849.1	1.35337e-27	-0.425225	0.4	0.553	7.26758e-25	FOXO6
MA0850.1	1.35337e-27	-0.425225	0.4	0.553	7.26758e-25	FOXP3
MA0003.1	2.98893e-27	-0.31299	0.484	0.619	1.60506e-24	TFAP2A
MA0768.1	3.84212e-27	0.393	0.667	0.486	2.06322e-24	LEF1
MA0778.1	5.18064e-27	-0.441948	0.552	0.702	2.782e-24	NFKB2
MA0469.2	6.04841e-27	-0.401435	0.397	0.567	3.248e-24	E2F3
MA0695.1	8.57613e-27	-0.360155	0.486	0.641	4.60538e-24	ZBTB7C
MA0731.1	1.25645e-26	-0.390965	0.522	0.683	6.74712e-24	BCL6B
MA1121.1	2.33956e-26	-0.487314	0.515	0.668	1.25635e-23	TEAD2
MA1119.1	2.93981e-26	-0.397158	0.463	0.61	1.57868e-23	SIX2
MA0511.2	4.29781e-26	-0.38866	0.509	0.656	2.30792e-23	RUNX2
MA0812.1	4.82181e-26	-0.375922	0.429	0.586	2.58931e-23	TFAP2B(var.2)
MA0031.1	1.02212e-25	-0.402231	0.384	0.535	5.48878e-23	FOXD1
MA0157.2	1.02212e-25	-0.402231	0.384	0.535	5.48878e-23	FOXO3
MA0810.1	4.67558e-25	-0.327419	0.421	0.594	2.51078e-22	TFAP2A(var.2)
MA1117.1	7.0101e-25	-0.387602	0.546	0.675	3.76442e-22	RELB
MA0699.1	8.15077e-25	-0.375809	0.392	0.557	4.37696e-22	LBX2
MA0809.1	9.79266e-25	-0.48474	0.515	0.671	5.25866e-22	TEAD4
MA0906.1	3.35567e-24	-0.37739	0.427	0.563	1.80199e-21	HOXC12
MA0163.1	4.50737e-24	-0.303255	0.534	0.666	2.42046e-21	PLAG1
MA0815.1	5.26216e-24	-0.366376	0.451	0.602	2.82578e-21	TFAP2C(var.3)
MA0864.1	6.38191e-24	-0.357763	0.425	0.569	3.42708e-21	E2F2
MA0811.1	6.50488e-24	-0.369822	0.421	0.567	3.49312e-21	TFAP2B
MA0814.1	1.01185e-23	-0.387947	0.449	0.588	5.43362e-21	TFAP2C(var.2)
MA0024.1	1.14101e-23	-0.368276	0.391	0.53	6.12722e-21	E2F1
MA0148.3	1.9466e-23	-0.371201	0.425	0.566	1.04532e-20	FOXA1
MA0813.1	2.69662e-23	-0.355885	0.463	0.599	1.44808e-20	TFAP2B(var.3)
MA0684.1	7.70273e-23	-0.371538	0.491	0.633	4.13636e-20	RUNX3
MA0781.1	4.84197e-22	0.397843	0.648	0.502	2.60014e-19	PAX9
MA0777.1	7.00473e-22	-0.357656	0.444	0.579	3.76154e-19	MYBL2
MA0119.1	1.9994e-21	0.45887	0.697	0.54	1.07368e-18	NFIC::TLX1
MA0882.1	3.09178e-21	-0.356214	0.444	0.563	1.66028e-18	DLX6
MA0071.1	8.27664e-21	-0.401261	0.291	0.451	4.44455e-18	RORA
MA0845.1	9.37535e-21	-0.315076	0.403	0.547	5.03456e-18	FOXB1
MA0084.1	1.05486e-20	-0.322279	0.407	0.554	5.6646e-18	SRY
MA0155.1	1.4751e-20	-0.320431	0.531	0.654	7.92131e-18	INSM1
MA0090.2	2.34111e-20	-0.434175	0.524	0.661	1.25718e-17	TEAD1
MA0734.1	3.73662e-20	-0.318211	0.502	0.625	2.00657e-17	GLI2
MA0715.1	4.13585e-20	-0.303659	0.408	0.545	2.22095e-17	PROP1
MA0875.1	7.34379e-20	-0.36096	0.407	0.529	3.94362e-17	BARX1
MA0635.1	1.63305e-19	-0.319509	0.437	0.578	8.76949e-17	BARHL2
MA0637.1	3.52188e-19	-0.307896	0.421	0.563	1.89125e-16	CENPB
MA0822.1	6.11376e-19	0.369602	0.628	0.49	3.28309e-16	HES7
MA0712.1	1.14961e-18	0.327546	0.559	0.436	6.17343e-16	OTX2
MA0867.1	1.54317e-18	-0.297982	0.454	0.599	8.2868e-16	SOX4
MA0907.1	2.21971e-18	-0.329734	0.422	0.559	1.19199e-15	HOXC13
MA0479.1	2.61453e-18	-0.331785	0.501	0.624	1.404e-15	FOXH1
MA1154.1	2.84894e-18	-0.318035	0.532	0.648	1.52988e-15	ZNF282
MA0770.1	7.11571e-18	-0.311874	0.431	0.571	3.82113e-15	HSF2
MA0694.1	1.12489e-17	-0.278285	0.469	0.605	6.04064e-15	ZBTB7B
MA0651.1	4.84418e-17	-0.296085	0.428	0.55	2.60133e-14	HOXC11
MA0003.3	7.71619e-17	-0.273746	0.457	0.582	4.14359e-14	TFAP2A
MA0524.2	1.00749e-16	-0.29524	0.431	0.562	5.41024e-14	TFAP2C
MA0722.1	1.03298e-16	0.312072	0.503	0.392	5.54713e-14	VAX1
MA0839.1	4.80583e-16	-0.305332	0.517	0.605	2.58073e-13	CREB3L1
MA0105.4	5.36882e-16	-0.315203	0.569	0.664	2.88306e-13	NFKB1
MA0033.1	6.17111e-16	-0.272345	0.399	0.515	3.31389e-13	FOXL1
MA0665.1	6.95407e-16	-0.325194	0.454	0.583	3.73433e-13	MSC
MA0654.1	1.16529e-15	-0.291447	0.382	0.513	6.25761e-13	ISX
MA0701.1	1.16529e-15	-0.291447	0.382	0.513	6.25761e-13	LHX9
MA0716.1	1.16529e-15	-0.291447	0.382	0.513	6.25761e-13	PRRX1
MA0717.1	1.16529e-15	-0.291447	0.382	0.513	6.25761e-13	RAX2
MA0113.3	1.74859e-15	0.448007	0.434	0.331	9.38995e-13	NR3C1
MA0872.1	2.59644e-15	-0.276844	0.469	0.577	1.39429e-12	TFAP2A(var.3)
MA0808.1	2.6524e-15	-0.36609	0.516	0.652	1.42434e-12	TEAD3
MA0776.1	3.19723e-15	-0.282355	0.445	0.568	1.71691e-12	MYBL1
MA1106.1	3.65468e-15	-0.287437	0.474	0.592	1.96257e-12	HIF1A
MA0486.1	1.2888e-14	-0.294046	0.484	0.595	6.92084e-12	HSF1
MA0862.1	1.32064e-14	-0.296565	0.505	0.61	7.09184e-12	GMEB2
MA0113.1	1.44877e-14	-0.285972	0.417	0.549	7.77989e-12	NR3C1
MA0644.1	2.77954e-14	-0.269419	0.414	0.531	1.49261e-11	ESX1
MA0727.1	4.54271e-14	0.429382	0.428	0.332	2.43943e-11	NR3C2
MA0779.1	5.15511e-14	0.312948	0.647	0.525	2.7683e-11	PAX1
MA0154.2	5.51167e-14	-0.259307	0.542	0.641	2.95977e-11	EBF1
MA0154.3	1.02758e-13	-0.293537	0.524	0.623	5.51812e-11	EBF1
MA1149.1	1.9747e-13	-0.297463	0.463	0.571	1.06041e-10	RARA::RXRG
MA0630.1	2.4227e-13	-0.257223	0.372	0.497	1.30099e-10	SHOX
MA0043.1	2.62121e-13	-0.28062	0.526	0.633	1.40759e-10	HLF
MA0597.1	4.98148e-13	0.267285	0.6	0.488	2.67506e-10	THAP1
MA0893.1	6.38087e-13	-0.258199	0.361	0.473	3.42653e-10	GSX2
MA1114.1	1.29515e-12	-0.301771	0.561	0.63	6.95494e-10	PBX3
MA0667.1	2.48181e-12	-0.258627	0.458	0.563	1.33273e-09	MYF6
MA0890.1	2.51831e-12	-0.27112	0.431	0.521	1.35234e-09	GBX2
MA0036.3	1.57826e-11	-0.260529	0.528	0.616	8.47524e-09	GATA2
MA0833.1	1.50925e-10	-0.262671	0.627	0.732	8.10465e-08	ATF4
MA0090.1	1.52704e-10	-0.264845	0.566	0.654	8.20023e-08	TEAD1
MA1123.1	3.01406e-10	-0.257816	0.575	0.648	1.61855e-07	TWIST1
MA0821.1	3.59138e-10	0.250068	0.608	0.522	1.92857e-07	HES5
MA0161.2	1.66654e-09	0.302368	0.637	0.534	8.94931e-07	NFIC
MA0488.1	2.24158e-09	-0.288988	0.684	0.789	1.20373e-06	JUN
MA0671.1	1.10843e-06	0.261912	0.612	0.557	0.000595226	NFIX
MA0824.1	0.00230257	0.267773	0.517	0.482	1	ID4

## Sheet: PT2
	p_val	avg_log2FC	pct.1	pct.2	p_val_adj	gene
MA0484.1	2.58546e-44	4.49101	0.833	0.175	1.38839e-41	HNF4G
MA0114.2	9.1736e-44	4.39782	0.844	0.177	4.92622e-41	HNF4A
MA0153.2	2.74389e-38	2.81095	0.823	0.221	1.47347e-35	HNF1B
MA0046.2	9.76104e-38	2.49881	0.833	0.234	5.24168e-35	HNF1A
MA0017.1	1.09212e-37	3.21812	0.833	0.239	5.86468e-35	NR2F1
MA0065.1	1.83929e-35	2.4581	0.844	0.273	9.87696e-33	PPARG::RXRA
MA0115.1	5.91561e-32	2.21141	0.812	0.277	3.17668e-29	NR1H2::RXRA
MA0856.1	3.35769e-31	2.42592	0.75	0.25	1.80308e-28	RXRG
MA0855.1	6.93308e-28	2.03531	0.729	0.272	3.72307e-25	RXRB
MA0153.1	8.85692e-28	1.55563	0.771	0.247	4.75617e-25	HNF1B
MA0685.1	8.48584e-25	-0.865409	0.281	0.74	4.5569e-22	SP4
MA0162.2	6.91757e-24	-0.731254	0.323	0.811	3.71474e-21	EGR1
MA0136.2	1.71864e-23	-1.46402	0.406	0.83	9.2291e-21	ELF5
MA0599.1	5.64615e-23	-0.726105	0.375	0.801	3.03198e-20	KLF5
MA0473.1	8.11741e-23	-1.45088	0.396	0.878	4.35905e-20	ELF1
MA0625.1	2.32599e-22	-1.16661	0.25	0.682	1.24906e-19	NFATC3
MA0899.1	2.5837e-22	-1.17559	0.135	0.619	1.38744e-19	HOXA10
MA0080.4	7.12208e-22	-1.24297	0.427	0.805	3.82456e-19	SPI1
MA0598.2	1.11422e-21	-1.32043	0.406	0.799	5.98335e-19	EHF
MA0475.1	2.88814e-21	-1.41376	0.385	0.874	1.55093e-18	FLI1
MA0687.1	4.88259e-21	-1.11549	0.396	0.806	2.62195e-18	SPIC
MA0640.1	5.40026e-21	-1.32658	0.365	0.807	2.89994e-18	ELF3
MA1418.1	7.73917e-21	-0.998464	0.375	0.789	4.15594e-18	IRF3
MA0080.1	2.43125e-20	-0.889785	0.448	0.793	1.30558e-17	SPI1
MA0098.1	2.43125e-20	-0.889785	0.448	0.793	1.30558e-17	ETS1
MA0901.1	3.10881e-20	-0.978976	0.146	0.59	1.66943e-17	HOXB13
MA0137.1	3.60514e-20	-1.01722	0.365	0.784	1.93596e-17	STAT1
MA0473.2	3.63471e-20	-1.15736	0.365	0.763	1.95184e-17	ELF1
MA0516.1	7.10632e-20	-0.549322	0.365	0.771	3.81609e-17	SP2
MA0650.1	7.28808e-20	-0.964407	0.219	0.604	3.9137e-17	HOXA13
MA1122.1	9.85502e-20	-0.890896	0.281	0.687	5.29215e-17	TFDP1
MA0470.1	2.38369e-19	-0.819549	0.26	0.713	1.28004e-16	E2F4
MA0079.2	3.81445e-19	-0.601659	0.375	0.75	2.04836e-16	SP1
MA0741.1	1.15461e-18	-0.636701	0.385	0.758	6.20024e-16	KLF16
MA0510.2	1.28026e-18	-1.05039	0.344	0.7	6.87499e-16	RFX5
MA0465.1	1.88128e-18	-1.06321	0.219	0.625	1.01025e-15	CDX2
MA0080.2	2.56956e-18	-1.34285	0.458	0.866	1.37986e-15	SPI1
MA0645.1	3.36394e-18	-1.24098	0.427	0.807	1.80643e-15	ETV6
MA1421.1	6.79829e-18	1.01765	0.75	0.388	3.65068e-15	TCF7L1
MA0732.1	9.52154e-18	-0.828643	0.354	0.721	5.11307e-15	EGR3
MA1419.1	9.80792e-18	-0.984303	0.365	0.715	5.26685e-15	IRF4
MA0740.1	1.00921e-17	-0.710798	0.281	0.685	5.41943e-15	KLF14
MA0647.1	1.21399e-17	-1.08621	0.104	0.509	6.51911e-15	GRHL1
MA0528.1	1.27652e-17	-0.548001	0.385	0.761	6.85491e-15	ZNF263
MA0798.1	1.38461e-17	-1.02456	0.323	0.683	7.43538e-15	RFX3
MA0652.1	1.55757e-17	-1.02694	0.427	0.744	8.36417e-15	IRF8
MA0517.1	1.73432e-17	-0.914292	0.448	0.794	9.31331e-15	STAT1::STAT2
MA0145.3	2.07e-17	-1.03567	0.177	0.538	1.11159e-14	TFCP2
MA0878.1	2.43182e-17	-1.01212	0.24	0.601	1.30589e-14	CDX1
MA0909.1	2.62763e-17	-0.900099	0.208	0.594	1.41103e-14	HOXD13
MA0052.1	3.29532e-17	-0.953956	0.271	0.638	1.76959e-14	MEF2A
MA0746.1	3.48337e-17	-0.576432	0.365	0.761	1.87057e-14	SP3
MA0600.2	4.91053e-17	-1.03925	0.292	0.682	2.63696e-14	RFX2
MA0152.1	6.94967e-17	-0.964023	0.333	0.678	3.73197e-14	NFATC2
MA0733.1	8.65982e-17	-0.842448	0.396	0.713	4.65032e-14	EGR4
MA0024.2	1.47562e-16	-0.735695	0.375	0.711	7.92406e-14	E2F1
MA0081.1	2.48457e-16	-0.876151	0.458	0.807	1.33422e-13	SPIB
MA0641.1	3.0834e-16	-1.02836	0.51	0.788	1.65578e-13	ELF4
MA0472.2	3.50855e-16	-0.854063	0.312	0.673	1.88409e-13	EGR2
MA0076.2	3.69085e-16	-0.988838	0.521	0.792	1.98199e-13	ELK4
MA0471.1	4.7012e-16	-0.714662	0.375	0.73	2.52455e-13	E2F6
MA0762.1	5.4184e-16	-1.06693	0.417	0.779	2.90968e-13	ETV2
MA0050.2	8.05097e-16	-0.674382	0.406	0.792	4.32337e-13	IRF1
MA0098.3	1.13497e-15	-1.02006	0.406	0.734	6.09481e-13	ETS1
MA0018.1	1.36907e-15	-0.967824	0.344	0.735	7.3519e-13	CREB1
MA0799.1	1.71983e-15	-0.915766	0.302	0.675	9.23548e-13	RFX4
MA0598.1	2.00702e-15	-0.853694	0.438	0.795	1.07777e-12	EHF
MA0079.3	3.48087e-15	-0.498965	0.448	0.763	1.86923e-12	SP1
MA1148.1	4.60041e-15	1.10204	0.719	0.377	2.47042e-12	PPARA::RXRA
MA0156.1	6.01109e-15	-1.27277	0.5	0.841	3.22795e-12	FEV
MA0504.1	6.9078e-15	0.827296	0.781	0.435	3.70949e-12	NR2C2
MA0772.1	3.25601e-14	-0.824508	0.375	0.712	1.74847e-11	IRF7
MA0747.1	5.12677e-14	-0.548852	0.406	0.737	2.75308e-11	SP8
MA1420.1	9.15469e-14	-0.843	0.365	0.692	4.91607e-11	IRF5
MA0475.2	1.02172e-13	-0.971767	0.448	0.714	5.48663e-11	FLI1
MA0028.1	1.89516e-13	-0.839074	0.333	0.678	1.0177e-10	ELK1
MA0474.2	2.5782e-13	-0.942626	0.427	0.722	1.3845e-10	ERG
MA0478.1	2.6862e-13	-2.94186	0.5	0.886	1.44249e-10	FOSL2
MA1128.1	2.93165e-13	-3.10361	0.5	0.896	1.5743e-10	FOSL1::JUN
MA0162.3	3.45634e-13	-0.694927	0.344	0.689	1.85605e-10	EGR1
MA0018.2	3.846e-13	-0.896758	0.406	0.734	2.0653e-10	CREB1
MA0490.1	4.16297e-13	-2.95008	0.5	0.883	2.23551e-10	JUNB
MA1137.1	5.26078e-13	-2.97622	0.5	0.89	2.82504e-10	FOSL1::JUNB
MA0750.2	5.79334e-13	-0.789556	0.5	0.813	3.11102e-10	ZBTB7A
MA0099.3	6.21947e-13	-2.97424	0.5	0.89	3.33986e-10	FOS::JUN
MA0491.1	6.50298e-13	-2.9317	0.5	0.88	3.4921e-10	JUND
MA1138.1	7.48408e-13	-2.93996	0.49	0.885	4.01895e-10	FOSL2::JUNB
MA0489.1	8.29442e-13	-2.73335	0.5	0.889	4.4541e-10	JUN(var.2)
MA1135.1	1.05288e-12	-2.89939	0.49	0.885	5.65395e-10	FOSB::JUNB
MA0051.1	1.34597e-12	-0.710128	0.448	0.721	7.22785e-10	IRF2
MA0476.1	1.68397e-12	-2.70791	0.5	0.879	9.04294e-10	FOS
MA0099.2	1.78792e-12	-2.54099	0.479	0.88	9.60115e-10	FOS::JUN
MA1130.1	1.79291e-12	-3.02234	0.5	0.892	9.62795e-10	FOSL2::JUN
MA1141.1	2.10456e-12	-2.98261	0.51	0.891	1.13015e-09	FOS::JUND
MA1144.1	2.29811e-12	-2.9269	0.49	0.886	1.23408e-09	FOSL2::JUND
MA0477.1	2.56342e-12	-2.82473	0.5	0.882	1.37656e-09	FOSL1
MA1142.1	2.95804e-12	-2.79537	0.5	0.888	1.58847e-09	FOSL1::JUND
MA1127.1	3.93593e-12	-1.0484	0.448	0.839	2.11359e-09	FOSB::JUN
MA0760.1	4.58508e-12	-0.863309	0.469	0.729	2.46219e-09	ERF
MA1105.1	6.11304e-12	-0.824891	0.208	0.509	3.2827e-09	GRHL2
MA1102.1	6.13849e-12	-0.570195	0.271	0.586	3.29637e-09	CTCFL
MA0653.1	6.38319e-12	-0.730043	0.479	0.749	3.42777e-09	IRF9
MA1140.1	6.61376e-12	-0.867762	0.49	0.788	3.55159e-09	JUNB(var.2)
MA0017.2	8.49192e-12	0.840168	0.698	0.439	4.56016e-09	NR2F1
MA1129.1	9.02362e-12	-0.855849	0.479	0.781	4.84569e-09	FOSL1::JUN(var.2)
MA0073.1	9.42324e-12	-0.601562	0.458	0.741	5.06028e-09	RREB1
MA0600.1	9.50792e-12	-0.760074	0.385	0.685	5.10576e-09	RFX2
MA0014.2	9.85137e-12	0.736111	0.854	0.523	5.29018e-09	PAX5
MA0834.1	1.43294e-11	-0.940945	0.469	0.811	7.69491e-09	ATF7
MA1134.1	1.47241e-11	-2.851	0.5	0.883	7.90683e-09	FOS::JUNB
MA0062.1	2.07949e-11	-0.775206	0.5	0.753	1.11669e-08	GABPA
MA0761.1	2.3792e-11	-0.876255	0.375	0.649	1.27763e-08	ETV1
MA1139.1	2.51897e-11	-0.957562	0.51	0.829	1.35269e-08	FOSL2::JUNB(var.2)
MA1132.1	3.19867e-11	-2.4291	0.49	0.89	1.71769e-08	JUN::JUNB
MA0764.1	3.48414e-11	-0.879755	0.385	0.649	1.87098e-08	ETV4
MA0729.1	3.64311e-11	0.765868	0.75	0.464	1.95635e-08	RARA
MA0785.1	3.86368e-11	-0.740452	0.24	0.541	2.0748e-08	POU2F1
MA0149.1	4.71878e-11	-0.517702	0.479	0.757	2.53399e-08	EWSR1-FLI1
MA0156.2	7.7625e-11	-0.811806	0.406	0.671	4.16846e-08	FEV
MA0139.1	8.14352e-11	-0.67004	0.302	0.583	4.37307e-08	CTCF
MA0905.1	9.71483e-11	-0.686066	0.281	0.607	5.21686e-08	HOXC10
MA0759.1	1.04708e-10	-0.84291	0.406	0.65	5.62283e-08	ELK3
MA0763.1	1.19197e-10	-0.724781	0.406	0.672	6.40086e-08	ETV3
MA0462.1	1.33508e-10	-1.88153	0.49	0.875	7.16939e-08	BATF::JUN
MA0508.1	1.80349e-10	-0.589311	0.438	0.725	9.68472e-08	PRDM1
MA0506.1	1.81675e-10	-0.617042	0.25	0.569	9.75595e-08	NRF1
MA0865.1	1.86406e-10	-0.638901	0.344	0.675	1.001e-07	E2F8
MA0765.1	1.92201e-10	-0.809262	0.427	0.672	1.03212e-07	ETV5
MA0050.1	2.1433e-10	-0.632346	0.469	0.726	1.15095e-07	IRF1
MA0079.1	2.33035e-10	-0.488581	0.49	0.72	1.2514e-07	SP1
MA0786.1	2.81149e-10	-0.660066	0.219	0.532	1.50977e-07	POU3F1
MA0028.2	3.56156e-10	-0.802848	0.438	0.663	1.91256e-07	ELK1
MA0655.1	3.80874e-10	-2.28675	0.5	0.877	2.04529e-07	JDP2
MA0666.1	6.59139e-10	-0.692045	0.354	0.589	3.53958e-07	MSX1
MA0708.1	6.59139e-10	-0.692045	0.354	0.589	3.53958e-07	MSX2
MA0876.1	6.59139e-10	-0.692045	0.354	0.589	3.53958e-07	BSX
MA0748.1	6.79632e-10	-0.706766	0.354	0.588	3.64962e-07	YY2
MA0101.1	7.21568e-10	-0.895658	0.5	0.772	3.87482e-07	REL
MA1145.1	8.05967e-10	-0.924133	0.5	0.829	4.32804e-07	FOSL2::JUND(var.2)
MA0753.1	8.49355e-10	-0.681068	0.417	0.709	4.56103e-07	ZNF740
MA1101.1	9.21568e-10	-1.42845	0.542	0.826	4.94882e-07	BACH2
MA0908.1	1.67571e-09	-0.622719	0.375	0.608	8.99856e-07	HOXD11
MA0469.2	1.90155e-09	-0.678984	0.323	0.56	1.02113e-06	E2F3
MA0119.1	2.08325e-09	0.88252	0.802	0.546	1.11871e-06	NFIC::TLX1
MA0527.1	2.26417e-09	-0.649775	0.323	0.592	1.21586e-06	ZBTB33
MA0057.1	2.43801e-09	-0.629711	0.448	0.714	1.30921e-06	MZF1(var.2)
MA0105.3	3.9591e-09	-0.832153	0.479	0.771	2.12603e-06	NFKB1
MA0076.1	4.38029e-09	-0.786976	0.406	0.655	2.35222e-06	ELK4
MA0112.3	5.13573e-09	0.690411	0.781	0.501	2.75789e-06	ESR1
MA0841.1	5.22846e-09	-1.90629	0.521	0.865	2.80769e-06	NFE2
MA0686.1	6.78321e-09	-0.613137	0.417	0.64	3.64258e-06	SPDEF
MA1143.1	6.90055e-09	-0.678772	0.521	0.768	3.7056e-06	FOSL1::JUND(var.2)
MA0107.1	8.37444e-09	-0.825912	0.49	0.767	4.49708e-06	RELA
MA0634.1	9.35304e-09	-0.621132	0.26	0.529	5.02258e-06	ALX3
MA0873.1	1.10397e-08	-0.635851	0.312	0.566	5.92832e-06	HOXD12
MA0750.1	1.21247e-08	-0.569308	0.406	0.642	6.51096e-06	ZBTB7A
MA0787.1	1.44222e-08	-0.601986	0.271	0.529	7.74472e-06	POU3F2
MA0788.1	1.77606e-08	-0.559547	0.24	0.515	9.53742e-06	POU3F3
MA0083.2	1.90625e-08	-0.626154	0.469	0.686	1.02366e-05	SRF
MA0642.1	2.45365e-08	-0.618367	0.344	0.555	1.31761e-05	EN2
MA0693.2	3.27234e-08	0.662804	0.719	0.515	1.75725e-05	VDR
MA0105.1	3.67735e-08	-0.78003	0.469	0.761	1.97473e-05	NFKB1
MA0656.1	4.67413e-08	-0.827404	0.573	0.824	2.51001e-05	JDP2(var.2)
MA0083.3	4.84599e-08	-0.690355	0.427	0.682	2.6023e-05	SRF
MA1131.1	5.61664e-08	-0.87782	0.5	0.837	3.01614e-05	FOSL2::JUN(var.2)
MA1107.1	7.37025e-08	-0.480987	0.458	0.707	3.95782e-05	KLF9
MA1136.1	7.46955e-08	-0.73856	0.552	0.806	4.01115e-05	FOSB::JUNB(var.2)
MA0875.1	1.20897e-07	-0.517746	0.281	0.524	6.49219e-05	BARX1
MA0768.1	1.45939e-07	0.555426	0.729	0.494	7.83695e-05	LEF1
MA0777.1	1.52627e-07	-0.583687	0.375	0.574	8.19606e-05	MYBL2
MA0792.1	3.6871e-07	-0.568894	0.281	0.515	0.000197997	POU5F1B
MA0027.2	4.26126e-07	-0.515718	0.292	0.528	0.00022883	EN1
MA1115.1	5.33423e-07	-0.514637	0.344	0.556	0.000286448	POU5F1
MA0507.1	5.70818e-07	-0.470635	0.375	0.565	0.000306529	POU2F2
MA0638.1	6.21338e-07	-0.537635	0.469	0.652	0.000333659	CREB3
MA0789.1	8.45225e-07	-0.58065	0.281	0.519	0.000453886	POU3F4
MA0056.1	8.81976e-07	-0.284111	0.49	0.706	0.000473621	MZF1
MA0501.1	8.82068e-07	-0.974679	0.562	0.789	0.00047367	MAF::NFE2
MA0031.1	1.08307e-06	-0.512815	0.302	0.529	0.000581608	FOXD1
MA0157.2	1.08307e-06	-0.512815	0.302	0.529	0.000581608	FOXO3
MA0699.1	1.09512e-06	-0.522063	0.344	0.55	0.00058808	LBX2
MA0137.2	1.32357e-06	-0.555011	0.531	0.753	0.000710755	STAT1
MA0657.1	1.38651e-06	-0.491133	0.438	0.68	0.000744557	KLF13
MA0822.1	1.4834e-06	0.578955	0.656	0.495	0.000796585	HES7
MA0593.1	1.91325e-06	-0.500063	0.417	0.612	0.00102741	FOXP2
MA0042.2	1.93603e-06	-0.50073	0.333	0.547	0.00103965	FOXI1
MA0033.2	1.93603e-06	-0.50073	0.333	0.547	0.00103965	FOXL1
MA0847.1	1.93603e-06	-0.50073	0.333	0.547	0.00103965	FOXD2
MA0848.1	1.93603e-06	-0.50073	0.333	0.547	0.00103965	FOXO4
MA0849.1	1.93603e-06	-0.50073	0.333	0.547	0.00103965	FOXO6
MA0850.1	1.93603e-06	-0.50073	0.333	0.547	0.00103965	FOXP3
MA1103.1	1.97199e-06	-0.489818	0.344	0.561	0.00105896	FOXK2
MA0157.1	2.0535e-06	-0.493402	0.354	0.585	0.00110273	FOXO3
MA0105.2	2.14255e-06	-0.545918	0.479	0.72	0.00115055	NFKB1
MA0711.1	2.7271e-06	-0.471163	0.333	0.533	0.00146445	OTX1
MA0695.1	2.99177e-06	-0.423974	0.406	0.635	0.00160658	ZBTB7C
MA0758.1	3.10316e-06	-0.443929	0.417	0.655	0.0016664	E2F7
MA0784.1	4.09781e-06	-0.48582	0.292	0.519	0.00220052	POU1F1
MA1133.1	4.15122e-06	-0.631059	0.51	0.798	0.00222921	JUN::JUNB(var.2)
MA0738.1	5.50503e-06	0.57101	0.688	0.524	0.0029562	HIC2
MA0036.3	5.60784e-06	-0.465544	0.417	0.613	0.00301141	GATA2
MA0511.2	6.53364e-06	-0.486248	0.469	0.65	0.00350856	RUNX2
MA0824.1	6.58918e-06	0.797786	0.729	0.483	0.00353839	ID4
MA0906.1	7.26123e-06	-0.451518	0.354	0.558	0.00389928	HOXC12
MA0141.3	7.67032e-06	-0.606369	0.198	0.378	0.00411896	ESRRB
MA1126.1	1.10092e-05	-0.561966	0.604	0.8	0.00591194	FOS::JUN(var.2)
MA0715.1	1.30781e-05	-0.4153	0.375	0.539	0.00702295	PROP1
MA0852.2	1.60548e-05	-0.448343	0.354	0.571	0.00862145	FOXK1
MA0630.1	1.6336e-05	-0.47418	0.333	0.492	0.00877245	SHOX
MA0093.2	1.71337e-05	0.493267	0.74	0.509	0.00920081	USF1
MA0635.1	1.73896e-05	-0.425558	0.344	0.572	0.00933822	BARHL2
MA0882.1	1.76313e-05	-0.415533	0.365	0.558	0.009468	DLX6
MA0864.1	2.305e-05	-0.467074	0.406	0.563	0.0123778	E2F2
MA0835.1	2.43788e-05	-0.571126	0.594	0.804	0.0130914	BATF3
MA0042.1	2.67062e-05	-0.419746	0.427	0.6	0.0143412	FOXI1
MA0481.2	2.82827e-05	-0.467914	0.396	0.557	0.0151878	FOXP1
MA0161.2	3.1558e-05	0.567191	0.729	0.538	0.0169466	NFIC
MA0889.1	4.06423e-05	-0.424569	0.344	0.52	0.0218249	GBX1
MA0613.1	4.3439e-05	-0.41227	0.354	0.532	0.0233267	FOXG1
MA0018.3	4.46197e-05	-0.637389	0.531	0.816	0.0239608	CREB1
MA0137.3	4.80983e-05	-0.481913	0.552	0.74	0.0258288	STAT1
MA0083.1	4.99544e-05	-0.474208	0.458	0.637	0.0268255	SRF
MA0844.1	5.10211e-05	-0.508403	0.5	0.694	0.0273983	XBP1
MA0766.1	5.24465e-05	-0.406001	0.438	0.604	0.0281638	GATA5
MA0723.1	5.25884e-05	-0.448377	0.302	0.492	0.0282399	VAX2
MA0662.1	5.63675e-05	-0.43345	0.333	0.481	0.0302693	MIXL1
MA0713.1	7.56295e-05	-0.411088	0.375	0.507	0.0406131	PHOX2A
MA1117.1	7.69785e-05	-0.451501	0.479	0.67	0.0413375	RELB
MA0781.1	7.75523e-05	0.472799	0.677	0.508	0.0416456	PAX9
MA0654.1	9.40162e-05	-0.435778	0.344	0.507	0.0504867	ISX
MA0701.1	9.40162e-05	-0.435778	0.344	0.507	0.0504867	LHX9
MA0716.1	9.40162e-05	-0.435778	0.344	0.507	0.0504867	PRRX1
MA0717.1	9.40162e-05	-0.435778	0.344	0.507	0.0504867	RAX2
MA0752.1	9.93369e-05	-0.411459	0.448	0.643	0.0533439	ZNF410
MA0052.2	0.000100641	-0.371914	0.49	0.623	0.0540442	MEF2A
MA1104.1	0.000103732	-0.365779	0.385	0.578	0.0557043	GATA6
MA0773.1	0.00011127	-0.393844	0.479	0.62	0.0597519	MEF2D
MA0523.1	0.000160456	0.388836	0.677	0.528	0.0861646	TCF7L2
MA0671.1	0.000163331	0.493764	0.698	0.559	0.0877086	NFIX
MA0810.1	0.000168249	-0.33489	0.417	0.587	0.0903497	TFAP2A(var.2)
MA0113.3	0.000179074	0.544812	0.5	0.335	0.0961626	NR3C1
MA0524.1	0.000250479	-0.35413	0.5	0.591	0.134507	TFAP2C
MA0644.1	0.000266556	-0.400781	0.385	0.526	0.143141	ESX1
MA0132.2	0.000304017	-0.371863	0.281	0.455	0.163257	PDX1
MA0628.1	0.000307144	0.376343	0.458	0.364	0.164937	POU6F1
MA0144.2	0.000318703	-0.400912	0.521	0.707	0.171144	STAT3
MA0734.1	0.000360587	-0.375146	0.458	0.62	0.193635	GLI2
MA0037.3	0.000362107	-0.370862	0.438	0.598	0.194451	GATA3
MA0030.1	0.000379752	-0.31786	0.365	0.557	0.203927	FOXF2
MA0014.3	0.000392841	-0.344049	0.458	0.639	0.210955	PAX5
MA0767.1	0.000401074	0.349543	0.646	0.49	0.215377	GCM2
MA0492.1	0.000404157	-0.476997	0.594	0.777	0.217032	JUND(var.2)
MA1118.1	0.000444137	-0.39703	0.448	0.592	0.238502	SIX1
MA0900.1	0.000448352	-0.405197	0.312	0.494	0.240765	HOXA2
MA0131.2	0.000604611	-0.330113	0.375	0.524	0.324676	HINFP
MA0783.1	0.000669405	0.442355	0.719	0.549	0.359471	PKNOX2
MA0488.1	0.000684513	-0.511722	0.604	0.785	0.367584	JUN
MA0818.1	0.000713611	0.355421	0.531	0.435	0.383209	BHLHE22
MA0637.1	0.000739401	-0.312835	0.406	0.557	0.397058	CENPB
MA0826.1	0.000750223	0.344589	0.573	0.435	0.40287	OLIG1
MA0071.1	0.000754571	-0.401986	0.281	0.445	0.405205	RORA
MA0914.1	0.000784623	-0.335657	0.417	0.559	0.421343	ISL2
MA0782.1	0.00078677	0.423684	0.719	0.534	0.422496	PKNOX1
MA0907.1	0.000797176	-0.341109	0.406	0.553	0.428083	HOXC13
MA0497.1	0.000816745	-0.320169	0.552	0.632	0.438592	MEF2C
MA0660.1	0.000913079	-0.326686	0.469	0.598	0.490323	MEF2B
MA0511.1	0.000956568	-0.397265	0.5	0.667	0.513677	RUNX2
MA0684.1	0.00104489	-0.36131	0.49	0.627	0.561105	RUNX3
MA0651.1	0.00114152	-0.337658	0.417	0.545	0.612999	HOXC11
MA0466.1	0.00121776	0.366602	0.781	0.618	0.653938	CEBPB
MA0052.3	0.00133774	-0.298182	0.448	0.596	0.718366	MEF2A
MA0526.1	0.00134507	0.414871	0.677	0.514	0.722303	USF2
MA0817.1	0.00135599	0.334942	0.521	0.426	0.728167	BHLHE23
MA0890.1	0.00135724	-0.354688	0.354	0.518	0.728839	GBX2
MA0731.1	0.00136612	-0.314076	0.531	0.676	0.733607	BCL6B
MA0806.1	0.00139102	0.401024	0.677	0.502	0.746976	TBX4
MA0036.2	0.00141984	-0.336648	0.479	0.595	0.762452	GATA2
MA0727.1	0.00147726	0.427036	0.458	0.336	0.793288	NR3C2
MA0039.3	0.00161804	-0.336636	0.542	0.642	0.868888	KLF4
MA0892.1	0.00162201	-0.328651	0.375	0.492	0.871017	GSX1
MA0646.1	0.00162871	0.337452	0.635	0.498	0.874617	GCM1
MA0694.1	0.00184297	-0.291208	0.448	0.6	0.989673	ZBTB7B
MA0811.1	0.00185589	-0.302129	0.417	0.561	0.996613	TFAP2B
MA0032.1	0.00191594	-0.34456	0.427	0.542	1	FOXC1
MA0161.1	0.00198527	0.296469	0.729	0.582	1	NFIC
MA1154.1	0.0031169	-0.315651	0.552	0.643	1	ZNF282
MA1116.1	0.00319537	-0.256071	0.542	0.632	1	RBPJ
MA0833.1	0.00333351	-0.333582	0.583	0.728	1	ATF4
MA0702.1	0.0033999	-0.307473	0.292	0.458	1	LMX1A
MA0778.1	0.00402154	-0.308781	0.635	0.695	1	NFKB2
MA0003.2	0.00426992	-0.298971	0.521	0.58	1	TFAP2A
MA0595.1	0.00458078	0.347488	0.781	0.598	1	SREBF1
MA0866.1	0.00465272	-0.275658	0.49	0.578	1	SOX21
MA0821.1	0.00487781	0.3181	0.688	0.525	1	HES5
MA0597.1	0.00488122	0.301999	0.625	0.493	1	THAP1
MA0830.1	0.00534531	0.544822	0.562	0.484	1	TCF4
MA0612.1	0.00535576	-0.307541	0.323	0.481	1	EMX1
MA0131.1	0.00587303	-0.277795	0.469	0.542	1	HINFP
MA0670.1	0.00587523	0.311093	0.688	0.558	1	NFIA
MA0805.1	0.00618937	0.357156	0.677	0.566	1	TBX1
MA0820.1	0.00622558	0.396659	0.625	0.509	1	FIGLA
MA0486.2	0.00631185	-0.268276	0.448	0.594	1	HSF1
MA0712.1	0.00643094	0.305874	0.5	0.441	1	OTX2
MA0150.1	0.00647241	-0.406897	0.583	0.691	1	NFE2L2
MA0721.1	0.00651614	-0.303472	0.354	0.473	1	UNCX
MA0754.1	0.00705032	-0.291101	0.385	0.488	1	CUX1
MA0690.1	0.00989741	0.328917	0.615	0.522	1	TBX21
MA0060.2	0.0125634	-0.254503	0.49	0.579	1	NFYA
MA0735.1	0.0128629	-0.308556	0.521	0.614	1	GLIS1
MA0037.2	0.0131666	-0.252187	0.49	0.58	1	GATA3
MA0706.1	0.0134181	-0.271936	0.406	0.494	1	MEOX2
MA0486.1	0.0134996	-0.254887	0.49	0.591	1	HSF1
MA0837.1	0.0140813	-0.283889	0.531	0.586	1	CEBPE
MA0838.1	0.0141872	-0.292674	0.531	0.603	1	CEBPG
MA0138.1	0.0142526	0.265619	0.594	0.528	1	REST
MA1120.1	0.0148645	0.287719	0.698	0.585	1	SOX13
MA1112.1	0.0149225	0.308753	0.458	0.401	1	NR4A1
MA0688.1	0.0170095	0.277822	0.625	0.52	1	TBX2
MA0888.1	0.0193706	-0.256932	0.365	0.458	1	EVX2
MA0745.1	0.0201699	0.381656	0.635	0.502	1	SNAI2
MA0836.1	0.0201908	-0.281653	0.521	0.586	1	CEBPD
MA0718.1	0.0204268	-0.261779	0.375	0.484	1	RAX
MA0466.2	0.0228063	-0.282441	0.562	0.603	1	CEBPB
MA0796.1	0.0241114	0.276066	0.635	0.536	1	TGIF1
MA0689.1	0.0279985	0.251406	0.625	0.53	1	TBX20
MA0103.2	0.0291174	0.426889	0.656	0.504	1	ZEB1
MA0024.1	0.034233	-0.272923	0.479	0.523	1	E2F1
MA0797.1	0.0407882	0.286178	0.656	0.547	1	TGIF2
MA0106.1	0.052139	0.254805	0.615	0.545	1	TP53
MA0090.1	0.0533091	0.369068	0.729	0.649	1	TEAD1
MA0103.3	0.070452	0.317863	0.604	0.498	1	ZEB1
MA0522.2	0.0876826	0.335475	0.531	0.491	1	TCF3

## Sheet: PT3
	p_val	avg_log2FC	pct.1	pct.2	p_val_adj	gene
MA0139.1	0	-1.08577	0.232	0.658	0	CTCF
MA0153.1	0	1.09163	0.496	0.196	0	HNF1B
MA0161.1	0	0.782006	0.827	0.53	0	NFIC
MA0488.1	0	1.52284	0.958	0.746	0	JUN
MA0492.1	0	1.62165	0.959	0.736	0	JUND(var.2)
MA0647.1	0	-1.20388	0.187	0.577	0	GRHL1
MA0046.2	0	1.61644	0.568	0.165	0	HNF1A
MA0153.2	0	1.91297	0.57	0.149	0	HNF1B
MA0685.1	0	-0.588084	0.475	0.795	0	SP4
MA0145.3	0	-0.889326	0.27	0.594	0	TFCP2
MA1105.1	0	-1.04117	0.21	0.572	0	GRHL2
MA1131.1	0	1.06941	0.941	0.812	0	FOSL2::JUN(var.2)
MA0018.3	8.56324e-291	1.01163	0.936	0.788	4.59846e-288	CREB1
MA0740.1	4.5398e-289	-0.536903	0.445	0.735	2.43788e-286	KLF14
MA0484.1	1.36773e-286	1.2423	0.391	0.132	7.3447e-284	HNF4G
MA0746.1	7.14914e-273	-0.448885	0.545	0.805	3.83909e-270	SP3
MA0655.1	5.97195e-257	1.83285	0.963	0.856	3.20693e-254	JDP2
MA0161.2	1.84065e-255	0.90666	0.765	0.49	9.88427e-253	NFIC
MA0786.1	1.62985e-253	-0.701906	0.303	0.58	8.75228e-251	POU3F1
MA0095.2	2.71227e-251	-0.645893	0.338	0.623	1.45649e-248	YY1
MA0841.1	1.18813e-249	1.66244	0.959	0.842	6.38024e-247	NFE2
MA0114.2	3.68639e-247	1.1467	0.382	0.136	1.97959e-244	HNF4A
MA1145.1	1.34267e-246	0.888715	0.932	0.804	7.21016e-244	FOSL2::JUND(var.2)
MA0028.1	9.94474e-244	-0.709273	0.469	0.722	5.34033e-241	ELK1
MA0747.1	2.15628e-243	-0.454422	0.535	0.778	1.15792e-240	SP8
MA0141.3	1.22069e-242	-0.924167	0.17	0.423	6.55512e-240	ESRRB
MA1126.1	2.78721e-238	0.840691	0.915	0.773	1.49673e-235	FOS::JUN(var.2)
MA0748.1	1.89846e-237	-0.696721	0.364	0.636	1.01947e-234	YY2
MA0119.1	6.59241e-231	0.923128	0.757	0.502	3.54012e-228	NFIC::TLX1
MA0741.1	3.61698e-228	-0.41583	0.556	0.8	1.94232e-225	KLF16
MA0462.1	1.57414e-225	1.49019	0.961	0.854	8.45311e-223	BATF::JUN
MA1132.1	4.36716e-225	1.64	0.963	0.871	2.34517e-222	JUN::JUNB
MA0489.1	9.21657e-222	1.8312	0.961	0.871	4.9493e-219	JUN(var.2)
MA1134.1	7.20052e-221	1.88858	0.96	0.863	3.86668e-218	FOS::JUNB
MA0506.1	1.8631e-220	-0.612594	0.354	0.614	1.00048e-217	NRF1
MA0787.1	3.27957e-220	-0.636108	0.312	0.574	1.76113e-217	POU3F2
MA0476.1	4.64746e-218	1.8301	0.955	0.86	2.49568e-215	FOS
MA1130.1	3.37297e-216	1.89874	0.96	0.874	1.81129e-213	FOSL2::JUN
MA0076.1	6.07669e-216	-0.725047	0.458	0.696	3.26318e-213	ELK4
MA1144.1	1.32328e-215	1.86577	0.958	0.867	7.10603e-213	FOSL2::JUND
MA1138.1	2.31782e-211	1.81575	0.959	0.866	1.24467e-208	FOSL2::JUNB
MA0625.1	1.84054e-207	-0.624	0.492	0.721	9.88369e-205	NFATC3
MA1137.1	1.28489e-206	1.8012	0.957	0.873	6.89985e-204	FOSL1::JUNB
MA0599.1	9.30545e-206	-0.358085	0.638	0.833	4.99703e-203	KLF5
MA1141.1	4.98353e-205	1.8426	0.957	0.874	2.67616e-202	FOS::JUND
MA0473.2	5.48572e-205	-0.680513	0.59	0.799	2.94583e-202	ELF1
MA0671.1	6.63951e-202	0.822295	0.766	0.514	3.56541e-199	NFIX
MA0491.1	1.14413e-201	1.78307	0.956	0.861	6.14397e-199	JUND
MA0099.3	1.24403e-200	1.76209	0.957	0.872	6.68045e-198	FOS::JUN
MA1111.1	1.18964e-199	-0.783535	0.178	0.4	6.38838e-197	NR2F2
MA1139.1	1.44487e-198	0.791633	0.922	0.806	7.75897e-196	FOSL2::JUNB(var.2)
MA1128.1	2.84207e-198	1.78902	0.956	0.88	1.52619e-195	FOSL1::JUN
MA0656.1	6.99119e-196	0.775564	0.918	0.801	3.75427e-193	JDP2(var.2)
MA1142.1	3.15437e-195	1.71171	0.959	0.87	1.6939e-192	FOSL1::JUND
MA1102.1	3.68008e-195	-0.466948	0.38	0.629	1.9762e-192	CTCFL
MA1136.1	1.68541e-194	0.756757	0.902	0.784	9.05063e-192	FOSB::JUNB(var.2)
MA0490.1	4.73075e-194	1.75856	0.955	0.864	2.54041e-191	JUNB
MA1135.1	3.32758e-191	1.70554	0.956	0.867	1.78691e-188	FOSB::JUNB
MA1127.1	2.83392e-190	0.766768	0.92	0.818	1.52181e-187	FOSB::JUN
MA0909.1	2.79028e-187	-0.584326	0.396	0.635	1.49838e-184	HOXD13
MA0017.1	3.21124e-186	0.840997	0.425	0.202	1.72444e-183	NR2F1
MA0028.2	3.29178e-185	-0.674893	0.484	0.701	1.76769e-182	ELK1
MA0071.1	1.76735e-181	-0.681064	0.245	0.487	9.49068e-179	RORA
MA0477.1	2.78856e-178	1.63954	0.953	0.864	1.49746e-175	FOSL1
MA0759.1	1.37488e-177	-0.660958	0.473	0.687	7.38313e-175	ELK3
MA0018.1	6.02876e-176	-0.657494	0.578	0.767	3.23744e-173	CREB1
MA0052.1	1.69001e-175	-0.58015	0.447	0.677	9.07534e-173	MEF2A
MA0901.1	1.80675e-175	-0.566975	0.395	0.63	9.70226e-173	HOXB13
MA0478.1	4.33636e-174	1.61181	0.954	0.868	2.32862e-171	FOSL2
MA0785.1	4.38682e-173	-0.565517	0.347	0.582	2.35572e-170	POU2F1
MA1101.1	4.13769e-172	1.10599	0.932	0.801	2.22194e-169	BACH2
MA0788.1	1.64521e-167	-0.529625	0.327	0.554	8.8348e-165	POU3F3
MA0099.2	1.22497e-166	1.47967	0.95	0.862	6.57809e-164	FOS::JUN
MA0650.1	2.30545e-166	-0.534992	0.418	0.642	1.23803e-163	HOXA13
MA0765.1	2.55142e-165	-0.645016	0.503	0.707	1.37011e-162	ETV5
MA0835.1	8.44935e-165	0.68715	0.9	0.781	4.5373e-162	BATF3
MA0899.1	1.66843e-161	-0.55944	0.437	0.655	8.95949e-159	HOXA10
MA0510.2	2.91692e-160	-0.596807	0.529	0.735	1.56639e-157	RFX5
MA0761.1	1.66503e-159	-0.634334	0.481	0.683	8.94123e-157	ETV1
MA0465.1	9.82157e-159	-0.557239	0.443	0.662	5.27418e-156	CDX2
MA0798.1	6.19646e-158	-0.599939	0.507	0.719	3.3275e-155	RFX3
MA0784.1	1.95945e-156	-0.512611	0.34	0.557	1.05223e-153	POU1F1
MA0600.2	9.79151e-155	-0.59874	0.51	0.717	5.25804e-152	RFX2
MA0105.1	1.2414e-154	0.719936	0.872	0.735	6.66631e-152	NFKB1
MA0764.1	2.05334e-150	-0.618738	0.495	0.682	1.10264e-147	ETV4
MA0090.1	1.07138e-148	0.794084	0.806	0.615	5.7533e-146	TEAD1
MA0107.1	2.51444e-145	0.675371	0.878	0.741	1.35025e-142	RELA
MA0763.1	1.97475e-144	-0.579069	0.517	0.704	1.06044e-141	ETV3
MA0878.1	3.06369e-142	-0.509742	0.425	0.637	1.6452e-139	CDX1
MA0014.2	3.15442e-142	0.588383	0.7	0.486	1.69392e-139	PAX5
MA0160.1	8.07427e-140	-0.627521	0.248	0.45	4.33588e-137	NR4A2
MA0670.1	3.40195e-135	0.628788	0.726	0.522	1.82685e-132	NFIA
MA0152.1	2.11757e-133	-0.469374	0.521	0.71	1.13713e-130	NFATC2
MA0792.1	2.31337e-131	-0.503063	0.339	0.552	1.24228e-128	POU5F1B
MA0789.1	4.55634e-131	-0.506288	0.342	0.557	2.44675e-128	POU3F4
MA1133.1	9.58741e-128	0.57891	0.888	0.776	5.14844e-125	JUN::JUNB(var.2)
MA0156.2	1.85486e-126	-0.567175	0.537	0.699	9.96059e-124	FEV
MA0031.1	1.36844e-125	-0.510032	0.369	0.563	7.34851e-123	FOXD1
MA0157.2	1.36844e-125	-0.510032	0.369	0.563	7.34851e-123	FOXO3
MA0080.1	2.092e-125	-0.392228	0.696	0.812	1.1234e-122	SPI1
MA0098.1	2.092e-125	-0.392228	0.696	0.812	1.1234e-122	ETS1
MA0101.1	1.61605e-123	0.618997	0.871	0.748	8.6782e-121	REL
MA0495.2	4.85328e-123	0.559019	0.811	0.638	2.60621e-120	MAFF
MA0639.1	1.01717e-122	-0.508868	0.374	0.568	5.46218e-120	DBP
MA0799.1	1.0082e-119	-0.511237	0.522	0.705	5.41404e-117	RFX4
MA0043.2	2.6245e-119	-0.483554	0.355	0.543	1.40936e-116	HLF
MA1107.1	3.15332e-119	-0.432089	0.579	0.733	1.69333e-116	KLF9
MA0592.1	2.91708e-118	-0.616285	0.196	0.389	1.56647e-115	ESRRA
MA0062.1	1.3599e-117	-0.481521	0.637	0.777	7.30264e-115	GABPA
MA0777.1	7.28225e-112	-0.458511	0.425	0.605	3.91057e-109	MYBL2
MA0076.2	1.23324e-111	-0.477224	0.689	0.813	6.6225e-109	ELK4
MA0657.1	1.32394e-111	-0.435633	0.534	0.71	7.10956e-109	KLF13
MA0472.2	9.70504e-111	-0.420913	0.525	0.703	5.2116e-108	EGR2
MA0628.1	1.28319e-110	0.491223	0.505	0.333	6.89075e-108	POU6F1
MA0808.1	3.66005e-110	0.752255	0.777	0.616	1.96544e-107	TEAD3
MA0018.2	2.228e-108	-0.516835	0.617	0.758	1.19644e-105	CREB1
MA1115.1	4.09606e-108	-0.440407	0.407	0.588	2.19958e-105	POU5F1
MA1112.1	1.05465e-107	-0.496081	0.253	0.434	5.66347e-105	NR4A1
MA0833.1	1.22169e-107	0.482095	0.839	0.702	6.56049e-105	ATF4
MA0773.1	1.58153e-107	-0.423973	0.474	0.651	8.49279e-105	MEF2D
MA0162.3	3.47436e-107	-0.396351	0.547	0.718	1.86573e-104	EGR1
MA0030.1	4.34685e-106	-0.435544	0.408	0.589	2.33426e-103	FOXF2
MA0052.3	1.91349e-102	-0.389207	0.446	0.628	1.02755e-99	MEF2A
MA0481.2	8.64495e-102	-0.457756	0.412	0.587	4.64234e-99	FOXP1
MA0732.1	1.56179e-101	-0.351513	0.601	0.745	8.38684e-99	EGR3
MA0660.1	1.80347e-101	-0.423416	0.455	0.629	9.68462e-99	MEF2B
MA0475.2	1.97617e-100	-0.502699	0.595	0.739	1.0612e-97	FLI1
MA0809.1	1.61288e-98	0.692433	0.796	0.635	8.66118e-96	TEAD4
MA0524.1	2.50828e-98	-0.395005	0.451	0.621	1.34695e-95	TFAP2C
MA0638.1	6.28113e-98	-0.445958	0.521	0.679	3.37297e-95	CREB3
MA0834.1	1.03072e-97	0.522881	0.887	0.792	5.53495e-95	ATF7
MA0042.2	1.76246e-96	-0.453534	0.409	0.576	9.46438e-94	FOXI1
MA0033.2	1.76246e-96	-0.453534	0.409	0.576	9.46438e-94	FOXL1
MA0847.1	1.76246e-96	-0.453534	0.409	0.576	9.46438e-94	FOXD2
MA0848.1	1.76246e-96	-0.453534	0.409	0.576	9.46438e-94	FOXO4
MA0849.1	1.76246e-96	-0.453534	0.409	0.576	9.46438e-94	FOXO6
MA0850.1	1.76246e-96	-0.453534	0.409	0.576	9.46438e-94	FOXP3
MA0496.2	2.31218e-94	0.479654	0.77	0.611	1.24164e-91	MAFK
MA0501.1	3.99193e-94	0.668695	0.886	0.766	2.14367e-91	MAF::NFE2
MA0497.1	3.26852e-93	-0.351187	0.5	0.661	1.7552e-90	MEF2C
MA0039.3	1.1234e-92	-0.477553	0.514	0.669	6.03263e-90	KLF4
MA0852.2	1.33344e-92	-0.440198	0.439	0.599	7.16058e-90	FOXK1
MA0052.2	3.02148e-92	-0.368828	0.487	0.651	1.62254e-89	MEF2A
MA0641.1	3.69484e-92	-0.451035	0.69	0.808	1.98413e-89	ELF4
MA0003.2	5.13171e-92	-0.42214	0.448	0.609	2.75573e-89	TFAP2A
MA0843.1	3.05647e-91	-0.420485	0.388	0.552	1.64132e-88	TEF
MA0474.2	5.97741e-89	-0.4754	0.611	0.744	3.20987e-86	ERG
MA0079.1	1.12794e-88	-0.298056	0.589	0.747	6.05704e-86	SP1
MA0090.2	6.8159e-88	0.65359	0.786	0.626	3.66014e-85	TEAD1
MA0105.3	9.09807e-88	0.517394	0.857	0.75	4.88566e-85	NFKB1
MA0914.1	2.39712e-87	-0.398291	0.43	0.587	1.28725e-84	ISL2
MA1121.1	4.18905e-87	0.670353	0.786	0.634	2.24952e-84	TEAD2
MA0781.1	5.2421e-87	0.465915	0.642	0.48	2.81501e-84	PAX9
MA1103.1	1.1558e-86	-0.411097	0.427	0.588	6.20666e-84	FOXK2
MA0507.1	2.55293e-85	-0.373025	0.436	0.591	1.37092e-82	POU2F2
MA0613.1	9.91473e-84	-0.404661	0.401	0.559	5.32421e-81	FOXG1
MA0645.1	1.21557e-83	-0.468146	0.726	0.822	6.5276e-81	ETV6
MA0065.1	1.39207e-83	0.509491	0.39	0.251	7.47544e-81	PPARG::RXRA
MA0080.4	1.77336e-79	-0.519546	0.729	0.819	9.52295e-77	SPI1
MA0686.1	5.04677e-79	-0.388156	0.519	0.665	2.71011e-76	SPDEF
MA0469.2	1.52261e-78	-0.389917	0.44	0.585	8.1764e-76	E2F3
MA1122.1	2.21525e-77	-0.318626	0.577	0.708	1.18959e-74	TFDP1
MA0752.1	3.3493e-77	-0.396735	0.521	0.668	1.79858e-74	ZNF410
MA0727.1	3.59353e-77	-0.440737	0.223	0.362	1.92972e-74	NR3C2
MA0908.1	1.05482e-75	-0.374001	0.483	0.634	5.6644e-73	HOXD11
MA0873.1	1.71935e-75	-0.37816	0.441	0.592	9.23289e-73	HOXD12
MA1147.1	5.33658e-75	-0.401011	0.4	0.558	2.86574e-72	NR4A2::RXRA
MA0749.1	1.70723e-73	-0.382868	0.38	0.531	9.16781e-71	ZBED1
MA0637.1	7.12987e-73	-0.35664	0.441	0.582	3.82874e-70	CENPB
MA0779.1	1.46121e-72	0.420172	0.661	0.503	7.84671e-70	PAX1
MA0524.2	8.69816e-72	-0.363172	0.427	0.584	4.67091e-69	TFAP2C
MA0811.1	1.49215e-71	-0.366714	0.435	0.587	8.01282e-69	TFAP2B
MA1129.1	9.92244e-71	0.42916	0.848	0.765	5.32835e-68	FOSL1::JUN(var.2)
MA0600.1	7.90062e-70	-0.366668	0.583	0.706	4.24263e-67	RFX2
MA0042.1	1.44935e-69	-0.315201	0.486	0.623	7.78299e-67	FOXI1
MA0810.1	3.06101e-69	-0.31662	0.468	0.612	1.64376e-66	TFAP2A(var.2)
MA0906.1	7.16928e-69	-0.361514	0.447	0.58	3.8499e-66	HOXC12
MA0593.1	1.77611e-68	-0.350676	0.503	0.635	9.53769e-66	FOXP2
MA0024.1	2.44481e-67	-0.363445	0.407	0.548	1.31286e-64	E2F1
MA0098.3	4.13626e-67	-0.408628	0.644	0.751	2.22117e-64	ETS1
MA0733.1	2.24031e-65	-0.301086	0.624	0.73	1.20305e-62	EGR4
MA0060.2	5.45925e-65	-0.349231	0.462	0.604	2.93162e-62	NFYA
MA0735.1	2.31812e-64	-0.34015	0.495	0.64	1.24483e-61	GLIS1
MA0659.1	7.15801e-64	0.360862	0.623	0.476	3.84385e-61	MAFG
MA0812.1	7.32872e-64	-0.342786	0.458	0.605	3.93552e-61	TFAP2B(var.2)
MA0149.1	1.59967e-62	0.265872	0.846	0.735	8.59025e-60	EWSR1-FLI1
MA0007.2	2.3056e-61	-0.389652	0.32	0.461	1.23811e-58	AR
MA0651.1	5.81096e-60	-0.3321	0.43	0.569	3.12049e-57	HOXC11
MA0113.3	1.77103e-59	-0.383405	0.231	0.358	9.51043e-57	NR3C1
MA0113.1	2.83442e-56	-0.329455	0.433	0.567	1.52209e-53	NR3C1
MA0088.2	5.058e-55	-0.334676	0.464	0.587	2.71615e-52	ZNF143
MA0666.1	2.69785e-54	-0.316481	0.49	0.609	1.44875e-51	MSX1
MA0708.1	2.69785e-54	-0.316481	0.49	0.609	1.44875e-51	MSX2
MA0876.1	2.69785e-54	-0.316481	0.49	0.609	1.44875e-51	BSX
MA0856.1	5.40144e-54	0.387184	0.338	0.234	2.90057e-51	RXRG
MA0667.1	5.54936e-54	-0.332206	0.452	0.581	2.98001e-51	MYF6
MA0760.1	2.76869e-52	-0.374807	0.656	0.743	1.48679e-49	ERF
MA0634.1	1.21777e-51	-0.303013	0.423	0.551	6.53944e-49	ALX3
MA0100.3	1.55278e-50	-0.307839	0.42	0.552	8.33843e-48	MYB
MA1140.1	1.57725e-50	0.358698	0.843	0.774	8.46981e-48	JUNB(var.2)
MA0734.1	8.61504e-50	-0.300631	0.518	0.641	4.62628e-47	GLI2
MA0527.1	1.14973e-49	-0.288416	0.493	0.612	6.17404e-47	ZBTB33
MA0069.1	1.68183e-49	0.31607	0.676	0.548	9.0314e-47	Pax6
MA0762.1	2.95731e-49	-0.329076	0.705	0.793	1.58807e-46	ETV2
MA0845.1	8.78049e-49	-0.279557	0.441	0.562	4.71512e-46	FOXB1
MA0814.1	2.03467e-48	-0.316695	0.485	0.602	1.09262e-45	TFAP2C(var.2)
MA0105.2	5.05569e-48	0.355751	0.797	0.702	2.7149e-45	NFKB1
MA0083.2	9.39631e-48	-0.312392	0.607	0.702	5.04582e-45	SRF
MA0751.1	1.21885e-47	0.285069	0.676	0.563	6.54521e-45	ZIC4
MA0831.2	1.49238e-47	-0.315767	0.441	0.563	8.0141e-45	TFE3
MA0905.1	2.33614e-47	-0.294032	0.511	0.626	1.2545e-44	HOXC10
MA0844.1	2.68332e-47	-0.306382	0.604	0.712	1.44094e-44	XBP1
MA0060.3	7.75616e-46	-0.29914	0.499	0.618	4.16506e-43	NFYA
MA0598.2	8.01142e-46	-0.32296	0.736	0.811	4.30213e-43	EHF
MA0778.1	1.21457e-45	0.334711	0.777	0.677	6.52221e-43	NFKB2
MA0060.1	1.055e-44	-0.29696	0.476	0.59	5.66535e-42	NFYA
MA0673.1	1.50613e-44	-0.298665	0.46	0.573	8.08794e-42	NKX2-8
MA0025.1	2.20549e-44	-0.284637	0.478	0.579	1.18435e-41	NFIL3
MA1420.1	6.05357e-44	-0.277468	0.601	0.71	3.25077e-41	IRF5
MA0907.1	5.75316e-43	-0.271047	0.457	0.573	3.08945e-40	HOXC13
MA0003.3	2.72992e-42	-0.254116	0.488	0.595	1.46597e-39	TFAP2A
MA1419.1	5.19549e-42	-0.280307	0.643	0.728	2.78998e-39	IRF4
MA0083.1	1.44519e-41	-0.301438	0.552	0.654	7.76067e-39	SRF
MA0122.2	3.06892e-41	-0.271697	0.448	0.556	1.64801e-38	NKX3-2
MA0776.1	3.09715e-39	-0.27179	0.479	0.58	1.66317e-36	MYBL1
MA0690.1	4.00907e-39	0.316765	0.613	0.503	2.15287e-36	TBX21
MA1149.1	8.55788e-36	-0.269721	0.484	0.583	4.59558e-33	RARA::RXRG
MA0066.1	1.57874e-34	-0.282969	0.451	0.558	8.47784e-32	PPARG
MA0156.1	3.92789e-34	0.296812	0.884	0.83	2.10928e-31	FEV
MA0855.1	5.24892e-31	0.279976	0.34	0.26	2.81867e-28	RXRB
MA0495.1	1.7967e-30	0.256772	0.637	0.537	9.64825e-28	MAFF
MA0159.1	3.42328e-30	-0.257402	0.469	0.557	1.8383e-27	RARA::RXRA
MA0513.1	6.70961e-27	0.280982	0.654	0.561	3.60306e-24	SMAD2::SMAD3::SMAD4

## Sheet: PEC_PODO
	p_val	avg_log2FC	pct.1	pct.2	p_val_adj	gene
MA0103.2	1.08322e-46	-1.44793	0.123	0.512	5.8169e-44	ZEB1
MA0830.1	6.05045e-44	-1.41516	0.11	0.491	3.24909e-41	TCF4
MA0592.1	9.0433e-43	-1.20717	0.086	0.359	4.85625e-40	ESRRA
MA0522.2	3.68679e-42	-1.34738	0.113	0.498	1.97981e-39	TCF3
MA1111.1	5.24668e-41	-1.14407	0.106	0.365	2.81747e-38	NR2F2
MA0141.3	3.71479e-40	-1.14935	0.11	0.382	1.99484e-37	ESRRB
MA0103.3	4.6376e-38	-1.14849	0.195	0.504	2.49039e-35	ZEB1
MA0003.2	6.7638e-37	-0.844227	0.291	0.585	3.63216e-34	TFAP2A
MA0820.1	3.00334e-36	-1.07633	0.164	0.515	1.61279e-33	FIGLA
MA0824.1	7.30466e-36	-1.25176	0.151	0.49	3.9226e-33	ID4
MA0080.2	5.31531e-35	-1.01907	0.582	0.869	2.85432e-32	SPI1
MA0160.1	2.91606e-34	-0.994534	0.168	0.418	1.56592e-31	NR4A2
MA0099.2	2.90602e-33	-2.15631	0.61	0.882	1.56053e-30	FOS::JUN
MA0477.1	9.36341e-33	-2.25144	0.623	0.885	5.02815e-30	FOSL1
MA0524.1	2.53297e-32	-0.716694	0.318	0.595	1.3602e-29	TFAP2C
MA0491.1	3.34243e-32	-2.24081	0.596	0.883	1.79489e-29	JUND
MA0526.1	9.61732e-32	-0.936615	0.226	0.519	5.1645e-29	USF2
MA0806.1	3.1143e-31	-0.963508	0.223	0.508	1.67238e-28	TBX4
MA0478.1	8.15422e-31	-2.17742	0.616	0.888	4.37881e-28	FOSL2
MA0490.1	1.22138e-30	-2.2171	0.62	0.885	6.55881e-28	JUNB
MA0156.1	1.73373e-30	-0.984261	0.613	0.843	9.31014e-28	FEV
MA0017.2	2.03231e-30	-0.859835	0.216	0.444	1.09135e-27	NR2F1
MA0150.1	3.95868e-30	-1.05109	0.428	0.695	2.12581e-27	NFE2L2
MA1101.1	5.54123e-30	-1.47494	0.551	0.829	2.97564e-27	BACH2
MA0466.1	1.29502e-29	-0.783064	0.318	0.624	6.95428e-27	CEBPB
MA0801.1	1.29815e-29	-0.962619	0.301	0.57	6.97108e-27	MGA
MA0803.1	1.29815e-29	-0.962619	0.301	0.57	6.97108e-27	TBX15
MA0807.1	1.37794e-29	-0.932295	0.274	0.562	7.39955e-27	TBX5
MA0476.1	1.42298e-29	-2.09812	0.61	0.881	7.64138e-27	FOS
MA0745.1	1.64043e-29	-1.01559	0.185	0.508	8.80912e-27	SNAI2
MA0501.1	1.69783e-29	-1.22063	0.486	0.793	9.11735e-27	MAF::NFE2
MA0106.2	1.83921e-29	-0.92074	0.264	0.527	9.87658e-27	TP53
MA0729.1	1.97531e-29	-0.794738	0.236	0.469	1.06074e-26	RARA
MA0112.3	2.27301e-29	-0.803419	0.233	0.507	1.22061e-26	ESR1
MA0841.1	3.2918e-29	-1.76418	0.603	0.868	1.76769e-26	NFE2
MA0525.1	6.96166e-29	-0.947814	0.26	0.524	3.73841e-26	TP63
MA0489.1	1.37866e-28	-2.04608	0.637	0.891	7.40341e-26	JUN(var.2)
MA0058.2	2.53915e-28	-0.914424	0.288	0.541	1.36352e-25	MAX
MA0099.3	3.27122e-28	-2.057	0.63	0.892	1.75665e-25	FOS::JUN
MA1142.1	3.38872e-28	-2.02691	0.634	0.89	1.81974e-25	FOSL1::JUND
MA1141.1	3.67559e-28	-2.12952	0.634	0.893	1.97379e-25	FOS::JUND
MA0066.1	5.09787e-28	-0.889512	0.277	0.543	2.73756e-25	PPARG
MA1137.1	5.40906e-28	-2.03701	0.63	0.893	2.90466e-25	FOSL1::JUNB
MA1130.1	6.26416e-28	-2.11179	0.627	0.894	3.36385e-25	FOSL2::JUN
MA0017.1	9.57542e-28	-0.973049	0.068	0.245	5.142e-25	NR2F1
MA1128.1	1.0422e-27	-2.05306	0.647	0.898	5.59662e-25	FOSL1::JUN
MA0258.1	1.63589e-27	-0.927123	0.281	0.531	8.78472e-25	ESR2
MA1144.1	1.65243e-27	-2.08206	0.627	0.888	8.87357e-25	FOSL2::JUND
MA1135.1	1.68711e-27	-2.03741	0.63	0.888	9.05978e-25	FOSB::JUNB
MA1134.1	2.27392e-27	-2.07986	0.623	0.885	1.2211e-24	FOS::JUNB
MA0112.2	3.65461e-27	-0.831861	0.295	0.554	1.96253e-24	ESR1
MA0462.1	6.00041e-27	-1.62747	0.62	0.877	3.22222e-24	BATF::JUN
MA0162.2	7.33974e-27	0.383497	0.959	0.806	3.94144e-24	EGR1
MA0802.1	1.0136e-26	-0.824009	0.257	0.518	5.44305e-24	TBR1
MA1138.1	1.08199e-26	-2.01422	0.637	0.887	5.81028e-24	FOSL2::JUNB
MA0093.2	2.80282e-26	-0.813715	0.267	0.514	1.50512e-23	USF1
MA0730.1	4.59892e-26	-0.833895	0.281	0.538	2.46962e-23	RARA(var.2)
MA0805.1	6.3546e-26	-0.89458	0.322	0.571	3.41242e-23	TBX1
MA0046.2	9.16835e-26	-1.04483	0.086	0.24	4.9234e-23	HNF1A
MA0693.2	9.54853e-26	-0.755185	0.284	0.521	5.12756e-23	VDR
MA0258.2	1.21098e-25	-0.890032	0.322	0.543	6.50298e-23	ESR2
MA0856.1	1.2196e-25	-0.864637	0.099	0.256	6.54923e-23	RXRG
MA1132.1	1.64813e-25	-1.68225	0.675	0.891	8.85044e-23	JUN::JUNB
MA0475.1	2.84178e-25	-0.717104	0.692	0.874	1.52604e-22	FLI1
MA0014.2	3.27035e-25	-0.801596	0.284	0.529	1.75618e-22	PAX5
MA0153.2	3.48244e-25	-1.14652	0.096	0.227	1.87007e-22	HNF1B
MA0655.1	8.72308e-25	-1.74525	0.634	0.879	4.68429e-22	JDP2
MA0136.2	1.86005e-24	-0.746802	0.63	0.831	9.98846e-22	ELF5
MA0153.1	2.85478e-24	-0.837008	0.106	0.252	1.53302e-21	HNF1B
MA0093.1	3.10921e-24	-0.687442	0.363	0.597	1.66965e-21	USF1
MA0059.1	3.43214e-24	-0.677048	0.301	0.57	1.84306e-21	MAX::MYC
MA0039.3	1.15695e-23	-0.755703	0.404	0.645	6.21284e-21	KLF4
MA0112.1	1.76031e-23	-0.6805	0.318	0.564	9.45286e-21	ESR1
MA0147.3	2.40285e-23	-0.666701	0.329	0.569	1.29033e-20	MYC
MA0071.1	3.62024e-23	-0.697129	0.195	0.448	1.94407e-20	RORA
MA0154.2	5.20467e-23	-0.692802	0.411	0.64	2.79491e-20	EBF1
MA1105.1	7.89339e-23	-0.711516	0.257	0.512	4.23875e-20	GRHL2
MA0159.1	8.79999e-23	-0.719489	0.277	0.546	4.72559e-20	RARA::RXRA
MA0814.1	1.27541e-22	-0.664884	0.353	0.585	6.84897e-20	TFAP2C(var.2)
MA1112.1	1.80026e-22	-0.69193	0.209	0.405	9.66741e-20	NR4A1
MA0812.1	3.62105e-22	-0.584533	0.336	0.583	1.94451e-19	TFAP2B(var.2)
MA0598.1	5.44408e-22	-0.657303	0.531	0.797	2.92347e-19	EHF
MA0102.3	6.5297e-22	-0.628961	0.384	0.642	3.50645e-19	CEBPA
MA0511.1	8.03751e-22	-0.721361	0.438	0.67	4.31614e-19	RUNX2
MA1147.1	8.82224e-22	-0.675978	0.291	0.534	4.73754e-19	NR4A2::RXRA
MA0620.2	9.30602e-22	-0.696695	0.342	0.566	4.99733e-19	MITF
MA1149.1	9.74914e-22	-0.705076	0.339	0.569	5.23529e-19	RARA::RXRG
MA0855.1	1.00986e-21	-0.771684	0.123	0.277	5.42293e-19	RXRB
MA1148.1	2.07957e-21	-0.676788	0.219	0.381	1.11673e-18	PPARA::RXRA
MA0106.3	2.14718e-21	-0.734791	0.295	0.524	1.15304e-18	TP53
MA1114.1	2.76022e-21	-0.68889	0.401	0.631	1.48224e-18	PBX3
MA0470.1	3.03866e-21	0.449518	0.914	0.707	1.63176e-18	E2F4
MA0484.1	3.24805e-21	-1.04391	0.038	0.181	1.74421e-18	HNF4G
MA0640.1	3.96751e-21	-0.64124	0.63	0.807	2.13055e-18	ELF3
MA0595.1	4.30964e-21	-0.738061	0.384	0.603	2.31428e-18	SREBF1
MA0065.1	4.56434e-21	-0.750918	0.14	0.278	2.45105e-18	PPARG::RXRA
MA0524.2	4.62615e-21	-0.600581	0.318	0.56	2.48424e-18	TFAP2C
MA0138.1	5.19371e-21	-0.587948	0.301	0.532	2.78902e-18	REST
MA0473.1	5.26925e-21	-0.629537	0.733	0.878	2.82959e-18	ELF1
MA1108.1	1.19112e-20	-0.61168	0.366	0.588	6.39631e-18	MXI1
MA0526.2	1.29584e-20	-0.62756	0.322	0.575	6.95868e-18	USF2
MA0698.1	1.69472e-20	-0.708676	0.397	0.627	9.10065e-18	ZBTB18
MA0119.1	2.4531e-20	-0.817892	0.346	0.551	1.31731e-17	NFIC::TLX1
MA0811.1	3.0841e-20	-0.596618	0.336	0.564	1.65616e-17	TFAP2B
MA0688.1	5.52741e-20	-0.671238	0.308	0.524	2.96822e-17	TBX2
MA0466.2	6.15963e-20	-0.580411	0.384	0.607	3.30772e-17	CEBPB
MA0732.1	9.59695e-20	0.420555	0.884	0.716	5.15356e-17	EGR3
MA1146.1	1.0219e-19	-0.612377	0.301	0.518	5.48761e-17	NR1A4::RXRA
MA0058.1	1.11634e-19	-0.603468	0.339	0.57	5.99474e-17	MAX
MA1110.1	1.60055e-19	-0.633563	0.312	0.548	8.59493e-17	NR1H4
MA0114.2	1.69087e-19	-0.970578	0.045	0.183	9.07996e-17	HNF4A
MA0003.3	6.07768e-19	-0.50119	0.363	0.58	3.26371e-16	TFAP2A
MA0486.1	9.01046e-19	-0.581102	0.377	0.594	4.83862e-16	HSF1
MA0800.1	9.59673e-19	-0.629515	0.325	0.538	5.15345e-16	EOMES
MA0821.1	9.80316e-19	-0.641455	0.308	0.53	5.2643e-16	HES5
MA0646.1	1.67902e-18	-0.571075	0.312	0.502	9.01632e-16	GCM1
MA0825.1	1.78721e-18	-0.587776	0.346	0.547	9.59731e-16	MNT
MA0154.3	2.71513e-18	-0.661753	0.401	0.622	1.45803e-15	EBF1
MA0836.1	3.18066e-18	-0.56245	0.387	0.59	1.70802e-15	CEBPD
MA0058.3	5.28408e-18	-0.572291	0.342	0.553	2.83755e-15	MAX
MA0596.1	5.53387e-18	-0.668115	0.401	0.618	2.97169e-15	SREBF2
MA0837.1	6.76398e-18	-0.541761	0.37	0.59	3.63226e-15	CEBPE
MA0690.1	6.91158e-18	-0.655922	0.332	0.526	3.71152e-15	TBX21
MA0115.1	8.09466e-18	-0.642516	0.127	0.282	4.34683e-15	NR1H2::RXRA
MA0074.1	8.48559e-18	-0.590889	0.301	0.496	4.55676e-15	RXRA::VDR
MA0105.4	1.06231e-17	-0.663991	0.442	0.663	5.70459e-15	NFKB1
MA0861.1	1.29216e-17	-0.602324	0.336	0.535	6.93888e-15	TP73
MA0647.1	1.57015e-17	-0.667349	0.284	0.511	8.43169e-15	GRHL1
MA1120.1	1.89965e-17	-0.587484	0.397	0.589	1.02011e-14	SOX13
MA0782.1	3.09138e-17	-0.660823	0.325	0.539	1.66007e-14	PKNOX1
MA0504.1	7.66056e-17	-0.476311	0.24	0.441	4.11372e-14	NR2C2
MA0771.1	8.34217e-17	-0.505215	0.332	0.562	4.47974e-14	HSF4
MA0822.1	1.03553e-16	-0.58687	0.284	0.5	5.56079e-14	HES7
MA0007.2	1.03995e-16	-0.617249	0.26	0.439	5.58454e-14	AR
MA0104.4	1.792e-16	-0.518232	0.384	0.578	9.62303e-14	MYCN
MA0810.1	2.00383e-16	-0.451226	0.408	0.589	1.07606e-13	TFAP2A(var.2)
MA0105.2	2.59379e-16	-0.602839	0.507	0.723	1.39287e-13	NFKB1
MA0813.1	3.25156e-16	-0.509904	0.387	0.596	1.74609e-13	TFAP2B(var.3)
MA0513.1	4.21938e-16	-0.617736	0.408	0.581	2.26581e-13	SMAD2::SMAD3::SMAD4
MA1107.1	7.49718e-16	-0.458018	0.548	0.708	4.02598e-13	KLF9
MA0162.3	8.81679e-16	0.404104	0.842	0.684	4.73462e-13	EGR1
MA0496.2	8.85075e-16	-0.593111	0.438	0.643	4.75285e-13	MAFK
MA0138.2	2.2053e-15	-0.514144	0.329	0.535	1.18425e-12	REST
MA0105.3	3.1737e-15	-0.663814	0.568	0.773	1.70428e-12	NFKB1
MA0871.1	4.57824e-15	-0.528915	0.408	0.585	2.45851e-12	TFEC
MA0506.1	4.96094e-15	0.476665	0.76	0.564	2.66402e-12	NRF1
MA0495.2	7.42079e-15	-0.575703	0.483	0.672	3.98496e-12	MAFF
MA0743.1	8.00419e-15	-0.581404	0.308	0.494	4.29825e-12	SCRT1
MA0486.2	8.58076e-15	-0.470263	0.414	0.597	4.60787e-12	HSF1
MA0838.1	8.90027e-15	-0.489968	0.418	0.606	4.77944e-12	CEBPG
MA0815.1	9.62015e-15	-0.45936	0.394	0.599	5.16602e-12	TFAP2C(var.3)
MA0525.2	1.15829e-14	-0.518106	0.264	0.469	6.22001e-12	TP63
MA0130.1	1.70853e-14	-0.420009	0.435	0.639	9.17481e-12	ZNF354C
MA0598.2	2.12276e-14	-0.522707	0.634	0.8	1.13992e-11	EHF
MA1151.1	2.94268e-14	-0.475763	0.315	0.48	1.58022e-11	RORC
MA0442.1	3.01174e-14	-0.339358	0.397	0.587	1.6173e-11	SOX10
MA0786.1	3.02052e-14	-0.479184	0.356	0.533	1.62202e-11	POU3F1
MA0670.1	3.07651e-14	-0.602125	0.366	0.562	1.65209e-11	NFIA
MA0692.1	5.26692e-14	-0.505554	0.394	0.587	2.82834e-11	TFEB
MA0671.1	5.55188e-14	-0.590926	0.349	0.563	2.98136e-11	NFIX
MA0738.1	5.69973e-14	-0.594659	0.349	0.528	3.06075e-11	HIC2
MA0781.1	5.85672e-14	-0.541759	0.315	0.512	3.14506e-11	PAX9
MA0161.2	6.42824e-14	-0.613269	0.346	0.542	3.45197e-11	NFIC
MA0024.2	8.66867e-14	0.333338	0.894	0.706	4.65507e-11	E2F1
MA0080.4	1.25364e-13	-0.555924	0.675	0.805	6.73206e-11	SPI1
MA0872.1	2.07291e-13	-0.430607	0.397	0.575	1.11315e-10	TFAP2A(var.3)
MA0597.1	3.54597e-13	-0.474917	0.325	0.496	1.90419e-10	THAP1
MA0106.1	4.39611e-13	-0.520263	0.366	0.549	2.36071e-10	TP53
MA0660.1	4.82212e-13	-0.423954	0.432	0.601	2.58948e-10	MEF2B
MA1150.1	4.92008e-13	-0.485537	0.36	0.532	2.64208e-10	RORB
MA0689.1	5.5853e-13	-0.53204	0.377	0.533	2.99931e-10	TBX20
MA0819.1	7.49848e-13	-0.508918	0.39	0.537	4.02669e-10	CLOCK
MA1155.1	8.27297e-13	-0.510844	0.425	0.61	4.44258e-10	ZSCAN4
MA0161.1	8.672e-13	-0.450366	0.411	0.586	4.65687e-10	NFIC
MA0831.1	1.78953e-12	-0.47445	0.428	0.595	9.6098e-10	TFE3
MA0770.1	2.61888e-12	-0.423986	0.38	0.568	1.40634e-09	HSF2
MA0649.1	4.00523e-12	-0.490971	0.411	0.566	2.15081e-09	HEY2
MA0823.1	4.19816e-12	-0.513647	0.401	0.562	2.25441e-09	HEY1
MA0105.1	4.99262e-12	-0.556461	0.568	0.763	2.68104e-09	NFKB1
MA1123.1	8.21232e-12	-0.514441	0.459	0.648	4.41001e-09	TWIST1
MA0719.1	9.13503e-12	-0.46434	0.38	0.536	4.90551e-09	RHOXF1
MA0779.1	1.08277e-11	-0.464342	0.342	0.534	5.81447e-09	PAX1
MA0634.1	1.17684e-11	0.431459	0.682	0.525	6.31962e-09	ALX3
MA0155.1	1.46623e-11	-0.4122	0.479	0.651	7.87367e-09	INSM1
MA0767.1	1.75525e-11	-0.422075	0.325	0.494	9.42571e-09	GCM2
MA0003.1	2.34134e-11	-0.320784	0.469	0.615	1.2573e-08	TFAP2A
MA1119.1	2.57711e-11	-0.453584	0.435	0.606	1.38391e-08	SIX2
MA0036.3	3.45465e-11	-0.443195	0.438	0.615	1.85515e-08	GATA2
MA0733.1	4.16512e-11	0.330523	0.839	0.709	2.23667e-08	EGR4
MA0077.1	4.16677e-11	-0.433545	0.404	0.567	2.23756e-08	SOX9
MA0137.3	4.23748e-11	-0.432094	0.565	0.742	2.27553e-08	STAT1
MA0796.1	4.47514e-11	-0.435273	0.39	0.539	2.40315e-08	TGIF1
MA0144.2	4.73331e-11	-0.430535	0.534	0.709	2.54179e-08	STAT3
MA0828.1	6.11259e-11	-0.445385	0.414	0.568	3.28246e-08	SREBF2(var.2)
MA0833.1	6.37043e-11	-0.442366	0.582	0.729	3.42092e-08	ATF4
MA0645.1	7.81863e-11	-0.442904	0.695	0.807	4.1986e-08	ETV6
MA0107.1	8.39564e-11	-0.533629	0.562	0.769	4.50846e-08	RELA
MA0069.1	1.0145e-10	-0.438716	0.401	0.574	5.44789e-08	Pax6
MA0766.1	1.03227e-10	-0.405626	0.435	0.606	5.54328e-08	GATA5
MA0787.1	1.35465e-10	-0.400552	0.36	0.53	7.27446e-08	POU3F2
MA0163.1	1.36527e-10	-0.319363	0.497	0.663	7.33151e-08	PLAG1
MA0863.1	1.51019e-10	-0.413779	0.366	0.506	8.10973e-08	MTF1
MA0464.2	1.77926e-10	-0.404017	0.39	0.551	9.55463e-08	BHLHE40
MA0101.1	1.81308e-10	-0.545031	0.62	0.773	9.73624e-08	REL
MA0060.1	1.90354e-10	0.390842	0.729	0.567	1.0222e-07	NFYA
MA0673.1	4.40843e-10	-0.414674	0.404	0.556	2.36733e-07	NKX2-8
MA0687.1	4.98433e-10	-0.395746	0.695	0.806	2.67659e-07	SPIC
MA0737.1	5.34464e-10	-0.451403	0.462	0.586	2.87007e-07	GLIS3
MA0793.1	6.30286e-10	-0.403274	0.366	0.515	3.38463e-07	POU6F2
MA0037.3	6.79516e-10	-0.382722	0.452	0.599	3.649e-07	GATA3
MA1122.1	6.97247e-10	0.332816	0.818	0.682	3.74421e-07	TFDP1
MA1109.1	7.227e-10	-0.467426	0.473	0.617	3.8809e-07	NEUROD1
MA1116.1	7.46005e-10	-0.397585	0.476	0.634	4.00605e-07	RBPJ
MA0778.1	7.48726e-10	-0.447397	0.507	0.698	4.02066e-07	NFKB2
MA0783.1	1.12176e-09	-0.467287	0.404	0.553	6.02383e-07	PKNOX2
MA0465.1	1.30413e-09	-0.391191	0.466	0.625	7.0032e-07	CDX2
MA0502.1	1.30911e-09	0.366591	0.688	0.543	7.02993e-07	NFYB
MA0744.1	1.43116e-09	-0.405166	0.363	0.526	7.68534e-07	SCRT2
MA0137.2	1.67995e-09	-0.409706	0.586	0.755	9.02134e-07	STAT1
MA1104.1	1.94359e-09	-0.380021	0.428	0.579	1.04371e-06	GATA6
MA0088.2	2.22863e-09	-0.407693	0.418	0.568	1.19677e-06	ZNF143
MA0145.3	3.06759e-09	-0.412679	0.394	0.538	1.6473e-06	TFCP2
MA0510.1	3.09719e-09	-0.394167	0.527	0.64	1.66319e-06	RFX5
MA0100.3	3.09853e-09	-0.366508	0.373	0.531	1.66391e-06	MYB
MA0472.2	3.47559e-09	0.322539	0.798	0.669	1.86639e-06	EGR2
MA0259.1	4.56067e-09	-0.382292	0.39	0.556	2.44908e-06	ARNT::HIF1A
MA0140.2	4.67924e-09	-0.384178	0.411	0.553	2.51275e-06	GATA1::TAL1
MA0748.1	5.68733e-09	0.375781	0.729	0.585	3.0541e-06	YY2
MA1113.1	5.9778e-09	-0.343377	0.421	0.57	3.21008e-06	PBX2
MA0636.1	7.45189e-09	-0.380728	0.435	0.572	4.00167e-06	BHLHE41
MA0492.1	1.25522e-08	-0.496722	0.661	0.778	6.74052e-06	JUND(var.2)
MA0032.1	1.33746e-08	-0.353137	0.418	0.544	7.18217e-06	FOXC1
MA0784.1	1.56594e-08	-0.332744	0.39	0.52	8.40911e-06	POU1F1
MA0641.1	3.14068e-08	-0.354136	0.699	0.788	1.68654e-05	ELF4
MA0052.2	4.83829e-08	-0.299051	0.486	0.624	2.59816e-05	MEF2A
MA1100.1	5.08032e-08	-0.317732	0.462	0.59	2.72813e-05	ASCL1
MA0048.1	5.11371e-08	-0.3348	0.479	0.608	2.74606e-05	NHLH1
MA0672.1	5.2783e-08	-0.352993	0.421	0.572	2.83445e-05	NKX2-3
MA0795.1	5.58678e-08	-0.335125	0.428	0.562	3.0001e-05	SMAD3
MA0773.1	6.58906e-08	-0.30078	0.486	0.621	3.53832e-05	MEF2D
MA0768.1	6.77363e-08	-0.323416	0.356	0.497	3.63744e-05	LEF1
MA0844.1	6.79811e-08	-0.327716	0.548	0.695	3.65058e-05	XBP1
MA0468.1	8.018e-08	-0.305007	0.414	0.566	4.30567e-05	DUX4
MA0663.1	8.55467e-08	-0.346849	0.452	0.552	4.59386e-05	MLX
MA0072.1	8.86813e-08	-0.311118	0.301	0.444	4.76218e-05	RORA(var.2)
MA0791.1	8.93934e-08	-0.299986	0.322	0.461	4.80043e-05	POU4F3
MA0488.1	1.0186e-07	-0.494212	0.671	0.786	5.46988e-05	JUN
MA0878.1	1.2714e-07	-0.302778	0.452	0.601	6.82741e-05	CDX1
MA1154.1	1.34464e-07	-0.329129	0.514	0.644	7.22071e-05	ZNF282
MA0497.1	1.45819e-07	-0.259863	0.493	0.634	7.83047e-05	MEF2C
MA0495.1	2.21928e-07	-0.337575	0.435	0.557	0.000119175	MAFF
MA0664.1	2.75953e-07	-0.32656	0.425	0.554	0.000148187	MLXIPL
MA0839.1	2.77253e-07	-0.320928	0.486	0.602	0.000148885	CREB3L1
MA0036.2	3.26956e-07	-0.336082	0.469	0.596	0.000175575	GATA2
MA1106.1	3.27445e-07	-0.349478	0.497	0.588	0.000175838	HIF1A
MA1421.1	4.45444e-07	-0.321404	0.264	0.393	0.000239204	TCF7L1
MA0789.1	4.9396e-07	-0.329064	0.414	0.52	0.000265257	POU3F4
MA0669.1	5.33889e-07	-0.32819	0.462	0.567	0.000286698	NEUROG2
MA0081.1	5.66378e-07	-0.289837	0.678	0.807	0.000304145	SPIB
MA0900.1	6.14093e-07	-0.314571	0.353	0.495	0.000329768	HOXA2
MA0809.1	6.65146e-07	0.44078	0.771	0.662	0.000357184	TEAD4
MA0702.1	1.02653e-06	0.307371	0.599	0.455	0.000551248	LMX1A
MA0901.1	1.13603e-06	-0.302339	0.479	0.589	0.00061005	HOXB13
MA0050.1	1.29838e-06	-0.259452	0.623	0.726	0.000697229	IRF1
MA0750.2	1.45348e-06	-0.259985	0.712	0.813	0.000780521	ZBTB7A
MA0048.2	1.5075e-06	-0.313569	0.476	0.591	0.000809525	NHLH1
MA0113.1	1.54079e-06	-0.324662	0.442	0.544	0.000827403	NR3C1
MA0713.1	1.75054e-06	0.284986	0.63	0.504	0.00094004	PHOX2A
MA0523.1	1.83421e-06	-0.298588	0.428	0.531	0.000984972	TCF7L2
MA0496.1	1.94847e-06	-0.322342	0.442	0.542	0.00104633	MAFK
MA0060.3	2.79627e-06	0.295892	0.712	0.594	0.0015016	NFYA
MA0665.1	3.10203e-06	-0.332086	0.455	0.579	0.00166579	MSC
MA0734.1	3.24781e-06	-0.298429	0.486	0.621	0.00174407	GLI2
MA1117.1	3.29565e-06	-0.282899	0.551	0.671	0.00176976	RELB
MA0884.1	3.42544e-06	-0.283794	0.421	0.537	0.00183946	DUXA
MA0152.1	3.5656e-06	-0.267251	0.596	0.677	0.00191472	NFATC2
MA0002.1	3.91153e-06	-0.273915	0.479	0.603	0.00210049	RUNX1
MA0113.3	4.28659e-06	-0.355225	0.264	0.337	0.0023019	NR3C1
MA0139.1	5.06285e-06	0.28434	0.729	0.579	0.00271875	CTCF
MA0797.1	7.51962e-06	-0.322447	0.432	0.549	0.00403804	TGIF2
MA0469.2	8.09843e-06	0.266709	0.658	0.557	0.00434885	E2F3
MA1118.1	9.07413e-06	-0.285176	0.51	0.593	0.00487281	SIX1
MA0842.1	1.00587e-05	-0.310539	0.411	0.518	0.00540151	NRL
MA0090.2	1.15934e-05	0.411469	0.791	0.652	0.00622564	TEAD1
MA0659.1	1.19697e-05	-0.293481	0.421	0.504	0.00642771	MAFG
MA0831.2	1.30029e-05	-0.296011	0.428	0.543	0.00698257	TFE3
MA0792.1	1.30155e-05	-0.287819	0.401	0.516	0.00698933	POU5F1B
MA0527.1	1.37502e-05	0.259211	0.682	0.589	0.00738388	ZBTB33
MA0684.1	1.40922e-05	-0.269677	0.524	0.628	0.00756751	RUNX3
MA1121.1	1.76503e-05	0.392507	0.791	0.659	0.0094782	TEAD2
MA0752.1	1.93683e-05	-0.261542	0.545	0.643	0.0104008	ZNF410
MA1143.1	2.05078e-05	-0.252058	0.688	0.768	0.0110127	FOSL1::JUND(var.2)
MA0028.2	2.34306e-05	0.270529	0.753	0.66	0.0125822	ELK1
MA0775.1	2.51742e-05	-0.256569	0.442	0.532	0.0135185	MEIS3
MA0759.1	4.8452e-05	0.260851	0.74	0.647	0.0260187	ELK3
MA1124.1	5.21015e-05	-0.252767	0.5	0.595	0.0279785	ZNF24
MA0785.1	5.27681e-05	-0.251711	0.449	0.541	0.0283365	POU2F1
MA0132.2	5.31004e-05	0.267906	0.538	0.453	0.0285149	PDX1
MA0083.2	5.62635e-05	-0.263286	0.613	0.686	0.0302135	SRF
MA0668.1	5.7807e-05	-0.263359	0.39	0.472	0.0310424	NEUROD2
MA0727.1	6.43531e-05	-0.306167	0.236	0.339	0.0345576	NR3C2
MA0091.1	7.02118e-05	-0.288123	0.524	0.607	0.0377037	TAL1::TCF3
MA1126.1	7.29245e-05	-0.282562	0.699	0.8	0.0391604	FOS::JUN(var.2)
MA0761.1	0.000126158	0.252253	0.774	0.645	0.0677466	ETV1
MA0765.1	0.000145617	0.254542	0.774	0.668	0.0781963	ETV5
MA0018.3	0.000150242	-0.304704	0.716	0.817	0.08068	CREB1
MA0009.2	0.000229779	-0.279944	0.507	0.567	0.123391	T
MA0808.1	0.000429821	0.334272	0.736	0.644	0.230814	TEAD3

## Sheet: TAL
	p_val	avg_log2FC	pct.1	pct.2	p_val_adj	gene
MA0506.1	0	-0.727107	0.323	0.627	0	NRF1
MA0524.1	0	0.828609	0.861	0.525	0	TFAP2C
MA0525.1	0	1.20185	0.815	0.447	0	TP63
MA0003.2	0	0.962573	0.879	0.507	0	TFAP2A
MA0103.2	0	1.91739	0.92	0.404	0	ZEB1
MA0647.1	0	1.13048	0.82	0.43	0	GRHL1
MA0690.1	0	0.898922	0.768	0.463	0	TBX21
MA0743.1	0	1.16405	0.804	0.415	0	SCRT1
MA0745.1	0	1.6518	0.88	0.41	0	SNAI2
MA0786.1	0	0.797296	0.782	0.469	0	POU3F1
MA0787.1	0	0.759154	0.772	0.468	0	POU3F2
MA0801.1	0	1.19836	0.858	0.494	0	MGA
MA0802.1	0	1.02832	0.789	0.447	0	TBR1
MA0803.1	0	1.19836	0.858	0.494	0	TBX15
MA0805.1	0	1.1003	0.842	0.499	0	TBX1
MA0806.1	0	1.12521	0.794	0.432	0	TBX4
MA0807.1	0	1.15145	0.851	0.485	0	TBX5
MA0811.1	0	0.776299	0.807	0.5	0	TFAP2B
MA0820.1	0	1.41286	0.848	0.427	0	FIGLA
MA0824.1	0	1.73882	0.855	0.394	0	ID4
MA0522.2	0	1.9296	0.9	0.392	0	TCF3
MA0830.1	0	1.93304	0.89	0.385	0	TCF4
MA1105.1	0	1.06174	0.82	0.431	0	GRHL2
MA0039.3	0	0.993365	0.894	0.58	0	KLF4
MA1107.1	0	0.713164	0.908	0.656	0	KLF9
MA0103.3	0	1.58641	0.886	0.404	0	ZEB1
MA0688.1	1.39153e-305	0.839122	0.755	0.464	7.47254e-303	TBX2
MA0800.1	3.04993e-304	0.84915	0.776	0.476	1.63781e-301	EOMES
MA0141.3	3.60675e-304	0.995591	0.614	0.319	1.93683e-301	ESRRB
MA0793.1	1.5294e-303	0.785443	0.749	0.455	8.21286e-301	POU6F2
MA0888.1	7.0458e-302	0.810686	0.702	0.398	3.78359e-299	EVX2
MA0785.1	1.65006e-301	0.731794	0.777	0.481	8.86081e-299	POU2F1
MA0903.1	7.09987e-300	0.803603	0.69	0.389	3.81263e-297	HOXB3
MA0106.2	8.72159e-300	0.92388	0.758	0.465	4.6835e-297	TP53
MA1135.1	5.29161e-299	2.15586	0.986	0.858	2.8416e-296	FOSB::JUNB
MA0808.1	4.19069e-298	1.12356	0.861	0.592	2.2504e-295	TEAD3
MA0783.1	2.82672e-295	0.924393	0.788	0.492	1.51795e-292	PKNOX2
MA0524.2	7.31981e-295	0.737186	0.79	0.498	3.93074e-292	TFAP2C
MA0814.1	8.66137e-295	0.797512	0.809	0.526	4.65116e-292	TFAP2C(var.2)
MA0792.1	7.60858e-294	0.744388	0.753	0.455	4.08581e-291	POU5F1B
MA0099.2	1.10283e-293	1.99961	0.983	0.852	5.92219e-291	FOS::JUN
MA0789.1	8.7541e-293	0.743236	0.753	0.461	4.70095e-290	POU3F4
MA0090.2	2.68872e-291	1.07482	0.868	0.603	1.44384e-288	TEAD1
MA0145.3	3.13302e-291	0.814998	0.778	0.477	1.68243e-288	TFCP2
MA0477.1	4.19033e-291	2.11711	0.982	0.855	2.25021e-288	FOSL1
MA0478.1	2.70432e-290	2.12841	0.985	0.859	1.45222e-287	FOSL2
MA1121.1	7.74385e-290	1.07766	0.872	0.609	4.15845e-287	TEAD2
MA1144.1	3.07651e-289	2.14869	0.987	0.858	1.65208e-286	FOSL2::JUND
MA0738.1	1.09534e-288	0.897085	0.764	0.467	5.88197e-286	HIC2
MA0612.1	2.4956e-288	0.787233	0.706	0.425	1.34014e-285	EMX1
MA0900.1	3.53289e-286	0.777707	0.729	0.435	1.89716e-283	HOXA2
MA1138.1	6.04e-286	2.1124	0.986	0.857	3.24348e-283	FOSL2::JUNB
MA0491.1	9.13377e-284	2.12377	0.982	0.852	4.90483e-281	JUND
MA1134.1	6.10226e-283	2.11958	0.986	0.855	3.27691e-280	FOS::JUNB
MA0099.3	8.48463e-282	2.08829	0.987	0.863	4.55624e-279	FOS::JUN
MA0058.2	3.06337e-279	0.91536	0.768	0.48	1.64503e-276	MAX
MA0490.1	6.13151e-279	2.11476	0.983	0.856	3.29262e-276	JUNB
MA0782.1	1.4577e-277	0.900722	0.769	0.478	7.82787e-275	PKNOX1
MA0744.1	1.51551e-275	0.791238	0.755	0.466	8.13827e-273	SCRT2
MA0861.1	2.17093e-273	0.820619	0.749	0.479	1.16579e-270	TP73
MA0592.1	2.73731e-273	0.935584	0.569	0.302	1.46994e-270	ESRRA
MA0510.1	1.46043e-271	0.751732	0.846	0.588	7.84249e-269	RFX5
MA0902.1	6.79142e-271	0.750293	0.654	0.369	3.64699e-268	HOXB2
MA0258.1	5.97472e-270	0.918133	0.758	0.471	3.20842e-267	ESR2
MA0258.2	9.22896e-270	0.86738	0.768	0.484	4.95595e-267	ESR2
MA1142.1	1.85934e-268	2.00215	0.984	0.862	9.98467e-266	FOSL1::JUND
MA0150.1	3.19024e-266	0.967913	0.886	0.643	1.71316e-263	NFE2L2
MA1141.1	5.82734e-264	2.07053	0.984	0.865	3.12928e-261	FOS::JUND
MA1115.1	6.89641e-264	0.672759	0.775	0.501	3.70337e-261	POU5F1
MA1128.1	1.17626e-262	2.03961	0.986	0.871	6.31651e-260	FOSL1::JUN
MA0470.1	1.68606e-262	-0.544586	0.514	0.758	9.05412e-260	E2F4
MA1130.1	9.22063e-261	2.05544	0.986	0.866	4.95148e-258	FOSL2::JUN
MA0674.1	4.16031e-259	0.697268	0.706	0.431	2.23408e-256	NKX6-1
MA1137.1	4.26196e-259	1.99947	0.985	0.865	2.28867e-256	FOSL1::JUNB
MA0809.1	8.0312e-255	1.01377	0.864	0.615	4.31275e-252	TEAD4
MA0112.1	3.14389e-252	0.70611	0.776	0.507	1.68827e-249	ESR1
MA0476.1	9.24353e-252	1.93002	0.98	0.852	4.96378e-249	FOS
MA0465.1	1.59692e-251	0.68895	0.838	0.57	8.57546e-249	CDX2
MA0788.1	2.07866e-251	0.635558	0.728	0.461	1.11624e-248	POU3F3
MA0723.1	3.17264e-250	0.69651	0.703	0.44	1.70371e-247	VAX2
MA0080.1	1.10005e-246	-0.514233	0.654	0.824	5.90727e-244	SPI1
MA0098.1	1.10005e-246	-0.514233	0.654	0.824	5.90727e-244	ETS1
MA0661.1	2.50155e-246	0.706906	0.672	0.399	1.34333e-243	MEOX1
MA0655.1	3.51783e-246	1.75324	0.981	0.849	1.88907e-243	JDP2
MA0841.1	1.11467e-242	1.59117	0.974	0.836	5.9858e-240	NFE2
MA0812.1	1.08696e-238	0.662642	0.789	0.528	5.83695e-236	TFAP2B(var.2)
MA0106.3	5.63391e-237	0.784292	0.737	0.468	3.02541e-234	TP53
MA0784.1	5.69501e-237	0.616572	0.725	0.468	3.05822e-234	POU1F1
MA0887.1	3.1858e-234	0.700356	0.66	0.391	1.71077e-231	EVX1
MA0489.1	4.24754e-234	1.82954	0.984	0.863	2.28093e-231	JUN(var.2)
MA1114.1	7.43579e-234	0.733501	0.824	0.579	3.99302e-231	PBX3
MA1132.1	9.32827e-234	1.62522	0.981	0.865	5.00928e-231	JUN::JUNB
MA0706.1	7.62813e-232	0.670575	0.699	0.444	4.0963e-229	MEOX2
MA0689.1	4.04097e-230	0.709614	0.742	0.479	2.17e-227	TBX20
MA0665.1	8.07873e-230	0.738171	0.784	0.526	4.33828e-227	MSC
MA0112.2	9.07502e-229	0.749361	0.757	0.499	4.87329e-226	ESR1
MA0722.1	3.05402e-227	0.664883	0.598	0.348	1.64001e-224	VAX1
MA0810.1	4.01376e-225	0.55727	0.788	0.537	2.15539e-222	TFAP2A(var.2)
MA0160.1	4.73033e-225	0.777395	0.615	0.365	2.54019e-222	NR4A2
MA1155.1	1.94032e-224	0.752692	0.807	0.558	1.04195e-221	ZSCAN4
MA0813.1	1.07087e-221	0.620517	0.793	0.544	5.75059e-219	TFAP2B(var.3)
MA0501.1	1.66623e-217	1.0067	0.935	0.751	8.94765e-215	MAF::NFE2
MA0886.1	6.25363e-217	0.643089	0.645	0.39	3.3582e-214	EMX2
MA0791.1	1.81866e-216	0.585507	0.67	0.407	9.76621e-214	POU4F3
MA0725.1	2.68454e-216	0.633685	0.631	0.38	1.4416e-213	VSX1
MA0726.1	2.68454e-216	0.633685	0.631	0.38	1.4416e-213	VSX2
MA1119.1	4.75137e-215	0.654839	0.798	0.556	2.55149e-212	SIX2
MA0507.1	5.21894e-212	0.585878	0.758	0.516	2.80257e-209	POU2F2
MA0683.1	1.85793e-211	0.589592	0.689	0.437	9.97709e-209	POU4F2
MA0132.2	1.88049e-210	0.62959	0.656	0.405	1.00982e-207	PDX1
MA0675.1	9.22296e-209	0.623878	0.691	0.443	4.95273e-206	NKX6-2
MA0090.1	1.09838e-208	0.860596	0.839	0.603	5.89831e-206	TEAD1
MA0796.1	8.87622e-208	0.697022	0.74	0.487	4.76653e-205	TGIF1
MA1100.1	5.9018e-207	0.59187	0.782	0.54	3.16927e-204	ASCL1
MA0066.1	6.38671e-207	0.751947	0.739	0.49	3.42966e-204	PPARG
MA1101.1	8.00103e-204	1.15408	0.955	0.792	4.29655e-201	BACH2
MA0710.1	3.16279e-203	0.626062	0.652	0.406	1.69842e-200	NOTO
MA1149.1	5.27086e-202	0.664663	0.76	0.518	2.83045e-199	RARA::RXRG
MA0157.1	2.45269e-199	0.613542	0.774	0.538	1.3171e-196	FOXO3
MA0815.1	2.82423e-199	0.586434	0.786	0.549	1.51661e-196	TFAP2C(var.3)
MA1118.1	1.48172e-195	0.618678	0.774	0.547	7.95686e-193	SIX1
MA0148.3	1.87206e-195	0.598634	0.754	0.512	1.0053e-192	FOXA1
MA0138.1	7.22033e-194	0.591127	0.717	0.483	3.87732e-191	REST
MA0106.1	9.31994e-194	0.688784	0.734	0.5	5.00481e-191	TP53
MA0890.1	5.48282e-192	0.609208	0.71	0.47	2.94428e-189	GBX2
MA0003.3	5.54878e-192	0.546245	0.761	0.531	2.97969e-189	TFAP2A
MA0790.1	1.04928e-191	0.554415	0.654	0.41	5.63466e-189	POU4F1
MA0462.1	1.24987e-191	1.31927	0.974	0.848	6.71179e-189	BATF::JUN
MA0765.1	5.82307e-190	-0.658806	0.517	0.708	3.12699e-187	ETV5
MA0893.1	2.08587e-188	0.561306	0.661	0.421	1.12011e-185	GSX2
MA0042.2	2.9419e-188	0.586209	0.729	0.501	1.5798e-185	FOXI1
MA0033.2	2.9419e-188	0.586209	0.729	0.501	1.5798e-185	FOXL1
MA0847.1	2.9419e-188	0.586209	0.729	0.501	1.5798e-185	FOXD2
MA0848.1	2.9419e-188	0.586209	0.729	0.501	1.5798e-185	FOXO4
MA0849.1	2.9419e-188	0.586209	0.729	0.501	1.5798e-185	FOXO6
MA0850.1	2.9419e-188	0.586209	0.729	0.501	1.5798e-185	FOXP3
MA0852.2	1.33771e-187	0.586867	0.762	0.523	7.1835e-185	FOXK1
MA0024.2	4.63114e-186	-0.431802	0.545	0.75	2.48692e-183	E2F1
MA0060.1	1.06387e-185	-0.600317	0.38	0.616	5.71301e-183	NFYA
MA0048.2	2.35505e-185	0.618383	0.77	0.545	1.26466e-182	NHLH1
MA0148.1	4.57588e-185	0.582774	0.785	0.564	2.45725e-182	FOXA1
MA0872.1	1.99648e-184	0.552899	0.753	0.527	1.07211e-181	TFAP2A(var.3)
MA0148.2	1.3566e-183	0.580787	0.784	0.563	7.28494e-181	FOXA1
MA0764.1	7.00329e-183	-0.657203	0.481	0.689	3.76077e-180	ETV4
MA0797.1	1.82909e-181	0.662678	0.733	0.502	9.82221e-179	TGIF2
MA0513.1	3.63762e-181	0.66296	0.765	0.532	1.9534e-178	SMAD2::SMAD3::SMAD4
MA0600.1	2.33333e-180	0.593089	0.844	0.645	1.253e-177	RFX2
MA0481.2	2.32054e-177	0.571591	0.734	0.513	1.24613e-174	FOXP1
MA0138.2	3.59349e-177	0.594676	0.719	0.486	1.92971e-174	REST
MA0730.1	3.81667e-176	0.680775	0.716	0.489	2.04955e-173	RARA(var.2)
MA0899.1	7.73387e-172	0.564682	0.797	0.572	4.15309e-169	HOXA10
MA0595.1	9.06269e-171	0.656091	0.781	0.554	4.86666e-168	SREBF1
MA0707.1	6.80897e-170	0.542459	0.632	0.416	3.65642e-167	MNX1
MA1124.1	3.56984e-169	0.577996	0.772	0.55	1.91701e-166	ZNF24
MA1111.1	2.60551e-168	0.695362	0.527	0.32	1.39916e-165	NR2F2
MA0761.1	3.10904e-168	-0.627361	0.481	0.688	1.66955e-165	ETV1
MA0846.1	7.11797e-168	0.47549	0.756	0.534	3.82235e-165	FOXC2
MA0703.1	8.84673e-167	0.535458	0.588	0.369	4.75069e-164	LMX1B
MA0009.2	2.53708e-165	0.612205	0.733	0.525	1.36241e-162	T
MA0159.1	2.91179e-165	0.636888	0.719	0.498	1.56363e-162	RARA::RXRA
MA0597.1	6.75539e-165	0.580973	0.669	0.451	3.62764e-162	THAP1
MA1110.1	2.21392e-164	0.609	0.719	0.501	1.18887e-161	NR1H4
MA0596.1	1.43476e-163	0.644033	0.786	0.572	7.70467e-161	SREBF2
MA0628.1	1.47924e-162	0.572056	0.515	0.327	7.9435e-160	POU6F1
MA0156.2	3.97987e-161	-0.617411	0.526	0.705	2.13719e-158	FEV
MA0050.2	4.25834e-161	-0.377607	0.674	0.818	2.28673e-158	IRF1
MA0658.1	4.30076e-161	0.546425	0.605	0.384	2.30951e-158	LHX6
MA0673.1	1.60924e-160	0.565591	0.72	0.512	8.64162e-158	NKX2-8
MA0909.1	7.6662e-160	0.526958	0.766	0.549	4.11675e-157	HOXD13
MA0878.1	9.51002e-160	0.535265	0.774	0.556	5.10688e-157	CDX1
MA0526.1	8.95409e-159	0.666196	0.687	0.472	4.80835e-156	USF2
MA0031.1	1.97871e-153	0.524237	0.696	0.487	1.06257e-150	FOXD1
MA0157.2	1.97871e-153	0.524237	0.696	0.487	1.06257e-150	FOXO3
MA0003.1	3.68756e-151	0.406707	0.772	0.574	1.98022e-148	TFAP2A
MA0018.2	3.17083e-150	-0.577162	0.601	0.765	1.70274e-147	CREB1
MA0775.1	2.10511e-149	0.531952	0.698	0.49	1.13044e-146	MEIS3
MA0071.1	3.15248e-148	0.596196	0.616	0.402	1.69288e-145	RORA
MA0525.2	8.79164e-148	0.549862	0.628	0.426	4.72111e-145	TP63
MA0613.1	3.39687e-147	0.497636	0.699	0.49	1.82412e-144	FOXG1
MA0700.1	4.55697e-147	0.518536	0.623	0.419	2.44709e-144	LHX2
MA0618.1	1.62072e-144	0.493564	0.613	0.412	8.70329e-142	LBX1
MA0475.2	2.35607e-144	-0.566431	0.591	0.743	1.26521e-141	FLI1
MA0027.2	2.49243e-144	0.509737	0.69	0.486	1.33843e-141	EN1
MA0901.1	2.56097e-143	0.498738	0.758	0.546	1.37524e-140	HOXB13
MA1116.1	1.4028e-142	0.512156	0.793	0.592	7.53302e-140	RBPJ
MA1113.1	3.72128e-140	0.502422	0.728	0.529	1.99833e-137	PBX2
MA0718.1	4.09983e-139	0.504135	0.648	0.443	2.20161e-136	RAX
MA1103.1	1.12517e-138	0.486381	0.724	0.519	6.04215e-136	FOXK2
MA0702.1	7.11763e-138	0.489248	0.621	0.417	3.82217e-135	LMX1A
MA0671.1	1.561e-137	0.645326	0.728	0.518	8.38258e-135	NFIX
MA0593.1	6.28688e-137	0.482583	0.77	0.572	3.37605e-134	FOXP2
MA0131.2	1.01078e-135	-0.445656	0.369	0.561	5.42789e-133	HINFP
MA0527.1	1.71365e-135	-0.479648	0.443	0.627	9.2023e-133	ZBTB33
MA0511.1	2.11444e-135	0.530047	0.813	0.631	1.13546e-132	RUNX2
MA0670.1	2.50155e-135	0.595178	0.72	0.519	1.34333e-132	NFIA
MA1122.1	2.11158e-133	-0.411384	0.549	0.717	1.13392e-130	TFDP1
MA0060.2	9.76745e-133	-0.487046	0.423	0.616	5.24512e-130	NFYA
MA0088.2	4.78023e-130	0.508974	0.717	0.528	2.56698e-127	ZNF143
MA0698.1	1.08495e-129	0.58944	0.775	0.586	5.82617e-127	ZBTB18
MA0152.1	6.66097e-129	0.469416	0.831	0.638	3.57694e-126	NFATC2
MA0018.1	1.886e-128	-0.518605	0.627	0.759	1.01278e-125	CREB1
MA0098.3	4.05022e-127	-0.516657	0.619	0.76	2.17497e-124	ETS1
MA0760.1	6.46293e-127	-0.524898	0.62	0.753	3.47059e-124	ERF
MA1125.1	1.43823e-125	-0.341588	0.488	0.664	7.7233e-123	ZNF384
MA0060.3	4.90203e-124	-0.469966	0.443	0.634	2.63239e-121	NFYA
MA0076.1	5.27817e-122	-0.519959	0.527	0.685	2.83438e-119	ELK4
MA0032.1	1.59235e-121	0.479822	0.697	0.504	8.55091e-119	FOXC1
MA1146.1	4.1078e-121	0.50316	0.664	0.478	2.20589e-118	NR1A4::RXRA
MA0759.1	3.25597e-120	-0.521408	0.521	0.679	1.74845e-117	ELK3
MA0119.1	6.38262e-120	0.613128	0.71	0.508	3.42747e-117	NFIC::TLX1
MA0484.1	2.28906e-116	-0.889233	0.045	0.211	1.22923e-113	HNF4G
MA0028.2	3.21765e-116	-0.515446	0.546	0.69	1.72788e-113	ELK1
MA1147.1	4.68505e-115	0.49823	0.672	0.495	2.51587e-112	NR4A2::RXRA
MA0032.2	1.67258e-114	0.406369	0.709	0.531	8.98177e-112	FOXC1
MA0154.2	3.43734e-113	0.469865	0.781	0.601	1.84585e-110	EBF1
MA0863.1	4.29768e-113	0.473715	0.652	0.468	2.30786e-110	MTF1
MA0093.2	3.13832e-110	0.518406	0.662	0.473	1.68528e-107	USF1
MA0007.2	6.61333e-110	0.522179	0.574	0.402	3.55136e-107	AR
MA0907.1	9.53848e-110	0.451049	0.696	0.517	5.12216e-107	HOXC13
MA0644.1	3.58957e-109	0.436225	0.675	0.489	1.9276e-106	ESX1
MA0069.1	1.99616e-108	0.46854	0.715	0.536	1.07194e-105	Pax6
MA0894.1	1.4615e-106	0.432726	0.599	0.424	7.84824e-104	HESX1
MA0062.1	9.59312e-106	-0.429617	0.664	0.773	5.1515e-103	GABPA
MA0153.2	2.75002e-105	0.64556	0.213	0.227	1.47676e-102	HNF1B
MA0474.2	1.69703e-104	-0.478492	0.63	0.742	9.11306e-102	ERG
MA0630.1	3.31661e-104	0.418446	0.632	0.457	1.78102e-101	SHOX
MA0721.1	7.63879e-103	0.421459	0.614	0.438	4.10203e-100	UNCX
MA0799.1	5.15826e-102	0.461194	0.802	0.641	2.76998e-99	RFX4
MA0114.2	4.39263e-101	-0.833002	0.048	0.212	2.35884e-98	HNF4A
MA0083.3	5.42586e-101	0.480146	0.807	0.65	2.91369e-98	SRF
MA0780.1	8.69907e-101	0.413936	0.629	0.461	4.6714e-98	PAX3
MA0763.1	4.87194e-100	-0.46045	0.565	0.696	2.61623e-97	ETV3
MA0083.1	6.12239e-100	0.465261	0.765	0.604	3.28772e-97	SRF
MA0875.1	1.26371e-99	0.425471	0.657	0.49	6.7861e-97	BARX1
MA0719.1	1.30498e-99	0.446097	0.672	0.5	7.00772e-97	RHOXF1
MA0889.1	4.8881e-99	0.41539	0.649	0.487	2.62491e-96	GBX1
MA0732.1	1.16111e-97	-0.32565	0.615	0.745	6.23518e-95	EGR3
MA0510.2	2.35981e-97	0.458612	0.826	0.667	1.26722e-94	RFX5
MA0259.1	5.71663e-97	0.437011	0.679	0.522	3.06983e-94	ARNT::HIF1A
MA0892.1	7.89953e-97	0.405897	0.62	0.46	4.24205e-94	GSX1
MA0028.1	1.0392e-96	-0.425185	0.573	0.702	5.58048e-94	ELK1
MA0650.1	1.14764e-96	0.395231	0.737	0.569	6.16284e-94	HOXA13
MA0642.1	5.09621e-96	0.40978	0.68	0.523	2.73667e-93	EN2
MA0905.1	3.13418e-95	0.410994	0.738	0.573	1.68306e-92	HOXC10
MA0822.1	5.19465e-95	0.471984	0.628	0.464	2.78953e-92	HES7
MA0598.1	1.33223e-94	0.398885	0.896	0.768	7.15406e-92	EHF
MA0153.1	3.73234e-93	0.47471	0.292	0.239	2.00426e-90	HNF1B
MA0100.3	3.75136e-93	0.420291	0.659	0.496	2.01448e-90	MYB
MA0154.3	5.40751e-93	0.47182	0.748	0.586	2.90383e-90	EBF1
MA0048.1	1.59504e-92	0.409019	0.732	0.575	8.56536e-90	NHLH1
MA0686.1	7.08567e-92	-0.400026	0.518	0.668	3.805e-89	SPDEF
MA0046.2	9.40563e-92	0.526934	0.238	0.237	5.05082e-89	HNF1A
MA0162.3	1.09895e-91	-0.348788	0.572	0.715	5.90135e-89	EGR1
MA0161.2	1.66807e-91	0.516106	0.676	0.505	8.95754e-89	NFIC
MA0600.2	5.12506e-90	0.441598	0.809	0.648	2.75216e-87	RFX2
MA0737.1	2.30791e-89	0.42802	0.715	0.552	1.23935e-86	GLIS3
MA1129.1	3.52985e-89	-0.445065	0.693	0.801	1.89553e-86	FOSL1::JUN(var.2)
MA0836.1	1.39601e-88	-0.410978	0.463	0.616	7.49657e-86	CEBPD
MA0068.2	2.55325e-88	0.395103	0.561	0.408	1.3711e-85	PAX4
MA0486.1	4.32298e-88	0.412411	0.72	0.558	2.32144e-85	HSF1
MA0804.1	5.87343e-88	0.420587	0.676	0.528	3.15403e-85	TBX19
MA0076.2	9.80085e-87	-0.389955	0.729	0.806	5.26306e-84	ELK4
MA0798.1	9.90791e-87	0.430865	0.806	0.65	5.32055e-84	RFX3
MA0502.1	2.53215e-86	-0.385097	0.418	0.577	1.35976e-83	NFYB
MA0042.1	3.20384e-86	0.343902	0.716	0.57	1.72046e-83	FOXI1
MA0838.1	1.08131e-84	-0.408469	0.485	0.631	5.80665e-82	CEBPG
MA0073.1	3.91628e-84	0.307129	0.853	0.712	2.10304e-81	RREB1
MA0834.1	9.76657e-84	-0.443962	0.726	0.829	5.24465e-81	ATF7
MA0845.1	4.36973e-83	0.337964	0.669	0.509	2.34654e-80	FOXB1
MA0479.1	1.29779e-81	0.385061	0.734	0.589	6.96912e-79	FOXH1
MA1140.1	1.79014e-81	-0.421617	0.699	0.808	9.61303e-79	JUNB(var.2)
MA1109.1	8.4947e-81	0.469369	0.737	0.584	4.56165e-78	NEUROD1
MA0466.2	1.64054e-79	-0.389758	0.488	0.631	8.80969e-77	CEBPB
MA1143.1	3.89257e-79	-0.385805	0.678	0.788	2.09031e-76	FOSL1::JUND(var.2)
MA0634.1	4.65778e-78	0.364847	0.649	0.498	2.50123e-75	ALX3
MA0079.1	6.95449e-78	0.265304	0.828	0.692	3.73456e-75	SP1
MA1418.1	9.06818e-78	-0.329939	0.719	0.803	4.86961e-75	IRF3
MA0112.3	2.11739e-77	0.41083	0.627	0.472	1.13704e-74	ESR1
MA0672.1	2.82415e-77	0.378908	0.688	0.54	1.51657e-74	NKX2-3
MA0517.1	7.24348e-77	-0.292903	0.725	0.809	3.88975e-74	STAT1::STAT2
MA0779.1	7.64256e-77	0.42065	0.656	0.501	4.10406e-74	PAX1
MA0667.1	1.18711e-76	0.391294	0.675	0.529	6.37481e-74	MYF6
MA1106.1	4.60039e-76	0.385691	0.697	0.56	2.47041e-73	HIF1A
MA0781.1	4.2059e-71	0.403732	0.626	0.48	2.25857e-68	PAX9
MA0837.1	6.36106e-69	-0.356282	0.472	0.614	3.41589e-66	CEBPE
MA1150.1	6.49565e-69	0.369769	0.643	0.501	3.48816e-66	RORB
MA0752.1	8.4237e-69	0.354581	0.753	0.614	4.52353e-66	ZNF410
MA0662.1	1.42696e-68	0.335613	0.598	0.452	7.66275e-66	MIXL1
MA0030.1	3.24872e-68	0.32201	0.673	0.528	1.74456e-65	FOXF2
MA0646.1	6.73617e-68	0.356564	0.61	0.472	3.61732e-65	GCM1
MA0043.1	8.86943e-68	-0.348663	0.527	0.652	4.76289e-65	HLF
MA0748.1	1.07364e-67	-0.347808	0.483	0.612	5.76547e-65	YY2
MA0691.1	3.29615e-67	0.401905	0.72	0.587	1.77003e-64	TFAP4
MA0862.1	8.32696e-67	-0.351091	0.5	0.631	4.47158e-64	GMEB2
MA0161.1	1.69051e-66	0.31747	0.708	0.553	9.07803e-64	NFIC
MA0074.1	3.06983e-65	0.346274	0.605	0.465	1.6485e-62	RXRA::VDR
MA0014.2	7.91669e-65	0.369432	0.647	0.495	4.25126e-62	PAX5
MA0654.1	2.62588e-63	0.32956	0.615	0.48	1.4101e-60	ISX
MA0701.1	2.62588e-63	0.32956	0.615	0.48	1.4101e-60	LHX9
MA0716.1	2.62588e-63	0.32956	0.615	0.48	1.4101e-60	PRRX1
MA0717.1	2.62588e-63	0.32956	0.615	0.48	1.4101e-60	RAX2
MA1139.1	1.55753e-61	-0.392985	0.763	0.843	8.36394e-59	FOSL2::JUNB(var.2)
MA0884.1	1.24582e-60	0.317858	0.639	0.51	6.69004e-58	DUXA
MA0113.3	1.3916e-60	0.373735	0.417	0.316	7.47287e-58	NR3C1
MA0024.1	1.18677e-59	-0.331123	0.42	0.548	6.37298e-57	E2F1
MA0668.1	2.58149e-59	0.332092	0.575	0.445	1.38626e-56	NEUROD2
MA0825.1	5.25976e-59	0.350405	0.646	0.518	2.82449e-56	MNT
MA0772.1	1.8442e-58	-0.280773	0.636	0.728	9.90333e-56	IRF7
MA0770.1	2.00582e-58	0.332377	0.669	0.539	1.07712e-55	HSF2
MA1108.1	2.63154e-58	0.344053	0.683	0.561	1.41314e-55	MXI1
MA0727.1	3.67257e-58	0.36925	0.419	0.317	1.97217e-55	NR3C2
MA0024.3	5.47073e-58	-0.315672	0.482	0.599	2.93778e-55	E2F1
MA1112.1	4.28977e-56	0.342862	0.504	0.377	2.30361e-53	NR4A1
MA0867.1	5.14841e-56	0.297841	0.696	0.566	2.7647e-53	SOX4
MA0158.1	6.51677e-56	0.309409	0.602	0.475	3.49951e-53	HOXA5
MA0819.1	6.96696e-56	0.344264	0.631	0.511	3.74126e-53	CLOCK
MA0155.1	1.64186e-55	0.289215	0.755	0.622	8.81678e-53	INSM1
MA0680.1	2.49822e-55	0.294879	0.566	0.446	1.34154e-52	PAX7
MA0842.1	9.82742e-55	0.331797	0.614	0.492	5.27732e-52	NRL
MA0656.1	1.74499e-54	-0.361366	0.771	0.835	9.3706e-52	JDP2(var.2)
MA0873.1	2.97452e-54	0.302143	0.659	0.542	1.59732e-51	HOXD12
MA0724.1	8.55954e-54	0.300009	0.623	0.499	4.59648e-51	VENTX
MA0122.2	1.21301e-53	0.296773	0.638	0.511	6.51385e-51	NKX3-2
MA1151.1	1.36016e-52	0.315628	0.574	0.453	7.30404e-50	RORC
MA1133.1	1.52694e-52	-0.337018	0.731	0.812	8.19969e-50	JUN::JUNB(var.2)
MA0866.1	9.68701e-52	0.289242	0.671	0.554	5.20193e-49	SOX21
MA0486.2	2.26249e-51	0.308604	0.69	0.57	1.21496e-48	HSF1
MA0080.4	3.3851e-50	-0.414091	0.776	0.81	1.8178e-47	SPI1
MA0817.1	9.54096e-50	0.304257	0.515	0.405	5.12349e-47	BHLHE23
MA1120.1	1.12368e-49	0.324454	0.676	0.564	6.03416e-47	SOX13
MA0914.1	1.22857e-49	0.295246	0.649	0.537	6.59743e-47	ISL2
MA0139.1	1.52653e-49	-0.290511	0.486	0.605	8.19744e-47	CTCF
MA0147.3	2.15985e-49	0.317411	0.654	0.544	1.15984e-46	MYC
MA0771.1	2.89792e-49	0.298517	0.655	0.534	1.55618e-46	HSF4
MA0882.1	4.12391e-49	0.279747	0.651	0.534	2.21454e-46	DLX6
MA0091.1	3.49144e-48	0.320738	0.696	0.583	1.8749e-45	TAL1::TCF3
MA0058.3	9.74752e-48	0.308416	0.637	0.528	5.23442e-45	MAX
MA1123.1	2.21272e-47	0.352093	0.745	0.62	1.18823e-44	TWIST1
MA0823.1	8.01495e-47	0.313186	0.649	0.538	4.30403e-44	HEY1
MA0083.2	1.96806e-45	0.291455	0.781	0.662	1.05685e-42	SRF
MA1127.1	3.58914e-45	-0.323854	0.803	0.845	1.92737e-42	FOSB::JUN
MA0774.1	6.25478e-45	0.286276	0.649	0.538	3.35882e-42	MEIS2
MA0070.1	1.0541e-44	0.274688	0.696	0.586	5.66051e-42	PBX1
MA0729.1	1.08077e-44	0.289785	0.558	0.442	5.80375e-42	RARA
MA0131.1	2.39334e-44	-0.270673	0.456	0.563	1.28522e-41	HINFP
MA0033.1	3.27694e-44	0.251631	0.591	0.489	1.75972e-41	FOXL1
MA0731.1	8.99061e-44	0.285745	0.765	0.654	4.82796e-41	BCL6B
MA0017.1	1.22345e-43	-0.483652	0.136	0.268	6.56991e-41	NR2F1
MA0839.1	1.68385e-43	0.282631	0.681	0.581	9.04227e-41	CREB3L1
MA0818.1	1.72631e-43	0.286736	0.521	0.415	9.27031e-41	BHLHE22
MA0762.1	7.94942e-43	-0.280545	0.75	0.784	4.26884e-40	ETV2
MA0821.1	7.58125e-42	0.292541	0.619	0.504	4.07113e-39	HES5
MA0072.1	1.73644e-41	0.266043	0.526	0.421	9.3247e-39	RORA(var.2)
MA0678.1	8.83222e-41	0.274425	0.543	0.435	4.7429e-38	OLIG2
MA0645.1	3.43029e-40	-0.306465	0.791	0.809	1.84207e-37	ETV6
MA1145.1	5.68098e-39	-0.305589	0.787	0.837	3.05068e-36	FOSL2::JUND(var.2)
MA0156.1	3.42342e-37	0.317091	0.911	0.822	1.83838e-34	FEV
MA0113.1	4.19169e-37	0.260819	0.626	0.522	2.25094e-34	NR3C1
MA1131.1	4.77079e-37	-0.310672	0.802	0.843	2.56191e-34	FOSL2::JUN(var.2)
MA0104.4	5.34114e-37	0.267375	0.658	0.554	2.86819e-34	MYCN
MA0639.1	4.04047e-36	-0.267247	0.459	0.551	2.16973e-33	DBP
MA0093.1	1.86284e-34	0.260405	0.662	0.576	1.00034e-31	USF1
MA0077.1	2.46259e-34	0.256034	0.65	0.544	1.32241e-31	SOX9
MA0059.1	1.14505e-32	0.262571	0.629	0.55	6.14893e-30	MAX::MYC
MA0620.2	2.19325e-32	0.259614	0.641	0.543	1.17778e-29	MITF
MA0835.1	1.71972e-29	-0.257806	0.766	0.812	9.23491e-27	BATF3

## Sheet: DCT
	p_val	avg_log2FC	pct.1	pct.2	p_val_adj	gene
MA0141.3	1.08282e-79	1.74847	0.854	0.369	5.81474e-77	ESRRB
MA0473.1	2.25344e-70	-1.29507	0.502	0.882	1.2101e-67	ELF1
MA0050.2	1.9701e-63	-0.820028	0.369	0.797	1.05794e-60	IRF1
MA0080.2	3.14894e-63	-1.30466	0.544	0.869	1.69098e-60	SPI1
MA0475.1	4.62979e-56	-1.07035	0.554	0.876	2.4862e-53	FLI1
MA1111.1	1.41643e-54	1.26831	0.739	0.354	7.60621e-52	NR2F2
MA0592.1	2.23197e-50	1.25005	0.739	0.348	1.19857e-47	ESRRA
MA0136.2	3.62939e-49	-1.12177	0.516	0.833	1.94898e-46	ELF5
MA0645.1	1.43925e-46	-1.00797	0.516	0.81	7.72878e-44	ETV6
MA0786.1	1.10128e-43	0.885185	0.836	0.525	5.91387e-41	POU3F1
MA0703.1	4.73405e-43	0.886789	0.742	0.407	2.54218e-40	LMX1B
MA0484.1	1.94571e-42	-1.47033	0.021	0.181	1.04485e-39	HNF4G
MA0750.2	3.34575e-42	-0.798477	0.523	0.816	1.79667e-39	ZBTB7A
MA0707.1	6.7147e-41	0.810483	0.794	0.453	3.60579e-38	MNX1
MA0080.1	1.28775e-40	-0.648625	0.537	0.795	6.91524e-38	SPI1
MA0098.1	1.28775e-40	-0.648625	0.537	0.795	6.91524e-38	ETS1
MA0114.2	5.81208e-40	-1.42413	0.028	0.183	3.12109e-37	HNF4A
MA0160.1	2.71866e-39	1.02706	0.746	0.408	1.45992e-36	NR4A2
MA1125.1	5.88497e-39	-0.60372	0.286	0.635	3.16023e-36	ZNF384
MA0702.1	1.76672e-38	0.814382	0.76	0.452	9.48727e-36	LMX1A
MA0107.1	2.34606e-37	-0.893685	0.474	0.77	1.25983e-34	RELA
MA0792.1	4.37355e-37	0.804336	0.794	0.509	2.3486e-34	POU5F1B
MA0156.1	2.72833e-36	-0.964487	0.606	0.843	1.46511e-33	FEV
MA0017.1	5.97652e-36	-1.10517	0.038	0.246	3.20939e-33	NR2F1
MA0640.1	6.17919e-36	-0.927347	0.564	0.808	3.31823e-33	ELF3
MA0076.2	9.36193e-36	-0.806807	0.526	0.795	5.02736e-33	ELK4
MA0835.1	1.52896e-35	-0.916137	0.575	0.807	8.21054e-33	BATF3
MA0641.1	2.54177e-35	-0.80597	0.498	0.792	1.36493e-32	ELF4
MA0081.1	3.06283e-35	-0.744909	0.571	0.809	1.64474e-32	SPIB
MA0080.4	4.11939e-35	-0.873856	0.554	0.807	2.21211e-32	SPI1
MA0598.1	5.51938e-35	-0.751882	0.554	0.797	2.9639e-32	EHF
MA0661.1	8.82455e-35	0.821655	0.749	0.448	4.73878e-32	MEOX1
MA0598.2	2.47786e-34	-0.849097	0.547	0.801	1.33061e-31	EHF
MA0787.1	1.55352e-33	0.743682	0.819	0.522	8.34241e-31	POU3F2
MA0789.1	2.09262e-33	0.78914	0.805	0.513	1.12374e-30	POU3F4
MA0071.1	2.17901e-33	0.868995	0.749	0.439	1.17013e-30	RORA
MA0687.1	3.33827e-33	-0.732757	0.554	0.808	1.79265e-30	SPIC
MA0528.1	7.17987e-33	-0.367237	0.481	0.763	3.85559e-30	ZNF263
MA0788.1	1.24204e-32	0.711424	0.787	0.509	6.66976e-30	POU3F3
MA0517.1	2.11159e-32	-0.642032	0.523	0.797	1.13392e-29	STAT1::STAT2
MA0718.1	3.36087e-32	0.757181	0.777	0.478	1.80479e-29	RAX
MA0647.1	8.48861e-32	0.876087	0.829	0.501	4.55838e-29	GRHL1
MA0722.1	9.15794e-32	0.754877	0.697	0.392	4.91781e-29	VAX1
MA0902.1	9.56483e-32	0.776928	0.711	0.42	5.13631e-29	HOXB2
MA0785.1	1.04332e-31	0.723969	0.812	0.535	5.60264e-29	POU2F1
MA0634.1	3.33227e-31	0.717961	0.78	0.524	1.78943e-28	ALX3
MA1101.1	1.07071e-30	-1.37806	0.603	0.828	5.74972e-28	BACH2
MA0062.1	1.30944e-30	-0.745341	0.505	0.756	7.03171e-28	GABPA
MA0462.1	1.45251e-30	-1.57095	0.714	0.876	7.79996e-28	BATF::JUN
MA0105.1	9.69908e-30	-0.828324	0.53	0.764	5.20841e-27	NFKB1
MA0132.2	1.37281e-29	0.718213	0.749	0.449	7.372e-27	PDX1
MA0489.1	1.81841e-29	-1.93767	0.728	0.889	9.76484e-27	JUN(var.2)
MA0658.1	3.95147e-29	0.725398	0.697	0.423	2.12194e-26	LHX6
MA1126.1	5.82101e-29	-0.832523	0.568	0.802	3.12588e-26	FOS::JUN(var.2)
MA1145.1	2.40821e-28	-0.839944	0.672	0.83	1.29321e-25	FOSL2::JUND(var.2)
MA0725.1	2.01714e-27	0.672379	0.697	0.425	1.0832e-24	VSX1
MA0726.1	2.01714e-27	0.672379	0.697	0.425	1.0832e-24	VSX2
MA0488.1	2.19449e-27	-0.916827	0.575	0.788	1.17844e-24	JUN
MA0833.1	2.35256e-27	-0.721904	0.47	0.731	1.26333e-24	ATF4
MA0476.1	3.0411e-27	-1.90884	0.721	0.879	1.63307e-24	FOS
MA0653.1	4.21983e-27	-0.644761	0.533	0.751	2.26605e-24	IRF9
MA1418.1	7.76997e-27	-0.614544	0.564	0.79	4.17247e-24	IRF3
MA0630.1	1.5552e-26	0.670766	0.728	0.487	8.35142e-24	SHOX
MA1128.1	1.64001e-26	-1.92446	0.749	0.896	8.80687e-24	FOSL1::JUN
MA1105.1	1.82666e-26	0.747395	0.798	0.502	9.80918e-24	GRHL2
MA0662.1	4.20172e-26	0.669478	0.714	0.477	2.25632e-23	MIXL1
MA0894.1	4.68707e-26	0.667155	0.735	0.453	2.51696e-23	HESX1
MA1141.1	5.66592e-26	-1.93131	0.753	0.891	3.0426e-23	FOS::JUND
MA0137.1	9.62265e-26	-0.585262	0.575	0.786	5.16736e-23	STAT1
MA0893.1	1.15153e-25	0.631994	0.707	0.464	6.18371e-23	GSX2
MA0628.1	1.29884e-25	0.699175	0.631	0.36	6.97477e-23	POU6F1
MA1130.1	1.30275e-25	-1.90938	0.763	0.892	6.99578e-23	FOSL2::JUN
MA1137.1	1.7513e-25	-1.85395	0.756	0.891	9.4045e-23	FOSL1::JUNB
MA0784.1	1.75196e-25	0.60531	0.753	0.514	9.40803e-23	POU1F1
MA1139.1	2.21633e-25	-0.762743	0.672	0.83	1.19017e-22	FOSL2::JUNB(var.2)
MA0888.1	2.43722e-25	0.712071	0.739	0.453	1.30879e-22	EVX2
MA0900.1	2.96196e-25	0.724906	0.77	0.488	1.59057e-22	HOXA2
MA0492.1	3.26568e-25	-0.861751	0.659	0.778	1.75367e-22	JUND(var.2)
MA0477.1	4.14226e-25	-1.84338	0.746	0.882	2.22439e-22	FOSL1
MA0721.1	4.90942e-25	0.65624	0.7	0.469	2.63636e-22	UNCX
MA0471.1	5.43725e-25	-0.456218	0.519	0.731	2.9198e-22	E2F6
MA0490.1	1.47044e-24	-1.84617	0.767	0.883	7.89628e-22	JUNB
MA0495.2	1.64611e-24	-0.713031	0.411	0.673	8.8396e-22	MAFF
MA0778.1	1.72937e-24	-0.691438	0.453	0.699	9.2867e-22	NFKB2
MA1131.1	2.11344e-24	-0.788341	0.7	0.838	1.13492e-21	FOSL2::JUN(var.2)
MA0101.1	2.66826e-24	-0.734327	0.537	0.774	1.43286e-21	REL
MA0655.1	3.40823e-24	-1.61679	0.753	0.877	1.83022e-21	JDP2
MA0105.2	3.69075e-24	-0.688029	0.505	0.723	1.98194e-21	NFKB1
MA0706.1	4.42978e-24	0.639974	0.746	0.49	2.37879e-21	MEOX2
MA0099.2	5.23713e-24	-1.67851	0.76	0.879	2.81234e-21	FOS::JUN
MA0491.1	1.10397e-23	-1.80644	0.756	0.88	5.92834e-21	JUND
MA0656.1	1.15976e-23	-0.729197	0.666	0.825	6.22793e-21	JDP2(var.2)
MA1142.1	1.18741e-23	-1.74253	0.767	0.888	6.37641e-21	FOSL1::JUND
MA0478.1	1.51636e-23	-1.75161	0.763	0.886	8.14288e-21	FOSL2
MA0700.1	2.48042e-23	0.63342	0.7	0.455	1.33199e-20	LHX2
MA0903.1	2.70061e-23	0.676928	0.7	0.444	1.45023e-20	HOXB3
MA0018.3	3.31582e-23	-0.794717	0.669	0.817	1.7806e-20	CREB1
MA0162.2	6.9409e-23	-0.344154	0.61	0.812	3.72727e-20	EGR1
MA0105.3	7.7099e-23	-0.700473	0.551	0.773	4.14022e-20	NFKB1
MA0473.2	9.62466e-23	-0.659368	0.557	0.765	5.16844e-20	ELF1
MA1138.1	1.09584e-22	-1.75101	0.767	0.885	5.88465e-20	FOSL2::JUNB
MA0099.3	1.19879e-22	-1.72545	0.777	0.889	6.43749e-20	FOS::JUN
MA0887.1	1.33914e-22	0.644045	0.718	0.44	7.19118e-20	EVX1
MA0723.1	2.33839e-22	0.588216	0.76	0.487	1.25571e-19	VAX2
MA0481.1	2.41575e-22	-0.458632	0.404	0.641	1.29726e-19	FOXP1
MA0675.1	2.50877e-22	0.60706	0.725	0.488	1.34721e-19	NKX6-2
MA0508.1	2.77323e-22	-0.478949	0.491	0.727	1.48922e-19	PRDM1
MA0762.1	4.16057e-22	-0.621479	0.575	0.781	2.23423e-19	ETV2
MA0886.1	4.91445e-22	0.621701	0.686	0.436	2.63906e-19	EMX2
MA0599.1	6.03233e-22	-0.319395	0.631	0.801	3.23936e-19	KLF5
MA0732.1	6.41018e-22	-0.467045	0.509	0.723	3.44227e-19	EGR3
MA0841.1	7.00106e-22	-1.41227	0.756	0.865	3.75957e-19	NFE2
MA0793.1	9.61629e-22	0.613415	0.763	0.508	5.16395e-19	POU6F2
MA1134.1	1.37768e-21	-1.74007	0.777	0.882	7.39815e-19	FOS::JUNB
MA0149.1	1.477e-21	-0.448561	0.561	0.758	7.9315e-19	EWSR1-FLI1
MA1144.1	1.64053e-21	-1.71776	0.787	0.885	8.80967e-19	FOSL2::JUND
MA1133.1	1.65353e-21	-0.645076	0.662	0.799	8.87943e-19	JUN::JUNB(var.2)
MA0496.2	1.82154e-21	-0.649195	0.404	0.644	9.78168e-19	MAFK
MA0674.1	2.21743e-21	0.593073	0.721	0.481	1.19076e-18	NKX6-1
MA0875.1	2.32876e-21	0.609033	0.746	0.519	1.25055e-18	BARX1
MA1419.1	2.64959e-21	-0.581759	0.502	0.717	1.42283e-18	IRF4
MA0644.1	3.34208e-21	0.61324	0.735	0.522	1.79469e-18	ESX1
MA0470.1	4.0669e-21	-0.450894	0.491	0.714	2.18393e-18	E2F4
MA1127.1	5.27576e-21	-0.69667	0.746	0.838	2.83308e-18	FOSB::JUN
MA0713.1	6.23487e-21	0.564819	0.742	0.502	3.34813e-18	PHOX2A
MA0051.1	7.07373e-21	-0.537251	0.505	0.723	3.79859e-18	IRF2
MA0760.1	7.28698e-21	-0.665663	0.554	0.73	3.91311e-18	ERF
MA1132.1	1.37325e-20	-1.4039	0.805	0.889	7.37434e-18	JUN::JUNB
MA0780.1	2.27095e-20	0.578143	0.739	0.49	1.2195e-17	PAX3
MA1135.1	2.71273e-20	-1.63499	0.798	0.885	1.45674e-17	FOSB::JUNB
MA0838.1	3.11969e-20	-0.605706	0.373	0.607	1.67528e-17	CEBPG
MA0068.2	6.0213e-20	0.567349	0.655	0.434	3.23344e-17	PAX4
MA0710.1	1.25216e-19	0.564567	0.683	0.451	6.72408e-17	NOTO
MA0024.2	1.44872e-19	-0.405392	0.519	0.713	7.7796e-17	E2F1
MA0612.1	1.95763e-19	0.595386	0.718	0.476	1.05124e-16	EMX1
MA0834.1	2.43477e-19	-0.649264	0.659	0.811	1.30747e-16	ATF7
MA1122.1	2.44901e-19	-0.457524	0.481	0.688	1.31512e-16	TFDP1
MA0137.2	2.80344e-19	-0.588955	0.575	0.755	1.50545e-16	STAT1
MA0715.1	5.44456e-19	0.510567	0.756	0.534	2.92373e-16	PROP1
MA0890.1	5.88734e-19	0.595439	0.725	0.513	3.1615e-16	GBX2
MA0050.1	6.41274e-19	-0.497561	0.537	0.727	3.44364e-16	IRF1
MA0079.3	8.90737e-19	-0.276199	0.603	0.764	4.78326e-16	SP1
MA1136.1	9.98029e-19	-0.624966	0.693	0.807	5.35942e-16	FOSB::JUNB(var.2)
MA0137.3	2.22578e-18	-0.593668	0.551	0.742	1.19524e-15	STAT1
MA0889.1	2.41696e-18	0.54421	0.728	0.515	1.29791e-15	GBX1
MA0098.3	2.63151e-18	-0.598135	0.561	0.735	1.41312e-15	ETS1
MA0772.1	3.00538e-18	-0.483283	0.509	0.713	1.61389e-15	IRF7
MA0618.1	4.02055e-18	0.560713	0.641	0.448	2.15904e-15	LBX1
MA0102.3	4.40296e-18	-0.582534	0.408	0.641	2.36439e-15	CEBPA
MA0090.2	7.16109e-18	0.73664	0.857	0.651	3.84551e-15	TEAD1
MA1115.1	2.13984e-17	0.486097	0.78	0.551	1.1491e-14	POU5F1
MA0119.1	2.41365e-17	-0.637964	0.328	0.551	1.29613e-14	NFIC::TLX1
MA0466.1	2.59185e-17	-0.586121	0.411	0.623	1.39182e-14	CEBPB
MA0654.1	3.25268e-17	0.536353	0.718	0.503	1.74669e-14	ISX
MA0701.1	3.25268e-17	0.536353	0.718	0.503	1.74669e-14	LHX9
MA0716.1	3.25268e-17	0.536353	0.718	0.503	1.74669e-14	PRRX1
MA0717.1	3.25268e-17	0.536353	0.718	0.503	1.74669e-14	RAX2
MA0501.1	3.59243e-17	-0.841924	0.652	0.79	1.92913e-14	MAF::NFE2
MA0680.1	3.93074e-17	0.523643	0.669	0.467	2.11081e-14	PAX7
MA0474.2	5.30762e-17	-0.590666	0.561	0.723	2.85019e-14	ERG
MA0018.1	5.65116e-17	-0.55526	0.571	0.736	3.03467e-14	CREB1
MA0652.1	7.39775e-17	-0.498818	0.606	0.745	3.97259e-14	IRF8
MA0765.1	1.08694e-16	-0.579707	0.495	0.673	5.83686e-14	ETV5
MA0103.2	1.40453e-16	0.81661	0.774	0.501	7.54233e-14	ZEB1
MA0909.1	4.48964e-16	0.494812	0.791	0.589	2.41094e-13	HOXD13
MA0836.1	1.20846e-15	-0.51574	0.39	0.589	6.48945e-13	CEBPD
MA0740.1	2.29181e-15	-0.334048	0.509	0.686	1.2307e-12	KLF14
MA0145.3	2.38357e-15	0.521757	0.76	0.532	1.27998e-12	TFCP2
MA0743.1	2.53202e-15	0.597375	0.69	0.488	1.35969e-12	SCRT1
MA0892.1	2.56679e-15	0.477507	0.693	0.488	1.37837e-12	GSX1
MA0475.2	2.70421e-15	-0.55557	0.564	0.715	1.45216e-12	FLI1
MA0809.1	2.95494e-15	0.663185	0.889	0.66	1.5868e-12	TEAD4
MA0153.1	3.22546e-15	0.566267	0.366	0.248	1.73207e-12	HNF1B
MA0162.3	3.81196e-15	-0.399904	0.498	0.69	2.04702e-12	EGR1
MA0522.2	5.91546e-15	0.796253	0.721	0.487	3.1766e-12	TCF3
MA0625.1	5.98436e-15	0.473702	0.847	0.677	3.2136e-12	NFATC3
MA0065.1	6.68179e-15	-0.644158	0.108	0.279	3.58812e-12	PPARG::RXRA
MA0495.1	8.24295e-15	-0.502958	0.359	0.558	4.42646e-12	MAFF
MA0037.1	1.19494e-14	-0.422638	0.411	0.597	6.41681e-12	GATA3
MA1129.1	2.33272e-14	-0.539983	0.672	0.782	1.25267e-11	FOSL1::JUN(var.2)
MA0856.1	2.39608e-14	-0.631644	0.091	0.256	1.2867e-11	RXRG
MA0014.3	5.47663e-14	-0.479141	0.456	0.641	2.94095e-11	PAX5
MA0466.2	5.58054e-14	-0.475585	0.404	0.606	2.99675e-11	CEBPB
MA0754.1	7.36685e-14	0.4866	0.662	0.484	3.956e-11	CUX1
MA0901.1	7.49102e-14	0.468941	0.767	0.585	4.02268e-11	HOXB13
MA0156.2	9.16711e-14	-0.543906	0.488	0.673	4.92274e-11	FEV
MA0507.1	9.41801e-14	0.425714	0.746	0.56	5.05747e-11	POU2F2
MA0733.1	1.13084e-13	-0.376143	0.537	0.714	6.07262e-11	EGR4
MA0105.4	1.14134e-13	-0.529393	0.516	0.662	6.12898e-11	NFKB1
MA0808.1	1.38871e-13	0.629726	0.878	0.641	7.45737e-11	TEAD3
MA0685.1	1.64741e-13	-0.289111	0.585	0.74	8.84659e-11	SP4
MA0830.1	2.18059e-13	0.77699	0.683	0.481	1.17098e-10	TCF4
MA1112.1	9.5032e-13	0.505569	0.551	0.399	5.10322e-10	NR4A1
MA0750.1	9.703e-13	-0.380778	0.463	0.643	5.21051e-10	ZBTB7A
MA0659.1	1.68297e-12	-0.492147	0.366	0.505	9.03756e-10	MAFG
MA0465.1	1.98279e-12	0.44594	0.801	0.619	1.06476e-09	CDX2
MA0028.1	2.51281e-12	-0.442703	0.502	0.679	1.34938e-09	ELK1
MA0755.1	3.54626e-12	0.43137	0.624	0.461	1.90434e-09	CUX2
MA0826.1	4.71699e-12	0.444811	0.582	0.433	2.53302e-09	OLIG1
MA0686.1	5.16999e-12	-0.413206	0.46	0.641	2.77628e-09	SPDEF
MA0745.1	5.58388e-12	0.642424	0.704	0.499	2.99854e-09	SNAI2
MA0837.1	5.76761e-12	-0.441078	0.422	0.589	3.09721e-09	CEBPE
MA0115.1	7.13613e-12	-0.521288	0.125	0.282	3.8321e-09	NR1H2::RXRA
MA0699.1	7.31614e-12	0.447203	0.704	0.546	3.92876e-09	LBX2
MA0027.2	7.74719e-12	0.439253	0.7	0.523	4.16024e-09	EN1
MA0130.1	1.38846e-11	-0.378562	0.474	0.638	7.45601e-09	ZNF354C
MA0103.3	1.49525e-11	0.614998	0.676	0.496	8.02949e-09	ZEB1
MA0076.1	1.71565e-11	-0.479803	0.505	0.656	9.21307e-09	ELK4
MA1421.1	2.41113e-11	-0.415913	0.216	0.393	1.29478e-08	TCF7L1
MA1140.1	4.23587e-11	-0.460042	0.704	0.788	2.27466e-08	JUNB(var.2)
MA1121.1	5.38212e-11	0.551763	0.857	0.658	2.8902e-08	TEAD2
MA0747.1	5.95703e-11	-0.268951	0.603	0.737	3.19892e-08	SP8
MA0642.1	6.37339e-11	0.435972	0.669	0.552	3.42251e-08	EN2
MA0650.1	7.03815e-11	0.384943	0.784	0.599	3.77949e-08	HOXA13
MA0144.2	1.03527e-10	-0.398447	0.585	0.708	5.55941e-08	STAT3
MA0763.1	1.25709e-10	-0.459828	0.554	0.672	6.75055e-08	ETV3
MA0764.1	1.31103e-10	-0.463073	0.502	0.65	7.04025e-08	ETV4
MA0678.1	1.54904e-10	0.412511	0.603	0.453	8.31837e-08	OLIG2
MA0504.1	1.69552e-10	-0.373141	0.265	0.44	9.10496e-08	NR2C2
MA0028.2	2.42187e-10	-0.436131	0.512	0.664	1.30054e-07	ELK1
MA0844.1	2.53511e-10	-0.438739	0.551	0.695	1.36135e-07	XBP1
MA0679.1	6.78202e-10	0.367033	0.624	0.468	3.64194e-07	ONECUT1
MA0824.1	1.30981e-09	0.654968	0.638	0.481	7.0337e-07	ID4
MA0855.1	1.37371e-09	-0.484922	0.136	0.277	7.37683e-07	RXRB
MA0761.1	1.5246e-09	-0.437979	0.523	0.649	8.18712e-07	ETV1
MA0818.1	1.64626e-09	0.410561	0.564	0.434	8.8404e-07	BHLHE22
MA0472.2	1.74238e-09	-0.329359	0.523	0.674	9.35657e-07	EGR2
MA0820.1	2.22231e-09	0.515034	0.655	0.507	1.19338e-06	FIGLA
MA0043.1	2.39717e-09	-0.385459	0.495	0.63	1.28728e-06	HLF
MA0496.1	2.44311e-09	-0.368049	0.376	0.543	1.31195e-06	MAFK
MA0152.1	3.23384e-09	0.357171	0.822	0.673	1.73657e-06	NFATC2
MA0153.2	3.26644e-09	0.542621	0.192	0.225	1.75408e-06	HNF1B
MA0817.1	4.50993e-09	0.397532	0.564	0.424	2.42183e-06	BHLHE23
MA0884.1	4.52577e-09	0.372585	0.666	0.533	2.43034e-06	DUXA
MA0033.1	4.65411e-09	0.323315	0.655	0.507	2.49926e-06	FOXL1
MA0057.1	6.88078e-09	-0.329723	0.613	0.714	3.69498e-06	MZF1(var.2)
MA0759.1	7.66169e-09	-0.400303	0.502	0.651	4.11433e-06	ELK3
MA0790.1	9.45053e-09	0.318137	0.585	0.456	5.07494e-06	POU4F1
MA0073.1	1.12752e-08	-0.266019	0.638	0.741	6.0548e-06	RREB1
MA0095.1	2.13623e-08	-0.272544	0.467	0.62	1.14716e-05	YY1
MA0899.1	2.33716e-08	0.346837	0.739	0.614	1.25505e-05	HOXA10
MA0753.1	2.83702e-08	-0.351747	0.582	0.71	1.52348e-05	ZNF740
MA0744.1	4.10368e-08	0.379629	0.662	0.521	2.20368e-05	SCRT2
MA1123.1	5.04681e-08	-0.399833	0.537	0.646	2.71014e-05	TWIST1
MA0018.2	5.76842e-08	-0.375074	0.669	0.734	3.09764e-05	CREB1
MA1420.1	5.96171e-08	-0.325927	0.575	0.692	3.20144e-05	IRF5
MA0158.1	7.78321e-08	0.298763	0.631	0.498	4.17958e-05	HOXA5
MA0163.1	8.12503e-08	-0.28933	0.561	0.662	4.36314e-05	PLAG1
MA0827.1	8.27927e-08	0.347918	0.557	0.455	4.44597e-05	OLIG3
MA0914.1	9.02928e-08	0.321997	0.676	0.557	4.84872e-05	ISL2
MA0048.1	1.00123e-07	-0.294329	0.488	0.608	5.3766e-05	NHLH1
MA0131.1	1.19776e-07	-0.317854	0.422	0.544	6.432e-05	HINFP
MA0758.1	1.25223e-07	-0.300547	0.523	0.656	6.72446e-05	E2F7
MA1143.1	1.38759e-07	-0.357155	0.693	0.768	7.45137e-05	FOSL1::JUND(var.2)
MA0154.2	1.60802e-07	-0.327824	0.523	0.638	8.63509e-05	EBF1
MA0638.1	1.72692e-07	-0.344287	0.537	0.653	9.27356e-05	CREB3
MA1148.1	2.43175e-07	-0.343803	0.247	0.381	0.000130585	PPARA::RXRA
MA0865.1	2.72418e-07	-0.29169	0.561	0.675	0.000146288	E2F8
MA0024.3	3.47146e-07	-0.313424	0.446	0.578	0.000186417	E2F1
MA0683.1	3.60848e-07	0.297284	0.638	0.484	0.000193776	POU4F2
MA0791.1	3.97303e-07	0.288392	0.603	0.456	0.000213352	POU4F3
MA0695.1	5.84561e-07	-0.272218	0.509	0.636	0.000313909	ZBTB7C
MA0039.3	6.23724e-07	-0.376744	0.54	0.643	0.00033494	KLF4
MA0666.1	7.08433e-07	0.296366	0.711	0.585	0.000380428	MSX1
MA0708.1	7.08433e-07	0.296366	0.711	0.585	0.000380428	MSX2
MA0876.1	7.08433e-07	0.296366	0.711	0.585	0.000380428	BSX
MA0498.2	9.15409e-07	-0.264419	0.38	0.528	0.000491575	MEIS1
MA0657.1	9.32124e-07	-0.290443	0.561	0.681	0.00050055	KLF13
MA0014.2	1.14919e-06	-0.305512	0.404	0.527	0.000617114	PAX5
MA0906.1	1.21618e-06	0.316807	0.662	0.555	0.00065309	HOXC12
MA0046.2	1.22576e-06	0.38631	0.23	0.237	0.000658234	HNF1A
MA0802.1	1.58147e-06	0.330319	0.652	0.511	0.000849248	TBR1
MA0649.1	1.6458e-06	-0.328234	0.453	0.566	0.000883796	HEY2
MA0736.1	1.81264e-06	-0.279442	0.481	0.597	0.000973389	GLIS2
MA1109.1	1.85535e-06	-0.351292	0.491	0.616	0.000996322	NEUROD1
MA0878.1	2.09053e-06	0.305941	0.725	0.597	0.00112261	CDX1
MA1114.1	2.90187e-06	-0.332944	0.526	0.629	0.00155831	PBX3
MA0724.1	4.03932e-06	0.275605	0.61	0.522	0.00216911	VENTX
MA0155.1	5.89809e-06	-0.280419	0.54	0.65	0.00316728	INSM1
MA0828.1	5.90572e-06	0.259984	0.707	0.563	0.00317137	SREBF2(var.2)
MA1117.1	6.71366e-06	-0.291106	0.599	0.67	0.00360524	RELB
MA0596.1	7.32608e-06	-0.320507	0.512	0.616	0.00393411	SREBF2
MA0882.1	8.10012e-06	0.275996	0.672	0.555	0.00434976	DLX6
MA0031.1	8.85662e-06	0.306973	0.638	0.526	0.004756	FOXD1
MA0157.2	8.85662e-06	0.306973	0.638	0.526	0.004756	FOXO3
MA0595.1	9.68942e-06	-0.313835	0.477	0.601	0.00520322	SREBF1
MA0693.2	1.04669e-05	-0.307533	0.415	0.518	0.00562072	VDR
MA0526.1	1.2572e-05	0.32497	0.627	0.513	0.00675116	USF2
MA0007.2	1.26584e-05	-0.319034	0.331	0.438	0.00679754	AR
MA0873.1	1.39618e-05	0.274711	0.679	0.563	0.00749747	HOXD12
MA0668.1	2.81463e-05	0.263108	0.551	0.469	0.0151146	NEUROD2
MA0525.1	3.37868e-05	0.31883	0.638	0.517	0.0181435	TP63
MA0042.2	3.44764e-05	0.270954	0.638	0.545	0.0185138	FOXI1
MA0033.2	3.44764e-05	0.270954	0.638	0.545	0.0185138	FOXL1
MA0847.1	3.44764e-05	0.270954	0.638	0.545	0.0185138	FOXD2
MA0848.1	3.44764e-05	0.270954	0.638	0.545	0.0185138	FOXO4
MA0849.1	3.44764e-05	0.270954	0.638	0.545	0.0185138	FOXO6
MA0850.1	3.44764e-05	0.270954	0.638	0.545	0.0185138	FOXP3
MA0639.1	3.90674e-05	-0.261204	0.408	0.535	0.0209792	DBP
MA0154.3	6.54247e-05	-0.272292	0.544	0.619	0.0351331	EBF1
MA0748.1	7.73532e-05	-0.26046	0.484	0.589	0.0415387	YY2
MA0819.1	8.572e-05	-0.264775	0.429	0.537	0.0460316	CLOCK
MA0806.1	9.4134e-05	0.296044	0.61	0.501	0.05055	TBX4
MA0150.1	9.49043e-05	-0.331537	0.624	0.692	0.0509636	NFE2L2
MA0058.2	9.80595e-05	0.288238	0.648	0.534	0.052658	MAX
MA0258.2	0.000442281	0.259611	0.631	0.538	0.237505	ESR2
MA0727.1	0.000471616	-0.260033	0.289	0.338	0.253258	NR3C2
MA0090.1	0.000488884	0.287631	0.767	0.647	0.26253	TEAD1
MA0665.1	0.000556626	0.251874	0.69	0.575	0.298908	MSC

## Sheet: CNT_PC
	p_val	avg_log2FC	pct.1	pct.2	p_val_adj	gene
MA0103.2	0	1.6339	0.872	0.436	0	ZEB1
MA0647.1	0	1.24771	0.86	0.44	0	GRHL1
MA0145.3	0	0.979403	0.815	0.483	0	TFCP2
MA0745.1	0	1.40284	0.821	0.442	0	SNAI2
MA0820.1	0	1.1802	0.793	0.456	0	FIGLA
MA0824.1	0	1.54918	0.803	0.423	0	ID4
MA0522.2	0	1.58049	0.831	0.427	0	TCF3
MA0830.1	0	1.60344	0.83	0.419	0	TCF4
MA1105.1	0	1.09579	0.829	0.446	0	GRHL2
MA0103.3	0	1.38717	0.825	0.437	0	ZEB1
MA0743.1	1.59285e-252	0.927633	0.738	0.444	8.55362e-250	SCRT1
MA0036.2	4.15646e-248	0.765909	0.815	0.553	2.23202e-245	GATA2
MA0781.1	1.40179e-216	0.790853	0.735	0.466	7.52759e-214	PAX9
MA0786.1	1.44211e-215	0.669897	0.767	0.486	7.74415e-213	POU3F1
MA0465.1	7.84548e-212	0.705138	0.824	0.584	4.21302e-209	CDX2
MA0787.1	1.50894e-210	0.654265	0.754	0.484	8.10301e-208	POU3F2
MA0779.1	1.04905e-207	0.760483	0.756	0.489	5.63338e-205	PAX1
MA0150.1	2.83123e-198	0.937192	0.861	0.659	1.52037e-195	NFE2L2
MA0899.1	4.39189e-194	0.667412	0.805	0.58	2.35844e-191	HOXA10
MA0788.1	1.23491e-191	0.595342	0.73	0.472	6.63144e-189	POU3F3
MA0744.1	3.61591e-185	0.713188	0.737	0.482	1.94174e-182	SCRT2
MA0036.3	1.00432e-181	0.667413	0.789	0.579	5.39321e-179	GATA2
MA0136.2	1.40507e-177	0.809011	0.937	0.807	7.54523e-175	ELF5
MA0640.1	2.37409e-177	0.759392	0.93	0.78	1.27488e-174	ELF3
MA0785.1	2.42941e-171	0.595006	0.74	0.502	1.30459e-168	POU2F1
MA0806.1	8.2172e-168	0.80857	0.703	0.465	4.41264e-165	TBX4
MA0814.1	5.65211e-163	0.649034	0.77	0.546	3.03518e-160	TFAP2C(var.2)
MA1104.1	2.2038e-160	0.617315	0.75	0.544	1.18344e-157	GATA6
MA0766.1	1.06424e-158	0.617397	0.774	0.57	5.71495e-156	GATA5
MA0014.2	1.65633e-158	0.657634	0.718	0.488	8.89449e-156	PAX5
MA0501.1	2.44714e-158	0.976603	0.914	0.763	1.31412e-155	MAF::NFE2
MA0099.2	1.15879e-154	1.62191	0.971	0.86	6.22271e-152	FOS::JUN
MA0037.2	2.33215e-154	0.581796	0.75	0.547	1.25236e-151	GATA3
MA0807.1	7.98223e-153	0.752639	0.741	0.522	4.28646e-150	TBX5
MA0478.1	1.58791e-152	1.71238	0.973	0.867	8.52709e-150	FOSL2
MA0878.1	8.48259e-151	0.578679	0.774	0.566	4.55515e-148	CDX1
MA0477.1	2.78194e-149	1.69686	0.971	0.863	1.4939e-146	FOSL1
MA1119.1	6.08088e-149	0.608709	0.779	0.57	3.26543e-146	SIX2
MA0801.1	6.96454e-149	0.752316	0.748	0.531	3.73996e-146	MGA
MA0803.1	6.96454e-149	0.752316	0.748	0.531	3.73996e-146	TBX15
MA0789.1	7.5454e-145	0.563273	0.704	0.483	4.05188e-142	POU3F4
MA0490.1	3.30342e-144	1.70055	0.97	0.864	1.77394e-141	JUNB
MA0812.1	5.70676e-144	0.565196	0.762	0.544	3.06453e-141	TFAP2B(var.2)
MA0901.1	3.09013e-142	0.545116	0.769	0.553	1.6594e-139	HOXB13
MA0598.2	8.96087e-142	0.652232	0.91	0.776	4.81199e-139	EHF
MA0491.1	5.75833e-141	1.67181	0.968	0.861	3.09222e-138	JUND
MA0782.1	1.61536e-140	0.734693	0.707	0.503	8.67446e-138	PKNOX1
MA1142.1	2.3988e-139	1.61079	0.971	0.87	1.28816e-136	FOSL1::JUND
MA1135.1	5.18572e-138	1.62815	0.968	0.867	2.78473e-135	FOSB::JUNB
MA1134.1	2.19501e-137	1.65566	0.971	0.863	1.17872e-134	FOS::JUNB
MA0792.1	1.63567e-135	0.544065	0.697	0.479	8.78353e-133	POU5F1B
MA0114.2	4.16441e-135	-0.999115	0.06	0.203	2.23629e-132	HNF4A
MA0484.1	3.57793e-134	-1.00682	0.058	0.202	1.92135e-131	HNF4G
MA0037.3	1.01915e-132	0.567205	0.753	0.567	5.47286e-130	GATA3
MA1132.1	1.40242e-132	1.35097	0.972	0.872	7.53101e-130	JUN::JUNB
MA1138.1	1.37964e-131	1.60343	0.971	0.866	7.40869e-129	FOSL2::JUNB
MA0099.3	1.89567e-131	1.58982	0.97	0.872	1.01797e-128	FOS::JUN
MA0791.1	3.20906e-131	0.505595	0.636	0.425	1.72327e-128	POU4F3
MA1141.1	4.74251e-131	1.62612	0.972	0.873	2.54673e-128	FOS::JUND
MA1128.1	6.82647e-129	1.59016	0.972	0.879	3.66582e-126	FOSL1::JUN
MA1101.1	7.03599e-129	1.05846	0.93	0.804	3.77833e-126	BACH2
MA1144.1	4.95689e-128	1.5902	0.97	0.867	2.66185e-125	FOSL2::JUND
MA0665.1	2.6891e-127	0.61893	0.74	0.546	1.44404e-124	MSC
MA0805.1	2.05777e-126	0.687119	0.73	0.536	1.10502e-123	TBX1
MA1118.1	4.3921e-126	0.542095	0.749	0.562	2.35856e-123	SIX1
MA0489.1	3.30118e-125	1.51427	0.968	0.871	1.77274e-122	JUN(var.2)
MA1130.1	3.67044e-125	1.58436	0.97	0.875	1.97103e-122	FOSL2::JUN
MA0784.1	5.33702e-125	0.477724	0.692	0.485	2.86598e-122	POU1F1
MA1137.1	1.76576e-122	1.5307	0.971	0.873	9.48212e-120	FOSL1::JUNB
MA0476.1	6.30723e-121	1.494	0.964	0.86	3.38698e-118	FOS
MA0650.1	2.03029e-120	0.493751	0.761	0.571	1.09027e-117	HOXA13
MA0655.1	8.87554e-120	1.3575	0.963	0.859	4.76616e-117	JDP2
MA0032.1	7.48183e-119	0.516487	0.707	0.51	4.01774e-116	FOXC1
MA0811.1	8.80313e-119	0.528631	0.723	0.529	4.72728e-116	TFAP2B
MA0003.3	1.14944e-118	0.470637	0.737	0.545	6.17247e-116	TFAP2A
MA0003.2	1.92665e-118	0.513153	0.746	0.548	1.03461e-115	TFAP2A
MA0783.1	1.04184e-117	0.671667	0.71	0.52	5.59468e-115	PKNOX2
MA0909.1	2.62699e-117	0.49109	0.749	0.562	1.41069e-114	HOXD13
MA0900.1	9.92794e-116	0.548932	0.661	0.461	5.3313e-113	HOXA2
MA1107.1	6.48849e-113	0.464941	0.834	0.681	3.48432e-110	KLF9
MA0802.1	2.14103e-112	0.600491	0.674	0.483	1.14973e-109	TBR1
MA0009.2	1.23424e-111	0.549814	0.722	0.537	6.62787e-109	T
MA0525.1	5.36447e-111	0.645047	0.683	0.488	2.88072e-108	TP63
MA0661.1	2.79743e-110	0.504884	0.617	0.422	1.50222e-107	MEOX1
MA0841.1	6.31686e-110	1.19067	0.954	0.846	3.39215e-107	NFE2
MA0738.1	9.814e-109	0.623005	0.686	0.494	5.27012e-106	HIC2
MA0139.1	9.64733e-107	0.486245	0.753	0.549	5.18062e-104	CTCF
MA0884.1	9.92781e-107	0.477918	0.685	0.507	5.33123e-104	DUXA
MA0507.1	3.81714e-106	0.4471	0.723	0.533	2.04981e-103	POU2F2
MA0156.1	5.07282e-103	0.634815	0.922	0.824	2.7241e-100	FEV
MA0039.3	2.11156e-102	0.555111	0.779	0.615	1.13391e-99	KLF4
MA0462.1	2.23744e-102	1.08639	0.95	0.858	1.2015e-99	BATF::JUN
MA0810.1	6.85071e-102	0.415096	0.727	0.559	3.67883e-99	TFAP2A(var.2)
MA0106.2	1.83306e-101	0.595163	0.677	0.493	9.84354e-99	TP53
MA0524.1	2.13748e-101	0.434724	0.744	0.562	1.14783e-98	TFAP2C
MA0069.1	4.10887e-101	0.496657	0.722	0.542	2.20647e-98	Pax6
MA0875.1	5.08448e-100	0.471731	0.678	0.494	2.73036e-97	BARX1
MA0799.1	5.8641e-98	0.481329	0.819	0.645	3.14902e-95	RFX4
MA1100.1	1.3895e-97	0.461109	0.729	0.561	7.46164e-95	ASCL1
MA0141.3	9.49047e-96	0.627115	0.53	0.348	5.09638e-93	ESRRB
MA0112.1	1.30403e-95	0.490585	0.699	0.534	7.00265e-93	ESR1
MA0905.1	7.6138e-95	0.448961	0.737	0.58	4.08861e-92	HOXC10
MA0524.2	1.40855e-92	0.460422	0.703	0.528	7.56391e-90	TFAP2C
MA0790.1	1.79461e-91	0.426843	0.597	0.431	9.63705e-89	POU4F1
MA0674.1	9.36761e-91	0.446232	0.627	0.458	5.03041e-88	NKX6-1
MA0468.1	9.84972e-91	0.422109	0.707	0.536	5.2893e-88	DUX4
MA0600.2	5.88739e-87	0.475865	0.82	0.653	3.16153e-84	RFX2
MA0510.2	1.22523e-85	0.456569	0.833	0.673	6.5795e-83	RFX5
MA0675.1	2.85519e-85	0.425616	0.633	0.465	1.53324e-82	NKX6-2
MA0258.2	5.09019e-84	0.553725	0.67	0.515	2.73343e-81	ESR2
MA0719.1	3.94907e-83	0.467048	0.66	0.51	2.12065e-80	RHOXF1
MA1115.1	3.12285e-82	0.407896	0.689	0.53	1.67697e-79	POU5F1
MA0071.1	1.4075e-81	0.4939	0.584	0.417	7.55826e-79	RORA
MA0887.1	1.47977e-81	0.440297	0.582	0.418	7.94638e-79	EVX1
MA0780.1	2.18831e-81	0.407313	0.632	0.468	1.17512e-78	PAX3
MA0080.2	3.07636e-81	0.55252	0.927	0.852	1.652e-78	SPI1
MA0793.1	4.09079e-81	0.434653	0.652	0.486	2.19676e-78	POU6F2
MA0702.1	9.46672e-81	0.409413	0.6	0.43	5.08363e-78	LMX1A
MA0508.2	8.53282e-80	0.401172	0.715	0.562	4.58212e-77	PRDM1
MA0159.1	2.09745e-79	0.501612	0.665	0.518	1.12633e-76	RARA::RXRA
MA0683.1	8.14962e-78	0.387422	0.614	0.462	4.37634e-75	POU4F2
MA1114.1	3.95021e-77	0.482975	0.745	0.605	2.12126e-74	PBX3
MA0861.1	1.17931e-76	0.45724	0.663	0.507	6.33288e-74	TP73
MA1110.1	8.25183e-76	0.45369	0.674	0.519	4.43123e-73	NR1H4
MA0721.1	3.74214e-75	0.391972	0.602	0.448	2.00953e-72	UNCX
MA0112.2	1.08184e-74	0.487997	0.673	0.526	5.80948e-72	ESR1
MA0888.1	1.53973e-74	0.428649	0.592	0.432	8.26837e-72	EVX2
MA0715.1	1.64082e-74	0.342337	0.675	0.512	8.81122e-72	PROP1
MA0612.1	9.41278e-74	0.42875	0.607	0.456	5.05466e-71	EMX1
MA0893.1	3.89915e-73	0.370343	0.602	0.442	2.09384e-70	GSX2
MA0754.1	8.04603e-73	0.376133	0.621	0.462	4.32072e-70	CUX1
MA0863.1	1.33428e-72	0.41841	0.637	0.478	7.16506e-70	MTF1
MA1149.1	1.53038e-72	0.457419	0.689	0.542	8.21816e-70	RARA::RXRG
MA0258.1	9.14049e-72	0.536228	0.652	0.504	4.90844e-69	ESR2
MA0634.1	1.45377e-71	0.375019	0.662	0.503	7.80675e-69	ALX3
MA0091.1	1.7263e-71	0.448858	0.721	0.584	9.27021e-69	TAL1::TCF3
MA0800.1	7.01803e-71	0.458368	0.659	0.511	3.76868e-68	EOMES
MA0070.1	1.26542e-70	0.382965	0.724	0.586	6.79531e-68	PBX1
MA0106.1	4.05961e-70	0.4645	0.673	0.521	2.18001e-67	TP53
MA0600.1	5.52991e-70	0.399593	0.812	0.66	2.96956e-67	RFX2
MA0706.1	6.80311e-70	0.384196	0.63	0.468	3.65327e-67	MEOX2
MA0892.1	1.27908e-69	0.372454	0.621	0.467	6.86868e-67	GSX1
MA0017.1	1.21697e-68	-0.623583	0.149	0.26	6.53514e-66	NR2F1
MA0688.1	1.33182e-68	0.443315	0.647	0.497	7.15186e-66	TBX2
MA0003.1	5.01656e-67	0.301319	0.725	0.592	2.69389e-64	TFAP2A
MA0713.1	1.07299e-64	0.332328	0.626	0.483	5.76196e-62	PHOX2A
MA0804.1	2.21141e-64	0.384769	0.671	0.535	1.18753e-61	TBX19
MA0798.1	2.38642e-64	0.404895	0.807	0.657	1.28151e-61	RFX3
MA0797.1	4.77846e-64	0.453071	0.666	0.525	2.56603e-61	TGIF2
MA0903.1	5.67262e-64	0.407335	0.562	0.427	3.0462e-61	HOXB3
MA0703.1	7.66292e-64	0.367123	0.53	0.39	4.11499e-61	LMX1B
MA0132.2	1.22507e-63	0.374011	0.573	0.432	6.57865e-61	PDX1
MA0644.1	4.15796e-63	0.37057	0.635	0.505	2.23283e-60	ESX1
MA0796.1	4.53944e-63	0.434062	0.653	0.514	2.43768e-60	TGIF1
MA1155.1	5.11517e-63	0.449364	0.708	0.588	2.74685e-60	ZSCAN4
MA0690.1	6.24298e-63	0.43565	0.641	0.5	3.35248e-60	TBX21
MA0815.1	7.95369e-63	0.370398	0.704	0.575	4.27113e-60	TFAP2C(var.3)
MA0817.1	9.81203e-63	0.364173	0.547	0.403	5.26906e-60	BHLHE23
MA0707.1	3.88603e-62	0.342535	0.582	0.435	2.0868e-59	MNX1
MA0678.1	9.43899e-62	0.356731	0.578	0.433	5.06874e-59	OLIG2
MA0510.1	1.85989e-61	0.4011	0.745	0.618	9.9876e-59	RFX5
MA0112.3	2.47701e-61	0.422458	0.618	0.48	1.33015e-58	ESR1
MA0730.1	1.3575e-60	0.454886	0.639	0.514	7.28976e-58	RARA(var.2)
MA0795.1	1.89539e-60	0.382466	0.671	0.538	1.01782e-57	SMAD3
MA0662.1	1.92636e-60	0.338284	0.597	0.458	1.03445e-57	MIXL1
MA0473.2	3.39411e-60	0.385635	0.848	0.745	1.82264e-57	ELF1
MA0698.1	3.94451e-60	0.454842	0.725	0.604	2.1182e-57	ZBTB18
MA0160.1	2.84438e-59	0.443473	0.532	0.391	1.52743e-56	NR4A2
MA0525.2	3.04274e-59	0.364811	0.586	0.443	1.63395e-56	TP63
MA0100.3	7.98208e-59	0.371215	0.646	0.506	4.28638e-56	MYB
MA0642.1	8.27519e-59	0.362276	0.667	0.532	4.44378e-56	EN2
MA1124.1	1.21065e-58	0.376519	0.703	0.572	6.50118e-56	ZNF24
MA0872.1	1.79453e-58	0.34333	0.684	0.55	9.63663e-56	TFAP2A(var.3)
MA0526.1	3.0407e-58	0.452343	0.63	0.492	1.63286e-55	USF2
MA1111.1	3.91762e-58	0.456232	0.484	0.337	2.10376e-55	NR2F2
MA0813.1	4.94788e-58	0.36299	0.691	0.574	2.65701e-55	TFAP2B(var.3)
MA0890.1	6.60258e-58	0.365335	0.625	0.496	3.54559e-55	GBX2
MA0048.2	5.45304e-57	0.384177	0.693	0.57	2.92828e-54	NHLH1
MA0723.1	6.66747e-57	0.354704	0.614	0.468	3.58043e-54	VAX2
MA0828.1	1.34319e-56	0.375722	0.666	0.546	7.21291e-54	SREBF2(var.2)
MA0066.1	1.80933e-56	0.437444	0.646	0.518	9.71612e-54	PPARG
MA0827.1	2.94989e-55	0.341941	0.563	0.437	1.58409e-52	OLIG3
MA0630.1	2.99669e-55	0.317271	0.61	0.469	1.60922e-52	SHOX
MA0673.1	5.19537e-55	0.371485	0.662	0.532	2.78991e-52	NKX2-8
MA0596.1	1.79678e-54	0.43348	0.72	0.594	9.6487e-52	SREBF2
MA0668.1	3.13603e-54	0.343048	0.579	0.45	1.68405e-51	NEUROD2
MA0818.1	3.17567e-54	0.342281	0.553	0.414	1.70534e-51	BHLHE22
MA0757.1	1.45528e-53	0.301774	0.622	0.492	7.81484e-51	ONECUT3
MA0646.1	1.6561e-53	0.347314	0.602	0.48	8.89326e-51	GCM1
MA0597.1	2.3906e-53	0.371125	0.602	0.473	1.28375e-50	THAP1
MA0473.1	3.45486e-52	0.415215	0.928	0.866	1.85526e-49	ELF1
MA0914.1	4.37328e-51	0.313232	0.669	0.538	2.34845e-48	ISL2
MA0595.1	1.20751e-50	0.405255	0.698	0.58	6.48433e-48	SREBF1
MA0667.1	1.25568e-50	0.363766	0.66	0.538	6.74301e-48	MYF6
MA0058.2	7.04119e-50	0.433738	0.635	0.518	3.78112e-47	MAX
MA0722.1	2.28137e-49	0.333726	0.499	0.378	1.2251e-46	VAX1
MA0106.3	2.83951e-49	0.397756	0.619	0.502	1.52482e-46	TP53
MA1112.1	3.79527e-49	0.35766	0.519	0.38	2.03806e-46	NR4A1
MA0906.1	7.34726e-49	0.316199	0.652	0.538	3.94548e-46	HOXC12
MA0140.2	1.06546e-48	0.32765	0.649	0.532	5.72152e-46	GATA1::TAL1
MA0027.2	1.31566e-48	0.32022	0.634	0.506	7.06509e-46	EN1
MA0710.1	4.72337e-48	0.332858	0.562	0.434	2.53645e-45	NOTO
MA0718.1	6.48044e-48	0.313442	0.594	0.462	3.48e-45	RAX
MA0669.1	1.47015e-47	0.331425	0.663	0.547	7.89471e-45	NEUROG2
MA0839.1	2.08638e-47	0.321547	0.69	0.583	1.12038e-44	CREB3L1
MA0755.1	1.53081e-46	0.302996	0.563	0.445	8.22046e-44	CUX2
MA0641.1	1.59416e-46	0.341232	0.861	0.773	8.56066e-44	ELF4
MA0592.1	3.92669e-46	0.41968	0.461	0.334	2.10864e-43	ESRRA
MA0873.1	2.76035e-45	0.310813	0.665	0.546	1.48231e-42	HOXD12
MA0130.1	4.67652e-45	0.287839	0.718	0.62	2.51129e-42	ZNF354C
MA0033.1	6.67585e-45	0.276775	0.611	0.49	3.58493e-42	FOXL1
MA0060.3	5.37504e-44	-0.308566	0.506	0.613	2.8864e-41	NFYA
MA0618.1	2.90407e-43	0.280673	0.555	0.432	1.55949e-40	LBX1
MA0680.1	3.08642e-43	0.285111	0.571	0.451	1.65741e-40	PAX7
MA1106.1	3.1301e-42	0.309664	0.685	0.568	1.68086e-39	HIF1A
MA0014.3	3.90691e-42	0.285006	0.727	0.621	2.09801e-39	PAX5
MA0138.2	5.8407e-42	0.329815	0.625	0.514	3.13646e-39	REST
MA1131.1	3.33531e-41	-0.365385	0.792	0.843	1.79106e-38	FOSL2::JUN(var.2)
MA0672.1	3.402e-41	0.306288	0.662	0.552	1.82687e-38	NKX2-3
MA0152.1	5.41847e-41	0.291395	0.775	0.657	2.90972e-38	NFATC2
MA0882.1	3.13354e-40	0.283335	0.647	0.54	1.68271e-37	DLX6
MA0750.2	3.75896e-40	0.280781	0.884	0.798	2.01856e-37	ZBTB7A
MA0511.1	3.87779e-40	0.340361	0.74	0.653	2.08237e-37	RUNX2
MA0065.1	4.93977e-40	-0.418916	0.202	0.29	2.65265e-37	PPARG::RXRA
MA0752.1	1.34845e-39	0.287939	0.726	0.626	7.24115e-37	ZNF410
MA0767.1	6.96258e-39	0.280796	0.588	0.473	3.7389e-36	GCM2
MA0826.1	8.66655e-39	0.281259	0.528	0.418	4.65394e-36	OLIG1
MA0656.1	1.4465e-38	-0.338265	0.775	0.831	7.7677e-36	JDP2(var.2)
MA0712.1	1.66159e-38	0.275126	0.533	0.424	8.92274e-36	OTX2
MA0679.1	4.04541e-38	0.266242	0.573	0.451	2.17239e-35	ONECUT1
MA0731.1	5.58264e-38	0.30942	0.757	0.66	2.99788e-35	BCL6B
MA0689.1	6.24677e-38	0.32107	0.621	0.513	3.35452e-35	TBX20
MA0834.1	7.09801e-38	-0.32403	0.758	0.819	3.81163e-35	ATF7
MA0138.1	1.37371e-37	0.289642	0.623	0.511	7.37682e-35	REST
MA1147.1	4.61178e-37	0.296746	0.621	0.512	2.47653e-34	NR4A2::RXRA
MA0060.2	5.68979e-37	-0.267848	0.492	0.594	3.05542e-34	NFYA
MA0093.2	6.12882e-37	0.326343	0.602	0.493	3.29118e-34	USF1
MA0060.1	6.77641e-37	-0.290758	0.479	0.586	3.63893e-34	NFYA
MA0908.1	1.20389e-36	0.284111	0.685	0.592	6.46487e-34	HOXD11
MA0472.2	4.07237e-36	0.250704	0.756	0.655	2.18686e-33	EGR2
MA0666.1	7.95627e-36	0.270173	0.668	0.572	4.27251e-33	MSX1
MA0708.1	7.95627e-36	0.270173	0.668	0.572	4.27251e-33	MSX2
MA0876.1	7.95627e-36	0.270173	0.668	0.572	4.27251e-33	BSX
MA1145.1	1.00683e-35	-0.330327	0.78	0.836	5.40669e-33	FOSL2::JUND(var.2)
MA0654.1	1.13385e-35	0.254805	0.601	0.488	6.08875e-33	ISX
MA0701.1	1.13385e-35	0.254805	0.601	0.488	6.08875e-33	LHX9
MA0716.1	1.13385e-35	0.254805	0.601	0.488	6.08875e-33	PRRX1
MA0717.1	1.13385e-35	0.254805	0.601	0.488	6.08875e-33	RAX2
MA0700.1	1.94306e-35	0.264614	0.55	0.442	1.04342e-32	LHX2
MA0729.1	7.85996e-35	0.289518	0.557	0.448	4.2208e-32	RARA
MA0651.1	1.27119e-34	0.268576	0.637	0.527	6.82629e-32	HOXC11
MA1116.1	9.58051e-34	0.289462	0.705	0.618	5.14473e-31	RBPJ
MA0907.1	1.53347e-33	0.263665	0.642	0.535	8.23475e-31	HOXC13
MA0822.1	2.97087e-33	0.310943	0.574	0.482	1.59535e-30	HES7
MA0856.1	7.30758e-33	-0.390362	0.187	0.265	3.92417e-30	RXRG
MA0889.1	8.26164e-33	0.264686	0.601	0.503	4.4365e-30	GBX1
MA0658.1	2.63086e-32	0.262552	0.499	0.414	1.41277e-29	LHX6
MA0610.1	3.37423e-32	0.251138	0.644	0.545	1.81196e-29	DMRT3
MA0513.1	3.4486e-32	0.318906	0.647	0.565	1.8519e-29	SMAD2::SMAD3::SMAD4
MA0153.1	4.57919e-32	0.29914	0.252	0.249	2.45903e-29	HNF1B
MA0105.4	4.79809e-32	0.289013	0.729	0.646	2.57658e-29	NFKB1
MA0115.1	2.4338e-31	-0.354472	0.215	0.292	1.30695e-28	NR1H2::RXRA
MA0598.1	6.74734e-31	0.278428	0.827	0.787	3.62332e-28	EHF
MA0844.1	7.38989e-31	0.258369	0.77	0.678	3.96837e-28	XBP1
MA0105.3	1.3618e-30	0.334229	0.827	0.758	7.31288e-28	NFKB1
MA0153.2	2.50561e-30	0.366578	0.172	0.234	1.34551e-27	HNF1B
MA0259.1	2.74167e-30	0.255952	0.642	0.536	1.47228e-27	ARNT::HIF1A
MA0886.1	6.29007e-30	0.259845	0.525	0.424	3.37776e-27	EMX2
MA0154.3	9.02262e-29	0.302631	0.682	0.606	4.84514e-26	EBF1
MA1150.1	5.87234e-28	0.261165	0.603	0.515	3.15345e-25	RORB
MA0902.1	1.24628e-27	0.255913	0.502	0.41	6.69253e-25	HOXB2
MA0855.1	1.69001e-27	-0.339046	0.214	0.286	9.07536e-25	RXRB
MA0119.1	2.0697e-27	0.339857	0.626	0.533	1.11143e-24	NFIC::TLX1
MA0693.2	3.00162e-27	0.261154	0.596	0.502	1.61187e-24	VDR
MA1109.1	5.57368e-26	0.298038	0.676	0.602	2.99307e-23	NEUROD1
MA0466.1	2.94163e-25	0.250369	0.682	0.607	1.57965e-22	CEBPB
MA1129.1	1.3377e-24	-0.25407	0.737	0.788	7.18346e-22	FOSL1::JUN(var.2)
MA1127.1	5.62361e-24	-0.259894	0.808	0.842	3.01988e-21	FOSB::JUN
MA0670.1	9.93782e-24	0.285296	0.635	0.544	5.33661e-21	NFIA
MA1139.1	2.16725e-22	-0.253063	0.802	0.832	1.16381e-19	FOSL2::JUNB(var.2)
MA0671.1	4.22421e-21	0.292971	0.625	0.547	2.2684e-18	NFIX
MA0101.1	2.95318e-18	0.251239	0.815	0.762	1.58586e-15	REL

## Sheet: IC
	p_val	avg_log2FC	pct.1	pct.2	p_val_adj	gene
MA0042.2	1.38137e-207	1.6072	0.95	0.531	7.41796e-205	FOXI1
MA0033.2	1.38137e-207	1.6072	0.95	0.531	7.41796e-205	FOXL1
MA0847.1	1.38137e-207	1.6072	0.95	0.531	7.41796e-205	FOXD2
MA0848.1	1.38137e-207	1.6072	0.95	0.531	7.41796e-205	FOXO4
MA0849.1	1.38137e-207	1.6072	0.95	0.531	7.41796e-205	FOXO6
MA0850.1	1.38137e-207	1.6072	0.95	0.531	7.41796e-205	FOXP3
MA0613.1	2.90389e-205	1.53606	0.953	0.516	1.55939e-202	FOXG1
MA1103.1	3.05744e-199	1.53665	0.945	0.545	1.64184e-196	FOXK2
MA0481.2	2.49664e-197	1.52985	0.951	0.541	1.3407e-194	FOXP1
MA0852.2	6.39371e-184	1.48235	0.941	0.556	3.43342e-181	FOXK1
MA0031.1	6.65869e-182	1.43693	0.928	0.513	3.57572e-179	FOXD1
MA0157.2	6.65869e-182	1.43693	0.928	0.513	3.57572e-179	FOXO3
MA0593.1	5.52712e-157	1.24555	0.945	0.599	2.96806e-154	FOXP2
MA0157.1	2.34166e-150	1.26324	0.932	0.571	1.25747e-147	FOXO3
MA0846.1	7.4843e-129	0.996029	0.894	0.565	4.01907e-126	FOXC2
MA0030.1	2.96565e-126	1.09972	0.876	0.544	1.59256e-123	FOXF2
MA0148.3	8.8164e-116	1.05154	0.906	0.547	4.73441e-113	FOXA1
MA0032.2	4.59797e-114	0.937209	0.886	0.554	2.46911e-111	FOXC1
MA0845.1	4.25638e-113	0.954642	0.855	0.529	2.28568e-110	FOXB1
MA0481.1	3.22214e-97	0.662992	0.912	0.627	1.73029e-94	FOXP1
MA0042.1	1.64218e-96	0.825246	0.883	0.588	8.8185e-94	FOXI1
MA0081.1	4.67352e-93	-0.843226	0.509	0.816	2.50968e-90	SPIB
MA0149.1	6.75117e-90	-0.660269	0.428	0.767	3.62538e-87	EWSR1-FLI1
MA0528.1	2.6479e-88	-0.423495	0.441	0.77	1.42192e-85	ZNF263
MA0148.1	2.45792e-79	0.811648	0.893	0.597	1.3199e-76	FOXA1
MA0148.2	1.93689e-78	0.809047	0.889	0.596	1.04011e-75	FOXA1
MA0647.1	8.92976e-75	0.962348	0.823	0.495	4.79528e-72	GRHL1
MA0462.1	9.93303e-69	-1.60107	0.74	0.878	5.33404e-66	BATF::JUN
MA0475.1	2.14308e-65	-0.751097	0.719	0.877	1.15083e-62	FLI1
MA0090.2	3.63607e-65	-0.981219	0.367	0.665	1.95257e-62	TEAD1
MA0809.1	3.05386e-63	-0.969011	0.379	0.674	1.63992e-60	TEAD4
MA0492.1	2.33294e-61	-0.950427	0.567	0.784	1.25279e-58	JUND(var.2)
MA0489.1	5.49656e-61	-1.87583	0.8	0.89	2.95165e-58	JUN(var.2)
MA0476.1	9.96393e-61	-1.89278	0.764	0.881	5.35063e-58	FOS
MA0090.1	1.31853e-60	-0.916934	0.379	0.659	7.08052e-58	TEAD1
MA0808.1	3.58026e-60	-0.976774	0.393	0.654	1.9226e-57	TEAD3
MA0099.2	7.06892e-60	-1.80009	0.776	0.881	3.79601e-57	FOS::JUN
MA1141.1	2.0947e-57	-1.91402	0.824	0.891	1.12485e-54	FOS::JUND
MA0080.2	1.78572e-55	-0.779385	0.724	0.869	9.58932e-53	SPI1
MA0018.3	3.71724e-55	-0.875554	0.623	0.822	1.99616e-52	CREB1
MA1130.1	1.54782e-54	-1.86209	0.836	0.892	8.31178e-52	FOSL2::JUN
MA0477.1	2.55993e-54	-1.8255	0.785	0.884	1.37468e-51	FOSL1
MA1128.1	2.7429e-54	-1.83838	0.839	0.895	1.47294e-51	FOSL1::JUN
MA0490.1	3.00065e-54	-1.85072	0.802	0.884	1.61135e-51	JUNB
MA0084.1	1.16755e-53	0.617361	0.787	0.538	6.26972e-51	SRY
MA1101.1	2.48352e-52	-1.23041	0.693	0.829	1.33365e-49	BACH2
MA1121.1	1.62598e-51	-0.859649	0.407	0.67	8.73154e-49	TEAD2
MA0488.1	1.86396e-51	-0.86187	0.59	0.791	1.00095e-48	JUN
MA1137.1	2.97749e-51	-1.75585	0.837	0.89	1.59891e-48	FOSL1::JUNB
MA0598.1	5.06468e-51	-0.624555	0.592	0.8	2.71974e-48	EHF
MA0161.1	5.20492e-51	-0.581183	0.317	0.593	2.79504e-48	NFIC
MA0491.1	1.02427e-50	-1.78274	0.81	0.88	5.50032e-48	JUND
MA0478.1	3.68671e-50	-1.73812	0.823	0.886	1.97976e-47	FOSL2
MA1132.1	1.3996e-49	-1.4816	0.842	0.889	7.51586e-47	JUN::JUNB
MA1142.1	4.87462e-49	-1.688	0.826	0.888	2.61767e-46	FOSL1::JUND
MA0156.1	5.3815e-48	-0.778283	0.67	0.846	2.88986e-45	FEV
MA0099.3	1.69261e-47	-1.6897	0.844	0.889	9.08933e-45	FOS::JUN
MA0655.1	1.93528e-47	-1.53748	0.821	0.877	1.03925e-44	JDP2
MA1131.1	5.43338e-47	-0.76206	0.694	0.84	2.91772e-44	FOSL2::JUN(var.2)
MA1134.1	3.90727e-46	-1.70497	0.824	0.883	2.0982e-43	FOS::JUNB
MA0496.2	1.31416e-45	-0.687983	0.42	0.648	7.05706e-43	MAFK
MA1144.1	1.07488e-43	-1.65042	0.855	0.884	5.77209e-41	FOSL2::JUND
MA1138.1	2.2234e-43	-1.62583	0.85	0.884	1.19397e-40	FOSL2::JUNB
MA0083.2	1.5227e-42	-0.626826	0.498	0.692	8.1769e-40	SRF
MA1123.1	3.26888e-42	-0.741943	0.418	0.653	1.75539e-39	TWIST1
MA0687.1	3.57351e-42	-0.582321	0.649	0.81	1.91897e-39	SPIC
MA0473.1	9.92791e-42	-0.612375	0.785	0.879	5.33129e-39	ELF1
MA1135.1	1.00627e-41	-1.58765	0.842	0.885	5.40366e-39	FOSB::JUNB
MA0841.1	1.41187e-41	-1.32365	0.831	0.864	7.58176e-39	NFE2
MA0496.1	1.58302e-41	-0.624508	0.317	0.548	8.50084e-39	MAFK
MA0056.1	2.00642e-40	-0.297428	0.506	0.713	1.07745e-37	MZF1
MA1126.1	3.36629e-40	-0.674245	0.65	0.804	1.8077e-37	FOS::JUN(var.2)
MA0484.1	8.62979e-40	-1.02514	0.055	0.183	4.6342e-37	HNF4G
MA0139.1	1.28283e-39	0.587041	0.8	0.574	6.88882e-37	CTCF
MA0600.1	1.10751e-38	-0.558576	0.481	0.691	5.94732e-36	RFX2
MA0161.2	4.19247e-38	-0.683035	0.298	0.548	2.25135e-35	NFIC
MA0088.2	6.56559e-37	-0.579329	0.363	0.573	3.52572e-34	ZNF143
MA0504.1	2.4351e-36	-0.531542	0.247	0.444	1.30765e-33	NR2C2
MA0495.2	1.94149e-35	-0.599371	0.483	0.676	1.04258e-32	MAFF
MA0137.2	2.52776e-35	-0.550575	0.592	0.758	1.35741e-32	STAT1
MA1133.1	2.82966e-35	-0.597263	0.672	0.801	1.51953e-32	JUN::JUNB(var.2)
MA1109.1	2.88807e-35	-0.653798	0.421	0.621	1.55089e-32	NEUROD1
MA0017.1	5.07348e-35	-0.802225	0.102	0.247	2.72446e-32	NR2F1
MA1105.1	5.35844e-35	0.596648	0.733	0.499	2.87748e-32	GRHL2
MA0137.3	1.48472e-34	-0.538725	0.556	0.746	7.97293e-32	STAT1
MA0154.2	4.62308e-33	-0.534172	0.434	0.643	2.48259e-30	EBF1
MA0114.2	1.35082e-32	-0.939069	0.05	0.185	7.25393e-30	HNF4A
MA0835.1	2.87249e-31	-0.583023	0.685	0.807	1.54253e-28	BATF3
MA0033.1	5.65086e-31	0.482533	0.686	0.503	3.03451e-28	FOXL1
MA0510.1	1.36416e-30	-0.527563	0.462	0.645	7.32552e-28	RFX5
MA0510.2	1.51759e-30	-0.502469	0.541	0.704	8.14945e-28	RFX5
MA0798.1	1.59834e-30	-0.533199	0.517	0.687	8.58307e-28	RFX3
MA0105.1	2.25734e-30	-0.60413	0.62	0.765	1.21219e-27	NFKB1
MA1145.1	2.28567e-30	-0.57999	0.728	0.831	1.22741e-27	FOSL2::JUND(var.2)
MA0145.3	3.80995e-29	0.517656	0.745	0.528	2.04594e-26	TFCP2
MA1127.1	6.1731e-29	-0.561865	0.748	0.84	3.31495e-26	FOSB::JUN
MA0036.1	1.31276e-27	-0.271726	0.48	0.666	7.0495e-25	GATA2
MA0155.1	1.78759e-27	-0.45098	0.48	0.654	9.59936e-25	INSM1
MA0119.1	2.48638e-27	-0.574825	0.356	0.555	1.33518e-24	NFIC::TLX1
MA0508.1	2.67601e-27	-0.382565	0.563	0.729	1.43702e-24	PRDM1
MA0659.1	4.0504e-27	-0.494796	0.317	0.509	2.17506e-24	MAFG
MA0057.1	1.60326e-26	-0.430163	0.546	0.718	8.60953e-24	MZF1(var.2)
MA0101.1	3.49567e-26	-0.552893	0.647	0.775	1.87717e-23	REL
MA0698.1	5.92582e-26	-0.564113	0.45	0.63	3.18217e-23	ZBTB18
MA1116.1	7.81248e-26	-0.436867	0.463	0.638	4.1953e-23	RBPJ
MA0105.3	1.2596e-25	-0.546773	0.636	0.774	6.76405e-23	NFKB1
MA0753.1	1.2983e-25	-0.489473	0.548	0.713	6.97187e-23	ZNF740
MA0080.4	1.32414e-25	-0.567224	0.711	0.806	7.11064e-23	SPI1
MA0799.1	1.41549e-25	-0.457453	0.517	0.678	7.60116e-23	RFX4
MA0600.2	2.20304e-25	-0.477502	0.538	0.685	1.18303e-22	RFX2
MA0144.2	2.66355e-25	-0.442442	0.574	0.711	1.43032e-22	STAT3
MA0495.1	2.73659e-25	-0.477955	0.387	0.561	1.46955e-22	MAFF
MA0083.3	3.00357e-24	-0.477157	0.541	0.686	1.61292e-21	SRF
MA0107.1	4.32353e-24	-0.519821	0.649	0.77	2.32174e-21	RELA
MA0830.1	4.75586e-24	0.741433	0.663	0.478	2.5539e-21	TCF4
MA0065.1	1.17011e-23	-0.603097	0.143	0.281	6.2835e-21	PPARG::RXRA
MA0824.1	1.58441e-23	0.735571	0.667	0.477	8.50831e-21	ID4
MA0671.1	1.82755e-23	-0.518043	0.395	0.565	9.81395e-21	NFIX
MA0745.1	2.15946e-23	0.640736	0.696	0.495	1.15963e-20	SNAI2
MA0522.2	3.46668e-23	0.701979	0.683	0.484	1.86161e-20	TCF3
MA0103.2	3.84119e-23	0.680849	0.707	0.498	2.06272e-20	ZEB1
MA0834.1	5.60263e-23	-0.469697	0.712	0.812	3.00861e-20	ATF7
MA1154.1	6.64908e-23	-0.429645	0.485	0.648	3.57056e-20	ZNF282
MA0670.1	9.62803e-23	-0.483918	0.385	0.565	5.17025e-20	NFIA
MA0656.1	1.30622e-22	-0.503384	0.737	0.825	7.01443e-20	JDP2(var.2)
MA0501.1	1.88229e-22	-0.67015	0.707	0.79	1.01079e-19	MAF::NFE2
MA0095.1	2.43108e-22	-0.327776	0.455	0.623	1.30549e-19	YY1
MA0141.3	4.80283e-22	0.527266	0.528	0.372	2.57912e-19	ESRRB
MA0855.1	1.95526e-21	-0.551667	0.163	0.278	1.04997e-18	RXRB
MA0691.1	3.53703e-21	-0.469382	0.472	0.618	1.89939e-18	TFAP4
MA0464.2	5.06893e-21	0.430936	0.698	0.543	2.72201e-18	BHLHE40
MA0856.1	5.11932e-21	-0.563941	0.153	0.257	2.74908e-18	RXRG
MA0471.1	2.85744e-20	-0.277749	0.6	0.732	1.53445e-17	E2F6
MA0645.1	1.33006e-19	-0.438808	0.727	0.808	7.14242e-17	ETV6
MA1136.1	2.6141e-19	-0.453287	0.727	0.808	1.40377e-16	FOSB::JUNB(var.2)
MA1148.1	4.22986e-19	-0.44341	0.252	0.383	2.27143e-16	PPARA::RXRA
MA0052.3	5.06939e-19	0.346032	0.714	0.591	2.72226e-16	MEF2A
MA0102.3	1.50405e-18	-0.370779	0.504	0.642	8.07674e-16	CEBPA
MA1117.1	2.32409e-18	-0.393217	0.541	0.674	1.24804e-15	RELB
MA0678.1	3.73353e-18	0.372444	0.623	0.45	2.00491e-15	OLIG2
MA0760.1	4.67166e-18	-0.4095	0.621	0.731	2.50868e-15	ERF
MA0130.1	5.54992e-18	-0.337019	0.496	0.64	2.98031e-15	ZNF354C
MA1139.1	1.01943e-17	-0.418087	0.782	0.829	5.47436e-15	FOSL2::JUNB(var.2)
MA0778.1	1.06728e-17	-0.417598	0.593	0.699	5.73131e-15	NFKB2
MA0048.1	1.11616e-17	-0.366321	0.47	0.611	5.99376e-15	NHLH1
MA0891.1	1.31575e-17	-0.367054	0.416	0.554	7.06559e-15	GSC2
MA0731.1	2.21113e-17	-0.368411	0.559	0.68	1.18738e-14	BCL6B
MA0636.1	2.53963e-17	0.370181	0.714	0.564	1.36378e-14	BHLHE41
MA0839.1	2.68664e-17	-0.381952	0.475	0.605	1.44272e-14	CREB3L1
MA0833.1	3.07085e-17	-0.370911	0.631	0.73	1.64904e-14	ATF4
MA0106.1	4.6282e-17	-0.40932	0.41	0.551	2.48534e-14	TP53
MA1152.1	1.19749e-16	0.32801	0.738	0.593	6.43052e-14	SOX15
MA1146.1	1.3945e-16	-0.393768	0.393	0.519	7.48846e-14	NR1A4::RXRA
MA0827.1	2.32574e-16	0.349637	0.592	0.452	1.24892e-13	OLIG3
MA0762.1	6.68054e-16	-0.345461	0.686	0.781	3.58745e-13	ETV2
MA0103.3	1.22439e-15	0.503567	0.675	0.492	6.57496e-13	ZEB1
MA1147.1	1.24153e-15	-0.381516	0.41	0.534	6.66702e-13	NR4A2::RXRA
MA0137.1	1.27806e-15	-0.291864	0.704	0.785	6.86316e-13	STAT1
MA1114.1	1.80995e-15	-0.394043	0.52	0.631	9.71943e-13	PBX3
MA1102.1	2.84327e-15	0.250682	0.719	0.579	1.52683e-12	CTCFL
MA0524.1	5.94588e-15	-0.30654	0.467	0.595	3.19294e-12	TFAP2C
MA0154.3	1.03885e-14	-0.382214	0.502	0.622	5.5786e-12	EBF1
MA0901.1	1.11009e-14	0.33783	0.704	0.583	5.96119e-12	HOXB13
MA0163.1	2.989e-14	-0.285487	0.558	0.664	1.60509e-11	PLAG1
MA0486.1	3.2009e-14	-0.330687	0.455	0.595	1.71888e-11	HSF1
MA0757.1	3.98557e-14	0.307009	0.628	0.509	2.14025e-11	ONECUT3
MA0814.1	4.8686e-14	-0.35035	0.478	0.585	2.61444e-11	TFAP2C(var.2)
MA0066.1	5.99669e-14	-0.412055	0.433	0.543	3.22022e-11	PPARG
MA0831.2	8.45419e-14	0.333229	0.662	0.536	4.5399e-11	TFE3
MA0817.1	8.80717e-14	0.330664	0.548	0.422	4.72945e-11	BHLHE23
MA0003.2	1.5224e-13	-0.319546	0.457	0.584	8.1753e-11	TFAP2A
MA0105.2	6.16779e-13	-0.355889	0.636	0.722	3.3121e-10	NFKB1
MA1155.1	1.14576e-12	-0.34633	0.489	0.611	6.15274e-10	ZSCAN4
MA0071.1	2.04794e-12	0.35526	0.558	0.44	1.09974e-09	RORA
MA0820.1	2.17514e-12	0.423036	0.641	0.505	1.16805e-09	FIGLA
MA0773.1	4.50555e-12	0.284104	0.701	0.616	2.41948e-09	MEF2D
MA0113.3	5.74887e-12	-0.356081	0.249	0.339	3.08714e-09	NR3C1
MA0052.1	6.36127e-12	0.29481	0.73	0.632	3.416e-09	MEF2A
MA0048.2	8.28386e-12	-0.287024	0.478	0.594	4.44843e-09	NHLH1
MA0648.1	8.51601e-12	-0.2916	0.431	0.548	4.5731e-09	GSC
MA0007.2	1.42387e-11	-0.347498	0.324	0.44	7.64616e-09	AR
MA1100.1	1.511e-11	-0.258682	0.468	0.592	8.11405e-09	ASCL1
MA0115.1	2.56176e-11	-0.381195	0.187	0.283	1.37566e-08	NR1H2::RXRA
MA0511.1	3.11601e-11	-0.315719	0.567	0.67	1.6733e-08	RUNX2
MA0474.2	3.17773e-11	-0.310204	0.655	0.723	1.70644e-08	ERG
MA0712.1	4.23518e-11	-0.258162	0.306	0.446	2.27429e-08	OTX2
MA0083.1	4.79244e-11	-0.313654	0.52	0.64	2.57354e-08	SRF
MA0692.1	5.06078e-11	0.295627	0.685	0.58	2.71764e-08	TFEB
MA0058.2	5.31919e-11	-0.375155	0.45	0.54	2.8564e-08	MAX
MA0812.1	6.12381e-11	-0.276007	0.46	0.583	3.28849e-08	TFAP2B(var.2)
MA0826.1	1.11722e-10	0.274297	0.55	0.431	5.99947e-08	OLIG1
MA1143.1	1.45785e-10	-0.290435	0.699	0.769	7.82865e-08	FOSL1::JUND(var.2)
MA0737.1	1.99083e-10	-0.289306	0.476	0.588	1.06907e-07	GLIS3
MA0727.1	2.09034e-10	-0.338675	0.224	0.341	1.12251e-07	NR3C2
MA0786.1	2.19762e-10	0.266611	0.646	0.526	1.18012e-07	POU3F1
MA0771.1	2.30097e-10	-0.268405	0.467	0.561	1.23562e-07	HSF4
MA0140.2	2.70072e-10	-0.256511	0.436	0.555	1.45028e-07	GATA1::TAL1
MA0743.1	2.86155e-10	0.330132	0.611	0.487	1.53665e-07	SCRT1
MA0072.1	4.70807e-10	-0.265536	0.351	0.445	2.52824e-07	RORA(var.2)
MA1129.1	6.46447e-10	-0.306173	0.73	0.782	3.47142e-07	FOSL1::JUN(var.2)
MA0098.3	6.55903e-10	-0.287886	0.673	0.734	3.5222e-07	ETS1
MA0774.1	6.657e-10	-0.263039	0.463	0.564	3.57481e-07	MEIS2
MA0138.2	7.33066e-10	-0.27301	0.421	0.535	3.93656e-07	REST
MA0714.1	1.44435e-09	-0.253654	0.413	0.529	7.75613e-07	PITX3
MA0794.1	1.46304e-09	-0.261699	0.481	0.568	7.85653e-07	PROX1
MA0150.1	1.61839e-09	-0.361696	0.629	0.693	8.69074e-07	NFE2L2
MA0758.1	1.80421e-09	-0.251241	0.572	0.657	9.68862e-07	E2F7
MA1111.1	2.07992e-09	0.33776	0.442	0.357	1.11692e-06	NR2F2
MA0818.1	2.98411e-09	0.257592	0.524	0.433	1.60247e-06	BHLHE22
MA0043.1	3.89551e-09	-0.253489	0.535	0.631	2.09189e-06	HLF
MA0091.1	4.10705e-09	-0.289628	0.52	0.609	2.20549e-06	TAL1::TCF3
MA0781.1	5.49797e-09	0.297075	0.598	0.506	2.95241e-06	PAX9
MA0779.1	7.27934e-09	0.287975	0.616	0.528	3.90901e-06	PAX1
MA0838.1	8.97421e-09	-0.250256	0.525	0.605	4.81915e-06	CEBPG
MA0638.1	9.60974e-09	-0.251803	0.572	0.654	5.16043e-06	CREB3
MA0014.2	1.08133e-08	0.279605	0.62	0.521	5.80676e-06	PAX5
MA0597.1	1.19722e-08	-0.256711	0.393	0.497	6.42908e-06	THAP1
MA0113.1	1.84253e-08	-0.254078	0.457	0.546	9.89438e-06	NR3C1
MA0513.1	3.40675e-08	-0.257088	0.481	0.581	1.82942e-05	SMAD2::SMAD3::SMAD4
MA0104.4	4.81301e-08	-0.260274	0.494	0.578	2.58458e-05	MYCN
MA1140.1	6.10664e-08	-0.251188	0.766	0.787	3.27926e-05	JUNB(var.2)
MA0475.2	1.01235e-07	-0.252101	0.668	0.714	5.43632e-05	FLI1
MA0842.1	1.5765e-07	-0.253288	0.418	0.519	8.4658e-05	NRL
MA0105.4	1.76656e-07	-0.294084	0.603	0.661	9.48644e-05	NFKB1
MA0046.2	3.48133e-07	-0.304393	0.096	0.242	0.000186948	HNF1A
MA0039.3	4.25299e-07	-0.250773	0.571	0.644	0.000228386	KLF4
MA0153.2	6.55103e-07	-0.324404	0.072	0.23	0.00035179	HNF1B
MA0592.1	1.07446e-06	0.28489	0.42	0.352	0.000576985	ESRRA

## Sheet: ENDO
	p_val	avg_log2FC	pct.1	pct.2	p_val_adj	gene
MA0824.1	5.9759e-198	-1.72465	0.108	0.508	3.20906e-195	ID4
MA0153.2	1.12125e-195	-1.72201	0.006	0.238	6.02113e-193	HNF1B
MA0103.2	2.11246e-195	-1.65466	0.112	0.53	1.13439e-192	ZEB1
MA0046.2	4.62994e-193	-1.5172	0.017	0.251	2.48628e-190	HNF1A
MA0830.1	1.51331e-192	-1.71032	0.106	0.509	8.12645e-190	TCF4
MA0762.1	3.07974e-185	1.14744	0.96	0.766	1.65382e-182	ETV2
MA0745.1	1.46685e-171	-1.47094	0.138	0.526	7.87701e-169	SNAI2
MA0103.3	1.48531e-171	-1.37727	0.128	0.522	7.9761e-169	ZEB1
MA0522.2	3.17345e-171	-1.55534	0.13	0.514	1.70414e-168	TCF3
MA0090.2	3.92629e-152	-1.2129	0.292	0.678	2.10842e-149	TEAD1
MA0760.1	8.17279e-152	1.05022	0.941	0.714	4.38879e-149	ERF
MA1121.1	2.71626e-146	-1.21242	0.333	0.682	1.45863e-143	TEAD2
MA0153.1	1.73029e-145	-1.0996	0.029	0.264	9.29164e-143	HNF1B
MA0090.1	3.09799e-143	-1.14019	0.312	0.671	1.66362e-140	TEAD1
MA0743.1	6.25815e-143	-1.10972	0.167	0.512	3.36063e-140	SCRT1
MA0466.1	1.76634e-140	-0.934315	0.31	0.639	9.48523e-138	CEBPB
MA0820.1	1.39382e-139	-1.22424	0.181	0.53	7.48482e-137	FIGLA
MA0501.1	1.43701e-138	-1.30832	0.547	0.803	7.71673e-136	MAF::NFE2
MA0808.1	4.08063e-138	-1.18612	0.315	0.666	2.1913e-135	TEAD3
MA0744.1	7.14856e-136	-0.957409	0.207	0.543	3.83878e-133	SCRT2
MA0475.1	1.90883e-135	0.949304	0.987	0.864	1.02504e-132	FLI1
MA0014.2	5.67597e-134	-0.905107	0.195	0.546	3.04799e-131	PAX5
MA1101.1	1.34236e-133	-1.51371	0.634	0.837	7.20847e-131	BACH2
MA0809.1	1.15563e-132	-1.12233	0.337	0.685	6.20574e-130	TEAD4
MA0474.2	5.89411e-127	0.938232	0.93	0.707	3.16514e-124	ERG
MA0080.1	9.27266e-126	0.639833	0.971	0.78	4.97942e-123	SPI1
MA0098.1	9.27266e-126	0.639833	0.971	0.78	4.97942e-123	ETS1
MA0102.3	1.67274e-124	-0.835616	0.341	0.656	8.98263e-122	CEBPA
MA0903.1	2.0997e-123	-0.856916	0.152	0.467	1.12754e-120	HOXB3
MA1124.1	3.12728e-122	-0.83602	0.3	0.612	1.67935e-119	ZNF24
MA0779.1	3.73759e-122	-0.920216	0.224	0.551	2.00709e-119	PAX1
MA0150.1	5.15137e-121	-1.06527	0.398	0.709	2.76629e-118	NFE2L2
MA0475.2	1.14592e-115	0.881468	0.924	0.699	6.15361e-113	FLI1
MA0781.1	3.41991e-114	-0.88206	0.239	0.526	1.83649e-111	PAX9
MA0098.3	4.12876e-110	0.86132	0.931	0.72	2.21714e-107	ETS1
MA1134.1	4.70797e-110	-2.02352	0.842	0.883	2.52818e-107	FOS::JUNB
MA1135.1	1.02058e-109	-1.97576	0.837	0.886	5.4805e-107	FOSB::JUNB
MA0841.1	9.80125e-109	-1.65165	0.797	0.867	5.26327e-106	NFE2
MA0655.1	1.29113e-108	-1.79274	0.828	0.878	6.93337e-106	JDP2
MA1155.1	4.97379e-108	-0.863246	0.321	0.625	2.67093e-105	ZSCAN4
MA0491.1	2.37331e-107	-1.9917	0.839	0.88	1.27446e-104	JUND
MA0782.1	2.82984e-107	-0.976602	0.261	0.553	1.51962e-104	PKNOX1
MA0099.2	1.41539e-106	-1.83475	0.828	0.881	7.60065e-104	FOS::JUN
MA0476.1	1.63438e-106	-1.92003	0.836	0.879	8.77662e-104	FOS
MA0801.1	2.30082e-106	-0.962553	0.284	0.583	1.23554e-103	MGA
MA0803.1	2.30082e-106	-0.962553	0.284	0.583	1.23554e-103	TBX15
MA1138.1	6.88959e-106	-1.95238	0.841	0.885	3.69971e-103	FOSL2::JUNB
MA0490.1	1.14701e-104	-1.97568	0.851	0.883	6.15946e-102	JUNB
MA0805.1	3.44211e-104	-0.930511	0.282	0.585	1.84841e-101	TBX1
MA0477.1	2.84016e-103	-1.9208	0.843	0.883	1.52517e-100	FOSL1
MA1142.1	5.7345e-103	-1.88639	0.847	0.888	3.07942e-100	FOSL1::JUND
MA1144.1	1.27718e-102	-1.94561	0.854	0.885	6.85846e-100	FOSL2::JUND
MA0683.1	1.08812e-100	-0.681813	0.218	0.503	5.84321e-98	POU4F2
MA1130.1	5.56714e-100	-1.93642	0.868	0.891	2.98955e-97	FOSL2::JUN
MA0462.1	7.07572e-100	-1.48258	0.817	0.877	3.79966e-97	BATF::JUN
MA1128.1	5.00631e-99	-1.89773	0.874	0.895	2.68839e-96	FOSL1::JUN
MA1141.1	5.96189e-99	-1.93209	0.868	0.89	3.20153e-96	FOS::JUND
MA0099.3	1.05575e-98	-1.87532	0.861	0.889	5.6694e-96	FOS::JUN
MA1137.1	1.27381e-98	-1.87087	0.866	0.89	6.84036e-96	FOSL1::JUNB
MA0900.1	1.93199e-98	-0.758272	0.227	0.51	1.03748e-95	HOXA2
MA0902.1	4.63449e-98	-0.741602	0.168	0.441	2.48872e-95	HOXB2
MA0807.1	5.26496e-98	-0.911757	0.287	0.574	2.82728e-95	TBX5
MA0783.1	5.47146e-98	-0.921344	0.291	0.567	2.93817e-95	PKNOX2
MA0791.1	1.99884e-97	-0.65767	0.193	0.475	1.07338e-94	POU4F3
MA0526.1	3.5579e-97	-0.907566	0.257	0.531	1.91059e-94	USF2
MA1132.1	3.33932e-96	-1.58521	0.86	0.889	1.79321e-93	JUN::JUNB
MA0703.1	1.81215e-94	-0.678623	0.171	0.428	9.73122e-92	LMX1B
MA0888.1	3.5314e-94	-0.757059	0.207	0.473	1.89636e-91	EVX2
MA0106.2	3.44012e-93	-0.879253	0.262	0.539	1.84734e-90	TP53
MA0478.1	5.2614e-93	-1.81811	0.873	0.884	2.82537e-90	FOSL2
MA0806.1	8.42147e-92	-0.892195	0.238	0.52	4.52233e-89	TBX4
MA0495.1	1.9606e-90	-0.723721	0.312	0.57	1.05284e-87	MAFF
MA0489.1	3.80625e-89	-1.73705	0.873	0.888	2.04396e-86	JUN(var.2)
MA0665.1	1.28502e-88	-0.793	0.325	0.593	6.90054e-86	MSC
MA0028.1	1.43392e-87	0.684843	0.884	0.663	7.70017e-85	ELK1
MA0793.1	1.53351e-86	-0.673078	0.246	0.53	8.23497e-84	POU6F2
MA0802.1	4.65713e-86	-0.792845	0.255	0.53	2.50088e-83	TBR1
MA0106.3	4.78132e-86	-0.797592	0.272	0.536	2.56757e-83	TP53
MA0722.1	2.76923e-85	-0.680806	0.171	0.412	1.48708e-82	VAX1
MA0674.1	2.91672e-85	-0.670409	0.237	0.5	1.56628e-82	NKX6-1
MA0513.1	4.83777e-85	-0.766586	0.329	0.594	2.59788e-82	SMAD2::SMAD3::SMAD4
MA0525.1	1.00452e-84	-0.868555	0.274	0.535	5.39427e-82	TP63
MA0495.2	2.34538e-84	-0.74738	0.423	0.685	1.25947e-81	MAFF
MA1114.1	8.64587e-82	-0.734575	0.392	0.642	4.64283e-79	PBX3
MA0738.1	2.18202e-81	-0.800806	0.277	0.541	1.17174e-78	HIC2
MA0508.2	3.32119e-81	-0.595313	0.344	0.601	1.78348e-78	PRDM1
MA0871.1	1.04317e-79	-0.685947	0.347	0.597	5.60182e-77	TFEC
MA0156.2	1.28203e-79	0.695789	0.88	0.657	6.88451e-77	FEV
MA0684.1	4.59531e-79	-0.640972	0.389	0.641	2.46768e-76	RUNX3
MA0661.1	8.70899e-78	-0.645983	0.21	0.468	4.67673e-75	MEOX1
MA0675.1	2.2941e-77	-0.631627	0.27	0.506	1.23193e-74	NKX6-2
MA0764.1	4.65702e-77	0.691852	0.858	0.635	2.50082e-74	ETV4
MA0887.1	5.79214e-77	-0.664295	0.217	0.459	3.11038e-74	EVX1
MA0465.1	1.03051e-76	-0.635807	0.392	0.637	5.53382e-74	CDX2
MA0761.1	4.75055e-76	0.686848	0.86	0.634	2.55105e-73	ETV1
MA0093.2	3.75689e-74	-0.739724	0.283	0.524	2.01745e-71	USF1
MA0062.1	7.36614e-74	0.625554	0.905	0.742	3.95561e-71	GABPA
MA0595.1	1.43496e-73	-0.729901	0.363	0.614	7.70574e-71	SREBF1
MA0470.1	1.48468e-73	0.458663	0.891	0.699	7.97273e-71	E2F4
MA0612.1	1.70628e-73	-0.642423	0.246	0.495	9.16274e-71	EMX1
MA0765.1	2.12075e-73	0.669895	0.87	0.658	1.13884e-70	ETV5
MA0003.2	2.80821e-73	-0.615927	0.336	0.595	1.50801e-70	TFAP2A
MA0686.1	1.12373e-72	0.628814	0.835	0.626	6.03444e-70	SPDEF
MA0800.1	1.35637e-72	-0.69371	0.307	0.549	7.28369e-70	EOMES
MA0496.1	3.46254e-72	-0.618296	0.301	0.555	1.85938e-69	MAFK
MA1122.1	4.93656e-72	0.491782	0.887	0.671	2.65093e-69	TFDP1
MA0899.1	7.80788e-72	-0.611729	0.397	0.63	4.19283e-69	HOXA10
MA0069.1	5.84694e-71	-0.630534	0.336	0.586	3.1398e-68	Pax6
MA0628.1	1.35972e-70	-0.619233	0.167	0.377	7.3017e-68	POU6F1
MA0138.2	1.96645e-70	-0.636956	0.314	0.545	1.05599e-67	REST
MA0706.1	2.83915e-70	-0.595713	0.26	0.509	1.52463e-67	MEOX2
MA1100.1	3.78932e-70	-0.593417	0.361	0.602	2.03486e-67	ASCL1
MA0511.1	9.30959e-70	-0.65168	0.447	0.68	4.99925e-67	RUNX2
MA0258.1	1.49863e-69	-0.788971	0.297	0.542	8.04766e-67	ESR2
MA0790.1	9.80785e-69	-0.547899	0.235	0.472	5.26682e-66	POU4F1
MA0797.1	1.56739e-68	-0.702923	0.339	0.561	8.41689e-66	TGIF2
MA0690.1	5.52051e-68	-0.676559	0.29	0.537	2.96451e-65	TBX21
MA0688.1	2.19117e-67	-0.65563	0.305	0.534	1.17666e-64	TBX2
MA0258.2	5.72484e-67	-0.731655	0.313	0.554	3.07424e-64	ESR2
MA0710.1	6.6256e-67	-0.597257	0.241	0.468	3.55795e-64	NOTO
MA0076.2	1.2275e-66	0.601501	0.931	0.782	6.59169e-64	ELK4
MA1113.1	1.6481e-66	-0.597884	0.354	0.582	8.85032e-64	PBX2
MA1119.1	1.87717e-65	-0.595498	0.373	0.618	1.00804e-62	SIX2
MA0878.1	3.01638e-65	-0.571071	0.379	0.613	1.6198e-62	CDX1
MA0886.1	4.2207e-65	-0.581224	0.22	0.454	2.26651e-62	EMX2
MA0618.1	8.09129e-65	-0.548142	0.235	0.465	4.34502e-62	LBX1
MA1117.1	8.50629e-65	-0.581647	0.476	0.681	4.56788e-62	RELB
MA1118.1	1.02859e-64	-0.586455	0.388	0.604	5.52351e-62	SIX1
MA0496.2	1.68415e-64	-0.641845	0.414	0.654	9.04387e-62	MAFK
MA0138.1	2.40354e-64	-0.578248	0.305	0.543	1.2907e-61	REST
MA0689.1	6.72036e-64	-0.614349	0.311	0.544	3.60884e-61	TBX20
MA0822.1	1.51842e-63	-0.655135	0.279	0.51	8.15391e-61	HES7
MA0700.1	2.11168e-63	-0.560429	0.253	0.473	1.13397e-60	LHX2
MA0100.3	2.59347e-61	-0.600859	0.325	0.541	1.3927e-58	MYB
MA0620.2	1.54373e-60	-0.640949	0.362	0.575	8.28985e-58	MITF
MA0707.1	8.06378e-60	-0.513434	0.251	0.471	4.33025e-57	MNX1
MA0488.1	1.24087e-59	-0.711437	0.651	0.793	6.66345e-57	JUN
MA0525.2	1.51625e-59	-0.56003	0.258	0.479	8.14224e-57	TP63
MA0828.1	2.0687e-59	-0.582038	0.363	0.578	1.11089e-56	SREBF2(var.2)
MA0725.1	4.01042e-59	-0.523125	0.224	0.442	2.15359e-56	VSX1
MA0726.1	4.01042e-59	-0.523125	0.224	0.442	2.15359e-56	VSX2
MA0132.2	7.81473e-58	-0.529474	0.246	0.467	4.19651e-55	PDX1
MA0112.2	1.04583e-57	-0.640035	0.355	0.562	5.61612e-55	ESR1
MA0890.1	1.13583e-57	-0.55034	0.32	0.529	6.09939e-55	GBX2
MA1105.1	1.1505e-57	-0.621936	0.29	0.521	6.17816e-55	GRHL2
MA0524.1	1.8554e-57	-0.500303	0.39	0.603	9.96352e-55	TFAP2C
MA0032.1	2.49465e-57	-0.549001	0.345	0.554	1.33963e-54	FOXC1
MA0091.1	4.89002e-57	-0.595742	0.4	0.619	2.62594e-54	TAL1::TCF3
MA1109.1	7.802e-57	-0.655354	0.405	0.627	4.18967e-54	NEUROD1
MA0596.1	8.43951e-57	-0.641972	0.415	0.627	4.53202e-54	SREBF2
MA0792.1	2.56779e-56	-0.529195	0.311	0.527	1.37891e-53	POU5F1B
MA0597.1	2.75724e-56	-0.569806	0.281	0.507	1.48064e-53	THAP1
MA0018.1	3.95749e-56	0.579143	0.893	0.723	2.12517e-53	CREB1
MA0667.1	4.65455e-56	-0.587435	0.364	0.57	2.49949e-53	MYF6
MA0719.1	1.08008e-55	-0.560602	0.336	0.546	5.80003e-53	RHOXF1
MA0692.1	1.52418e-55	-0.567084	0.403	0.595	8.18483e-53	TFEB
MA0748.1	1.77815e-55	0.524535	0.79	0.574	9.54866e-53	YY2
MA0789.1	2.04812e-55	-0.528492	0.311	0.531	1.09984e-52	POU3F4
MA0901.1	3.75267e-55	-0.515523	0.401	0.599	2.01518e-52	HOXB13
MA0763.1	6.62134e-55	0.562357	0.844	0.659	3.55566e-52	ETV3
MA0698.1	9.11495e-55	-0.640039	0.418	0.636	4.89473e-52	ZBTB18
MA0796.1	2.20242e-53	-0.60468	0.349	0.548	1.1827e-50	TGIF1
MA0842.1	4.46322e-53	-0.563875	0.334	0.527	2.39675e-50	NRL
MA0139.1	1.52036e-52	0.522625	0.786	0.569	8.16435e-50	CTCF
MA0833.1	1.60962e-52	-0.528086	0.553	0.738	8.64368e-50	ATF4
MA0510.1	2.77721e-52	-0.539964	0.459	0.65	1.49136e-49	RFX5
MA0861.1	4.37418e-52	-0.58115	0.327	0.545	2.34893e-49	TP73
MA0060.2	5.08699e-52	0.506267	0.766	0.566	2.73171e-49	NFYA
MA0002.1	8.63531e-52	-0.488048	0.406	0.613	4.63716e-49	RUNX1
MA0718.1	9.4095e-52	-0.47756	0.274	0.496	5.0529e-49	RAX
MA0009.2	1.0082e-51	-0.574202	0.393	0.577	5.41405e-49	T
MA0070.1	2.63308e-51	-0.496975	0.431	0.619	1.41396e-48	PBX1
MA0909.1	5.99634e-51	-0.501326	0.424	0.603	3.22004e-48	HOXD13
MA0024.2	8.3326e-51	0.360056	0.885	0.698	4.47461e-48	E2F1
MA0650.1	8.71206e-51	-0.482373	0.407	0.614	4.67838e-48	HOXA13
MA0795.1	3.40593e-50	-0.531458	0.373	0.571	1.82899e-47	SMAD3
MA0028.2	3.49031e-50	0.533106	0.834	0.651	1.8743e-47	ELK1
MA0119.1	3.9603e-50	-0.632574	0.35	0.56	2.12668e-47	NFIC::TLX1
MA0060.1	7.18321e-50	0.51404	0.768	0.557	3.85738e-47	NFYA
MA0658.1	1.0044e-49	-0.493299	0.242	0.439	5.3936e-47	LHX6
MA0048.2	1.12369e-49	-0.521424	0.401	0.601	6.03422e-47	NHLH1
MA0112.3	2.91127e-49	-0.562903	0.313	0.514	1.56335e-46	ESR1
MA0787.1	8.2932e-49	-0.481731	0.334	0.54	4.45345e-46	POU3F2
MA0811.1	1.67121e-48	-0.494964	0.372	0.572	8.97441e-46	TFAP2B
MA0884.1	1.82014e-48	-0.485233	0.356	0.547	9.77414e-46	DUXA
MA0759.1	1.83644e-48	0.523369	0.827	0.637	9.86171e-46	ELK3
MA1115.1	2.31285e-48	-0.477659	0.379	0.566	1.242e-45	POU5F1
MA0156.1	3.10163e-48	0.605035	0.945	0.833	1.66558e-45	FEV
MA0786.1	8.22782e-48	-0.474555	0.332	0.543	4.41834e-45	POU3F1
MA0645.1	1.32658e-47	0.499464	0.935	0.797	7.12375e-45	ETV6
MA0785.1	1.68621e-47	-0.470482	0.361	0.551	9.05493e-45	POU2F1
MA1152.1	1.68636e-47	0.453856	0.758	0.588	9.05577e-45	SOX15
MA0506.1	1.82358e-47	0.441691	0.767	0.555	9.79261e-45	NRF1
MA0784.1	1.94976e-46	-0.445487	0.345	0.529	1.04702e-43	POU1F1
MA0468.1	2.65477e-46	-0.462655	0.389	0.574	1.42561e-43	DUX4
MA0161.2	5.80762e-46	-0.543346	0.341	0.552	3.11869e-43	NFIC
MA0106.1	6.69752e-46	-0.541987	0.358	0.558	3.59657e-43	TP53
MA0740.1	7.52066e-46	0.333778	0.852	0.672	4.03859e-43	KLF14
MA0671.1	1.13345e-45	-0.562062	0.376	0.571	6.08665e-43	NFIX
MA0507.1	1.67017e-45	-0.448308	0.388	0.575	8.96882e-43	POU2F2
MA0610.1	1.8196e-45	-0.448853	0.385	0.572	9.77128e-43	DMRT3
MA0148.3	2.45032e-45	-0.46888	0.387	0.571	1.31582e-42	FOXA1
MA0154.2	2.78028e-45	-0.474209	0.457	0.647	1.49301e-42	EBF1
MA0077.1	3.64469e-45	0.51582	0.737	0.553	1.9572e-42	SOX9
MA0702.1	4.07172e-45	-0.45388	0.272	0.469	2.18651e-42	LMX1A
MA0511.2	4.27947e-45	-0.452242	0.474	0.66	2.29808e-42	RUNX2
MA0003.3	9.80245e-45	-0.442029	0.394	0.587	5.26391e-42	TFAP2A
MA0027.2	1.3005e-44	-0.463777	0.348	0.538	6.98371e-42	EN1
MA0492.1	2.02912e-44	-0.63202	0.68	0.782	1.08964e-41	JUND(var.2)
MA0712.1	4.083e-44	-0.45089	0.268	0.452	2.19257e-41	OTX2
MA0060.3	7.09637e-44	0.468834	0.783	0.585	3.81075e-41	NFYA
MA0076.1	9.43028e-44	0.496791	0.825	0.643	5.06406e-41	ELK4
MA0788.1	1.13004e-43	-0.423908	0.318	0.526	6.06829e-41	POU3F3
MA0112.1	1.34001e-43	-0.489488	0.378	0.572	7.19585e-41	ESR1
MA0723.1	2.04253e-43	-0.472456	0.311	0.503	1.09684e-40	VAX2
MA0017.2	3.15014e-43	-0.557826	0.277	0.45	1.69162e-40	NR2F1
MA0907.1	4.55256e-43	-0.465832	0.385	0.563	2.44472e-40	HOXC13
MA0813.1	1.14206e-42	-0.443848	0.409	0.604	6.13284e-40	TFAP2B(var.3)
MA0130.1	2.01285e-42	-0.405242	0.45	0.647	1.0809e-39	ZNF354C
MA0058.2	2.3146e-42	-0.592428	0.368	0.547	1.24294e-39	MAX
MA0750.2	6.57138e-42	0.420413	0.912	0.805	3.52883e-39	ZBTB7A
MA0693.2	3.50307e-41	-0.478265	0.339	0.528	1.88115e-38	VDR
MA0524.2	8.57732e-41	-0.443053	0.38	0.567	4.60602e-38	TFAP2C
MA0721.1	8.7065e-41	-0.433634	0.31	0.483	4.67539e-38	UNCX
MA0821.1	2.04571e-40	-0.488776	0.347	0.537	1.09855e-37	HES5
MA1150.1	5.14985e-40	-0.465704	0.361	0.539	2.76547e-37	RORB
MA0814.1	1.50448e-39	-0.479306	0.414	0.592	8.07908e-37	TFAP2C(var.2)
MA0670.1	1.85537e-39	-0.499705	0.381	0.57	9.96333e-37	NFIA
MA0892.1	2.94437e-39	-0.428544	0.325	0.502	1.58113e-36	GSX1
MA0066.1	7.45398e-39	-0.542689	0.364	0.55	4.00279e-36	PPARG
MA0724.1	8.03421e-39	-0.422907	0.37	0.533	4.31437e-36	VENTX
MA0714.1	1.15459e-38	-0.427624	0.36	0.535	6.20015e-36	PITX3
MA0815.1	1.87068e-38	-0.420464	0.436	0.605	1.00456e-35	TFAP2C(var.3)
MA0812.1	2.25602e-38	-0.441879	0.416	0.589	1.21149e-35	TFAP2B(var.2)
MA1110.1	3.32496e-38	-0.478658	0.381	0.554	1.7855e-35	NR1H4
MA0875.1	5.78089e-38	-0.427529	0.361	0.533	3.10434e-35	BARX1
MA0137.1	7.64986e-38	0.382064	0.902	0.774	4.10797e-35	STAT1
MA1418.1	9.46572e-38	0.375777	0.915	0.778	5.08309e-35	IRF3
MA0893.1	3.80131e-37	-0.395442	0.31	0.478	2.04131e-34	GSX2
MA1126.1	1.17277e-36	-0.485101	0.703	0.805	6.29779e-34	FOS::JUN(var.2)
MA0159.1	1.90952e-36	-0.501563	0.387	0.551	1.02541e-33	RARA::RXRA
MA0630.1	2.15957e-36	-0.395812	0.337	0.501	1.15969e-33	SHOX
MA0464.2	2.47656e-36	-0.427132	0.378	0.559	1.32992e-33	BHLHE40
MA0882.1	3.00119e-36	-0.407542	0.408	0.567	1.61164e-33	DLX6
MA0068.2	6.02692e-36	-0.398481	0.279	0.448	3.23646e-33	PAX4
MA1106.1	1.02134e-35	-0.431678	0.428	0.597	5.48461e-33	HIF1A
MA0647.1	4.7554e-35	-0.495727	0.327	0.518	2.55365e-32	GRHL1
MA0823.1	5.58154e-35	-0.453059	0.398	0.57	2.99729e-32	HEY1
MA0473.1	8.65083e-35	0.444716	0.967	0.87	4.6455e-32	ELF1
MA0737.1	1.23713e-34	-0.447531	0.438	0.593	6.6434e-32	GLIS3
MA0751.1	1.42556e-34	-0.376422	0.422	0.594	7.65526e-32	ZIC4
MA0598.1	1.70577e-34	0.378152	0.928	0.784	9.15997e-32	EHF
MA0105.4	2.0267e-34	-0.450668	0.521	0.668	1.08834e-31	NFKB1
MA0905.1	3.91781e-34	-0.392756	0.458	0.614	2.10387e-31	HOXC10
MA0685.1	6.76411e-34	0.272809	0.877	0.728	3.63233e-31	SP4
MA0644.1	7.27267e-34	-0.394607	0.374	0.535	3.90542e-31	ESX1
MA0154.3	1.17416e-33	-0.459381	0.472	0.627	6.30525e-31	EBF1
MA0592.1	1.62182e-33	-0.550891	0.211	0.363	8.70916e-31	ESRRA
MA0141.3	3.19077e-33	-0.546495	0.233	0.386	1.71344e-30	ESRRB
MA0872.1	5.10458e-33	-0.379947	0.431	0.581	2.74116e-30	TFAP2A(var.3)
MA0648.1	7.2103e-33	-0.402296	0.405	0.553	3.87193e-30	GSC
MA0527.1	1.29431e-32	0.381661	0.726	0.582	6.95043e-30	ZBTB33
MA0526.2	1.39836e-32	-0.438111	0.42	0.581	7.50919e-30	USF2
MA0048.1	1.67279e-32	-0.39163	0.443	0.616	8.98286e-30	NHLH1
MA0659.1	2.34348e-32	-0.433682	0.353	0.512	1.25845e-29	MAFG
MA0894.1	3.36456e-32	-0.382172	0.29	0.469	1.80677e-29	HESX1
MA0073.1	5.06791e-32	-0.304892	0.624	0.747	2.72147e-29	RREB1
MA0780.1	1.16455e-31	-0.383695	0.354	0.503	6.25362e-29	PAX3
MA0636.1	3.82886e-31	-0.409897	0.429	0.578	2.0561e-28	BHLHE41
MA0696.1	5.65091e-30	-0.35392	0.461	0.604	3.03454e-27	ZIC1
MA0161.1	1.09417e-29	-0.334918	0.435	0.593	5.87569e-27	NFIC
MA0767.1	1.31104e-29	-0.369618	0.351	0.5	7.04028e-27	GCM2
MA0906.1	2.38835e-29	-0.370714	0.421	0.565	1.28254e-26	HOXC12
MA0158.1	6.27933e-29	-0.359526	0.354	0.509	3.372e-26	HOXA5
MA0715.1	1.1196e-28	-0.320667	0.392	0.547	6.01226e-26	PROP1
MA0654.1	1.36272e-28	-0.354513	0.356	0.516	7.31783e-26	ISX
MA0701.1	1.36272e-28	-0.354513	0.356	0.516	7.31783e-26	LHX9
MA0716.1	1.36272e-28	-0.354513	0.356	0.516	7.31783e-26	PRRX1
MA0717.1	1.36272e-28	-0.354513	0.356	0.516	7.31783e-26	RAX2
MA0074.1	2.07036e-28	-0.374187	0.345	0.502	1.11179e-25	RXRA::VDR
MA0691.1	4.42327e-28	-0.423872	0.474	0.622	2.3753e-25	TFAP4
MA0003.1	4.70572e-28	-0.285493	0.472	0.622	2.52697e-25	TFAP2A
MA0774.1	8.67e-28	-0.361959	0.411	0.57	4.65579e-25	MEIS2
MA0083.3	1.90296e-27	-0.392638	0.565	0.688	1.02189e-24	SRF
MA0891.1	2.11462e-27	-0.355621	0.409	0.558	1.13555e-24	GSC2
MA1154.1	3.06875e-27	-0.371097	0.51	0.651	1.64792e-24	ZNF282
MA0810.1	5.21748e-27	-0.313543	0.465	0.594	2.80179e-24	TFAP2A(var.2)
MA0148.2	5.46135e-27	-0.333777	0.464	0.615	2.93275e-24	FOXA1
MA0867.1	5.54795e-27	-0.346063	0.465	0.6	2.97925e-24	SOX4
MA0680.1	6.19001e-27	-0.342489	0.342	0.478	3.32403e-24	PAX7
MA0873.1	1.21234e-26	-0.350583	0.439	0.573	6.51028e-24	HOXD12
MA0072.1	1.41598e-26	-0.361943	0.305	0.45	7.60381e-24	RORA(var.2)
MA0163.1	2.50528e-26	-0.298258	0.541	0.668	1.34534e-23	PLAG1
MA0889.1	2.5546e-26	-0.350244	0.392	0.527	1.37182e-23	GBX1
MA0804.1	3.35146e-26	-0.36166	0.427	0.565	1.79974e-23	TBX19
MA1120.1	3.73868e-26	0.403684	0.706	0.578	2.00767e-23	SOX13
MA0157.1	5.1639e-26	-0.3551	0.451	0.592	2.77302e-23	FOXO3
MA0831.1	6.18069e-26	-0.366576	0.448	0.601	3.31903e-23	TFE3
MA0032.2	2.12601e-25	-0.312022	0.446	0.574	1.14167e-22	FOXC1
MA1151.1	3.30217e-25	-0.355933	0.342	0.485	1.77326e-22	RORC
MA0825.1	3.30902e-25	-0.370448	0.413	0.552	1.77694e-22	MNT
MA0148.1	3.33189e-25	-0.320911	0.47	0.616	1.78922e-22	FOXA1
MA0160.1	7.08258e-25	-0.425375	0.286	0.422	3.80335e-22	NR4A2
MA1149.1	7.9935e-25	-0.390829	0.445	0.573	4.29251e-22	RARA::RXRG
MA0057.1	9.27979e-25	-0.307301	0.61	0.719	4.98324e-22	MZF1(var.2)
MA0730.1	9.3942e-25	-0.406794	0.41	0.542	5.04468e-22	RARA(var.2)
MA0672.1	1.09824e-24	-0.352001	0.436	0.578	5.89752e-22	NKX2-3
MA1146.1	1.52105e-24	-0.367477	0.384	0.523	8.16806e-22	NR1A4::RXRA
MA0817.1	5.61617e-24	-0.345888	0.306	0.434	3.01588e-21	BHLHE23
MA0155.1	5.70353e-24	-0.307585	0.521	0.656	3.0628e-21	INSM1
MA0697.1	1.16267e-23	-0.297688	0.458	0.589	6.24355e-21	ZIC3
MA0642.1	1.44532e-23	-0.327282	0.428	0.562	7.76137e-21	EN2
MA0729.1	1.73826e-23	-0.368688	0.336	0.473	9.33447e-21	RARA
MA0673.1	4.40511e-23	-0.362031	0.434	0.561	2.36555e-20	NKX2-8
MA0678.1	4.87239e-23	-0.336488	0.329	0.464	2.61647e-20	OLIG2
MA0479.1	5.72154e-23	-0.318646	0.506	0.625	3.07247e-20	FOXH1
MA0846.1	5.94659e-23	-0.282572	0.455	0.585	3.19332e-20	FOXC2
MA0649.1	8.18741e-23	-0.353884	0.441	0.571	4.39664e-20	HEY2
MA0668.1	8.65521e-23	-0.336385	0.354	0.478	4.64785e-20	NEUROD2
MA0865.1	2.28104e-22	0.283038	0.806	0.665	1.22492e-19	E2F8
MA0080.2	2.62132e-22	0.37787	0.951	0.858	1.40765e-19	SPI1
MA0059.1	3.91921e-22	-0.35713	0.438	0.574	2.10462e-19	MAX::MYC
MA1148.1	1.00108e-21	-0.359482	0.269	0.385	5.37582e-19	PPARA::RXRA
MA0081.1	1.5128e-21	0.302131	0.905	0.798	8.12374e-19	SPIB
MA0147.3	2.23188e-21	-0.347397	0.454	0.572	1.19852e-18	MYC
MA0819.1	4.74929e-21	-0.339051	0.423	0.542	2.55037e-18	CLOCK
MA0770.1	4.78e-21	-0.333919	0.457	0.572	2.56686e-18	HSF2
MA0699.1	5.67177e-21	-0.296613	0.429	0.556	3.04574e-18	LBX2
MA0018.2	5.89456e-21	0.339059	0.848	0.725	3.16538e-18	CREB1
MA0758.1	8.0063e-21	0.276358	0.766	0.647	4.29939e-18	E2F7
MA0756.1	1.02033e-20	-0.307547	0.38	0.493	5.47916e-18	ONECUT2
MA0071.1	1.40078e-20	-0.375883	0.335	0.451	7.52219e-18	RORA
MA0018.3	2.67723e-20	-0.384641	0.771	0.818	1.43767e-17	CREB1
MA0058.3	3.6708e-20	-0.332154	0.437	0.557	1.97122e-17	MAX
MA0826.1	5.62572e-20	-0.315497	0.331	0.442	3.02101e-17	OLIG1
MA0831.2	6.39135e-20	-0.32483	0.429	0.548	3.43216e-17	TFE3
MA0083.1	7.45589e-20	-0.320075	0.538	0.642	4.00381e-17	SRF
MA0105.2	1.54823e-19	-0.33592	0.618	0.726	8.31401e-17	NFKB1
MA0895.1	2.97279e-19	-0.28235	0.37	0.482	1.59639e-16	HMBOX1
MA1111.1	1.45093e-18	-0.38202	0.235	0.368	7.7915e-16	NR2F2
MA0502.1	1.99701e-18	0.292607	0.652	0.539	1.07239e-15	NFYB
MA1123.1	2.20041e-18	-0.352365	0.545	0.651	1.18162e-15	TWIST1
MA1107.1	2.43688e-18	-0.271155	0.638	0.71	1.30861e-15	KLF9
MA0731.1	3.2562e-18	-0.305467	0.571	0.682	1.74858e-15	BCL6B
MA0259.1	1.26026e-17	-0.302223	0.452	0.559	6.76758e-15	ARNT::HIF1A
MA0084.1	1.3306e-17	0.266589	0.662	0.54	7.14533e-15	SRY
MA0651.1	1.54129e-17	-0.281915	0.444	0.551	8.27671e-15	HOXC11
MA0818.1	1.68868e-17	-0.296279	0.32	0.443	9.06821e-15	BHLHE22
MA0837.1	6.40366e-17	-0.268992	0.49	0.592	3.43877e-14	CEBPE
MA0486.1	7.10224e-17	-0.28784	0.486	0.597	3.8139e-14	HSF1
MA0039.3	1.58727e-16	-0.333541	0.553	0.647	8.52364e-14	KLF4
MA0646.1	1.93542e-16	-0.279281	0.392	0.506	1.03932e-13	GCM1
MA0088.2	2.25307e-16	-0.294694	0.458	0.572	1.2099e-13	ZNF143
MA1108.1	2.89599e-16	-0.291079	0.491	0.591	1.55515e-13	MXI1
MA0713.1	3.91608e-16	-0.251785	0.401	0.512	2.10294e-13	PHOX2A
MA0637.1	4.33562e-16	0.252704	0.663	0.549	2.32823e-13	CENPB
MA0058.1	6.86106e-16	-0.289776	0.472	0.572	3.68439e-13	MAX
MA0104.4	1.13786e-15	-0.286119	0.479	0.581	6.11029e-13	MYCN
MA0666.1	1.52931e-15	-0.273269	0.493	0.593	8.21242e-13	MSX1
MA0708.1	1.52931e-15	-0.273269	0.493	0.593	8.21242e-13	MSX2
MA0876.1	1.52931e-15	-0.273269	0.493	0.593	8.21242e-13	BSX
MA0838.1	2.27186e-15	-0.267896	0.514	0.608	1.21999e-12	CEBPG
MA0634.1	3.29544e-15	-0.250411	0.435	0.534	1.76965e-12	ALX3
MA0778.1	4.9501e-15	-0.281998	0.625	0.7	2.6582e-12	NFKB2
MA0105.3	5.17659e-15	-0.304027	0.722	0.772	2.77983e-12	NFKB1
MA0754.1	7.52629e-15	-0.259092	0.395	0.493	4.04162e-12	CUX1
MA0145.3	4.63442e-14	-0.272536	0.441	0.542	2.48868e-11	TFCP2
MA0093.1	4.89502e-14	-0.266942	0.496	0.599	2.62862e-11	USF1
MA0065.1	1.7099e-13	-0.358499	0.188	0.281	9.18218e-11	PPARG::RXRA
MA1112.1	1.76128e-13	-0.28601	0.314	0.407	9.45808e-11	NR4A1
MA1145.1	1.94068e-13	-0.288238	0.801	0.829	1.04214e-10	FOSL2::JUND(var.2)
MA0856.1	7.68237e-12	-0.336725	0.176	0.258	4.12543e-09	RXRG
MA0855.1	1.39043e-11	-0.312102	0.195	0.279	7.46659e-09	RXRB
MA1131.1	4.357e-11	-0.273413	0.82	0.836	2.33971e-08	FOSL2::JUN(var.2)
MA0017.1	4.67116e-11	-0.374683	0.15	0.248	2.50841e-08	NR2F1
MA0484.1	0.000429611	-0.336167	0.105	0.183	0.230701	HNF4G
MA0114.2	0.000792897	-0.31586	0.12	0.184	0.425786	HNF4A

## Sheet: FIB
	p_val	avg_log2FC	pct.1	pct.2	p_val_adj	gene
MA0018.1	0	0.887847	0.916	0.691	0	CREB1
MA0057.1	0	0.755973	0.909	0.667	0	MZF1(var.2)
MA0153.1	0	-1.25384	0.037	0.298	0	HNF1B
MA0079.2	0	0.577428	0.958	0.7	0	SP1
MA0470.1	0	0.825422	0.942	0.657	0	E2F4
MA0471.1	0	0.65446	0.941	0.679	0	E2F6
MA0506.1	0	0.810251	0.848	0.503	0	NRF1
MA0516.1	0	0.508964	0.964	0.725	0	SP2
MA0024.2	0	0.718589	0.926	0.66	0	E2F1
MA0162.2	0	0.629068	0.976	0.77	0	EGR1
MA0014.2	0	-0.932152	0.246	0.589	0	PAX5
MA0079.3	0	0.510094	0.96	0.715	0	SP1
MA0083.2	0	0.958763	0.905	0.635	0	SRF
MA0103.2	0	-1.92324	0.125	0.592	0	ZEB1
MA0625.1	0	0.873012	0.899	0.63	0	NFATC3
MA0046.2	0	-1.58752	0.023	0.286	0	HNF1A
MA0153.2	0	-1.98582	0.011	0.273	0	HNF1B
MA0732.1	0	0.797026	0.937	0.669	0	EGR3
MA0733.1	0	0.736857	0.919	0.663	0	EGR4
MA0741.1	0	0.484267	0.935	0.715	0	KLF16
MA0745.1	0	-1.69569	0.161	0.581	0	SNAI2
MA0781.1	0	-0.893265	0.255	0.567	0	PAX9
MA0820.1	0	-1.30847	0.227	0.574	0	FIGLA
MA0824.1	0	-2.02555	0.12	0.567	0	ID4
MA0522.2	0	-1.95503	0.118	0.577	0	TCF3
MA0830.1	0	-2.03821	0.11	0.57	0	TCF4
MA1122.1	0	0.786338	0.906	0.634	0	TFDP1
MA0103.3	0	-1.64817	0.138	0.581	0	ZEB1
MA0162.3	0	0.722237	0.902	0.637	0	EGR1
MA1418.1	0	0.719604	0.937	0.752	0	IRF3
MA0743.1	3.94335e-285	-0.918633	0.249	0.547	2.11758e-282	SCRT1
MA0052.1	2.06698e-276	0.739837	0.844	0.588	1.10997e-273	MEF2A
MA0753.1	5.05727e-271	0.75774	0.896	0.664	2.71575e-268	ZNF740
MA0779.1	9.49406e-270	-0.80069	0.29	0.586	5.09831e-267	PAX1
MA0599.1	3.63962e-267	0.401854	0.943	0.765	1.95447e-264	KLF5
MA0740.1	8.57946e-265	0.506959	0.881	0.637	4.60717e-262	KLF14
MA0136.2	3.10569e-261	-0.799468	0.711	0.854	1.66776e-258	ELF5
MA0056.1	4.0192e-260	0.348672	0.895	0.662	2.15831e-257	MZF1
MA0802.1	4.03972e-260	-0.86027	0.288	0.566	2.16933e-257	TBR1
MA0806.1	5.26746e-251	-0.912136	0.277	0.554	2.82863e-248	TBX4
MA0758.1	5.39726e-251	0.663747	0.841	0.611	2.89833e-248	E2F7
MA0747.1	2.45383e-250	0.452558	0.902	0.696	1.31771e-247	SP8
MA0865.1	2.21987e-247	0.628779	0.856	0.632	1.19207e-244	E2F8
MA0036.1	2.5402e-246	0.392031	0.846	0.616	1.36409e-243	GATA2
MA0685.1	2.2157e-241	0.453415	0.908	0.698	1.18983e-238	SP4
MA0139.1	4.64302e-239	0.707075	0.798	0.532	2.4933e-236	CTCF
MA0772.1	3.25286e-230	0.591197	0.868	0.674	1.74679e-227	IRF7
MA0018.2	6.83332e-229	0.743841	0.902	0.694	3.66949e-226	CREB1
MA0805.1	8.78475e-225	-0.839401	0.351	0.616	4.71741e-222	TBX1
MA1102.1	1.81665e-224	0.489355	0.781	0.539	9.75539e-222	CTCFL
MA0528.1	4.78748e-221	0.315351	0.919	0.722	2.57088e-218	ZNF263
MA0080.1	4.30962e-218	0.483711	0.956	0.753	2.31426e-215	SPI1
MA0098.1	4.30962e-218	0.483711	0.956	0.753	2.31426e-215	ETS1
MA0746.1	2.00512e-215	0.391069	0.916	0.723	1.07675e-212	SP3
MA0765.1	2.90802e-214	0.680917	0.86	0.627	1.5616e-211	ETV5
MA0497.1	5.14964e-212	0.524211	0.811	0.591	2.76535e-209	MEF2C
MA0043.2	1.44122e-207	0.639348	0.703	0.465	7.73936e-205	HLF
MA0472.2	6.92462e-207	0.553666	0.849	0.631	3.71852e-204	EGR2
MA0639.1	8.45224e-201	0.650263	0.718	0.491	4.53885e-198	DBP
MA0688.1	4.71017e-200	-0.689456	0.316	0.568	2.52936e-197	TBX2
MA0638.1	2.07368e-199	0.640502	0.818	0.613	1.11357e-196	CREB3
MA0628.1	5.63429e-197	-0.628135	0.178	0.407	3.02561e-194	POU6F1
MA0801.1	2.49678e-195	-0.795957	0.364	0.612	1.34077e-192	MGA
MA0803.1	2.49678e-195	-0.795957	0.364	0.612	1.34077e-192	TBX15
MA0640.1	3.42478e-193	-0.655245	0.688	0.831	1.83911e-190	ELF3
MA0073.1	9.69265e-188	0.472775	0.892	0.705	5.20495e-185	RREB1
MA0527.1	2.70286e-187	0.574727	0.772	0.549	1.45144e-184	ZBTB33
MA0060.3	9.59844e-187	0.589194	0.783	0.554	5.15436e-184	NFYA
MA0800.1	1.58725e-186	-0.677794	0.343	0.578	8.52355e-184	EOMES
MA0508.1	1.77505e-186	0.477905	0.876	0.689	9.53201e-184	PRDM1
MA0690.1	9.15557e-186	-0.68973	0.334	0.566	4.91654e-183	TBX21
MA0152.1	5.47958e-185	0.570003	0.854	0.635	2.94254e-182	NFATC2
MA0028.1	5.35569e-184	0.584196	0.86	0.634	2.87601e-181	ELK1
MA0060.2	4.43847e-183	0.580131	0.766	0.535	2.38346e-180	NFYA
MA0137.3	1.53907e-181	0.631888	0.882	0.707	8.26482e-179	STAT1
MA0738.1	3.62256e-180	-0.742166	0.335	0.568	1.94531e-177	HIC2
MA0807.1	1.3011e-179	-0.744798	0.361	0.602	6.98691e-177	TBX5
MA0764.1	9.4603e-174	0.601852	0.833	0.606	5.08018e-171	ETV4
MA0777.1	1.99652e-172	0.578006	0.749	0.532	1.07213e-169	MYBL2
MA0037.1	2.76593e-172	0.509749	0.768	0.554	1.48531e-169	GATA3
MA0782.1	5.18264e-172	-0.734572	0.348	0.578	2.78308e-169	PKNOX1
MA0137.2	1.968e-171	0.612499	0.891	0.72	1.05682e-168	STAT1
MA0469.2	4.28998e-168	0.570655	0.733	0.519	2.30372e-165	E2F3
MA0798.1	1.52499e-167	0.620151	0.84	0.644	8.18922e-165	RFX3
MA0835.1	1.02118e-166	0.638303	0.92	0.776	5.48373e-164	BATF3
MA0517.1	1.51971e-164	0.462777	0.915	0.764	8.16087e-162	STAT1::STAT2
MA0761.1	4.45803e-164	0.585016	0.828	0.606	2.39396e-161	ETV1
MA0834.1	6.03734e-162	0.641725	0.931	0.781	3.24205e-159	ATF7
MA0076.1	9.45792e-162	0.5736	0.828	0.614	5.0789e-159	ELK4
MA0050.2	1.10941e-156	0.382566	0.928	0.758	5.95752e-154	IRF1
MA0783.1	4.94907e-155	-0.68795	0.369	0.592	2.65765e-152	PKNOX2
MA0656.1	5.50875e-154	0.632729	0.936	0.796	2.9582e-151	JDP2(var.2)
MA0113.1	5.64758e-154	0.555086	0.715	0.503	3.03275e-151	NR3C1
MA0903.1	1.59725e-153	-0.564238	0.262	0.491	8.57723e-151	HOXB3
MA0163.1	5.73976e-153	0.443883	0.821	0.623	3.08225e-150	PLAG1
MA0600.2	3.5418e-151	0.591615	0.836	0.644	1.90195e-148	RFX2
MA0137.1	2.26496e-146	0.469428	0.909	0.753	1.21628e-143	STAT1
MA0060.1	2.40996e-146	0.527114	0.745	0.529	1.29415e-143	NFYA
MA0475.2	2.65763e-146	0.558424	0.869	0.677	1.42715e-143	FLI1
MA0028.2	6.65257e-142	0.530658	0.824	0.625	3.57243e-139	ELK1
MA0156.2	6.83829e-142	0.537902	0.839	0.631	3.67216e-139	FEV
MA1123.1	1.43668e-141	0.643467	0.793	0.61	7.71499e-139	TWIST1
MA0083.1	5.64544e-141	0.562382	0.787	0.601	3.0316e-138	SRF
MA0043.1	4.99195e-140	0.527487	0.775	0.594	2.68068e-137	HLF
MA0843.1	8.0734e-140	0.524266	0.68	0.487	4.33542e-137	TEF
MA0052.2	2.24558e-138	0.445245	0.773	0.587	1.20588e-135	MEF2A
MA0902.1	2.53e-138	-0.529855	0.257	0.463	1.35861e-135	HOXB2
MA0763.1	3.29326e-137	0.518547	0.827	0.634	1.76848e-134	ETV3
MA0149.1	5.59305e-136	0.373219	0.898	0.723	3.00347e-133	EWSR1-FLI1
MA1154.1	2.72966e-135	0.501412	0.796	0.607	1.46583e-132	ZNF282
MA0735.1	7.65805e-135	0.487215	0.766	0.579	4.11237e-132	GLIS1
MA0062.1	2.91281e-133	0.48304	0.888	0.721	1.56418e-130	GABPA
MA0744.1	1.12796e-131	-0.544814	0.36	0.56	6.05713e-129	SCRT2
MA0686.1	9.60735e-131	0.484487	0.786	0.605	5.15915e-128	SPDEF
MA1129.1	1.59136e-130	0.563671	0.888	0.755	8.54562e-128	FOSL1::JUN(var.2)
MA0080.2	6.07737e-130	-0.556777	0.826	0.873	3.26355e-127	SPI1
MA1125.1	1.1162e-129	0.348469	0.781	0.594	5.994e-127	ZNF384
MA0051.1	2.34639e-129	0.444992	0.851	0.69	1.26001e-126	IRF2
MA0113.3	1.02581e-128	0.584589	0.488	0.301	5.50861e-126	NR3C1
MA1117.1	1.09444e-127	0.507656	0.809	0.637	5.87712e-125	RELB
MA0759.1	1.63792e-127	0.50513	0.808	0.612	8.79565e-125	ELK3
MA0727.1	1.87876e-125	0.581087	0.482	0.304	1.0089e-122	NR3C2
MA0510.2	8.32471e-123	0.522383	0.835	0.667	4.47037e-120	RFX5
MA0695.1	1.91982e-122	0.434404	0.772	0.602	1.03094e-119	ZBTB7C
MA0722.1	2.3904e-122	-0.465756	0.236	0.434	1.28364e-119	VAX1
MA0025.1	2.97161e-120	0.459853	0.711	0.526	1.59576e-117	NFIL3
MA0098.3	3.10844e-120	0.495756	0.869	0.701	1.66923e-117	ETS1
MA0083.3	4.94346e-119	0.527546	0.819	0.649	2.65464e-116	SRF
MA0119.1	6.73985e-119	-0.613198	0.385	0.585	3.6193e-116	NFIC::TLX1
MA0024.3	2.59537e-116	0.463441	0.712	0.545	1.39372e-113	E2F1
MA0791.1	1.67815e-115	-0.427309	0.3	0.495	9.01165e-113	POU4F3
MA0131.2	7.12545e-113	0.407084	0.67	0.49	3.82637e-110	HINFP
MA1133.1	1.00474e-112	0.513952	0.907	0.771	5.39543e-110	JUN::JUNB(var.2)
MA0908.1	1.22509e-112	0.450891	0.749	0.574	6.57875e-110	HOXD11
MA0647.1	5.01877e-110	-0.545617	0.343	0.544	2.69508e-107	GRHL1
MA1127.1	5.24082e-110	0.525954	0.931	0.815	2.81432e-107	FOSB::JUN
MA0760.1	4.17807e-109	0.467257	0.862	0.697	2.24362e-106	ERF
MA0838.1	2.06996e-108	0.472989	0.737	0.572	1.11157e-105	CEBPG
MA0776.1	2.42383e-108	0.443872	0.703	0.53	1.3016e-105	MYBL1
MA0069.1	5.09236e-106	-0.46123	0.425	0.604	2.7346e-103	Pax6
MA0661.1	9.69082e-106	-0.454134	0.299	0.488	5.20397e-103	MEOX1
MA0481.1	1.03712e-105	0.309847	0.772	0.606	5.56931e-103	FOXP1
MA0748.1	4.06711e-104	0.428307	0.739	0.552	2.18404e-101	YY2
MA0790.1	4.13283e-104	-0.398496	0.307	0.493	2.21933e-101	POU4F1
MA0736.1	1.48331e-102	0.430634	0.723	0.566	7.96539e-100	GLIS2
MA1134.1	3.75969e-102	-1.27294	0.918	0.872	2.01895e-99	FOS::JUNB
MA0486.2	5.16154e-102	0.44603	0.728	0.563	2.77175e-99	HSF1
MA0750.1	1.62729e-100	0.382763	0.77	0.611	8.73854e-98	ZBTB7A
MA0888.1	2.43149e-100	-0.451485	0.309	0.491	1.30571e-97	EVX2
MA0144.2	1.15633e-99	0.448749	0.837	0.676	6.20951e-97	STAT3
MA1140.1	6.76166e-98	0.479641	0.886	0.764	3.63101e-95	JUNB(var.2)
MA0474.2	7.49537e-98	0.448803	0.851	0.69	4.02501e-95	ERG
MA0886.1	9.16907e-98	-0.423118	0.294	0.473	4.92379e-95	EMX2
MA0637.1	1.14937e-97	0.407643	0.689	0.526	6.17211e-95	CENPB
MA0658.1	7.68331e-97	-0.415574	0.288	0.459	4.12594e-94	LHX6
MA1144.1	1.18851e-95	-1.22784	0.925	0.874	6.38229e-93	FOSL2::JUND
MA1135.1	1.62917e-95	-1.20572	0.923	0.874	8.74867e-93	FOSB::JUNB
MA0887.1	1.85818e-95	-0.43342	0.297	0.478	9.97845e-93	EVX1
MA0466.2	2.81009e-95	0.433262	0.735	0.573	1.50902e-92	CEBPB
MA0081.1	3.08217e-95	0.388939	0.907	0.781	1.65512e-92	SPIB
MA0861.1	2.72322e-94	-0.479205	0.4	0.562	1.46237e-91	TP73
MA0770.1	6.97595e-94	0.427158	0.697	0.534	3.74609e-91	HSF2
MA0694.1	1.15421e-93	0.383382	0.722	0.571	6.1981e-91	ZBTB7B
MA0155.1	2.51375e-93	0.403368	0.774	0.619	1.34988e-90	INSM1
MA0486.1	1.44803e-92	0.433653	0.724	0.559	7.7759e-90	HSF1
MA0079.1	3.48825e-92	0.304914	0.832	0.693	1.87319e-89	SP1
MA0525.1	3.79867e-92	-0.53848	0.38	0.551	2.03989e-89	TP63
MA0734.1	6.87996e-92	0.408434	0.741	0.591	3.69454e-89	GLI2
MA0598.2	1.06616e-91	-0.434537	0.741	0.81	5.72527e-89	EHF
MA0771.1	1.59096e-91	0.427643	0.691	0.527	8.54346e-89	HSF4
MA0478.1	6.44466e-91	-1.18021	0.92	0.875	3.46078e-88	FOSL2
MA1131.1	7.89065e-91	0.466815	0.935	0.812	4.23728e-88	FOSL2::JUN(var.2)
MA1138.1	2.75753e-90	-1.1846	0.927	0.872	1.48079e-87	FOSL2::JUNB
MA0650.1	2.81635e-90	0.394475	0.731	0.572	1.51238e-87	HOXA13
MA0477.1	1.13058e-89	-1.18774	0.917	0.872	6.07121e-87	FOSL1
MA1132.1	1.19725e-88	-1.00278	0.914	0.882	6.42923e-86	JUN::JUNB
MA0099.3	1.82502e-88	-1.16362	0.93	0.878	9.80036e-86	FOS::JUN
MA1139.1	1.87342e-88	0.464377	0.919	0.806	1.00603e-85	FOSL2::JUNB(var.2)
MA0822.1	1.63539e-87	-0.463578	0.372	0.525	8.78202e-85	HES7
MA0491.1	5.86812e-87	-1.18831	0.923	0.868	3.15118e-84	JUND
MA0655.1	2.45373e-86	-1.04383	0.913	0.866	1.31765e-83	JDP2
MA0799.1	2.42668e-85	0.433464	0.796	0.644	1.30313e-82	RFX4
MA0490.1	3.43455e-84	-1.18026	0.919	0.872	1.84436e-81	JUNB
MA0612.1	8.76382e-84	-0.407435	0.348	0.51	4.70617e-81	EMX1
MA0050.1	2.24406e-83	0.343428	0.829	0.7	1.20506e-80	IRF1
MA1420.1	8.00562e-82	0.37659	0.799	0.666	4.29902e-79	IRF5
MA0689.1	1.23471e-80	-0.421312	0.401	0.56	6.63038e-78	TBX20
MA0900.1	2.67777e-80	-0.403833	0.363	0.523	1.43796e-77	HOXA2
MA0099.2	7.12672e-80	-1.06321	0.911	0.87	3.82705e-77	FOS::JUN
MA1419.1	3.05378e-79	0.384702	0.82	0.689	1.63988e-76	IRF4
MA1130.1	3.38787e-79	-1.14431	0.933	0.88	1.81928e-76	FOSL2::JUN
MA0841.1	9.34167e-78	-0.902342	0.898	0.855	5.01648e-75	NFE2
MA1128.1	1.74094e-77	-1.12307	0.936	0.884	9.34885e-75	FOSL1::JUN
MA1141.1	3.32077e-77	-1.13763	0.933	0.878	1.78325e-74	FOS::JUND
MA1142.1	8.70444e-77	-1.07744	0.934	0.875	4.67428e-74	FOSL1::JUND
MA0526.1	9.31014e-76	-0.470805	0.397	0.541	4.99955e-73	USF2
MA0635.1	1.89045e-75	0.364492	0.685	0.545	1.01517e-72	BARHL2
MA0703.1	7.56823e-75	-0.351493	0.289	0.441	4.06414e-72	LMX1B
MA0651.1	1.97861e-74	0.362433	0.655	0.519	1.06252e-71	HOXC11
MA1145.1	3.2829e-74	0.41956	0.921	0.806	1.76292e-71	FOSL2::JUND(var.2)
MA0600.1	4.8817e-74	0.379578	0.805	0.656	2.62147e-71	RFX2
MA0836.1	5.10082e-74	0.37443	0.707	0.558	2.73914e-71	CEBPD
MA0095.1	2.69372e-73	0.289865	0.73	0.592	1.44653e-70	YY1
MA0112.3	1.38473e-72	-0.430956	0.389	0.528	7.43602e-70	ESR1
MA0501.1	1.5779e-72	-0.602153	0.75	0.796	8.47333e-70	MAF::NFE2
MA0504.1	3.99509e-72	0.350583	0.548	0.412	2.14536e-69	NR2C2
MA1105.1	4.56802e-72	-0.414708	0.38	0.536	2.45302e-69	GRHL2
MA0502.1	5.14235e-72	0.348662	0.672	0.517	2.76144e-69	NFYB
MA0907.1	3.72521e-70	0.362067	0.666	0.526	2.00044e-67	HOXC13
MA0706.1	5.37663e-70	-0.345713	0.366	0.523	2.88725e-67	MEOX2
MA0024.1	5.73178e-70	0.364768	0.632	0.498	3.07797e-67	E2F1
MA1137.1	2.06417e-69	-1.04261	0.937	0.877	1.10846e-66	FOSL1::JUNB
MA1421.1	2.47225e-69	0.345744	0.497	0.366	1.3276e-66	TCF7L1
MA0909.1	3.94624e-69	0.344625	0.712	0.564	2.11913e-66	HOXD13
MA0891.1	1.16536e-67	0.369646	0.662	0.523	6.25799e-65	GSC2
MA0476.1	2.00368e-66	-1.0228	0.923	0.866	1.07598e-63	FOS
MA0489.1	2.23742e-64	-0.993641	0.935	0.876	1.2015e-61	JUN(var.2)
MA0671.1	6.42489e-64	-0.413072	0.442	0.586	3.45017e-61	NFIX
MA0106.3	1.02106e-63	-0.39826	0.406	0.546	5.48309e-61	TP53
MA0498.2	1.42347e-63	0.326522	0.639	0.5	7.64406e-61	MEIS1
MA1143.1	4.77924e-63	0.363377	0.853	0.747	2.56645e-60	FOSL1::JUND(var.2)
MA0906.1	4.32546e-62	0.340427	0.662	0.532	2.32277e-59	HOXC12
MA0156.1	2.10238e-61	-0.397784	0.814	0.845	1.12898e-58	FEV
MA0007.2	2.49041e-61	0.410522	0.541	0.412	1.33735e-58	AR
MA0657.1	4.2845e-61	0.318576	0.78	0.655	2.30078e-58	KLF13
MA0150.1	8.75526e-61	-0.469628	0.617	0.708	4.70157e-58	NFE2L2
MA0667.1	2.97594e-60	0.360366	0.667	0.532	1.59808e-57	MYF6
MA0652.1	2.9476e-58	0.321417	0.833	0.722	1.58286e-55	IRF8
MA0076.2	4.03182e-58	0.315008	0.89	0.768	2.16509e-55	ELK4
MA0901.1	1.81675e-57	0.31978	0.702	0.561	9.75593e-55	HOXB13
MA0648.1	2.40959e-57	0.337309	0.638	0.522	1.29395e-54	GSC
MA0154.3	3.49245e-56	0.36918	0.722	0.594	1.87544e-53	EBF1
MA0884.1	1.26894e-55	-0.315322	0.435	0.558	6.81423e-53	DUXA
MA0161.1	1.54303e-54	-0.278771	0.484	0.606	8.28606e-52	NFIC
MA0710.1	4.21461e-52	-0.310327	0.347	0.479	2.26324e-49	NOTO
MA0873.1	1.01433e-51	0.304701	0.659	0.543	5.44693e-49	HOXD12
MA0837.1	1.94796e-51	0.310145	0.69	0.562	1.04605e-48	CEBPE
MA0828.1	7.84292e-51	-0.328812	0.466	0.588	4.21165e-48	SREBF2(var.2)
MA0674.1	1.27578e-50	-0.294782	0.381	0.508	6.85095e-48	NKX6-1
MA0473.1	2.72101e-50	-0.316169	0.884	0.874	1.46118e-47	ELF1
MA0817.1	5.88597e-49	-0.299319	0.331	0.448	3.16077e-46	BHLHE23
MA0154.2	7.68668e-49	0.310021	0.731	0.614	4.12774e-46	EBF1
MA0797.1	1.2696e-48	-0.348791	0.444	0.571	6.81777e-46	TGIF2
MA1126.1	1.55822e-48	0.325615	0.888	0.778	8.36766e-46	FOS::JUN(var.2)
MA0844.1	1.24931e-47	0.310863	0.775	0.674	6.70878e-45	XBP1
MA0095.2	3.92753e-47	0.262058	0.665	0.551	2.10909e-44	YY1
MA0862.1	4.56372e-47	0.300443	0.699	0.584	2.45072e-44	GMEB2
MA0773.1	1.05745e-46	0.267651	0.716	0.597	5.67849e-44	MEF2D
MA0106.2	5.08933e-46	-0.357468	0.427	0.544	2.73297e-43	TP53
MA1136.1	8.5191e-46	0.314091	0.887	0.786	4.57476e-43	FOSB::JUNB(var.2)
MA0464.2	9.45875e-46	-0.303681	0.456	0.57	5.07935e-43	BHLHE40
MA0878.1	1.04307e-45	0.28256	0.701	0.576	5.6013e-43	CDX1
MA0666.1	1.32923e-45	0.286052	0.674	0.567	7.13795e-43	MSX1
MA0708.1	1.32923e-45	0.286052	0.674	0.567	7.13795e-43	MSX2
MA0876.1	1.32923e-45	0.286052	0.674	0.567	7.13795e-43	BSX
MA0698.1	3.3463e-45	0.353703	0.716	0.602	1.79696e-42	ZBTB18
MA1101.1	1.16945e-44	-0.574208	0.841	0.821	6.27997e-42	BACH2
MA0660.1	4.58213e-44	0.267438	0.692	0.576	2.4606e-41	MEF2B
MA0102.3	4.76039e-44	0.286522	0.721	0.618	2.55633e-41	CEBPA
MA0762.1	2.17284e-42	0.283563	0.86	0.758	1.16681e-39	ETV2
MA0091.1	2.46107e-42	0.313338	0.689	0.586	1.32159e-39	TAL1::TCF3
MA0032.1	1.23507e-41	-0.279328	0.444	0.564	6.6323e-39	FOXC1
MA0093.2	2.17092e-41	-0.320091	0.424	0.53	1.16579e-38	USF1
MA1151.1	2.48936e-41	0.283867	0.566	0.456	1.33679e-38	RORC
MA1114.1	5.60723e-41	-0.314194	0.544	0.646	3.01108e-38	PBX3
MA0707.1	6.338e-41	-0.251934	0.361	0.481	3.40351e-38	MNX1
MA0754.1	8.2624e-41	-0.257657	0.394	0.508	4.43691e-38	CUX1
MA0725.1	9.31195e-41	-0.262141	0.336	0.451	5.00052e-38	VSX1
MA0726.1	9.31195e-41	-0.262141	0.336	0.451	5.00052e-38	VSX2
MA0729.1	9.73916e-41	-0.290807	0.38	0.485	5.22993e-38	RARA
MA0525.2	5.77097e-40	-0.286985	0.383	0.485	3.09901e-37	TP63
MA0670.1	9.33347e-40	-0.298346	0.464	0.581	5.01207e-37	NFIA
MA0115.1	2.06185e-39	0.29427	0.345	0.265	1.10722e-36	NR1H2::RXRA
MA0593.1	3.3945e-39	0.251276	0.705	0.589	1.82285e-36	FOXP2
MA0105.2	1.00181e-38	0.281145	0.804	0.7	5.37971e-36	NFKB1
MA0755.1	1.25877e-38	-0.255634	0.38	0.483	6.75957e-36	CUX2
MA0827.1	5.1276e-38	-0.261014	0.375	0.476	2.75352e-35	OLIG3
MA0145.3	2.97713e-37	-0.298811	0.455	0.554	1.59872e-34	TFCP2
MA0899.1	6.52222e-37	0.257625	0.715	0.593	3.50243e-34	HOXA10
MA0597.1	9.20805e-37	-0.265102	0.408	0.513	4.94472e-34	THAP1
MA0714.1	3.04869e-36	0.256059	0.602	0.507	1.63715e-33	PITX3
MA0795.1	3.12668e-36	0.270011	0.644	0.54	1.67903e-33	SMAD3
MA0796.1	5.83177e-36	-0.287202	0.448	0.557	3.13166e-33	TGIF1
MA0818.1	6.38155e-35	-0.25119	0.358	0.454	3.42689e-32	BHLHE22
MA0161.2	7.26003e-34	-0.278112	0.458	0.558	3.89863e-31	NFIC
MA0871.1	9.31486e-33	-0.259081	0.5	0.601	5.00208e-30	TFEC
MA0462.1	6.85783e-32	-0.571874	0.926	0.861	3.68265e-29	BATF::JUN
MA1148.1	7.19571e-32	0.266321	0.443	0.364	3.8641e-29	PPARA::RXRA
MA0691.1	1.20795e-31	0.290848	0.69	0.595	6.48668e-29	TFAP4
MA0595.1	2.10112e-28	-0.270188	0.524	0.616	1.1283e-25	SREBF1

[truncated: 1 more sheets: LEUK]
