# Supplementary material for: Defining cellular complexity in human autosomal dominant polycystic kidney disease by multimodal single cell analysis
Source: Nat Commun. 2022 Oct 30;13:6497. doi: 10.1038/s41467-022-34255-z (PMC9618568; doi:10.1038/s41467-022-34255-z)
Supplement: Supplementary file 15 — Supplementary Data 12 [file 41467_2022_34255_MOESM15_ESM.xlsx]

## Sheet: PT1
	p_val	avg_log2FC	pct.1	pct.2	p_val_adj	gene
MA0099.2	0	4.12409	0.491	0.008	0	FOS::JUN
MA0476.1	0	4.46071	0.49	0.007	0	FOS
MA0477.1	0	4.48674	0.483	0.007	0	FOSL1
MA0478.1	0	4.63465	0.48	0.007	0	FOSL2
MA0489.1	0	4.53893	0.493	0.006	0	JUN(var.2)
MA0490.1	0	4.63531	0.485	0.006	0	JUNB
MA0491.1	0	4.67309	0.487	0.006	0	JUND
MA0655.1	0	4.32414	0.491	0.006	0	JDP2
MA0841.1	0	3.79299	0.505	0.011	0	NFE2
MA0099.3	0	4.8708	0.484	0.005	0	FOS::JUN
MA1128.1	0	4.90226	0.491	0.005	0	FOSL1::JUN
MA1130.1	0	4.97669	0.49	0.005	0	FOSL2::JUN
MA1132.1	0	4.22804	0.489	0.006	0	JUN::JUNB
MA1134.1	0	4.85834	0.487	0.005	0	FOS::JUNB
MA1135.1	0	4.76848	0.475	0.005	0	FOSB::JUNB
MA1137.1	0	4.80368	0.487	0.005	0	FOSL1::JUNB
MA1138.1	0	4.84866	0.484	0.005	0	FOSL2::JUNB
MA1141.1	0	4.8852	0.489	0.005	0	FOS::JUND
MA1142.1	0	4.70544	0.486	0.006	0	FOSL1::JUND
MA1144.1	0	4.89298	0.476	0.005	0	FOSL2::JUND
MA0462.1	1.2198e-296	3.38569	0.53	0.013	6.55032e-294	BATF::JUN
MA1127.1	4.85389e-233	1.90402	0.54	0.062	2.60654e-230	FOSB::JUN
MA1131.1	4.42023e-232	1.95316	0.565	0.073	2.37367e-229	FOSL2::JUN(var.2)
MA1101.1	1.36241e-231	2.23676	0.607	0.105	7.31613e-229	BACH2
MA1139.1	1.12125e-228	1.82997	0.545	0.071	6.0211e-226	FOSL2::JUNB(var.2)
MA0656.1	5.02053e-221	1.78647	0.559	0.073	2.69602e-218	JDP2(var.2)
MA0114.2	4.8936e-220	-3.44866	0.725	0.998	2.62786e-217	HNF4A
MA0484.1	4.45348e-215	-3.50734	0.727	0.998	2.39152e-212	HNF4G
MA0156.1	4.28774e-211	1.6841	0.466	0.046	2.30251e-208	FEV
MA1145.1	7.20956e-210	1.73113	0.575	0.102	3.87153e-207	FOSL2::JUND(var.2)
MA0018.3	6.93477e-207	1.72006	0.593	0.128	3.72397e-204	CREB1
MA0488.1	7.68123e-207	1.67074	0.684	0.199	4.12482e-204	JUN
MA0492.1	1.13697e-204	1.63049	0.702	0.211	6.10554e-202	JUND(var.2)
MA0475.1	2.94206e-204	1.47044	0.421	0.028	1.57989e-201	FLI1
MA1136.1	2.7969e-203	1.61481	0.565	0.1	1.50193e-200	FOSB::JUNB(var.2)
MA0473.1	3.08665e-201	1.54523	0.484	0.034	1.65753e-198	ELF1
MA0501.1	9.50537e-199	1.64478	0.638	0.157	5.10438e-196	MAF::NFE2
MA0080.2	2.2601e-198	1.6029	0.49	0.042	1.21367e-195	SPI1
MA0017.1	3.22349e-195	-2.5177	0.741	0.996	1.73101e-192	NR2F1
MA0835.1	1.48448e-190	1.52546	0.601	0.14	7.97167e-188	BATF3
MA1140.1	7.70662e-190	1.47954	0.515	0.094	4.13846e-187	JUNB(var.2)
MA0834.1	6.77398e-189	1.51391	0.539	0.101	3.63763e-186	ATF7
MA1129.1	6.8771e-189	1.45954	0.556	0.109	3.693e-186	FOSL1::JUN(var.2)
MA1133.1	1.15682e-186	1.49314	0.56	0.114	6.2121e-184	JUN::JUNB(var.2)
MA0856.1	2.29874e-183	-2.10103	0.708	0.994	1.23442e-180	RXRG
MA0065.1	3.00636e-182	-2.01052	0.708	0.994	1.61442e-179	PPARG::RXRA
MA0101.1	4.79965e-182	1.38403	0.504	0.088	2.57741e-179	REL
MA0153.2	8.04663e-182	-1.83895	0.795	0.997	4.32104e-179	HNF1B
MA0855.1	2.81398e-181	-1.95807	0.694	0.992	1.51111e-178	RXRB
MA0115.1	4.53439e-176	-1.85503	0.676	0.989	2.43497e-173	NR1H2::RXRA
MA0107.1	4.41631e-175	1.31059	0.544	0.118	2.37156e-172	RELA
MA0105.3	6.26017e-175	1.31248	0.495	0.088	3.36171e-172	NFKB1
MA0046.2	2.19362e-174	-1.63981	0.799	0.995	1.17798e-171	HNF1A
MA1126.1	7.32965e-174	1.40401	0.61	0.177	3.93602e-171	FOS::JUN(var.2)
MA0136.2	7.11557e-160	1.38936	0.445	0.049	3.82106e-157	ELF5
MA0080.1	7.04645e-156	0.842432	0.41	0.061	3.78395e-153	SPI1
MA0098.1	7.04645e-156	0.842432	0.41	0.061	3.78395e-153	ETS1
MA0105.1	6.09324e-155	1.25888	0.539	0.119	3.27207e-152	NFKB1
MA0517.1	1.40823e-149	0.903401	0.505	0.112	7.56219e-147	STAT1::STAT2
MA0640.1	7.26449e-149	1.25074	0.42	0.055	3.90103e-146	ELF3
MA0162.2	9.16553e-146	0.649991	0.409	0.066	4.92189e-143	EGR1
MA0750.2	9.31156e-140	0.987271	0.45	0.077	5.00031e-137	ZBTB7A
MA0153.1	3.48455e-139	-1.20381	0.732	0.977	1.8712e-136	HNF1B
MA1143.1	3.10354e-137	1.10781	0.509	0.143	1.6666e-134	FOSL1::JUND(var.2)
MA0080.4	9.96971e-136	0.947292	0.492	0.124	5.35373e-133	SPI1
MA0598.2	3.72235e-133	1.15025	0.404	0.068	1.9989e-130	EHF
MA0598.1	4.42918e-132	0.915109	0.461	0.114	2.37847e-129	EHF
MA0645.1	1.32219e-131	1.08322	0.432	0.076	7.10019e-129	ETV6
MA0090.2	2.45825e-131	1.20174	0.524	0.157	1.32008e-128	TEAD1
MA0809.1	5.14239e-131	1.19745	0.515	0.156	2.76146e-128	TEAD4
MA0018.2	7.9701e-131	1.07127	0.425	0.112	4.27995e-128	CREB1
MA0081.1	2.8229e-130	0.887861	0.574	0.195	1.5159e-127	SPIB
MA1418.1	4.62915e-130	0.88241	0.454	0.115	2.48585e-127	IRF3
MA0018.1	6.34037e-130	1.01742	0.363	0.085	3.40478e-127	CREB1
MA0076.2	1.24841e-127	0.991474	0.403	0.08	6.70397e-125	ELK4
MA0641.1	5.70983e-127	1.03819	0.393	0.08	3.06618e-124	ELF4
MA0073.1	3.09564e-123	0.708334	0.468	0.135	1.66236e-120	RREB1
MA1121.1	3.87045e-122	1.14019	0.515	0.167	2.07843e-119	TEAD2
MA0808.1	1.57219e-117	1.13097	0.516	0.189	8.44264e-115	TEAD3
MA0762.1	2.81004e-116	0.968203	0.422	0.102	1.50899e-113	ETV2
MA0687.1	3.6393e-116	0.891866	0.473	0.133	1.9543e-113	SPIC
MA0137.1	3.13691e-115	0.857096	0.443	0.115	1.68452e-112	STAT1
MA0510.2	8.84749e-115	1.01192	0.314	0.062	4.7511e-112	RFX5
MA0599.1	2.88111e-114	0.509715	0.373	0.082	1.54716e-111	KLF5
MA0516.1	6.73751e-113	0.455272	0.411	0.106	3.61804e-110	SP2
MA0050.2	1.30894e-110	0.653488	0.514	0.163	7.02902e-108	IRF1
MA0105.2	2.27871e-110	0.882481	0.524	0.192	1.22367e-107	NFKB1
MA0470.1	9.41401e-108	0.66638	0.433	0.122	5.05532e-105	E2F4
MA0753.1	2.72244e-106	0.825882	0.463	0.152	1.46195e-103	ZNF740
MA0600.1	9.57332e-105	0.861654	0.37	0.097	5.14087e-102	RFX2
MA0149.1	3.60619e-103	0.649764	0.538	0.209	1.93653e-100	EWSR1-FLI1
MA1148.1	4.74174e-103	-1.0579	0.673	0.946	2.54631e-100	PPARA::RXRA
MA0137.2	1.2387e-102	0.853758	0.522	0.177	6.65184e-100	STAT1
MA0057.1	2.94215e-102	0.763964	0.503	0.194	1.57993e-99	MZF1(var.2)
MA0473.2	1.41378e-101	0.909183	0.382	0.078	7.59202e-99	ELF1
MA0471.1	2.59454e-100	0.59445	0.522	0.18	1.39327e-97	E2F6
MA0625.1	4.81029e-100	0.811782	0.293	0.069	2.58312e-97	NFATC3
MA0600.2	1.18573e-99	0.92237	0.318	0.078	6.36735e-97	RFX2
MA0741.1	1.88171e-98	0.514345	0.375	0.098	1.01048e-95	KLF16
MA0798.1	2.16199e-98	0.909901	0.333	0.081	1.16099e-95	RFX3
MA0504.1	6.10044e-98	-0.83211	0.71	0.946	3.27594e-95	NR2C2
MA0079.2	1.93148e-97	0.432108	0.397	0.138	1.03721e-94	SP1
MA0508.1	2.1316e-97	0.63486	0.551	0.23	1.14467e-94	PRDM1
MA0098.3	4.52098e-96	0.831766	0.399	0.122	2.42777e-93	ETS1
MA0137.3	5.68422e-96	0.807048	0.533	0.196	3.05243e-93	STAT1
MA1421.1	2.31594e-93	-0.881642	0.709	0.938	1.24366e-90	TCF7L1
MA0652.1	5.73079e-93	0.819415	0.476	0.16	3.07743e-90	IRF8
MA0653.1	7.14417e-92	0.75969	0.496	0.186	3.83642e-89	IRF9
MA0024.2	2.09706e-91	0.588192	0.44	0.153	1.12612e-88	E2F1
MA0050.1	1.06254e-90	0.721752	0.469	0.179	5.70586e-88	IRF1
MA0079.3	2.32943e-89	0.386839	0.444	0.168	1.2509e-86	SP1
MA0778.1	8.34094e-89	0.7758	0.552	0.254	4.47909e-86	NFKB2
MA0090.1	1.56492e-86	0.879672	0.566	0.27	8.40362e-84	TEAD1
MA0799.1	1.7638e-84	0.805184	0.356	0.101	9.4716e-82	RFX4
MA0733.1	1.81201e-84	0.58911	0.41	0.134	9.73051e-82	EGR4
MA1117.1	1.14252e-83	0.719084	0.546	0.246	6.13534e-81	RELB
MA0475.2	9.18347e-83	0.77081	0.376	0.127	4.93152e-80	FLI1
MA0152.1	2.75869e-82	0.686441	0.337	0.097	1.48142e-79	NFATC2
MA0732.1	2.54727e-81	0.56725	0.37	0.121	1.36789e-78	EGR3
MA1420.1	3.42439e-81	0.71937	0.438	0.164	1.8389e-78	IRF5
MA0746.1	3.1219e-80	0.440245	0.345	0.122	1.67646e-77	SP3
MA0051.1	3.28952e-80	0.675739	0.484	0.209	1.76647e-77	IRF2
MA0079.1	6.646e-80	0.508633	0.438	0.176	3.5689e-77	SP1
MA0062.1	1.04869e-79	0.71957	0.407	0.149	5.63146e-77	GABPA
MA0528.1	2.66223e-79	0.376689	0.557	0.256	1.42962e-76	ZNF263
MA0760.1	7.19342e-78	0.753339	0.413	0.146	3.86286e-75	ERF
MA0474.2	1.43203e-77	0.76098	0.385	0.13	7.69002e-75	ERG
MA0113.3	2.26486e-77	-0.960529	0.434	0.753	1.21623e-74	NR3C1
MA1107.1	1.31523e-76	0.551771	0.429	0.173	7.06279e-74	KLF9
MA0148.2	2.18772e-76	0.645025	0.414	0.158	1.17481e-73	FOXA1
MA0148.1	3.57672e-76	0.642929	0.409	0.156	1.9207e-73	FOXA1
MA0833.1	8.38579e-76	0.757682	0.627	0.356	4.50317e-73	ATF4
MA0727.1	1.70356e-75	-0.952839	0.428	0.739	9.14814e-73	NR3C2
MA1122.1	4.22094e-75	0.596163	0.367	0.125	2.26664e-72	TFDP1
MA0150.1	1.5323e-74	0.781742	0.566	0.284	8.22844e-72	NFE2L2
MA0144.2	8.18141e-74	0.656967	0.539	0.243	4.39342e-71	STAT3
MA0593.1	5.88173e-72	0.640213	0.352	0.134	3.15849e-69	FOXP2
MA1419.1	5.43062e-71	0.700411	0.435	0.179	2.91624e-68	IRF4
MA0162.3	6.66406e-70	0.569025	0.368	0.14	3.5786e-67	EGR1
MA0747.1	5.87655e-67	0.424547	0.366	0.139	3.15571e-64	SP8
MA0685.1	1.27745e-66	0.434067	0.293	0.096	6.8599e-64	SP4
MA0772.1	1.30187e-65	0.558825	0.439	0.203	6.99102e-63	IRF7
MA0083.2	1.47815e-63	0.626577	0.443	0.183	7.93766e-61	SRF
MA0731.1	3.52981e-62	0.629063	0.522	0.279	1.89551e-59	BCL6B
MA0157.1	4.58164e-61	0.593817	0.441	0.198	2.46034e-58	FOXO3
MA0844.1	6.01651e-61	0.642522	0.469	0.229	3.23087e-58	XBP1
MA0899.1	3.72486e-60	0.59233	0.333	0.127	2.00025e-57	HOXA10
MA0511.1	1.52714e-58	0.592682	0.538	0.287	8.20072e-56	RUNX2
MA0017.2	3.39692e-58	-0.73033	0.634	0.853	1.82415e-55	NR2F1
MA0161.1	4.67647e-58	0.517665	0.626	0.387	2.51127e-55	NFIC
MA0083.3	3.25156e-57	0.649781	0.456	0.23	1.74609e-54	SRF
MA0056.1	2.69071e-55	0.30819	0.448	0.212	1.44491e-52	MZF1
MA0465.1	9.01687e-55	0.566034	0.329	0.142	4.84206e-52	CDX2
MA0511.2	2.79688e-54	0.596367	0.509	0.275	1.50193e-51	RUNX2
MA0028.1	9.56205e-52	0.555383	0.378	0.168	5.13482e-49	ELK1
MA0852.2	1.04476e-49	0.529809	0.368	0.179	5.61038e-47	FOXK1
MA0052.1	1.72399e-49	0.560732	0.285	0.088	9.25782e-47	MEF2A
MA0472.2	4.24926e-49	0.49279	0.335	0.14	2.28185e-46	EGR2
MA0901.1	1.09007e-48	0.507293	0.279	0.118	5.85365e-46	HOXB13
MA0846.1	1.30011e-48	0.455534	0.363	0.162	6.9816e-46	FOXC2
MA0028.2	3.21887e-47	0.556924	0.364	0.183	1.72854e-44	ELK1
MA0865.1	7.01433e-46	0.503495	0.443	0.227	3.76669e-43	E2F8
MA0862.1	1.4348e-45	0.531054	0.505	0.291	7.70488e-43	GMEB2
MA0729.1	1.81579e-45	-0.583734	0.661	0.836	9.7508e-43	RARA
MA0909.1	2.30224e-45	0.488519	0.3	0.137	1.23631e-42	HOXD13
MA0481.1	4.7081e-45	0.352129	0.47	0.271	2.52825e-42	FOXP1
MA1103.1	3.01274e-44	0.475925	0.392	0.207	1.61784e-41	FOXK2
MA0527.1	2.65117e-43	0.487987	0.432	0.229	1.42368e-40	ZBTB33
MA0510.1	2.90998e-43	0.47356	0.479	0.277	1.56266e-40	RFX5
MA0479.1	8.25827e-43	0.477082	0.501	0.296	4.43469e-40	FOXH1
MA0878.1	1.03161e-42	0.476207	0.349	0.168	5.53977e-40	CDX1
MA0148.3	1.19818e-42	0.463379	0.425	0.223	6.43425e-40	FOXA1
MA0765.1	3.53937e-42	0.522183	0.375	0.188	1.90064e-39	ETV5
MA0105.4	3.67568e-42	0.512554	0.569	0.364	1.97384e-39	NFKB1
MA0072.1	6.16415e-40	-0.497106	0.464	0.662	3.31015e-37	RORA(var.2)
MA0758.1	8.10603e-40	0.496512	0.419	0.227	4.35294e-37	E2F7
MA0070.1	1.52131e-39	0.457888	0.567	0.345	8.16945e-37	PBX1
MA0042.1	3.44703e-39	0.402588	0.396	0.212	1.85106e-36	FOXI1
MA0060.3	7.61213e-39	0.46435	0.508	0.318	4.08772e-36	NFYA
MA1116.1	2.29477e-38	0.412735	0.476	0.289	1.23229e-35	RBPJ
MA0481.2	2.78079e-38	0.440956	0.384	0.217	1.49329e-35	FOXP1
MA0042.2	3.22113e-38	0.44861	0.4	0.221	1.72975e-35	FOXI1
MA0033.2	3.22113e-38	0.44861	0.4	0.221	1.72975e-35	FOXL1
MA0847.1	3.22113e-38	0.44861	0.4	0.221	1.72975e-35	FOXD2
MA0848.1	3.22113e-38	0.44861	0.4	0.221	1.72975e-35	FOXO4
MA0849.1	3.22113e-38	0.44861	0.4	0.221	1.72975e-35	FOXO6
MA0850.1	3.22113e-38	0.44861	0.4	0.221	1.72975e-35	FOXP3
MA0871.1	3.75453e-38	0.506232	0.624	0.424	2.01618e-35	TFEC
MA0163.1	4.36638e-38	0.366796	0.534	0.336	2.34475e-35	PLAG1
MA0786.1	4.0704e-37	0.448771	0.203	0.092	2.18581e-34	POU3F1
MA0750.1	5.84154e-37	0.42134	0.451	0.279	3.1369e-34	ZBTB7A
MA0156.2	6.22966e-37	0.484611	0.381	0.22	3.34533e-34	FEV
MA0657.1	7.32692e-37	0.444189	0.396	0.201	3.93456e-34	KLF13
MA0650.1	3.4974e-36	0.441712	0.332	0.154	1.8781e-33	HOXA13
MA1155.1	1.55353e-35	0.450627	0.549	0.356	8.34243e-33	ZSCAN4
MA0684.1	2.43244e-35	0.457276	0.491	0.298	1.30622e-32	RUNX3
MA0761.1	3.66595e-35	0.46506	0.386	0.216	1.96862e-32	ETV1
MA0076.1	4.28137e-35	0.482881	0.358	0.2	2.2991e-32	ELK4
MA0666.1	1.09108e-34	0.431831	0.39	0.228	5.85909e-32	MSX1
MA0708.1	1.09108e-34	0.431831	0.39	0.228	5.85909e-32	MSX2
MA0876.1	1.09108e-34	0.431831	0.39	0.228	5.85909e-32	BSX
MA0759.1	3.30754e-34	0.473217	0.356	0.204	1.77615e-31	ELK3
MA0752.1	5.23706e-34	0.43706	0.463	0.276	2.8123e-31	ZNF410
MA0763.1	6.84818e-34	0.466963	0.379	0.209	3.67747e-31	ETV3
MA0032.2	2.39025e-33	0.370655	0.388	0.222	1.28356e-30	FOXC1
MA0764.1	7.6709e-33	0.446533	0.38	0.227	4.11927e-30	ETV4
MA0889.1	1.09908e-32	0.44076	0.462	0.275	5.90206e-30	GBX1
MA0007.2	1.54038e-32	-0.490246	0.454	0.66	8.27186e-30	AR
MA0060.1	2.6499e-32	0.417099	0.515	0.33	1.423e-29	NFYA
MA0644.1	3.83168e-32	0.438243	0.414	0.257	2.05761e-29	ESX1
MA1119.1	6.01979e-32	0.41837	0.463	0.29	3.23263e-29	SIX2
MA1152.1	8.81185e-32	0.401728	0.515	0.337	4.73196e-29	SOX15
MA0508.2	9.5778e-32	0.402939	0.515	0.346	5.14328e-29	PRDM1
MA0826.1	2.00708e-31	-0.425094	0.48	0.659	1.0778e-28	OLIG1
MA0695.1	4.34281e-31	0.404078	0.486	0.309	2.33209e-28	ZBTB7C
MA0789.1	6.01974e-31	0.430163	0.271	0.138	3.2326e-28	POU3F4
MA0014.3	1.81485e-30	0.418339	0.466	0.303	9.74572e-28	PAX5
MA0642.1	3.69287e-30	0.421552	0.4	0.237	1.98307e-27	EN2
MA0740.1	1.30322e-29	0.289803	0.327	0.162	6.99829e-27	KLF14
MA0030.1	2.3696e-29	0.400247	0.351	0.204	1.27247e-26	FOXF2
MA0905.1	2.43697e-29	0.409769	0.405	0.259	1.30865e-26	HOXC10
MA0613.1	3.26367e-29	0.387384	0.362	0.229	1.75259e-26	FOXG1
MA0596.1	4.27547e-29	0.448454	0.567	0.407	2.29593e-26	SREBF2
MA0890.1	4.74921e-29	0.417813	0.431	0.257	2.55032e-26	GBX2
MA0027.2	6.96994e-29	0.395635	0.445	0.278	3.74286e-26	EN1
MA0060.2	9.8087e-29	0.380559	0.508	0.335	5.26727e-26	NFYA
MA0785.1	1.2407e-28	0.40183	0.246	0.117	6.66257e-26	POU2F1
MA0507.1	1.55662e-28	0.373715	0.314	0.176	8.35907e-26	POU2F2
MA0817.1	3.49268e-28	-0.407549	0.466	0.63	1.87557e-25	BHLHE23
MA0670.1	5.49106e-28	0.438116	0.581	0.426	2.9487e-25	NFIA
MA0699.1	9.95254e-28	0.385838	0.392	0.253	5.34452e-25	LBX2
MA0145.3	1.60265e-27	0.414044	0.2	0.107	8.60622e-25	TFCP2
MA0636.1	1.71961e-27	0.422225	0.577	0.408	9.23432e-25	BHLHE41
MA0638.1	1.72981e-27	0.398797	0.452	0.297	9.2891e-25	CREB3
MA0768.1	1.77146e-27	-0.373181	0.667	0.795	9.51274e-25	LEF1
MA1115.1	2.89408e-27	0.371421	0.321	0.182	1.55412e-24	POU5F1
MA0692.1	5.35355e-27	0.425666	0.592	0.422	2.87485e-24	TFEB
MA1112.1	1.11881e-26	-0.426428	0.47	0.644	6.00802e-24	NR4A1
MA0875.1	1.3116e-26	0.383783	0.407	0.241	7.0433e-24	BARX1
MA0155.1	5.50538e-26	0.325288	0.531	0.376	2.95639e-23	INSM1
MA0686.1	8.81121e-26	0.376626	0.446	0.288	4.73162e-23	SPDEF
MA0506.1	1.58554e-25	0.328812	0.358	0.237	8.51435e-23	NRF1
MA0908.1	1.99154e-25	0.37719	0.414	0.264	1.06946e-22	HOXD11
MA0069.1	2.05185e-25	0.376572	0.592	0.443	1.10185e-22	Pax6
MA0442.2	3.15256e-25	0.363596	0.575	0.419	1.69292e-22	SOX10
MA0831.1	3.45273e-25	0.400134	0.6	0.438	1.85411e-22	TFE3
MA0083.1	1.37892e-24	0.391467	0.429	0.286	7.4048e-22	SRF
MA0818.1	1.88731e-24	-0.383188	0.483	0.633	1.01348e-21	BHLHE22
MA0464.2	2.39533e-24	0.387928	0.56	0.406	1.28629e-21	BHLHE40
MA0497.1	3.08658e-24	0.30478	0.416	0.257	1.65749e-21	MEF2C
MA0787.1	3.99641e-24	0.350536	0.217	0.125	2.14607e-21	POU3F2
MA0900.1	8.77282e-24	0.349356	0.421	0.274	4.711e-21	HOXA2
MA0864.1	1.61305e-23	0.343031	0.425	0.284	8.66205e-21	E2F2
MA0773.1	1.96675e-23	0.319451	0.382	0.237	1.05614e-20	MEF2D
MA0659.1	2.3539e-23	-0.464676	0.807	0.892	1.26405e-20	MAFG
MA0737.1	7.32783e-23	0.364354	0.575	0.417	3.93504e-20	GLIS3
MA0779.1	1.88238e-22	0.365872	0.647	0.502	1.01084e-19	PAX1
MA1154.1	2.06879e-22	0.321858	0.532	0.388	1.11094e-19	ZNF282
MA0634.1	8.04939e-22	0.353414	0.341	0.219	4.32252e-19	ALX3
MA0792.1	8.32355e-22	0.363801	0.265	0.149	4.46974e-19	POU5F1B
MA0486.2	1.00312e-21	0.324612	0.452	0.303	5.38674e-19	HSF1
MA0867.1	1.49931e-21	0.340311	0.454	0.323	8.05127e-19	SOX4
MA0628.1	6.07368e-21	-0.363583	0.609	0.731	3.26157e-18	POU6F1
MA0039.3	6.86894e-21	0.333208	0.45	0.322	3.68862e-18	KLF4
MA0036.1	7.31e-21	0.192916	0.574	0.433	3.92547e-18	GATA2
MA0671.1	1.31386e-20	0.394124	0.612	0.499	7.05542e-18	NFIX
MA0502.1	2.67716e-20	0.32887	0.514	0.384	1.43763e-17	NFYB
MA1111.1	5.18951e-20	-0.397727	0.345	0.456	2.78677e-17	NR2F2
MA0748.1	2.3652e-19	0.307096	0.4	0.277	1.27011e-16	YY2
MA0052.2	2.41851e-19	0.277943	0.417	0.268	1.29874e-16	MEF2A
MA0788.1	5.06759e-19	0.294839	0.259	0.151	2.72129e-16	POU3F3
MA1118.1	5.74591e-19	0.309969	0.421	0.284	3.08555e-16	SIX1
MA0828.1	9.73687e-19	0.339597	0.554	0.403	5.2287e-16	SREBF2(var.2)
MA0161.2	1.77418e-18	0.348638	0.637	0.497	9.52737e-16	NFIC
MA0906.1	2.60721e-18	0.300231	0.427	0.3	1.40007e-15	HOXC12
MA0595.1	3.31194e-18	0.32463	0.604	0.479	1.77851e-15	SREBF1
MA0620.2	5.81713e-18	0.335341	0.583	0.43	3.1238e-15	MITF
MA0592.1	9.45126e-18	-0.392524	0.375	0.462	5.07533e-15	ESRRA
MA0712.1	9.84715e-18	-0.304157	0.559	0.689	5.28792e-15	OTX2
MA0031.1	1.58323e-17	0.290127	0.384	0.265	8.50193e-15	FOXD1
MA0157.2	1.58323e-17	0.290127	0.384	0.265	8.50193e-15	FOXO3
MA0694.1	2.64857e-17	0.282942	0.469	0.354	1.42228e-14	ZBTB7B
MA0660.1	2.85675e-17	0.275725	0.378	0.254	1.53407e-14	MEF2B
MA0043.1	2.88702e-17	0.334983	0.526	0.402	1.55033e-14	HLF
MA0827.1	6.31995e-17	-0.308324	0.458	0.581	3.39381e-14	OLIG3
MA1124.1	1.43839e-16	0.278445	0.572	0.445	7.72415e-14	ZNF24
MA0052.3	3.62489e-16	0.248995	0.378	0.244	1.94657e-13	MEF2A
MA0873.1	3.93214e-16	0.289294	0.411	0.295	2.11156e-13	HOXD12
MA0784.1	5.79274e-16	0.264204	0.285	0.193	3.1107e-13	POU1F1
MA0882.1	8.95287e-16	0.275802	0.444	0.305	4.80769e-13	DLX6
MA0839.1	9.30351e-16	0.284576	0.517	0.373	4.99598e-13	CREB3L1
MA1114.1	1.88975e-15	0.264801	0.561	0.435	1.0148e-12	PBX3
MA0734.1	1.93941e-15	0.278024	0.502	0.386	1.04146e-12	GLI2
MA1151.1	5.0782e-15	-0.305074	0.467	0.587	2.72699e-12	RORC
MA0845.1	7.95425e-15	0.238159	0.403	0.298	4.27143e-12	FOXB1
MA0486.1	1.34497e-14	0.243729	0.484	0.381	7.22247e-12	HSF1
MA1146.1	3.99969e-14	-0.300196	0.536	0.646	2.14783e-11	NR1A4::RXRA
MA0154.2	4.96147e-14	0.259847	0.542	0.424	2.66431e-11	EBF1
MA0647.1	5.23393e-14	0.276415	0.164	0.091	2.81062e-11	GRHL1
MA0154.3	1.04704e-13	0.269603	0.524	0.415	5.62263e-11	EBF1
MA0496.1	1.155e-13	-0.31301	0.784	0.851	6.20237e-11	MAFK
MA0024.3	1.63313e-13	0.285976	0.501	0.392	8.76993e-11	E2F1
MA0907.1	1.70563e-13	0.259576	0.422	0.315	9.15926e-11	HOXC13
MA0810.1	1.93262e-13	0.213407	0.421	0.333	1.03782e-10	TFAP2A(var.2)
MA0793.1	2.06028e-13	0.253128	0.432	0.318	1.10637e-10	POU6F2
MA0074.1	2.24114e-13	-0.269187	0.538	0.635	1.20349e-10	RXRA::VDR
MA0077.1	2.48642e-13	0.264265	0.557	0.448	1.33521e-10	SOX9
MA0706.1	2.79091e-13	0.254954	0.469	0.343	1.49872e-10	MEOX2
MA0130.1	3.76573e-13	0.207013	0.656	0.554	2.0222e-10	ZNF354C
MA0781.1	4.10403e-13	0.264221	0.648	0.547	2.20386e-10	PAX9
MA0003.1	4.7292e-13	0.190678	0.484	0.36	2.53958e-10	TFAP2A
MA0526.2	8.17489e-13	0.273847	0.566	0.455	4.38991e-10	USF2
MA0724.1	1.42115e-12	0.243717	0.486	0.361	7.63155e-10	VENTX
MA1106.1	3.35115e-12	0.264402	0.474	0.377	1.79957e-09	HIF1A
MA0735.1	5.69198e-12	0.238063	0.431	0.328	3.05659e-09	GLIS1
MA0801.1	5.70052e-12	0.262288	0.516	0.398	3.06118e-09	MGA
MA0803.1	5.70052e-12	0.262288	0.516	0.398	3.06118e-09	TBX15
MA0813.1	6.72537e-12	0.218612	0.463	0.345	3.61152e-09	TFAP2B(var.3)
MA0770.1	7.86921e-12	0.233208	0.431	0.348	4.22576e-09	HSF2
MA0119.1	8.4953e-12	0.269184	0.697	0.607	4.56198e-09	NFIC::TLX1
MA0612.1	8.85655e-12	0.23445	0.446	0.344	4.75597e-09	EMX1
MA0804.1	1.10597e-11	0.249326	0.476	0.38	5.93905e-09	TBX19
MA0815.1	1.20396e-11	0.214455	0.451	0.345	6.46526e-09	TFAP2C(var.3)
MA0696.1	1.95936e-11	0.222586	0.569	0.47	1.05218e-08	ZIC1
MA1147.1	2.55746e-11	-0.272102	0.517	0.608	1.37336e-08	NR4A2::RXRA
MA0664.1	2.80239e-11	0.248106	0.566	0.458	1.50488e-08	MLXIPL
MA0002.1	3.09413e-11	0.233343	0.526	0.435	1.66155e-08	RUNX1
MA0654.1	3.86899e-11	0.226875	0.382	0.301	2.07765e-08	ISX
MA0701.1	3.86899e-11	0.226875	0.382	0.301	2.07765e-08	LHX9
MA0716.1	3.86899e-11	0.226875	0.382	0.301	2.07765e-08	PRRX1
MA0717.1	3.86899e-11	0.226875	0.382	0.301	2.07765e-08	RAX2
MA0024.1	3.93349e-11	0.256434	0.391	0.297	2.11229e-08	E2F1
MA0866.1	4.18479e-11	0.249085	0.467	0.373	2.24723e-08	SOX21
MA0597.1	4.77717e-11	-0.234841	0.6	0.702	2.56534e-08	THAP1
MA0831.2	1.45357e-10	0.246552	0.583	0.477	7.80566e-08	TFE3
MA0723.1	1.59113e-10	0.238484	0.39	0.315	8.54435e-08	VAX2
MA0672.1	1.87867e-10	0.227122	0.521	0.427	1.00884e-07	NKX2-3
MA0678.1	2.0702e-10	-0.234552	0.445	0.543	1.1117e-07	OLIG2
MA0663.1	2.53971e-10	0.239697	0.562	0.473	1.36382e-07	MLX
MA0495.1	3.86066e-10	-0.272867	0.78	0.839	2.07317e-07	MAFF
MA0048.2	4.3888e-10	0.207624	0.552	0.459	2.35679e-07	NHLH1
MA0771.1	6.08927e-10	0.21384	0.476	0.398	3.26994e-07	HSF4
MA0805.1	7.94792e-10	0.223024	0.579	0.474	4.26803e-07	TBX1
MA1123.1	9.58973e-10	0.245492	0.575	0.487	5.14968e-07	TWIST1
MA0524.1	1.12724e-09	0.178166	0.381	0.292	6.05327e-07	TFAP2C
MA0718.1	1.39647e-09	0.192109	0.463	0.359	7.49902e-07	RAX
MA0842.1	1.91011e-09	-0.262575	0.745	0.804	1.02573e-06	NRL
MA1100.1	2.26555e-09	0.184046	0.51	0.427	1.2166e-06	ASCL1
MA0698.1	2.59836e-09	0.226253	0.555	0.48	1.39532e-06	ZBTB18
MA0523.1	3.9433e-09	-0.193299	0.632	0.711	2.11755e-06	TCF7L2
MA0036.3	5.75206e-09	0.194624	0.528	0.436	3.08886e-06	GATA2
MA0710.1	6.18483e-09	0.204293	0.455	0.362	3.32125e-06	NOTO
MA0048.1	7.76364e-09	0.18191	0.609	0.511	4.16908e-06	NHLH1
MA0132.2	9.32833e-09	0.185243	0.402	0.322	5.00931e-06	PDX1
MA0688.1	1.03759e-08	0.197497	0.544	0.449	5.57186e-06	TBX2
MA0665.1	1.26433e-08	0.207922	0.454	0.377	6.78947e-06	MSC
MA0777.1	1.73732e-08	0.20377	0.444	0.358	9.32943e-06	MYBL2
MA0003.2	1.77184e-08	0.167577	0.384	0.305	9.51476e-06	TFAP2A
MA1120.1	1.98251e-08	0.206816	0.565	0.483	1.06461e-05	SOX13
MA0139.1	2.00712e-08	-0.193206	0.224	0.296	1.07782e-05	CTCF
MA0800.1	2.01369e-08	0.195615	0.536	0.453	1.08135e-05	EOMES
MA0637.1	2.10965e-08	0.204272	0.421	0.354	1.13288e-05	CENPB
MA0112.3	2.11961e-08	-0.229741	0.6	0.659	1.13823e-05	ESR1
MA0662.1	2.58509e-08	0.188093	0.381	0.313	1.3882e-05	MIXL1
MA0715.1	3.34877e-08	0.176708	0.408	0.332	1.79829e-05	PROP1
MA1113.1	5.52116e-08	0.187841	0.545	0.448	2.96486e-05	PBX2
MA0736.1	1.21839e-07	0.179813	0.557	0.475	6.54277e-05	GLIS2
MA0630.1	1.59759e-07	0.180248	0.372	0.307	8.57904e-05	SHOX
MA0861.1	1.8679e-07	0.201686	0.495	0.42	0.000100306	TP73
MA0513.1	1.89028e-07	0.188097	0.598	0.521	0.000101508	SMAD2::SMAD3::SMAD4
MA0091.1	2.09457e-07	0.187484	0.54	0.453	0.000112478	TAL1::TCF3
MA0711.1	2.10306e-07	0.188321	0.501	0.424	0.000112934	OTX1
MA1108.1	2.47507e-07	0.190197	0.504	0.438	0.000132911	MXI1
MA0259.1	3.41167e-07	0.175021	0.501	0.427	0.000183207	ARNT::HIF1A
MA0525.2	4.50692e-07	-0.176988	0.522	0.594	0.000242022	TP63
MA0751.1	4.55363e-07	0.171248	0.609	0.533	0.00024453	ZIC4
MA0009.2	5.36865e-07	0.181467	0.497	0.42	0.000288297	T
MA0814.1	6.6795e-07	0.188595	0.449	0.365	0.000358689	TFAP2C(var.2)
MA1109.1	7.16927e-07	0.17741	0.615	0.532	0.00038499	NEUROD1
MA1125.1	7.72932e-07	0.132068	0.516	0.446	0.000415064	ZNF384
MA0651.1	8.7968e-07	0.190217	0.428	0.358	0.000472388	HOXC11
MA0495.2	1.04355e-06	0.216435	0.834	0.756	0.000560388	MAFF
MA0635.1	1.24485e-06	0.183049	0.437	0.371	0.000668486	BARHL2
MA0058.1	1.3703e-06	0.173065	0.569	0.494	0.000735852	MAX
MA0084.1	1.47228e-06	0.153356	0.407	0.348	0.000790612	SRY
MA0843.1	1.74612e-06	-0.182731	0.504	0.567	0.000937669	TEF
MA0043.2	3.4273e-06	-0.175207	0.437	0.511	0.00184046	HLF
MA0822.1	3.80888e-06	-0.180561	0.628	0.693	0.00204537	HES7
MA0093.1	9.04913e-06	0.147548	0.54	0.475	0.00485938	USF1
MA0824.1	9.90301e-06	-0.184753	0.517	0.575	0.00531791	ID4
MA0668.1	1.10321e-05	-0.161803	0.495	0.551	0.00592422	NEUROD2
MA0661.1	1.13685e-05	0.147189	0.44	0.361	0.00610489	MEOX1
MA0914.1	1.46659e-05	0.142835	0.405	0.348	0.00787558	ISL2
MA0693.2	1.88528e-05	-0.178547	0.691	0.737	0.010124	VDR
MA0124.1	1.98812e-05	-0.148583	0.469	0.531	0.0106762	NKX3-1
MA0138.2	2.49968e-05	-0.139252	0.603	0.666	0.0134233	REST
MA0702.1	2.88055e-05	0.134634	0.391	0.334	0.0154685	LMX1A
MA0675.1	2.96722e-05	0.136289	0.425	0.366	0.015934	NKX6-2
MA0690.1	3.19691e-05	0.152466	0.548	0.485	0.0171674	TBX21
MA0639.1	3.30781e-05	-0.158929	0.45	0.515	0.017763	DBP
MA0774.1	3.37303e-05	0.132343	0.534	0.453	0.0181132	MEIS2
MA0037.3	3.61973e-05	0.138482	0.554	0.506	0.0194379	GATA3
MA0714.1	4.83055e-05	-0.133714	0.532	0.599	0.02594	PITX3
MA0700.1	4.84356e-05	0.127182	0.466	0.383	0.0260099	LHX2
MA0058.3	5.0099e-05	0.141791	0.575	0.496	0.0269032	MAX
MA0807.1	5.97796e-05	0.151687	0.511	0.44	0.0321016	TBX5
MA0112.1	6.16357e-05	0.115834	0.509	0.438	0.0330984	ESR1
MA0722.1	7.19685e-05	-0.130599	0.503	0.56	0.0386471	VAX1
MA0498.2	7.26083e-05	-0.125614	0.524	0.59	0.0389906	MEIS1
MA0888.1	7.46228e-05	0.139102	0.437	0.385	0.0400725	EVX2
MA0025.1	9.3022e-05	0.153891	0.469	0.417	0.0499528	NFIL3
MA0036.2	0.000123676	0.142847	0.514	0.468	0.0664142	GATA2
MA0014.2	0.000197445	0.134994	0.753	0.707	0.106028	PAX5
MA0037.2	0.00021814	0.124865	0.537	0.478	0.117141	GATA3
MA0830.1	0.000256001	-0.156722	0.481	0.542	0.137473	TCF4
MA0895.1	0.000265214	-0.127295	0.536	0.583	0.14242	HMBOX1
MA0032.1	0.000277387	0.116619	0.463	0.407	0.148957	FOXC1
MA1110.1	0.00031084	0.131956	0.478	0.418	0.166921	NR1H4
MA0812.1	0.000332134	0.130928	0.429	0.372	0.178356	TFAP2B(var.2)
MA0697.1	0.00039914	0.113398	0.6	0.548	0.214338	ZIC3
MA0811.1	0.000419933	0.109793	0.421	0.363	0.225504	TFAP2B
MA0872.1	0.000440254	0.112428	0.469	0.404	0.236417	TFAP2A(var.3)
MA0469.2	0.00057639	0.119518	0.397	0.363	0.309522	E2F3
MA0525.1	0.000580202	0.115914	0.49	0.432	0.311568	TP63
MA1149.1	0.00058382	0.106748	0.463	0.417	0.313511	RARA::RXRG
MA0160.1	0.000653095	-0.155736	0.324	0.373	0.350712	NR4A2
MA0674.1	0.000660255	0.12195	0.437	0.399	0.354557	NKX6-1
MA0468.1	0.00072902	0.113467	0.595	0.538	0.391484	DUX4
MA0003.3	0.000901382	0.115822	0.457	0.41	0.484042	TFAP2A
MA0131.2	0.000986231	0.106988	0.481	0.438	0.529606	HINFP
MA0138.1	0.000996057	-0.103513	0.584	0.636	0.534883	REST
MA0610.1	0.00102257	0.117433	0.508	0.459	0.54912	DMRT3
MA0766.1	0.00103462	0.104144	0.562	0.508	0.555589	GATA5
MA0780.1	0.00132019	0.103573	0.421	0.372	0.708941	PAX3
MA0749.1	0.00138876	-0.120071	0.421	0.462	0.745764	ZBED1
MA0131.1	0.00208091	0.101839	0.54	0.503	1	HINFP
MA0783.1	0.00257884	0.115287	0.527	0.482	1	PKNOX2
MA0738.1	0.00291353	-0.109181	0.586	0.641	1	HIC2
MA0719.1	0.00386268	-0.120617	0.555	0.579	1	RHOXF1
MA0884.1	0.00477064	0.108273	0.565	0.52	1	DUXA
MA0806.1	0.0205624	-0.108386	0.527	0.561	1	TBX4

## Sheet: PT2
	p_val	avg_log2FC	pct.1	pct.2	p_val_adj	gene
MA0489.1	1.1242e-35	4.4526	0.5	0.014	6.03696e-33	JUN(var.2)
MA0099.2	8.75717e-35	4.14067	0.479	0.017	4.7026e-32	FOS::JUN
MA0476.1	1.49002e-34	4.32839	0.5	0.02	8.00142e-32	FOS
MA0655.1	1.72958e-33	4.22808	0.5	0.018	9.28786e-31	JDP2
MA0491.1	3.49948e-33	4.49066	0.5	0.016	1.87922e-30	JUND
MA0462.1	4.12459e-33	3.45157	0.49	0.021	2.2149e-30	BATF::JUN
MA1132.1	7.51445e-33	4.07547	0.49	0.016	4.03526e-30	JUN::JUNB
MA0477.1	8.3899e-33	4.43634	0.5	0.017	4.50538e-30	FOSL1
MA1142.1	8.52009e-33	4.44607	0.5	0.016	4.57529e-30	FOSL1::JUND
MA0099.3	9.7858e-33	4.56809	0.5	0.017	5.25498e-30	FOS::JUN
MA1144.1	1.04313e-32	4.6101	0.49	0.016	5.60163e-30	FOSL2::JUND
MA1135.1	1.07443e-32	4.5182	0.49	0.018	5.76971e-30	FOSB::JUNB
MA1138.1	1.75364e-32	4.51657	0.49	0.018	9.41706e-30	FOSL2::JUNB
MA0478.1	2.33996e-32	4.41656	0.5	0.016	1.25656e-29	FOSL2
MA1134.1	4.33808e-32	4.61007	0.5	0.016	2.32955e-29	FOS::JUNB
MA1130.1	7.73619e-32	4.66093	0.5	0.017	4.15434e-29	FOSL2::JUN
MA0490.1	8.10558e-32	4.40925	0.5	0.017	4.35269e-29	JUNB
MA1137.1	8.69273e-32	4.53033	0.5	0.016	4.66799e-29	FOSL1::JUNB
MA1141.1	1.33541e-31	4.5973	0.51	0.016	7.17113e-29	FOS::JUND
MA1128.1	1.36362e-31	4.54716	0.5	0.015	7.32265e-29	FOSL1::JUN
MA0841.1	5.05712e-30	3.64645	0.521	0.032	2.71567e-27	NFE2
MA1101.1	1.10946e-27	2.48183	0.542	0.057	5.95783e-25	BACH2
MA0501.1	2.59921e-25	2.01607	0.562	0.074	1.39578e-22	MAF::NFE2
MA0090.2	1.11722e-24	1.49932	0.667	0.173	5.99944e-22	TEAD1
MA0809.1	1.14179e-23	1.49145	0.615	0.181	6.13143e-21	TEAD4
MA0656.1	1.45932e-23	1.61928	0.573	0.117	7.83653e-21	JDP2(var.2)
MA0473.1	1.58822e-23	1.37583	0.396	0.04	8.52874e-21	ELF1
MA0162.2	2.94149e-23	0.698446	0.323	0.047	1.57958e-20	EGR1
MA0808.1	5.87176e-23	1.44467	0.698	0.222	3.15313e-20	TEAD3
MA0080.4	8.1725e-23	1.07215	0.427	0.061	4.38863e-20	SPI1
MA1121.1	1.52218e-22	1.42446	0.615	0.187	8.17412e-20	TEAD2
MA0835.1	2.52423e-22	1.47071	0.594	0.173	1.35551e-19	BATF3
MA0149.1	4.55293e-22	0.805517	0.479	0.117	2.44492e-19	EWSR1-FLI1
MA0475.1	4.85607e-22	1.3463	0.385	0.041	2.60771e-19	FLI1
MA0080.2	8.6658e-22	1.42589	0.458	0.071	4.65354e-19	SPI1
MA1131.1	1.63605e-21	1.67758	0.5	0.118	8.78556e-19	FOSL2::JUN(var.2)
MA1127.1	2.08361e-21	1.58754	0.448	0.088	1.1189e-18	FOSB::JUN
MA1126.1	4.22791e-21	1.36111	0.604	0.192	2.27039e-18	FOS::JUN(var.2)
MA0114.2	9.35757e-21	-2.53603	0.844	0.995	5.02502e-18	HNF4A
MA1139.1	1.32866e-20	1.43748	0.51	0.123	7.13488e-18	FOSL2::JUNB(var.2)
MA0090.1	1.68289e-20	1.31849	0.729	0.334	9.03712e-18	TEAD1
MA0105.1	3.40375e-20	1.35685	0.469	0.109	1.82781e-17	NFKB1
MA0105.3	4.58088e-20	1.34085	0.479	0.1	2.45993e-17	NFKB1
MA0018.3	5.80427e-20	1.7315	0.531	0.15	3.11689e-17	CREB1
MA0156.1	7.35633e-20	1.41128	0.5	0.08	3.95035e-17	FEV
MA1133.1	7.41683e-20	1.43048	0.51	0.149	3.98284e-17	JUN::JUNB(var.2)
MA0073.1	1.84216e-19	0.794592	0.458	0.116	9.89239e-17	RREB1
MA0484.1	2.61058e-19	-2.47811	0.833	0.995	1.40188e-16	HNF4G
MA0492.1	3.50142e-19	1.43207	0.594	0.215	1.88026e-16	JUND(var.2)
MA1136.1	6.49456e-19	1.31239	0.552	0.159	3.48758e-16	FOSB::JUNB(var.2)
MA0855.1	1.0922e-18	-1.62064	0.729	0.982	5.8651e-16	RXRB
MA0050.1	2.27993e-18	0.841521	0.469	0.133	1.22432e-15	IRF1
MA1418.1	4.47639e-18	0.8528	0.375	0.097	2.40382e-15	IRF3
MA0101.1	5.12304e-18	1.26751	0.5	0.101	2.75107e-15	REL
MA1145.1	6.04139e-18	1.41028	0.5	0.153	3.24423e-15	FOSL2::JUND(var.2)
MA0598.1	8.84382e-18	0.935005	0.438	0.126	4.74913e-15	EHF
MA0750.2	1.44499e-17	0.916847	0.5	0.135	7.75962e-15	ZBTB7A
MA0600.1	1.67156e-17	0.924792	0.385	0.104	8.97629e-15	RFX2
MA0834.1	1.77865e-17	1.28745	0.469	0.12	9.55134e-15	ATF7
MA0488.1	2.42023e-17	1.41729	0.604	0.223	1.29966e-14	JUN
MA0496.2	5.83279e-17	0.998989	0.646	0.267	3.13221e-14	MAFK
MA0517.1	7.85853e-17	0.861258	0.448	0.085	4.22003e-14	STAT1::STAT2
MA0856.1	8.11806e-17	-1.65836	0.75	0.989	4.3594e-14	RXRG
MA0687.1	9.16689e-17	0.878482	0.396	0.088	4.92262e-14	SPIC
MA0107.1	1.07786e-16	1.21246	0.49	0.119	5.78812e-14	RELA
MA0083.2	1.28913e-16	0.880048	0.469	0.147	6.9226e-14	SRF
MA0081.1	1.34914e-16	0.827718	0.458	0.122	7.24488e-14	SPIB
MA1143.1	1.69867e-16	1.03706	0.521	0.183	9.12186e-14	FOSL1::JUND(var.2)
MA0510.2	1.988e-16	0.940982	0.344	0.083	1.06756e-13	RFX5
MA0495.2	2.69344e-16	1.00965	0.615	0.254	1.44638e-13	MAFF
MA1129.1	3.476e-16	1.10769	0.479	0.153	1.86661e-13	FOSL1::JUN(var.2)
MA0017.1	3.49021e-16	-1.80781	0.833	0.991	1.87424e-13	NR2F1
MA0137.1	4.80615e-16	0.826141	0.365	0.089	2.5809e-13	STAT1
MA1140.1	4.88882e-16	1.12742	0.49	0.153	2.6253e-13	JUNB(var.2)
MA0079.2	7.61779e-16	0.52237	0.375	0.071	4.09075e-13	SP1
MA0471.1	8.42543e-16	0.643931	0.375	0.081	4.52445e-13	E2F6
MA0741.1	1.12169e-15	0.534392	0.385	0.101	6.02347e-13	KLF16
MA0508.1	1.23099e-15	0.7325	0.438	0.129	6.61041e-13	PRDM1
MA0057.1	1.25689e-15	0.871223	0.448	0.12	6.74951e-13	MZF1(var.2)
MA0625.1	2.62962e-15	0.852905	0.25	0.046	1.4121e-12	NFATC3
MA0065.1	5.04132e-15	-1.43979	0.844	0.985	2.70719e-12	PPARG::RXRA
MA0653.1	8.16254e-15	0.72036	0.479	0.181	4.38328e-12	IRF9
MA0056.1	1.29063e-14	0.465131	0.49	0.17	6.93069e-12	MZF1
MA0152.1	1.31681e-14	0.810319	0.333	0.06	7.07126e-12	NFATC2
MA0150.1	1.34662e-14	1.06535	0.583	0.24	7.23136e-12	NFE2L2
MA0652.1	3.53178e-14	0.802994	0.427	0.1	1.89657e-11	IRF8
MA1117.1	4.57381e-14	0.77424	0.479	0.214	2.45613e-11	RELB
MA0599.1	5.36835e-14	0.516858	0.375	0.067	2.88281e-11	KLF5
MA0136.2	7.55978e-14	0.921352	0.406	0.098	4.0596e-11	ELF5
MA0516.1	8.76215e-14	0.429681	0.365	0.094	4.70528e-11	SP2
MA0052.1	2.03154e-13	0.779166	0.271	0.065	1.09094e-10	MEF2A
MA0018.2	4.19628e-13	0.838487	0.406	0.169	2.2534e-10	CREB1
MA0753.1	4.19628e-13	0.773746	0.417	0.176	2.2534e-10	ZNF740
MA0115.1	4.43488e-13	-1.29875	0.812	0.981	2.38153e-10	NR1H2::RXRA
MA0050.2	5.23345e-13	0.575988	0.406	0.162	2.81036e-10	IRF1
MA0051.1	6.68809e-13	0.735306	0.448	0.148	3.5915e-10	IRF2
MA0833.1	1.24519e-12	0.838453	0.583	0.304	6.68666e-10	ATF4
MA0470.1	1.98164e-12	0.607931	0.26	0.091	1.06414e-09	E2F4
MA0076.2	3.17624e-12	0.767245	0.521	0.152	1.70564e-09	ELK4
MA0080.1	3.62808e-12	0.558155	0.448	0.12	1.94828e-09	SPI1
MA0098.1	3.62808e-12	0.558155	0.448	0.12	1.94828e-09	ETS1
MA1122.1	4.18341e-12	0.621401	0.281	0.085	2.24649e-09	TFDP1
MA0105.2	4.6538e-12	0.94692	0.479	0.188	2.49909e-09	NFKB1
MA0024.2	9.49979e-12	0.572944	0.375	0.105	5.10139e-09	E2F1
MA0778.1	9.65743e-12	0.796795	0.635	0.294	5.18604e-09	NFKB2
MA0600.2	1.27907e-11	0.78099	0.292	0.105	6.8686e-09	RFX2
MA0731.1	1.67535e-11	0.793059	0.531	0.236	8.99661e-09	BCL6B
MA0798.1	2.00438e-11	0.745505	0.323	0.113	1.07635e-08	RFX3
MA0153.1	2.38839e-11	-0.749626	0.771	0.922	1.28256e-08	HNF1B
MA1119.1	2.69733e-11	0.714114	0.531	0.256	1.44846e-08	SIX2
MA0079.3	3.78609e-11	0.40877	0.448	0.124	2.03313e-08	SP1
MA0153.2	5.00465e-11	-1.0093	0.823	0.98	2.6875e-08	HNF1B
MA1154.1	1.08132e-10	0.621854	0.552	0.269	5.80669e-08	ZNF282
MA0046.2	1.29796e-10	-0.911171	0.833	0.975	6.97004e-08	HNF1A
MA0528.1	1.57808e-10	0.405685	0.385	0.105	8.47431e-08	ZNF263
MA0495.1	1.79873e-10	0.735562	0.583	0.332	9.65918e-08	MAFF
MA0746.1	1.82908e-10	0.424484	0.365	0.159	9.82217e-08	SP3
MA0640.1	2.18096e-10	0.800988	0.365	0.117	1.17118e-07	ELF3
MA0079.1	4.66194e-10	0.477976	0.49	0.209	2.50346e-07	SP1
MA1419.1	4.78981e-10	0.628176	0.365	0.137	2.57213e-07	IRF4
MA0644.1	5.1943e-10	0.636337	0.385	0.165	2.78934e-07	ESX1
MA0163.1	5.24015e-10	0.599539	0.552	0.284	2.81396e-07	PLAG1
MA0036.1	5.4995e-10	0.36043	0.573	0.316	2.95323e-07	GATA2
MA1107.1	6.25645e-10	0.528599	0.458	0.264	3.35972e-07	KLF9
MA0758.1	7.00038e-10	0.651341	0.417	0.212	3.7592e-07	E2F7
MA0747.1	1.41333e-09	0.414592	0.406	0.177	7.58958e-07	SP8
MA0083.3	1.98024e-09	0.716087	0.427	0.189	1.06339e-06	SRF
MA0675.1	2.002e-09	0.564563	0.406	0.204	1.07508e-06	NKX6-2
MA0641.1	2.38645e-09	0.627854	0.51	0.194	1.28152e-06	ELF4
MA0154.2	2.84416e-09	0.614763	0.615	0.396	1.52731e-06	EBF1
MA0772.1	3.58505e-09	0.581275	0.375	0.152	1.92517e-06	IRF7
MA0162.3	3.60224e-09	0.56335	0.344	0.165	1.9344e-06	EGR1
MA1155.1	4.03487e-09	0.640151	0.615	0.333	2.16672e-06	ZSCAN4
MA0762.1	4.42489e-09	0.661066	0.417	0.171	2.37617e-06	ETV2
MA1420.1	5.1691e-09	0.635959	0.365	0.144	2.77581e-06	IRF5
MA0105.4	6.8607e-09	0.671575	0.646	0.388	3.68419e-06	NFKB1
MA1148.1	7.33551e-09	-0.744697	0.719	0.912	3.93917e-06	PPARA::RXRA
MA0479.1	7.409e-09	0.616217	0.552	0.265	3.97863e-06	FOXH1
MA0070.1	7.43947e-09	0.593093	0.49	0.305	3.99499e-06	PBX1
MA0799.1	8.81973e-09	0.655025	0.302	0.139	4.73619e-06	RFX4
MA0018.1	9.45874e-09	0.687341	0.344	0.18	5.07934e-06	CREB1
MA1116.1	1.15703e-08	0.540107	0.542	0.289	6.21324e-06	RBPJ
MA0732.1	1.27507e-08	0.508313	0.354	0.113	6.84713e-06	EGR3
MA0595.1	1.61255e-08	0.641136	0.781	0.495	8.65939e-06	SREBF1
MA0496.1	1.96431e-08	0.581632	0.646	0.374	1.05484e-05	MAFK
MA0137.3	2.21882e-08	0.664719	0.552	0.316	1.19151e-05	STAT1
MA0157.1	2.24291e-08	0.601456	0.354	0.171	1.20444e-05	FOXO3
MA0852.2	2.28275e-08	0.58026	0.354	0.188	1.22584e-05	FOXK1
MA1118.1	3.72153e-08	0.544227	0.448	0.225	1.99846e-05	SIX1
MA0508.2	6.45006e-08	0.446537	0.521	0.288	3.46368e-05	PRDM1
MA0867.1	7.30244e-08	0.546089	0.5	0.29	3.92141e-05	SOX4
MA0598.2	7.56716e-08	0.631181	0.406	0.14	4.06357e-05	EHF
MA0698.1	8.3178e-08	0.5873	0.698	0.42	4.46666e-05	ZBTB18
MA0751.1	8.76016e-08	0.487807	0.698	0.453	4.7042e-05	ZIC4
MA0003.1	9.1254e-08	0.440374	0.552	0.314	4.90034e-05	TFAP2A
MA0645.1	9.3211e-08	0.646976	0.427	0.16	5.00543e-05	ETV6
MA0865.1	9.49503e-08	0.578925	0.344	0.191	5.09883e-05	E2F8
MA0674.1	9.64586e-08	0.498142	0.427	0.235	5.17983e-05	NKX6-1
MA0752.1	1.08211e-07	0.557925	0.448	0.268	5.81094e-05	ZNF410
MA0773.1	1.30497e-07	0.455387	0.479	0.245	7.00771e-05	MEF2D
MA0696.1	1.44209e-07	0.467128	0.667	0.407	7.74404e-05	ZIC1
MA0155.1	1.5914e-07	0.503499	0.552	0.342	8.54581e-05	INSM1
MA0718.1	1.69219e-07	0.490384	0.375	0.204	9.08706e-05	RAX
MA0721.1	1.95472e-07	0.496995	0.354	0.176	0.000104969	UNCX
MA0596.1	1.96721e-07	0.636643	0.667	0.461	0.000105639	SREBF2
MA0102.3	2.68062e-07	0.475809	0.708	0.461	0.000143949	CEBPA
MA1120.1	3.03678e-07	0.593382	0.698	0.468	0.000163075	SOX13
MA0593.1	3.0655e-07	0.510951	0.417	0.205	0.000164617	FOXP2
MA0481.2	3.79738e-07	0.433745	0.396	0.204	0.000203919	FOXP1
MA0511.2	3.81516e-07	0.537034	0.469	0.242	0.000204874	RUNX2
MA0866.1	3.97881e-07	0.482236	0.49	0.258	0.000213662	SOX21
MA0504.1	4.32891e-07	-0.496419	0.781	0.9	0.000232462	NR2C2
MA1123.1	4.94202e-07	0.56813	0.646	0.428	0.000265386	TWIST1
MA0062.1	5.23736e-07	0.519097	0.5	0.26	0.000281246	GABPA
MA0442.2	5.28324e-07	0.43318	0.656	0.426	0.00028371	SOX10
MA0465.1	7.9239e-07	0.517951	0.219	0.087	0.000425513	CDX2
MA0760.1	8.19255e-07	0.521823	0.469	0.226	0.00043994	ERF
MA0767.1	8.49562e-07	-0.492237	0.646	0.79	0.000456215	GCM2
MA0884.1	1.08317e-06	0.444457	0.552	0.318	0.000581662	DUXA
MA0042.2	1.43858e-06	0.431372	0.333	0.198	0.000772516	FOXI1
MA0033.2	1.43858e-06	0.431372	0.333	0.198	0.000772516	FOXL1
MA0847.1	1.43858e-06	0.431372	0.333	0.198	0.000772516	FOXD2
MA0848.1	1.43858e-06	0.431372	0.333	0.198	0.000772516	FOXO4
MA0849.1	1.43858e-06	0.431372	0.333	0.198	0.000772516	FOXO6
MA0850.1	1.43858e-06	0.431372	0.333	0.198	0.000772516	FOXP3
MA0077.1	1.58074e-06	0.526943	0.583	0.408	0.000848855	SOX9
MA0148.1	1.62651e-06	0.473502	0.604	0.35	0.000873438	FOXA1
MA0642.1	1.65069e-06	0.514595	0.344	0.15	0.00088642	EN2
MA0780.1	1.70342e-06	0.499674	0.479	0.256	0.000914738	PAX3
MA0083.1	1.89547e-06	0.543061	0.458	0.263	0.00101787	SRF
MA0130.1	1.95092e-06	0.4343	0.646	0.504	0.00104765	ZNF354C
MA0060.3	2.12679e-06	0.522534	0.521	0.345	0.00114209	NFYA
MA1113.1	2.39667e-06	0.508855	0.594	0.441	0.00128701	PBX2
MA0793.1	2.41766e-06	0.505092	0.438	0.249	0.00129829	POU6F2
MA0148.2	2.65665e-06	0.460044	0.615	0.349	0.00142662	FOXA1
MA0052.2	2.85438e-06	0.404294	0.49	0.274	0.0015328	MEF2A
MA0510.1	3.11659e-06	0.52351	0.5	0.336	0.00167361	RFX5
MA0473.2	3.4641e-06	0.488108	0.365	0.178	0.00186022	ELF1
MA0634.1	4.38439e-06	0.468612	0.26	0.139	0.00235442	ALX3
MA0706.1	4.97482e-06	0.467036	0.406	0.205	0.00267148	MEOX2
MA0890.1	5.58062e-06	0.519409	0.354	0.193	0.00299679	GBX2
MA0684.1	7.02368e-06	0.503905	0.49	0.283	0.00377171	RUNX3
MA0474.2	7.86926e-06	0.469832	0.427	0.228	0.00422579	ERG
MA0871.1	8.56053e-06	0.488304	0.604	0.418	0.004597	TFEC
MA0672.1	9.19949e-06	0.488739	0.594	0.373	0.00494013	NKX2-3
MA0154.3	9.34375e-06	0.506412	0.573	0.402	0.00501759	EBF1
MA0024.1	9.60799e-06	0.448369	0.479	0.258	0.00515949	E2F1
MA0862.1	9.70946e-06	0.408779	0.552	0.35	0.00521398	GMEB2
MA0695.1	1.03543e-05	0.439634	0.406	0.267	0.00556025	ZBTB7C
MA0052.3	1.04823e-05	0.362478	0.448	0.285	0.00562901	MEF2A
MA0842.1	1.05301e-05	0.503275	0.573	0.379	0.00565468	NRL
MA0497.1	1.09998e-05	0.341961	0.552	0.31	0.00590691	MEF2C
MA0511.1	1.13961e-05	0.46594	0.5	0.344	0.00611971	RUNX2
MA0908.1	1.16046e-05	0.43316	0.375	0.218	0.00623166	HOXD11
MA0882.1	1.37196e-05	0.451682	0.365	0.215	0.00736744	DLX6
MA0697.1	1.37443e-05	0.371983	0.615	0.425	0.0073807	ZIC3
MA0889.1	1.47345e-05	0.427443	0.344	0.206	0.00791241	GBX1
MA0507.1	1.53128e-05	0.381405	0.375	0.208	0.00822297	POU2F2
MA0468.1	1.64102e-05	0.383481	0.615	0.385	0.00881228	DUX4
MA0137.2	1.93495e-05	0.535302	0.531	0.352	0.0103907	STAT1
MA0665.1	2.41854e-05	0.438521	0.5	0.365	0.0129875	MSC
MA0654.1	2.55769e-05	0.384109	0.344	0.195	0.0137348	ISX
MA0701.1	2.55769e-05	0.384109	0.344	0.195	0.0137348	LHX9
MA0716.1	2.55769e-05	0.384109	0.344	0.195	0.0137348	PRRX1
MA0717.1	2.55769e-05	0.384109	0.344	0.195	0.0137348	RAX2
MA0091.1	2.5644e-05	0.465331	0.531	0.374	0.0137708	TAL1::TCF3
MA0710.1	3.21639e-05	0.392614	0.448	0.267	0.017272	NOTO
MA0660.1	3.24286e-05	0.38318	0.469	0.297	0.0174142	MEF2B
MA0699.1	3.24846e-05	0.453171	0.344	0.186	0.0174442	LBX2
MA0666.1	3.33214e-05	0.371935	0.354	0.19	0.0178936	MSX1
MA0708.1	3.33214e-05	0.371935	0.354	0.19	0.0178936	MSX2
MA0876.1	3.33214e-05	0.371935	0.354	0.19	0.0178936	BSX
MA1124.1	3.37256e-05	0.429887	0.604	0.423	0.0181107	ZNF24
MA0899.1	3.38857e-05	0.384742	0.135	0.082	0.0181966	HOXA10
MA0737.1	3.62661e-05	0.423547	0.594	0.41	0.0194749	GLIS3
MA0002.1	4.58512e-05	0.415285	0.531	0.345	0.0246221	RUNX1
MA0475.2	4.64181e-05	0.410077	0.448	0.223	0.0249265	FLI1
MA1100.1	4.73109e-05	0.350917	0.573	0.417	0.025406	ASCL1
MA0140.2	5.27301e-05	0.37695	0.583	0.383	0.028316	GATA1::TAL1
MA0098.3	5.45566e-05	0.436286	0.406	0.217	0.0292969	ETS1
MA0905.1	5.54805e-05	0.411746	0.281	0.203	0.029793	HOXC10
MA0805.1	6.34241e-05	0.442968	0.677	0.535	0.0340587	TBX1
MA0613.1	6.75077e-05	0.389015	0.354	0.227	0.0362516	FOXG1
MA1103.1	7.03379e-05	0.391248	0.344	0.219	0.0377714	FOXK2
MA0914.1	7.08057e-05	0.426653	0.417	0.258	0.0380226	ISL2
MA0084.1	8.06041e-05	0.387399	0.427	0.294	0.0432844	SRY
MA1152.1	8.17052e-05	0.386539	0.646	0.483	0.0438757	SOX15
MA0828.1	9.22003e-05	0.404591	0.615	0.41	0.0495115	SREBF2(var.2)
MA0702.1	9.28423e-05	0.374155	0.292	0.209	0.0498563	LMX1A
MA0790.1	9.74959e-05	0.343518	0.51	0.336	0.0523553	POU4F1
MA0909.1	0.000118739	0.381979	0.208	0.125	0.0637629	HOXD13
MA0610.1	0.000127796	0.353474	0.542	0.388	0.0686263	DMRT3
MA0783.1	0.000131692	0.440463	0.719	0.55	0.0707188	PKNOX2
MA0618.1	0.000147779	0.357243	0.438	0.275	0.0793573	LBX1
MA0037.2	0.000161502	0.335392	0.49	0.345	0.0867265	GATA3
MA0694.1	0.000163751	0.39625	0.448	0.296	0.0879345	ZBTB7B
MA0813.1	0.000163751	0.333971	0.573	0.39	0.0879345	TFAP2B(var.3)
MA0036.3	0.000182982	0.380037	0.417	0.287	0.0982616	GATA2
MA0735.1	0.00019905	0.378499	0.521	0.334	0.10689	GLIS1
MA0036.2	0.000204402	0.369743	0.479	0.321	0.109764	GATA2
MA0030.1	0.000211858	0.349689	0.365	0.283	0.113768	FOXF2
MA0776.1	0.000239366	0.380603	0.521	0.373	0.12854	MYBL1
MA0700.1	0.000256063	0.35678	0.448	0.256	0.137506	LHX2
MA0733.1	0.000258237	0.364235	0.396	0.159	0.138673	EGR4
MA0148.3	0.000267828	0.34624	0.51	0.383	0.143824	FOXA1
MA1421.1	0.000273951	-0.400113	0.75	0.879	0.147112	TCF7L1
MA0612.1	0.000283762	0.347072	0.323	0.232	0.15238	EMX1
MA0144.2	0.000293341	0.390508	0.521	0.401	0.157524	STAT3
MA0486.2	0.000295924	0.388599	0.448	0.325	0.158911	HSF1
MA0907.1	0.000345952	0.343641	0.406	0.278	0.185776	HOXC13
MA0900.1	0.000347652	0.387088	0.312	0.2	0.186689	HOXA2
MA0630.1	0.000370203	0.330635	0.333	0.177	0.198799	SHOX
MA0692.1	0.00038421	0.388147	0.583	0.45	0.206321	TFEB
MA0715.1	0.000476553	0.285235	0.375	0.236	0.255909	PROP1
MA0031.1	0.000495555	0.311493	0.302	0.218	0.266113	FOXD1
MA0157.2	0.000495555	0.311493	0.302	0.218	0.266113	FOXO3
MA0736.1	0.00050905	0.359287	0.583	0.439	0.27336	GLIS2
MA0801.1	0.000523079	0.376791	0.604	0.484	0.280893	MGA
MA0803.1	0.000523079	0.376791	0.604	0.484	0.280893	TBX15
MA0893.1	0.000562612	0.322221	0.281	0.238	0.302122	GSX2
MA0003.2	0.000575696	0.322491	0.521	0.327	0.309149	TFAP2A
MA0113.1	0.00058139	0.37929	0.438	0.329	0.312206	NR3C1
MA0039.3	0.000623416	0.353538	0.542	0.405	0.334774	KLF4
MA0844.1	0.000646408	0.363858	0.5	0.367	0.347121	XBP1
MA0650.1	0.000649689	0.30827	0.219	0.125	0.348883	HOXA13
MA0707.1	0.000672608	0.296972	0.365	0.242	0.361191	MNX1
MA0691.1	0.000675039	0.362716	0.562	0.413	0.362496	TFAP4
MA1112.1	0.000745155	-0.338785	0.458	0.639	0.400148	NR4A1
MA0713.1	0.000779212	0.3036	0.375	0.209	0.418437	PHOX2A
MA0017.2	0.000811526	-0.44216	0.698	0.829	0.43579	NR2F1
MA1109.1	0.000913822	0.344126	0.719	0.551	0.490722	NEUROD1
MA0878.1	0.00101119	0.321776	0.24	0.121	0.543007	CDX1
MA0662.1	0.00103807	0.298004	0.333	0.206	0.557445	MIXL1
MA0786.1	0.00104134	0.293719	0.219	0.165	0.559201	POU3F1
MA0112.1	0.00105526	0.337028	0.615	0.481	0.566673	ESR1
MA0069.1	0.00118845	0.360682	0.542	0.379	0.638197	Pax6
MA0892.1	0.00139405	0.294846	0.375	0.232	0.748604	GSX1
MA0060.2	0.00149646	0.328828	0.49	0.333	0.803601	NFYA
MA0095.2	0.00154813	0.283873	0.604	0.408	0.831345	YY1
MA0060.1	0.00157085	0.317334	0.531	0.39	0.843545	NFYA
MA0524.1	0.00160577	0.268144	0.5	0.312	0.862299	TFAP2C
MA0864.1	0.0016857	0.33593	0.406	0.25	0.905221	E2F2
MA0659.1	0.00176868	0.345295	0.594	0.455	0.949782	MAFG
MA0620.2	0.00182221	0.349989	0.625	0.489	0.978524	MITF
MA0861.1	0.00182892	0.312006	0.573	0.397	0.982132	TP73
MA0815.1	0.00193955	0.268701	0.531	0.387	1	TFAP2C(var.3)
MA0703.1	0.0019551	0.268649	0.396	0.293	1	LMX1B
MA0466.1	0.00196619	0.339539	0.781	0.638	1	CEBPB
MA0592.1	0.00201111	-0.41521	0.365	0.513	1	ESRRA
MA0725.1	0.0020373	0.299965	0.438	0.281	1	VSX1
MA0726.1	0.0020373	0.299965	0.438	0.281	1	VSX2
MA0658.1	0.00239171	0.329219	0.396	0.296	1	LHX6
MA0774.1	0.0024663	0.33857	0.552	0.438	1	MEIS2
MA0661.1	0.00276045	0.349044	0.312	0.238	1	MEOX1
MA0014.3	0.00315315	0.317187	0.458	0.374	1	PAX5
MA0037.1	0.00325534	0.259274	0.573	0.44	1	GATA3
MA0009.2	0.00341863	0.319883	0.583	0.426	1	T
MA0103.2	0.00351192	0.326821	0.656	0.5	1	ZEB1
MA0831.2	0.00354763	0.316022	0.615	0.516	1	TFE3
MA0032.2	0.00356224	0.275882	0.5	0.361	1	FOXC1
MA0597.1	0.00358255	-0.297313	0.625	0.718	1	THAP1
MA1114.1	0.00397905	0.363554	0.646	0.572	1	PBX3
MA0683.1	0.00405056	0.25913	0.438	0.305	1	POU4F2
MA0723.1	0.00407085	0.2829	0.302	0.208	1	VAX2
MA0646.1	0.00408484	-0.293576	0.635	0.731	1	GCM1
MA0791.1	0.00429612	0.263729	0.427	0.327	1	POU4F3
MA0820.1	0.00459465	0.299125	0.625	0.521	1	FIGLA
MA0481.1	0.00463307	0.215086	0.583	0.454	1	FOXP1
MA0810.1	0.00473261	0.279445	0.417	0.303	1	TFAP2A(var.2)
MA1149.1	0.00480742	0.301133	0.531	0.403	1	RARA::RXRG
MA0527.1	0.00507542	0.334245	0.323	0.207	1	ZBTB33
MA0901.1	0.00530657	0.264152	0.146	0.134	1	HOXB13
MA0657.1	0.00563353	0.301816	0.438	0.347	1	KLF13
MA0145.3	0.00573493	0.33194	0.177	0.099	1	TFCP2
MA1110.1	0.00578188	0.266955	0.51	0.388	1	NR1H4
MA0043.1	0.0058981	0.285664	0.594	0.47	1	HLF
MA0486.1	0.00632735	0.286773	0.49	0.377	1	HSF1
MA0807.1	0.00669634	0.280403	0.625	0.532	1	TBX5
MA0635.1	0.00691665	0.289903	0.344	0.292	1	BARHL2
MA0014.2	0.00701987	0.226588	0.854	0.697	1	PAX5
MA0106.2	0.00714978	0.325826	0.562	0.469	1	TP53
MA0027.2	0.00726898	0.273806	0.292	0.219	1	EN1
MA0792.1	0.00742922	0.236934	0.281	0.207	1	POU5F1B
MA0132.2	0.0074555	0.268407	0.281	0.212	1	PDX1
MA0804.1	0.00758816	0.255435	0.521	0.414	1	TBX19
MA0043.2	0.00769129	-0.299777	0.427	0.554	1	HLF
MA0158.1	0.00776605	0.251769	0.479	0.389	1	HOXA5
MA0048.1	0.00796628	0.278319	0.542	0.461	1	NHLH1
MA0872.1	0.00813784	0.233944	0.521	0.424	1	TFAP2A(var.3)
MA0068.2	0.00847614	0.289534	0.417	0.303	1	PAX4
MA0902.1	0.00908019	0.267732	0.396	0.298	1	HOXB2
MA0638.1	0.00938831	0.267349	0.469	0.345	1	CREB3
MA0636.1	0.00981736	0.290584	0.542	0.413	1	BHLHE41
MA0139.1	0.0103989	-0.226858	0.302	0.387	1	CTCF
MA0025.1	0.0106405	0.26117	0.51	0.437	1	NFIL3
MA0667.1	0.0107343	0.278059	0.5	0.394	1	MYF6
MA0042.1	0.0114021	0.200143	0.427	0.307	1	FOXI1
MA0033.1	0.0115926	0.218021	0.458	0.328	1	FOXL1
MA0680.1	0.0125321	0.295391	0.385	0.291	1	PAX7
MA0689.1	0.0127746	0.246674	0.625	0.524	1	TBX20
MA1111.1	0.0128493	-0.263408	0.26	0.424	1	NR2F2
MA0028.1	0.0133493	0.287601	0.333	0.253	1	ELK1
MA0894.1	0.0133641	0.219288	0.417	0.299	1	HESX1
MA0812.1	0.0144922	0.211527	0.531	0.409	1	TFAP2B(var.2)
MA0161.1	0.014938	0.187658	0.729	0.642	1	NFIC
MA0093.2	0.0149543	0.246577	0.74	0.583	1	USF1
MA0757.1	0.015446	0.177323	0.521	0.379	1	ONECUT3
MA0131.1	0.0167089	-0.232043	0.469	0.526	1	HINFP
MA0048.2	0.0184547	0.241401	0.562	0.44	1	NHLH1
MA1115.1	0.0189604	0.222559	0.344	0.25	1	POU5F1
MA0831.1	0.0191924	0.25366	0.646	0.553	1	TFE3
MA0724.1	0.0195451	0.270743	0.406	0.326	1	VENTX
MA0750.1	0.0209418	0.241399	0.406	0.301	1	ZBTB7A
MA0745.1	0.0210185	0.223107	0.635	0.522	1	SNAI2
MA0875.1	0.0215289	0.274204	0.281	0.222	1	BARX1
MA0037.3	0.0234855	0.223921	0.438	0.37	1	GATA3
MA0770.1	0.0238323	0.253931	0.542	0.413	1	HSF2
MA0673.1	0.0247915	0.240289	0.583	0.478	1	NKX2-8
MA0663.1	0.0267025	0.240739	0.615	0.508	1	MLX
MA0651.1	0.0267295	0.22563	0.417	0.326	1	HOXC11
MA1151.1	0.0282676	-0.236122	0.458	0.56	1	RORC
MA0003.3	0.0294669	0.203884	0.448	0.399	1	TFAP2A
MA0886.1	0.0297772	0.236441	0.323	0.276	1	EMX2
MA0513.1	0.0325301	0.219807	0.688	0.575	1	SMAD2::SMAD3::SMAD4
MA0821.1	0.0326183	-0.256626	0.688	0.706	1	HES5
MA0779.1	0.0358534	0.213962	0.646	0.528	1	PAX1
MA0647.1	0.0384166	0.18965	0.104	0.103	1	GRHL1
MA0846.1	0.0388244	0.189317	0.51	0.411	1	FOXC2
MA0785.1	0.039727	0.152623	0.24	0.196	1	POU2F1
MA0729.1	0.0415956	-0.225628	0.75	0.799	1	RARA
MA0442.1	0.0444072	0.133191	0.698	0.644	1	SOX10
MA0066.1	0.0473664	0.236248	0.594	0.492	1	PPARG
MA0787.1	0.0484451	0.169953	0.271	0.21	1	POU3F2
MA0814.1	0.0485799	0.192338	0.49	0.423	1	TFAP2C(var.2)
MA0795.1	0.0515212	0.220474	0.615	0.502	1	SMAD3
MA0789.1	0.0540417	0.134736	0.281	0.239	1	POU3F4
MA0693.2	0.0573717	0.226606	0.719	0.68	1	VDR
MA0903.1	0.0604374	0.161478	0.438	0.334	1	HOXB3
MA0106.1	0.0611974	0.222526	0.615	0.552	1	TP53
MA0688.1	0.0616764	0.18488	0.625	0.552	1	TBX2
MA0628.1	0.0628945	0.163321	0.458	0.427	1	POU6F1
MA0502.1	0.0640048	0.201686	0.51	0.45	1	NFYB
MA0845.1	0.0644165	0.209432	0.479	0.387	1	FOXB1
MA0771.1	0.0694985	0.225108	0.49	0.39	1	HSF4
MA0670.1	0.0706271	0.152504	0.688	0.615	1	NFIA
MA0906.1	0.0706424	0.189544	0.354	0.307	1	HOXC12
MA0796.1	0.073087	0.215002	0.635	0.56	1	TGIF1
MA0669.1	0.0801046	0.185386	0.552	0.482	1	NEUROG2
MA0873.1	0.0858632	0.13345	0.312	0.275	1	HOXD12
MA0526.2	0.0935222	0.203623	0.635	0.562	1	USF2
MA0722.1	0.0935993	0.140857	0.438	0.368	1	VAX1
MA0523.1	0.0941408	0.153359	0.677	0.626	1	TCF7L2
MA0664.1	0.0943348	0.148665	0.615	0.532	1	MLXIPL
MA0100.3	0.0953683	0.133119	0.49	0.396	1	MYB
MA0095.1	0.0968066	0.132593	0.688	0.618	1	YY1
MA0472.2	0.0970844	0.190478	0.312	0.218	1	EGR2
MA0714.1	0.100693	0.135432	0.573	0.498	1	PITX3
MA0506.1	0.102174	0.159654	0.25	0.251	1	NRF1
MA0822.1	0.103255	-0.199493	0.656	0.745	1	HES7
MA0868.1	0.104176	0.129458	0.5	0.392	1	SOX8
MA0024.3	0.106872	0.17071	0.51	0.463	1	E2F1
MA0891.1	0.108447	0.133558	0.583	0.512	1	GSC2
MA0766.1	0.110062	0.179324	0.438	0.37	1	GATA5
MA1105.1	0.112207	0.128485	0.208	0.165	1	GRHL2
MA0727.1	0.113214	-0.276585	0.458	0.512	1	NR3C2
MA0782.1	0.130378	0.160129	0.719	0.623	1	PKNOX1
MA0738.1	0.132268	0.15054	0.688	0.663	1	HIC2
MA0464.2	0.13671	0.189873	0.469	0.42	1	BHLHE40
MA0788.1	0.137544	0.144237	0.24	0.226	1	POU3F3
MA0784.1	0.1406	0.124835	0.292	0.259	1	POU1F1
MA0843.1	0.145581	-0.177036	0.458	0.56	1	TEF
MA0072.1	0.149273	-0.137503	0.5	0.578	1	RORA(var.2)
MA0679.1	0.158845	0.15098	0.406	0.361	1	ONECUT1
MA0088.2	0.16587	0.1233	0.594	0.531	1	ZNF143
MA0498.2	0.168141	0.121328	0.573	0.535	1	MEIS1
MA0671.1	0.169424	0.132697	0.698	0.68	1	NFIX
MA0826.1	0.169424	-0.168305	0.573	0.627	1	OLIG1
MA0800.1	0.16973	0.155718	0.615	0.55	1	EOMES
MA0797.1	0.1787	0.195112	0.656	0.589	1	TGIF2
MA0106.3	0.179977	0.141943	0.573	0.547	1	TP53
MA0888.1	0.183006	0.144135	0.365	0.294	1	EVX2
MA1146.1	0.188846	-0.160229	0.51	0.58	1	NR1A4::RXRA
MA0103.3	0.213759	0.1159	0.604	0.523	1	ZEB1
MA0122.2	0.217782	0.168223	0.469	0.419	1	NKX3-2
MA0131.2	0.218667	-0.127727	0.375	0.425	1	HINFP
MA0156.2	0.240685	0.111514	0.406	0.352	1	FEV
MA0744.1	0.24215	0.114314	0.479	0.45	1	SCRT2
MA0690.1	0.242587	0.125909	0.615	0.588	1	TBX21
MA0522.2	0.25472	0.109163	0.531	0.511	1	TCF3
MA0768.1	0.263882	0.126965	0.729	0.674	1	LEF1
MA0818.1	0.273613	-0.112093	0.531	0.617	1	BHLHE22
MA0113.3	0.293896	-0.17344	0.5	0.531	1	NR3C1
MA0811.1	0.3185	0.13457	0.417	0.372	1	TFAP2B
MA0525.1	0.331589	0.106839	0.479	0.474	1	TP63
MA0730.1	0.342256	0.116524	0.531	0.493	1	RARA(var.2)
MA0825.1	0.360863	-0.151329	0.635	0.624	1	MNT
MA0839.1	0.370374	0.138749	0.479	0.455	1	CREB3L1
MA1104.1	0.382667	0.121009	0.385	0.379	1	GATA6
MA0649.1	0.383097	-0.116292	0.625	0.64	1	HEY2
MA0836.1	0.461601	-0.102761	0.521	0.528	1	CEBPD
MA0524.2	0.49719	0.101474	0.438	0.422	1	TFAP2C

## Sheet: PT3
	p_val	avg_log2FC	pct.1	pct.2	p_val_adj	gene
MA0099.2	0	4.90869	0.95	0.351	0	FOS::JUN
MA0462.1	0	4.05297	0.961	0.389	0	BATF::JUN
MA0473.1	0	1.82646	0.879	0.285	0	ELF1
MA0475.1	0	1.74595	0.858	0.28	0	FLI1
MA0476.1	0	5.24941	0.955	0.367	0	FOS
MA0477.1	0	5.27004	0.953	0.353	0	FOSL1
MA0478.1	0	5.31751	0.954	0.345	0	FOSL2
MA0489.1	0	5.27133	0.961	0.371	0	JUN(var.2)
MA0490.1	0	5.39181	0.955	0.351	0	JUNB
MA0491.1	0	5.39827	0.956	0.356	0	JUND
MA0655.1	0	4.83719	0.963	0.391	0	JDP2
MA0841.1	0	4.22781	0.959	0.399	0	NFE2
MA1101.1	0	3.14269	0.932	0.381	0	BACH2
MA0099.3	0	5.45029	0.957	0.366	0	FOS::JUN
MA1128.1	0	5.54311	0.956	0.359	0	FOSL1::JUN
MA1130.1	0	5.59148	0.96	0.371	0	FOSL2::JUN
MA1132.1	0	4.68012	0.963	0.386	0	JUN::JUNB
MA1134.1	0	5.44953	0.96	0.371	0	FOS::JUNB
MA1135.1	0	5.35848	0.956	0.357	0	FOSB::JUNB
MA1137.1	0	5.38856	0.957	0.374	0	FOSL1::JUNB
MA1138.1	0	5.43482	0.959	0.366	0	FOSL2::JUNB
MA1141.1	0	5.52923	0.957	0.363	0	FOS::JUND
MA1142.1	0	5.29193	0.959	0.37	0	FOSL1::JUND
MA1144.1	0	5.5115	0.958	0.366	0	FOSL2::JUND
MA0080.2	2.8794e-298	1.82671	0.886	0.366	1.54624e-295	SPI1
MA0136.2	1.4531e-267	1.57815	0.833	0.303	7.80316e-265	ELF5
MA0501.1	1.0623e-252	2.20581	0.886	0.392	5.70457e-250	MAF::NFE2
MA0156.1	2.81238e-251	1.69741	0.884	0.428	1.51025e-248	FEV
MA0645.1	2.59481e-234	1.29207	0.726	0.235	1.39341e-231	ETV6
MA0640.1	7.72077e-233	1.38815	0.779	0.29	4.14605e-230	ELF3
MA1127.1	3.02571e-225	1.72411	0.92	0.518	1.62481e-222	FOSB::JUN
MA1131.1	3.2968e-221	1.81728	0.941	0.578	1.77038e-218	FOSL2::JUN(var.2)
MA0018.3	3.82756e-218	1.77909	0.936	0.546	2.0554e-215	CREB1
MA1145.1	1.96327e-214	1.69569	0.932	0.551	1.05427e-211	FOSL2::JUND(var.2)
MA1126.1	2.3877e-205	1.55077	0.915	0.532	1.2822e-202	FOS::JUN(var.2)
MA0488.1	4.60653e-204	1.71066	0.958	0.641	2.47371e-201	JUN
MA0598.2	7.91081e-204	1.21631	0.736	0.285	4.2481e-201	EHF
MA0492.1	7.79358e-203	1.74047	0.959	0.639	4.18515e-200	JUND(var.2)
MA0598.1	2.82726e-201	1.11657	0.818	0.413	1.51824e-198	EHF
MA1133.1	2.74451e-196	1.42604	0.888	0.499	1.4738e-193	JUN::JUNB(var.2)
MA1139.1	4.63741e-196	1.58544	0.922	0.554	2.49029e-193	FOSL2::JUNB(var.2)
MA0750.2	2.53474e-194	1.01115	0.75	0.312	1.36115e-191	ZBTB7A
MA1136.1	8.73635e-192	1.49212	0.902	0.523	4.69142e-189	FOSB::JUNB(var.2)
MA0835.1	1.39098e-190	1.45143	0.9	0.54	7.46955e-188	BATF3
MA0153.2	7.58647e-190	-1.58603	0.57	0.899	4.07394e-187	HNF1B
MA0076.2	8.11837e-185	1.03937	0.689	0.262	4.35956e-182	ELK4
MA0656.1	2.6376e-181	1.48539	0.918	0.572	1.41639e-178	JDP2(var.2)
MA0046.2	1.15884e-179	-1.39311	0.568	0.88	6.22299e-177	HNF1A
MA0834.1	2.3978e-173	1.36771	0.887	0.533	1.28762e-170	ATF7
MA0080.4	7.95768e-166	0.97398	0.729	0.321	4.27328e-163	SPI1
MA0641.1	8.42897e-165	1.02027	0.69	0.3	4.52636e-162	ELF4
MA0081.1	9.28935e-162	0.928312	0.85	0.489	4.98838e-159	SPIB
MA0080.1	1.63844e-161	0.722038	0.696	0.296	8.7984e-159	SPI1
MA0098.1	1.63844e-161	0.722038	0.696	0.296	8.7984e-159	ETS1
MA0137.2	1.14833e-159	1.05384	0.775	0.39	6.16652e-157	STAT1
MA0762.1	8.57839e-152	1.01459	0.705	0.329	4.60659e-149	ETV2
MA0137.3	2.83851e-151	1.01408	0.781	0.405	1.52428e-148	STAT1
MA1143.1	2.20698e-149	1.06296	0.776	0.417	1.18515e-146	FOSL1::JUND(var.2)
MA0473.2	1.20797e-148	0.964729	0.59	0.239	6.48679e-146	ELF1
MA0687.1	5.60369e-147	0.906826	0.777	0.409	3.00918e-144	SPIC
MA0062.1	1.46543e-145	0.890277	0.637	0.255	7.86938e-143	GABPA
MA0833.1	1.94562e-145	1.05821	0.839	0.492	1.0448e-142	ATF4
MA1129.1	4.85558e-142	1.18405	0.848	0.528	2.60745e-139	FOSL1::JUN(var.2)
MA0153.1	6.698e-140	-1.04802	0.496	0.812	3.59683e-137	HNF1B
MA1140.1	5.58103e-138	1.16402	0.843	0.504	2.99701e-135	JUNB(var.2)
MA0149.1	1.19896e-136	0.703718	0.846	0.517	6.43843e-134	EWSR1-FLI1
MA0098.3	2.12935e-133	0.927412	0.644	0.295	1.14346e-130	ETS1
MA0760.1	1.59397e-127	0.902029	0.656	0.305	8.55961e-125	ERF
MA0150.1	1.62827e-120	1.10341	0.749	0.401	8.7438e-118	NFE2L2
MA0528.1	2.06918e-117	0.451513	0.817	0.511	1.11115e-114	ZNF263
MA0475.2	2.33686e-113	0.850063	0.595	0.277	1.25489e-110	FLI1
MA0474.2	2.0743e-110	0.854643	0.611	0.302	1.1139e-107	ERG
MA0495.2	1.09461e-109	1.06077	0.811	0.461	5.87807e-107	MAFF
MA0162.2	1.97117e-106	0.511857	0.757	0.446	1.05852e-103	EGR1
MA0114.2	4.21559e-103	-1.86907	0.382	0.706	2.26377e-100	HNF4A
MA0484.1	1.29297e-101	-1.87533	0.391	0.71	6.94324e-99	HNF4G
MA0496.2	7.46417e-96	0.952698	0.77	0.454	4.00826e-93	MAFK
MA0144.2	2.79677e-94	0.730129	0.758	0.475	1.50187e-91	STAT3
MA0511.1	9.46368e-93	0.797552	0.645	0.348	5.082e-90	RUNX2
MA0156.2	8.6943e-92	0.724005	0.537	0.255	4.66884e-89	FEV
MA0073.1	4.81292e-91	0.574075	0.66	0.371	2.58454e-88	RREB1
MA0018.2	9.74675e-89	0.793938	0.617	0.336	5.23401e-86	CREB1
MA0600.1	1.945e-87	0.764831	0.583	0.316	1.04446e-84	RFX2
MA0765.1	2.53977e-84	0.671448	0.503	0.232	1.36386e-81	ETV5
MA0057.1	4.73302e-84	0.636861	0.747	0.454	2.54163e-81	MZF1(var.2)
MA0856.1	3.53377e-83	-1.15443	0.338	0.64	1.89763e-80	RXRG
MA0763.1	7.40657e-83	0.680853	0.517	0.256	3.97733e-80	ETV3
MA0510.2	4.10501e-82	0.773559	0.529	0.288	2.20439e-79	RFX5
MA0471.1	1.76562e-79	0.495751	0.766	0.508	9.48139e-77	E2F6
MA0017.1	5.30136e-79	-1.28015	0.425	0.687	2.84683e-76	NR2F1
MA0684.1	7.61878e-79	0.700312	0.649	0.376	4.09129e-76	RUNX3
MA0028.2	1.08445e-78	0.644382	0.484	0.235	5.82348e-76	ELK1
MA0599.1	1.89254e-78	0.381386	0.638	0.355	1.0163e-75	KLF5
MA0764.1	1.21911e-77	0.642473	0.495	0.23	6.54664e-75	ETV4
MA0761.1	2.52652e-77	0.646187	0.481	0.234	1.35674e-74	ETV1
MA0759.1	1.88481e-76	0.641747	0.473	0.238	1.01214e-73	ELK3
MA0727.1	1.15889e-74	-0.881849	0.223	0.481	6.22324e-72	NR3C2
MA0065.1	1.72423e-73	-1.03387	0.39	0.664	9.25914e-71	PPARG::RXRA
MA0076.1	2.05241e-72	0.632236	0.458	0.215	1.10214e-69	ELK4
MA0002.1	1.05716e-69	0.610659	0.621	0.359	5.67693e-67	RUNX1
MA0137.1	1.99343e-69	0.600932	0.737	0.491	1.07047e-66	STAT1
MA0115.1	2.20566e-69	-0.910625	0.332	0.603	1.18444e-66	NR1H2::RXRA
MA0855.1	3.72531e-69	-0.966813	0.34	0.62	2.00049e-66	RXRB
MA0161.1	5.01381e-69	0.555202	0.827	0.624	2.69242e-66	NFIC
MA0511.2	5.37619e-68	0.650568	0.665	0.427	2.88701e-65	RUNX2
MA0753.1	7.27244e-68	0.632115	0.658	0.416	3.9053e-65	ZNF740
MA0079.2	1.71192e-67	0.346551	0.662	0.416	9.193e-65	SP1
MA0113.3	9.20689e-67	-0.835282	0.231	0.495	4.9441e-64	NR3C1
MA0600.2	2.87305e-66	0.699825	0.51	0.282	1.54283e-63	RFX2
MA0517.1	1.31012e-64	0.538667	0.769	0.535	7.03536e-62	STAT1::STAT2
MA1418.1	1.52354e-64	0.568515	0.725	0.48	8.18139e-62	IRF3
MA0152.1	2.55061e-64	0.570835	0.521	0.308	1.36968e-61	NFATC2
MA0798.1	1.23193e-62	0.668424	0.507	0.306	6.61545e-60	RFX3
MA0083.3	1.65114e-62	0.644108	0.657	0.417	8.86664e-60	SRF
MA0510.1	2.09447e-62	0.579567	0.607	0.369	1.12473e-59	RFX5
MA0799.1	1.94721e-61	0.641313	0.522	0.302	1.04565e-58	RFX4
MA0079.3	2.02268e-61	0.297282	0.687	0.449	1.08618e-58	SP1
MA0102.3	4.3949e-61	0.620169	0.672	0.427	2.36006e-58	CEBPA
MA0028.1	6.69021e-60	0.553285	0.469	0.259	3.59264e-57	ELK1
MA1123.1	1.25882e-57	0.651495	0.652	0.435	6.75984e-55	TWIST1
MA0495.1	3.74493e-57	0.653718	0.637	0.41	2.01102e-54	MAFF
MA0625.1	7.26789e-57	0.557969	0.492	0.291	3.90286e-54	NFATC3
MA0865.1	1.6961e-56	0.535469	0.638	0.417	9.10805e-54	E2F8
MA0691.1	2.95439e-53	0.586724	0.62	0.4	1.58651e-50	TFAP4
MA0516.1	7.90411e-53	0.277693	0.68	0.467	4.24451e-50	SP2
MA0844.1	8.30469e-52	0.570074	0.604	0.401	4.45962e-49	XBP1
MA0741.1	1.77484e-51	0.349742	0.556	0.365	9.53091e-49	KLF16
MA0018.1	4.8046e-51	0.589994	0.578	0.368	2.58007e-48	CREB1
MA0036.1	1.2655e-49	0.292933	0.604	0.394	6.79574e-47	GATA2
MA0731.1	3.48143e-49	0.524976	0.735	0.546	1.86953e-46	BCL6B
MA0079.1	7.64747e-49	0.387493	0.589	0.398	4.10669e-46	SP1
MA0508.1	1.65844e-48	0.4264	0.749	0.54	8.90582e-46	PRDM1
MA1120.1	1.74206e-47	0.531563	0.6	0.394	9.35489e-45	SOX13
MA1124.1	5.15027e-47	0.473143	0.669	0.477	2.76569e-44	ZNF24
MA0733.1	6.30027e-47	0.418644	0.624	0.402	3.38324e-44	EGR4
MA1119.1	2.08026e-45	0.493783	0.57	0.379	1.1171e-42	SIX2
MA1109.1	3.49187e-45	0.580788	0.669	0.453	1.87513e-42	NEUROD1
MA0698.1	5.42112e-45	0.561853	0.587	0.387	2.91114e-42	ZBTB18
MA1118.1	2.2273e-44	0.492362	0.551	0.361	1.19606e-41	SIX1
MA1116.1	5.8052e-44	0.451251	0.661	0.483	3.1174e-41	RBPJ
MA0056.1	2.18397e-42	0.254216	0.654	0.454	1.17279e-39	MZF1
MA0050.2	2.93312e-42	0.353864	0.8	0.6	1.57508e-39	IRF1
MA1420.1	9.32735e-42	0.485017	0.601	0.435	5.00879e-39	IRF5
MA0737.1	2.36867e-41	0.502425	0.601	0.396	1.27198e-38	GLIS3
MA0479.1	2.60638e-41	0.449092	0.598	0.408	1.39963e-38	FOXH1
MA0496.1	4.76658e-41	0.533301	0.583	0.402	2.55965e-38	MAFK
MA0060.3	5.41347e-41	0.478028	0.499	0.309	2.90703e-38	NFYA
MA0686.1	1.57033e-40	0.468821	0.519	0.352	8.43267e-38	SPDEF
MA1107.1	1.69392e-39	0.391598	0.579	0.398	9.09635e-37	KLF9
MA1154.1	1.6982e-39	0.459594	0.603	0.422	9.11934e-37	ZNF282
MA0161.2	5.52132e-39	0.528257	0.765	0.595	2.96495e-36	NFIC
MA0466.1	5.53915e-39	0.512103	0.67	0.47	2.97452e-36	CEBPB
MA0596.1	1.56003e-38	0.525579	0.684	0.518	8.37736e-36	SREBF2
MA0732.1	1.06775e-37	0.355125	0.601	0.41	5.73384e-35	EGR3
MA0746.1	2.57426e-37	0.281626	0.545	0.372	1.38238e-34	SP3
MA0070.1	1.86542e-36	0.432113	0.642	0.468	1.00173e-33	PBX1
MA0638.1	6.29446e-36	0.436914	0.521	0.354	3.38013e-33	CREB3
MA0671.1	7.98647e-35	0.529988	0.766	0.593	4.28873e-32	NFIX
MA0091.1	1.26156e-34	0.465871	0.558	0.386	6.77458e-32	TAL1::TCF3
MA0083.2	2.61087e-34	0.447066	0.607	0.448	1.40204e-31	SRF
MA0155.1	3.2647e-34	0.423841	0.646	0.488	1.75314e-31	INSM1
MA0758.1	3.45472e-34	0.427043	0.615	0.465	1.85518e-31	E2F7
MA0051.1	5.79282e-34	0.404288	0.702	0.528	3.11074e-31	IRF2
MA0032.1	9.66719e-34	0.419684	0.485	0.316	5.19128e-31	FOXC1
MA0747.1	1.77515e-33	0.279554	0.535	0.362	9.53257e-31	SP8
MA0595.1	1.98787e-33	0.482738	0.654	0.512	1.06749e-30	SREBF1
MA0748.1	5.30817e-33	0.412536	0.364	0.219	2.85049e-30	YY2
MA0077.1	6.12945e-33	0.427986	0.599	0.427	3.29151e-30	SOX9
MA0730.1	7.09072e-33	0.498374	0.464	0.321	3.80772e-30	RARA(var.2)
MA0050.1	9.8102e-33	0.405641	0.688	0.506	5.26808e-30	IRF1
MA0513.1	1.15908e-32	0.449446	0.654	0.49	6.22424e-30	SMAD2::SMAD3::SMAD4
MA0024.2	1.4304e-32	0.31676	0.653	0.486	7.68126e-30	E2F1
MA0060.2	2.65055e-32	0.411505	0.462	0.296	1.42335e-29	NFYA
MA0652.1	3.47366e-32	0.440209	0.674	0.514	1.86536e-29	IRF8
MA0095.1	3.99519e-31	0.315429	0.605	0.448	2.14541e-28	YY1
MA1108.1	6.02915e-31	0.432678	0.566	0.4	3.23765e-28	MXI1
MA0130.1	8.26837e-31	0.362213	0.655	0.492	4.44012e-28	ZNF354C
MA1114.1	9.0357e-31	0.436291	0.66	0.508	4.85217e-28	PBX3
MA0466.2	9.59623e-31	0.443932	0.57	0.411	5.15318e-28	CEBPB
MA0163.1	1.30427e-30	0.324939	0.605	0.442	7.00392e-28	PLAG1
MA0465.1	5.82412e-30	0.379215	0.443	0.3	3.12755e-27	CDX2
MA0657.1	1.80972e-29	0.374056	0.534	0.389	9.71821e-27	KLF13
MA0470.1	1.94574e-29	0.315597	0.672	0.499	1.04486e-26	E2F4
MA0838.1	2.20554e-29	0.423437	0.587	0.427	1.18438e-26	CEBPG
MA0048.2	2.3167e-29	0.39524	0.588	0.427	1.24407e-26	NHLH1
MA0060.1	3.534e-29	0.404223	0.476	0.322	1.89776e-26	NFYA
MA0899.1	5.72626e-29	0.369682	0.437	0.285	3.075e-26	HOXA10
MA0653.1	7.96696e-29	0.388312	0.74	0.571	4.27826e-26	IRF9
MA0685.1	2.92855e-28	0.263642	0.475	0.341	1.57263e-25	SP4
MA0670.1	4.24151e-28	0.446156	0.726	0.572	2.27769e-25	NFIA
MA1149.1	4.71589e-28	0.418356	0.484	0.331	2.53243e-25	RARA::RXRG
MA0695.1	5.66875e-28	0.343027	0.576	0.421	3.04412e-25	ZBTB7C
MA0814.1	6.3891e-28	0.37814	0.485	0.335	3.43095e-25	TFAP2C(var.2)
MA0003.2	9.19327e-28	0.355248	0.448	0.295	4.93679e-25	TFAP2A
MA1110.1	1.53646e-27	0.397798	0.525	0.373	8.2508e-25	NR1H4
MA0736.1	1.55727e-27	0.37891	0.62	0.48	8.36257e-25	GLIS2
MA0665.1	1.7592e-27	0.401637	0.524	0.365	9.44692e-25	MSC
MA0752.1	1.88539e-27	0.364532	0.521	0.366	1.01245e-24	ZNF410
MA0837.1	5.85841e-27	0.400936	0.575	0.421	3.14596e-24	CEBPE
MA0472.2	6.39596e-27	0.342537	0.525	0.366	3.43463e-24	EGR2
MA0066.1	1.50297e-26	0.441259	0.451	0.313	8.07098e-24	PPARG
MA0039.3	1.68949e-26	0.384591	0.514	0.346	9.07258e-24	KLF4
MA0890.1	1.74024e-26	0.361692	0.533	0.376	9.34508e-24	GBX2
MA0642.1	2.91952e-26	0.370508	0.49	0.343	1.56778e-23	EN2
MA0052.1	3.56734e-25	0.367128	0.447	0.311	1.91566e-22	MEF2A
MA0048.1	5.3086e-25	0.349118	0.574	0.433	2.85072e-22	NHLH1
MA0842.1	1.65482e-24	0.389835	0.516	0.378	8.88638e-22	NRL
MA0502.1	1.9369e-24	0.360966	0.48	0.348	1.04011e-21	NFYB
MA0093.1	2.25702e-24	0.381806	0.561	0.4	1.21202e-21	USF1
MA0088.2	2.3712e-24	0.374563	0.464	0.322	1.27333e-21	ZNF143
MA1121.1	2.37186e-24	0.528604	0.786	0.66	1.27369e-21	TEAD2
MA0836.1	3.02527e-24	0.382724	0.558	0.405	1.62457e-21	CEBPD
MA0442.2	3.20464e-24	0.348072	0.669	0.544	1.72089e-21	SOX10
MA0809.1	3.59173e-23	0.51907	0.796	0.696	1.92876e-20	TEAD4
MA1148.1	6.30966e-23	-0.395369	0.365	0.525	3.38829e-20	PPARA::RXRA
MA1122.1	6.64548e-23	0.297701	0.577	0.447	3.56862e-20	TFDP1
MA0696.1	7.28566e-23	0.322151	0.662	0.533	3.9124e-20	ZIC1
MA0774.1	8.63939e-23	0.349008	0.58	0.454	4.63935e-20	MEIS2
MA0524.1	9.25913e-23	0.29437	0.451	0.316	4.97215e-20	TFAP2C
MA0154.2	1.38779e-22	0.326742	0.658	0.509	7.45243e-20	EBF1
MA0839.1	2.6149e-22	0.342612	0.531	0.402	1.4042e-19	CREB3L1
MA0909.1	3.84994e-22	0.305657	0.396	0.274	2.06742e-19	HOXD13
MA0059.1	6.5263e-22	0.3737	0.54	0.406	3.50463e-19	MAX::MYC
MA1421.1	8.05805e-22	-0.37082	0.423	0.55	4.32717e-19	TCF7L1
MA0812.1	8.41529e-22	0.318727	0.458	0.345	4.51901e-19	TFAP2B(var.2)
MA0672.1	1.40407e-21	0.345462	0.516	0.39	7.53984e-19	NKX2-3
MA0090.2	1.76136e-21	0.509206	0.786	0.674	9.45849e-19	TEAD1
MA0141.3	2.33005e-21	0.407897	0.17	0.082	1.25124e-18	ESRRB
MA0751.1	2.60388e-21	0.305469	0.676	0.548	1.39829e-18	ZIC4
MA0162.3	8.09735e-21	0.281347	0.547	0.432	4.34828e-18	EGR1
MA0694.1	8.34338e-21	0.291558	0.555	0.425	4.4804e-18	ZBTB7B
MA1113.1	1.0616e-20	0.321119	0.573	0.439	5.7008e-18	PBX2
MA0875.1	1.06983e-20	0.332874	0.469	0.348	5.74497e-18	BARX1
MA0862.1	1.34127e-20	0.341252	0.599	0.474	7.2026e-18	GMEB2
MA0468.1	1.68708e-20	0.306663	0.586	0.469	9.05963e-18	DUX4
MA0147.3	1.80544e-20	0.341881	0.56	0.416	9.69524e-18	MYC
MA0258.2	2.29892e-20	0.374689	0.472	0.337	1.23452e-17	ESR2
MA0878.1	2.32546e-20	0.310741	0.425	0.319	1.24877e-17	CDX1
MA1100.1	2.65432e-20	0.304184	0.547	0.418	1.42537e-17	ASCL1
MA0699.1	4.17381e-20	0.316353	0.504	0.379	2.24134e-17	LBX2
MA0900.1	1.25781e-19	0.318201	0.5	0.372	6.75446e-17	HOXA2
MA0043.1	2.50596e-19	0.314446	0.588	0.452	1.3457e-16	HLF
MA0036.3	2.85004e-19	0.308115	0.56	0.445	1.53047e-16	GATA2
MA1106.1	3.02755e-19	0.327381	0.558	0.427	1.6258e-16	HIF1A
MA0650.1	3.16077e-19	0.296707	0.418	0.301	1.69733e-16	HOXA13
MA0104.4	8.62028e-19	0.324631	0.541	0.412	4.62909e-16	MYCN
MA0815.1	1.71812e-18	0.29174	0.542	0.42	9.22633e-16	TFAP2C(var.3)
MA0644.1	3.12358e-18	0.299679	0.484	0.361	1.67736e-15	ESX1
MA0003.3	4.40558e-18	0.271107	0.488	0.359	2.36579e-15	TFAP2A
MA0258.1	5.39474e-18	0.38088	0.463	0.335	2.89698e-15	ESR2
MA0813.1	1.11152e-17	0.280773	0.542	0.427	5.96888e-15	TFAP2B(var.3)
MA0884.1	1.87429e-17	0.293691	0.588	0.477	1.00649e-14	DUXA
MA0914.1	2.47074e-17	0.292019	0.43	0.323	1.32679e-14	ISL2
MA1419.1	2.68409e-17	0.307406	0.643	0.518	1.44136e-14	IRF4
MA0504.1	3.26051e-17	-0.280259	0.465	0.579	1.75089e-14	NR2C2
MA0901.1	3.88298e-17	0.265723	0.395	0.287	2.08516e-14	HOXB13
MA0058.2	1.15713e-16	0.353478	0.491	0.376	6.2138e-14	MAX
MA0667.1	2.07246e-16	0.296254	0.452	0.345	1.11291e-13	MYF6
MA0106.2	2.40158e-16	0.335254	0.487	0.386	1.28965e-13	TP53
MA0750.1	2.62301e-16	0.258599	0.563	0.431	1.40856e-13	ZBTB7A
MA0805.1	2.80614e-16	0.306921	0.639	0.518	1.5069e-13	TBX1
MA0867.1	3.02983e-16	0.274047	0.573	0.461	1.62702e-13	SOX4
MA0159.1	4.54837e-16	0.304645	0.469	0.351	2.44247e-13	RARA::RXRA
MA0037.1	5.0175e-16	0.245466	0.604	0.486	2.6944e-13	GATA3
MA0090.1	6.81329e-16	0.394733	0.806	0.731	3.65874e-13	TEAD1
MA0037.3	6.97346e-16	0.269296	0.586	0.469	3.74475e-13	GATA3
MA0734.1	7.54361e-16	0.288956	0.518	0.406	4.05092e-13	GLI2
MA0889.1	1.34181e-15	0.275	0.513	0.4	7.2055e-13	GBX1
MA0801.1	1.35853e-15	0.310072	0.583	0.462	7.29531e-13	MGA
MA0803.1	1.35853e-15	0.310072	0.583	0.462	7.29531e-13	TBX15
MA0659.1	5.0309e-15	0.338826	0.623	0.49	2.70159e-12	MAFG
MA0112.2	6.88998e-15	0.308409	0.493	0.396	3.69992e-12	ESR1
MA0014.3	1.00414e-14	0.261175	0.566	0.463	5.39224e-12	PAX5
MA0766.1	1.85661e-14	0.247161	0.582	0.471	9.96999e-12	GATA5
MA0112.1	5.80762e-14	0.269183	0.501	0.381	3.11869e-11	ESR1
MA0027.2	6.52301e-14	0.256873	0.516	0.412	3.50286e-11	EN1
MA0669.1	2.60148e-13	0.247358	0.548	0.435	1.397e-10	NEUROG2
MA1155.1	2.89267e-13	0.273859	0.637	0.537	1.55336e-10	ZSCAN4
MA0083.1	3.45298e-13	0.277809	0.552	0.464	1.85425e-10	SRF
MA0666.1	3.56711e-13	0.245163	0.49	0.385	1.91554e-10	MSX1
MA0708.1	3.56711e-13	0.245163	0.49	0.385	1.91554e-10	MSX2
MA0876.1	3.56711e-13	0.245163	0.49	0.385	1.91554e-10	BSX
MA0138.2	4.01951e-13	0.25746	0.541	0.437	2.15848e-10	REST
MA0846.1	4.18726e-13	-0.234031	0.487	0.593	2.24856e-10	FOXC2
MA0772.1	5.25557e-13	0.235883	0.642	0.539	2.82224e-10	IRF7
MA0744.1	1.7008e-12	0.25317	0.524	0.423	9.13327e-10	SCRT2
MA0718.1	2.70516e-12	0.230156	0.5	0.403	1.45267e-09	RAX
MA0259.1	2.82224e-12	0.263318	0.519	0.426	1.51555e-09	ARNT::HIF1A
MA0795.1	3.09965e-12	0.24641	0.525	0.413	1.66451e-09	SMAD3
MA0807.1	3.66124e-12	0.25909	0.558	0.446	1.96608e-09	TBX5
MA0808.1	4.34479e-12	0.390739	0.777	0.704	2.33315e-09	TEAD3
MA0508.2	4.45838e-12	0.229756	0.596	0.512	2.39415e-09	PRDM1
MA0095.2	5.08126e-12	0.235103	0.338	0.244	2.72864e-09	YY1
MA0007.2	6.89886e-12	-0.307215	0.32	0.423	3.70469e-09	AR
MA0003.1	7.23316e-12	0.181044	0.56	0.468	3.88421e-09	TFAP2A
MA0058.3	1.57248e-11	0.253294	0.554	0.468	8.44424e-09	MAX
MA0634.1	1.75479e-11	0.226592	0.423	0.326	9.42323e-09	ALX3
MA0735.1	1.84957e-11	0.22245	0.495	0.397	9.93218e-09	GLIS1
MA0819.1	1.88273e-11	0.263137	0.541	0.448	1.01103e-08	CLOCK
MA0635.1	2.73276e-11	0.225821	0.508	0.411	1.46749e-08	BARHL2
MA0105.3	4.81242e-11	0.220885	0.857	0.672	2.58427e-08	NFKB1
MA0630.1	5.29713e-11	0.219744	0.41	0.317	2.84456e-08	SHOX
MA1150.1	5.33896e-11	0.235438	0.507	0.426	2.86702e-08	RORB
MA0796.1	5.46141e-11	0.255601	0.521	0.432	2.93278e-08	TGIF1
MA0138.1	6.56656e-11	0.225975	0.518	0.438	3.52624e-08	REST
MA0069.1	7.35301e-11	0.230127	0.676	0.58	3.94857e-08	Pax6
MA0654.1	9.3664e-11	0.220207	0.459	0.352	5.02976e-08	ISX
MA0701.1	9.3664e-11	0.220207	0.459	0.352	5.02976e-08	LHX9
MA0716.1	9.3664e-11	0.220207	0.459	0.352	5.02976e-08	PRRX1
MA0717.1	9.3664e-11	0.220207	0.459	0.352	5.02976e-08	RAX2
MA0740.1	2.03146e-10	0.155377	0.445	0.361	1.0909e-07	KLF14
MA0525.1	2.29375e-10	0.272868	0.471	0.381	1.23174e-07	TP63
MA0866.1	2.30514e-10	0.202975	0.517	0.426	1.23786e-07	SOX21
MA0719.1	3.28756e-10	0.236187	0.464	0.37	1.76542e-07	RHOXF1
MA0891.1	3.344e-10	0.220415	0.532	0.437	1.79573e-07	GSC2
MA0486.1	4.38992e-10	0.219503	0.547	0.469	2.35738e-07	HSF1
MA0697.1	6.42071e-10	0.207168	0.655	0.582	3.44792e-07	ZIC3
MA1147.1	7.14922e-10	0.245682	0.4	0.327	3.83913e-07	NR4A2::RXRA
MA0783.1	8.16168e-10	0.231687	0.601	0.512	4.38282e-07	PKNOX2
MA0793.1	1.1815e-09	0.209488	0.498	0.413	6.34464e-07	POU6F2
MA0811.1	1.33274e-09	0.213646	0.435	0.361	7.15683e-07	TFAP2B
MA0871.1	1.56529e-09	0.223234	0.577	0.481	8.4056e-07	TFEC
MA0071.1	1.72885e-09	0.242226	0.245	0.187	9.28393e-07	RORA
MA0058.1	1.94889e-09	0.236194	0.578	0.487	1.04655e-06	MAX
MA1152.1	2.27395e-09	0.185796	0.594	0.525	1.22111e-06	SOX15
MA0673.1	2.59908e-09	0.215262	0.46	0.379	1.39571e-06	NKX2-8
MA0722.1	2.81966e-09	-0.191271	0.432	0.519	1.51416e-06	VAX1
MA0497.1	3.04677e-09	0.161107	0.5	0.407	1.63611e-06	MEF2C
MA0689.1	3.30696e-09	0.20129	0.591	0.507	1.77584e-06	TBX20
MA1146.1	4.29351e-09	0.23664	0.432	0.359	2.30561e-06	NR1A4::RXRA
MA0101.1	5.29443e-09	0.155381	0.871	0.705	2.84311e-06	REL
MA0810.1	6.86255e-09	0.174633	0.468	0.397	3.68519e-06	TFAP2A(var.2)
MA0690.1	1.01795e-08	0.191387	0.613	0.53	5.46638e-06	TBX21
MA0905.1	1.03278e-08	0.205481	0.511	0.438	5.546e-06	HOXC10
MA0036.2	1.22734e-08	0.210097	0.536	0.46	6.5908e-06	GATA2
MA0527.1	1.36522e-08	0.190249	0.493	0.417	7.33124e-06	ZBTB33
MA0882.1	1.51546e-08	0.193549	0.504	0.419	8.138e-06	DLX6
MA0872.1	2.1154e-08	0.186205	0.534	0.443	1.13597e-05	TFAP2A(var.3)
MA0864.1	2.17411e-08	0.19113	0.51	0.446	1.1675e-05	E2F2
MA0797.1	2.27763e-08	0.219577	0.569	0.489	1.22309e-05	TGIF2
MA0612.1	2.82201e-08	0.195995	0.512	0.44	1.51542e-05	EMX1
MA0106.1	3.58222e-08	0.20561	0.57	0.485	1.92365e-05	TP53
MA0030.1	4.61338e-08	-0.18042	0.408	0.488	2.47739e-05	FOXF2
MA0800.1	4.75958e-08	0.181047	0.611	0.532	2.55589e-05	EOMES
MA0714.1	4.85033e-08	0.193537	0.528	0.443	2.60463e-05	PITX3
MA1104.1	6.49055e-08	0.181193	0.525	0.44	3.48543e-05	GATA6
MA0014.2	9.02099e-08	-0.193353	0.7	0.747	4.84427e-05	PAX5
MA0886.1	9.38375e-08	0.193001	0.476	0.407	5.03907e-05	EMX2
MA0620.2	1.06509e-07	0.226011	0.496	0.437	5.71955e-05	MITF
MA0831.1	1.06605e-07	0.201942	0.553	0.479	5.72469e-05	TFE3
MA0715.1	1.1062e-07	0.178534	0.486	0.427	5.9403e-05	PROP1
MA0648.1	1.17891e-07	0.193609	0.527	0.439	6.33077e-05	GSC
MA0692.1	1.18544e-07	0.208917	0.533	0.468	6.36583e-05	TFEB
MA0160.1	1.92471e-07	0.24709	0.248	0.2	0.000103357	NR4A2
MA0122.2	2.16676e-07	0.174476	0.448	0.366	0.000116355	NKX3-2
MA0861.1	2.46095e-07	0.195811	0.509	0.437	0.000132153	TP73
MA0524.2	3.26314e-07	0.190439	0.427	0.373	0.00017523	TFAP2C
MA0158.1	3.89581e-07	0.197314	0.493	0.422	0.000209205	HOXA5
MA0721.1	4.00164e-07	0.175551	0.445	0.374	0.000214888	UNCX
MA0713.1	4.0206e-07	0.17658	0.448	0.384	0.000215906	PHOX2A
MA0442.1	4.46866e-07	0.122537	0.591	0.52	0.000239967	SOX10
MA0154.3	8.0926e-07	0.194445	0.605	0.531	0.000434573	EBF1
MA0639.1	8.40576e-07	-0.171731	0.374	0.449	0.000451389	DBP
MA0131.2	1.04457e-06	-0.15524	0.456	0.509	0.000560936	HINFP
MA0526.2	1.06972e-06	0.195516	0.532	0.466	0.000574439	USF2
MA0157.1	1.37504e-06	0.15229	0.517	0.439	0.000738398	FOXO3
MA0706.1	1.66036e-06	0.162421	0.526	0.453	0.000891613	MEOX2
MA0662.1	2.26548e-06	0.156245	0.414	0.345	0.00121656	MIXL1
MA0688.1	2.6082e-06	0.161467	0.599	0.54	0.0014006	TBX2
MA0767.1	2.81227e-06	-0.163301	0.497	0.563	0.00151019	GCM2
MA0017.2	3.18404e-06	-0.18007	0.393	0.484	0.00170983	NR2F1
MA1102.1	3.30294e-06	0.119463	0.38	0.306	0.00177368	CTCFL
MA1117.1	3.42746e-06	0.156433	0.728	0.639	0.00184054	RELB
MA0660.1	4.14822e-06	0.155888	0.455	0.379	0.00222759	MEF2B
MA0823.1	5.21961e-06	0.18369	0.559	0.495	0.00280293	HEY1
MA0804.1	6.04581e-06	0.156166	0.555	0.497	0.0032466	TBX19
MA0032.2	8.27098e-06	-0.150702	0.505	0.556	0.00444152	FOXC1
MA0052.2	1.05902e-05	0.12624	0.487	0.426	0.00568694	MEF2A
MA0106.3	1.3329e-05	0.174492	0.557	0.492	0.0071577	TP53
MA0773.1	1.42579e-05	0.141021	0.474	0.402	0.00765651	MEF2D
MA0100.3	1.47105e-05	0.166258	0.42	0.375	0.00789956	MYB
MA0105.2	1.58812e-05	0.130881	0.797	0.679	0.0085282	NFKB1
MA0700.1	1.81437e-05	0.141992	0.453	0.386	0.00974318	LHX2
MA0724.1	2.01898e-05	0.144574	0.486	0.425	0.0108419	VENTX
MA0729.1	2.08608e-05	-0.149163	0.432	0.502	0.0112023	RARA
MA0043.2	2.36971e-05	-0.144336	0.355	0.431	0.0127253	HLF
MA1105.1	3.37323e-05	-0.164078	0.21	0.285	0.0181143	GRHL2
MA0794.1	3.47094e-05	0.137297	0.548	0.476	0.018639	PROX1
MA0140.2	3.59515e-05	0.151276	0.543	0.487	0.0193059	GATA1::TAL1
MA0712.1	3.7608e-05	-0.142312	0.5	0.55	0.0201955	OTX2
MA0675.1	4.06203e-05	0.140053	0.451	0.402	0.0218131	NKX6-2
MA0895.1	4.06251e-05	-0.131158	0.479	0.542	0.0218157	HMBOX1
MA0845.1	5.31727e-05	-0.132062	0.441	0.491	0.0285537	FOXB1
MA0892.1	5.93934e-05	0.13994	0.436	0.383	0.0318943	GSX1
MA0820.1	6.76146e-05	0.163853	0.443	0.371	0.036309	FIGLA
MA0702.1	8.22565e-05	0.134363	0.42	0.379	0.0441717	LMX1A
MA0486.2	0.000152094	0.131092	0.519	0.456	0.0816745	HSF1
MA0661.1	0.000242807	0.122101	0.439	0.382	0.130388	MEOX1
MA0828.1	0.000260341	0.138908	0.516	0.463	0.139803	SREBF2(var.2)
MA0825.1	0.000325714	0.149265	0.55	0.495	0.174908	MNT
MA0009.2	0.000374704	0.126553	0.527	0.483	0.201216	T
MA0738.1	0.00051942	0.15901	0.563	0.528	0.278929	HIC2
MA0148.2	0.000520899	0.118173	0.576	0.521	0.279723	FOXA1
MA0806.1	0.000528835	0.130937	0.481	0.431	0.283984	TBX4
MA0907.1	0.00068911	0.122994	0.457	0.403	0.370052	HOXC13
MA0037.2	0.000695243	0.104759	0.56	0.507	0.373345	GATA3
MA0525.2	0.000717786	0.118898	0.426	0.379	0.385451	TP63
MA0843.1	0.000809165	-0.112984	0.388	0.432	0.434521	TEF
MA0888.1	0.000814919	0.121426	0.457	0.421	0.437612	EVX2
MA0802.1	0.000822004	0.114049	0.545	0.489	0.441416	TBR1
MA0148.1	0.000862256	0.115939	0.571	0.513	0.463031	FOXA1
MA0498.2	0.000866915	0.108097	0.527	0.482	0.465533	MEIS1
MA0674.1	0.00115842	0.110656	0.477	0.431	0.622069	NKX6-1
MA0647.1	0.00146951	-0.165043	0.187	0.25	0.789129	GRHL1
MA0776.1	0.00150504	0.110273	0.479	0.446	0.808205	MYBL1
MA0649.1	0.00161716	0.131467	0.556	0.508	0.868417	HEY2
MA0658.1	0.00237503	0.104109	0.477	0.435	1	LHX6
MA0908.1	0.0025152	0.112837	0.483	0.454	1	HOXD11
MA0782.1	0.00317409	0.120695	0.552	0.515	1	PKNOX1
MA0745.1	0.00322888	0.125031	0.457	0.404	1	SNAI2
MA0636.1	0.00337023	0.111099	0.506	0.462	1	BHLHE41
MA0906.1	0.00810693	0.101511	0.447	0.424	1	HOXC12
MA0873.1	0.00846496	0.101521	0.441	0.421	1	HOXD12
MA0119.1	0.028038	0.1222	0.757	0.73	1	NFIC::TLX1

## Sheet: PEC_PODO
	p_val	avg_log2FC	pct.1	pct.2	p_val_adj	gene
MA0080.1	3.29992e-25	0.533958	0.88	0.615	1.77205e-22	SPI1
MA0098.1	3.29992e-25	0.533958	0.88	0.615	1.77205e-22	ETS1
MA0473.1	2.66489e-24	0.793756	0.733	0.472	1.43104e-21	ELF1
MA0136.2	1.61934e-22	0.761002	0.63	0.375	8.69584e-20	ELF5
MA0076.2	4.06353e-22	0.655291	0.822	0.563	2.18211e-19	ELK4
MA1100.1	6.42327e-22	0.620779	0.462	0.204	3.4493e-19	ASCL1
MA0645.1	1.32028e-21	0.685258	0.695	0.461	7.08993e-19	ETV6
MA0691.1	2.04789e-21	0.736832	0.558	0.284	1.09972e-18	TFAP4
MA0750.2	2.85821e-21	0.602639	0.712	0.479	1.53486e-18	ZBTB7A
MA0667.1	3.68141e-21	0.692387	0.61	0.335	1.97692e-18	MYF6
MA0080.2	7.46677e-21	0.874448	0.582	0.323	4.00965e-18	SPI1
MA0475.1	3.90813e-20	0.72896	0.692	0.428	2.09867e-17	FLI1
MA0727.1	2.06864e-19	-0.82207	0.236	0.503	1.11086e-16	NR3C2
MA0079.1	4.27281e-19	0.466905	0.634	0.379	2.2945e-16	SP1
MA0093.2	9.06432e-19	0.775518	0.267	0.107	4.86754e-16	USF1
MA0762.1	1.05573e-18	0.624908	0.764	0.524	5.66925e-16	ETV2
MA0139.1	1.63475e-18	0.634184	0.729	0.438	8.7786e-16	CTCF
MA0028.2	2.55637e-18	0.653371	0.753	0.546	1.37277e-15	ELK1
MA0076.1	3.72976e-18	0.646674	0.743	0.539	2.00288e-15	ELK4
MA0526.1	2.03212e-17	0.78135	0.226	0.113	1.09125e-14	USF2
MA0640.1	5.10807e-17	0.620457	0.63	0.389	2.74303e-14	ELF3
MA0692.1	5.13815e-17	0.653015	0.394	0.2	2.75919e-14	TFEB
MA0620.2	8.95625e-17	0.676083	0.342	0.147	4.8095e-14	MITF
MA0753.1	9.25683e-17	0.649193	0.644	0.416	4.97092e-14	ZNF740
MA0080.4	1.3143e-16	0.572251	0.675	0.43	7.05776e-14	SPI1
MA0048.2	1.38464e-16	0.603554	0.476	0.255	7.43553e-14	NHLH1
MA1102.1	1.772e-16	0.41936	0.661	0.422	9.51566e-14	CTCFL
MA1108.1	1.92843e-16	0.657756	0.366	0.169	1.03557e-13	MXI1
MA0831.1	3.63914e-16	0.620839	0.428	0.2	1.95422e-13	TFE3
MA0048.1	4.90397e-16	0.569394	0.479	0.259	2.63343e-13	NHLH1
MA0685.1	8.78793e-16	0.375625	0.812	0.639	4.71912e-13	SP4
MA0062.1	1.13211e-15	0.565252	0.812	0.618	6.07942e-13	GABPA
MA0113.3	1.91929e-15	-0.71471	0.264	0.471	1.03066e-12	NR3C1
MA1107.1	1.94441e-15	0.496466	0.548	0.307	1.04415e-12	KLF9
MA0093.1	5.96855e-15	0.625917	0.363	0.151	3.20511e-12	USF1
MA0526.2	7.81572e-15	0.611443	0.322	0.16	4.19704e-12	USF2
MA0687.1	8.98869e-15	0.536681	0.695	0.469	4.82693e-12	SPIC
MA0147.3	9.07058e-15	0.634611	0.329	0.155	4.8709e-12	MYC
MA0871.1	1.03532e-14	0.591831	0.408	0.194	5.55968e-12	TFEC
MA0028.1	1.76184e-14	0.547582	0.729	0.55	9.46107e-12	ELK1
MA0464.2	2.93195e-14	0.557958	0.39	0.212	1.57445e-11	BHLHE40
MA1106.1	4.98883e-14	0.524544	0.497	0.272	2.679e-11	HIF1A
MA0761.1	5.14066e-14	0.582642	0.774	0.57	2.76053e-11	ETV1
MA1109.1	5.72379e-14	0.638664	0.473	0.259	3.07368e-11	NEUROD1
MA0759.1	6.26086e-14	0.569808	0.74	0.56	3.36208e-11	ELK3
MA0473.2	1.29239e-13	0.518025	0.753	0.555	6.94012e-11	ELF1
MA0501.1	1.34734e-13	0.860598	0.486	0.303	7.2352e-11	MAF::NFE2
MA0091.1	1.87468e-13	0.544496	0.524	0.31	1.0067e-10	TAL1::TCF3
MA0823.1	1.93376e-13	0.583136	0.401	0.21	1.03843e-10	HEY1
MA0052.1	1.98098e-13	0.485573	0.664	0.437	1.06378e-10	MEF2A
MA0156.2	2.30874e-13	0.543387	0.757	0.568	1.2398e-10	FEV
MA0599.1	2.48991e-13	0.287191	0.791	0.633	1.33708e-10	KLF5
MA0598.2	5.32439e-13	0.547709	0.634	0.446	2.8592e-10	EHF
MA0098.3	5.84337e-13	0.560429	0.781	0.592	3.13789e-10	ETS1
MA0764.1	6.76737e-13	0.549543	0.764	0.555	3.63408e-10	ETV4
MA0104.4	8.94528e-13	0.550593	0.384	0.204	4.80361e-10	MYCN
MA0665.1	9.31239e-13	0.542049	0.455	0.264	5.00076e-10	MSC
MA0003.1	1.04347e-12	0.390251	0.469	0.261	5.60346e-10	TFAP2A
MA0079.3	1.06461e-12	0.246877	0.873	0.749	5.71698e-10	SP1
MA0059.1	1.25374e-12	0.583329	0.301	0.172	6.73256e-10	MAX::MYC
MA0649.1	1.33562e-12	0.542555	0.411	0.221	7.17228e-10	HEY2
MA1128.1	1.99482e-12	1.44495	0.647	0.44	1.07122e-09	FOSL1::JUN
MA0765.1	2.27618e-12	0.526621	0.774	0.621	1.22231e-09	ETV5
MA0760.1	2.39537e-12	0.531467	0.764	0.609	1.28631e-09	ERF
MA0657.1	2.40722e-12	0.477592	0.664	0.475	1.29268e-09	KLF13
MA1135.1	2.67427e-12	1.42461	0.63	0.405	1.43608e-09	FOSB::JUNB
MA0891.1	3.52701e-12	0.511406	0.497	0.326	1.89401e-09	GSC2
MA1142.1	3.54434e-12	1.36309	0.634	0.428	1.90331e-09	FOSL1::JUND
MA0831.2	3.71616e-12	0.532601	0.428	0.257	1.99558e-09	TFE3
MA0787.1	3.85822e-12	0.478286	0.36	0.192	2.07186e-09	POU3F2
MA0747.1	4.07138e-12	0.326976	0.774	0.617	2.18633e-09	SP8
MA0511.1	4.08466e-12	0.633927	0.438	0.225	2.19346e-09	RUNX2
MA0156.1	4.11806e-12	0.654179	0.613	0.386	2.2114e-09	FEV
MA1115.1	4.17885e-12	0.450556	0.462	0.277	2.24404e-09	POU5F1
MA0259.1	4.35235e-12	0.48924	0.39	0.233	2.33721e-09	ARNT::HIF1A
MA0746.1	4.54029e-12	0.272085	0.801	0.609	2.43813e-09	SP3
MA1152.1	4.77478e-12	0.44544	0.51	0.326	2.56406e-09	SOX15
MA0099.3	5.70666e-12	1.39695	0.63	0.422	3.06448e-09	FOS::JUN
MA1138.1	6.21715e-12	1.40956	0.637	0.414	3.33861e-09	FOSL2::JUNB
MA0598.1	6.94925e-12	0.541036	0.531	0.345	3.73175e-09	EHF
MA0099.2	7.28157e-12	1.3322	0.61	0.373	3.91021e-09	FOS::JUN
MA0058.2	7.55617e-12	0.628917	0.288	0.138	4.05766e-09	MAX
MA0490.1	8.11005e-12	1.41237	0.62	0.389	4.3551e-09	JUNB
MA0811.1	8.48304e-12	0.440978	0.336	0.181	4.55539e-09	TFAP2B
MA1137.1	8.80194e-12	1.3838	0.63	0.425	4.72664e-09	FOSL1::JUNB
MA1144.1	1.04635e-11	1.41861	0.627	0.412	5.6189e-09	FOSL2::JUND
MA0698.1	1.15708e-11	0.579819	0.397	0.236	6.21351e-09	ZBTB18
MA0036.1	1.17381e-11	0.268058	0.675	0.464	6.30334e-09	GATA2
MA0478.1	1.22152e-11	1.37231	0.616	0.412	6.55959e-09	FOSL2
MA1130.1	1.2813e-11	1.42082	0.627	0.421	6.88057e-09	FOSL2::JUN
MA0130.1	1.45506e-11	0.466637	0.435	0.265	7.81365e-09	ZNF354C
MA0477.1	1.49248e-11	1.3841	0.623	0.39	8.01461e-09	FOSL1
MA1141.1	1.51875e-11	1.40439	0.634	0.425	8.1557e-09	FOS::JUND
MA0822.1	1.57017e-11	0.544289	0.284	0.149	8.43184e-09	HES7
MA0641.1	1.82491e-11	0.492931	0.699	0.535	9.79978e-09	ELF4
MA1134.1	1.88051e-11	1.38921	0.623	0.413	1.00984e-08	FOS::JUNB
MA0095.1	2.02528e-11	0.39851	0.507	0.354	1.08757e-08	YY1
MA0155.1	4.03262e-11	0.45236	0.479	0.307	2.16552e-08	INSM1
MA0058.3	4.2977e-11	0.511741	0.342	0.196	2.30787e-08	MAX
MA0524.2	5.12759e-11	0.43792	0.318	0.184	2.75351e-08	TFAP2C
MA0713.1	5.28853e-11	0.454413	0.63	0.426	2.83994e-08	PHOX2A
MA0163.1	7.05331e-11	0.408311	0.497	0.336	3.78763e-08	PLAG1
MA0636.1	7.20649e-11	0.487521	0.435	0.271	3.86989e-08	BHLHE41
MA0476.1	7.47669e-11	1.29238	0.61	0.416	4.01498e-08	FOS
MA0825.1	7.48816e-11	0.498081	0.346	0.176	4.02114e-08	MNT
MA0763.1	7.8284e-11	0.486156	0.736	0.563	4.20385e-08	ETV3
MA0655.1	7.9492e-11	1.1317	0.634	0.45	4.26872e-08	JDP2
MA1123.1	7.98579e-11	0.575059	0.459	0.308	4.28837e-08	TWIST1
MA0491.1	1.13577e-10	1.32078	0.596	0.402	6.09909e-08	JUND
MA0736.1	1.23463e-10	0.463125	0.517	0.324	6.62995e-08	GLIS2
MA0039.3	1.30186e-10	0.488082	0.404	0.221	6.991e-08	KLF4
MA1132.1	1.45601e-10	1.11299	0.675	0.465	7.81879e-08	JUN::JUNB
MA0773.1	1.46483e-10	0.425772	0.486	0.323	7.86616e-08	MEF2D
MA0073.1	1.50746e-10	0.397192	0.637	0.454	8.09505e-08	RREB1
MA0112.1	1.54662e-10	0.478746	0.318	0.185	8.30535e-08	ESR1
MA0489.1	1.85835e-10	1.27493	0.637	0.437	9.97936e-08	JUN(var.2)
MA0018.3	1.87799e-10	0.657774	0.716	0.563	1.00848e-07	CREB1
MA0810.1	2.17192e-10	0.352133	0.408	0.223	1.16632e-07	TFAP2A(var.2)
MA0784.1	2.60984e-10	0.408185	0.39	0.224	1.40148e-07	POU1F1
MA0258.1	2.92235e-10	0.612069	0.281	0.141	1.5693e-07	ESR2
MA1119.1	2.98378e-10	0.44428	0.435	0.277	1.60229e-07	SIX2
MA0474.2	3.12896e-10	0.494668	0.767	0.622	1.68025e-07	ERG
MA0516.1	3.26162e-10	0.214963	0.901	0.776	1.75149e-07	SP2
MA1101.1	3.99411e-10	0.879895	0.551	0.354	2.14484e-07	BACH2
MA0734.1	4.08949e-10	0.457667	0.486	0.324	2.19605e-07	GLI2
MA0081.1	4.67569e-10	0.436049	0.678	0.54	2.51085e-07	SPIB
MA0066.1	5.07639e-10	0.558999	0.277	0.155	2.72602e-07	PPARG
MA0741.1	6.66273e-10	0.279265	0.801	0.653	3.57789e-07	KLF16
MA0783.1	7.63906e-10	0.531185	0.404	0.263	4.10218e-07	PKNOX2
MA1118.1	8.22579e-10	0.409183	0.51	0.319	4.41725e-07	SIX1
MA0475.2	8.29764e-10	0.472319	0.777	0.631	4.45583e-07	FLI1
MA0715.1	9.85596e-10	0.375352	0.579	0.367	5.29265e-07	PROP1
MA0095.2	1.08241e-09	0.372038	0.527	0.346	5.81254e-07	YY1
MA0009.2	1.1648e-09	0.455972	0.507	0.306	6.255e-07	T
MA0684.1	1.19532e-09	0.432468	0.524	0.35	6.41886e-07	RUNX3
MA0841.1	1.30091e-09	0.978343	0.603	0.421	6.98587e-07	NFE2
MA0079.2	1.39147e-09	0.22311	0.836	0.706	7.47222e-07	SP1
MA0100.3	1.72602e-09	0.454951	0.373	0.24	9.26873e-07	MYB
MA1114.1	1.75574e-09	0.492966	0.401	0.243	9.42832e-07	PBX3
MA0814.1	1.91741e-09	0.489227	0.353	0.181	1.02965e-06	TFAP2C(var.2)
MA0664.1	1.92559e-09	0.456765	0.425	0.257	1.03404e-06	MLXIPL
MA0258.2	2.06119e-09	0.52769	0.322	0.158	1.10686e-06	ESR2
MA0738.1	2.28864e-09	0.514399	0.349	0.188	1.229e-06	HIC2
MA0058.1	2.34756e-09	0.466045	0.339	0.205	1.26064e-06	MAX
MA0696.1	2.36086e-09	0.416684	0.531	0.366	1.26778e-06	ZIC1
MA0740.1	2.49788e-09	0.321773	0.788	0.645	1.34136e-06	KLF14
MA0648.1	3.06261e-09	0.442401	0.527	0.336	1.64462e-06	GSC
MA1418.1	3.90563e-09	0.374	0.822	0.694	2.09733e-06	IRF3
MA0737.1	4.77719e-09	0.449103	0.462	0.271	2.56535e-06	GLIS3
MA0660.1	5.71745e-09	0.391052	0.432	0.273	3.07027e-06	MEF2B
MA0792.1	6.60616e-09	0.365686	0.401	0.276	3.54751e-06	POU5F1B
MA0057.1	6.97892e-09	0.427504	0.658	0.487	3.74768e-06	MZF1(var.2)
MA0812.1	7.362e-09	0.420441	0.336	0.221	3.9534e-06	TFAP2B(var.2)
MA0003.2	7.86164e-09	0.436363	0.291	0.158	4.2217e-06	TFAP2A
MA0730.1	7.88315e-09	0.524159	0.281	0.153	4.23325e-06	RARA(var.2)
MA1147.1	7.88315e-09	0.488334	0.291	0.161	4.23325e-06	NR4A2::RXRA
MA0634.1	9.57952e-09	0.421937	0.682	0.535	5.1442e-06	ALX3
MA0083.2	9.93743e-09	0.398732	0.613	0.452	5.3364e-06	SRF
MA0524.1	1.00869e-08	0.377867	0.318	0.173	5.41669e-06	TFAP2C
MA0743.1	1.03504e-08	0.427105	0.308	0.166	5.55814e-06	SCRT1
MA0796.1	1.15191e-08	0.448963	0.39	0.268	6.18576e-06	TGIF1
MA0788.1	1.24075e-08	0.364046	0.445	0.29	6.66283e-06	POU3F3
MA0697.1	1.27468e-08	0.342974	0.558	0.382	6.84502e-06	ZIC3
MA0033.1	1.29896e-08	0.343429	0.524	0.361	6.97542e-06	FOXL1
MA0119.1	1.58478e-08	0.585807	0.346	0.178	8.51029e-06	NFIC::TLX1
MA0820.1	1.64534e-08	0.496804	0.164	0.094	8.83548e-06	FIGLA
MA0510.1	1.66528e-08	0.442744	0.527	0.359	8.94254e-06	RFX5
MA0106.1	1.86552e-08	0.473055	0.366	0.239	1.00179e-05	TP53
MA0785.1	2.20014e-08	0.391844	0.449	0.295	1.18148e-05	POU2F1
MA0699.1	2.21773e-08	0.407194	0.62	0.441	1.19092e-05	LBX2
MA0644.1	2.25033e-08	0.36371	0.527	0.343	1.20843e-05	ESX1
MA0462.1	2.46245e-08	0.895767	0.62	0.45	1.32233e-05	BATF::JUN
MA0735.1	3.08521e-08	0.358189	0.572	0.391	1.65676e-05	GLIS1
MA0721.1	4.37954e-08	0.390153	0.568	0.399	2.35181e-05	UNCX
MA0828.1	5.35412e-08	0.405099	0.414	0.252	2.87516e-05	SREBF2(var.2)
MA0797.1	5.56564e-08	0.438024	0.432	0.311	2.98875e-05	TGIF2
MA0162.2	5.97465e-08	0.228834	0.959	0.874	3.20839e-05	EGR1
MA0495.2	6.30644e-08	0.426981	0.483	0.327	3.38656e-05	MAFF
MA0083.3	6.47897e-08	0.419583	0.62	0.475	3.47921e-05	SRF
MA0663.1	8.20992e-08	0.388333	0.452	0.276	4.40873e-05	MLX
MA0821.1	8.43264e-08	0.44419	0.308	0.182	4.52833e-05	HES5
MA0060.3	1.13027e-07	0.391601	0.712	0.564	6.06956e-05	NFYA
MA0813.1	1.15769e-07	0.372934	0.387	0.251	6.21682e-05	TFAP2B(var.3)
MA0442.1	1.19476e-07	0.273787	0.397	0.247	6.41586e-05	SOX10
MA0052.3	1.25963e-07	0.350091	0.5	0.34	6.76419e-05	MEF2A
MA0150.1	1.3229e-07	0.519213	0.428	0.283	7.10399e-05	NFE2L2
MA0052.2	1.56852e-07	0.340564	0.486	0.349	8.42296e-05	MEF2A
MA0525.1	1.74601e-07	0.49919	0.26	0.149	9.37609e-05	TP63
MA0137.2	1.85797e-07	0.461664	0.586	0.457	9.97732e-05	STAT1
MA0466.1	1.91653e-07	0.463865	0.318	0.217	0.000102918	CEBPB
MA0138.2	1.97441e-07	0.415416	0.329	0.202	0.000106026	REST
MA0507.1	2.11613e-07	0.326276	0.5	0.339	0.000113636	POU2F2
MA0745.1	2.14775e-07	0.520469	0.185	0.123	0.000115334	SNAI2
MA0112.2	2.16106e-07	0.462355	0.295	0.189	0.000116049	ESR1
MA0786.1	2.20419e-07	0.357812	0.356	0.217	0.000118365	POU3F1
MA1149.1	2.35598e-07	0.427143	0.339	0.212	0.000126516	RARA::RXRG
MA1127.1	2.64787e-07	0.498466	0.86	0.709	0.00014219	FOSB::JUN
MA0138.1	2.80146e-07	0.383236	0.301	0.169	0.000150439	REST
MA0032.1	3.31162e-07	0.342019	0.418	0.268	0.000177834	FOXC1
MA0752.1	3.61895e-07	0.373959	0.545	0.414	0.000194338	ZNF410
MA0895.1	3.65426e-07	0.340601	0.479	0.361	0.000196234	HMBOX1
MA0669.1	3.95852e-07	0.366989	0.462	0.3	0.000212572	NEUROG2
MA0723.1	4.04076e-07	0.364627	0.507	0.358	0.000216989	VAX2
MA0732.1	4.1147e-07	0.263997	0.884	0.802	0.000220959	EGR3
MA0102.3	4.20007e-07	0.396631	0.384	0.269	0.000225544	CEBPA
MA0077.1	4.39712e-07	0.35796	0.404	0.255	0.000236126	SOX9
MA0662.1	4.59755e-07	0.394458	0.531	0.412	0.000246888	MIXL1
MA0789.1	4.92365e-07	0.322311	0.414	0.268	0.0002644	POU3F4
MA0595.1	4.99509e-07	0.489876	0.384	0.229	0.000268236	SREBF1
MA0666.1	5.14715e-07	0.331853	0.613	0.471	0.000276402	MSX1
MA0708.1	5.14715e-07	0.331853	0.613	0.471	0.000276402	MSX2
MA0876.1	5.14715e-07	0.331853	0.613	0.471	0.000276402	BSX
MA0003.3	5.15951e-07	0.339966	0.363	0.264	0.000277066	TFAP2A
MA0152.1	5.54377e-07	0.312029	0.596	0.462	0.000297701	NFATC2
MA0815.1	5.59036e-07	0.360132	0.394	0.269	0.000300202	TFAP2C(var.3)
MA0497.1	6.58973e-07	0.304187	0.493	0.363	0.000353868	MEF2C
MA0618.1	6.69228e-07	0.318791	0.517	0.37	0.000359376	LBX1
MA0835.1	7.22001e-07	0.446921	0.815	0.682	0.000387714	BATF3
MA0819.1	7.53424e-07	0.381827	0.39	0.229	0.000404589	CLOCK
MA0144.2	7.93622e-07	0.39222	0.534	0.418	0.000426175	STAT3
MA0024.3	8.18338e-07	0.347218	0.685	0.531	0.000439447	E2F1
MA0596.1	8.20269e-07	0.461561	0.401	0.287	0.000440485	SREBF2
MA0744.1	8.63893e-07	0.388417	0.363	0.24	0.000463911	SCRT2
MA0112.3	9.48998e-07	0.439309	0.233	0.168	0.000509612	ESR1
MA0654.1	1.00388e-06	0.350507	0.545	0.406	0.000539082	ISX
MA0701.1	1.00388e-06	0.350507	0.545	0.406	0.000539082	LHX9
MA0716.1	1.00388e-06	0.350507	0.545	0.406	0.000539082	PRRX1
MA0717.1	1.00388e-06	0.350507	0.545	0.406	0.000539082	RAX2
MA0892.1	1.1916e-06	0.319186	0.514	0.357	0.000639891	GSX1
MA0060.1	1.2253e-06	0.357674	0.729	0.568	0.000657985	NFYA
MA0751.1	1.3428e-06	0.333128	0.479	0.34	0.000721086	ZIC4
MA0748.1	1.37105e-06	0.338617	0.729	0.597	0.000736256	YY2
MA1126.1	1.40799e-06	0.455109	0.699	0.588	0.000756089	FOS::JUN(var.2)
MA0630.1	1.45256e-06	0.332583	0.521	0.369	0.000780025	SHOX
MA0650.1	1.6467e-06	0.298693	0.568	0.402	0.00088428	HOXA13
MA0159.1	1.98651e-06	0.424601	0.277	0.197	0.00106675	RARA::RXRA
MA0442.2	2.04389e-06	0.344863	0.497	0.374	0.00109757	SOX10
MA0043.1	2.25369e-06	0.384179	0.531	0.433	0.00121023	HLF
MA0513.1	2.29494e-06	0.450324	0.408	0.251	0.00123239	SMAD2::SMAD3::SMAD4
MA0511.2	2.45896e-06	0.311128	0.562	0.436	0.00132046	RUNX2
MA0694.1	2.68514e-06	0.299592	0.613	0.479	0.00144192	ZBTB7B
MA0161.1	3.2748e-06	0.340649	0.411	0.263	0.00175857	NFIC
MA0141.3	3.7892e-06	0.435026	0.11	0.075	0.0020348	ESRRB
MA0600.1	3.84001e-06	0.356201	0.712	0.599	0.00206209	RFX2
MA1110.1	4.05436e-06	0.379022	0.312	0.202	0.00217719	NR1H4
MA0695.1	4.21444e-06	0.274479	0.664	0.517	0.00226315	ZBTB7C
MA0714.1	4.29436e-06	0.33777	0.449	0.323	0.00230607	PITX3
MA1120.1	4.70069e-06	0.3941	0.397	0.26	0.00252427	SOX13
MA0718.1	4.7789e-06	0.303021	0.449	0.342	0.00256627	RAX
MA0702.1	4.85836e-06	0.335223	0.599	0.433	0.00260894	LMX1A
MA0137.3	4.91742e-06	0.409615	0.565	0.458	0.00264066	STAT1
MA0719.1	5.55934e-06	0.372382	0.38	0.247	0.00298537	RHOXF1
MA0833.1	5.68831e-06	0.381979	0.582	0.449	0.00305462	ATF4
MA0153.2	5.72568e-06	-0.486893	0.096	0.103	0.00307469	HNF1B
MA0508.1	6.19288e-06	0.267647	0.675	0.562	0.00332558	PRDM1
MA1113.1	6.79143e-06	0.308364	0.421	0.31	0.003647	PBX2
MA0725.1	6.95513e-06	0.306526	0.473	0.354	0.00373491	VSX1
MA0726.1	6.95513e-06	0.306526	0.473	0.354	0.00373491	VSX2
MA0731.1	7.42903e-06	0.357671	0.589	0.489	0.00398939	BCL6B
MA0872.1	9.41793e-06	0.319307	0.397	0.28	0.00505743	TFAP2A(var.3)
MA1145.1	9.56993e-06	0.432825	0.791	0.694	0.00513905	FOSL2::JUND(var.2)
MA0149.1	9.60062e-06	0.281657	0.695	0.622	0.00515553	EWSR1-FLI1
MA0909.1	9.61086e-06	0.311346	0.514	0.399	0.00516103	HOXD13
MA0782.1	1.00401e-05	0.404798	0.325	0.227	0.00539155	PKNOX1
MA0068.2	1.1118e-05	0.309678	0.514	0.398	0.00597038	PAX4
MA0496.2	1.18094e-05	0.345416	0.438	0.312	0.00634165	MAFK
MA0830.1	1.28222e-05	0.471163	0.11	0.062	0.00688554	TCF4
MA0060.2	1.304e-05	0.322315	0.658	0.54	0.00700248	NFYA
MA0137.1	1.39176e-05	0.292389	0.685	0.576	0.00747377	STAT1
MA0145.3	1.39323e-05	0.294905	0.394	0.286	0.00748162	TFCP2
MA0750.1	1.46202e-05	0.296631	0.692	0.572	0.00785105	ZBTB7A
MA0088.2	1.61617e-05	0.34017	0.418	0.307	0.00867883	ZNF143
MA0037.1	1.63139e-05	0.28514	0.551	0.418	0.00876056	GATA3
MA0050.2	1.72921e-05	0.231416	0.75	0.623	0.00928585	IRF1
MA0733.1	1.7527e-05	0.249022	0.839	0.752	0.00941201	EGR4
MA0160.1	1.93586e-05	0.415487	0.168	0.092	0.0103955	NR4A2
MA0597.1	1.9681e-05	0.334359	0.325	0.232	0.0105687	THAP1
MA0465.1	2.03833e-05	0.299578	0.466	0.327	0.0109458	CDX2
MA0686.1	2.22221e-05	0.290621	0.647	0.558	0.0119332	SPDEF
MA1146.1	2.22221e-05	0.355828	0.301	0.208	0.0119332	NR1A4::RXRA
MA0017.2	2.34383e-05	0.426818	0.216	0.126	0.0125864	NR2F1
MA0901.1	2.44917e-05	0.281649	0.479	0.367	0.013152	HOXB13
MA0469.2	2.5176e-05	0.289972	0.658	0.563	0.0135195	E2F3
MA0801.1	2.57469e-05	0.398088	0.301	0.208	0.0138261	MGA
MA0803.1	2.57469e-05	0.398088	0.301	0.208	0.0138261	TBX15
MA0804.1	2.92617e-05	0.318436	0.49	0.374	0.0157135	TBX19
MA0468.1	3.12486e-05	0.284264	0.414	0.299	0.0167805	DUX4
MA0668.1	3.51877e-05	0.283843	0.39	0.264	0.0188958	NEUROD2
MA0824.1	3.52583e-05	0.465101	0.151	0.082	0.0189337	ID4
MA0479.1	3.6153e-05	0.295616	0.538	0.408	0.0194142	FOXH1
MA1131.1	3.62982e-05	0.442038	0.818	0.732	0.0194921	FOSL2::JUN(var.2)
MA0106.2	3.71435e-05	0.373129	0.264	0.17	0.0199461	TP53
MA1124.1	3.88518e-05	0.29477	0.5	0.37	0.0208634	ZNF24
MA0865.1	3.90462e-05	0.273369	0.658	0.531	0.0209678	E2F8
MA0886.1	3.94376e-05	0.27474	0.401	0.276	0.021178	EMX2
MA0839.1	4.12458e-05	0.31042	0.486	0.378	0.022149	CREB3L1
MA0472.2	4.19491e-05	0.252475	0.798	0.693	0.0225267	EGR2
MA0675.1	4.34332e-05	0.269939	0.545	0.414	0.0233236	NKX6-2
MA0899.1	4.35195e-05	0.297341	0.555	0.446	0.0233699	HOXA10
MA0845.1	4.91017e-05	0.276929	0.616	0.5	0.0263676	FOXB1
MA0861.1	5.55213e-05	0.378268	0.336	0.235	0.0298149	TP73
MA0002.1	6.16404e-05	0.291943	0.479	0.367	0.0331009	RUNX1
MA0671.1	6.3221e-05	0.385153	0.349	0.256	0.0339497	NFIX
MA0031.1	6.7081e-05	0.268626	0.603	0.469	0.0360225	FOXD1
MA0157.2	6.7081e-05	0.268626	0.603	0.469	0.0360225	FOXO3
MA0672.1	6.96646e-05	0.276343	0.421	0.342	0.0374099	NKX2-3
MA0132.2	6.98672e-05	0.29712	0.538	0.434	0.0375187	PDX1
MA0653.1	7.08201e-05	0.268312	0.678	0.576	0.0380304	IRF9
MA0502.1	8.44611e-05	0.288723	0.688	0.579	0.0453556	NFYB
MA0488.1	8.59294e-05	0.423362	0.671	0.535	0.0461441	JUN
MA0492.1	9.03078e-05	0.468896	0.661	0.535	0.0484953	JUND(var.2)
MA0037.2	9.16094e-05	0.272776	0.49	0.375	0.0491942	GATA3
MA0528.1	9.22229e-05	0.125807	0.846	0.787	0.0495237	ZNF263
MA0071.1	9.44457e-05	0.343237	0.195	0.158	0.0507173	RORA
MA0106.3	9.8201e-05	0.313347	0.295	0.196	0.0527339	TP53
MA0470.1	0.000106038	0.225496	0.914	0.794	0.0569424	E2F4
MA0522.2	0.000107858	0.407886	0.113	0.083	0.0579198	TCF3
MA0656.1	0.000110435	0.379902	0.829	0.729	0.0593034	JDP2(var.2)
MA1420.1	0.000117298	0.272804	0.651	0.551	0.0629891	IRF5
MA0807.1	0.000125971	0.362151	0.274	0.209	0.0676464	TBX5
MA0036.3	0.000132497	0.287421	0.438	0.33	0.0711507	GATA2
MA0481.2	0.000135372	0.263969	0.644	0.525	0.0726946	FOXP1
MA0795.1	0.000137406	0.305022	0.428	0.323	0.0737872	SMAD3
MA0115.1	0.000145836	0.346594	0.127	0.121	0.0783141	NR1H2::RXRA
MA1419.1	0.000151912	0.252088	0.688	0.575	0.0815768	IRF4
MA0884.1	0.000154323	0.261169	0.421	0.3	0.0828713	DUXA
MA0775.1	0.000163423	0.292814	0.442	0.314	0.0877581	MEIS3
MA0638.1	0.000170185	0.284904	0.599	0.508	0.0913893	CREB3
MA0140.2	0.000173026	0.240893	0.411	0.302	0.0929151	GATA1::TAL1
MA1116.1	0.000174464	0.29253	0.476	0.385	0.093687	RBPJ
MA1139.1	0.000178516	0.384764	0.815	0.72	0.0958628	FOSL2::JUNB(var.2)
MA0157.1	0.000179666	0.257454	0.634	0.534	0.0964805	FOXO3
MA0866.1	0.000186203	0.222671	0.527	0.408	0.0999911	SOX21
MA0647.1	0.000203816	0.268637	0.284	0.205	0.109449	GRHL1
MA0083.1	0.000205306	0.261458	0.606	0.493	0.110249	SRF
MA0153.1	0.000226443	-0.311915	0.106	0.141	0.1216	HNF1B
MA0162.3	0.0002312	0.222442	0.842	0.767	0.124155	EGR1
MA0158.1	0.000231828	0.256562	0.51	0.41	0.124492	HOXA5
MA0670.1	0.000242742	0.318143	0.366	0.252	0.130352	NFIA
MA0900.1	0.000245379	0.252781	0.353	0.271	0.131769	HOXA2
MA0890.1	0.0002456	0.275653	0.449	0.366	0.131887	GBX2
MA0042.2	0.000251411	0.252422	0.596	0.48	0.135008	FOXI1
MA0033.2	0.000251411	0.252422	0.596	0.48	0.135008	FOXL1
MA0847.1	0.000251411	0.252422	0.596	0.48	0.135008	FOXD2
MA0848.1	0.000251411	0.252422	0.596	0.48	0.135008	FOXO4
MA0849.1	0.000251411	0.252422	0.596	0.48	0.135008	FOXO6
MA0850.1	0.000251411	0.252422	0.596	0.48	0.135008	FOXP3
MA0154.2	0.000259904	0.296622	0.411	0.299	0.139568	EBF1
MA0024.2	0.000271322	0.207061	0.894	0.771	0.1457	E2F1
MA1125.1	0.000287023	0.191806	0.586	0.501	0.154131	ZNF384
MA0894.1	0.000299819	0.256779	0.452	0.37	0.161003	HESX1
MA0612.1	0.000305465	0.255937	0.38	0.277	0.164035	EMX1
MA0902.1	0.000309833	0.234122	0.401	0.314	0.16638	HOXB2
MA0703.1	0.000323578	0.251026	0.514	0.391	0.173761	LMX1B
MA0036.2	0.000343296	0.250035	0.469	0.382	0.18435	GATA2
MA0700.1	0.000384803	0.241984	0.428	0.363	0.206639	LHX2
MA0122.2	0.000402683	0.268746	0.486	0.371	0.216241	NKX3-2
MA1104.1	0.000411553	0.257093	0.428	0.342	0.221004	GATA6
MA0889.1	0.000420605	0.243427	0.435	0.343	0.225865	GBX1
MA0042.1	0.00042947	0.223036	0.654	0.562	0.230625	FOXI1
MA0161.2	0.000435476	0.353814	0.346	0.24	0.233851	NFIC
MA0893.1	0.000439651	0.25918	0.486	0.418	0.236092	GSX2
MA1136.1	0.000451618	0.298232	0.808	0.664	0.242519	FOSB::JUNB(var.2)
MA0652.1	0.000459102	0.231123	0.678	0.564	0.246538	IRF8
MA1148.1	0.000471155	0.286378	0.219	0.155	0.25301	PPARA::RXRA
MA1105.1	0.0004736	0.239953	0.257	0.185	0.254323	GRHL2
MA0105.4	0.000476058	0.305953	0.442	0.35	0.255643	NFKB1
MA0673.1	0.00047894	0.267835	0.404	0.315	0.257191	NKX2-8
MA0837.1	0.000491901	0.289022	0.37	0.283	0.264151	CEBPE
MA0046.2	0.000494873	-0.346194	0.086	0.111	0.265747	HNF1A
MA0084.1	0.000566565	0.222448	0.579	0.5	0.304245	SRY
MA0504.1	0.000615253	0.245272	0.24	0.218	0.330391	NR2C2
MA1154.1	0.000649479	0.233683	0.514	0.422	0.34877	ZNF282
MA0007.2	0.000666686	-0.274504	0.26	0.324	0.35801	AR
MA0154.3	0.000693002	0.323101	0.401	0.303	0.372142	EBF1
MA0772.1	0.00070949	0.232068	0.733	0.618	0.380996	IRF7
MA0864.1	0.000720281	0.231083	0.599	0.489	0.386791	E2F2
MA1155.1	0.000729389	0.287359	0.425	0.336	0.391682	ZSCAN4
MA0525.2	0.000785018	0.25122	0.264	0.206	0.421555	TP63
MA0508.2	0.000795546	0.217425	0.51	0.399	0.427208	PRDM1
MA0818.1	0.000802193	0.230323	0.363	0.264	0.430778	BHLHE22
MA1133.1	0.000826549	0.311979	0.764	0.705	0.443857	JUN::JUNB(var.2)
MA0843.1	0.00085654	0.22312	0.531	0.46	0.459962	TEF
MA0914.1	0.000886072	0.236969	0.449	0.385	0.475821	ISL2
MA0517.1	0.000941003	0.216299	0.688	0.618	0.505319	STAT1::STAT2
MA0906.1	0.00095111	0.228488	0.524	0.441	0.510746	HOXC12
MA0882.1	0.00097402	0.228159	0.545	0.462	0.523049	DLX6
MA0466.2	0.000999892	0.277659	0.384	0.3	0.536942	CEBPB
MA0593.1	0.00124591	0.200617	0.723	0.619	0.669053	FOXP2
MA0523.1	0.00125295	0.233509	0.428	0.31	0.672833	TCF7L2
MA0471.1	0.00125598	0.166049	0.832	0.743	0.674459	E2F6
MA0806.1	0.00125598	0.313111	0.223	0.181	0.674459	TBX4
MA0817.1	0.00127942	0.235276	0.349	0.264	0.687046	BHLHE23
MA0888.1	0.00130849	0.225113	0.336	0.283	0.702662	EVX2
MA0683.1	0.00135218	0.217206	0.425	0.299	0.726119	POU4F2
MA0711.1	0.00152371	0.228536	0.582	0.495	0.81823	OTX1
MA0794.1	0.00156775	0.213624	0.514	0.377	0.841883	PROX1
MA0113.1	0.00159021	-0.255639	0.442	0.505	0.853944	NR3C1
MA0090.1	0.00164119	0.313822	0.705	0.645	0.881318	TEAD1
MA0637.1	0.00169366	0.226931	0.613	0.528	0.909497	CENPB
MA0103.2	0.00172048	0.352446	0.123	0.088	0.923896	ZEB1
MA0506.1	0.00172318	0.19513	0.76	0.662	0.925347	NRF1
MA0844.1	0.00184171	0.254876	0.548	0.499	0.989	XBP1
MA1122.1	0.00190746	0.199712	0.818	0.755	1	TFDP1
MA0043.2	0.00202497	0.208338	0.551	0.475	1	HLF
MA0642.1	0.00206453	0.183811	0.483	0.389	1	EN2
MA0836.1	0.00208055	0.267603	0.387	0.298	1	CEBPD
MA0878.1	0.00210643	0.224777	0.452	0.375	1	CDX1
MA1111.1	0.00213918	0.271756	0.106	0.072	1	NR2F2
MA0646.1	0.00231716	0.224137	0.312	0.216	1	GCM1
MA0148.2	0.0026057	0.219265	0.627	0.582	1	FOXA1
MA0148.1	0.0026156	0.211955	0.64	0.575	1	FOXA1
MA0510.2	0.00274534	0.230964	0.76	0.698	1	RFX5
MA0834.1	0.00281028	0.28654	0.836	0.733	1	ATF7
MA0018.1	0.00298215	0.236307	0.791	0.718	1	CREB1
MA0868.1	0.00303169	0.20904	0.483	0.381	1	SOX8
MA0674.1	0.00328352	0.211732	0.503	0.382	1	NKX6-1
MA0496.1	0.00333265	0.191369	0.442	0.34	1	MAFK
MA0693.2	0.00357794	0.256066	0.284	0.194	1	VDR
MA0030.1	0.00374221	0.176225	0.675	0.591	1	FOXF2
MA0707.1	0.00374496	0.192785	0.49	0.398	1	MNX1
MA0749.1	0.0038283	0.169667	0.562	0.471	1	ZBED1
MA0838.1	0.00395358	0.244773	0.418	0.334	1	CEBPG
MA0805.1	0.00422456	0.289418	0.322	0.239	1	TBX1
MA0863.1	0.00424608	0.215209	0.366	0.256	1	MTF1
MA0124.1	0.00426771	0.1956	0.497	0.41	1	NKX3-1
MA1112.1	0.00467782	0.235988	0.209	0.145	1	NR4A1
MA0659.1	0.00492939	0.235519	0.421	0.308	1	MAFG
MA0114.2	0.00502908	0.157691	0.045	0.121	1	HNF4A
MA0032.2	0.00506874	0.171099	0.688	0.606	1	FOXC1
MA0756.1	0.00507236	0.174249	0.565	0.479	1	ONECUT2
MA0809.1	0.00508324	0.229048	0.771	0.756	1	TEAD4
MA1129.1	0.0050905	0.252952	0.822	0.729	1	FOSL1::JUN(var.2)
MA0706.1	0.00515259	0.222253	0.497	0.41	1	MEOX2
MA0766.1	0.00530517	0.202075	0.435	0.361	1	GATA5
MA0658.1	0.00537343	0.20126	0.397	0.326	1	LHX6
MA1103.1	0.00544635	0.168947	0.596	0.525	1	FOXK2
MA0842.1	0.00610527	0.191403	0.411	0.334	1	NRL
MA0768.1	0.0061267	0.19155	0.356	0.311	1	LEF1
MA0729.1	0.00620443	0.277149	0.236	0.19	1	RARA
MA0852.2	0.00647447	0.182572	0.558	0.504	1	FOXK1
MA1421.1	0.00680206	0.185444	0.264	0.224	1	TCF7L1
MA0689.1	0.00684938	0.234731	0.377	0.283	1	TBX20
MA0710.1	0.00722872	0.196587	0.425	0.34	1	NOTO
MA1150.1	0.00734917	0.221607	0.36	0.273	1	RORB
MA0025.1	0.00737449	0.190801	0.64	0.56	1	NFIL3
MA0495.1	0.00739989	0.203502	0.435	0.355	1	MAFF
MA0712.1	0.00766873	0.16338	0.425	0.328	1	OTX2
MA0613.1	0.00811048	0.184643	0.551	0.479	1	FOXG1
MA0625.1	0.0087211	0.205876	0.658	0.595	1	NFATC3
MA0050.1	0.0088576	0.180429	0.623	0.539	1	IRF1
MA0790.1	0.00901421	0.176098	0.322	0.256	1	POU4F1
MA1140.1	0.0100669	0.260002	0.788	0.714	1	JUNB(var.2)
MA0867.1	0.0110519	0.156094	0.568	0.495	1	SOX4
MA1121.1	0.011081	0.207491	0.791	0.739	1	TEAD2
MA0855.1	0.0113464	0.190186	0.123	0.125	1	RXRB
MA0778.1	0.0122325	0.221144	0.507	0.456	1	NFKB2
MA0862.1	0.0122485	0.166529	0.685	0.607	1	GMEB2
MA0481.1	0.0123204	0.121695	0.712	0.641	1	FOXP1
MA0037.3	0.0133764	0.181784	0.452	0.386	1	GATA3
MA0793.1	0.0141271	0.158669	0.366	0.279	1	POU6F2
MA0065.1	0.014773	0.207258	0.14	0.134	1	PPARG::RXRA
MA0639.1	0.015318	0.18278	0.579	0.519	1	DBP
MA0907.1	0.0153472	0.187682	0.469	0.417	1	HOXC13
MA0799.1	0.0155429	0.192132	0.712	0.661	1	RFX4
MA0774.1	0.0158907	0.158969	0.493	0.426	1	MEIS2
MA0661.1	0.0200806	0.191387	0.404	0.363	1	MEOX1
MA0610.1	0.0202413	0.155326	0.469	0.397	1	DMRT3
MA0754.1	0.0211259	0.158871	0.449	0.371	1	CUX1
MA0105.3	0.0219773	0.202777	0.568	0.504	1	NFKB1
MA0103.3	0.0221914	0.275674	0.195	0.097	1	ZEB1
MA0905.1	0.0259026	0.137808	0.565	0.496	1	HOXC10
MA0072.1	0.0267124	0.185853	0.301	0.267	1	RORA(var.2)
MA0722.1	0.0280832	0.141048	0.411	0.336	1	VAX1
MA0074.1	0.0319341	0.161221	0.301	0.233	1	RXRA::VDR
MA0758.1	0.0332066	0.133038	0.699	0.654	1	E2F7
MA0873.1	0.0336659	0.149583	0.517	0.449	1	HOXD12
MA0724.1	0.0341697	0.155334	0.483	0.449	1	VENTX
MA0498.2	0.0377732	0.144811	0.558	0.471	1	MEIS1
MA0875.1	0.0388479	0.140178	0.435	0.393	1	BARX1
MA0679.1	0.0430055	0.128529	0.493	0.432	1	ONECUT1
MA0826.1	0.044302	0.159081	0.366	0.298	1	OLIG1
MA0908.1	0.0501723	0.14682	0.579	0.521	1	HOXD11
MA0014.3	0.0503345	0.127837	0.538	0.491	1	PAX5
MA0856.1	0.0511245	0.144299	0.099	0.13	1	RXRG
MA0148.3	0.0513718	0.163624	0.565	0.508	1	FOXA1
MA0755.1	0.053358	0.127074	0.483	0.416	1	CUX2
MA0017.1	0.0551445	0.131454	0.068	0.13	1	NR2F1
MA0757.1	0.0578263	0.116568	0.562	0.507	1	ONECUT3
MA1151.1	0.0597049	0.155169	0.315	0.249	1	RORC
MA0798.1	0.0614739	0.145778	0.76	0.698	1	RFX3
MA0808.1	0.0625689	0.180843	0.736	0.729	1	TEAD3
MA0780.1	0.0663928	0.151688	0.394	0.353	1	PAX3
MA0018.2	0.0703356	0.165949	0.774	0.741	1	CREB1
MA0903.1	0.0730572	0.125708	0.373	0.282	1	HOXB3
MA1117.1	0.0752204	0.165517	0.551	0.525	1	RELB
MA0090.2	0.0766275	0.175869	0.791	0.76	1	TEAD1
MA0770.1	0.0819445	0.157216	0.38	0.353	1	HSF2
MA0105.2	0.0861993	0.158217	0.507	0.458	1	NFKB1
MA0791.1	0.0906748	0.117955	0.322	0.265	1	POU4F3
MA0486.1	0.0924005	0.129368	0.377	0.326	1	HSF1
MA0070.1	0.0982973	0.132405	0.514	0.457	1	PBX1
MA0680.1	0.101958	0.115095	0.421	0.383	1	PAX7
MA0600.2	0.105379	0.143691	0.747	0.69	1	RFX2
MA0051.1	0.114754	0.10336	0.743	0.702	1	IRF2
MA0767.1	0.122082	0.108206	0.325	0.308	1	GCM2
MA0846.1	0.128492	0.112776	0.682	0.66	1	FOXC2
MA0690.1	0.135161	0.129328	0.332	0.271	1	TBX21
MA0027.2	0.14172	0.109683	0.486	0.414	1	EN1
MA0486.2	0.1535	0.128708	0.414	0.369	1	HSF1
MA0887.1	0.168843	0.108233	0.363	0.31	1	EVX1
MA0776.1	0.169129	0.110287	0.538	0.511	1	MYBL1
MA1143.1	0.19142	0.124384	0.688	0.651	1	FOSL1::JUND(var.2)
MA0688.1	0.201631	0.102358	0.308	0.287	1	TBX2
MA0651.1	0.268002	0.101527	0.531	0.507	1	HOXC11
MA0802.1	0.286946	0.107527	0.257	0.244	1	TBR1
MA0779.1	0.392891	0.111018	0.342	0.345	1	PAX1

## Sheet: TAL
	p_val	avg_log2FC	pct.1	pct.2	p_val_adj	gene
MA0003.1	0	0.643014	0.772	0.454	0	TFAP2A
MA0017.1	0	1.21756	0.136	0.046	0	NR2F1
MA0048.1	0	0.938407	0.732	0.361	0	NHLH1
MA0105.1	0	1.61846	0.793	0.259	0	NFKB1
MA0062.1	0	0.863952	0.664	0.29	0	GABPA
MA0073.1	0	0.824474	0.853	0.475	0	RREB1
MA0079.1	0	0.82642	0.828	0.398	0	SP1
MA0080.1	0	0.527817	0.654	0.34	0	SPI1
MA0081.1	0	1.21642	0.78	0.267	0	SPIB
MA0090.1	0	1.43676	0.839	0.409	0	TEAD1
MA0095.1	0	0.757493	0.639	0.259	0	YY1
MA0098.1	0	0.527817	0.654	0.34	0	ETS1
MA0101.1	0	1.57466	0.833	0.3	0	REL
MA0105.2	0	1.18461	0.758	0.318	0	NFKB1
MA0106.1	0	0.879363	0.734	0.42	0	TP53
MA0107.1	0	1.48967	0.787	0.276	0	RELA
MA0112.1	0	0.886717	0.776	0.432	0	ESR1
MA0119.1	0	1.20722	0.71	0.297	0	NFIC::TLX1
MA0130.1	0	1.03687	0.728	0.267	0	ZNF354C
MA0137.1	0	0.850507	0.745	0.368	0	STAT1
MA0138.1	0	0.760465	0.717	0.388	0	REST
MA0149.1	0	0.900645	0.825	0.354	0	EWSR1-FLI1
MA0138.2	0	0.850463	0.719	0.368	0	REST
MA0137.2	0	1.11607	0.766	0.325	0	STAT1
MA0112.2	0	0.989778	0.757	0.408	0	ESR1
MA0150.1	0	2.1799	0.886	0.278	0	NFE2L2
MA0155.1	0	0.865492	0.755	0.385	0	INSM1
MA0156.1	0	2.20725	0.911	0.254	0	FEV
MA0163.1	0	0.747773	0.736	0.377	0	PLAG1
MA0080.2	0	2.37468	0.925	0.211	0	SPI1
MA0099.2	0	6.98611	0.983	0.11	0	FOS::JUN
MA0442.1	0	0.630156	0.626	0.291	0	SOX10
MA0462.1	0	5.59951	0.974	0.106	0	BATF::JUN
MA0466.1	0	1.33037	0.615	0.175	0	CEBPB
MA0473.1	0	1.98599	0.903	0.207	0	ELF1
MA0475.1	0	1.86247	0.903	0.233	0	FLI1
MA0476.1	0	7.28978	0.98	0.102	0	FOS
MA0477.1	0	7.45264	0.982	0.108	0	FOSL1
MA0478.1	0	7.35232	0.985	0.117	0	FOSL2
MA0488.1	0	2.28695	0.842	0.168	0	JUN
MA0489.1	0	7.20119	0.984	0.103	0	JUN(var.2)
MA0490.1	0	7.52458	0.983	0.109	0	JUNB
MA0491.1	0	7.49397	0.982	0.106	0	JUND
MA0492.1	0	2.24936	0.813	0.156	0	JUND(var.2)
MA0495.1	0	1.1094	0.6	0.212	0	MAFF
MA0496.1	0	0.99699	0.612	0.235	0	MAFK
MA0501.1	0	3.36273	0.935	0.176	0	MAF::NFE2
MA0504.1	0	0.82145	0.457	0.164	0	NR2C2
MA0510.1	0	1.10171	0.846	0.445	0	RFX5
MA0511.1	0	1.16576	0.813	0.399	0	RUNX2
MA0513.1	0	1.13847	0.765	0.346	0	SMAD2::SMAD3::SMAD4
MA0516.1	0	0.373602	0.712	0.382	0	SP2
MA0517.1	0	0.757474	0.725	0.354	0	STAT1::STAT2
MA0524.1	0	0.771549	0.861	0.555	0	TFAP2C
MA0525.1	0	0.957492	0.815	0.518	0	TP63
MA0528.1	0	0.502886	0.767	0.373	0	ZNF263
MA0102.3	0	0.943818	0.59	0.232	0	CEBPA
MA0154.2	0	1.03297	0.781	0.36	0	EBF1
MA0162.2	0	0.521793	0.794	0.42	0	EGR1
MA0076.2	0	0.903597	0.729	0.33	0	ELK4
MA0258.2	0	0.915945	0.768	0.462	0	ESR2
MA0036.2	0	0.958824	0.594	0.234	0	GATA2
MA0050.2	0	0.685584	0.674	0.277	0	IRF1
MA0105.3	0	1.46196	0.847	0.349	0	NFKB1
MA0014.2	0	1.10134	0.647	0.212	0	PAX5
MA0079.3	0	0.458083	0.726	0.347	0	SP1
MA0137.3	0	1.04048	0.76	0.35	0	STAT1
MA0144.2	0	1.09312	0.777	0.343	0	STAT3
MA0003.2	0	0.839851	0.879	0.566	0	TFAP2A
MA0103.2	0	1.36505	0.92	0.53	0	ZEB1
MA0592.1	0	-1.0494	0.569	0.863	0	ESRRA
MA0595.1	0	1.28179	0.781	0.328	0	SREBF1
MA0596.1	0	1.32613	0.786	0.328	0	SREBF2
MA0597.1	0	0.82705	0.669	0.346	0	THAP1
MA0598.1	0	1.55945	0.896	0.318	0	EHF
MA0599.1	0	0.753855	0.876	0.386	0	KLF5
MA0154.3	0	1.02787	0.748	0.378	0	EBF1
MA0598.2	0	1.32792	0.842	0.348	0	EHF
MA0640.1	0	1.4956	0.861	0.324	0	ELF3
MA0641.1	0	1.10558	0.785	0.351	0	ELF4
MA0136.2	0	1.86229	0.891	0.261	0	ELF5
MA0645.1	0	1.29829	0.791	0.272	0	ETV6
MA0653.1	0	0.921514	0.708	0.325	0	IRF9
MA0655.1	0	6.41894	0.981	0.121	0	JDP2
MA0656.1	0	1.57405	0.771	0.252	0	JDP2(var.2)
MA0657.1	0	0.837128	0.765	0.408	0	KLF13
MA0659.1	0	0.943773	0.505	0.186	0	MAFG
MA0665.1	0	0.852442	0.784	0.473	0	MSC
MA0671.1	0	0.895893	0.728	0.413	0	NFIX
MA0048.2	0	0.940757	0.77	0.411	0	NHLH1
MA0685.1	0	0.601382	0.752	0.368	0	SP4
MA0080.4	0	1.21417	0.776	0.278	0	SPI1
MA0687.1	0	1.16899	0.799	0.309	0	SPIC
MA0083.3	0	1.15995	0.807	0.419	0	SRF
MA0690.1	0	0.87194	0.768	0.449	0	TBX21
MA0090.2	0	1.11662	0.868	0.596	0	TEAD1
MA0691.1	0	1.19933	0.72	0.304	0	TFAP4
MA0698.1	0	1.30846	0.775	0.337	0	ZBTB18
MA0141.3	0	-1.64575	0.614	0.951	0	ESRRB
MA0113.3	0	-1.07641	0.417	0.767	0	NR3C1
MA0727.1	0	-1.19691	0.419	0.789	0	NR3C2
MA0729.1	0	0.995732	0.558	0.21	0	RARA
MA0731.1	0	0.872482	0.765	0.429	0	BCL6B
MA0738.1	0	1.22442	0.764	0.327	0	HIC2
MA0741.1	0	0.554492	0.801	0.457	0	KLF16
MA0745.1	0	1.1034	0.88	0.549	0	SNAI2
MA0746.1	0	0.761469	0.831	0.348	0	SP3
MA0747.1	0	0.654518	0.796	0.395	0	SP8
MA0088.2	0	0.877968	0.717	0.376	0	ZNF143
MA0753.1	0	0.827488	0.782	0.456	0	ZNF740
MA0473.2	0	0.841103	0.758	0.414	0	ELF1
MA0762.1	0	0.938204	0.75	0.351	0	ETV2
MA0766.1	0	0.949565	0.57	0.215	0	GATA5
MA0105.4	0	1.26853	0.706	0.259	0	NFKB1
MA0778.1	0	1.18968	0.725	0.293	0	NFKB2
MA0782.1	0	1.40089	0.769	0.298	0	PKNOX1
MA0783.1	0	1.25081	0.788	0.363	0	PKNOX2
MA0796.1	0	0.970838	0.74	0.376	0	TGIF1
MA0797.1	0	1.10395	0.733	0.34	0	TGIF2
MA0800.1	0	0.942278	0.776	0.428	0	EOMES
MA0801.1	0	1.39998	0.858	0.406	0	MGA
MA0802.1	0	1.01704	0.789	0.43	0	TBR1
MA0803.1	0	1.39998	0.858	0.406	0	TBX15
MA0805.1	0	1.49855	0.842	0.342	0	TBX1
MA0806.1	0	1.18756	0.794	0.384	0	TBX4
MA0807.1	0	1.39444	0.851	0.379	0	TBX5
MA0808.1	0	1.34531	0.861	0.527	0	TEAD3
MA0809.1	0	1.23643	0.864	0.559	0	TEAD4
MA0003.3	0	0.755154	0.761	0.437	0	TFAP2A
MA0812.1	0	0.814385	0.789	0.466	0	TFAP2B(var.2)
MA0813.1	0	0.741032	0.793	0.496	0	TFAP2B(var.3)
MA0814.1	0	0.98464	0.809	0.457	0	TFAP2C(var.2)
MA0815.1	0	0.774395	0.786	0.473	0	TFAP2C(var.3)
MA0820.1	0	1.18243	0.848	0.467	0	FIGLA
MA0821.1	0	0.87403	0.619	0.289	0	HES5
MA0824.1	0	1.14058	0.855	0.492	0	ID4
MA0522.2	0	1.14642	0.9	0.581	0	TCF3
MA0830.1	0	1.29109	0.89	0.515	0	TCF4
MA0833.1	0	1.24	0.687	0.24	0	ATF4
MA0834.1	0	1.3462	0.726	0.267	0	ATF7
MA0835.1	0	1.65121	0.766	0.227	0	BATF3
MA0841.1	0	5.82192	0.974	0.126	0	NFE2
MA0842.1	0	0.935622	0.614	0.276	0	NRL
MA0844.1	0	0.840934	0.708	0.39	0	XBP1
MA1100.1	0	0.77859	0.782	0.452	0	ASCL1
MA1101.1	0	4.59142	0.955	0.117	0	BACH2
MA0018.3	0	2.30999	0.847	0.187	0	CREB1
MA0036.3	0	0.860181	0.602	0.266	0	GATA2
MA1104.1	0	0.802132	0.55	0.24	0	GATA6
MA0039.3	0	1.71566	0.894	0.319	0	KLF4
MA1107.1	0	1.39176	0.908	0.348	0	KLF9
MA0495.2	0	1.89429	0.738	0.139	0	MAFF
MA0496.2	0	1.62525	0.698	0.171	0	MAFK
MA1109.1	0	1.31873	0.737	0.29	0	NEUROD1
MA1111.1	0	-1.07524	0.527	0.839	0	NR2F2
MA1114.1	0	1.62106	0.824	0.265	0	PBX3
MA1119.1	0	0.839481	0.798	0.49	0	SIX2
MA1121.1	0	1.36152	0.872	0.525	0	TEAD2
MA1123.1	0	1.30528	0.745	0.302	0	TWIST1
MA0750.2	0	1.095	0.793	0.291	0	ZBTB7A
MA0103.3	0	0.926108	0.886	0.588	0	ZEB1
MA1124.1	0	0.850448	0.772	0.428	0	ZNF24
MA1155.1	0	0.900757	0.807	0.496	0	ZSCAN4
MA0037.3	0	0.865999	0.563	0.239	0	GATA3
MA0099.3	0	7.39669	0.987	0.115	0	FOS::JUN
MA1126.1	0	1.88471	0.789	0.196	0	FOS::JUN(var.2)
MA1127.1	0	1.64025	0.803	0.268	0	FOSB::JUN
MA1128.1	0	7.63543	0.986	0.105	0	FOSL1::JUN
MA1129.1	0	1.06033	0.693	0.316	0	FOSL1::JUN(var.2)
MA1130.1	0	7.64468	0.986	0.108	0	FOSL2::JUN
MA1131.1	0	1.8722	0.802	0.223	0	FOSL2::JUN(var.2)
MA1132.1	0	6.226	0.981	0.119	0	JUN::JUNB
MA1133.1	0	1.31618	0.731	0.291	0	JUN::JUNB(var.2)
MA1134.1	0	7.46031	0.986	0.112	0	FOS::JUNB
MA1135.1	0	7.27278	0.986	0.124	0	FOSB::JUNB
MA1136.1	0	1.5191	0.778	0.281	0	FOSB::JUNB(var.2)
MA1137.1	0	7.38095	0.985	0.108	0	FOSL1::JUNB
MA1138.1	0	7.38376	0.986	0.111	0	FOSL2::JUNB
MA1139.1	0	1.54314	0.763	0.259	0	FOSL2::JUNB(var.2)
MA1140.1	0	1.04152	0.699	0.328	0	JUNB(var.2)
MA1141.1	0	7.70626	0.984	0.101	0	FOS::JUND
MA1142.1	0	7.2364	0.984	0.112	0	FOSL1::JUND
MA1143.1	0	1.00236	0.678	0.309	0	FOSL1::JUND(var.2)
MA1144.1	0	7.48082	0.987	0.114	0	FOSL2::JUND
MA1145.1	0	1.84343	0.787	0.211	0	FOSL2::JUND(var.2)
MA0693.2	0	0.859555	0.581	0.269	0	VDR
MA1418.1	0	0.80095	0.719	0.358	0	IRF3
MA1116.1	1.50764e-305	0.732325	0.793	0.498	8.09604e-303	RBPJ
MA0091.1	3.68838e-305	0.859375	0.696	0.383	1.98066e-302	TAL1::TCF3
MA0649.1	3.29541e-303	0.848102	0.622	0.309	1.76964e-300	HEY2
MA0652.1	3.61624e-302	0.758301	0.717	0.411	1.94192e-299	IRF8
MA0093.1	7.17461e-302	0.840525	0.662	0.348	3.85277e-299	USF1
MA0058.2	2.74779e-301	0.937291	0.768	0.465	1.47556e-298	MAX
MA0822.1	6.66054e-300	0.867668	0.628	0.315	3.57671e-297	HES7
MA0112.3	3.08265e-299	0.837757	0.627	0.31	1.65538e-296	ESR1
MA0057.1	4.16318e-299	0.704732	0.747	0.446	2.23563e-296	MZF1(var.2)
MA1154.1	8.90663e-294	0.749967	0.717	0.406	4.78286e-291	ZNF282
MA0689.1	1.96332e-293	0.798227	0.742	0.434	1.0543e-290	TBX20
MA0524.2	7.57352e-293	0.739308	0.79	0.495	4.06698e-290	TFAP2C
MA0688.1	4.88348e-289	0.778723	0.755	0.47	2.62243e-286	TBX2
MA0083.2	5.06636e-289	0.778395	0.781	0.5	2.72064e-286	SRF
MA0508.1	6.74476e-289	0.611718	0.711	0.406	3.62194e-286	PRDM1
MA0069.1	1.37291e-286	0.781466	0.715	0.418	7.37253e-284	Pax6
MA0065.1	2.6156e-286	0.889236	0.216	0.082	1.40458e-283	PPARG::RXRA
MA0104.4	2.25569e-285	0.806379	0.658	0.346	1.21131e-282	MYCN
MA0823.1	9.49568e-284	0.831585	0.649	0.342	5.09918e-281	HEY1
MA0811.1	2.60449e-279	0.716986	0.807	0.521	1.39861e-276	TFAP2B
MA0083.1	3.40079e-277	0.807375	0.765	0.48	1.82622e-274	SRF
MA1108.1	5.12033e-275	0.793852	0.683	0.384	2.74962e-272	MXI1
MA0872.1	5.53524e-275	0.686492	0.753	0.469	2.97243e-272	TFAP2A(var.3)
MA1147.1	8.8436e-275	0.805386	0.672	0.377	4.74901e-272	NR4A2::RXRA
MA0037.1	2.96489e-274	0.664585	0.54	0.251	1.59215e-271	GATA3
MA0106.3	5.45532e-274	0.8242	0.737	0.444	2.92951e-271	TP53
MA0258.1	1.47269e-271	0.881492	0.758	0.48	7.90835e-269	ESR2
MA1149.1	2.8054e-271	0.771939	0.76	0.479	1.5065e-268	RARA::RXRG
MA0526.1	2.43694e-270	0.888968	0.687	0.394	1.30864e-267	USF2
MA0719.1	6.67529e-270	0.767903	0.672	0.375	3.58463e-267	RHOXF1
MA0673.1	7.62375e-267	0.746171	0.72	0.433	4.09396e-264	NKX2-8
MA0106.2	1.19368e-266	0.832005	0.758	0.491	6.41007e-264	TP53
MA0009.2	3.71783e-266	0.804242	0.733	0.457	1.99647e-263	T
MA0856.1	1.80165e-261	0.83755	0.198	0.082	9.67484e-259	RXRG
MA1117.1	3.02101e-261	0.717243	0.738	0.455	1.62228e-258	RELB
MA0752.1	9.45985e-255	0.722506	0.753	0.476	5.07994e-252	ZNF410
MA0147.3	1.8684e-253	0.765013	0.654	0.37	1.00333e-250	MYC
MA1120.1	9.14154e-253	0.766426	0.676	0.393	4.90901e-250	SOX13
MA0744.1	1.80327e-250	0.717786	0.755	0.483	9.68357e-248	SCRT2
MA0825.1	1.35619e-247	0.769455	0.646	0.36	7.28274e-245	MNT
MA0781.1	6.46905e-247	0.725009	0.626	0.344	3.47388e-244	PAX9
MA0855.1	3.9343e-246	0.796333	0.221	0.095	2.11272e-243	RXRB
MA0442.2	4.25225e-246	0.685878	0.677	0.397	2.28346e-243	SOX10
MA0810.1	2.07868e-245	0.591227	0.788	0.526	1.11625e-242	TFAP2A(var.2)
MA0017.2	8.90156e-245	0.768229	0.501	0.234	4.78014e-242	NR2F1
MA1148.1	3.41816e-241	0.725323	0.413	0.188	1.83555e-238	PPARA::RXRA
MA0760.1	2.57441e-239	0.660995	0.62	0.348	1.38246e-236	ERF
MA0159.1	7.27153e-237	0.742303	0.719	0.448	3.90481e-234	RARA::RXRA
MA0471.1	7.67407e-236	0.461524	0.729	0.468	4.12098e-233	E2F6
MA0036.1	3.40579e-234	0.388794	0.619	0.342	1.82891e-231	GATA2
MA0059.1	5.86115e-230	0.742613	0.629	0.371	3.14744e-227	MAX::MYC
MA0737.1	7.35647e-230	0.721903	0.715	0.443	3.95043e-227	GLIS3
MA1113.1	8.18297e-229	0.660863	0.728	0.459	4.39426e-226	PBX2
MA1146.1	8.42951e-229	0.716041	0.664	0.394	4.52664e-226	NR1A4::RXRA
MA0779.1	1.91698e-228	0.701245	0.656	0.378	1.02942e-225	PAX1
MA0066.1	1.10859e-226	0.76387	0.739	0.479	5.95313e-224	PPARG
MA0468.1	1.24552e-225	0.646586	0.632	0.363	6.68843e-223	DUX4
MA0730.1	5.22337e-222	0.755075	0.716	0.457	2.80495e-219	RARA(var.2)
MA0743.1	7.69278e-221	0.685891	0.804	0.568	4.13102e-218	SCRT1
MA0734.1	1.70815e-218	0.647267	0.674	0.411	9.17277e-216	GLI2
MA0669.1	2.49836e-218	0.689934	0.646	0.376	1.34162e-215	NEUROG2
MA0506.1	3.90776e-217	-0.554745	0.323	0.573	2.09847e-214	NRF1
MA0696.1	6.93947e-216	0.603368	0.641	0.386	3.7265e-213	ZIC1
MA0079.2	1.62859e-210	0.325643	0.73	0.481	8.74554e-208	SP1
MA0733.1	2.72695e-209	0.500062	0.666	0.409	1.46437e-206	EGR4
MA0775.1	5.52209e-208	0.64667	0.698	0.438	2.96536e-205	MEIS3
MA0474.2	1.34068e-207	0.627392	0.63	0.374	7.19943e-205	ERG
MA0839.1	6.33893e-207	0.661928	0.681	0.432	3.40401e-204	CREB3L1
MA0037.2	8.31559e-205	0.625197	0.555	0.299	4.46547e-202	GATA3
MA1118.1	1.19849e-203	0.641968	0.774	0.539	6.43587e-201	SIX1
MA1106.1	1.20537e-200	0.653913	0.697	0.454	6.47281e-198	HIF1A
MA1419.1	3.70839e-200	0.6085	0.674	0.431	1.99141e-197	IRF4
MA0481.1	2.0379e-199	0.439861	0.638	0.385	1.09435e-196	FOXP1
MA0098.3	1.12224e-198	0.610311	0.619	0.377	6.02643e-196	ETS1
MA0523.1	3.37693e-198	0.601622	0.534	0.286	1.81341e-195	TCF7L2
MA0018.1	2.14759e-196	0.630956	0.627	0.38	1.15326e-193	CREB1
MA0014.3	2.59377e-196	0.604056	0.662	0.407	1.39286e-193	PAX5
MA0861.1	2.09969e-195	0.686085	0.749	0.528	1.12754e-192	TP73
MA0670.1	3.97426e-194	0.662791	0.72	0.484	2.13418e-191	NFIA
MA0051.1	5.45864e-193	0.558233	0.653	0.413	2.93129e-190	IRF2
MA0768.1	4.13044e-191	0.582642	0.485	0.255	2.21805e-188	LEF1
MA0831.1	1.01637e-189	0.658535	0.607	0.364	5.45791e-187	TFE3
MA0071.1	1.04638e-189	-0.692564	0.616	0.823	5.61906e-187	RORA
MA0486.1	3.0223e-189	0.610782	0.72	0.483	1.62297e-186	HSF1
MA0751.1	9.81174e-189	0.554329	0.611	0.364	5.2689e-186	ZIC4
MA0740.1	2.36512e-188	0.397781	0.655	0.41	1.27007e-185	KLF14
MA0018.2	1.04221e-187	0.649491	0.601	0.366	5.59667e-185	CREB1
MA0697.1	1.87905e-185	0.539287	0.593	0.359	1.00905e-182	ZIC3
MA0600.1	5.31393e-182	0.576524	0.844	0.676	2.85358e-179	RFX2
MA0795.1	1.88833e-178	0.616653	0.604	0.359	1.01403e-175	SMAD3
MA0056.1	1.58013e-175	0.28778	0.741	0.523	8.48529e-173	MZF1
MA0819.1	7.82044e-175	0.633069	0.631	0.4	4.19958e-172	CLOCK
MA0058.3	6.34519e-173	0.623089	0.637	0.407	3.40737e-170	MAX
MA1152.1	4.44686e-172	0.529014	0.66	0.417	2.38796e-169	SOX15
MA0115.1	9.69736e-172	0.63726	0.235	0.115	5.20748e-169	NR1H2::RXRA
MA0058.1	1.21259e-171	0.605795	0.614	0.373	6.51161e-169	MAX
MA0050.1	2.18999e-166	0.497633	0.664	0.434	1.17602e-163	IRF1
MA0070.1	3.0975e-163	0.55276	0.696	0.471	1.66336e-160	PBX1
MA0479.1	1.5347e-161	0.552675	0.734	0.528	8.24133e-159	FOXH1
MA0526.2	2.11322e-160	0.608064	0.631	0.401	1.1348e-157	USF2
MA0140.2	4.18795e-160	0.557945	0.584	0.352	2.24893e-157	GATA1::TAL1
MA0828.1	5.15038e-160	0.591612	0.648	0.421	2.76575e-157	SREBF2(var.2)
MA0672.1	9.79044e-160	0.567486	0.688	0.466	5.25746e-157	NKX2-3
MA0161.1	3.76703e-157	0.43253	0.708	0.497	2.0229e-154	NFIC
MA0152.1	2.15309e-149	0.476116	0.831	0.65	1.15621e-146	NFATC2
MA0160.1	3.82215e-146	-0.617867	0.615	0.802	2.0525e-143	NR4A2
MA0772.1	3.8269e-145	0.463113	0.636	0.42	2.05505e-142	IRF7
MA0799.1	6.09414e-143	0.537518	0.802	0.633	3.27256e-140	RFX4
MA0891.1	1.76906e-142	0.524982	0.603	0.387	9.49985e-140	GSC2
MA0511.2	2.33157e-142	0.523726	0.666	0.463	1.25206e-139	RUNX2
MA0052.2	5.10722e-142	0.466966	0.655	0.447	2.74258e-139	MEF2A
MA0692.1	3.58236e-141	0.575403	0.61	0.407	1.92373e-138	TFEB
MA0002.1	6.51426e-140	0.502637	0.629	0.422	3.49816e-137	RUNX1
MA0093.2	1.34569e-139	0.595723	0.662	0.448	7.22633e-137	USF1
MA0667.1	1.16104e-133	0.518017	0.675	0.473	6.23479e-131	MYF6
MA0871.1	4.00231e-133	0.549632	0.624	0.418	2.14924e-130	TFEC
MA0077.1	7.87173e-132	0.524957	0.65	0.441	4.22712e-129	SOX9
MA0032.1	2.76303e-131	0.509724	0.697	0.493	1.48374e-128	FOXC1
MA0773.1	3.67826e-131	0.464841	0.688	0.486	1.97523e-128	MEF2D
MA0610.1	6.18823e-130	0.493243	0.627	0.424	3.32308e-127	DMRT3
MA1421.1	1.51259e-129	0.493414	0.359	0.2	8.12259e-127	TCF7L1
MA0884.1	9.80683e-128	0.469724	0.639	0.447	5.26627e-125	DUXA
MA1125.1	1.12603e-127	0.340801	0.488	0.293	6.0468e-125	ZNF384
MA0068.2	2.32155e-125	-0.497465	0.561	0.747	1.24667e-122	PAX4
MA0042.1	2.35018e-125	0.424788	0.716	0.538	1.26205e-122	FOXI1
MA0259.1	2.45422e-123	0.504756	0.679	0.484	1.31792e-120	ARNT::HIF1A
MA1110.1	5.70469e-123	0.515322	0.719	0.531	3.06342e-120	NR1H4
MA0161.2	1.85232e-122	0.525271	0.676	0.485	9.94694e-120	NFIC
MA0475.2	5.88797e-122	0.473365	0.591	0.396	3.16184e-119	FLI1
MA0620.2	2.68676e-119	0.544922	0.641	0.444	1.44279e-116	MITF
MA0725.1	6.36679e-117	-0.466056	0.631	0.79	3.41897e-114	VSX1
MA0726.1	6.36679e-117	-0.466056	0.631	0.79	3.41897e-114	VSX2
MA0148.1	9.17988e-117	0.441873	0.785	0.625	4.9296e-114	FOXA1
MA0732.1	2.98064e-116	0.340013	0.615	0.428	1.6006e-113	EGR3
MA0148.2	1.8262e-113	0.4354	0.784	0.625	9.80669e-111	FOXA1
MA0763.1	1.48362e-110	0.444618	0.565	0.38	7.96702e-108	ETV3
MA0024.1	4.62789e-109	-0.45935	0.42	0.608	2.48518e-106	E2F1
MA0736.1	1.2579e-106	0.433283	0.576	0.382	6.75491e-104	GLIS2
MA0774.1	2.83497e-106	0.454035	0.649	0.47	1.52238e-103	MEIS2
MA0497.1	1.00555e-104	0.361398	0.656	0.468	5.39983e-102	MEF2C
MA0074.1	1.24919e-104	0.457589	0.605	0.422	6.70814e-102	RXRA::VDR
MA0804.1	7.25328e-103	0.467074	0.676	0.508	3.89501e-100	TBX19
MA0714.1	1.31325e-99	0.419806	0.601	0.424	7.05216e-97	PITX3
MA0660.1	1.87766e-99	0.414788	0.677	0.504	1.0083e-96	MEF2B
MA0838.1	7.75892e-99	0.441706	0.485	0.319	4.16654e-96	CEBPG
MA1150.1	5.27789e-97	0.447919	0.643	0.468	2.83423e-94	RORB
MA0465.1	3.81583e-93	0.399458	0.838	0.697	2.0491e-90	CDX2
MA0684.1	1.61675e-92	0.408064	0.696	0.536	8.68193e-90	RUNX3
MA0132.2	1.35783e-91	-0.411575	0.656	0.795	7.29157e-89	PDX1
MA0060.1	7.19054e-91	-0.388864	0.38	0.545	3.86132e-88	NFYA
MA1420.1	9.03887e-91	0.398411	0.701	0.558	4.85387e-88	IRF5
MA0846.1	1.07709e-90	0.34521	0.756	0.601	5.78395e-88	FOXC2
MA0100.3	1.61167e-88	0.407746	0.659	0.494	8.65467e-86	MYB
MA0735.1	8.52598e-87	0.375381	0.644	0.475	4.57845e-84	GLIS1
MA0466.2	4.2386e-86	0.409155	0.488	0.337	2.27613e-83	CEBPB
MA0156.2	4.97556e-85	0.393316	0.526	0.362	2.67188e-82	FEV
MA0593.1	1.92811e-83	0.366221	0.77	0.629	1.0354e-80	FOXP2
MA0750.1	8.22324e-83	0.343564	0.627	0.468	4.41588e-80	ZBTB7A
MA0648.1	1.45145e-82	0.39986	0.588	0.429	7.79426e-80	GSC
MA0662.1	2.53079e-80	-0.378695	0.598	0.74	1.35903e-77	MIXL1
MA0636.1	4.7673e-78	0.404022	0.588	0.431	2.56004e-75	BHLHE41
MA0646.1	1.4e-77	0.383442	0.61	0.453	7.51802e-75	GCM1
MA0510.2	2.90113e-77	0.402005	0.826	0.711	1.55791e-74	RFX5
MA0508.2	1.14742e-76	0.345933	0.669	0.518	6.16164e-74	PRDM1
MA0638.1	1.70394e-75	0.373921	0.608	0.459	9.15014e-73	CREB3
MA0863.1	6.15447e-75	0.378456	0.652	0.501	3.30495e-72	MTF1
MA0043.1	3.5572e-74	0.365397	0.527	0.383	1.91022e-71	HLF
MA0702.1	6.27169e-74	-0.373947	0.621	0.756	3.3679e-71	LMX1A
MA0486.2	7.87994e-74	0.379301	0.69	0.542	4.23153e-71	HSF1
MA0464.2	1.03661e-73	0.391127	0.605	0.454	5.5666e-71	BHLHE40
MA0157.1	3.8579e-73	0.364471	0.774	0.642	2.07169e-70	FOXO3
MA0498.2	4.97637e-73	0.351822	0.577	0.43	2.67231e-70	MEIS1
MA0905.1	6.7369e-73	0.365744	0.738	0.596	3.61771e-70	HOXC10
MA0798.1	4.93517e-72	0.376856	0.806	0.694	2.65019e-69	RFX3
MA0060.2	1.46062e-71	-0.338164	0.423	0.573	7.84354e-69	NFYA
MA0472.2	8.45218e-71	0.307443	0.62	0.47	4.53882e-68	EGR2
MA0770.1	1.49694e-69	0.360056	0.669	0.526	8.03855e-67	HSF2
MA0658.1	4.49235e-67	-0.345959	0.605	0.726	2.41239e-64	LHX6
MA0052.3	1.09856e-66	0.305388	0.654	0.513	5.89925e-64	MEF2A
MA0600.2	2.79651e-66	0.359326	0.809	0.706	1.50173e-63	RFX2
MA0686.1	4.20418e-66	0.337769	0.518	0.383	2.25765e-63	SPDEF
MA0767.1	2.21341e-65	0.344204	0.563	0.419	1.1886e-62	GCM2
MA0836.1	6.52513e-65	0.354271	0.463	0.334	3.504e-62	CEBPD
MA0527.1	3.25388e-63	-0.321073	0.443	0.574	1.74733e-60	ZBTB33
MA0162.3	5.23118e-63	0.277245	0.572	0.439	2.80915e-60	EGR1
MA0148.3	2.37959e-62	0.319989	0.754	0.622	1.27784e-59	FOXA1
MA0703.1	3.64646e-62	-0.336707	0.588	0.715	1.95815e-59	LMX1B
MA0837.1	2.89977e-60	0.340195	0.472	0.351	1.55718e-57	CEBPE
MA0794.1	2.40687e-59	0.323303	0.595	0.46	1.29249e-56	PROX1
MA0865.1	3.8332e-59	0.301895	0.654	0.526	2.05843e-56	E2F8
MA0481.2	1.8026e-58	0.322993	0.734	0.618	9.67997e-56	FOXP1
MA0046.2	2.0808e-58	0.320532	0.238	0.158	1.11739e-55	HNF1A
MA0867.1	4.39771e-58	0.304669	0.696	0.562	2.36157e-55	SOX4
MA0032.2	2.88049e-57	0.283836	0.709	0.589	1.54682e-54	FOXC1
MA0700.1	1.94279e-56	-0.317126	0.623	0.74	1.04328e-53	LHX2
MA0765.1	3.33235e-55	0.311054	0.517	0.38	1.78947e-52	ETV5
MA0630.1	1.78541e-51	-0.298654	0.632	0.746	9.58763e-49	SHOX
MA0792.1	3.36287e-51	-0.298881	0.753	0.835	1.80586e-48	POU5F1B
MA0122.2	4.8208e-51	0.299245	0.638	0.507	2.58877e-48	NKX3-2
MA0131.2	1.63e-50	-0.268533	0.369	0.482	8.75311e-48	HINFP
MA0628.1	9.16246e-50	-0.297206	0.515	0.645	4.92024e-47	POU6F1
MA0721.1	1.95759e-49	-0.299015	0.614	0.73	1.05123e-46	UNCX
MA0634.1	5.47931e-48	-0.282428	0.649	0.758	2.94239e-45	ALX3
MA0710.1	4.02512e-47	-0.292012	0.652	0.756	2.16149e-44	NOTO
MA0771.1	6.84906e-47	0.295021	0.655	0.538	3.67795e-44	HSF4
MA0007.2	1.28154e-46	-0.316307	0.574	0.695	6.88188e-44	AR
MA0789.1	5.56152e-46	-0.281451	0.753	0.832	2.98654e-43	POU3F4
MA0654.1	5.83803e-45	-0.283409	0.615	0.724	3.13502e-42	ISX
MA0701.1	5.83803e-45	-0.283409	0.615	0.724	3.13502e-42	LHX9
MA0716.1	5.83803e-45	-0.283409	0.615	0.724	3.13502e-42	PRRX1
MA0717.1	5.83803e-45	-0.283409	0.615	0.724	3.13502e-42	RAX2
MA0028.1	1.53634e-44	0.262549	0.573	0.458	8.25015e-42	ELK1
MA0852.2	4.8783e-44	0.275601	0.762	0.654	2.61965e-41	FOXK1
MA0502.1	1.03359e-42	-0.263581	0.418	0.53	5.55036e-40	NFYB
MA0618.1	6.17623e-42	-0.257484	0.613	0.718	3.31664e-39	LBX1
MA0695.1	3.83589e-41	0.242316	0.582	0.477	2.05987e-38	ZBTB7C
MA0866.1	1.9642e-40	0.258565	0.671	0.57	1.05478e-37	SOX21
MA0024.2	7.83786e-40	0.183495	0.545	0.441	4.20893e-37	E2F1
MA1103.1	1.4968e-39	0.261616	0.724	0.621	8.03782e-37	FOXK2
MA0902.1	4.4705e-39	-0.27527	0.654	0.744	2.40066e-36	HOXB2
MA0894.1	3.10236e-38	-0.270554	0.599	0.703	1.66597e-35	HESX1
MA0042.2	1.88555e-37	0.257144	0.729	0.636	1.01254e-34	FOXI1
MA0033.2	1.88555e-37	0.257144	0.729	0.636	1.01254e-34	FOXL1
MA0847.1	1.88555e-37	0.257144	0.729	0.636	1.01254e-34	FOXD2
MA0848.1	1.88555e-37	0.257144	0.729	0.636	1.01254e-34	FOXO4
MA0849.1	1.88555e-37	0.257144	0.729	0.636	1.01254e-34	FOXO6
MA0850.1	1.88555e-37	0.257144	0.729	0.636	1.01254e-34	FOXP3
MA0722.1	3.84281e-37	-0.254725	0.598	0.698	2.06359e-34	VAX1
MA0076.1	4.95295e-37	0.256371	0.527	0.425	2.65973e-34	ELK4
MA0886.1	2.03966e-36	-0.255051	0.645	0.726	1.0953e-33	EMX2
MA0028.2	2.91912e-36	0.250075	0.546	0.438	1.56757e-33	ELK1
MA0661.1	1.40636e-35	-0.257583	0.672	0.751	7.55215e-33	MEOX1
MA0893.1	1.75629e-35	-0.2483	0.661	0.749	9.43125e-33	GSX2
MA0908.1	1.34891e-34	0.241662	0.676	0.578	7.24365e-32	HOXD11
MA0914.1	2.06561e-31	0.235978	0.649	0.562	1.10923e-28	ISL2
MA0625.1	1.60677e-30	0.208766	0.771	0.683	8.62835e-28	NFATC3
MA1151.1	2.30507e-30	0.238179	0.574	0.479	1.23782e-27	RORC
MA0784.1	4.72819e-30	-0.206359	0.725	0.802	2.53904e-27	POU1F1
MA0788.1	1.134e-27	-0.197446	0.728	0.807	6.08958e-25	POU3F3
MA0786.1	1.69427e-27	-0.20202	0.782	0.848	9.09822e-25	POU3F1
MA0764.1	3.87834e-27	0.220851	0.481	0.399	2.08267e-24	ETV4
MA0158.1	1.22847e-26	0.214053	0.602	0.513	6.59686e-24	HOXA5
MA0153.2	3.05999e-26	0.210958	0.213	0.159	1.64321e-23	HNF1B
MA0761.1	1.4841e-25	0.214702	0.481	0.408	7.96963e-23	ETV1
MA0845.1	1.528e-24	0.184221	0.669	0.583	8.20537e-22	FOXB1
MA0868.1	1.83881e-24	0.193161	0.573	0.483	9.87442e-22	SOX8
MA0759.1	3.18758e-24	0.2064	0.521	0.44	1.71173e-21	ELK3
MA0663.1	1.28016e-23	0.206633	0.518	0.435	6.87445e-21	MLX
MA0878.1	3.17012e-23	0.192465	0.774	0.706	1.70235e-20	CDX1
MA0680.1	9.93092e-23	-0.192329	0.566	0.645	5.3329e-20	PAX7
MA0668.1	1.24896e-22	0.20154	0.575	0.49	6.70689e-20	NEUROD2
MA0131.1	9.60944e-22	0.189233	0.456	0.381	5.16027e-19	HINFP
MA0694.1	2.58937e-21	0.177089	0.562	0.484	1.39049e-18	ZBTB7B
MA1112.1	4.33741e-21	-0.205814	0.504	0.577	2.32919e-18	NR4A1
MA0757.1	1.01529e-19	0.160315	0.589	0.506	5.4521e-17	ONECUT3
MA0895.1	7.32262e-19	0.172859	0.505	0.425	3.93225e-16	HMBOX1
MA0031.1	1.26717e-18	0.177924	0.696	0.635	6.80471e-16	FOXD1
MA0157.2	1.26717e-18	0.177924	0.696	0.635	6.80471e-16	FOXO3
MA0095.2	1.45488e-18	0.162725	0.542	0.467	7.81273e-16	YY1
MA0525.2	4.61634e-18	0.184016	0.628	0.566	2.47897e-15	TP63
MA0831.2	8.50839e-18	0.184076	0.479	0.41	4.569e-15	TFE3
MA0907.1	8.57341e-18	0.174624	0.696	0.631	4.60392e-15	HOXC13
MA0060.3	1.27888e-17	-0.155459	0.443	0.519	6.86761e-15	NFYA
MA0785.1	5.08109e-17	-0.159918	0.777	0.82	2.72854e-14	POU2F1
MA0892.1	7.0154e-17	-0.161924	0.62	0.691	3.76727e-14	GSX1
MA0707.1	1.28413e-16	-0.163789	0.632	0.696	6.89579e-14	MNX1
MA0899.1	9.73219e-16	0.160933	0.797	0.748	5.22619e-13	HOXA10
MA0664.1	9.91202e-16	0.171331	0.511	0.446	5.32275e-13	MLXIPL
MA0864.1	1.88869e-15	-0.155681	0.56	0.622	1.01422e-12	E2F2
MA0718.1	6.23271e-15	-0.15537	0.648	0.708	3.34697e-12	RAX
MA0787.1	1.9461e-14	-0.141278	0.772	0.815	1.04505e-11	POU3F2
MA1105.1	2.32223e-14	0.15252	0.82	0.772	1.24704e-11	GRHL2
MA0793.1	2.41837e-14	0.149428	0.749	0.697	1.29867e-11	POU6F2
MA0873.1	7.26801e-14	0.153253	0.659	0.608	3.90292e-11	HOXD12
MA0818.1	1.64118e-13	0.154326	0.521	0.462	8.81312e-11	BHLHE22
MA0889.1	1.93088e-13	-0.151547	0.649	0.705	1.03688e-10	GBX1
MA0084.1	1.12239e-12	0.128006	0.618	0.567	6.02722e-10	SRY
MA0906.1	1.36008e-12	0.139456	0.64	0.58	7.30361e-10	HOXC12
MA0888.1	1.45244e-12	-0.150095	0.702	0.746	7.79959e-10	EVX2
MA0637.1	4.79037e-11	-0.126075	0.498	0.554	2.57243e-08	CENPB
MA0723.1	8.45906e-11	-0.131125	0.703	0.753	4.54252e-08	VAX2
MA0826.1	1.1065e-10	0.13587	0.502	0.443	5.94188e-08	OLIG1
MA0748.1	1.17494e-10	-0.118629	0.483	0.536	6.30945e-08	YY2
MA0635.1	9.95504e-10	0.12229	0.596	0.543	5.34586e-07	BARHL2
MA0755.1	1.86738e-09	-0.115476	0.502	0.567	1.00278e-06	CUX2
MA0699.1	3.63614e-09	-0.118265	0.627	0.676	1.95261e-06	LBX2
MA0644.1	1.79918e-08	-0.120047	0.675	0.717	9.66158e-06	ESX1
MA0887.1	2.13442e-08	-0.11418	0.66	0.697	1.14618e-05	EVX1
MA0613.1	2.57943e-08	0.10972	0.699	0.652	1.38515e-05	FOXG1
MA0711.1	8.35635e-08	-0.10527	0.458	0.512	4.48736e-05	OTX1
MA0024.3	8.95914e-08	0.109057	0.482	0.43	4.81106e-05	E2F1
MA0827.1	1.20356e-07	0.108515	0.528	0.472	6.4631e-05	OLIG3
MA0145.3	3.98831e-07	-0.104198	0.778	0.81	0.000214172	TFCP2
MA0900.1	4.63214e-06	-0.102926	0.729	0.753	0.00248746	HOXA2

## Sheet: DCT
	p_val	avg_log2FC	pct.1	pct.2	p_val_adj	gene
MA1132.1	1.47111e-122	3.32906	0.805	0.127	7.89986e-120	JUN::JUNB
MA1128.1	3.54197e-122	3.91365	0.749	0.1	1.90204e-119	FOSL1::JUN
MA1141.1	1.27931e-121	3.96648	0.753	0.096	6.8699e-119	FOS::JUND
MA1130.1	1.33758e-121	3.9283	0.763	0.106	7.18278e-119	FOSL2::JUN
MA1144.1	7.33362e-121	3.84856	0.787	0.12	3.93816e-118	FOSL2::JUND
MA0490.1	1.57071e-120	3.82355	0.767	0.108	8.43474e-118	JUNB
MA1134.1	4.73927e-120	3.88328	0.777	0.112	2.54499e-117	FOS::JUNB
MA0099.3	7.6637e-120	3.77586	0.777	0.123	4.11541e-117	FOS::JUN
MA1142.1	9.90306e-120	3.70443	0.767	0.114	5.31794e-117	FOSL1::JUND
MA0478.1	1.08339e-119	3.72331	0.763	0.127	5.81783e-117	FOSL2
MA1137.1	1.40387e-119	3.80715	0.756	0.11	7.53876e-117	FOSL1::JUNB
MA0491.1	3.78826e-119	3.76056	0.756	0.115	2.0343e-116	JUND
MA0099.2	3.82742e-119	3.54682	0.76	0.113	2.05533e-116	FOS::JUN
MA1135.1	3.90697e-119	3.71961	0.798	0.127	2.09804e-116	FOSB::JUNB
MA1138.1	5.69021e-119	3.76098	0.767	0.116	3.05564e-116	FOSL2::JUNB
MA0477.1	7.83596e-117	3.73306	0.746	0.111	4.20791e-114	FOSL1
MA0489.1	1.64707e-116	3.56388	0.728	0.105	8.84475e-114	JUN(var.2)
MA0655.1	1.89135e-114	3.28434	0.753	0.116	1.01565e-111	JDP2
MA0476.1	3.00866e-113	3.5937	0.721	0.104	1.61565e-110	FOS
MA0462.1	7.52389e-111	2.84115	0.714	0.103	4.04033e-108	BATF::JUN
MA0841.1	2.71283e-109	2.99524	0.756	0.126	1.45679e-106	NFE2
MA1101.1	5.08618e-87	2.17994	0.603	0.119	2.73128e-84	BACH2
MA0501.1	1.40065e-60	1.46808	0.652	0.222	7.52147e-58	MAF::NFE2
MA0136.2	1.11662e-55	1.08656	0.516	0.14	5.99624e-53	ELF5
MA0473.1	3.47872e-55	1.03864	0.502	0.15	1.86807e-52	ELF1
MA0080.2	2.82789e-53	1.0931	0.544	0.163	1.51858e-50	SPI1
MA0492.1	9.29864e-52	1.09155	0.659	0.218	4.99337e-49	JUND(var.2)
MA1145.1	1.42344e-49	1.08103	0.672	0.249	7.64385e-47	FOSL2::JUND(var.2)
MA1131.1	2.3736e-48	1.03851	0.7	0.299	1.27463e-45	FOSL2::JUN(var.2)
MA0488.1	2.56116e-48	1.12418	0.575	0.201	1.37534e-45	JUN
MA0475.1	9.80975e-47	0.901566	0.554	0.228	5.26784e-44	FLI1
MA0156.1	2.6224e-44	1.02217	0.606	0.25	1.40823e-41	FEV
MA1127.1	2.99215e-42	0.937093	0.746	0.35	1.60679e-39	FOSB::JUN
MA0809.1	2.11619e-39	0.991103	0.889	0.583	1.1364e-36	TEAD4
MA1121.1	4.39457e-38	0.957665	0.857	0.558	2.35988e-35	TEAD2
MA1126.1	7.58766e-38	0.912925	0.568	0.25	4.07457e-35	FOS::JUN(var.2)
MA0640.1	1.94705e-37	0.865698	0.564	0.211	1.04556e-34	ELF3
MA0808.1	4.2482e-37	0.980898	0.878	0.559	2.28128e-34	TEAD3
MA0466.1	1.06405e-36	0.904273	0.411	0.148	5.71395e-34	CEBPB
MA0018.3	1.28641e-36	0.89545	0.669	0.32	6.908e-34	CREB1
MA1136.1	7.94888e-36	0.846398	0.693	0.331	4.26855e-33	FOSB::JUNB(var.2)
MA1139.1	6.50878e-35	0.822188	0.672	0.346	3.49522e-32	FOSL2::JUNB(var.2)
MA0656.1	4.09197e-34	0.857202	0.666	0.356	2.19739e-31	JDP2(var.2)
MA0090.2	6.96071e-34	0.936566	0.857	0.619	3.7379e-31	TEAD1
MA0835.1	1.82123e-33	0.793933	0.575	0.265	9.78002e-31	BATF3
MA0598.2	6.16762e-33	0.763452	0.547	0.229	3.31201e-30	EHF
MA0625.1	1.0825e-32	-0.840288	0.847	0.948	5.81303e-30	NFATC3
MA1143.1	1.70049e-32	0.770287	0.693	0.367	9.13161e-30	FOSL1::JUND(var.2)
MA1133.1	2.28749e-32	0.797427	0.662	0.332	1.22838e-29	JUN::JUNB(var.2)
MA0090.1	1.09919e-31	0.877126	0.767	0.474	5.90266e-29	TEAD1
MA0834.1	1.1207e-31	0.798588	0.659	0.352	6.01818e-29	ATF7
MA0641.1	1.94629e-31	0.740648	0.498	0.232	1.04516e-28	ELF4
MA0150.1	1.97394e-31	0.911565	0.624	0.314	1.06001e-28	NFE2L2
MA0076.2	6.43513e-30	0.680524	0.526	0.249	3.45566e-27	ELK4
MA0750.2	5.63866e-29	0.607822	0.523	0.246	3.02796e-26	ZBTB7A
MA0141.3	1.84129e-28	-0.948149	0.854	0.956	9.88773e-26	ESRRB
MA0645.1	5.53375e-28	0.665732	0.516	0.239	2.97162e-25	ETV6
MA0495.2	1.43187e-27	0.75361	0.411	0.197	7.68913e-25	MAFF
MA1114.1	1.51553e-26	0.721796	0.526	0.26	8.13837e-24	PBX3
MA0014.2	4.16794e-26	0.678696	0.404	0.179	2.23818e-23	PAX5
MA0687.1	7.77002e-26	0.602047	0.554	0.309	4.1725e-23	SPIC
MA0473.2	1.61131e-24	0.649482	0.557	0.286	8.65275e-22	ELF1
MA1140.1	3.93157e-24	0.664421	0.704	0.426	2.11125e-21	JUNB(var.2)
MA0079.1	1.51583e-23	0.444601	0.753	0.453	8.13999e-21	SP1
MA0080.4	2.66397e-23	0.561316	0.554	0.319	1.43055e-20	SPI1
MA1111.1	1.30296e-22	-0.766935	0.739	0.903	6.99687e-20	NR2F2
MA1129.1	1.40084e-22	0.624498	0.672	0.402	7.52252e-20	FOSL1::JUN(var.2)
MA0598.1	1.42021e-22	0.555687	0.554	0.293	7.62653e-20	EHF
MA0052.1	1.58205e-22	-0.571877	0.732	0.874	8.49561e-20	MEF2A
MA0102.3	1.06062e-21	0.632012	0.408	0.2	5.69554e-19	CEBPA
MA0496.2	1.46562e-21	0.678782	0.404	0.209	7.87036e-19	MAFK
MA0762.1	1.61165e-21	0.585947	0.575	0.35	8.65457e-19	ETV2
MA1107.1	6.97689e-21	0.495338	0.669	0.402	3.74659e-18	KLF9
MA0081.1	9.58977e-21	0.511428	0.571	0.304	5.14971e-18	SPIB
MA0080.1	8.41149e-20	0.378217	0.537	0.307	4.51697e-17	SPI1
MA0098.1	8.41149e-20	0.378217	0.537	0.307	4.51697e-17	ETS1
MA0592.1	4.95655e-19	-0.694566	0.739	0.889	2.66167e-16	ESRRA
MA0119.1	6.3422e-19	0.634318	0.328	0.184	3.40576e-16	NFIC::TLX1
MA0760.1	1.41447e-18	0.524383	0.554	0.304	7.59572e-16	ERF
MA0103.2	3.88401e-18	0.550248	0.774	0.543	2.08571e-15	ZEB1
MA0101.1	6.72767e-18	0.57692	0.537	0.345	3.61276e-15	REL
MA0474.2	9.54339e-18	0.532442	0.561	0.328	5.1248e-15	ERG
MA0137.2	1.64167e-17	0.524277	0.575	0.35	8.81576e-15	STAT1
MA0062.1	1.93528e-17	0.495288	0.505	0.285	1.03924e-14	GABPA
MA0844.1	2.65325e-17	0.527146	0.551	0.326	1.4248e-14	XBP1
MA0098.3	1.02292e-16	0.498812	0.561	0.346	5.49305e-14	ETS1
MA0839.1	3.39153e-16	0.49283	0.578	0.355	1.82125e-13	CREB3L1
MA0104.4	3.59795e-16	0.548742	0.47	0.302	1.9321e-13	MYCN
MA0139.1	3.66437e-16	-0.457237	0.484	0.694	1.96776e-13	CTCF
MA0833.1	5.03882e-16	0.53988	0.47	0.289	2.70585e-13	ATF4
MA0107.1	7.35806e-16	0.505853	0.474	0.302	3.95128e-13	RELA
MA0662.1	8.32531e-16	-0.505822	0.714	0.875	4.47069e-13	MIXL1
MA0475.2	1.23053e-15	0.474256	0.564	0.361	6.60793e-13	FLI1
MA0801.1	1.83515e-15	0.535302	0.624	0.415	9.85477e-13	MGA
MA0803.1	1.83515e-15	0.535302	0.624	0.415	9.85477e-13	TBX15
MA0596.1	1.98912e-15	0.555906	0.512	0.315	1.06816e-12	SREBF2
MA0595.1	2.14267e-15	0.563302	0.477	0.31	1.15061e-12	SREBF1
MA0105.1	6.50709e-15	0.505764	0.53	0.345	3.49431e-12	NFKB1
MA0805.1	7.507e-15	0.535557	0.571	0.372	4.03126e-12	TBX1
MA0152.1	1.23678e-14	-0.459223	0.822	0.902	6.6415e-12	NFATC2
MA0630.1	3.21534e-14	-0.465076	0.728	0.868	1.72664e-11	SHOX
MA0160.1	7.92554e-14	-0.560753	0.746	0.87	4.25601e-11	NR4A2
MA0144.2	9.82924e-14	0.451419	0.585	0.376	5.2783e-11	STAT3
MA0039.3	1.12799e-13	0.470872	0.54	0.345	6.05732e-11	KLF4
MA0112.3	1.7781e-13	0.464548	0.512	0.314	9.54839e-11	ESR1
MA0821.1	1.928e-13	0.490894	0.46	0.27	1.03534e-10	HES5
MA0018.2	2.16668e-13	0.477772	0.669	0.455	1.16351e-10	CREB1
MA0130.1	2.46548e-13	0.390703	0.474	0.297	1.32396e-10	ZNF354C
MA0105.4	2.69861e-13	0.453482	0.516	0.312	1.44916e-10	NFKB1
MA0083.1	3.84982e-13	0.472721	0.704	0.507	2.06735e-10	SRF
MA0018.1	3.88959e-13	0.448403	0.571	0.388	2.08871e-10	CREB1
MA0823.1	4.4345e-13	0.483603	0.491	0.315	2.38133e-10	HEY1
MA0893.1	4.48855e-13	-0.446368	0.707	0.855	2.41035e-10	GSX2
MA0746.1	6.59282e-13	0.265526	0.627	0.47	3.54034e-10	SP3
MA0807.1	1.00466e-12	0.462906	0.631	0.425	5.39505e-10	TBX5
MA0738.1	1.2129e-12	0.516547	0.491	0.32	6.51326e-10	HIC2
MA0763.1	1.43099e-12	0.399062	0.554	0.366	7.68442e-10	ETV3
MA0147.3	1.65702e-12	0.492547	0.477	0.316	8.89817e-10	MYC
MA1102.1	1.72465e-12	-0.31822	0.526	0.689	9.26139e-10	CTCFL
MA0043.1	2.29564e-12	0.418823	0.495	0.318	1.23276e-09	HLF
MA0838.1	3.68193e-12	0.478784	0.373	0.217	1.97719e-09	CEBPG
MA0638.1	5.18978e-12	0.419236	0.537	0.362	2.78691e-09	CREB3
MA0466.2	6.52838e-12	0.470264	0.404	0.25	3.50574e-09	CEBPB
MA0112.2	7.50746e-12	0.447299	0.596	0.412	4.03151e-09	ESR1
MA0137.3	8.17477e-12	0.44909	0.551	0.355	4.38985e-09	STAT1
MA1124.1	8.67573e-12	0.427144	0.631	0.47	4.65887e-09	ZNF24
MA0731.1	9.82549e-12	0.438552	0.624	0.46	5.27629e-09	BCL6B
MA0156.2	1.37993e-11	0.414445	0.488	0.34	7.41025e-09	FEV
MA0693.2	1.82676e-11	0.469457	0.415	0.261	9.80972e-09	VDR
MA0028.2	1.91846e-11	0.407152	0.512	0.361	1.03021e-08	ELK1
MA0721.1	2.02164e-11	-0.435844	0.7	0.859	1.08562e-08	UNCX
MA0009.2	2.09192e-11	0.457304	0.592	0.435	1.12336e-08	T
MA0734.1	2.18337e-11	0.413277	0.54	0.37	1.17247e-08	GLI2
MA0894.1	2.39878e-11	-0.413189	0.735	0.824	1.28814e-08	HESX1
MA0083.3	2.51306e-11	0.462915	0.693	0.549	1.34952e-08	SRF
MA0073.1	2.62589e-11	0.323346	0.638	0.464	1.4101e-08	RREB1
MA0071.1	4.16466e-11	-0.481173	0.749	0.853	2.23642e-08	RORA
MA0093.1	4.74183e-11	0.437118	0.53	0.366	2.54636e-08	USF1
MA0654.1	5.77779e-11	-0.399888	0.718	0.826	3.10267e-08	ISX
MA0701.1	5.77779e-11	-0.399888	0.718	0.826	3.10267e-08	LHX9
MA0716.1	5.77779e-11	-0.399888	0.718	0.826	3.10267e-08	PRRX1
MA0717.1	5.77779e-11	-0.399888	0.718	0.826	3.10267e-08	RAX2
MA0822.1	6.76942e-11	0.449819	0.467	0.287	3.63518e-08	HES7
MA0653.1	6.89906e-11	0.352083	0.533	0.341	3.7048e-08	IRF9
MA0830.1	7.67765e-11	0.440625	0.683	0.528	4.1229e-08	TCF4
MA0155.1	1.06451e-10	0.35442	0.54	0.38	5.71642e-08	INSM1
MA0634.1	1.09378e-10	-0.389006	0.78	0.881	5.8736e-08	ALX3
MA1109.1	1.13277e-10	0.420977	0.491	0.351	6.083e-08	NEUROD1
MA0657.1	1.13466e-10	0.358661	0.561	0.405	6.09315e-08	KLF13
MA0778.1	1.43985e-10	0.412898	0.453	0.304	7.73201e-08	NFKB2
MA0105.3	1.51388e-10	0.421971	0.551	0.411	8.12956e-08	NFKB1
MA0511.1	1.75828e-10	0.416897	0.571	0.428	9.44195e-08	RUNX2
MA0481.1	2.06812e-10	0.269863	0.404	0.26	1.11058e-07	FOXP1
MA0782.1	2.45308e-10	0.435614	0.516	0.345	1.31731e-07	PKNOX1
MA0729.1	3.13674e-10	0.407403	0.394	0.247	1.68443e-07	RARA
MA0618.1	3.24452e-10	-0.371748	0.641	0.81	1.74231e-07	LBX1
MA0802.1	3.69494e-10	0.382101	0.652	0.482	1.98418e-07	TBR1
MA1123.1	5.13379e-10	0.396367	0.537	0.372	2.75685e-07	TWIST1
MA0132.2	5.42023e-10	-0.379125	0.749	0.839	2.91066e-07	PDX1
MA0837.1	8.68916e-10	0.41494	0.422	0.27	4.66608e-07	CEBPE
MA0513.1	9.95154e-10	0.382882	0.533	0.371	5.34397e-07	SMAD2::SMAD3::SMAD4
MA0702.1	1.05601e-09	-0.375499	0.76	0.867	5.67075e-07	LMX1A
MA0707.1	1.08649e-09	-0.356843	0.794	0.871	5.83444e-07	MNX1
MA0059.1	1.12092e-09	0.411434	0.512	0.357	6.01936e-07	MAX::MYC
MA0698.1	1.52155e-09	0.409895	0.571	0.42	8.17075e-07	ZBTB18
MA0836.1	1.82269e-09	0.404636	0.39	0.247	9.78784e-07	CEBPD
MA0765.1	2.42701e-09	0.349877	0.495	0.339	1.3033e-06	ETV5
MA0106.1	2.55317e-09	0.377898	0.533	0.389	1.37105e-06	TP53
MA0149.1	3.08065e-09	0.246288	0.561	0.41	1.65431e-06	EWSR1-FLI1
MA1108.1	3.29371e-09	0.412879	0.491	0.376	1.76872e-06	MXI1
MA0703.1	3.82032e-09	-0.339013	0.742	0.854	2.05151e-06	LMX1B
MA0105.2	4.30867e-09	0.374574	0.505	0.346	2.31376e-06	NFKB1
MA0764.1	4.81163e-09	0.351384	0.502	0.361	2.58384e-06	ETV4
MA0069.1	4.85388e-09	0.35044	0.557	0.392	2.60653e-06	Pax6
MA0761.1	4.96203e-09	0.345169	0.523	0.377	2.66461e-06	ETV1
MA0649.1	5.04564e-09	0.388285	0.453	0.31	2.70951e-06	HEY2
MA0106.3	6.25364e-09	0.376545	0.54	0.377	3.35821e-06	TP53
MA0014.3	6.58281e-09	0.348709	0.456	0.313	3.53497e-06	PAX5
MA0154.2	6.86649e-09	0.330468	0.523	0.375	3.6873e-06	EBF1
MA0050.2	7.02331e-09	0.252641	0.369	0.244	3.77152e-06	IRF1
MA0828.1	8.66854e-09	0.341002	0.707	0.538	4.655e-06	SREBF2(var.2)
MA0068.2	1.01662e-08	-0.357083	0.655	0.78	5.45928e-06	PAX4
MA1120.1	1.16046e-08	0.357622	0.61	0.439	6.23169e-06	SOX13
MA0699.1	1.32204e-08	-0.325852	0.704	0.822	7.09938e-06	LBX2
MA0154.3	1.59669e-08	0.350814	0.544	0.381	8.57423e-06	EBF1
MA0725.1	1.87773e-08	-0.357724	0.697	0.806	1.00834e-05	VSX1
MA0726.1	1.87773e-08	-0.357724	0.697	0.806	1.00834e-05	VSX2
MA0820.1	2.32951e-08	0.365409	0.655	0.529	1.25095e-05	FIGLA
MA0753.1	2.43423e-08	0.340203	0.582	0.452	1.30718e-05	ZNF740
MA0806.1	2.54075e-08	0.364958	0.61	0.454	1.36438e-05	TBX4
MA0670.1	2.57601e-08	0.360903	0.512	0.375	1.38332e-05	NFIA
MA0644.1	2.84671e-08	-0.324445	0.735	0.849	1.52868e-05	ESX1
MA0759.1	3.28266e-08	0.337464	0.502	0.39	1.76279e-05	ELK3
MA0722.1	3.76549e-08	-0.333415	0.697	0.793	2.02207e-05	VAX1
MA0058.2	3.99759e-08	0.386643	0.648	0.49	2.1467e-05	MAX
MA0671.1	4.12984e-08	0.387155	0.439	0.326	2.21772e-05	NFIX
MA0076.1	6.32223e-08	0.330723	0.505	0.37	3.39504e-05	ELK4
MA0095.1	6.66086e-08	0.265717	0.467	0.352	3.57688e-05	YY1
MA0112.1	7.90376e-08	0.306469	0.624	0.479	4.24432e-05	ESR1
MA0889.1	8.52734e-08	-0.315502	0.728	0.814	4.57918e-05	GBX1
MA0747.1	9.30812e-08	0.214013	0.603	0.46	4.99846e-05	SP8
MA1125.1	1.01191e-07	0.238884	0.286	0.209	5.43398e-05	ZNF384
MA0522.2	1.10557e-07	0.350806	0.721	0.585	5.93691e-05	TCF3
MA0890.1	1.7669e-07	-0.321975	0.725	0.831	9.48827e-05	GBX2
MA0652.1	1.87173e-07	0.290912	0.606	0.442	0.000100512	IRF8
MA0666.1	2.0855e-07	-0.319685	0.711	0.805	0.000111991	MSX1
MA0708.1	2.0855e-07	-0.319685	0.711	0.805	0.000111991	MSX2
MA0876.1	2.0855e-07	-0.319685	0.711	0.805	0.000111991	BSX
MA0737.1	2.38002e-07	0.368596	0.533	0.427	0.000127807	GLIS3
MA0831.1	2.71453e-07	0.331662	0.523	0.392	0.00014577	TFE3
MA0496.1	3.55568e-07	0.323356	0.376	0.282	0.00019094	MAFK
MA0048.1	4.45778e-07	0.328638	0.488	0.352	0.000239383	NHLH1
MA0787.1	4.59693e-07	-0.303566	0.819	0.886	0.000246855	POU3F2
MA0479.1	4.62587e-07	0.310853	0.679	0.55	0.000248409	FOXH1
MA1116.1	4.69667e-07	0.282167	0.585	0.451	0.000252211	RBPJ
MA0786.1	5.16765e-07	-0.314404	0.836	0.916	0.000277503	POU3F1
MA0106.2	6.13057e-07	0.324164	0.634	0.474	0.000329211	TP53
MA0661.1	7.54173e-07	-0.295201	0.749	0.832	0.000404991	MEOX1
MA0672.1	7.9716e-07	0.309447	0.662	0.521	0.000428075	NKX2-3
MA0258.2	8.64838e-07	0.344323	0.631	0.509	0.000464418	ESR2
MA0718.1	8.80328e-07	-0.285078	0.777	0.846	0.000472736	RAX
MA0058.1	9.11818e-07	0.347422	0.46	0.367	0.000489647	MAX
MA0700.1	9.32311e-07	-0.312165	0.7	0.799	0.000500651	LHX2
MA0779.1	9.58781e-07	0.324014	0.502	0.349	0.000514866	PAX1
MA0639.1	1.07277e-06	0.307907	0.408	0.326	0.000576077	DBP
MA0875.1	1.07932e-06	-0.323027	0.746	0.837	0.000579593	BARX1
MA0495.1	1.12768e-06	0.328964	0.359	0.253	0.000605564	MAFF
MA0814.1	1.15392e-06	0.308988	0.557	0.431	0.000619658	TFAP2C(var.2)
MA0028.1	1.16021e-06	0.304321	0.502	0.397	0.000623031	ELK1
MA0752.1	1.18567e-06	0.304446	0.645	0.516	0.000636703	ZNF410
MA0690.1	1.29504e-06	0.301223	0.61	0.489	0.000695436	TBX21
MA0686.1	1.40114e-06	0.295733	0.46	0.367	0.000752415	SPDEF
MA0685.1	1.45728e-06	0.191709	0.585	0.479	0.000782561	SP4
MA1106.1	1.5151e-06	0.318175	0.516	0.392	0.000813611	HIF1A
MA0842.1	1.56127e-06	0.311744	0.411	0.312	0.000838399	NRL
MA0713.1	1.80741e-06	-0.261492	0.742	0.821	0.000970581	PHOX2A
MA0163.1	1.88323e-06	0.21641	0.561	0.417	0.0010113	PLAG1
MA0825.1	2.10372e-06	0.305574	0.509	0.394	0.0011297	MNT
MA0048.2	2.48538e-06	0.304453	0.547	0.429	0.00133465	NHLH1
MA0065.1	2.49155e-06	0.291123	0.108	0.118	0.00133796	PPARG::RXRA
MA0741.1	3.05181e-06	0.173759	0.669	0.536	0.00163882	KLF16
MA1418.1	3.08008e-06	0.247633	0.564	0.447	0.001654	IRF3
MA0689.1	3.2075e-06	0.289229	0.589	0.47	0.00172243	TBX20
MA0050.1	3.30434e-06	0.234476	0.537	0.407	0.00177443	IRF1
MA0710.1	3.48405e-06	-0.300909	0.683	0.766	0.00187093	NOTO
MA1155.1	3.68884e-06	0.306159	0.599	0.485	0.0019809	ZSCAN4
MA0517.1	3.69109e-06	0.241469	0.523	0.411	0.00198211	STAT1::STAT2
MA0882.1	3.8614e-06	-0.293699	0.672	0.765	0.00207357	DLX6
MA0088.2	4.03186e-06	0.295397	0.53	0.411	0.00216511	ZNF143
MA0900.1	5.10613e-06	-0.270491	0.77	0.83	0.00274199	HOXA2
MA0027.2	5.38517e-06	-0.288162	0.7	0.779	0.00289184	EN1
MA0526.2	5.57256e-06	0.306724	0.551	0.437	0.00299246	USF2
MA0525.1	5.64993e-06	0.309566	0.638	0.509	0.00303401	TP63
MA0861.1	5.83913e-06	0.301454	0.582	0.482	0.00313561	TP73
MA0691.1	6.5327e-06	0.333374	0.523	0.41	0.00350806	TFAP4
MA0599.1	6.80246e-06	0.15132	0.631	0.518	0.00365292	KLF5
MA0675.1	6.99095e-06	-0.27587	0.725	0.814	0.00375414	NKX6-2
MA0719.1	8.18519e-06	0.283812	0.481	0.368	0.00439545	RHOXF1
MA0079.3	9.94412e-06	0.131717	0.603	0.472	0.00533999	SP1
MA0504.1	1.00905e-05	0.230912	0.265	0.218	0.00541859	NR2C2
MA0697.1	1.01141e-05	0.240416	0.512	0.408	0.00543127	ZIC3
MA0669.1	1.02718e-05	0.279238	0.551	0.43	0.00551597	NEUROG2
MA0442.1	1.04899e-05	0.196316	0.456	0.344	0.00563307	SOX10
MA1112.1	1.06439e-05	-0.287301	0.551	0.684	0.00571578	NR4A1
MA0161.1	1.1507e-05	0.227225	0.488	0.386	0.00617926	NFIC
MA0442.2	1.15438e-05	0.268066	0.523	0.412	0.00619902	SOX10
MA0785.1	1.24943e-05	-0.279289	0.812	0.879	0.00670946	POU2F1
MA0781.1	1.2713e-05	0.2776	0.491	0.344	0.0068269	PAX9
MA0258.1	1.28126e-05	0.307919	0.554	0.464	0.00688038	ESR2
MA0658.1	1.34881e-05	-0.284726	0.697	0.787	0.00724313	LHX6
MA1148.1	1.70002e-05	0.2507	0.247	0.214	0.00912909	PPARA::RXRA
MA0058.3	1.73873e-05	0.294752	0.495	0.372	0.009337	MAX
MA0003.2	1.87165e-05	0.247805	0.652	0.54	0.0100508	TFAP2A
MA0673.1	1.92879e-05	0.290527	0.544	0.452	0.0103576	NKX2-8
MA0526.1	2.08548e-05	0.295299	0.627	0.51	0.011199	USF2
MA0138.1	2.09138e-05	0.270934	0.498	0.401	0.0112307	REST
MA0792.1	2.22148e-05	-0.293029	0.794	0.874	0.0119293	POU5F1B
MA0610.1	2.4298e-05	0.246409	0.599	0.495	0.013048	DMRT3
MA0783.1	2.5164e-05	0.299794	0.53	0.428	0.013513	PKNOX2
MA0824.1	2.59575e-05	0.270174	0.638	0.523	0.0139392	ID4
MA0659.1	2.64331e-05	0.29277	0.366	0.243	0.0141946	MAFG
MA0003.3	2.88259e-05	0.22964	0.551	0.436	0.0154795	TFAP2A
MA0892.1	3.31277e-05	-0.271382	0.693	0.768	0.0177896	GSX1
MA0066.1	3.34863e-05	0.290865	0.606	0.493	0.0179821	PPARG
MA1119.1	3.77854e-05	0.253028	0.655	0.576	0.0202908	SIX2
MA0855.1	4.06289e-05	0.241475	0.136	0.138	0.0218177	RXRB
MA1152.1	4.39729e-05	0.23775	0.564	0.444	0.0236135	SOX15
MA0812.1	4.60279e-05	0.249773	0.544	0.428	0.024717	TFAP2B(var.2)
MA0797.1	4.67329e-05	0.277105	0.516	0.393	0.0250956	TGIF2
MA0696.1	5.10722e-05	0.220087	0.537	0.447	0.0274258	ZIC1
MA0800.1	5.6213e-05	0.239254	0.603	0.512	0.0301864	EOMES
MA0161.2	5.6213e-05	0.269218	0.474	0.378	0.0301864	NFIC
MA0706.1	7.34034e-05	-0.230625	0.746	0.803	0.0394176	MEOX2
MA0886.1	7.39889e-05	-0.257148	0.686	0.757	0.0397321	EMX2
MA0070.1	8.18423e-05	0.238005	0.596	0.513	0.0439493	PBX1
MA0902.1	8.90209e-05	-0.23141	0.711	0.786	0.0478042	HOXB2
MA0506.1	0.000103411	-0.191732	0.551	0.666	0.0555317	NRF1
MA0148.1	0.000107463	0.22531	0.585	0.513	0.0577074	FOXA1
MA0745.1	0.00010878	0.24293	0.704	0.6	0.058415	SNAI2
MA0843.1	0.000112505	0.247561	0.46	0.345	0.0604151	TEF
MA0664.1	0.00011783	0.233961	0.519	0.42	0.0632749	MLXIPL
MA1154.1	0.000119822	0.229927	0.578	0.477	0.0643446	ZNF282
MA0137.1	0.000142437	0.214635	0.575	0.469	0.0764888	STAT1
MA0871.1	0.000148859	0.233933	0.61	0.508	0.0799374	TFEC
MA0138.2	0.000149657	0.221353	0.484	0.385	0.0803659	REST
MA0743.1	0.000152114	0.236122	0.69	0.61	0.081685	SCRT1
MA0846.1	0.00015794	0.207685	0.537	0.435	0.0848138	FOXC2
MA0784.1	0.000189407	-0.23665	0.753	0.842	0.101711	POU1F1
MA0148.2	0.000195143	0.212771	0.585	0.522	0.104792	FOXA1
MA0597.1	0.000206439	0.217244	0.519	0.406	0.110858	THAP1
MA0017.2	0.000207783	0.224368	0.38	0.294	0.11158	NR2F1
MA0091.1	0.000233777	0.224388	0.592	0.469	0.125538	TAL1::TCF3
MA0788.1	0.000248686	-0.227646	0.787	0.868	0.133545	POU3F3
MA0723.1	0.000267952	-0.22662	0.76	0.792	0.14389	VAX2
MA0153.1	0.000277455	-0.219209	0.366	0.441	0.148993	HNF1B
MA0628.1	0.00027834	-0.231469	0.631	0.706	0.149469	POU6F1
MA0162.2	0.000289317	0.131202	0.61	0.532	0.155363	EGR1
MA0259.1	0.00030947	0.235813	0.526	0.446	0.166186	ARNT::HIF1A
MA0744.1	0.000333913	0.225292	0.662	0.58	0.179311	SCRT2
MA0663.1	0.000395358	0.230532	0.526	0.436	0.212307	MLX
MA0789.1	0.000471022	-0.254496	0.805	0.861	0.252939	POU3F4
MA1420.1	0.00049758	0.215682	0.575	0.499	0.267201	IRF5
MA0795.1	0.000510775	0.223285	0.484	0.407	0.274286	SMAD3
MA1113.1	0.000534371	0.18842	0.578	0.45	0.286957	PBX2
MA0901.1	0.000543988	-0.196025	0.767	0.824	0.292122	HOXB13
MA0007.2	0.000556237	0.227832	0.331	0.261	0.298699	AR
MA0131.2	0.000576505	-0.173359	0.436	0.528	0.309583	HINFP
MA0815.1	0.000683658	0.212927	0.557	0.48	0.367125	TFAP2C(var.3)
MA0093.2	0.000780231	0.222149	0.596	0.517	0.418984	USF1
MA0122.2	0.000792635	0.173769	0.624	0.537	0.425645	NKX3-2
MA0909.1	0.000807798	-0.192286	0.791	0.839	0.433788	HOXD13
MA0863.1	0.000877926	0.211978	0.505	0.414	0.471446	MTF1
MA0862.1	0.000936398	0.192247	0.557	0.464	0.502846	GMEB2
MA0813.1	0.000960997	0.189121	0.564	0.465	0.516056	TFAP2B(var.3)
MA0884.1	0.00101246	0.213959	0.666	0.602	0.543689	DUXA
MA0524.2	0.0011324	0.18494	0.557	0.493	0.608097	TFAP2C
MA0751.1	0.00114583	0.173905	0.512	0.425	0.615308	ZIC4
MA0804.1	0.00117651	0.213351	0.606	0.514	0.631788	TBX19
MA0083.2	0.00124815	0.198734	0.676	0.618	0.670259	SRF
MA0646.1	0.00130214	0.203662	0.502	0.428	0.699248	GCM1
MA0025.1	0.00135351	0.172237	0.53	0.43	0.726834	NFIL3
MA1147.1	0.00144351	0.234396	0.519	0.443	0.775163	NR4A2::RXRA
MA1100.1	0.00145967	0.183537	0.592	0.525	0.783842	ASCL1
MA0856.1	0.00152866	0.176934	0.091	0.116	0.820889	RXRG
MA0032.2	0.00156528	0.186118	0.561	0.462	0.840558	FOXC1
MA0736.1	0.00165737	0.188089	0.481	0.403	0.890008	GLIS2
MA0819.1	0.00175895	0.216784	0.429	0.361	0.944557	CLOCK
MA0468.1	0.00180062	0.195734	0.613	0.566	0.966934	DUX4
MA0113.1	0.00202938	0.187724	0.498	0.402	1	NR3C1
MA0510.1	0.00213715	0.175131	0.603	0.513	1	RFX5
MA0811.1	0.00222093	0.172339	0.617	0.536	1	TFAP2B
MA1419.1	0.00226393	0.180639	0.502	0.431	1	IRF4
MA0024.1	0.00247922	-0.19409	0.561	0.623	1	E2F1
MA0684.1	0.002531	0.176662	0.589	0.52	1	RUNX3
MA1149.1	0.00263371	0.172503	0.575	0.48	1	RARA::RXRG
MA0636.1	0.00265405	0.192822	0.537	0.455	1	BHLHE41
MA0052.3	0.00266122	-0.172143	0.554	0.628	1	MEF2A
MA0872.1	0.00292751	0.180225	0.519	0.46	1	TFAP2A(var.3)
MA0103.3	0.00292993	0.170588	0.676	0.611	1	ZEB1
MA0905.1	0.00300009	0.188078	0.662	0.598	1	HOXC10
MA0115.1	0.0031683	0.164601	0.125	0.143	1	NR1H2::RXRA
MA0145.3	0.00354365	-0.209036	0.76	0.784	1	TFCP2
MA0766.1	0.00360441	0.174166	0.603	0.532	1	GATA5
MA0620.2	0.00361902	0.182953	0.648	0.568	1	MITF
MA0051.1	0.0036506	0.160638	0.505	0.429	1	IRF2
MA0895.1	0.00366908	-0.170268	0.456	0.536	1	HMBOX1
MA0003.1	0.00434075	0.143112	0.512	0.456	1	TFAP2A
MA0642.1	0.00445515	-0.179034	0.669	0.777	1	EN2
MA0794.1	0.00468292	0.190655	0.481	0.422	1	PROX1
MA0891.1	0.00548718	0.159147	0.557	0.454	1	GSC2
MA1117.1	0.00566138	0.149135	0.599	0.511	1	RELB
MA0688.1	0.00579221	0.181856	0.568	0.52	1	TBX2
MA0674.1	0.00613836	-0.150258	0.721	0.762	1	NKX6-1
MA0052.2	0.00656171	-0.153129	0.526	0.587	1	MEF2A
MA0692.1	0.0069581	0.203336	0.53	0.483	1	TFEB
MA0735.1	0.00734115	0.176461	0.495	0.446	1	GLIS1
MA0057.1	0.00756598	0.145233	0.613	0.534	1	MZF1(var.2)
MA0750.1	0.00761741	0.152949	0.463	0.42	1	ZBTB7A
MA0527.1	0.00822566	-0.154583	0.547	0.616	1	ZBTB33
MA0524.1	0.00857601	0.146167	0.627	0.56	1	TFAP2C
MA0042.1	0.00880985	0.146326	0.523	0.464	1	FOXI1
MA1146.1	0.00952842	0.181203	0.502	0.436	1	NR1A4::RXRA
MA0650.1	0.0101035	-0.132422	0.784	0.801	1	HOXA13
MA0903.1	0.0105338	-0.157835	0.7	0.747	1	HOXB3
MA0772.1	0.0108991	0.136899	0.509	0.456	1	IRF7
MA0826.1	0.0123363	0.169805	0.582	0.538	1	OLIG1
MA0878.1	0.0162455	-0.133456	0.725	0.763	1	CDX1
MA0148.3	0.0166113	0.13883	0.599	0.549	1	FOXA1
MA0043.2	0.0181352	0.125577	0.509	0.447	1	HLF
MA0724.1	0.0182158	-0.156808	0.61	0.698	1	VENTX
MA1115.1	0.0184907	-0.138461	0.78	0.795	1	POU5F1
MA0612.1	0.0198537	-0.135438	0.718	0.747	1	EMX1
MA0600.2	0.0198571	-0.143951	0.725	0.778	1	RFX2
MA0037.3	0.0199678	0.145384	0.596	0.523	1	GATA3
MA0637.1	0.0208523	0.123169	0.551	0.484	1	CENPB
MA0899.1	0.021536	-0.13037	0.739	0.799	1	HOXA10
MA0647.1	0.0219417	-0.143342	0.829	0.844	1	GRHL1
MA0908.1	0.0263482	0.139814	0.69	0.612	1	HOXD11
MA0864.1	0.02684	-0.11634	0.578	0.652	1	E2F2
MA0523.1	0.0286472	0.157555	0.415	0.369	1	TCF7L2
MA0668.1	0.0293773	0.134875	0.551	0.507	1	NEUROD2
MA0060.2	0.032465	0.12778	0.62	0.59	1	NFYA
MA0157.1	0.0335349	0.102132	0.645	0.614	1	FOXO3
MA0077.1	0.0358713	0.150307	0.62	0.571	1	SOX9
MA0665.1	0.0405396	0.131658	0.69	0.622	1	MSC
MA0695.1	0.0406697	0.107838	0.509	0.469	1	ZBTB7C
MA0464.2	0.0431976	0.140509	0.578	0.509	1	BHLHE40
MA0095.2	0.0443735	0.117807	0.537	0.51	1	YY1
MA0768.1	0.0448095	0.12191	0.366	0.361	1	LEF1
MA0845.1	0.0465622	0.13427	0.491	0.462	1	FOXB1
MA0796.1	0.0492044	0.109502	0.509	0.439	1	TGIF1
MA0113.3	0.0507849	0.145738	0.254	0.22	1	NR3C1
MA0680.1	0.0544374	-0.109567	0.669	0.719	1	PAX7
MA0651.1	0.0559456	0.117985	0.645	0.591	1	HOXC11
MA0773.1	0.0559862	-0.129519	0.606	0.629	1	MEF2D
MA0733.1	0.0563362	0.102342	0.537	0.497	1	EGR4
MA0727.1	0.0571903	0.140169	0.289	0.217	1	NR3C2
MA0755.1	0.0581472	0.10783	0.624	0.597	1	CUX2
MA0511.2	0.0685063	0.124883	0.564	0.521	1	RUNX2
MA0888.1	0.0729571	-0.102475	0.739	0.743	1	EVX2
MA0770.1	0.0764378	-0.102098	0.554	0.594	1	HSF2
MA0131.1	0.0800963	0.115432	0.422	0.365	1	HINFP
MA0660.1	0.0827253	-0.12181	0.61	0.625	1	MEF2B
MA0818.1	0.084931	0.134517	0.564	0.537	1	BHLHE22
MA0507.1	0.085965	-0.116218	0.746	0.783	1	POU2F2
MA0754.1	0.087453	0.119461	0.662	0.631	1	CUX1
MA0798.1	0.0898913	-0.100236	0.711	0.744	1	RFX3
MA1150.1	0.10345	-0.124493	0.516	0.556	1	RORB
MA0827.1	0.104404	0.11737	0.557	0.54	1	OLIG3
MA0678.1	0.109729	0.112243	0.603	0.562	1	OLIG2
MA0060.3	0.120673	0.107694	0.596	0.566	1	NFYA
MA0776.1	0.125635	0.100704	0.526	0.475	1	MYBL1
MA0887.1	0.133465	-0.106023	0.718	0.719	1	EVX1
MA0775.1	0.149356	0.100404	0.439	0.418	1	MEIS3
MA1421.1	0.170246	-0.107514	0.216	0.277	1	TCF7L1
MA0042.2	0.175826	0.100534	0.638	0.619	1	FOXI1
MA0033.2	0.175826	0.100534	0.638	0.619	1	FOXL1
MA0847.1	0.175826	0.100534	0.638	0.619	1	FOXD2
MA0848.1	0.175826	0.100534	0.638	0.619	1	FOXO4
MA0849.1	0.175826	0.100534	0.638	0.619	1	FOXO6
MA0850.1	0.175826	0.100534	0.638	0.619	1	FOXP3
MA1151.1	0.17928	-0.107667	0.495	0.522	1	RORC

## Sheet: CNT_PC
	p_val	avg_log2FC	pct.1	pct.2	p_val_adj	gene
MA0156.1	0	1.55437	0.922	0.58	0	FEV
MA0080.2	0	1.72201	0.927	0.532	0	SPI1
MA0099.2	0	3.39097	0.971	0.635	0	FOS::JUN
MA0462.1	0	2.9452	0.95	0.557	0	BATF::JUN
MA0473.1	0	1.51594	0.928	0.559	0	ELF1
MA0475.1	0	1.31402	0.92	0.556	0	FLI1
MA0476.1	0	3.5642	0.964	0.604	0	FOS
MA0477.1	0	3.53222	0.971	0.636	0	FOSL1
MA0478.1	0	3.53617	0.973	0.644	0	FOSL2
MA0489.1	0	3.60747	0.968	0.605	0	JUN(var.2)
MA0490.1	0	3.65744	0.97	0.623	0	JUNB
MA0491.1	0	3.58676	0.968	0.633	0	JUND
MA0598.1	0	1.21593	0.827	0.414	0	EHF
MA0136.2	0	1.51946	0.937	0.617	0	ELF5
MA0655.1	0	3.19795	0.963	0.613	0	JDP2
MA0841.1	0	2.85609	0.954	0.596	0	NFE2
MA1101.1	0	2.44458	0.93	0.526	0	BACH2
MA0099.3	0	3.54227	0.97	0.633	0	FOS::JUN
MA1128.1	0	3.71335	0.972	0.626	0	FOSL1::JUN
MA1130.1	0	3.72563	0.97	0.626	0	FOSL2::JUN
MA1132.1	0	2.94552	0.972	0.673	0	JUN::JUNB
MA1134.1	0	3.6078	0.971	0.631	0	FOS::JUNB
MA1135.1	0	3.46948	0.968	0.645	0	FOSB::JUNB
MA1137.1	0	3.55934	0.971	0.629	0	FOSL1::JUNB
MA1138.1	0	3.57584	0.971	0.626	0	FOSL2::JUNB
MA1141.1	0	3.75455	0.972	0.616	0	FOS::JUND
MA1142.1	0	3.51406	0.971	0.641	0	FOSL1::JUND
MA1144.1	0	3.55859	0.97	0.635	0	FOSL2::JUND
MA0081.1	1.87251e-303	1.04459	0.759	0.327	1.00554e-300	SPIB
MA0501.1	3.02029e-298	1.83253	0.914	0.552	1.6219e-295	MAF::NFE2
MA0640.1	4.26194e-293	1.23065	0.93	0.66	2.28866e-290	ELF3
MA0105.3	9.99603e-278	1.23181	0.827	0.459	5.36787e-275	NFKB1
MA0137.2	6.72717e-271	1.05932	0.794	0.418	3.61249e-268	STAT1
MA0105.1	1.61634e-261	1.2175	0.791	0.409	8.67977e-259	NFKB1
MA0598.2	1.01279e-260	1.12361	0.91	0.631	5.43867e-258	EHF
MA0107.1	1.23689e-256	1.14725	0.808	0.444	6.64208e-254	RELA
MA0101.1	1.61097e-252	1.16805	0.815	0.468	8.65091e-250	REL
MA0137.3	2.7949e-248	1.00235	0.78	0.4	1.50086e-245	STAT1
MA0645.1	5.60232e-240	0.974855	0.848	0.549	3.00844e-237	ETV6
MA0687.1	1.1029e-232	0.857842	0.818	0.469	5.92256e-230	SPIC
MA0090.1	2.2589e-225	1.18919	0.685	0.316	1.21303e-222	TEAD1
MA0080.4	3.05147e-223	0.885185	0.844	0.541	1.63864e-220	SPI1
MA0495.2	3.06346e-221	1.10448	0.718	0.371	1.64508e-218	MAFF
MA0144.2	5.57977e-219	0.928215	0.743	0.407	2.99634e-216	STAT3
MA0090.2	6.49208e-217	1.15637	0.678	0.315	3.48625e-214	TEAD1
MA0496.2	4.09082e-215	1.08195	0.664	0.331	2.19677e-212	MAFK
MA0809.1	3.06263e-214	1.17229	0.685	0.33	1.64463e-211	TEAD4
MA0528.1	1.0574e-213	0.463881	0.684	0.328	5.67825e-211	ZNF263
MA0808.1	4.70715e-212	1.19725	0.671	0.316	2.52774e-209	TEAD3
MA0149.1	2.27456e-209	0.674702	0.725	0.39	1.22144e-206	EWSR1-FLI1
MA0039.3	2.93982e-203	0.984526	0.779	0.458	1.57869e-200	KLF4
MA1121.1	4.41513e-198	1.11754	0.703	0.374	2.37093e-195	TEAD2
MA0599.1	1.54535e-197	0.462165	0.822	0.549	8.29851e-195	KLF5
MA1107.1	1.71736e-197	0.785589	0.834	0.547	9.2222e-195	KLF9
MA0641.1	6.57562e-193	0.894359	0.861	0.598	3.53111e-190	ELF4
MA0488.1	6.91366e-188	1.00239	0.786	0.469	3.71264e-185	JUN
MA0073.1	1.73757e-187	0.685338	0.792	0.478	9.33077e-185	RREB1
MA0102.3	2.03377e-187	0.847894	0.668	0.339	1.09213e-184	CEBPA
MA0511.1	7.78696e-184	0.93607	0.74	0.414	4.1816e-181	RUNX2
MA0150.1	2.20296e-183	1.12891	0.861	0.59	1.18299e-180	NFE2L2
MA0161.1	1.27591e-180	0.683648	0.642	0.312	6.85161e-178	NFIC
MA0750.2	2.55554e-179	0.735167	0.884	0.642	1.37232e-176	ZBTB7A
MA0130.1	1.22514e-173	0.731957	0.718	0.403	6.579e-171	ZNF354C
MA1114.1	3.96053e-169	0.933643	0.745	0.445	2.1268e-166	PBX3
MA1100.1	7.45231e-162	0.740372	0.729	0.423	4.00189e-159	ASCL1
MA0105.2	9.37678e-161	0.849225	0.763	0.476	5.03533e-158	NFKB1
MA0056.1	4.89658e-154	0.381586	0.68	0.388	2.62946e-151	MZF1
MA0076.2	7.1376e-154	0.712383	0.847	0.609	3.83289e-151	ELK4
MA0698.1	2.40293e-153	0.921101	0.725	0.43	1.29037e-150	ZBTB18
MA0137.1	4.95651e-153	0.655947	0.777	0.518	2.66165e-150	STAT1
MA1109.1	2.28639e-152	0.923762	0.676	0.371	1.22779e-149	NEUROD1
MA1155.1	6.72385e-151	0.853769	0.708	0.417	3.61071e-148	ZSCAN4
MA0050.2	4.69946e-149	0.507162	0.77	0.498	2.52361e-146	IRF1
MA1418.1	8.66299e-149	0.642301	0.799	0.545	4.65203e-146	IRF3
MA0762.1	1.29195e-148	0.717926	0.789	0.54	6.93779e-146	ETV2
MA0048.1	1.58438e-148	0.755763	0.675	0.385	8.50811e-146	NHLH1
MA0492.1	8.4677e-148	0.867116	0.761	0.488	4.54716e-145	JUND(var.2)
MA0473.2	4.73631e-144	0.745468	0.848	0.645	2.5434e-141	ELF1
MA0154.2	1.08781e-143	0.762675	0.683	0.381	5.84155e-141	EBF1
MA0048.2	2.02464e-143	0.760975	0.693	0.413	1.08723e-140	NHLH1
MA1123.1	2.6135e-143	0.916382	0.678	0.386	1.40345e-140	TWIST1
MA0653.1	2.03088e-142	0.692574	0.771	0.513	1.09058e-139	IRF9
MA0805.1	2.68913e-142	0.837586	0.73	0.466	1.44406e-139	TBX1
MA0051.1	3.09486e-142	0.63706	0.744	0.48	1.66194e-139	IRF2
MA0018.3	7.61875e-141	0.879384	0.817	0.577	4.09127e-138	CREB1
MA0154.3	1.53299e-138	0.812286	0.682	0.413	8.23218e-136	EBF1
MA0138.2	9.38701e-138	0.725044	0.625	0.331	5.04082e-135	REST
MA0466.1	1.16489e-136	0.754318	0.682	0.413	6.25547e-134	CEBPB
MA0778.1	2.99875e-136	0.781404	0.731	0.471	1.61033e-133	NFKB2
MA0106.1	3.50168e-136	0.784468	0.673	0.387	1.8804e-133	TP53
MA0442.1	9.37809e-134	0.508718	0.534	0.26	5.03604e-131	SOX10
MA0671.1	1.50429e-132	0.804401	0.625	0.353	8.07801e-130	NFIX
MA0510.1	9.04815e-132	0.7093	0.745	0.498	4.85886e-129	RFX5
MA0517.1	1.70225e-130	0.552823	0.77	0.537	9.14109e-128	STAT1::STAT2
MA0119.1	2.29676e-129	0.833283	0.626	0.359	1.23336e-126	NFIC::TLX1
MA0746.1	7.86631e-129	0.398787	0.819	0.599	4.22421e-126	SP3
MA1117.1	1.20334e-128	0.687034	0.703	0.432	6.46191e-126	RELB
MA0691.1	2.48628e-126	0.794133	0.652	0.375	1.33513e-123	TFAP4
MA0080.1	2.70267e-126	0.465082	0.826	0.617	1.45134e-123	SPI1
MA0098.1	2.70267e-126	0.465082	0.826	0.617	1.45134e-123	ETS1
MA0103.2	1.52938e-125	0.735212	0.872	0.68	8.21276e-123	ZEB1
MA0807.1	3.80197e-125	0.785049	0.741	0.486	2.04166e-122	TBX5
MA0062.1	3.30989e-122	0.594977	0.775	0.551	1.77741e-119	GABPA
MA0036.1	4.42231e-122	0.385755	0.654	0.39	2.37478e-119	GATA2
MA0522.2	1.54984e-121	0.750088	0.831	0.618	8.32263e-119	TCF3
MA0801.1	6.05905e-121	0.774693	0.748	0.504	3.25371e-118	MGA
MA0803.1	6.05905e-121	0.774693	0.748	0.504	3.25371e-118	TBX15
MA0731.1	2.95813e-119	0.659196	0.757	0.518	1.58852e-116	BCL6B
MA0138.1	1.44422e-118	0.617019	0.623	0.342	7.75547e-116	REST
MA0095.1	1.95711e-117	0.52759	0.626	0.366	1.05097e-114	YY1
MA1126.1	2.49525e-116	0.716216	0.796	0.58	1.33995e-113	FOS::JUN(var.2)
MA0103.3	5.07441e-116	0.666829	0.825	0.635	2.72496e-113	ZEB1
MA0820.1	1.54255e-115	0.736436	0.793	0.554	8.28348e-113	FIGLA
MA0508.1	4.76221e-114	0.524118	0.716	0.484	2.55731e-111	PRDM1
MA1120.1	8.40074e-114	0.703205	0.617	0.355	4.5112e-111	SOX13
MA0513.1	2.75038e-113	0.733394	0.647	0.393	1.47695e-110	SMAD2::SMAD3::SMAD4
MA0079.1	7.57054e-113	0.459186	0.805	0.587	4.06538e-110	SP1
MA0091.1	8.6332e-113	0.710855	0.721	0.47	4.63603e-110	TAL1::TCF3
MA0050.1	1.15367e-112	0.552978	0.748	0.513	6.1952e-110	IRF1
MA0835.1	1.26828e-112	0.698491	0.788	0.554	6.81064e-110	BATF3
MA0833.1	5.42968e-111	0.663876	0.767	0.538	2.91574e-108	ATF4
MA0161.2	1.0033e-110	0.715242	0.575	0.324	5.38771e-108	NFIC
MA0690.1	9.1183e-110	0.677336	0.641	0.392	4.89653e-107	TBX21
MA0162.2	1.49085e-109	0.331961	0.804	0.596	8.00586e-107	EGR1
MA0155.1	8.05937e-109	0.601969	0.668	0.421	4.32788e-106	INSM1
MA0007.2	1.45914e-108	0.728189	0.481	0.244	7.8356e-106	AR
MA0800.1	1.81374e-108	0.675174	0.659	0.421	9.7398e-106	EOMES
MA0657.1	2.37421e-108	0.579622	0.747	0.527	1.27495e-105	KLF13
MA0017.1	1.93557e-107	0.791922	0.149	0.095	1.0394e-104	NR2F1
MA0652.1	2.58171e-107	0.588398	0.765	0.55	1.38638e-104	IRF8
MA1124.1	3.01257e-107	0.63006	0.703	0.458	1.61775e-104	ZNF24
MA0659.1	2.34793e-106	0.667107	0.499	0.274	1.26084e-103	MAFG
MA0738.1	1.0818e-105	0.70745	0.686	0.428	5.80926e-103	HIC2
MA1131.1	1.35882e-105	0.703797	0.792	0.588	7.29689e-103	FOSL2::JUN(var.2)
MA0830.1	1.74031e-105	0.682147	0.83	0.642	9.34547e-103	TCF4
MA0670.1	2.23244e-105	0.682593	0.635	0.383	1.19882e-102	NFIA
MA0495.1	3.733e-105	0.651722	0.593	0.35	2.00462e-102	MAFF
MA0106.3	4.68583e-104	0.690428	0.619	0.38	2.51629e-101	TP53
MA1420.1	1.35555e-103	0.568585	0.695	0.468	7.2793e-101	IRF5
MA0511.2	2.38591e-103	0.597727	0.701	0.479	1.28123e-100	RUNX2
MA0148.1	8.64041e-103	0.570069	0.635	0.397	4.6399e-100	FOXA1
MA1145.1	3.71518e-102	0.695945	0.78	0.573	1.99505e-99	FOSL2::JUND(var.2)
MA1116.1	6.92516e-102	0.58838	0.705	0.484	3.71881e-99	RBPJ
MA0665.1	2.81567e-101	0.653605	0.74	0.515	1.51202e-98	MSC
MA0684.1	5.27472e-101	0.594591	0.682	0.46	2.83252e-98	RUNX3
MA0148.2	1.05291e-100	0.563549	0.639	0.396	5.65411e-98	FOXA1
MA0745.1	4.3229e-100	0.669145	0.821	0.626	2.3214e-97	SNAI2
MA0741.1	3.97984e-99	0.347313	0.782	0.574	2.13717e-96	KLF16
MA0797.1	4.56395e-99	0.686151	0.666	0.426	2.45084e-96	TGIF2
MA0689.1	1.395e-98	0.615154	0.621	0.377	7.49116e-96	TBX20
MA1154.1	2.27343e-98	0.592617	0.684	0.466	1.22083e-95	ZNF282
MA0057.1	3.62128e-97	0.532446	0.726	0.492	1.94463e-94	MZF1(var.2)
MA0597.1	2.98603e-96	0.600371	0.602	0.364	1.6035e-93	THAP1
MA0003.2	3.37618e-96	0.55192	0.746	0.523	1.81301e-93	TFAP2A
MA0003.1	4.0001e-96	0.449725	0.725	0.509	2.14805e-93	TFAP2A
MA0524.1	4.58946e-96	0.516431	0.744	0.517	2.46454e-93	TFAP2C
MA1419.1	5.03138e-96	0.560996	0.753	0.554	2.70185e-93	IRF4
MA0747.1	1.01998e-95	0.363265	0.773	0.579	5.47728e-93	SP8
MA0595.1	2.11231e-94	0.66193	0.698	0.471	1.13431e-91	SREBF1
MA0523.1	6.25962e-94	0.537084	0.549	0.321	3.36142e-91	TCF7L2
MA0744.1	2.73989e-93	0.576881	0.737	0.51	1.47132e-90	SCRT2
MA0079.3	1.57112e-92	0.263817	0.719	0.51	8.43691e-90	SP1
MA0782.1	2.21475e-92	0.685637	0.707	0.494	1.18932e-89	PKNOX1
MA0009.2	4.33722e-92	0.610134	0.722	0.516	2.32909e-89	T
MA0814.1	2.95813e-91	0.583843	0.77	0.583	1.58852e-88	TFAP2C(var.2)
MA0783.1	6.11672e-91	0.676828	0.71	0.482	3.28468e-88	PKNOX2
MA0824.1	3.72142e-90	0.653642	0.803	0.617	1.9984e-87	ID4
MA1119.1	1.64407e-89	0.563892	0.779	0.583	8.82866e-87	SIX2
MA0479.1	2.47454e-89	0.562758	0.664	0.452	1.32883e-86	FOXH1
MA0471.1	4.19168e-88	0.366898	0.671	0.455	2.25093e-85	E2F6
MA0069.1	4.66103e-88	0.56309	0.722	0.517	2.50297e-85	Pax6
MA0496.1	1.47481e-87	0.578952	0.553	0.328	7.91975e-85	MAFK
MA0667.1	1.85326e-87	0.583729	0.66	0.442	9.95201e-85	MYF6
MA0688.1	1.31177e-86	0.577258	0.647	0.424	7.0442e-84	TBX2
MA1149.1	2.88533e-86	0.614405	0.689	0.469	1.54942e-83	RARA::RXRG
MA0775.1	9.3238e-86	0.577102	0.598	0.374	5.00688e-83	MEIS3
MA0442.2	2.20907e-85	0.532005	0.56	0.341	1.18627e-82	SOX10
MA0810.1	2.83082e-85	0.462275	0.727	0.537	1.52015e-82	TFAP2A(var.2)
MA1146.1	9.7615e-85	0.589189	0.586	0.363	5.24192e-82	NR1A4::RXRA
MA0070.1	1.04467e-84	0.524386	0.724	0.526	5.60985e-82	PBX1
MA0743.1	1.22464e-84	0.579566	0.738	0.545	6.57633e-82	SCRT1
MA0656.1	3.41062e-84	0.597701	0.775	0.605	1.8315e-81	JDP2(var.2)
MA0113.1	4.84915e-83	0.533627	0.574	0.356	2.60399e-80	NR3C1
MA0098.3	1.61983e-82	0.521089	0.736	0.54	8.69849e-80	ETS1
MA0159.1	5.76528e-82	0.600685	0.665	0.449	3.09595e-79	RARA::RXRA
MA0812.1	7.04e-82	0.513598	0.762	0.565	3.78048e-79	TFAP2B(var.2)
MA0796.1	1.38533e-81	0.59717	0.653	0.433	7.43922e-79	TGIF1
MA0596.1	2.56613e-81	0.628495	0.72	0.509	1.37801e-78	SREBF2
MA0802.1	3.45001e-81	0.579912	0.674	0.467	1.85266e-78	TBR1
MA0752.1	5.22549e-81	0.52714	0.726	0.531	2.80609e-78	ZNF410
MA0504.1	2.75034e-80	0.500544	0.376	0.203	1.47693e-77	NR2C2
MA0148.3	1.01732e-78	0.5084	0.61	0.403	5.46299e-76	FOXA1
MA0524.2	1.40274e-78	0.509569	0.703	0.501	7.5327e-76	TFAP2C
MA0600.1	1.90136e-78	0.500206	0.812	0.638	1.02103e-75	RFX2
MA0066.1	3.7874e-78	0.625935	0.646	0.44	2.03383e-75	PPARG
MA0867.1	5.48206e-78	0.495395	0.651	0.452	2.94387e-75	SOX4
MA0105.4	7.93193e-78	0.576605	0.729	0.543	4.25944e-75	NFKB1
MA0734.1	2.13624e-77	0.510109	0.657	0.46	1.14716e-74	GLI2
MA0112.2	6.79302e-77	0.592659	0.673	0.471	3.64785e-74	ESR1
MA0258.1	3.46286e-76	0.65723	0.652	0.439	1.85956e-73	ESR2
MA0813.1	5.43163e-76	0.493244	0.691	0.508	2.91678e-73	TFAP2B(var.3)
MA0727.1	7.33732e-76	0.601271	0.321	0.17	3.94014e-73	NR3C2
MA0806.1	7.34371e-76	0.608409	0.703	0.51	3.94357e-73	TBX4
MA0760.1	3.03372e-75	0.490826	0.699	0.511	1.62911e-72	ERF
MA0083.2	5.43876e-75	0.523326	0.714	0.534	2.92061e-72	SRF
MA0486.1	2.87858e-74	0.536754	0.641	0.443	1.5458e-71	HSF1
MA0811.1	3.04691e-74	0.495003	0.723	0.535	1.63619e-71	TFAP2B
MA0065.1	1.93766e-73	0.597646	0.202	0.119	1.04053e-70	PPARG::RXRA
MA0669.1	7.66824e-73	0.522817	0.663	0.472	4.11785e-70	NEUROG2
MA0730.1	8.09137e-73	0.622259	0.639	0.446	4.34507e-70	RARA(var.2)
MA1113.1	8.61331e-73	0.509329	0.634	0.439	4.62535e-70	PBX2
MA0646.1	8.64518e-73	0.501529	0.602	0.41	4.64246e-70	GCM1
MA0753.1	4.16797e-72	0.501576	0.753	0.584	2.2382e-69	ZNF740
MA0083.1	5.06843e-72	0.5223	0.664	0.471	2.72174e-69	SRF
MA0838.1	9.6714e-71	0.488678	0.579	0.38	5.19354e-68	CEBPG
MA0815.1	1.16111e-70	0.471057	0.704	0.526	6.23516e-68	TFAP2C(var.3)
MA0113.3	4.44599e-70	0.571969	0.305	0.174	2.3875e-67	NR3C1
MA0003.3	8.15486e-70	0.439682	0.737	0.554	4.37916e-67	TFAP2A
MA0468.1	1.75592e-69	0.449629	0.707	0.527	9.42927e-67	DUX4
MA0474.2	3.18652e-69	0.478784	0.716	0.545	1.71116e-66	ERG
MA1136.1	2.36547e-67	0.527508	0.783	0.608	1.27026e-64	FOSB::JUNB(var.2)
MA0163.1	3.47748e-67	0.394364	0.677	0.5	1.86741e-64	PLAG1
MA0865.1	2.64022e-66	0.423522	0.684	0.5	1.4178e-63	E2F8
MA0157.1	1.86771e-65	0.454502	0.621	0.428	1.00296e-62	FOXO3
MA0112.1	2.51212e-65	0.476248	0.699	0.515	1.34901e-62	ESR1
MA0152.1	6.45156e-65	0.41548	0.775	0.619	3.46449e-62	NFATC2
MA1115.1	1.67585e-64	0.441826	0.689	0.511	8.99933e-62	POU5F1
MA0767.1	4.84e-64	0.452677	0.588	0.392	2.59908e-61	GCM2
MA0844.1	6.07772e-64	0.48986	0.77	0.591	3.26373e-61	XBP1
MA0856.1	7.6896e-64	0.543899	0.187	0.123	4.12931e-61	RXRG
MA1148.1	6.1731e-63	0.491902	0.374	0.225	3.31495e-60	PPARA::RXRA
MA0872.1	9.44858e-63	0.423839	0.684	0.504	5.07389e-60	TFAP2A(var.3)
MA0079.2	1.72954e-62	0.230184	0.696	0.519	9.28764e-60	SP1
MA0258.2	5.60879e-62	0.559178	0.67	0.472	3.01192e-59	ESR2
MA0855.1	5.65595e-62	0.529783	0.214	0.129	3.03725e-59	RXRB
MA1127.1	6.06206e-62	0.526239	0.808	0.666	3.25533e-59	FOSB::JUN
MA0088.2	6.64849e-62	0.500887	0.625	0.452	3.57024e-59	ZNF143
MA0498.2	6.07072e-61	0.447158	0.493	0.311	3.25997e-58	MEIS1
MA0673.1	3.03668e-60	0.462179	0.662	0.488	1.6307e-57	NKX2-8
MA0115.1	6.42738e-60	0.512284	0.215	0.13	3.4515e-57	NR1H2::RXRA
MA0002.1	1.62783e-59	0.427384	0.617	0.443	8.74146e-57	RUNX1
MA0837.1	4.47773e-59	0.440025	0.588	0.423	2.40454e-56	CEBPE
MA1139.1	4.49836e-59	0.503989	0.802	0.651	2.41562e-56	FOSL2::JUNB(var.2)
MA1152.1	4.84036e-59	0.402986	0.569	0.393	2.59927e-56	SOX15
MA0866.1	6.78365e-59	0.423738	0.594	0.417	3.64282e-56	SOX21
MA0083.3	1.26662e-58	0.479181	0.716	0.555	6.80177e-56	SRF
MA0696.1	1.57699e-58	0.417424	0.614	0.434	8.46845e-56	ZIC1
MA0804.1	2.10075e-58	0.455703	0.671	0.5	1.1281e-55	TBX19
MA0508.2	3.21132e-57	0.416893	0.715	0.554	1.72448e-54	PRDM1
MA0839.1	5.21651e-57	0.464596	0.69	0.531	2.80127e-54	CREB3L1
MA0077.1	4.69171e-56	0.456243	0.58	0.411	2.51945e-53	SOX9
MA1110.1	5.22607e-56	0.486367	0.674	0.5	2.8064e-53	NR1H4
MA1118.1	7.55817e-56	0.414556	0.749	0.611	4.05873e-53	SIX1
MA0772.1	4.34088e-55	0.373247	0.711	0.551	2.33105e-52	IRF7
MA1147.1	1.01016e-54	0.44879	0.621	0.44	5.42458e-52	NR4A2::RXRA
MA0466.2	1.17362e-54	0.424256	0.604	0.439	6.30231e-52	CEBPB
MA0481.2	2.38678e-54	0.41124	0.613	0.434	1.2817e-51	FOXP1
MA0516.1	2.38853e-54	0.191173	0.742	0.593	1.28264e-51	SP2
MA0819.1	3.35452e-53	0.460253	0.57	0.401	1.80138e-50	CLOCK
MA0593.1	1.0896e-52	0.388624	0.619	0.449	5.85118e-50	FOXP2
MA0693.2	7.03545e-52	0.448753	0.596	0.425	3.77804e-49	VDR
MA0475.2	1.01356e-50	0.403323	0.712	0.569	5.44282e-48	FLI1
MA0100.3	1.15355e-50	0.424848	0.646	0.483	6.19455e-48	MYB
MA0751.1	1.77805e-50	0.374719	0.581	0.411	9.54814e-48	ZIC4
MA0525.1	3.35173e-50	0.482005	0.683	0.523	1.79988e-47	TP63
MA0648.1	1.55746e-49	0.40123	0.622	0.459	8.36356e-47	GSC
MA0836.1	5.19176e-49	0.402762	0.577	0.424	2.78798e-46	CEBPD
MA0106.2	9.45243e-49	0.464089	0.677	0.518	5.07596e-46	TP53
MA0799.1	7.22e-48	0.401525	0.819	0.692	3.87714e-45	RFX4
MA0672.1	1.04969e-47	0.403852	0.662	0.501	5.63685e-45	NKX2-3
MA1103.1	1.27437e-47	0.369932	0.609	0.441	6.84338e-45	FOXK2
MA0685.1	2.49538e-47	0.246146	0.801	0.685	1.34002e-44	SP4
MA0768.1	3.75085e-47	0.382048	0.495	0.336	2.01421e-44	LEF1
MA0774.1	1.06033e-46	0.394334	0.574	0.407	5.69395e-44	MEIS2
MA1106.1	3.18329e-46	0.4061	0.685	0.536	1.70942e-43	HIF1A
MA0014.3	6.84515e-46	0.386998	0.727	0.582	3.67585e-43	PAX5
MA0750.1	1.00304e-45	0.340441	0.698	0.557	5.38634e-43	ZBTB7A
MA0104.4	1.21645e-45	0.397465	0.622	0.467	6.53233e-43	MYCN
MA0781.1	1.38893e-45	0.40923	0.735	0.6	7.45854e-43	PAX9
MA0093.1	3.916e-45	0.40257	0.652	0.491	2.10289e-42	USF1
MA0779.1	4.98171e-45	0.391972	0.756	0.621	2.67518e-42	PAX1
MA0863.1	5.03399e-45	0.380855	0.637	0.477	2.70325e-42	MTF1
MA0156.2	7.80394e-45	0.381952	0.654	0.517	4.19072e-42	FEV
MA0147.3	1.32538e-44	0.398649	0.615	0.457	7.11728e-42	MYC
MA0714.1	2.47614e-44	0.367426	0.603	0.441	1.32969e-41	PITX3
MA0486.2	3.49854e-44	0.392557	0.646	0.493	1.87872e-41	HSF1
MA0058.3	8.16447e-44	0.403844	0.615	0.45	4.38432e-41	MAX
MA0884.1	1.76346e-43	0.361885	0.685	0.547	9.46977e-41	DUXA
MA0697.1	2.74755e-43	0.329493	0.571	0.415	1.47543e-40	ZIC3
MA0868.1	4.60108e-43	0.34554	0.599	0.439	2.47078e-40	SOX8
MA0891.1	6.57063e-43	0.3761	0.619	0.459	3.52843e-40	GSC2
MA0058.2	9.5098e-43	0.469656	0.635	0.481	5.10676e-40	MAX
MA0028.1	1.07244e-42	0.337637	0.702	0.566	5.75899e-40	ELK1
MA0141.3	3.77377e-42	-0.616561	0.53	0.641	2.02652e-39	ESRRB
MA0852.2	4.77008e-42	0.360131	0.613	0.458	2.56153e-39	FOXK1
MA0600.2	6.736e-42	0.376844	0.82	0.715	3.61723e-39	RFX2
MA0042.2	4.05752e-41	0.354	0.62	0.47	2.17889e-38	FOXI1
MA0033.2	4.05752e-41	0.354	0.62	0.47	2.17889e-38	FOXL1
MA0847.1	4.05752e-41	0.354	0.62	0.47	2.17889e-38	FOXD2
MA0848.1	4.05752e-41	0.354	0.62	0.47	2.17889e-38	FOXO4
MA0849.1	4.05752e-41	0.354	0.62	0.47	2.17889e-38	FOXO6
MA0850.1	4.05752e-41	0.354	0.62	0.47	2.17889e-38	FOXP3
MA0037.1	2.29832e-40	0.326498	0.611	0.459	1.2342e-37	GATA3
MA0737.1	1.10604e-39	0.375553	0.633	0.493	5.93942e-37	GLIS3
MA1133.1	2.23353e-39	0.406466	0.757	0.629	1.1994e-36	JUN::JUNB(var.2)
MA0506.1	4.4022e-39	-0.31081	0.541	0.669	2.36398e-36	NRF1
MA0014.2	6.71419e-39	0.365016	0.718	0.583	3.60552e-36	PAX5
MA0771.1	7.10247e-39	0.365165	0.585	0.447	3.81403e-36	HSF4
MA0259.1	1.18348e-37	0.359551	0.642	0.502	6.35526e-35	ARNT::HIF1A
MA1108.1	9.78482e-37	0.350076	0.653	0.518	5.25445e-34	MXI1
MA0795.1	5.72107e-36	0.352987	0.671	0.544	3.07222e-33	SMAD3
MA0861.1	6.07913e-36	0.363673	0.663	0.527	3.26449e-33	TP73
MA0822.1	8.35981e-36	0.376568	0.574	0.446	4.48922e-33	HES7
MA0842.1	7.08592e-35	0.342063	0.586	0.442	3.80514e-32	NRL
MA0905.1	1.17303e-34	0.330827	0.737	0.617	6.29915e-32	HOXC10
MA0695.1	1.70696e-34	0.295389	0.654	0.519	9.16638e-32	ZBTB7C
MA0024.1	1.86043e-34	-0.335822	0.526	0.668	9.99053e-32	E2F1
MA0638.1	5.45253e-34	0.337154	0.666	0.537	2.92801e-31	CREB3
MA0481.1	9.06089e-34	0.228765	0.61	0.479	4.8657e-31	FOXP1
MA0763.1	1.51638e-33	0.335127	0.669	0.549	8.14297e-31	ETV3
MA1421.1	3.05796e-33	0.307234	0.357	0.229	1.64212e-30	TCF7L1
MA0074.1	3.73697e-33	0.341036	0.548	0.409	2.00675e-30	RXRA::VDR
MA0112.3	3.97893e-33	0.35308	0.618	0.481	2.13669e-30	ESR1
MA0834.1	4.99874e-33	0.366158	0.758	0.642	2.68432e-30	ATF7
MA0765.1	5.89375e-33	0.31974	0.678	0.542	3.16495e-30	ETV5
MA0729.1	2.07512e-32	0.323575	0.557	0.412	1.11434e-29	RARA
MA0758.1	2.52734e-32	0.298688	0.599	0.467	1.35718e-29	E2F7
MA0770.1	3.44413e-32	0.323723	0.62	0.492	1.8495e-29	HSF2
MA0059.1	1.32006e-31	0.333998	0.625	0.491	7.08873e-29	MAX::MYC
MA0031.1	1.43723e-31	0.305305	0.599	0.465	7.71793e-29	FOXD1
MA0157.2	1.43723e-31	0.305305	0.599	0.465	7.71793e-29	FOXO3
MA0507.1	1.78749e-31	0.276255	0.723	0.61	9.59882e-29	POU2F2
MA0733.1	3.95266e-31	0.259472	0.752	0.65	2.12258e-28	EGR4
MA0845.1	5.04578e-31	0.28025	0.574	0.449	2.70958e-28	FOXB1
MA0846.1	5.63985e-31	0.267307	0.64	0.527	3.0286e-28	FOXC2
MA0076.1	1.2156e-29	0.314127	0.674	0.563	6.52779e-27	ELK4
MA1143.1	1.86194e-29	0.31543	0.781	0.678	9.99864e-27	FOSL1::JUND(var.2)
MA0028.2	3.48314e-29	0.3093	0.664	0.541	1.87045e-26	ELK1
MA0032.2	3.07989e-28	0.264345	0.638	0.534	1.6539e-25	FOXC1
MA0831.1	6.19586e-28	0.316125	0.638	0.521	3.32718e-25	TFE3
MA0823.1	9.65492e-28	0.326613	0.59	0.468	5.18469e-25	HEY1
MA0649.1	1.44279e-27	0.322026	0.573	0.458	7.74776e-25	HEY2
MA0794.1	5.85278e-27	0.27298	0.601	0.481	3.14294e-24	PROX1
MA0798.1	1.6708e-26	0.302122	0.807	0.709	8.97221e-24	RFX3
MA0825.1	3.06682e-26	0.306321	0.601	0.485	1.64688e-23	MNT
MA0736.1	2.32266e-25	0.260353	0.59	0.466	1.24727e-22	GLIS2
MA0735.1	4.40186e-25	0.270026	0.635	0.523	2.3638e-22	GLIS1
MA0510.2	2.22948e-24	0.280667	0.833	0.754	1.19723e-21	RFX5
MA0759.1	1.29332e-23	0.274798	0.659	0.554	6.94514e-21	ELK3
MA0761.1	3.13881e-23	0.270767	0.654	0.541	1.68554e-20	ETV1
MA0789.1	1.5517e-22	0.253564	0.704	0.607	8.33263e-20	POU3F4
MA0030.1	1.9929e-21	0.246247	0.593	0.491	1.07019e-18	FOXF2
MA0525.2	5.63282e-21	0.250865	0.586	0.475	3.02482e-18	TP63
MA0740.1	6.75556e-21	0.162796	0.682	0.594	3.62773e-18	KLF14
MA0625.1	9.28414e-21	0.223597	0.744	0.662	4.98558e-18	NFATC3
MA0686.1	1.00386e-20	0.243194	0.661	0.559	5.39071e-18	SPDEF
MA1111.1	1.22571e-20	-0.40936	0.484	0.575	6.58209e-18	NR2F2
MA0719.1	1.24232e-20	0.273169	0.66	0.572	6.67124e-18	RHOXF1
MA0821.1	4.47974e-20	0.283957	0.567	0.471	2.40562e-17	HES5
MA0017.2	5.22414e-20	0.261549	0.494	0.368	2.80536e-17	NR2F1
MA0058.1	1.61282e-18	0.242799	0.593	0.489	8.66083e-16	MAX
MA0732.1	2.10288e-18	0.167927	0.762	0.681	1.12925e-15	EGR3
MA0764.1	4.90455e-18	0.236985	0.644	0.553	2.63374e-15	ETV4
MA0032.1	1.06991e-17	0.22703	0.707	0.614	5.74541e-15	FOXC1
MA0908.1	1.63671e-17	0.236562	0.685	0.606	8.78916e-15	HOXD11
MA0140.2	1.94495e-17	0.223204	0.649	0.551	1.04444e-14	GATA1::TAL1
MA0465.1	3.05148e-17	0.220616	0.824	0.758	1.63864e-14	CDX2
MA0610.1	3.96312e-17	0.220754	0.644	0.56	2.1282e-14	DMRT3
MA0122.2	2.50098e-16	0.217229	0.602	0.526	1.34302e-13	NKX3-2
MA0060.3	1.10522e-15	0.202715	0.506	0.411	5.93503e-13	NFYA
MA1129.1	1.39632e-15	0.243102	0.737	0.651	7.49825e-13	FOSL1::JUN(var.2)
MA0145.3	2.2132e-15	-0.227401	0.815	0.867	1.18849e-12	TFCP2
MA0526.2	3.46964e-15	0.226444	0.598	0.505	1.8632e-12	USF2
MA1140.1	4.92353e-15	0.237521	0.762	0.677	2.64393e-12	JUNB(var.2)
MA0153.2	1.23978e-14	0.162703	0.172	0.125	6.65762e-12	HNF1B
MA0084.1	1.40605e-14	0.189961	0.587	0.513	7.55047e-12	SRY
MA0042.1	3.72912e-14	0.186475	0.654	0.583	2.00254e-11	FOXI1
MA0683.1	4.81005e-14	0.181144	0.614	0.544	2.583e-11	POU4F2
MA0792.1	4.91711e-14	0.201301	0.697	0.625	2.64049e-11	POU5F1B
MA1150.1	4.93726e-14	0.210234	0.603	0.51	2.65131e-11	RORB
MA0613.1	1.77833e-13	0.187748	0.587	0.504	9.54963e-11	FOXG1
MA0052.2	2.27768e-13	0.170819	0.654	0.586	1.22311e-10	MEF2A
MA0043.2	3.90858e-13	-0.176965	0.511	0.601	2.09891e-10	HLF
MA0694.1	3.96751e-13	0.174516	0.624	0.542	2.13055e-10	ZBTB7B
MA0712.1	6.20556e-13	0.183289	0.533	0.451	3.33238e-10	OTX2
MA0093.2	1.45647e-12	0.211529	0.602	0.52	7.82126e-10	USF1
MA0647.1	1.62521e-12	-0.19288	0.86	0.885	8.72739e-10	GRHL1
MA0674.1	2.02679e-12	0.177821	0.627	0.565	1.08838e-09	NKX6-1
MA0526.1	2.0435e-12	0.21975	0.63	0.546	1.09736e-09	USF2
MA0914.1	2.48704e-12	0.18223	0.669	0.599	1.33554e-09	ISL2
MA1151.1	2.64125e-12	0.185615	0.538	0.462	1.41835e-09	RORC
MA0787.1	5.18502e-12	0.164907	0.754	0.689	2.78436e-09	POU3F2
MA0037.3	1.32787e-11	0.192794	0.753	0.7	7.13068e-09	GATA3
MA0793.1	1.38205e-11	0.18403	0.652	0.585	7.42163e-09	POU6F2
MA0043.1	1.76417e-11	0.174302	0.608	0.544	9.47361e-09	HLF
MA0072.1	3.16207e-11	0.176149	0.499	0.414	1.69803e-08	RORA(var.2)
MA0668.1	6.46172e-11	0.180097	0.579	0.512	3.46994e-08	NEUROD2
MA0692.1	8.52304e-11	0.17831	0.626	0.563	4.57687e-08	TFEB
MA1125.1	2.10703e-10	0.115662	0.594	0.532	1.13147e-07	ZNF384
MA0497.1	3.89501e-10	0.130767	0.627	0.569	2.09162e-07	MEF2C
MA0472.2	5.81634e-10	0.143009	0.756	0.689	3.12337e-07	EGR2
MA0749.1	7.04047e-10	-0.17058	0.529	0.581	3.78073e-07	ZBED1
MA0060.2	1.07175e-09	0.151914	0.492	0.419	5.75532e-07	NFYA
MA0635.1	1.1687e-09	0.163267	0.58	0.517	6.27591e-07	BARHL2
MA0784.1	1.20048e-09	0.140263	0.692	0.642	6.44658e-07	POU1F1
MA0791.1	3.68201e-09	0.137	0.636	0.577	1.97724e-06	POU4F3
MA0663.1	3.74023e-09	0.167423	0.561	0.501	2.00851e-06	MLX
MA0776.1	3.98146e-09	0.149918	0.533	0.466	2.13804e-06	MYBL1
MA0790.1	7.04004e-09	0.146986	0.597	0.546	3.7805e-06	POU4F1
MA0664.1	7.23405e-09	0.163077	0.565	0.513	3.88468e-06	MLXIPL
MA0873.1	1.13367e-08	0.158204	0.665	0.612	6.08781e-06	HOXD12
MA0037.2	1.42551e-08	0.14085	0.75	0.714	7.65498e-06	GATA3
MA0785.1	1.4608e-08	0.147382	0.74	0.694	7.84448e-06	POU2F1
MA0724.1	2.02669e-08	0.146415	0.583	0.515	1.08833e-05	VENTX
MA0469.2	2.78578e-08	-0.145597	0.575	0.63	1.49596e-05	E2F3
MA0527.1	2.83704e-08	-0.137178	0.551	0.618	1.52349e-05	ZBTB33
MA0895.1	4.31043e-08	0.146527	0.539	0.482	2.3147e-05	HMBOX1
MA0703.1	4.95594e-08	-0.142598	0.53	0.597	2.66134e-05	LMX1B
MA0036.2	9.85466e-08	0.140767	0.815	0.765	5.29195e-05	GATA2
MA0131.1	1.24187e-07	0.149361	0.57	0.514	6.66886e-05	HINFP
MA0675.1	1.50919e-07	0.125501	0.633	0.578	8.10435e-05	NKX6-2
MA0651.1	1.58912e-07	0.152244	0.637	0.582	8.53357e-05	HOXC11
MA0878.1	1.81263e-07	0.129562	0.774	0.73	9.73383e-05	CDX1
MA0620.2	1.91677e-07	0.152264	0.626	0.555	0.000102931	MITF
MA0827.1	4.11187e-07	0.139405	0.563	0.515	0.000220807	OLIG3
MA0592.1	7.19263e-07	-0.238507	0.461	0.515	0.000386244	ESRRA
MA0702.1	7.66086e-07	-0.137534	0.6	0.654	0.000411388	LMX1A
MA0502.1	1.02298e-06	0.121514	0.478	0.42	0.00054934	NFYB
MA0826.1	1.68127e-06	0.124541	0.528	0.467	0.000902841	OLIG1
MA0071.1	2.46652e-06	-0.188241	0.584	0.617	0.00132452	RORA
MA0818.1	2.64373e-06	0.126671	0.553	0.501	0.00141968	BHLHE22
MA0889.1	3.1387e-06	-0.125362	0.601	0.648	0.00168548	GBX1
MA0875.1	3.2285e-06	-0.13437	0.678	0.72	0.0017337	BARX1
MA0036.3	3.27731e-06	0.127033	0.789	0.761	0.00175991	GATA2
MA0894.1	7.54216e-06	-0.124525	0.532	0.578	0.00405014	HESX1
MA0907.1	8.59197e-06	0.121981	0.642	0.593	0.00461389	HOXC13
MA0723.1	1.033e-05	0.117482	0.614	0.558	0.0055472	VAX2
MA0766.1	1.12027e-05	0.126886	0.774	0.741	0.00601587	GATA5
MA0871.1	1.20577e-05	0.114567	0.627	0.567	0.00647498	TFEC
MA0888.1	1.29765e-05	0.117636	0.592	0.548	0.0069684	EVX2
MA0639.1	2.02886e-05	-0.114964	0.522	0.562	0.010895	DBP
MA0718.1	2.13848e-05	-0.132322	0.594	0.632	0.0114837	RAX
MA0060.1	2.32943e-05	0.113178	0.479	0.431	0.012509	NFYA
MA0902.1	2.33187e-05	-0.125177	0.502	0.544	0.0125221	HOXB2
MA0160.1	2.81157e-05	-0.195701	0.532	0.566	0.0150981	NR4A2
MA0644.1	3.99279e-05	-0.114955	0.635	0.696	0.0214413	ESX1
MA0637.1	4.73395e-05	0.102266	0.573	0.529	0.0254213	CENPB
MA0612.1	6.38701e-05	0.115881	0.607	0.575	0.0342983	EMX1
MA1104.1	6.98999e-05	0.116478	0.75	0.726	0.0375362	GATA6
MA0887.1	8.80166e-05	0.106354	0.582	0.54	0.0472649	EVX1
MA0828.1	0.000122616	0.110433	0.666	0.636	0.0658449	SREBF2(var.2)
MA0707.1	0.000526226	-0.104182	0.582	0.613	0.282583	MNX1

## Sheet: IC
	p_val	avg_log2FC	pct.1	pct.2	p_val_adj	gene
MA0099.2	2.12321e-97	2.15425	0.776	0.339	1.14017e-94	FOS::JUN
MA1141.1	2.24844e-97	2.33463	0.824	0.388	1.20741e-94	FOS::JUND
MA0489.1	7.24008e-96	2.19208	0.8	0.366	3.88792e-93	JUN(var.2)
MA0477.1	9.25198e-96	2.31992	0.785	0.358	4.96832e-93	FOSL1
MA1128.1	4.21697e-95	2.27519	0.839	0.406	2.26451e-92	FOSL1::JUN
MA0490.1	4.76858e-95	2.30139	0.802	0.382	2.56073e-92	JUNB
MA1130.1	1.32149e-94	2.29272	0.836	0.403	7.09639e-92	FOSL2::JUN
MA0478.1	2.1128e-94	2.28051	0.823	0.404	1.13457e-91	FOSL2
MA0491.1	3.76071e-94	2.27088	0.81	0.388	2.0195e-91	JUND
MA0473.1	3.50214e-93	1.08922	0.785	0.359	1.88065e-90	ELF1
MA1137.1	2.54629e-92	2.20771	0.837	0.414	1.36736e-89	FOSL1::JUNB
MA0476.1	3.07969e-91	2.16498	0.764	0.368	1.65379e-88	FOS
MA1134.1	2.09091e-90	2.2298	0.824	0.419	1.12282e-87	FOS::JUNB
MA1144.1	5.26271e-89	2.20859	0.855	0.437	2.82608e-86	FOSL2::JUND
MA1138.1	3.54295e-88	2.16884	0.85	0.439	1.90256e-85	FOSL2::JUNB
MA0099.3	4.93529e-88	2.15102	0.844	0.447	2.65025e-85	FOS::JUN
MA1135.1	2.18744e-87	2.16586	0.842	0.441	1.17465e-84	FOSB::JUNB
MA1142.1	7.92434e-87	2.08689	0.826	0.434	4.25537e-84	FOSL1::JUND
MA0136.2	3.6568e-84	1.09209	0.867	0.518	1.9637e-81	ELF5
MA1132.1	1.00939e-82	1.83421	0.842	0.437	5.42041e-80	JUN::JUNB
MA0462.1	1.05408e-80	1.64145	0.74	0.354	5.66041e-78	BATF::JUN
MA0080.2	1.53797e-80	1.07224	0.724	0.331	8.25892e-78	SPI1
MA0156.1	4.87315e-80	1.16348	0.67	0.285	2.61688e-77	FEV
MA0841.1	2.36217e-77	1.76046	0.831	0.421	1.26849e-74	NFE2
MA1101.1	3.4892e-77	1.50006	0.693	0.312	1.8737e-74	BACH2
MA0655.1	4.25241e-76	1.81777	0.821	0.44	2.28355e-73	JDP2
MA0475.1	9.92578e-72	0.870398	0.719	0.352	5.33014e-69	FLI1
MA0640.1	8.58319e-69	0.932175	0.857	0.562	4.60918e-66	ELF3
MA0645.1	2.41035e-63	0.827331	0.727	0.399	1.29436e-60	ETV6
MA0598.2	2.47758e-62	0.843189	0.836	0.56	1.33046e-59	EHF
MA0501.1	4.46369e-59	1.15531	0.707	0.373	2.397e-56	MAF::NFE2
MA0105.3	5.67314e-56	0.911197	0.636	0.301	3.04647e-53	NFKB1
MA0750.2	1.14798e-54	0.674321	0.803	0.502	6.16465e-52	ZBTB7A
MA0076.2	6.02929e-51	0.700064	0.774	0.481	3.23773e-48	ELK4
MA0101.1	2.18568e-50	0.85212	0.647	0.329	1.17371e-47	REL
MA0641.1	3.1992e-50	0.752728	0.842	0.579	1.71797e-47	ELF4
MA0107.1	4.47071e-49	0.850799	0.649	0.337	2.40077e-46	RELA
MA0105.1	3.09055e-48	0.854414	0.62	0.317	1.65963e-45	NFKB1
MA0598.1	3.37422e-46	0.659569	0.592	0.309	1.81196e-43	EHF
MA0481.2	5.40712e-45	-0.780324	0.951	0.978	2.90362e-42	FOXP1
MA1103.1	2.9783e-43	-0.786412	0.945	0.975	1.59935e-40	FOXK2
MA0852.2	2.99121e-43	-0.778167	0.941	0.978	1.60628e-40	FOXK1
MA0105.2	8.71662e-43	0.75271	0.636	0.351	4.68083e-40	NFKB1
MA1145.1	3.28055e-42	0.726648	0.728	0.481	1.76165e-39	FOSL2::JUND(var.2)
MA0613.1	3.96259e-42	-0.755764	0.953	0.977	2.12791e-39	FOXG1
MA0137.2	4.01791e-42	0.688435	0.592	0.311	2.15762e-39	STAT1
MA0593.1	8.66444e-42	-0.69268	0.945	0.966	4.6528e-39	FOXP2
MA0042.2	1.2074e-40	-0.764333	0.95	0.975	6.48376e-38	FOXI1
MA0033.2	1.2074e-40	-0.764333	0.95	0.975	6.48376e-38	FOXL1
MA0847.1	1.2074e-40	-0.764333	0.95	0.975	6.48376e-38	FOXD2
MA0848.1	1.2074e-40	-0.764333	0.95	0.975	6.48376e-38	FOXO4
MA0849.1	1.2074e-40	-0.764333	0.95	0.975	6.48376e-38	FOXO6
MA0850.1	1.2074e-40	-0.764333	0.95	0.975	6.48376e-38	FOXP3
MA0488.1	1.52792e-40	0.794216	0.59	0.329	8.20492e-38	JUN
MA0062.1	3.00803e-40	0.594744	0.737	0.472	1.61531e-37	GABPA
MA0080.4	3.90624e-40	0.623363	0.711	0.425	2.09765e-37	SPI1
MA1126.1	5.26392e-40	0.70767	0.65	0.372	2.82673e-37	FOS::JUN(var.2)
MA0473.2	9.17013e-38	0.642604	0.837	0.638	4.92436e-35	ELF1
MA0150.1	1.17723e-37	0.796471	0.629	0.357	6.32172e-35	NFE2L2
MA1131.1	6.65485e-37	0.693053	0.694	0.454	3.57365e-34	FOSL2::JUN(var.2)
MA0778.1	7.19235e-37	0.69194	0.593	0.313	3.86229e-34	NFKB2
MA0018.3	3.10891e-36	0.735647	0.623	0.37	1.66949e-33	CREB1
MA0495.2	1.27162e-35	0.690619	0.483	0.265	6.82859e-33	MAFF
MA0031.1	2.77248e-35	-0.686212	0.928	0.965	1.48882e-32	FOXD1
MA0157.2	2.77248e-35	-0.686212	0.928	0.965	1.48882e-32	FOXO3
MA0039.3	3.68266e-35	0.65955	0.571	0.329	1.97759e-32	KLF4
MA0492.1	4.97038e-35	0.70708	0.567	0.319	2.66909e-32	JUND(var.2)
MA0656.1	1.02866e-34	0.658702	0.737	0.515	5.5239e-32	JDP2(var.2)
MA1127.1	1.20959e-34	0.676214	0.748	0.515	6.49549e-32	FOSB::JUN
MA1139.1	1.69269e-34	0.661448	0.782	0.552	9.08977e-32	FOSL2::JUNB(var.2)
MA0599.1	8.73164e-33	0.296786	0.733	0.496	4.68889e-30	KLF5
MA0687.1	6.08108e-32	0.531724	0.649	0.414	3.26554e-29	SPIC
MA0595.1	1.17777e-31	0.683623	0.52	0.3	6.32462e-29	SREBF1
MA0105.4	4.51053e-31	0.643643	0.603	0.349	2.42215e-28	NFKB1
MA0157.1	5.69914e-31	-0.630194	0.932	0.959	3.06044e-28	FOXO3
MA0835.1	1.00947e-30	0.596949	0.685	0.463	5.42083e-28	BATF3
MA0098.3	1.31943e-30	0.578149	0.673	0.432	7.08532e-28	ETS1
MA1107.1	9.88385e-30	0.478375	0.641	0.418	5.30763e-27	KLF9
MA0095.1	1.00435e-29	0.475391	0.455	0.266	5.39335e-27	YY1
MA1108.1	3.44694e-29	0.61944	0.592	0.357	1.85101e-26	MXI1
MA0137.3	4.82942e-29	0.559939	0.556	0.355	2.5934e-26	STAT1
MA0762.1	6.40814e-29	0.549889	0.686	0.483	3.44117e-26	ETV2
MA0466.1	7.51036e-29	0.581615	0.569	0.333	4.03306e-26	CEBPB
MA0093.1	2.08159e-28	0.621755	0.595	0.356	1.11781e-25	USF1
MA0805.1	3.12455e-28	0.639843	0.499	0.314	1.67788e-25	TBX1
MA0104.4	8.40762e-28	0.635956	0.494	0.297	4.51489e-25	MYCN
MA0144.2	2.41721e-27	0.506181	0.574	0.358	1.29804e-24	STAT3
MA0844.1	2.76064e-27	0.539111	0.642	0.408	1.48247e-24	XBP1
MA0760.1	6.01505e-27	0.551082	0.621	0.415	3.23008e-24	ERF
MA0833.1	6.66278e-27	0.542002	0.631	0.4	3.57791e-24	ATF4
MA1133.1	6.73067e-27	0.539412	0.672	0.453	3.61437e-24	JUN::JUNB(var.2)
MA0030.1	7.15266e-27	-0.57175	0.876	0.951	3.84098e-24	FOXF2
MA0147.3	3.66597e-26	0.597415	0.572	0.361	1.96863e-23	MYC
MA0834.1	4.09504e-26	0.559735	0.712	0.514	2.19904e-23	ATF7
MA0596.1	4.43532e-26	0.620162	0.533	0.343	2.38177e-23	SREBF2
MA1114.1	5.4678e-26	0.575108	0.52	0.317	2.93621e-23	PBX3
MA1136.1	7.8334e-26	0.531629	0.727	0.531	4.20653e-23	FOSB::JUNB(var.2)
MA0799.1	1.50402e-25	0.507031	0.517	0.319	8.0766e-23	RFX4
MA0080.1	2.88629e-25	0.340236	0.792	0.623	1.54994e-22	SPI1
MA0098.1	2.88629e-25	0.340236	0.792	0.623	1.54994e-22	ETS1
MA0058.1	4.5061e-25	0.573342	0.566	0.38	2.41978e-22	MAX
MA0496.2	5.31533e-25	0.574236	0.42	0.251	2.85433e-22	MAFK
MA0510.1	9.49868e-25	0.512526	0.462	0.276	5.10079e-22	RFX5
MA0657.1	2.06044e-24	0.474481	0.613	0.41	1.10646e-21	KLF13
MA0060.3	2.38631e-24	0.494947	0.559	0.37	1.28145e-21	NFYA
MA0524.1	3.47335e-24	0.43316	0.467	0.29	1.86519e-21	TFAP2C
MA0154.2	3.85023e-24	0.50292	0.434	0.264	2.06757e-21	EBF1
MA0600.1	9.04212e-24	0.490795	0.481	0.311	4.85562e-21	RFX2
MA0600.2	9.31824e-24	0.498931	0.538	0.341	5.0039e-21	RFX2
MA1109.1	1.41738e-23	0.59859	0.421	0.24	7.61132e-21	NEUROD1
MA0823.1	3.04806e-23	0.560885	0.525	0.301	1.63681e-20	HEY1
MA0058.3	7.47693e-23	0.518325	0.567	0.372	4.01511e-20	MAX
MA1111.1	9.43273e-23	-0.625474	0.442	0.637	5.06538e-20	NR2F2
MA1140.1	1.15054e-22	0.516821	0.766	0.577	6.17838e-20	JUNB(var.2)
MA0526.2	1.2651e-22	0.555468	0.597	0.388	6.79358e-20	USF2
MA0831.1	1.91855e-22	0.537543	0.649	0.456	1.03026e-19	TFE3
MA0154.3	2.99461e-22	0.5035	0.502	0.309	1.60811e-19	EBF1
MA0141.3	3.5535e-22	-0.667426	0.528	0.696	1.90823e-19	ESRRB
MA0828.1	5.13786e-22	0.532973	0.641	0.45	2.75903e-19	SREBF2(var.2)
MA0808.1	6.56104e-22	0.543733	0.393	0.219	3.52328e-19	TEAD3
MA0686.1	7.4294e-22	0.468406	0.623	0.441	3.98959e-19	SPDEF
MA0090.2	7.7865e-22	0.51629	0.367	0.209	4.18135e-19	TEAD1
MA0148.3	9.39286e-22	-0.479578	0.906	0.942	5.04396e-19	FOXA1
MA0090.1	1.40278e-21	0.549973	0.379	0.229	7.53293e-19	TEAD1
MA0671.1	1.9712e-21	0.556243	0.395	0.242	1.05854e-18	NFIX
MA1129.1	2.68309e-21	0.492475	0.73	0.553	1.44082e-18	FOSL1::JUN(var.2)
MA0753.1	2.96988e-21	0.472134	0.548	0.361	1.59482e-18	ZNF740
MA0801.1	4.00404e-21	0.540798	0.564	0.398	2.15017e-18	MGA
MA0803.1	4.00404e-21	0.540798	0.564	0.398	2.15017e-18	TBX15
MA0079.1	4.02195e-21	0.330909	0.629	0.424	2.15979e-18	SP1
MA0825.1	5.33739e-21	0.508067	0.514	0.354	2.86618e-18	MNT
MA0130.1	5.6677e-21	0.426076	0.496	0.317	3.04356e-18	ZNF354C
MA0119.1	1.09913e-20	0.560546	0.356	0.223	5.90231e-18	NFIC::TLX1
MA0692.1	1.12531e-20	0.517216	0.685	0.5	6.04289e-18	TFEB
MA0763.1	1.15719e-20	0.471752	0.626	0.447	6.21413e-18	ETV3
MA0513.1	1.59711e-20	0.513836	0.481	0.32	8.57645e-18	SMAD2::SMAD3::SMAD4
MA0103.2	2.10732e-20	0.479928	0.707	0.52	1.13163e-17	ZEB1
MA0112.3	3.0985e-20	0.522752	0.538	0.371	1.66389e-17	ESR1
MA1121.1	3.46539e-20	0.527406	0.407	0.276	1.86092e-17	TEAD2
MA0156.2	5.53286e-20	0.476788	0.646	0.469	2.97115e-17	FEV
MA0821.1	5.60122e-20	0.525415	0.465	0.284	3.00785e-17	HES5
MA0073.1	5.84921e-20	0.339135	0.702	0.496	3.14103e-17	RREB1
MA0081.1	7.08082e-20	0.399982	0.509	0.309	3.8024e-17	SPIB
MA0809.1	7.63685e-20	0.496383	0.379	0.231	4.10099e-17	TEAD4
MA0003.2	1.18155e-19	0.406364	0.457	0.317	6.34493e-17	TFAP2A
MA0155.1	1.20031e-19	0.416291	0.48	0.313	6.44565e-17	INSM1
MA0807.1	1.24671e-19	0.502516	0.576	0.391	6.69484e-17	TBX5
MA0060.1	1.33532e-19	0.487094	0.589	0.433	7.17068e-17	NFYA
MA0871.1	2.75236e-19	0.493901	0.654	0.475	1.47802e-16	TFEC
MA0798.1	4.77226e-19	0.431817	0.517	0.332	2.5627e-16	RFX3
MA0649.1	6.63067e-19	0.514262	0.517	0.34	3.56067e-16	HEY2
MA0820.1	1.22797e-18	0.472252	0.641	0.451	6.59421e-16	FIGLA
MA0059.1	1.63837e-18	0.485517	0.517	0.336	8.79805e-16	MAX::MYC
MA0737.1	1.66934e-18	0.4549	0.476	0.333	8.96433e-16	GLIS3
MA0636.1	2.26198e-18	0.462495	0.714	0.528	1.21468e-15	BHLHE41
MA0670.1	2.97835e-18	0.492169	0.385	0.241	1.59937e-15	NFIA
MA0475.2	3.08261e-18	0.439192	0.668	0.5	1.65536e-15	FLI1
MA1116.1	5.29143e-18	0.39596	0.463	0.313	2.8415e-15	RBPJ
MA0148.1	7.67217e-18	-0.427345	0.893	0.923	4.11995e-15	FOXA1
MA0738.1	8.37518e-18	0.497825	0.473	0.313	4.49747e-15	HIC2
MA0148.2	9.55377e-18	-0.424454	0.889	0.924	5.13037e-15	FOXA1
MA0528.1	9.63836e-18	0.209305	0.441	0.311	5.1758e-15	ZNF263
MA0731.1	9.8164e-18	0.3972	0.559	0.381	5.27141e-15	BCL6B
MA0474.2	1.03282e-17	0.439245	0.655	0.496	5.54624e-15	ERG
MA0506.1	2.22096e-17	-0.365713	0.689	0.8	1.19266e-14	NRF1
MA0060.2	2.24191e-17	0.40612	0.621	0.419	1.20391e-14	NFYA
MA0620.2	4.1384e-17	0.503703	0.58	0.414	2.22232e-14	MITF
MA0032.2	4.4287e-17	-0.377538	0.886	0.935	2.37821e-14	FOXC1
MA0729.1	5.64178e-17	0.461912	0.494	0.351	3.02963e-14	RARA
MA0112.2	5.72456e-17	0.429489	0.494	0.351	3.07409e-14	ESR1
MA0028.2	7.20512e-17	0.413334	0.673	0.514	3.86915e-14	ELK1
MA0510.2	7.64082e-17	0.420858	0.541	0.374	4.10312e-14	RFX5
MA0076.1	7.85535e-17	0.432865	0.681	0.547	4.21832e-14	ELK4
MA0048.1	1.94351e-16	0.407626	0.47	0.317	1.04366e-13	NHLH1
MA0765.1	7.52862e-16	0.393308	0.642	0.482	4.04287e-13	ETV5
MA0084.1	1.20461e-15	-0.363484	0.787	0.884	6.46878e-13	SRY
MA0056.1	1.24497e-15	0.188358	0.506	0.353	6.68548e-13	MZF1
MA0846.1	2.12719e-15	-0.371225	0.894	0.953	1.1423e-12	FOXC2
MA0502.1	2.21167e-15	0.381968	0.553	0.408	1.18767e-12	NFYB
MA0017.1	2.22701e-15	0.538574	0.102	0.107	1.1959e-12	NR2F1
MA0782.1	2.22841e-15	0.436825	0.541	0.393	1.19665e-12	PKNOX1
MA0511.1	2.35792e-15	0.415093	0.567	0.412	1.2662e-12	RUNX2
MA0102.3	2.82599e-15	0.408521	0.504	0.362	1.51756e-12	CEBPA
MA0508.1	3.21636e-15	0.3177	0.563	0.399	1.72719e-12	PRDM1
MA0112.1	3.26288e-15	0.38039	0.576	0.408	1.75217e-12	ESR1
MA0161.1	3.94128e-15	0.340138	0.317	0.223	2.11647e-12	NFIC
MA0822.1	4.53034e-15	0.430421	0.501	0.334	2.43279e-12	HES7
MA0149.1	6.06601e-15	0.278325	0.428	0.311	3.25745e-12	EWSR1-FLI1
MA0028.1	6.2758e-15	0.34591	0.659	0.51	3.37011e-12	ELK1
MA1149.1	7.60353e-15	0.398563	0.519	0.362	4.0831e-12	RARA::RXRG
MA0663.1	7.71679e-15	0.396578	0.631	0.447	4.14392e-12	MLX
MA0845.1	9.75983e-15	-0.376639	0.855	0.932	5.24103e-12	FOXB1
MA0734.1	1.01819e-14	0.379976	0.602	0.429	5.46766e-12	GLI2
MA0052.1	1.27235e-14	-0.380057	0.73	0.838	6.83253e-12	MEF2A
MA0806.1	1.90546e-14	0.430804	0.559	0.402	1.02323e-11	TBX4
MA1117.1	1.91357e-14	0.360286	0.541	0.393	1.02759e-11	RELB
MA0693.2	1.98454e-14	0.393053	0.447	0.303	1.0657e-11	VDR
MA1147.1	2.4047e-14	0.40778	0.41	0.266	1.29133e-11	NR4A2::RXRA
MA0070.1	2.72016e-14	0.330401	0.608	0.447	1.46073e-11	PBX1
MA1143.1	3.38927e-14	0.371799	0.699	0.564	1.82004e-11	FOSL1::JUND(var.2)
MA0664.1	4.18937e-14	0.387792	0.633	0.482	2.24969e-11	MLXIPL
MA0830.1	4.52589e-14	0.400386	0.663	0.507	2.4304e-11	TCF4
MA0106.1	4.87145e-14	0.40799	0.41	0.281	2.61597e-11	TP53
MA0638.1	5.40498e-14	0.365637	0.572	0.408	2.90247e-11	CREB3
MA0163.1	6.37509e-14	0.303512	0.558	0.396	3.42342e-11	PLAG1
MA0685.1	6.87117e-14	0.223149	0.764	0.63	3.68982e-11	SP4
MA0139.1	8.82008e-14	0.329581	0.8	0.683	4.73638e-11	CTCF
MA0736.1	1.03706e-13	0.346457	0.522	0.374	5.56899e-11	GLIS2
MA0033.1	1.24711e-13	-0.342372	0.686	0.816	6.69696e-11	FOXL1
MA0759.1	1.36448e-13	0.379224	0.662	0.536	7.32724e-11	ELK3
MA0839.1	1.45978e-13	0.358481	0.475	0.33	7.839e-11	CREB3L1
MA0526.1	3.90128e-13	0.446323	0.538	0.416	2.09499e-10	USF2
MA0071.1	4.32754e-13	-0.439304	0.558	0.677	2.32389e-10	RORA
MA0741.1	5.49852e-13	0.209874	0.714	0.606	2.9527e-10	KLF16
MA0258.2	8.34121e-13	0.386161	0.493	0.354	4.47923e-10	ESR2
MA0088.2	1.17205e-12	0.384213	0.363	0.251	6.29391e-10	ZNF143
MA0042.1	1.48272e-12	-0.325629	0.883	0.922	7.96221e-10	FOXI1
MA0138.2	1.72171e-12	0.338944	0.421	0.294	9.2456e-10	REST
MA1113.1	1.93998e-12	0.337245	0.493	0.366	1.04177e-09	PBX2
MA0093.2	2.10858e-12	0.428927	0.541	0.426	1.13231e-09	USF1
MA0745.1	2.18655e-12	0.342902	0.696	0.542	1.17418e-09	SNAI2
MA0057.1	2.38143e-12	0.320085	0.546	0.408	1.27883e-09	MZF1(var.2)
MA0761.1	2.48862e-12	0.37824	0.636	0.514	1.33639e-09	ETV1
MA0764.1	2.56746e-12	0.379559	0.633	0.498	1.37872e-09	ETV4
MA0138.1	2.8743e-12	0.321355	0.45	0.319	1.5435e-09	REST
MA0747.1	5.12522e-12	0.201973	0.676	0.555	2.75224e-09	SP8
MA0161.2	5.42933e-12	0.400159	0.298	0.222	2.91555e-09	NFIC
MA0050.2	6.52262e-12	0.228844	0.79	0.651	3.50265e-09	IRF1
MA0066.1	8.71677e-12	0.416531	0.433	0.293	4.6809e-09	PPARG
MA0746.1	1.13377e-11	0.186479	0.74	0.61	6.08832e-09	SP3
MA0464.2	1.23011e-11	0.377842	0.698	0.577	6.60569e-09	BHLHE40
MA0795.1	1.24682e-11	0.346178	0.499	0.367	6.69541e-09	SMAD3
MA0065.1	1.36426e-11	0.402298	0.143	0.138	7.32607e-09	PPARG::RXRA
MA0018.1	1.6039e-11	0.326938	0.732	0.622	8.61295e-09	CREB1
MA0831.2	1.96174e-11	0.358444	0.662	0.536	1.05345e-08	TFE3
MA0688.1	2.58682e-11	0.3221	0.515	0.376	1.38912e-08	TBX2
MA1418.1	2.96006e-11	0.273032	0.782	0.655	1.58955e-08	IRF3
MA1112.1	2.98526e-11	-0.385693	0.457	0.593	1.60308e-08	NR4A1
MA0103.3	3.06213e-11	0.279558	0.675	0.504	1.64436e-08	ZEB1
MA0824.1	5.58111e-11	0.344122	0.667	0.52	2.99706e-08	ID4
MA0813.1	5.62504e-11	0.295996	0.525	0.382	3.02065e-08	TFAP2B(var.3)
MA1100.1	6.44914e-11	0.285945	0.468	0.36	3.46319e-08	ASCL1
MA0812.1	6.86853e-11	0.312564	0.46	0.349	3.6884e-08	TFAP2B(var.2)
MA0014.2	9.68036e-11	0.326307	0.62	0.488	5.19836e-08	PAX5
MA0258.1	1.00625e-10	0.345723	0.478	0.337	5.40354e-08	ESR2
MA0160.1	1.29542e-10	-0.427235	0.475	0.591	6.95639e-08	NR4A2
MA0802.1	1.8524e-10	0.327374	0.509	0.399	9.94737e-08	TBR1
MA0698.1	1.92345e-10	0.352636	0.45	0.335	1.03289e-07	ZBTB18
MA0783.1	1.9431e-10	0.339636	0.537	0.401	1.04345e-07	PKNOX2
MA1123.1	2.16828e-10	0.398864	0.418	0.289	1.16437e-07	TWIST1
MA1106.1	4.21641e-10	0.316845	0.582	0.45	2.26421e-07	HIF1A
MA0495.1	4.25446e-10	0.316901	0.387	0.288	2.28464e-07	MAFF
MA0079.3	5.62645e-10	0.141401	0.631	0.501	3.0214e-07	SP1
MA0159.1	5.7819e-10	0.340029	0.483	0.37	3.10488e-07	RARA::RXRA
MA1120.1	5.84814e-10	0.329938	0.496	0.374	3.14045e-07	SOX13
MA0814.1	7.32161e-10	0.306142	0.478	0.353	3.93171e-07	TFAP2C(var.2)
MA1146.1	8.23077e-10	0.331898	0.393	0.268	4.41992e-07	NR1A4::RXRA
MA0730.1	8.70438e-10	0.345904	0.463	0.358	4.67425e-07	RARA(var.2)
MA0079.2	8.79016e-10	0.150363	0.616	0.489	4.72032e-07	SP1
MA0524.2	9.26784e-10	0.285045	0.517	0.368	4.97683e-07	TFAP2C
MA0095.2	9.40957e-10	0.273761	0.611	0.489	5.05294e-07	YY1
MA0752.1	1.3114e-09	0.311193	0.621	0.498	7.04221e-07	ZNF410
MA0083.1	1.58401e-09	0.308357	0.52	0.42	8.50613e-07	SRF
MA0471.1	1.69884e-09	0.199579	0.6	0.493	9.12278e-07	E2F6
MA1154.1	2.30366e-09	0.291557	0.485	0.355	1.23706e-06	ZNF282
MA0819.1	2.32358e-09	0.313321	0.491	0.368	1.24776e-06	CLOCK
MA0810.1	2.66234e-09	0.245993	0.58	0.468	1.42968e-06	TFAP2A(var.2)
MA0083.3	2.77501e-09	0.307563	0.541	0.414	1.49018e-06	SRF
MA1124.1	3.1416e-09	0.2598	0.501	0.369	1.68704e-06	ZNF24
MA0106.3	3.85075e-09	0.313549	0.436	0.342	2.06785e-06	TP53
MA0522.2	4.54731e-09	0.297013	0.683	0.555	2.44191e-06	TCF3
MA0696.1	4.60537e-09	0.248084	0.554	0.437	2.47309e-06	ZIC1
MA0259.1	5.82051e-09	0.291066	0.593	0.469	3.12561e-06	ARNT::HIF1A
MA0815.1	6.14416e-09	0.262012	0.535	0.418	3.29941e-06	TFAP2C(var.3)
MA0003.1	6.51251e-09	0.201096	0.538	0.425	3.49722e-06	TFAP2A
MA0597.1	8.26994e-09	0.28107	0.393	0.3	4.44096e-06	THAP1
MA0003.3	8.31594e-09	0.252435	0.462	0.372	4.46566e-06	TFAP2A
MA0811.1	1.27501e-08	0.259103	0.522	0.392	6.84682e-06	TFAP2B
MA0048.2	1.37471e-08	0.283007	0.478	0.371	7.3822e-06	NHLH1
MA0592.1	1.50096e-08	-0.393699	0.42	0.523	8.06014e-06	ESRRA
MA0024.3	1.99373e-08	0.29317	0.525	0.406	1.07063e-05	E2F1
MA0855.1	2.4872e-08	0.326179	0.163	0.139	1.33562e-05	RXRB
MA0652.1	3.18218e-08	0.26913	0.754	0.683	1.70883e-05	IRF8
MA0018.2	3.35948e-08	0.253544	0.745	0.641	1.80404e-05	CREB1
MA0504.1	4.30959e-08	0.264769	0.247	0.217	2.31425e-05	NR2C2
MA0891.1	4.64448e-08	0.266405	0.416	0.329	2.49408e-05	GSC2
MA0659.1	5.52531e-08	0.291333	0.317	0.254	2.96709e-05	MAFG
MA0751.1	9.32719e-08	0.221295	0.551	0.419	5.0087e-05	ZIC4
MA0856.1	1.20563e-07	0.318298	0.153	0.137	6.47421e-05	RXRG
MA0842.1	1.23635e-07	0.264924	0.418	0.344	6.6392e-05	NRL
MA0646.1	2.36431e-07	0.255245	0.53	0.417	0.000126964	GCM1
MA0690.1	2.47013e-07	0.27858	0.476	0.382	0.000132646	TBX21
MA0481.1	2.95197e-07	-0.194972	0.912	0.906	0.000158521	FOXP1
MA0719.1	3.0212e-07	0.249295	0.537	0.422	0.000162239	RHOXF1
MA0496.1	3.4295e-07	0.246744	0.317	0.247	0.000184164	MAFK
MA0800.1	3.56923e-07	0.257964	0.509	0.423	0.000191668	EOMES
MA0735.1	4.7691e-07	0.240698	0.558	0.467	0.000256101	GLIS1
MA0653.1	5.78309e-07	0.238885	0.792	0.721	0.000310552	IRF9
MA0091.1	5.95869e-07	0.248324	0.52	0.397	0.000319982	TAL1::TCF3
MA0797.1	9.03091e-07	0.25218	0.517	0.413	0.00048496	TGIF2
MA0648.1	1.11684e-06	0.223753	0.431	0.353	0.000599745	GSC
MA0779.1	1.18583e-06	0.256942	0.616	0.534	0.000636791	PAX1
MA0014.3	1.46963e-06	0.249384	0.644	0.569	0.000789193	PAX5
MA0162.2	1.56309e-06	0.126671	0.733	0.649	0.000839379	EGR1
MA0740.1	1.69552e-06	0.150723	0.657	0.563	0.000910494	KLF14
MA0872.1	1.7328e-06	0.214589	0.527	0.426	0.000930512	TFAP2A(var.3)
MA0689.1	1.84655e-06	0.242927	0.442	0.356	0.000991597	TBX20
MA0768.1	1.85299e-06	0.228724	0.483	0.389	0.000995058	LEF1
MA0106.2	2.30127e-06	0.247597	0.486	0.412	0.00123578	TP53
MA0523.1	2.31722e-06	0.220321	0.504	0.404	0.00124435	TCF7L2
MA0691.1	2.55105e-06	0.237101	0.472	0.362	0.00136992	TFAP4
MA0794.1	2.56768e-06	0.199889	0.481	0.378	0.00137885	PROX1
MA0017.2	2.80851e-06	0.236215	0.434	0.353	0.00150817	NR2F1
MA0058.2	2.83537e-06	0.280587	0.45	0.348	0.0015226	MAX
MA0733.1	3.17634e-06	0.184656	0.727	0.651	0.00170569	EGR4
MA0703.1	3.48734e-06	-0.210089	0.41	0.516	0.0018727	LMX1B
MA0131.2	4.09659e-06	-0.211193	0.585	0.653	0.00219987	HINFP
MA0775.1	4.27533e-06	0.232562	0.434	0.349	0.00229585	MEIS3
MA0861.1	4.4052e-06	0.261928	0.554	0.479	0.00236559	TP73
MA0744.1	5.13995e-06	0.212639	0.559	0.474	0.00276015	SCRT2
MA0516.1	5.1725e-06	0.110657	0.724	0.663	0.00277763	SP2
MA0036.1	6.05791e-06	0.123325	0.48	0.388	0.0032531	GATA2
MA0796.1	8.31298e-06	0.234351	0.514	0.429	0.00446407	TGIF1
MA0009.2	1.28038e-05	0.232488	0.506	0.41	0.00687565	T
MA0517.1	1.9406e-05	0.168764	0.787	0.708	0.010421	STAT1::STAT2
MA0525.1	2.35601e-05	0.248078	0.502	0.432	0.0126518	TP63
MA0131.1	2.39469e-05	0.206398	0.556	0.472	0.0128595	HINFP
MA0137.1	2.50746e-05	0.174409	0.704	0.627	0.013465	STAT1
MA0758.1	2.70607e-05	0.171117	0.572	0.469	0.0145316	E2F7
MA0083.2	2.70794e-05	0.183589	0.498	0.398	0.0145416	SRF
MA0865.1	3.17175e-05	0.190884	0.582	0.49	0.0170323	E2F8
MA0748.1	3.37602e-05	0.196586	0.663	0.596	0.0181292	YY2
MA0115.1	4.0432e-05	0.217635	0.187	0.192	0.021712	NR1H2::RXRA
MA0838.1	4.49534e-05	0.193774	0.525	0.445	0.02414	CEBPG
MA1420.1	5.76874e-05	0.177553	0.631	0.559	0.0309781	IRF5
MA0750.1	6.41405e-05	0.183335	0.628	0.564	0.0344434	ZBTB7A
MA0442.1	7.06451e-05	0.141398	0.587	0.504	0.0379364	SOX10
MA0767.1	7.87908e-05	0.18971	0.478	0.388	0.0423107	GCM2
MA1148.1	8.3677e-05	0.21448	0.252	0.221	0.0449345	PPARA::RXRA
MA0024.1	8.91941e-05	-0.189252	0.559	0.649	0.0478972	E2F1
MA0781.1	0.00010515	0.210688	0.598	0.527	0.0564658	PAX9
MA0037.1	0.00012163	0.155118	0.494	0.431	0.0653151	GATA3
MA0714.1	0.000135513	0.180097	0.413	0.374	0.0727704	PITX3
MA0486.1	0.000151877	0.17254	0.455	0.4	0.081558	HSF1
MA0628.1	0.000155395	-0.197976	0.341	0.401	0.0834472	POU6F1
MA0527.1	0.000167352	-0.182075	0.663	0.71	0.0898681	ZBTB33
MA0043.1	0.000180395	0.180655	0.535	0.464	0.0968721	HLF
MA0662.1	0.000188288	-0.167258	0.493	0.583	0.10111	MIXL1
MA0914.1	0.000193909	0.163592	0.538	0.483	0.104129	ISL2
MA0669.1	0.000200057	0.193497	0.501	0.429	0.107431	NEUROG2
MA0647.1	0.000201296	-0.173617	0.823	0.857	0.108096	GRHL1
MA0468.1	0.000239355	0.178603	0.53	0.467	0.128534	DUX4
MA0673.1	0.000241042	0.206472	0.519	0.449	0.129439	NKX2-8
MA0124.1	0.000247072	-0.167391	0.496	0.582	0.132678	NKX3-1
MA0884.1	0.000280929	0.185055	0.548	0.47	0.150859	DUXA
MA1122.1	0.000327231	-0.120178	0.724	0.776	0.175723	TFDP1
MA1102.1	0.000333061	0.120647	0.719	0.632	0.178854	CTCFL
MA0902.1	0.000342754	-0.186762	0.447	0.522	0.184059	HOXB2
MA0466.2	0.000353553	0.19197	0.525	0.486	0.189858	CEBPB
MA0068.2	0.00037013	-0.174229	0.433	0.503	0.19876	PAX4
MA0074.1	0.00037057	0.184036	0.405	0.377	0.198996	RXRA::VDR
MA0722.1	0.000376559	-0.170993	0.42	0.513	0.202212	VAX1
MA0697.1	0.000398124	0.150076	0.541	0.489	0.213793	ZIC3
MA0836.1	0.000420714	0.189624	0.519	0.465	0.225924	CEBPD
MA0069.1	0.000525569	0.181988	0.514	0.463	0.282231	Pax6
MA0804.1	0.000737698	0.162547	0.511	0.447	0.396144	TBX19
MA0702.1	0.00109243	-0.154316	0.504	0.572	0.586635	LMX1A
MA0780.1	0.00149873	0.118216	0.566	0.49	0.804818	PAX3
MA0132.2	0.00155654	-0.166266	0.498	0.564	0.835862	PDX1
MA0886.1	0.00186773	-0.158569	0.489	0.551	1	EMX2
MA0906.1	0.00190507	-0.151483	0.574	0.64	1	HOXC12
MA0665.1	0.00227151	0.126944	0.554	0.499	1	MSC
MA0658.1	0.00228216	-0.163425	0.475	0.515	1	LHX6
MA0684.1	0.00305985	0.139855	0.563	0.503	1	RUNX3
MA0706.1	0.00324294	-0.148309	0.515	0.577	1	MEOX2
MA0675.1	0.00332896	0.122597	0.454	0.409	1	NKX6-2
MA0661.1	0.00351518	-0.157663	0.53	0.584	1	MEOX1
MA0893.1	0.00477905	-0.117046	0.423	0.484	1	GSX2
MA0077.1	0.00577436	0.129566	0.53	0.488	1	SOX9
MA1110.1	0.00597035	0.150788	0.499	0.439	1	NR1H4
MA0051.1	0.00597603	0.128499	0.698	0.643	1	IRF2
MA0725.1	0.00635479	-0.144456	0.481	0.529	1	VSX1
MA0726.1	0.00635479	-0.144456	0.481	0.529	1	VSX2
MA0032.1	0.00673123	0.130208	0.593	0.525	1	FOXC1
MA0784.1	0.00733867	0.11542	0.569	0.51	1	POU1F1
MA0732.1	0.00737295	0.100963	0.772	0.712	1	EGR3
MA0817.1	0.00755006	-0.141773	0.548	0.599	1	BHLHE23
MA0862.1	0.00757818	0.123001	0.597	0.527	1	GMEB2
MA0727.1	0.00823064	-0.147927	0.224	0.288	1	NR3C2
MA1155.1	0.00849993	0.112579	0.489	0.441	1	ZSCAN4
MA1419.1	0.00856061	0.142121	0.737	0.708	1	IRF4
MA0497.1	0.00914316	-0.112122	0.686	0.728	1	MEF2C
MA0651.1	0.00969481	-0.125653	0.545	0.587	1	HOXC11
MA0895.1	0.0108684	0.105708	0.402	0.348	1	HMBOX1
MA1119.1	0.0111834	0.122025	0.589	0.542	1	SIX2
MA0774.1	0.0116529	0.126174	0.463	0.412	1	MEIS2
MA0486.2	0.0122312	0.126874	0.491	0.451	1	HSF1
MA0100.3	0.0128743	0.11799	0.528	0.48	1	MYB
MA0511.2	0.014085	0.118044	0.6	0.561	1	RUNX2
MA0873.1	0.0145533	-0.116912	0.59	0.625	1	HOXD12
MA0707.1	0.0166582	-0.112313	0.463	0.519	1	MNX1
MA0672.1	0.0170303	0.101786	0.558	0.482	1	NKX2-3
MA0837.1	0.0213637	0.129795	0.546	0.503	1	CEBPE
MA0002.1	0.023119	0.102609	0.603	0.527	1	RUNX1
MA0525.2	0.0234656	0.122041	0.489	0.46	1	TP63
MA0903.1	0.02348	-0.128443	0.472	0.499	1	HOXB3
MA0072.1	0.0503728	-0.105089	0.351	0.368	1	RORA(var.2)
MA0113.3	0.0665956	-0.103104	0.249	0.276	1	NR3C1

## Sheet: ENDO
	p_val	avg_log2FC	pct.1	pct.2	p_val_adj	gene
MA0477.1	2.61246e-201	2.58128	0.843	0.266	1.40289e-198	FOSL1
MA0099.2	4.64101e-194	2.36323	0.828	0.271	2.49222e-191	FOS::JUN
MA0490.1	5.09248e-194	2.54394	0.851	0.284	2.73466e-191	JUNB
MA0489.1	1.64497e-190	2.44058	0.873	0.324	8.83347e-188	JUN(var.2)
MA1142.1	1.87285e-190	2.46808	0.847	0.301	1.00572e-187	FOSL1::JUND
MA0491.1	1.99672e-190	2.48475	0.839	0.272	1.07224e-187	JUND
MA0476.1	5.71703e-190	2.45094	0.836	0.283	3.07005e-187	FOS
MA1141.1	1.92577e-189	2.52749	0.868	0.315	1.03414e-186	FOS::JUND
MA0478.1	3.27335e-189	2.48526	0.873	0.311	1.75779e-186	FOSL2
MA1138.1	9.30468e-188	2.45436	0.841	0.303	4.99661e-185	FOSL2::JUNB
MA1144.1	8.45143e-187	2.47505	0.854	0.302	4.53842e-184	FOSL2::JUND
MA1128.1	8.46519e-187	2.47348	0.874	0.334	4.5458e-184	FOSL1::JUN
MA0099.3	1.19491e-186	2.46446	0.861	0.32	6.41666e-184	FOS::JUN
MA1135.1	9.56292e-186	2.43183	0.837	0.296	5.13529e-183	FOSB::JUNB
MA1134.1	1.07471e-185	2.44578	0.842	0.296	5.77122e-183	FOS::JUNB
MA1130.1	8.11023e-185	2.48882	0.868	0.329	4.3552e-182	FOSL2::JUN
MA1137.1	1.65224e-181	2.40977	0.866	0.338	8.87254e-179	FOSL1::JUNB
MA0462.1	6.79209e-178	1.90815	0.817	0.288	3.64735e-175	BATF::JUN
MA1132.1	1.90378e-177	2.11419	0.86	0.341	1.02233e-174	JUN::JUNB
MA0841.1	3.15703e-174	2.02196	0.797	0.272	1.69532e-171	NFE2
MA0655.1	4.35545e-174	2.13592	0.828	0.307	2.33888e-171	JDP2
MA0501.1	5.42943e-138	1.40467	0.547	0.147	2.9156e-135	MAF::NFE2
MA1101.1	1.17087e-137	1.52212	0.634	0.2	6.28757e-135	BACH2
MA1109.1	8.27265e-100	1.11739	0.405	0.132	4.44242e-97	NEUROD1
MA0150.1	8.06416e-91	1.03846	0.398	0.126	4.33045e-88	NFE2L2
MA0522.2	8.6098e-91	1.25806	0.13	0.028	4.62346e-88	TCF3
MA0820.1	1.11484e-90	1.18431	0.181	0.045	5.9867e-88	FIGLA
MA0093.1	1.32859e-88	0.916289	0.496	0.195	7.13453e-86	USF1
MA0103.2	1.10844e-87	1.1815	0.112	0.025	5.9523e-85	ZEB1
MA0698.1	1.43214e-86	1.0188	0.418	0.134	7.69057e-84	ZBTB18
MA0139.1	6.03501e-86	0.785272	0.786	0.455	3.2408e-83	CTCF
MA0105.4	1.26519e-85	0.893687	0.521	0.214	6.79405e-83	NFKB1
MA0103.3	1.47197e-84	1.06921	0.128	0.025	7.90446e-82	ZEB1
MA0830.1	1.50437e-84	1.24953	0.106	0.026	8.07844e-82	TCF4
MA0059.1	4.49614e-83	0.932337	0.438	0.166	2.41443e-80	MAX::MYC
MA0824.1	7.96119e-83	1.25058	0.108	0.026	4.27516e-80	ID4
MA0745.1	1.46751e-80	1.13024	0.138	0.041	7.88055e-78	SNAI2
MA0783.1	3.59265e-80	0.981649	0.291	0.072	1.92925e-77	PKNOX2
MA0147.3	8.73257e-77	0.856145	0.454	0.177	4.68939e-74	MYC
MA0112.1	1.1793e-76	0.801934	0.378	0.143	6.33283e-74	ESR1
MA1108.1	1.50254e-76	0.831054	0.491	0.211	8.06863e-74	MXI1
MA0782.1	2.6893e-76	0.98388	0.261	0.072	1.44415e-73	PKNOX1
MA0088.2	7.16776e-75	0.828195	0.458	0.192	3.84909e-72	ZNF143
MA0823.1	1.03897e-74	0.863467	0.398	0.157	5.57927e-72	HEY1
MA1123.1	3.84204e-74	0.918718	0.545	0.234	2.06317e-71	TWIST1
MA0778.1	6.46147e-74	0.824194	0.625	0.315	3.46981e-71	NFKB2
MA0805.1	6.9556e-73	0.908659	0.282	0.082	3.73516e-70	TBX1
MA0649.1	1.91308e-72	0.830009	0.441	0.185	1.02732e-69	HEY2
MA0806.1	8.8775e-72	0.94516	0.238	0.078	4.76722e-69	TBX4
MA0691.1	5.07698e-71	0.863608	0.474	0.197	2.72634e-68	TFAP4
MA0526.1	8.8729e-71	0.947641	0.257	0.085	4.76475e-68	USF2
MA0018.3	1.33351e-70	0.867525	0.771	0.48	7.16095e-68	CREB1
MA0807.1	1.43518e-70	0.892516	0.287	0.093	7.70692e-68	TBX5
MA0595.1	2.69417e-70	0.863354	0.363	0.141	1.44677e-67	SREBF1
MA0112.2	7.28848e-70	0.877542	0.355	0.123	3.91391e-67	ESR1
MA0155.1	8.14089e-70	0.706521	0.521	0.241	4.37166e-67	INSM1
MA0105.2	2.32589e-69	0.782335	0.618	0.33	1.249e-66	NFKB1
MA0058.1	5.22746e-69	0.789316	0.472	0.203	2.80715e-66	MAX
MA0738.1	1.04653e-68	0.901249	0.277	0.092	5.61987e-66	HIC2
MA0801.1	1.55255e-68	0.883324	0.284	0.096	8.33719e-66	MGA
MA0803.1	1.55255e-68	0.883324	0.284	0.096	8.33719e-66	TBX15
MA0513.1	1.78731e-68	0.83131	0.329	0.12	9.59783e-66	SMAD2::SMAD3::SMAD4
MA0066.1	1.88972e-68	0.924495	0.364	0.136	1.01478e-65	PPARG
MA0058.2	3.43126e-67	0.937959	0.368	0.136	1.84258e-64	MAX
MA0105.3	4.86122e-67	0.784916	0.722	0.43	2.61048e-64	NFKB1
MA0696.1	9.10023e-67	0.681452	0.461	0.18	4.88682e-64	ZIC1
MA0692.1	1.13392e-66	0.755973	0.403	0.155	6.08914e-64	TFEB
MA0525.1	3.0627e-66	0.906626	0.274	0.097	1.64467e-63	TP63
MA0104.4	8.91886e-66	0.765286	0.479	0.217	4.78943e-63	MYCN
MA0048.2	1.24089e-65	0.75713	0.401	0.155	6.66357e-63	NHLH1
MA0112.3	2.71373e-65	0.839668	0.313	0.128	1.45727e-62	ESR1
MA0492.1	3.26537e-65	0.777767	0.68	0.379	1.7535e-62	JUND(var.2)
MA0093.2	4.19567e-65	0.856265	0.283	0.109	2.25308e-62	USF1
MA0073.1	5.69634e-64	0.535717	0.624	0.354	3.05893e-61	RREB1
MA0822.1	7.17157e-64	0.819856	0.279	0.109	3.85114e-61	HES7
MA0511.1	1.00797e-63	0.73085	0.447	0.189	5.41278e-61	RUNX2
MA0048.1	1.03492e-63	0.721741	0.443	0.198	5.5575e-61	NHLH1
MA0831.1	1.13609e-63	0.731926	0.448	0.214	6.1008e-61	TFE3
MA1100.1	2.06498e-63	0.695933	0.361	0.135	1.10889e-60	ASCL1
MA0753.1	2.22205e-63	0.720633	0.678	0.389	1.19324e-60	ZNF740
MA0510.1	4.86952e-63	0.730373	0.459	0.194	2.61493e-60	RFX5
MA0258.2	9.22052e-63	0.843741	0.313	0.12	4.95142e-60	ESR2
MA0809.1	1.91208e-62	0.788061	0.337	0.128	1.02679e-59	TEAD4
MA0091.1	2.98236e-62	0.775205	0.4	0.157	1.60153e-59	TAL1::TCF3
MA0808.1	5.78303e-62	0.817202	0.315	0.114	3.10549e-59	TEAD3
MA0821.1	1.20354e-61	0.78823	0.347	0.143	6.463e-59	HES5
MA0797.1	1.29612e-61	0.790842	0.339	0.113	6.96019e-59	TGIF2
MA0488.1	2.61088e-61	0.761825	0.651	0.361	1.40204e-58	JUN
MA0596.1	3.05197e-61	0.816475	0.415	0.178	1.63891e-58	SREBF2
MA0130.1	3.06022e-60	0.61259	0.45	0.213	1.64334e-57	ZNF354C
MA0119.1	3.49142e-60	0.844703	0.35	0.145	1.87489e-57	NFIC::TLX1
MA0665.1	6.41831e-60	0.80555	0.325	0.115	3.44663e-57	MSC
MA0743.1	1.29064e-59	0.803512	0.167	0.059	6.93074e-57	SCRT1
MA1114.1	1.77003e-59	0.735148	0.392	0.159	9.50504e-57	PBX3
MA0258.1	3.88702e-59	0.880701	0.297	0.109	2.08733e-56	ESR2
MA0825.1	1.03901e-58	0.735207	0.413	0.189	5.5795e-56	MNT
MA0802.1	2.21325e-58	0.769096	0.255	0.095	1.18851e-55	TBR1
MA0090.2	4.62469e-58	0.780522	0.292	0.109	2.48346e-55	TEAD1
MA0466.1	6.20321e-58	0.730002	0.31	0.117	3.33113e-55	CEBPB
MA0736.1	1.63966e-57	0.636924	0.537	0.266	8.80495e-55	GLIS2
MA0101.1	2.18054e-57	0.7497	0.765	0.5	1.17095e-54	REL
MA0751.1	2.95112e-57	0.609498	0.422	0.176	1.58475e-54	ZIC4
MA1116.1	3.03388e-57	0.636479	0.537	0.279	1.62919e-54	RBPJ
MA0796.1	3.82201e-57	0.750872	0.349	0.134	2.05242e-54	TGIF1
MA0163.1	4.76697e-57	0.523263	0.541	0.267	2.55986e-54	PLAG1
MA1121.1	5.48205e-57	0.775644	0.333	0.116	2.94386e-54	TEAD2
MA0495.1	5.21816e-56	0.707019	0.312	0.139	2.80215e-53	MAFF
MA0871.1	8.60802e-56	0.686665	0.347	0.153	4.62251e-53	TFEC
MA0144.2	1.08496e-55	0.659241	0.716	0.457	5.82621e-53	STAT3
MA0620.2	1.63408e-55	0.736754	0.362	0.151	8.77499e-53	MITF
MA0095.1	3.32456e-55	0.504328	0.578	0.3	1.78529e-52	YY1
MA0003.2	1.14513e-54	0.622606	0.336	0.141	6.14933e-52	TFAP2A
MA0105.1	1.14712e-54	0.728507	0.737	0.508	6.16006e-52	NFKB1
MA0734.1	1.71504e-54	0.625642	0.572	0.301	9.20974e-52	GLI2
MA0152.1	2.17444e-54	0.600436	0.705	0.461	1.16768e-51	NFATC2
MA1126.1	3.93698e-54	0.703145	0.703	0.446	2.11416e-51	FOS::JUN(var.2)
MA0107.1	5.84373e-54	0.706461	0.759	0.524	3.13808e-51	RELA
MA0090.1	6.59623e-54	0.746173	0.312	0.123	3.54218e-51	TEAD1
MA0835.1	3.58822e-53	0.691989	0.806	0.563	1.92687e-50	BATF3
MA0039.3	4.85817e-53	0.642964	0.553	0.279	2.60883e-50	KLF4
MA0690.1	5.45917e-53	0.703969	0.29	0.116	2.93157e-50	TBX21
MA0083.3	5.71784e-53	0.686313	0.565	0.318	3.07048e-50	SRF
MA0752.1	6.9159e-53	0.64947	0.63	0.366	3.71384e-50	ZNF410
MA0138.2	2.17514e-52	0.685871	0.314	0.13	1.16805e-49	REST
MA0058.3	2.33259e-52	0.676436	0.437	0.213	1.2526e-49	MAX
MA0014.2	2.35657e-52	0.658332	0.195	0.078	1.26548e-49	PAX5
MA0597.1	2.85924e-52	0.671503	0.281	0.12	1.53541e-49	THAP1
MA0526.2	4.61546e-52	0.696282	0.42	0.211	2.4785e-49	USF2
MA0737.1	1.36137e-51	0.659576	0.438	0.203	7.31054e-49	GLIS3
MA0106.3	2.22594e-51	0.749755	0.272	0.102	1.19533e-48	TP53
MA1102.1	2.70941e-51	0.441104	0.711	0.45	1.45495e-48	CTCFL
MA0083.1	6.27585e-51	0.673181	0.538	0.29	3.37013e-48	SRF
MA0106.1	3.97453e-50	0.706259	0.358	0.164	2.13433e-47	TP53
MA0815.1	5.74745e-50	0.593232	0.436	0.197	3.08638e-47	TFAP2C(var.3)
MA1154.1	1.00371e-49	0.61678	0.51	0.281	5.38991e-47	ZNF282
MA0495.2	2.35175e-49	0.685288	0.423	0.205	1.26289e-46	MAFF
MA0814.1	9.96998e-49	0.640228	0.414	0.19	5.35388e-46	TFAP2C(var.2)
MA0138.1	1.3912e-48	0.614634	0.305	0.124	7.47077e-46	REST
MA0813.1	6.58663e-48	0.58171	0.409	0.193	3.53702e-45	TFAP2B(var.3)
MA1117.1	1.98575e-47	0.581301	0.476	0.239	1.06635e-44	RELB
MA0731.1	2.84884e-47	0.616011	0.571	0.314	1.52983e-44	BCL6B
MA0664.1	5.27476e-47	0.585936	0.463	0.249	2.83255e-44	MLXIPL
MA0812.1	7.25681e-47	0.584774	0.416	0.198	3.89691e-44	TFAP2B(var.2)
MA0017.2	1.24657e-46	0.67168	0.277	0.111	6.69407e-44	NR2F1
MA1106.1	1.27491e-46	0.608006	0.428	0.208	6.84625e-44	HIF1A
MA0259.1	1.75302e-46	0.608089	0.452	0.216	9.41372e-44	ARNT::HIF1A
MA1119.1	2.14006e-46	0.617635	0.373	0.188	1.14921e-43	SIX2
MA0137.2	2.45795e-46	0.605625	0.815	0.622	1.31992e-43	STAT1
MA1124.1	2.63093e-46	0.583068	0.3	0.122	1.41281e-43	ZNF24
MA0872.1	4.14887e-46	0.554955	0.431	0.191	2.22794e-43	TFAP2A(var.3)
MA0819.1	5.68087e-46	0.638564	0.423	0.207	3.05062e-43	CLOCK
MA1105.1	6.42251e-46	0.57759	0.29	0.135	3.44889e-43	GRHL2
MA0688.1	1.02864e-45	0.661394	0.305	0.119	5.5238e-43	TBX2
MA0657.1	2.48642e-45	0.561279	0.681	0.453	1.33521e-42	KLF13
MA0600.1	2.78862e-45	0.583201	0.605	0.37	1.49749e-42	RFX2
MA0800.1	2.80854e-45	0.650343	0.307	0.122	1.50818e-42	EOMES
MA0744.1	7.84954e-45	0.628938	0.207	0.095	4.21521e-42	SCRT2
MA0095.2	1.1592e-44	0.532014	0.624	0.391	6.22491e-42	YY1
MA0714.1	1.24407e-44	0.579118	0.36	0.158	6.68067e-42	PITX3
MA1147.1	1.44409e-44	0.647015	0.44	0.226	7.75475e-42	NR4A2::RXRA
MA1127.1	1.49949e-44	0.684613	0.85	0.68	8.05226e-42	FOSB::JUN
MA0464.2	1.66169e-44	0.611732	0.378	0.203	8.92325e-42	BHLHE40
MA0844.1	1.73352e-44	0.580821	0.66	0.439	9.30901e-42	XBP1
MA0839.1	3.34718e-44	0.586086	0.528	0.299	1.79744e-41	CREB3L1
MA0009.2	4.36448e-44	0.60988	0.393	0.179	2.34373e-41	T
MA0861.1	6.80993e-44	0.648314	0.327	0.163	3.65693e-41	TP73
MA0496.1	7.1688e-44	0.604361	0.301	0.157	3.84965e-41	MAFK
MA0663.1	1.25815e-43	0.580036	0.483	0.259	6.75629e-41	MLX
MA0729.1	2.17237e-43	0.597007	0.336	0.163	1.16656e-40	RARA
MA1107.1	2.70164e-43	0.460227	0.638	0.398	1.45078e-40	KLF9
MA0636.1	3.15786e-43	0.585795	0.429	0.232	1.69577e-40	BHLHE41
MA0828.1	3.65381e-43	0.602361	0.363	0.18	1.9621e-40	SREBF2(var.2)
MA1155.1	4.93163e-43	0.6348	0.321	0.139	2.64828e-40	ZSCAN4
MA1131.1	1.7399e-42	0.659689	0.82	0.628	9.34325e-40	FOSL2::JUN(var.2)
MA0106.2	2.10815e-42	0.709137	0.262	0.106	1.13208e-39	TP53
MA0689.1	3.48933e-42	0.603242	0.311	0.135	1.87377e-39	TBX20
MA0137.3	4.12313e-42	0.577504	0.809	0.638	2.21412e-39	STAT1
MA0136.2	5.62895e-42	0.608048	0.871	0.691	3.02275e-39	ELF5
MA0673.1	6.32334e-42	0.613704	0.434	0.207	3.39563e-39	NKX2-8
MA0014.3	1.14984e-41	0.548285	0.62	0.378	6.17462e-39	PAX5
MA0496.2	4.50793e-41	0.607869	0.414	0.213	2.42076e-38	MAFK
MA0833.1	9.82347e-41	0.555127	0.553	0.322	5.2752e-38	ATF4
MA1136.1	1.99805e-40	0.623602	0.77	0.569	1.07295e-37	FOSB::JUNB(var.2)
MA0479.1	9.51809e-40	0.53256	0.506	0.283	5.11121e-37	FOXH1
MA0671.1	2.29448e-39	0.642945	0.376	0.177	1.23214e-36	NFIX
MA0057.1	3.26031e-39	0.482131	0.61	0.393	1.75078e-36	MZF1(var.2)
MA0076.2	5.49485e-39	0.588155	0.931	0.807	2.95074e-36	ELK4
MA0693.2	8.67113e-39	0.575345	0.339	0.17	4.6564e-36	VDR
MA0842.1	9.96813e-39	0.593575	0.334	0.162	5.35289e-36	NRL
MA1118.1	1.59473e-38	0.532843	0.388	0.197	8.5637e-36	SIX1
MA0113.3	1.79023e-38	-0.66873	0.318	0.532	9.61352e-36	NR3C1
MA0697.1	2.2588e-38	0.468129	0.458	0.246	1.21298e-35	ZIC3
MA0141.3	5.23672e-38	0.651861	0.233	0.118	2.81212e-35	ESRRB
MA1143.1	5.46078e-38	0.573042	0.814	0.628	2.93244e-35	FOSL1::JUND(var.2)
MA1145.1	6.43784e-38	0.606468	0.801	0.622	3.45712e-35	FOSL2::JUND(var.2)
MA0083.2	8.30384e-38	0.532582	0.652	0.435	4.45916e-35	SRF
MA0672.1	3.26017e-37	0.540464	0.436	0.228	1.75071e-34	NKX2-3
MA0779.1	3.5242e-37	0.560882	0.224	0.101	1.8925e-34	PAX1
MA0524.1	4.17687e-37	0.445953	0.39	0.195	2.24298e-34	TFAP2C
MA0032.1	9.2503e-37	0.524251	0.345	0.169	4.96741e-34	FOXC1
MA1146.1	3.70106e-36	0.585556	0.384	0.211	1.98747e-33	NR1A4::RXRA
MA0733.1	4.52285e-36	0.415988	0.717	0.516	2.42877e-33	EGR4
MA0727.1	6.18262e-36	-0.659104	0.33	0.534	3.32007e-33	NR3C2
MA0625.1	6.49843e-36	0.49692	0.788	0.586	3.48966e-33	NFATC3
MA0161.1	6.61804e-36	0.424869	0.435	0.235	3.55389e-33	NFIC
MA0863.1	1.04637e-35	0.534232	0.419	0.236	5.61899e-33	MTF1
MA0810.1	1.40232e-35	0.434744	0.465	0.239	7.53047e-33	TFAP2A(var.2)
MA0003.3	2.4371e-35	0.463727	0.394	0.202	1.30872e-32	TFAP2A
MA0640.1	2.60359e-35	0.560282	0.863	0.704	1.39813e-32	ELF3
MA0592.1	3.7571e-35	0.665979	0.211	0.097	2.01756e-32	ESRRA
MA0646.1	5.97217e-35	0.542962	0.392	0.209	3.20706e-32	GCM1
MA0750.1	9.55886e-35	0.437685	0.605	0.384	5.13311e-32	ZBTB7A
MA0659.1	1.50277e-34	0.535395	0.353	0.186	8.06987e-32	MAFG
MA0834.1	3.91797e-34	0.572181	0.854	0.689	2.10395e-31	ATF7
MA0080.4	9.81444e-34	0.490228	0.859	0.72	5.27035e-31	SPI1
MA1133.1	1.61762e-33	0.54182	0.794	0.625	8.68662e-31	JUN::JUNB(var.2)
MA0730.1	2.44476e-33	0.58317	0.41	0.214	1.31283e-30	RARA(var.2)
MA0160.1	2.68515e-33	0.578496	0.286	0.132	1.44193e-30	NR4A2
MA0079.1	3.82717e-33	0.346331	0.679	0.47	2.05519e-30	SP1
MA0656.1	6.32565e-33	0.559245	0.848	0.691	3.39687e-30	JDP2(var.2)
MA0641.1	2.55204e-32	0.509563	0.858	0.715	1.37044e-29	ELF4
MA0735.1	2.91634e-32	0.471876	0.626	0.432	1.56607e-29	GLIS1
MA0719.1	6.79709e-32	0.523411	0.336	0.185	3.65004e-29	RHOXF1
MA0750.2	7.10417e-32	0.477302	0.912	0.802	3.81494e-29	ZBTB7A
MA0648.1	7.11355e-32	0.483975	0.405	0.211	3.81997e-29	GSC
MA0645.1	7.5186e-32	0.541403	0.935	0.803	4.03749e-29	ETV6
MA0510.2	1.17621e-31	0.541698	0.738	0.539	6.31625e-29	RFX5
MA0071.1	2.82912e-31	0.55233	0.335	0.172	1.51924e-28	RORA
MA0865.1	4.78992e-31	0.430074	0.806	0.601	2.57219e-28	E2F8
MA0831.2	6.21574e-31	0.459056	0.429	0.253	3.33785e-28	TFE3
MA0140.2	1.26221e-30	0.475589	0.526	0.324	6.77806e-28	GATA1::TAL1
MA0694.1	2.24997e-30	0.426879	0.612	0.409	1.20823e-27	ZBTB7B
MA0638.1	3.00988e-30	0.470658	0.693	0.512	1.6163e-27	CREB3
MA0598.2	8.89693e-30	0.512311	0.853	0.689	4.77765e-27	EHF
MA0866.1	1.18661e-29	0.427319	0.548	0.337	6.37212e-27	SOX21
MA0062.1	2.12285e-29	0.489379	0.905	0.799	1.13997e-26	GABPA
MA1148.1	2.20352e-29	0.490059	0.269	0.163	1.18329e-26	PPARA::RXRA
MA0811.1	7.43806e-29	0.450638	0.372	0.214	3.99424e-26	TFAP2B
MA0914.1	8.07358e-29	0.440397	0.489	0.314	4.33551e-26	ISL2
MA0028.2	1.3455e-28	0.498259	0.834	0.694	7.22533e-26	ELK1
MA0468.1	1.42132e-28	0.447602	0.389	0.218	7.63251e-26	DUX4
MA0486.1	5.15444e-28	0.449815	0.486	0.297	2.76793e-25	HSF1
MA0524.2	6.0573e-28	0.432877	0.38	0.227	3.25277e-25	TFAP2C
MA0767.1	8.76991e-28	0.452142	0.351	0.201	4.70944e-25	GCM2
MA0891.1	1.19082e-27	0.445863	0.409	0.246	6.3947e-25	GSC2
MA0473.2	1.20771e-27	0.456507	0.855	0.724	6.48538e-25	ELF1
MA1111.1	1.58541e-27	0.526935	0.235	0.137	8.51363e-25	NR2F2
MA0508.1	2.1029e-27	0.339418	0.646	0.455	1.12926e-24	PRDM1
MA0670.1	3.01481e-27	0.501826	0.381	0.22	1.61895e-24	NFIA
MA1139.1	5.57352e-27	0.527999	0.83	0.69	2.99298e-24	FOSL2::JUNB(var.2)
MA0161.2	6.15035e-27	0.507747	0.341	0.184	3.30274e-24	NFIC
MA0065.1	6.38112e-27	0.467349	0.188	0.126	3.42666e-24	PPARG::RXRA
MA0775.1	8.93306e-27	0.447171	0.453	0.274	4.79706e-24	MEIS3
MA0465.1	1.32982e-26	0.397092	0.392	0.23	7.14116e-24	CDX2
MA0799.1	1.89026e-26	0.477164	0.713	0.543	1.01507e-23	RFX4
MA0804.1	2.83707e-26	0.427133	0.427	0.271	1.52351e-23	TBX19
MA0667.1	4.93524e-26	0.450313	0.364	0.199	2.65023e-23	MYF6
MA0114.2	6.34492e-26	0.343852	0.12	0.111	3.40722e-23	HNF4A
MA0747.1	7.21404e-26	0.266664	0.785	0.641	3.87394e-23	SP8
MA1151.1	7.57682e-26	0.441268	0.342	0.201	4.06875e-23	RORC
MA0003.1	8.18168e-26	0.326146	0.472	0.311	4.39356e-23	TFAP2A
MA0154.3	1.10987e-25	0.490489	0.472	0.284	5.95999e-23	EBF1
MA1113.1	1.19323e-25	0.430329	0.354	0.18	6.40766e-23	PBX2
MA0774.1	1.88455e-25	0.442249	0.411	0.253	1.012e-22	MEIS2
MA0669.1	3.12015e-25	0.443654	0.509	0.345	1.67552e-22	NEUROG2
MA0100.3	1.17506e-24	0.440798	0.325	0.173	6.31009e-22	MYB
MA0076.1	1.46762e-24	0.454521	0.825	0.689	7.8811e-22	ELK4
MA0695.1	1.91607e-24	0.366125	0.657	0.485	1.02893e-21	ZBTB7C
MA0759.1	2.25629e-24	0.456708	0.827	0.696	1.21163e-21	ELK3
MA0909.1	3.69552e-24	0.371422	0.424	0.252	1.98449e-21	HOXD13
MA0781.1	3.77864e-24	0.455942	0.239	0.118	2.02913e-21	PAX9
MA0765.1	7.46593e-24	0.458349	0.87	0.739	4.00921e-21	ETV5
MA1150.1	7.89657e-24	0.427222	0.361	0.225	4.24046e-21	RORB
MA1140.1	1.11169e-23	0.467418	0.823	0.688	5.9698e-21	JUNB(var.2)
MA0504.1	1.97943e-23	0.362573	0.34	0.227	1.06295e-20	NR2C2
MA0798.1	2.73812e-23	0.463427	0.743	0.582	1.47037e-20	RFX3
MA0472.2	3.18071e-23	0.34847	0.697	0.526	1.70804e-20	EGR2
MA0642.1	3.5864e-23	0.402781	0.428	0.279	1.9259e-20	EN2
MA0647.1	1.06905e-22	0.403793	0.327	0.21	5.7408e-20	GRHL1
MA0069.1	1.09533e-22	0.405277	0.336	0.205	5.88191e-20	Pax6
MA0037.1	1.69779e-22	0.358628	0.52	0.355	9.11715e-20	GATA3
MA0763.1	2.86973e-22	0.439837	0.844	0.723	1.54105e-19	ETV3
MA0122.2	4.09976e-22	0.384821	0.453	0.29	2.20157e-19	NKX3-2
MA1129.1	4.48733e-22	0.459247	0.797	0.677	2.4097e-19	FOSL1::JUN(var.2)
MA0600.2	6.59015e-22	0.445862	0.721	0.578	3.53891e-19	RFX2
MA0794.1	8.44781e-22	0.367585	0.524	0.372	4.53647e-19	PROX1
MA0162.3	1.41178e-21	0.321609	0.734	0.59	7.58127e-19	EGR1
MA0795.1	2.1096e-21	0.427635	0.373	0.236	1.13286e-18	SMAD3
MA0764.1	5.28826e-21	0.430818	0.858	0.753	2.8398e-18	ETV4
MA0154.2	1.66794e-20	0.378239	0.457	0.314	8.95684e-18	EBF1
MA0899.1	2.50724e-20	0.341992	0.397	0.238	1.34639e-17	HOXA10
MA0017.1	2.53085e-20	0.341064	0.15	0.134	1.35907e-17	NR2F1
MA0687.1	3.1831e-20	0.363579	0.889	0.784	1.70932e-17	SPIC
MA0018.1	6.61985e-20	0.418402	0.893	0.794	3.55486e-17	CREB1
MA0074.1	1.32022e-19	0.390571	0.345	0.23	7.0896e-17	RXRA::VDR
MA0777.1	1.38091e-19	0.383092	0.618	0.47	7.41546e-17	MYBL2
MA0102.3	1.86339e-19	0.361744	0.341	0.212	1.00064e-16	CEBPA
MA0028.1	1.91723e-19	0.384147	0.884	0.797	1.02955e-16	ELK1
MA0660.1	2.15386e-19	0.346045	0.541	0.387	1.15662e-16	MEF2B
MA0901.1	2.3695e-19	0.3398	0.401	0.24	1.27242e-16	HOXB13
MA0761.1	3.00949e-19	0.410801	0.86	0.755	1.61609e-16	ETV1
MA0036.1	3.02475e-19	0.201545	0.761	0.618	1.62429e-16	GATA2
MA0610.1	4.67008e-19	0.363943	0.385	0.246	2.50783e-16	DMRT3
MA0684.1	6.95324e-19	0.372007	0.389	0.252	3.73389e-16	RUNX3
MA0070.1	7.08679e-19	0.339174	0.431	0.277	3.80561e-16	PBX1
MA0149.1	8.34585e-19	0.244494	0.753	0.637	4.48172e-16	EWSR1-FLI1
MA0525.2	1.06091e-18	0.369569	0.258	0.154	5.6971e-16	TP63
MA0080.1	1.33434e-18	0.304791	0.971	0.886	7.1654e-16	SPI1
MA0098.1	1.33434e-18	0.304791	0.971	0.886	7.1654e-16	ETS1
MA1115.1	1.41766e-18	0.329804	0.379	0.228	7.61286e-16	POU5F1
MA0878.1	1.47874e-18	0.32129	0.379	0.257	7.94081e-16	CDX1
MA0159.1	1.93786e-18	0.378216	0.387	0.241	1.04063e-15	RARA::RXRA
MA1149.1	2.19585e-18	0.381118	0.445	0.299	1.17917e-15	RARA::RXRG
MA1112.1	2.49629e-18	0.371168	0.314	0.183	1.34051e-15	NR4A1
MA0080.2	3.75204e-18	0.448835	0.951	0.857	2.01485e-15	SPI1
MA0855.1	6.01047e-18	0.338453	0.195	0.145	3.22762e-15	RXRB
MA0473.1	7.56599e-18	0.419143	0.967	0.879	4.06294e-15	ELF1
MA0484.1	7.59545e-18	0.225946	0.105	0.114	4.07876e-15	HNF4G
MA0508.2	1.21272e-17	0.331652	0.344	0.234	6.51228e-15	PRDM1
MA0056.1	5.0658e-17	0.157153	0.638	0.519	2.72034e-14	MZF1
MA0732.1	3.84778e-16	0.250806	0.796	0.704	2.06626e-13	EGR3
MA1420.1	7.76581e-16	0.344317	0.761	0.626	4.17024e-13	IRF5
MA0002.1	1.28372e-15	0.315275	0.406	0.287	6.8936e-13	RUNX1
MA0773.1	1.8608e-15	0.29877	0.58	0.441	9.99251e-13	MEF2D
MA0511.2	3.70328e-15	0.319944	0.474	0.356	1.98866e-12	RUNX2
MA0156.2	5.3103e-15	0.365274	0.88	0.788	2.85163e-12	FEV
MA1110.1	1.10351e-14	0.337624	0.381	0.254	5.92586e-12	NR1H4
MA0486.2	1.61989e-14	0.30968	0.533	0.376	8.69883e-12	HSF1
MA0644.1	1.94735e-14	0.300218	0.374	0.262	1.04572e-11	ESX1
MA0856.1	2.07184e-14	0.288623	0.176	0.143	1.11258e-11	RXRG
MA0018.2	4.104e-14	0.347391	0.848	0.741	2.20385e-11	CREB1
MA0523.1	4.93036e-14	0.299869	0.461	0.32	2.6476e-11	TCF7L2
MA0650.1	5.34215e-14	0.274448	0.407	0.292	2.86873e-11	HOXA13
MA0507.1	6.95461e-14	0.279432	0.388	0.259	3.73462e-11	POU2F2
MA0081.1	7.57359e-14	0.291051	0.905	0.822	4.06702e-11	SPIB
MA0793.1	1.69166e-13	0.302881	0.246	0.174	9.08423e-11	POU6F2
MA0903.1	1.76459e-13	0.283533	0.152	0.102	9.47586e-11	HOXB3
MA0471.1	2.24536e-13	0.198531	0.714	0.601	1.20576e-10	E2F6
MA0036.3	2.28873e-13	0.298042	0.597	0.482	1.22905e-10	GATA2
MA0867.1	2.51093e-13	0.269008	0.465	0.332	1.34837e-10	SOX4
MA0868.1	2.54874e-13	0.290154	0.43	0.311	1.36867e-10	SOX8
MA0158.1	5.07784e-13	0.279287	0.354	0.259	2.7268e-10	HOXA5
MA0498.2	7.33461e-13	0.300393	0.422	0.315	3.93869e-10	MEIS1
MA0768.1	8.68974e-13	0.273847	0.44	0.313	4.66639e-10	LEF1
MA0707.1	1.08716e-12	0.26362	0.251	0.168	5.83807e-10	MNX1
MA0884.1	1.0951e-12	0.290166	0.356	0.225	5.8807e-10	DUXA
MA0882.1	1.4141e-12	0.276778	0.408	0.289	7.5937e-10	DLX6
MA0741.1	1.61133e-12	0.179301	0.82	0.704	8.65287e-10	KLF16
MA0630.1	2.40034e-12	0.264162	0.337	0.246	1.28898e-09	SHOX
MA0497.1	4.81702e-12	0.230218	0.686	0.581	2.58674e-09	MEF2C
MA0900.1	9.6729e-12	0.287946	0.227	0.153	5.19435e-09	HOXA2
MA0156.1	9.7746e-12	0.395114	0.945	0.87	5.24896e-09	FEV
MA0905.1	1.05205e-11	0.270197	0.458	0.337	5.64951e-09	HOXC10
MA0666.1	1.36021e-11	0.24878	0.493	0.38	7.30435e-09	MSX1
MA0708.1	1.36021e-11	0.24878	0.493	0.38	7.30435e-09	MSX2
MA0876.1	1.36021e-11	0.24878	0.493	0.38	7.30435e-09	BSX
MA0785.1	1.69809e-11	0.258381	0.361	0.261	9.11875e-09	POU2F1
MA0072.1	1.92652e-11	0.259171	0.305	0.218	1.03454e-08	RORA(var.2)
MA0131.1	2.46504e-11	0.277354	0.601	0.499	1.32373e-08	HINFP
MA0637.1	2.99667e-11	0.26334	0.663	0.569	1.60921e-08	CENPB
MA0653.1	4.06138e-11	0.249876	0.772	0.675	2.18096e-08	IRF9
MA0890.1	4.09357e-11	0.239039	0.32	0.219	2.19825e-08	GBX2
MA0718.1	5.62218e-11	0.271598	0.274	0.222	3.01911e-08	RAX
MA0662.1	1.12862e-10	0.234915	0.363	0.289	6.06067e-08	MIXL1
MA0685.1	1.29184e-10	0.179945	0.877	0.808	6.93718e-08	SP4
MA0598.1	1.58307e-10	0.25157	0.928	0.846	8.5011e-08	EHF
MA0875.1	2.20917e-10	0.255929	0.361	0.274	1.18632e-07	BARX1
MA0027.2	2.22441e-10	0.240729	0.348	0.254	1.19451e-07	EN1
MA0050.2	2.23491e-10	0.180589	0.862	0.789	1.20014e-07	IRF1
MA0675.1	2.71609e-10	0.244166	0.27	0.174	1.45854e-07	NKX6-2
MA1125.1	3.1601e-10	0.17818	0.728	0.62	1.69697e-07	ZNF384
MA0893.1	3.83854e-10	0.226035	0.31	0.213	2.0613e-07	GSX2
MA0723.1	4.1864e-10	0.238405	0.311	0.225	2.2481e-07	VAX2
MA0098.3	4.31673e-10	0.324687	0.931	0.858	2.31808e-07	ETS1
MA0715.1	4.3538e-10	0.222427	0.392	0.306	2.33799e-07	PROP1
MA0635.1	5.43842e-10	0.244368	0.619	0.519	2.92043e-07	BARHL2
MA0148.1	9.50076e-10	0.243934	0.47	0.374	5.10191e-07	FOXA1
MA0148.2	1.03783e-09	0.244208	0.464	0.371	5.57314e-07	FOXA1
MA0907.1	1.41784e-09	0.236639	0.385	0.285	7.61381e-07	HOXC13
MA0766.1	1.44358e-09	0.235026	0.572	0.466	7.75204e-07	GATA5
MA0886.1	1.47283e-09	0.236584	0.22	0.182	7.90911e-07	EMX2
MA0746.1	1.99631e-09	0.150629	0.813	0.726	1.07202e-06	SP3
MA0845.1	2.96101e-09	0.229143	0.478	0.393	1.59006e-06	FOXB1
MA0145.3	3.35218e-09	0.251568	0.441	0.345	1.80012e-06	TFCP2
MA1104.1	3.60983e-09	0.231234	0.594	0.496	1.93848e-06	GATA6
MA0113.1	3.66759e-09	-0.230288	0.515	0.62	1.96949e-06	NR3C1
MA0895.1	4.00776e-09	0.233374	0.37	0.272	2.15217e-06	HMBOX1
MA0115.1	4.1478e-09	0.20361	0.214	0.183	2.22737e-06	NR1H2::RXRA
MA0758.1	4.39627e-09	0.213551	0.766	0.692	2.3608e-06	E2F7
MA0700.1	6.96523e-09	0.228327	0.253	0.192	3.74033e-06	LHX2
MA1418.1	7.75723e-09	0.21539	0.915	0.839	4.16563e-06	IRF3
MA0721.1	7.84497e-09	0.209997	0.31	0.219	4.21275e-06	UNCX
MA0043.1	8.76855e-09	0.234437	0.61	0.52	4.70871e-06	HLF
MA0037.3	1.04147e-08	0.224698	0.595	0.492	5.5927e-06	GATA3
MA0792.1	1.13338e-08	0.22139	0.311	0.233	6.08623e-06	POU5F1B
MA0712.1	1.13449e-08	0.226059	0.268	0.197	6.09221e-06	OTX2
MA0787.1	2.02992e-08	0.209973	0.334	0.263	1.09007e-05	POU3F2
MA0618.1	2.34718e-08	0.21693	0.235	0.187	1.26044e-05	LBX1
MA0674.1	2.87356e-08	0.198241	0.237	0.181	1.5431e-05	NKX6-1
MA0052.2	3.03533e-08	0.192149	0.643	0.549	1.62997e-05	MEF2A
MA0042.1	4.34978e-08	0.183304	0.529	0.426	2.33583e-05	FOXI1
MA1120.1	4.51569e-08	0.249036	0.706	0.617	2.42492e-05	SOX13
MA0713.1	4.8768e-08	0.190553	0.401	0.324	2.61884e-05	PHOX2A
MA0786.1	5.45013e-08	0.200465	0.332	0.273	2.92672e-05	POU3F1
MA0788.1	5.55501e-08	0.196738	0.318	0.264	2.98304e-05	POU3F3
MA0784.1	6.34001e-08	0.189655	0.345	0.261	3.40458e-05	POU1F1
MA0892.1	6.48155e-08	0.209929	0.325	0.253	3.48059e-05	GSX1
MA0654.1	1.3085e-07	0.203191	0.356	0.295	7.02667e-05	ISX
MA0701.1	1.3085e-07	0.203191	0.356	0.295	7.02667e-05	LHX9
MA0716.1	1.3085e-07	0.203191	0.356	0.295	7.02667e-05	PRRX1
MA0717.1	1.3085e-07	0.203191	0.356	0.295	7.02667e-05	RAX2
MA0706.1	1.9512e-07	0.207691	0.26	0.199	0.000104779	MEOX2
MA0789.1	3.19171e-07	0.195129	0.311	0.24	0.000171395	POU3F4
MA0887.1	3.26117e-07	0.207765	0.217	0.167	0.000175125	EVX1
MA0748.1	3.39149e-07	0.199714	0.79	0.697	0.000182123	YY2
MA0818.1	3.47945e-07	0.214808	0.32	0.264	0.000186846	BHLHE22
MA0037.2	5.04023e-07	0.19552	0.527	0.447	0.00027066	GATA3
MA0658.1	5.66449e-07	0.203751	0.242	0.195	0.000304183	LHX6
MA0043.2	6.70883e-07	-0.207444	0.474	0.551	0.000360264	HLF
MA0475.2	7.089e-07	0.258097	0.924	0.871	0.000380679	FLI1
MA0162.2	7.47276e-07	0.111548	0.871	0.807	0.000401287	EGR1
MA0836.1	7.66111e-07	0.205305	0.487	0.42	0.000411402	CEBPD
MA1421.1	7.83162e-07	0.18269	0.324	0.249	0.000420558	TCF7L1
MA0442.1	7.89903e-07	0.139096	0.611	0.528	0.000424178	SOX10
MA0699.1	8.47574e-07	0.18601	0.429	0.355	0.000455147	LBX2
MA0770.1	1.31786e-06	0.181642	0.457	0.351	0.000707692	HSF2
MA0740.1	1.43205e-06	0.138856	0.852	0.782	0.000769013	KLF14
MA0668.1	1.44612e-06	0.191249	0.354	0.272	0.000776567	NEUROD2
MA0052.3	1.70234e-06	0.173108	0.564	0.5	0.000914159	MEF2A
MA0024.3	2.58443e-06	0.179203	0.657	0.588	0.00138784	E2F1
MA0634.1	2.81988e-06	0.163376	0.435	0.352	0.00151428	ALX3
MA0817.1	2.9516e-06	0.19395	0.306	0.231	0.00158501	BHLHE23
MA0826.1	2.97331e-06	0.189449	0.331	0.262	0.00159667	OLIG1
MA0661.1	3.02949e-06	0.201295	0.21	0.171	0.00162684	MEOX1
MA0157.1	3.09675e-06	0.185178	0.451	0.374	0.00166295	FOXO3
MA0683.1	4.46775e-06	0.160393	0.218	0.162	0.00239918	POU4F2
MA0888.1	5.31352e-06	0.200773	0.207	0.171	0.00285336	EVX2
MA0760.1	5.54045e-06	0.241563	0.941	0.894	0.00297522	ERF
MA0902.1	5.9139e-06	0.173217	0.168	0.134	0.00317577	HOXB2
MA0724.1	6.64485e-06	0.17673	0.37	0.282	0.00356828	VENTX
MA0033.1	7.33424e-06	0.175305	0.412	0.334	0.00393849	FOXL1
MA0060.1	7.39387e-06	-0.1755	0.768	0.803	0.00397051	NFYA
MA0771.1	8.65036e-06	0.175277	0.486	0.391	0.00464525	HSF4
MA0843.1	1.09763e-05	-0.190313	0.514	0.583	0.00589429	TEF
MA0612.1	1.2095e-05	0.162251	0.246	0.202	0.006495	EMX1
MA0725.1	1.67627e-05	0.160065	0.224	0.191	0.00900155	VSX1
MA0726.1	1.67627e-05	0.160065	0.224	0.191	0.00900155	VSX2
MA0137.1	2.11559e-05	0.159786	0.902	0.848	0.0113607	STAT1
MA0474.2	2.35977e-05	0.227869	0.93	0.885	0.012672	ERG
MA0791.1	2.66714e-05	0.16445	0.193	0.159	0.0143225	POU4F3
MA0652.1	2.76599e-05	0.177698	0.781	0.706	0.0148534	IRF8
MA0908.1	3.10656e-05	0.144906	0.567	0.478	0.0166823	HOXD11
MA0722.1	3.63709e-05	0.16773	0.171	0.119	0.0195312	VAX1
MA0036.2	3.70377e-05	0.168295	0.592	0.53	0.0198892	GATA2
MA0502.1	4.14283e-05	-0.154886	0.652	0.72	0.022247	NFYB
MA0680.1	5.53445e-05	0.170382	0.342	0.259	0.02972	PAX7
MA0703.1	8.51356e-05	0.15391	0.171	0.13	0.0457178	LMX1B
MA0475.1	9.0497e-05	0.257818	0.987	0.925	0.0485969	FLI1
MA0756.1	9.37054e-05	0.146622	0.38	0.302	0.0503198	ONECUT2
MA0838.1	0.000101653	0.155868	0.514	0.453	0.0545877	CEBPG
MA0517.1	0.000110941	0.142521	0.895	0.821	0.0595755	STAT1::STAT2
MA0894.1	0.00013869	0.147098	0.29	0.259	0.0744766	HESX1
MA0710.1	0.000152457	0.136575	0.241	0.213	0.0818693	NOTO
MA0702.1	0.000250756	0.13372	0.272	0.246	0.134656	LMX1A
MA0780.1	0.000267516	0.158074	0.354	0.3	0.143656	PAX3
MA0032.2	0.000311505	0.128262	0.446	0.381	0.167278	FOXC1
MA0776.1	0.000428109	0.14452	0.621	0.564	0.229894	MYBL1
MA0024.2	0.000547737	0.101321	0.885	0.82	0.294135	E2F1
MA0639.1	0.000661262	-0.13725	0.541	0.591	0.355098	DBP
MA0148.3	0.000787107	0.136405	0.387	0.301	0.422677	FOXA1
MA0466.2	0.000888356	0.133084	0.53	0.49	0.477047	CEBPB
MA0906.1	0.00141422	0.127544	0.421	0.376	0.759436	HOXC12
MA0873.1	0.00174183	0.125674	0.439	0.386	0.935361	HOXD12
MA0007.2	0.0020603	-0.173294	0.357	0.404	1	AR
MA1419.1	0.00354982	0.11437	0.762	0.726	1	IRF4
MA0754.1	0.00359573	0.11851	0.395	0.343	1	CUX1
MA0837.1	0.00484678	0.120156	0.49	0.439	1	CEBPE
MA0442.2	0.00499511	0.108749	0.59	0.566	1	SOX10

## Sheet: FIB
	p_val	avg_log2FC	pct.1	pct.2	p_val_adj	gene
MA1144.1	3.85417e-117	2.74027	0.925	0.458	2.06969e-114	FOSL2::JUND
MA1138.1	2.81999e-116	2.70666	0.927	0.46	1.51433e-113	FOSL2::JUNB
MA1134.1	3.27128e-116	2.74652	0.918	0.438	1.75668e-113	FOS::JUNB
MA1130.1	5.5519e-116	2.81278	0.933	0.472	2.98137e-113	FOSL2::JUN
MA0099.3	6.01285e-116	2.70149	0.93	0.472	3.2289e-113	FOS::JUN
MA1135.1	6.21283e-116	2.68268	0.923	0.454	3.33629e-113	FOSB::JUNB
MA1141.1	9.21761e-116	2.81443	0.933	0.462	4.94986e-113	FOS::JUND
MA1128.1	4.76744e-115	2.75567	0.936	0.488	2.56011e-112	FOSL1::JUN
MA1142.1	7.60695e-115	2.64067	0.934	0.47	4.08493e-112	FOSL1::JUND
MA0490.1	1.55001e-114	2.74396	0.919	0.452	8.32355e-112	JUNB
MA1137.1	1.67615e-114	2.70396	0.937	0.474	9.00091e-112	FOSL1::JUNB
MA0478.1	5.16028e-114	2.67898	0.92	0.466	2.77107e-111	FOSL2
MA0491.1	8.40136e-114	2.69187	0.923	0.448	4.51153e-111	JUND
MA0489.1	2.39415e-113	2.63707	0.935	0.454	1.28566e-110	JUN(var.2)
MA0476.1	1.1158e-112	2.66351	0.923	0.47	5.99186e-110	FOS
MA0477.1	5.47038e-112	2.66994	0.917	0.438	2.93759e-109	FOSL1
MA0099.2	7.99661e-111	2.52637	0.911	0.456	4.29418e-108	FOS::JUN
MA1132.1	2.02631e-107	2.22984	0.914	0.5	1.08813e-104	JUN::JUNB
MA0655.1	3.89958e-107	2.32228	0.913	0.47	2.09407e-104	JDP2
MA0841.1	4.36164e-103	2.15864	0.898	0.442	2.3422e-100	NFE2
MA0462.1	5.91973e-102	2.0821	0.926	0.478	3.17889e-99	BATF::JUN
MA1101.1	5.25836e-85	1.71826	0.841	0.43	2.82374e-82	BACH2
MA0501.1	1.20213e-72	1.34468	0.75	0.359	6.45545e-70	MAF::NFE2
MA0809.1	5.78479e-51	0.916513	0.755	0.444	3.10643e-48	TEAD4
MA0150.1	4.41743e-46	0.972947	0.617	0.335	2.37216e-43	NFE2L2
MA0492.1	7.71153e-44	0.855382	0.809	0.532	4.14109e-41	JUND(var.2)
MA0107.1	1.28371e-43	0.775595	0.836	0.572	6.89351e-41	RELA
MA0090.1	1.80436e-43	0.828542	0.69	0.4	9.68941e-41	TEAD1
MA0018.3	1.95689e-43	0.911711	0.873	0.592	1.05085e-40	CREB1
MA1121.1	3.9497e-43	0.857476	0.726	0.454	2.12099e-40	TEAD2
MA0101.1	6.13708e-43	0.785794	0.813	0.558	3.29561e-40	REL
MA0105.1	1.48993e-42	0.816507	0.81	0.55	8.00094e-40	NFKB1
MA0808.1	4.42389e-42	0.85433	0.691	0.422	2.37563e-39	TEAD3
MA0073.1	6.18693e-42	0.542524	0.892	0.671	3.32238e-39	RREB1
MA0473.1	7.17629e-42	0.663276	0.884	0.659	3.85367e-39	ELF1
MA0079.1	7.53375e-42	0.499061	0.832	0.594	4.04563e-39	SP1
MA0090.2	1.61438e-41	0.808781	0.731	0.448	8.66923e-39	TEAD1
MA0511.1	3.66785e-40	0.768179	0.699	0.418	1.96964e-37	RUNX2
MA0488.1	4.77548e-40	0.815715	0.811	0.53	2.56443e-37	JUN
MA0105.3	2.33051e-38	0.761683	0.823	0.552	1.25148e-35	NFKB1
MA0599.1	1.54068e-37	0.339924	0.943	0.815	8.27345e-35	KLF5
MA0105.2	2.19762e-37	0.72656	0.804	0.552	1.18012e-34	NFKB1
MA0495.2	2.34597e-37	0.748923	0.645	0.388	1.25979e-34	MAFF
MA0778.1	3.06846e-37	0.744482	0.748	0.486	1.64776e-34	NFKB2
MA0691.1	3.73528e-37	0.805545	0.69	0.436	2.00584e-34	TFAP4
MA0080.2	1.8238e-36	0.664891	0.826	0.576	9.79378e-34	SPI1
MA0136.2	1.85397e-36	0.621695	0.711	0.484	9.95579e-34	ELF5
MA1107.1	2.93474e-36	0.566476	0.74	0.476	1.57595e-33	KLF9
MA0095.1	3.86826e-36	0.503635	0.73	0.466	2.07725e-33	YY1
MA1126.1	1.08603e-35	0.726019	0.888	0.657	5.832e-33	FOS::JUN(var.2)
MA0746.1	1.66064e-35	0.356746	0.916	0.761	8.91763e-33	SP3
MA0062.1	1.69528e-35	0.579135	0.888	0.733	9.10366e-33	GABPA
MA0162.2	3.27932e-35	0.35393	0.976	0.88	1.761e-32	EGR1
MA0698.1	7.37712e-35	0.773418	0.716	0.456	3.96152e-32	ZBTB18
MA0080.4	1.04747e-34	0.604302	0.89	0.689	5.62492e-32	SPI1
MA1109.1	4.60459e-34	0.813234	0.667	0.418	2.47266e-31	NEUROD1
MA0144.2	5.94104e-34	0.644719	0.837	0.598	3.19034e-31	STAT3
MA0105.4	8.37273e-34	0.739297	0.654	0.422	4.49615e-31	NFKB1
MA0687.1	8.98122e-34	0.547429	0.857	0.665	4.82291e-31	SPIC
MA0156.1	9.40086e-34	0.69747	0.814	0.584	5.04826e-31	FEV
MA1114.1	9.99082e-34	0.668271	0.544	0.321	5.36507e-31	PBX3
MA0137.2	1.63053e-33	0.670496	0.891	0.635	8.75594e-31	STAT1
MA0475.1	3.18988e-33	0.602161	0.912	0.721	1.71297e-30	FLI1
MA0149.1	4.46618e-33	0.420457	0.898	0.703	2.39834e-30	EWSR1-FLI1
MA0130.1	7.14494e-33	0.549276	0.699	0.458	3.83683e-30	ZNF354C
MA1145.1	5.86373e-32	0.710997	0.921	0.749	3.14882e-29	FOSL2::JUND(var.2)
MA0835.1	1.45444e-31	0.694169	0.92	0.753	7.81036e-29	BATF3
MA0645.1	2.16171e-31	0.581045	0.876	0.693	1.16084e-28	ETV6
MA1123.1	2.79745e-31	0.752239	0.793	0.556	1.50223e-28	TWIST1
MA0081.1	3.3426e-31	0.55455	0.907	0.731	1.79498e-28	SPIB
MA1131.1	1.23904e-30	0.685385	0.935	0.759	6.65364e-28	FOSL2::JUN(var.2)
MA0056.1	1.37249e-30	0.281807	0.895	0.739	7.37025e-28	MZF1
MA0741.1	1.39608e-30	0.346032	0.935	0.795	7.49692e-28	KLF16
MA0471.1	2.25469e-30	0.388785	0.941	0.797	1.21077e-27	E2F6
MA0057.1	2.45692e-30	0.521339	0.909	0.731	1.31937e-27	MZF1(var.2)
MA0656.1	2.63754e-30	0.699199	0.936	0.753	1.41636e-27	JDP2(var.2)
MA0079.2	2.77232e-30	0.294515	0.958	0.841	1.48874e-27	SP1
MA0598.1	3.17641e-30	0.525755	0.784	0.562	1.70573e-27	EHF
MA0137.3	3.19112e-30	0.61668	0.882	0.669	1.71363e-27	STAT1
MA0747.1	4.20458e-30	0.352431	0.902	0.767	2.25786e-27	SP8
MA0595.1	5.47763e-30	0.735393	0.524	0.317	2.94149e-27	SREBF1
MA0496.2	5.93817e-30	0.665855	0.635	0.412	3.1888e-27	MAFK
MA0466.1	1.17706e-29	0.700742	0.582	0.361	6.3208e-27	CEBPB
MA0753.1	3.04595e-29	0.589667	0.896	0.709	1.63567e-26	ZNF740
MA1154.1	6.288e-29	0.571111	0.796	0.562	3.37666e-26	ZNF282
MA1136.1	9.3725e-29	0.618952	0.887	0.707	5.03303e-26	FOSB::JUNB(var.2)
MA0596.1	1.75881e-28	0.708364	0.55	0.339	9.44483e-26	SREBF2
MA0079.3	2.00555e-28	0.27331	0.96	0.853	1.07698e-25	SP1
MA0039.3	2.16287e-28	0.696132	0.587	0.38	1.16146e-25	KLF4
MA1127.1	2.23051e-28	0.657531	0.931	0.775	1.19778e-25	FOSB::JUN
MA0510.1	2.45831e-27	0.575574	0.672	0.448	1.32011e-24	RFX5
MA0163.1	3.42007e-27	0.441014	0.821	0.608	1.83658e-24	PLAG1
MA0155.1	3.79629e-27	0.545225	0.774	0.574	2.03861e-24	INSM1
MA0495.1	6.46279e-27	0.560606	0.579	0.357	3.47052e-24	MAFF
MA0048.1	1.31874e-26	0.548894	0.677	0.464	7.08163e-24	NHLH1
MA0598.2	1.91662e-26	0.50104	0.741	0.538	1.02922e-23	EHF
MA0528.1	2.55076e-26	0.244641	0.919	0.783	1.36976e-23	ZNF263
MA0734.1	2.61487e-26	0.542787	0.741	0.538	1.40419e-23	GLI2
MA1117.1	4.6058e-26	0.534914	0.809	0.602	2.47332e-23	RELB
MA0080.1	8.92531e-26	0.381558	0.956	0.817	4.79289e-23	SPI1
MA0098.1	8.92531e-26	0.381558	0.956	0.817	4.79289e-23	ETS1
MA1100.1	1.17167e-25	0.503067	0.587	0.373	6.29188e-23	ASCL1
MA0091.1	1.57809e-25	0.601751	0.689	0.486	8.47434e-23	TAL1::TCF3
MA0844.1	1.59299e-25	0.546081	0.775	0.554	8.55434e-23	XBP1
MA0750.2	2.83469e-25	0.442344	0.852	0.689	1.52223e-22	ZBTB7A
MA0048.2	5.89261e-25	0.542345	0.591	0.376	3.16433e-22	NHLH1
MA0641.1	8.86346e-25	0.486074	0.825	0.637	4.75968e-22	ELF4
MA1155.1	1.20891e-24	0.548511	0.628	0.406	6.49182e-22	ZSCAN4
MA0102.3	1.24684e-24	0.540342	0.721	0.518	6.69552e-22	CEBPA
MA0727.1	1.72093e-24	-0.633998	0.482	0.685	9.24142e-22	NR3C2
MA0152.1	2.36649e-24	0.473804	0.854	0.647	1.27081e-21	NFATC2
MA0865.1	2.39925e-24	0.478159	0.856	0.693	1.2884e-21	E2F8
MA0740.1	3.51686e-24	0.339254	0.881	0.747	1.88855e-21	KLF14
MA0640.1	7.51838e-24	0.510723	0.688	0.514	4.03737e-21	ELF3
MA0652.1	8.73459e-24	0.487338	0.833	0.655	4.69047e-21	IRF8
MA0731.1	1.10398e-23	0.495625	0.748	0.53	5.92837e-21	BCL6B
MA0657.1	1.65112e-23	0.475204	0.78	0.59	8.86652e-21	KLF13
MA0508.1	2.15328e-23	0.396326	0.876	0.715	1.15631e-20	PRDM1
MA0513.1	4.00116e-23	0.606214	0.513	0.321	2.14862e-20	SMAD2::SMAD3::SMAD4
MA0076.2	4.45096e-23	0.479635	0.89	0.763	2.39016e-20	ELK4
MA0138.1	5.29009e-23	0.511321	0.512	0.313	2.84078e-20	REST
MA1139.1	7.98981e-23	0.594246	0.919	0.765	4.29053e-20	FOSL2::JUNB(var.2)
MA0003.2	1.48319e-22	0.488574	0.552	0.384	7.96474e-20	TFAP2A
MA0258.2	1.52624e-22	0.646382	0.483	0.315	8.19588e-20	ESR2
MA0088.2	1.61962e-22	0.519602	0.639	0.442	8.69737e-20	ZNF143
MA0442.1	1.73383e-22	0.367334	0.678	0.48	9.31068e-20	SOX10
MA0665.1	2.30716e-22	0.566186	0.566	0.382	1.23894e-19	MSC
MA0066.1	4.04319e-22	0.600248	0.559	0.367	2.17119e-19	PPARG
MA1149.1	4.05907e-22	0.545447	0.574	0.378	2.17972e-19	RARA::RXRG
MA0037.1	4.76218e-22	0.432586	0.768	0.566	2.55729e-19	GATA3
MA0685.1	5.35983e-22	0.304803	0.908	0.783	2.87823e-19	SP4
MA0523.1	7.58229e-22	0.471341	0.586	0.394	4.07169e-19	TCF7L2
MA1147.1	8.07672e-22	0.548407	0.572	0.367	4.3372e-19	NR4A2::RXRA
MA0050.2	1.01198e-21	0.324268	0.928	0.805	5.43436e-19	IRF1
MA0036.2	1.01943e-21	0.47102	0.614	0.41	5.47437e-19	GATA2
MA0106.1	1.484e-21	0.559547	0.492	0.323	7.96908e-19	TP53
MA0653.1	1.72689e-21	0.450492	0.825	0.657	9.2734e-19	IRF9
MA0823.1	2.13683e-21	0.53752	0.563	0.365	1.14748e-18	HEY1
MA0159.1	2.46711e-21	0.576717	0.566	0.402	1.32484e-18	RARA::RXRA
MA0496.1	2.83326e-21	0.518411	0.573	0.384	1.52146e-18	MAFK
MA0137.1	3.46921e-21	0.424006	0.909	0.767	1.86297e-18	STAT1
MA0813.1	9.14035e-21	0.444819	0.632	0.436	4.90837e-18	TFAP2B(var.3)
MA0524.1	1.30074e-20	0.416415	0.599	0.394	6.98498e-18	TFAP2C
MA0833.1	1.66426e-20	0.509656	0.748	0.554	8.93706e-18	ATF4
MA0600.1	1.88832e-20	0.459143	0.805	0.635	1.01403e-17	RFX2
MA0059.1	2.97206e-20	0.543433	0.59	0.4	1.596e-17	MAX::MYC
MA1146.1	2.99066e-20	0.515898	0.54	0.357	1.60598e-17	NR1A4::RXRA
MA0730.1	3.0611e-20	0.578321	0.543	0.373	1.64381e-17	RARA(var.2)
MA1418.1	3.37923e-20	0.445784	0.937	0.841	1.81465e-17	IRF3
MA0516.1	3.85902e-20	0.219523	0.964	0.878	2.07229e-17	SP2
MA0112.3	4.71736e-20	0.592411	0.389	0.243	2.53322e-17	ESR1
MA0112.1	5.27436e-20	0.50896	0.486	0.321	2.83233e-17	ESR1
MA0821.1	5.36001e-20	0.534201	0.474	0.305	2.87832e-17	HES5
MA0667.1	6.56076e-20	0.497017	0.667	0.498	3.52313e-17	MYF6
MA0138.2	8.17657e-20	0.492521	0.503	0.333	4.39082e-17	REST
MA0768.1	1.21407e-19	0.453276	0.54	0.373	6.51955e-17	LEF1
MA0517.1	1.59622e-19	0.379237	0.915	0.769	8.57168e-17	STAT1::STAT2
MA1113.1	1.79791e-19	0.450128	0.537	0.343	9.65479e-17	PBX2
MA0002.1	2.50391e-19	0.408646	0.618	0.44	1.3446e-16	RUNX1
MA0076.1	2.59593e-19	0.444012	0.828	0.695	1.39401e-16	ELK4
MA0737.1	3.26714e-19	0.504739	0.596	0.412	1.75446e-16	GLIS3
MA0058.2	4.39541e-19	0.581734	0.489	0.319	2.36034e-16	MAX
MA0154.2	4.90213e-19	0.460343	0.731	0.544	2.63244e-16	EBF1
MA0733.1	5.77804e-19	0.354358	0.919	0.811	3.10281e-16	EGR4
MA0468.1	5.94272e-19	0.430363	0.517	0.359	3.19124e-16	DUX4
MA0625.1	7.29967e-19	0.451568	0.899	0.791	3.91992e-16	NFATC3
MA1124.1	8.79163e-19	0.442794	0.553	0.38	4.72111e-16	ZNF24
MA1106.1	8.90829e-19	0.473904	0.592	0.4	4.78375e-16	HIF1A
MA0796.1	9.90617e-19	0.498752	0.448	0.303	5.31961e-16	TGIF1
MA0036.3	1.30647e-18	0.462999	0.695	0.544	7.01576e-16	GATA2
MA0139.1	1.45036e-18	0.413002	0.798	0.624	7.78844e-16	CTCF
MA0649.1	1.98346e-18	0.497556	0.589	0.404	1.06512e-15	HEY2
MA0093.1	2.08806e-18	0.486223	0.578	0.392	1.12129e-15	USF1
MA0465.1	2.33405e-18	0.402162	0.695	0.51	1.25338e-15	CDX2
MA0112.2	2.37493e-18	0.542362	0.503	0.355	1.27534e-15	ESR1
MA0162.3	2.68157e-18	0.366625	0.902	0.761	1.44e-15	EGR1
MA1104.1	3.4969e-18	0.440996	0.662	0.474	1.87784e-15	GATA6
MA0028.2	4.17678e-18	0.428904	0.824	0.703	2.24293e-15	ELK1
MA0736.1	4.64063e-18	0.443982	0.723	0.53	2.49202e-15	GLIS2
MA1108.1	4.86742e-18	0.481224	0.533	0.367	2.6138e-15	MXI1
MA0891.1	5.86632e-18	0.437078	0.662	0.486	3.15021e-15	GSC2
MA0696.1	6.64292e-18	0.39847	0.654	0.48	3.56725e-15	ZIC1
MA0772.1	9.097e-18	0.38195	0.868	0.723	4.88509e-15	IRF7
MA0258.1	9.14298e-18	0.601401	0.49	0.345	4.90978e-15	ESR2
MA0036.1	1.14985e-17	0.227858	0.846	0.731	6.17472e-15	GATA2
MA0797.1	1.59673e-17	0.515596	0.444	0.299	8.57441e-15	TGIF2
MA0017.2	2.79631e-17	0.514046	0.413	0.283	1.50162e-14	NR2F1
MA1119.1	3.29631e-17	0.44443	0.553	0.396	1.77012e-14	SIX2
MA0815.1	3.56006e-17	0.401275	0.639	0.452	1.91175e-14	TFAP2C(var.3)
MA0752.1	5.04209e-17	0.460199	0.703	0.558	2.7076e-14	ZNF410
MA0801.1	1.0332e-16	0.538669	0.364	0.237	5.54831e-14	MGA
MA0803.1	1.0332e-16	0.538669	0.364	0.237	5.54831e-14	TBX15
MA0113.3	1.03592e-16	-0.510578	0.488	0.659	5.5629e-14	NR3C1
MA0714.1	1.11789e-16	0.400933	0.602	0.442	6.00306e-14	PITX3
MA0442.2	1.42472e-16	0.37257	0.635	0.462	7.65076e-14	SOX10
MA0779.1	1.5525e-16	0.436044	0.29	0.163	8.33691e-14	PAX1
MA0774.1	1.64185e-16	0.39391	0.622	0.454	8.81672e-14	MEIS2
MA1420.1	1.80956e-16	0.406878	0.799	0.649	9.71733e-14	IRF5
MA0486.1	1.95958e-16	0.446907	0.724	0.568	1.05229e-13	HSF1
MA0473.2	2.05053e-16	0.411322	0.824	0.705	1.10113e-13	ELF1
MA0834.1	2.38596e-16	0.497813	0.931	0.801	1.28126e-13	ATF7
MA0765.1	2.78564e-16	0.419177	0.86	0.745	1.49589e-13	ETV5
MA0839.1	3.02293e-16	0.425232	0.645	0.466	1.62331e-13	CREB3L1
MA1133.1	4.57455e-16	0.460907	0.907	0.783	2.45653e-13	JUN::JUNB(var.2)
MA0037.3	4.97226e-16	0.423711	0.672	0.518	2.6701e-13	GATA3
MA0098.3	5.91581e-16	0.413843	0.869	0.751	3.17679e-13	ETS1
MA0259.1	6.42577e-16	0.412349	0.527	0.357	3.45064e-13	ARNT::HIF1A
MA0147.3	6.87276e-16	0.47175	0.519	0.369	3.69067e-13	MYC
MA1102.1	7.92967e-16	0.274175	0.781	0.622	4.25823e-13	CTCFL
MA0684.1	8.31436e-16	0.405133	0.638	0.498	4.46481e-13	RUNX3
MA0766.1	8.47951e-16	0.415244	0.688	0.528	4.55349e-13	GATA5
MA0719.1	8.64474e-16	0.45679	0.538	0.398	4.64222e-13	RHOXF1
MA0669.1	1.36552e-15	0.397316	0.58	0.418	7.33283e-13	NEUROG2
MA0822.1	1.53897e-15	0.469778	0.372	0.245	8.26428e-13	HES7
MA0104.4	1.64519e-15	0.428693	0.593	0.422	8.83468e-13	MYCN
MA0732.1	2.09161e-15	0.29909	0.937	0.849	1.12319e-12	EGR3
MA0814.1	2.35126e-15	0.399238	0.545	0.388	1.26263e-12	TFAP2C(var.2)
MA0504.1	3.40086e-15	0.382874	0.548	0.4	1.82626e-12	NR2C2
MA0759.1	3.40814e-15	0.39481	0.808	0.687	1.83017e-12	ELK3
MA0525.1	3.78454e-15	0.507539	0.38	0.285	2.0323e-12	TP63
MA0486.2	3.82382e-15	0.381298	0.728	0.556	2.05339e-12	HSF1
MA0812.1	4.98238e-15	0.370938	0.582	0.42	2.67554e-12	TFAP2B(var.2)
MA0878.1	5.51556e-15	0.360374	0.701	0.572	2.96185e-12	CDX1
MA0466.2	8.58996e-15	0.390869	0.735	0.566	4.61281e-12	CEBPB
MA0638.1	8.91908e-15	0.407719	0.818	0.697	4.78955e-12	CREB3
MA0782.1	1.38297e-14	0.517265	0.348	0.253	7.42653e-12	PKNOX1
MA0783.1	1.38828e-14	0.502105	0.369	0.275	7.45509e-12	PKNOX2
MA0160.1	1.65816e-14	0.464282	0.391	0.275	8.90431e-12	NR4A2
MA0083.2	2.52132e-14	0.418027	0.905	0.793	1.35395e-11	SRF
MA0882.1	2.58659e-14	0.365211	0.569	0.422	1.389e-11	DLX6
MA0805.1	2.97333e-14	0.516892	0.351	0.257	1.59668e-11	TBX1
MA0156.2	3.03229e-14	0.386811	0.839	0.709	1.62834e-11	FEV
MA0762.1	3.07964e-14	0.40391	0.86	0.731	1.65377e-11	ETV2
MA0842.1	3.1084e-14	0.459672	0.479	0.351	1.66921e-11	NRL
MA0508.2	3.60122e-14	0.330087	0.632	0.48	1.93385e-11	PRDM1
MA0014.2	3.71806e-14	0.412346	0.246	0.187	1.9966e-11	PAX5
MA0050.1	3.78241e-14	0.325511	0.829	0.707	2.03115e-11	IRF1
MA0158.1	4.06904e-14	0.359083	0.486	0.353	2.18507e-11	HOXA5
MA0764.1	4.10827e-14	0.37714	0.833	0.711	2.20614e-11	ETV4
MA0003.1	4.64707e-14	0.270404	0.644	0.492	2.49547e-11	TFAP2A
MA1129.1	5.06325e-14	0.431605	0.888	0.763	2.71896e-11	FOSL1::JUN(var.2)
MA0648.1	5.84505e-14	0.375146	0.638	0.496	3.13879e-11	GSC
MA0672.1	6.73379e-14	0.395734	0.569	0.418	3.61604e-11	NKX2-3
MA0479.1	7.03305e-14	0.366707	0.691	0.51	3.77675e-11	FOXH1
MA1150.1	7.31802e-14	0.391855	0.592	0.424	3.92977e-11	RORB
MA0032.1	7.77081e-14	0.372979	0.444	0.311	4.17293e-11	FOXC1
MA0646.1	9.03748e-14	0.380953	0.489	0.323	4.85313e-11	GCM1
MA0820.1	9.38619e-14	0.517284	0.227	0.189	5.04038e-11	FIGLA
MA0751.1	1.01477e-13	0.342169	0.653	0.486	5.44932e-11	ZIC4
MA1143.1	1.27466e-13	0.413856	0.853	0.719	6.84493e-11	FOSL1::JUND(var.2)
MA0899.1	1.41832e-13	0.335077	0.715	0.592	7.6164e-11	HOXA10
MA0148.2	1.45251e-13	0.348702	0.664	0.516	7.79998e-11	FOXA1
MA1419.1	1.75384e-13	0.355129	0.82	0.705	9.4181e-11	IRF4
MA0836.1	1.82865e-13	0.367124	0.707	0.562	9.81983e-11	CEBPD
MA0140.2	2.13406e-13	0.367596	0.591	0.444	1.14599e-10	GATA1::TAL1
MA0807.1	2.2471e-13	0.47044	0.361	0.267	1.20669e-10	TBX5
MA0148.1	2.26814e-13	0.34391	0.671	0.52	1.21799e-10	FOXA1
MA0106.2	2.63664e-13	0.482953	0.427	0.317	1.41588e-10	TP53
MA0825.1	2.70488e-13	0.420643	0.513	0.388	1.45252e-10	MNT
MA1120.1	3.05872e-13	0.402702	0.583	0.424	1.64253e-10	SOX13
MA0083.3	3.70491e-13	0.384677	0.819	0.675	1.98954e-10	SRF
MA0761.1	3.78769e-13	0.360902	0.828	0.717	2.03399e-10	ETV1
MA0838.1	4.85256e-13	0.376832	0.737	0.568	2.60582e-10	CEBPG
MA0154.3	5.09404e-13	0.419548	0.722	0.56	2.7355e-10	EBF1
MA1116.1	5.12252e-13	0.325896	0.709	0.562	2.75079e-10	RBPJ
MA0693.2	5.83967e-13	0.414979	0.48	0.363	3.1359e-10	VDR
MA1152.1	6.76241e-13	0.322772	0.622	0.49	3.63141e-10	SOX15
MA0095.2	7.03235e-13	0.320141	0.665	0.53	3.77637e-10	YY1
MA0650.1	8.20593e-13	0.325378	0.731	0.608	4.40659e-10	HOXA13
MA1140.1	9.46622e-13	0.403684	0.886	0.769	5.08336e-10	JUNB(var.2)
MA0811.1	9.88326e-13	0.359102	0.537	0.398	5.30731e-10	TFAP2B
MA0750.1	1.01592e-12	0.318653	0.77	0.624	5.45547e-10	ZBTB7A
MA0799.1	1.19189e-12	0.353863	0.796	0.685	6.40043e-10	RFX4
MA0003.3	1.35862e-12	0.304877	0.582	0.44	7.2958e-10	TFAP2A
MA0673.1	1.47958e-12	0.396613	0.546	0.422	7.94534e-10	NKX2-8
MA0744.1	1.48291e-12	0.38936	0.36	0.269	7.96325e-10	SCRT2
MA1125.1	2.14094e-12	0.229331	0.781	0.645	1.14968e-09	ZNF384
MA0526.1	2.38544e-12	0.462325	0.397	0.283	1.28098e-09	USF2
MA1118.1	2.99532e-12	0.336528	0.565	0.42	1.60848e-09	SIX1
MA0014.3	3.01438e-12	0.357884	0.66	0.522	1.61872e-09	PAX5
MA0475.2	3.22496e-12	0.364968	0.869	0.777	1.7318e-09	FLI1
MA0872.1	3.65779e-12	0.322129	0.574	0.4	1.96423e-09	TFAP2A(var.3)
MA1110.1	5.87439e-12	0.357953	0.496	0.353	3.15455e-09	NR1H4
MA0743.1	6.46648e-12	0.413044	0.249	0.173	3.4725e-09	SCRT1
MA0767.1	6.55395e-12	0.316866	0.483	0.323	3.51947e-09	GCM2
MA0524.2	6.76187e-12	0.340615	0.558	0.406	3.63113e-09	TFAP2C
MA0901.1	9.15098e-12	0.307878	0.702	0.582	4.91407e-09	HOXB13
MA0798.1	9.68238e-12	0.347877	0.84	0.763	5.19944e-09	RFX3
MA0802.1	9.7577e-12	0.428724	0.288	0.217	5.23988e-09	TBR1
MA0763.1	1.07473e-11	0.349475	0.827	0.723	5.77132e-09	ETV3
MA0511.2	1.16394e-11	0.327693	0.689	0.572	6.25037e-09	RUNX2
MA0009.2	1.35044e-11	0.387886	0.505	0.39	7.25189e-09	T
MA0043.1	1.68214e-11	0.344822	0.775	0.681	9.03308e-09	HLF
MA0666.1	2.15016e-11	0.328472	0.674	0.546	1.15463e-08	MSX1
MA0708.1	2.15016e-11	0.328472	0.674	0.546	1.15463e-08	MSX2
MA0876.1	2.15016e-11	0.328472	0.674	0.546	1.15463e-08	BSX
MA0697.1	2.16925e-11	0.277706	0.676	0.538	1.16489e-08	ZIC3
MA0771.1	2.22009e-11	0.334945	0.691	0.562	1.19219e-08	HSF4
MA0472.2	2.54354e-11	0.287605	0.849	0.721	1.36588e-08	EGR2
MA0024.2	2.64357e-11	0.259842	0.926	0.813	1.41959e-08	E2F1
MA0914.1	3.22771e-11	0.328683	0.616	0.486	1.73328e-08	ISL2
MA0837.1	3.27488e-11	0.334054	0.69	0.556	1.75861e-08	CEBPE
MA0600.2	3.52529e-11	0.35133	0.836	0.731	1.89308e-08	RFX2
MA1148.1	3.61795e-11	0.372774	0.443	0.343	1.94284e-08	PPARA::RXRA
MA0866.1	3.86245e-11	0.301995	0.646	0.516	2.07414e-08	SOX21
MA0119.1	3.89281e-11	0.470458	0.385	0.301	2.09044e-08	NFIC::TLX1
MA0141.3	5.03522e-11	0.365406	0.35	0.279	2.70391e-08	ESRRB
MA0051.1	5.13416e-11	0.290846	0.851	0.741	2.75704e-08	IRF2
MA0100.3	6.95389e-11	0.344719	0.58	0.446	3.73424e-08	MYB
MA0106.3	8.07128e-11	0.418064	0.406	0.309	4.33428e-08	TP53
MA0597.1	8.24286e-11	0.341805	0.408	0.301	4.42642e-08	THAP1
MA0058.3	8.48556e-11	0.357911	0.499	0.369	4.55675e-08	MAX
MA0017.1	9.34152e-11	0.327017	0.259	0.225	5.0164e-08	NR2F1
MA0037.2	9.73e-11	0.303422	0.634	0.508	5.22501e-08	GATA3
MA0800.1	1.10153e-10	0.389258	0.343	0.267	5.91522e-08	EOMES
MA0867.1	1.14077e-10	0.315748	0.67	0.502	6.12596e-08	SOX4
MA0083.1	1.15529e-10	0.332608	0.787	0.669	6.2039e-08	SRF
MA1151.1	1.20239e-10	0.314143	0.566	0.422	6.45685e-08	RORC
MA0507.1	1.21339e-10	0.305338	0.579	0.448	6.51591e-08	POU2F2
MA0775.1	1.47874e-10	0.321177	0.517	0.406	7.94086e-08	MEIS3
MA0018.1	1.61839e-10	0.356336	0.916	0.815	8.69078e-08	CREB1
MA0028.1	1.66386e-10	0.314674	0.86	0.759	8.93494e-08	ELK1
MA0729.1	1.68534e-10	0.364134	0.38	0.301	9.05028e-08	RARA
MA0781.1	1.8063e-10	0.342849	0.255	0.159	9.69985e-08	PAX9
MA0071.1	1.91003e-10	0.343693	0.492	0.367	1.02569e-07	RORA
MA0909.1	2.94983e-10	0.288732	0.712	0.612	1.58406e-07	HOXD13
MA1421.1	3.6405e-10	0.296048	0.497	0.373	1.95495e-07	TCF7L1
MA0861.1	3.71311e-10	0.368041	0.4	0.303	1.99394e-07	TP73
MA0481.1	4.17703e-10	0.20872	0.772	0.673	2.24306e-07	FOXP1
MA0470.1	5.56677e-10	0.244659	0.942	0.859	2.98935e-07	E2F4
MA0526.2	6.0124e-10	0.345172	0.555	0.438	3.22866e-07	USF2
MA1111.1	6.64481e-10	0.355447	0.355	0.287	3.56826e-07	NR2F2
MA0592.1	8.19954e-10	0.400326	0.302	0.241	4.40315e-07	ESRRA
MA0510.2	8.53762e-10	0.342367	0.835	0.721	4.5847e-07	RFX5
MA1115.1	1.00789e-09	0.279622	0.566	0.438	5.41237e-07	POU5F1
MA0871.1	1.03094e-09	0.343155	0.5	0.398	5.53617e-07	TFEC
MA0884.1	1.26787e-09	0.279597	0.435	0.325	6.80844e-07	DUXA
MA0695.1	1.48936e-09	0.25929	0.772	0.655	7.99787e-07	ZBTB7C
MA0689.1	1.51344e-09	0.327211	0.401	0.291	8.12717e-07	TBX20
MA0794.1	1.78587e-09	0.300838	0.616	0.52	9.59013e-07	PROX1
MA0635.1	1.78636e-09	0.283394	0.685	0.564	9.59277e-07	BARHL2
MA0770.1	1.80118e-09	0.307856	0.697	0.564	9.67231e-07	HSF2
MA0864.1	2.05116e-09	0.292924	0.629	0.516	1.10147e-06	E2F2
MA0474.2	2.08862e-09	0.296449	0.851	0.765	1.12159e-06	ERG
MA0810.1	2.16082e-09	0.262633	0.584	0.454	1.16036e-06	TFAP2A(var.2)
MA0065.1	2.39886e-09	0.27846	0.314	0.269	1.28819e-06	PPARG::RXRA
MA0525.2	3.17516e-09	0.304067	0.383	0.319	1.70506e-06	TP63
MA0671.1	3.17603e-09	0.384088	0.442	0.357	1.70553e-06	NFIX
MA0498.2	3.79798e-09	0.256184	0.639	0.52	2.03952e-06	MEIS1
MA0690.1	4.47253e-09	0.352731	0.334	0.259	2.40175e-06	TBX21
MA0831.1	4.68398e-09	0.312303	0.559	0.452	2.5153e-06	TFE3
MA0610.1	5.75911e-09	0.261879	0.541	0.402	3.09264e-06	DMRT3
MA0077.1	7.68885e-09	0.286057	0.546	0.424	4.12891e-06	SOX9
MA0806.1	8.0597e-09	0.373529	0.277	0.237	4.32806e-06	TBX4
MA0620.2	9.60277e-09	0.347159	0.491	0.388	5.15669e-06	MITF
MA0688.1	1.18551e-08	0.299312	0.316	0.245	6.36619e-06	TBX2
MA0828.1	1.34313e-08	0.308981	0.466	0.357	7.21263e-06	SREBF2(var.2)
MA0758.1	1.38255e-08	0.281569	0.841	0.747	7.42431e-06	E2F7
MA0694.1	1.71464e-08	0.252213	0.722	0.622	9.20764e-06	ZBTB7B
MA0122.2	1.72756e-08	0.254135	0.545	0.428	9.27701e-06	NKX3-2
MA0760.1	1.78573e-08	0.285339	0.862	0.783	9.58935e-06	ERF
MA0114.2	2.06919e-08	0.194059	0.188	0.191	1.11115e-05	HNF4A
MA0161.2	2.5487e-08	0.337249	0.458	0.373	1.36865e-05	NFIC
MA0738.1	2.89293e-08	0.385474	0.335	0.273	1.5535e-05	HIC2
MA0093.2	3.03795e-08	0.356587	0.424	0.339	1.63138e-05	USF1
MA0103.2	4.59314e-08	0.408539	0.125	0.116	2.46652e-05	ZEB1
MA0642.1	6.95522e-08	0.258643	0.55	0.462	3.73495e-05	EN2
MA0795.1	7.94072e-08	0.301425	0.644	0.542	4.26417e-05	SMAD3
MA0484.1	9.20015e-08	0.17125	0.184	0.183	4.94048e-05	HNF4G
MA0907.1	1.03917e-07	0.256469	0.666	0.554	5.58034e-05	HOXC13
MA0069.1	1.08919e-07	0.282629	0.425	0.337	5.84897e-05	Pax6
MA0157.1	1.28517e-07	0.242466	0.597	0.48	6.90138e-05	FOXO3
MA1112.1	1.88784e-07	0.296426	0.408	0.333	0.000101377	NR4A1
MA0522.2	2.24762e-07	0.374986	0.118	0.114	0.000120697	TCF3
MA0074.1	2.43349e-07	0.255053	0.527	0.418	0.000130678	RXRA::VDR
MA0692.1	3.23905e-07	0.307836	0.542	0.46	0.000173937	TFEB
MA0161.1	3.79393e-07	0.242822	0.484	0.402	0.000203734	NFIC
MA0636.1	4.1764e-07	0.252276	0.512	0.396	0.000224273	BHLHE41
MA0887.1	4.90438e-07	0.261683	0.297	0.237	0.000263365	EVX1
MA0058.1	5.30237e-07	0.281818	0.536	0.446	0.000284737	MAX
MA0890.1	6.05956e-07	0.246456	0.437	0.349	0.000325398	GBX2
MA0745.1	6.37633e-07	0.374758	0.161	0.151	0.000342409	SNAI2
MA0715.1	7.62871e-07	0.209423	0.525	0.418	0.000409662	PROP1
MA0593.1	9.16833e-07	0.218328	0.705	0.614	0.000492339	FOXP2
MA0905.1	1.13198e-06	0.228319	0.662	0.594	0.000607871	HOXC10
MA0659.1	1.31605e-06	0.250431	0.463	0.386	0.000706718	MAFG
MA0826.1	1.36745e-06	0.205134	0.361	0.257	0.000734323	OLIG1
MA0868.1	1.43579e-06	0.248421	0.614	0.528	0.00077102	SOX8
MA0804.1	1.54071e-06	0.260306	0.521	0.418	0.000827362	TBX19
MA0855.1	3.66947e-06	0.210058	0.318	0.261	0.00197051	RXRB
MA0670.1	3.99716e-06	0.30048	0.464	0.392	0.00214647	NFIA
MA0793.1	4.28444e-06	0.239183	0.448	0.369	0.00230075	POU6F2
MA0856.1	4.44679e-06	0.201343	0.284	0.253	0.00238793	RXRG
MA0464.2	4.82105e-06	0.233026	0.456	0.38	0.0025889	BHLHE40
MA0900.1	5.23868e-06	0.217664	0.363	0.297	0.00281317	HOXA2
MA0830.1	6.38917e-06	0.347345	0.11	0.116	0.00343099	TCF4
MA0647.1	6.68862e-06	0.199814	0.343	0.263	0.00359179	GRHL1
MA0103.3	8.12704e-06	0.292228	0.138	0.129	0.00436422	ZEB1
MA0818.1	9.7673e-06	0.202299	0.358	0.285	0.00524504	BHLHE22
MA0863.1	1.1721e-05	0.253572	0.48	0.41	0.00629418	MTF1
MA0819.1	1.28864e-05	0.240219	0.536	0.43	0.00691998	CLOCK
MA0644.1	1.52334e-05	0.205736	0.489	0.408	0.00818031	ESX1
MA0888.1	1.86867e-05	0.211832	0.309	0.245	0.0100347	EVX2
MA0027.2	1.87467e-05	0.218819	0.496	0.432	0.010067	EN1
MA0024.3	1.99657e-05	0.18817	0.712	0.653	0.0107216	E2F1
MA1122.1	2.18998e-05	0.180042	0.906	0.855	0.0117602	TFDP1
MA0724.1	2.31059e-05	0.187383	0.566	0.478	0.0124079	VENTX
MA0784.1	2.75182e-05	0.184411	0.531	0.438	0.0147773	POU1F1
MA0131.1	2.92393e-05	0.189198	0.571	0.504	0.0157015	HINFP
MA0776.1	3.73537e-05	0.200628	0.703	0.629	0.0200589	MYBL1
MA0686.1	3.90832e-05	0.20265	0.786	0.733	0.0209877	SPDEF
MA1105.1	3.94854e-05	0.195551	0.38	0.321	0.0212037	GRHL2
MA0070.1	4.21197e-05	0.194029	0.571	0.49	0.0226183	PBX1
MA0052.1	6.46964e-05	-0.245134	0.844	0.845	0.034742	MEF2A
MA0735.1	6.50504e-05	0.198631	0.766	0.659	0.0349321	GLIS1
MA0817.1	6.60241e-05	0.188945	0.331	0.257	0.0354549	BHLHE23
MA0908.1	7.29217e-05	0.186853	0.749	0.699	0.039159	HOXD11
MA0148.3	9.00025e-05	0.181605	0.552	0.47	0.0483313	FOXA1
MA0115.1	9.50561e-05	0.184677	0.345	0.287	0.0510451	NR1H2::RXRA
MA0824.1	0.000100321	0.325351	0.12	0.127	0.0538726	ID4
MA0124.1	0.00010082	0.183237	0.457	0.388	0.0541405	NKX3-1
MA0723.1	0.000149418	0.168653	0.422	0.347	0.0802372	VAX2
MA0889.1	0.000173476	0.184142	0.468	0.394	0.0931565	GBX1
MA0892.1	0.000214797	0.185754	0.467	0.396	0.115346	GSX1
MA0072.1	0.000217608	0.183633	0.508	0.44	0.116855	RORA(var.2)
MA0886.1	0.00021995	0.18047	0.294	0.225	0.118113	EMX2
MA0718.1	0.00022732	0.168521	0.403	0.323	0.122071	RAX
MA0668.1	0.00023977	0.179491	0.396	0.319	0.128757	NEUROD2
MA0042.1	0.000247329	0.153958	0.678	0.614	0.132816	FOXI1
MA0852.2	0.00027544	0.187967	0.597	0.528	0.147912	FOXK1
MA0787.1	0.000361571	0.162708	0.5	0.43	0.194164	POU3F2
MA0785.1	0.000402447	0.167674	0.508	0.442	0.216114	POU2F1
MA0903.1	0.000581272	0.15386	0.262	0.221	0.312143	HOXB3
MA0706.1	0.000588787	0.162393	0.366	0.301	0.316178	MEOX2
MA0846.1	0.000637264	0.149988	0.591	0.53	0.342211	FOXC2
MA0663.1	0.000669176	0.17592	0.558	0.484	0.359348	MLX
MA0699.1	0.000758202	0.176727	0.599	0.536	0.407154	LBX2
MA0032.2	0.000768194	0.1416	0.573	0.506	0.41252	FOXC1
MA0084.1	0.000792879	0.13876	0.608	0.516	0.425776	SRY
MA0707.1	0.000798263	0.155232	0.361	0.327	0.428667	MNX1
MA0710.1	0.000894294	0.133372	0.347	0.293	0.480236	NOTO
MA0748.1	0.00104628	0.162608	0.739	0.649	0.56185	YY2
MA0674.1	0.00105374	0.15728	0.381	0.327	0.565857	NKX6-1
MA0024.1	0.00110527	-0.162028	0.632	0.711	0.593529	E2F1
MA0873.1	0.00118056	0.150365	0.659	0.618	0.63396	HOXD12
MA0664.1	0.00137823	0.172995	0.563	0.502	0.740108	MLXIPL
MA0777.1	0.0016176	0.142584	0.749	0.683	0.868653	MYBL2
MA0683.1	0.00182481	0.164569	0.396	0.369	0.97992	POU4F2
MA0612.1	0.00219878	0.135324	0.348	0.289	1	EMX1
MA0018.2	0.00224807	0.192959	0.902	0.835	1	CREB1
MA0481.2	0.00274916	0.147718	0.588	0.514	1	FOXP1
MA0845.1	0.00280839	0.124182	0.577	0.502	1	FOXB1
MA0875.1	0.00286754	0.159217	0.516	0.456	1	BARX1
MA0007.2	0.00287507	-0.180884	0.541	0.604	1	AR
MA0469.2	0.00365278	0.160559	0.733	0.697	1	E2F3
MA0895.1	0.00407367	0.145968	0.416	0.361	1	HMBOX1
MA0792.1	0.0052584	0.140005	0.49	0.418	1	POU5F1B
MA0675.1	0.00659087	0.12712	0.424	0.386	1	NKX6-2
MA0791.1	0.00676242	0.134733	0.3	0.287	1	POU4F3
MA0637.1	0.00676878	0.112392	0.689	0.629	1	CENPB
MA0700.1	0.00695193	0.121526	0.384	0.339	1	LHX2
MA0713.1	0.00712903	0.113058	0.49	0.428	1	PHOX2A
MA0634.1	0.00729752	0.133881	0.553	0.512	1	ALX3
MA0060.3	0.00823148	0.143358	0.783	0.739	1	NFYA
MA0060.2	0.00923371	0.130799	0.766	0.721	1	NFYA
MA0712.1	0.0103634	0.114909	0.424	0.367	1	OTX2
MA0786.1	0.0127397	0.118893	0.474	0.436	1	POU3F1
MA0630.1	0.0136259	0.125024	0.502	0.482	1	SHOX
MA0145.3	0.014541	0.10518	0.455	0.384	1	TFCP2
MA0893.1	0.0153621	0.114153	0.391	0.367	1	GSX2
MA0052.3	0.0171587	-0.142122	0.688	0.717	1	MEF2A
MA0654.1	0.0182478	0.127353	0.538	0.518	1	ISX
MA0701.1	0.0182478	0.127353	0.538	0.518	1	LHX9
MA0716.1	0.0182478	0.127353	0.538	0.518	1	PRRX1
MA0717.1	0.0182478	0.127353	0.538	0.518	1	RAX2
MA0757.1	0.0211443	0.114379	0.478	0.446	1	ONECUT3
MA0902.1	0.0243656	0.100389	0.257	0.249	1	HOXB2
MA0651.1	0.0247864	0.104257	0.655	0.631	1	HOXC11
MA0788.1	0.0250916	0.105949	0.478	0.44	1	POU3F3
MA1103.1	0.0446899	0.104562	0.571	0.536	1	FOXK2
MA0831.2	0.0726649	0.11296	0.579	0.53	1	TFE3
MA0153.1	0.091666	-0.150778	0.037	0.102	1	HNF1B

[truncated: 1 more sheets: LEUK]
