# Supplementary material for: Defining cellular complexity in human autosomal dominant polycystic kidney disease by multimodal single cell analysis
Source: Nat Commun. 2022 Oct 30;13:6497. doi: 10.1038/s41467-022-34255-z (PMC9618568; doi:10.1038/s41467-022-34255-z)
Supplement: Supplementary file 16 — Supplementary Data 13 [file 41467_2022_34255_MOESM16_ESM.xlsx]

## Sheet: Supplementary_Data13
	p_val	avg_log2FC	pct.1	pct.2	p_val_adj	cluster	gene
SLC5A12	0	3.76348	0.945	0.109	0	cont_N-PTC	SLC5A12
PDZD2	0	3.61798	0.945	0.157	0	cont_N-PTC	PDZD2
SLC13A3	0	3.5835	0.948	0.134	0	cont_N-PTC	SLC13A3
GRAMD1B	0	3.53608	0.869	0.035	0	cont_N-PTC	GRAMD1B
AC096577.1	0	3.41051	0.882	0.19	0	cont_N-PTC	AC096577.1
FKBP5	0	3.37245	0.862	0.208	0	cont_N-PTC	FKBP5
RNF212B	0	3.27831	0.647	0.05	0	cont_N-PTC	RNF212B
CUBN	0	3.27085	0.997	0.364	0	cont_N-PTC	CUBN
AC098588.3	0	3.13295	0.911	0.177	0	cont_N-PTC	AC098588.3
SLC16A9	0	3.07108	0.945	0.22	0	cont_N-PTC	SLC16A9
PTH1R	0	3.04856	0.927	0.169	0	cont_N-PTC	PTH1R
PCDH15	0	3.03586	0.711	0.041	0	cont_N-PTC	PCDH15
SORCS1	0	3.01021	0.767	0.134	0	cont_N-PTC	SORCS1
MIOX	0	2.9789	0.81	0.08	0	cont_N-PTC	MIOX
MME	0	2.92552	0.885	0.177	0	cont_N-PTC	MME
RNF152	0	2.91106	0.894	0.223	0	cont_N-PTC	RNF152
SLC22A6	0	2.76072	0.783	0.033	0	cont_N-PTC	SLC22A6
AFM	0	2.75882	0.721	0.025	0	cont_N-PTC	AFM
PLG	0	2.74833	0.699	0.027	0	cont_N-PTC	PLG
ALDOB	0	2.69384	0.75	0.033	0	cont_N-PTC	ALDOB
SLC4A4	0	2.65373	0.955	0.448	0	cont_N-PTC	SLC4A4
PRODH2	0	2.61381	0.772	0.055	0	cont_N-PTC	PRODH2
SLC36A2	0	2.56321	0.704	0.062	0	cont_N-PTC	SLC36A2
AGXT2	0	2.54808	0.839	0.106	0	cont_N-PTC	AGXT2
AL110292.1	0	2.53664	0.757	0.111	0	cont_N-PTC	AL110292.1
SLC6A13	0	2.42221	0.793	0.111	0	cont_N-PTC	SLC6A13
CYP4A22-AS1	0	2.39844	0.639	0.052	0	cont_N-PTC	CYP4A22-AS1
ACSM2B	0	2.39256	0.985	0.504	0	cont_N-PTC	ACSM2B
ASS1	0	2.38878	0.803	0.226	0	cont_N-PTC	ASS1
EBNA1BP2	0	2.34023	0.786	0.142	0	cont_N-PTC	EBNA1BP2
SMIM2-AS1	0	2.33883	0.769	0.12	0	cont_N-PTC	SMIM2-AS1
PAH	0	2.25704	0.841	0.208	0	cont_N-PTC	PAH
KCNK5	0	2.23872	0.68	0.097	0	cont_N-PTC	KCNK5
LINC00278	0	2.19643	0.601	0.059	0	cont_N-PTC	LINC00278
AC003044.1	0	2.17139	0.843	0.256	0	cont_N-PTC	AC003044.1
AC027288.3	0	2.1601	0.789	0.217	0	cont_N-PTC	AC027288.3
AC004053.1	0	2.15828	0.674	0.159	0	cont_N-PTC	AC004053.1
LINC01020	0	2.09989	0.582	0.051	0	cont_N-PTC	LINC01020
ACSF2	0	2.09009	0.79	0.194	0	cont_N-PTC	ACSF2
LINC02147	0	2.07539	0.53	0.054	0	cont_N-PTC	LINC02147
RAB11FIP3	0	2.07435	0.966	0.597	0	cont_N-PTC	RAB11FIP3
LINC00871	0	2.07369	0.767	0.19	0	cont_N-PTC	LINC00871
CACNA1E	0	2.04858	0.462	0.043	0	cont_N-PTC	CACNA1E
GOLGB1	0	2.04325	0.835	0.453	0	cont_N-PTC	GOLGB1
AK4	0	2.00643	0.727	0.16	0	cont_N-PTC	AK4
SLC34A1	0	1.98319	0.539	0.021	0	cont_N-PTC	SLC34A1
HNF4A-AS1	0	1.9818	0.529	0.014	0	cont_N-PTC	HNF4A-AS1
AC087762.1	0	1.9744	0.667	0.108	0	cont_N-PTC	AC087762.1
AC105094.2	0	1.97035	0.428	0.022	0	cont_N-PTC	AC105094.2
SLC66A2	0	1.96485	0.599	0.096	0	cont_N-PTC	SLC66A2
GPX3	0	1.9564	0.734	0.167	0	cont_N-PTC	GPX3
POR	0	1.93866	0.621	0.161	0	cont_N-PTC	POR
PCK1	0	1.93717	0.587	0.031	0	cont_N-PTC	PCK1
PPARA	0	1.92079	0.833	0.336	0	cont_N-PTC	PPARA
FGGY	0	1.88669	0.915	0.461	0	cont_N-PTC	FGGY
DPEP1	0	1.88067	0.649	0.097	0	cont_N-PTC	DPEP1
MSRA	0	1.84257	0.859	0.389	0	cont_N-PTC	MSRA
ZNF804B	0	1.81571	0.68	0.181	0	cont_N-PTC	ZNF804B
EGF	0	1.81214	0.4	0.044	0	cont_N-PTC	EGF
PLPPR1	0	1.8107	0.584	0.154	0	cont_N-PTC	PLPPR1
LIN52	0	1.80913	0.679	0.205	0	cont_N-PTC	LIN52
WDR72	0	1.80481	0.943	0.666	0	cont_N-PTC	WDR72
TINAG	0	1.8022	0.807	0.33	0	cont_N-PTC	TINAG
AC009060.1	0	1.79763	0.604	0.101	0	cont_N-PTC	AC009060.1
CYP3A5	0	1.79034	0.556	0.27	0	cont_N-PTC	CYP3A5
HECW1	0	1.78705	0.592	0.071	0	cont_N-PTC	HECW1
SLC43A2	0	1.78678	0.589	0.115	0	cont_N-PTC	SLC43A2
AL391117.1	0	1.78134	0.818	0.311	0	cont_N-PTC	AL391117.1
PPP2R2B	0	1.7803	0.444	0.083	0	cont_N-PTC	PPP2R2B
CRYL1	0	1.77549	0.776	0.271	0	cont_N-PTC	CRYL1
ABCC2	0	1.77118	0.551	0.04	0	cont_N-PTC	ABCC2
RASSF4	0	1.76923	0.793	0.266	0	cont_N-PTC	RASSF4
EHHADH	0	1.7648	0.77	0.258	0	cont_N-PTC	EHHADH
SLC7A7	0	1.74534	0.58	0.098	0	cont_N-PTC	SLC7A7
AC113414.1	0	1.72066	0.598	0.13	0	cont_N-PTC	AC113414.1
ATP8B4	0	1.71632	0.541	0.094	0	cont_N-PTC	ATP8B4
AL162725.2	0	1.71219	0.459	0.012	0	cont_N-PTC	AL162725.2
PPP1R16B	0	1.71104	0.547	0.079	0	cont_N-PTC	PPP1R16B
UPB1	0	1.71096	0.496	0.023	0	cont_N-PTC	UPB1
G6PC	0	1.70416	0.45	0.012	0	cont_N-PTC	G6PC
SLC27A2	0	1.69781	0.537	0.103	0	cont_N-PTC	SLC27A2
PRLR	0	1.69304	0.581	0.099	0	cont_N-PTC	PRLR
FTL	0	1.67239	0.511	0.018	0	cont_N-PTC	FTL
SLC7A8	0	1.66965	0.493	0.068	0	cont_N-PTC	SLC7A8
HNF4A	0	1.6696	0.589	0.081	0	cont_N-PTC	HNF4A
LINC01622	0	1.65835	0.609	0.139	0	cont_N-PTC	LINC01622
KCNQ1OT1	0	1.65333	0.918	0.567	0	cont_N-PTC	KCNQ1OT1
SLC12A1	0	1.65225	0.292	0.056	0	cont_N-PTC	SLC12A1
ESPN	0	1.65058	0.478	0.014	0	cont_N-PTC	ESPN
PDK4	0	1.64709	0.686	0.132	0	cont_N-PTC	PDK4
CTSH	0	1.64415	0.531	0.068	0	cont_N-PTC	CTSH
BAIAP2	0	1.63761	0.533	0.084	0	cont_N-PTC	BAIAP2
TPCN1	0	1.63348	0.779	0.334	0	cont_N-PTC	TPCN1
AC087482.1	0	1.6283	0.513	0.043	0	cont_N-PTC	AC087482.1
SLC5A10	0	1.62368	0.505	0.063	0	cont_N-PTC	SLC5A10
TTTY14	0	1.61849	0.586	0.163	0	cont_N-PTC	TTTY14
AC021594.2	0	1.61608	0.287	0.003	0	cont_N-PTC	AC021594.2
AASS	0	1.61479	0.67	0.264	0	cont_N-PTC	AASS
AC098829.1	0	1.61288	0.43	0.178	0	cont_N-PTC	AC098829.1
ACSM2A	0	1.61141	0.994	0.798	0	cont_N-PTC	ACSM2A
GPAT3	0	1.60987	0.503	0.134	0	cont_N-PTC	GPAT3
CALM1	0	1.60721	0.557	0.105	0	cont_N-PTC	CALM1
ERRFI1	0	1.60649	0.845	0.434	0	cont_N-PTC	ERRFI1
SLC13A1	0	1.59353	0.798	0.233	0	cont_N-PTC	SLC13A1
P4HA2	0	1.58266	0.509	0.066	0	cont_N-PTC	P4HA2
Z93403.1	0	1.57894	0.734	0.275	0	cont_N-PTC	Z93403.1
LINC01277	0	1.56852	0.475	0.068	0	cont_N-PTC	LINC01277
GADD45A	0	1.5627	0.501	0.09	0	cont_N-PTC	GADD45A
PRKAG2	0	1.53791	0.732	0.298	0	cont_N-PTC	PRKAG2
SLC25A42	0	1.5325	0.563	0.098	0	cont_N-PTC	SLC25A42
LINC00671	0	1.53121	0.701	0.176	0	cont_N-PTC	LINC00671
MLXIPL	0	1.52561	0.567	0.098	0	cont_N-PTC	MLXIPL
SLC22A7	0	1.51974	0.391	0.013	0	cont_N-PTC	SLC22A7
AFMID	0	1.51551	0.584	0.133	0	cont_N-PTC	AFMID
TRPM3	0	1.51405	0.942	0.602	0	cont_N-PTC	TRPM3
GPHN	0	1.50902	0.979	0.85	0	cont_N-PTC	GPHN
DRAIC	0	1.49317	0.39	0.026	0	cont_N-PTC	DRAIC
EPB41L3	0	1.49044	0.851	0.421	0	cont_N-PTC	EPB41L3
SLC22A8	0	1.48727	0.46	0.036	0	cont_N-PTC	SLC22A8
ZYG11A	0	1.47817	0.464	0.059	0	cont_N-PTC	ZYG11A
ALDH1L1	0	1.47673	0.653	0.173	0	cont_N-PTC	ALDH1L1
FBXO21	0	1.47649	0.652	0.206	0	cont_N-PTC	FBXO21
LINC01060	0	1.47124	0.802	0.429	0	cont_N-PTC	LINC01060
SGO1-AS1	0	1.46439	0.738	0.327	0	cont_N-PTC	SGO1-AS1
ACMSD	0	1.46432	0.688	0.217	0	cont_N-PTC	ACMSD
NQO2	0	1.45644	0.504	0.078	0	cont_N-PTC	NQO2
GOLGA4	0	1.45539	0.949	0.718	0	cont_N-PTC	GOLGA4
SLC22A23	0	1.45537	0.527	0.124	0	cont_N-PTC	SLC22A23
DPYS	0	1.45225	0.688	0.255	0	cont_N-PTC	DPYS
HPD	0	1.45088	0.455	0.018	0	cont_N-PTC	HPD
HPN	0	1.44977	0.823	0.389	0	cont_N-PTC	HPN
UTY	0	1.4444	0.539	0.063	0	cont_N-PTC	UTY
SUCLG1	0	1.44071	0.578	0.149	0	cont_N-PTC	SUCLG1
KCNH6	0	1.43904	0.404	0.011	0	cont_N-PTC	KCNH6
MFSD4B	0	1.4365	0.867	0.545	0	cont_N-PTC	MFSD4B
AC007364.1	0	1.43079	0.759	0.335	0	cont_N-PTC	AC007364.1
XYLB	0	1.43055	0.612	0.174	0	cont_N-PTC	XYLB
RTTN	0	1.42656	0.605	0.224	0	cont_N-PTC	RTTN
BHMT	0	1.42394	0.617	0.277	0	cont_N-PTC	BHMT
ALDH4A1	0	1.421	0.541	0.118	0	cont_N-PTC	ALDH4A1
SLC12A6	0	1.41647	0.65	0.228	0	cont_N-PTC	SLC12A6
ACO1	0	1.41344	0.565	0.156	0	cont_N-PTC	ACO1
AC244502.1	0	1.41327	0.327	0.013	0	cont_N-PTC	AC244502.1
USP9Y	0	1.41239	0.502	0.049	0	cont_N-PTC	USP9Y
AC108519.1	0	1.40837	0.63	0.23	0	cont_N-PTC	AC108519.1
PEPD	0	1.40624	0.551	0.124	0	cont_N-PTC	PEPD
CYP4A11	0	1.40615	0.444	0.02	0	cont_N-PTC	CYP4A11
ZBTB16	0	1.40549	0.862	0.509	0	cont_N-PTC	ZBTB16
MAPT	0	1.3991	0.435	0.067	0	cont_N-PTC	MAPT
FBP1	0	1.38746	0.485	0.082	0	cont_N-PTC	FBP1
SLC17A3	0	1.38623	0.518	0.126	0	cont_N-PTC	SLC17A3
ZHX3	0	1.38599	0.77	0.379	0	cont_N-PTC	ZHX3
PCSK5	0	1.38113	0.684	0.304	0	cont_N-PTC	PCSK5
LINC01788	0	1.37395	0.425	0.054	0	cont_N-PTC	LINC01788
ENPP6	0	1.36732	0.384	0.03	0	cont_N-PTC	ENPP6
SYNE2	0	1.36209	0.989	0.901	0	cont_N-PTC	SYNE2
F13A1	0	1.35949	0.237	0.011	0	cont_N-PTC	F13A1
F11-AS1	0	1.35381	0.349	0.027	0	cont_N-PTC	F11-AS1
PFKFB2	0	1.35096	0.441	0.04	0	cont_N-PTC	PFKFB2
CYP4F3	0	1.35061	0.444	0.031	0	cont_N-PTC	CYP4F3
ACACB	0	1.35	0.659	0.224	0	cont_N-PTC	ACACB
BNIP3L	0	1.34472	0.59	0.211	0	cont_N-PTC	BNIP3L
BHMT2	0	1.34165	0.669	0.259	0	cont_N-PTC	BHMT2
ADRA1B	0	1.33878	0.39	0.046	0	cont_N-PTC	ADRA1B
FER1L6	0	1.33757	0.316	0.006	0	cont_N-PTC	FER1L6
IQGAP2	0	1.33185	0.614	0.223	0	cont_N-PTC	IQGAP2
ARSB	0	1.33105	0.556	0.234	0	cont_N-PTC	ARSB
ST18	0	1.32876	0.347	0.035	0	cont_N-PTC	ST18
GLYAT	0	1.32469	0.759	0.391	0	cont_N-PTC	GLYAT
LINC02336	0	1.31633	0.255	0.023	0	cont_N-PTC	LINC02336
PCLO	0	1.3133	0.797	0.421	0	cont_N-PTC	PCLO
FUT6	0	1.3081	0.44	0.049	0	cont_N-PTC	FUT6
ASPA	0	1.307	0.484	0.107	0	cont_N-PTC	ASPA
SLC17A1	0	1.30313	0.884	0.514	0	cont_N-PTC	SLC17A1
ZBED3-AS1	0	1.30221	0.421	0.101	0	cont_N-PTC	ZBED3-AS1
AP003049.2	0	1.29589	0.223	0.005	0	cont_N-PTC	AP003049.2
SLC5A2	0	1.2931	0.436	0.064	0	cont_N-PTC	SLC5A2
BBOX1	0	1.29169	0.592	0.273	0	cont_N-PTC	BBOX1
CMBL	0	1.28812	0.429	0.054	0	cont_N-PTC	CMBL
CGNL1	0	1.28629	0.83	0.54	0	cont_N-PTC	CGNL1
CDH9	0	1.27791	0.591	0.178	0	cont_N-PTC	CDH9
SAFB2	0	1.27282	0.604	0.214	0	cont_N-PTC	SAFB2
ZFAND5	0	1.27179	0.544	0.157	0	cont_N-PTC	ZFAND5
KHK	0	1.27156	0.412	0.029	0	cont_N-PTC	KHK
PDE10A	0	1.2643	0.73	0.281	0	cont_N-PTC	PDE10A
ACY1	0	1.26042	0.418	0.062	0	cont_N-PTC	ACY1
SLC22A5	0	1.25987	0.569	0.203	0	cont_N-PTC	SLC22A5
SLC2A9	0	1.25772	0.864	0.581	0	cont_N-PTC	SLC2A9
CMYA5	0	1.24005	0.519	0.205	0	cont_N-PTC	CMYA5
MAF	0	1.23887	0.482	0.151	0	cont_N-PTC	MAF
LINC02499	0	1.23617	0.334	0.009	0	cont_N-PTC	LINC02499
TMEM246-AS1	0	1.23586	0.384	0.052	0	cont_N-PTC	TMEM246-AS1
NDRG1	0	1.2348	0.541	0.166	0	cont_N-PTC	NDRG1
FTCD	0	1.23282	0.804	0.375	0	cont_N-PTC	FTCD
MIR100HG	0	1.23179	0.742	0.428	0	cont_N-PTC	MIR100HG
ACSL1	0	1.23073	0.54	0.16	0	cont_N-PTC	ACSL1
IL6R	0	1.22987	0.565	0.193	0	cont_N-PTC	IL6R
MAST4	0	1.22563	0.935	0.654	0	cont_N-PTC	MAST4
TFCP2L1	0	1.21501	0.731	0.383	0	cont_N-PTC	TFCP2L1
PC	0	1.2098	0.386	0.039	0	cont_N-PTC	PC
XPNPEP2	0	1.20544	0.322	0.014	0	cont_N-PTC	XPNPEP2
AMN	0	1.20523	0.506	0.135	0	cont_N-PTC	AMN
FN3K	0	1.20308	0.411	0.058	0	cont_N-PTC	FN3K
SUGCT	0	1.19915	0.879	0.593	0	cont_N-PTC	SUGCT
RALYL	0	1.19172	0.869	0.546	0	cont_N-PTC	RALYL
LRP2	0	1.1879	0.977	0.748	0	cont_N-PTC	LRP2
USP2	0	1.18739	0.436	0.042	0	cont_N-PTC	USP2
ZFAT	0	1.18233	0.491	0.14	0	cont_N-PTC	ZFAT
TACC1	0	1.17099	0.713	0.487	0	cont_N-PTC	TACC1
SLC6A19	0	1.16783	0.359	0.015	0	cont_N-PTC	SLC6A19
MT-CO1	0	1.16434	0.24	0.015	0	cont_N-PTC	MT-CO1
GPR155	0	1.16274	0.432	0.112	0	cont_N-PTC	GPR155
FAM20C	0	1.16197	0.605	0.267	0	cont_N-PTC	FAM20C
TTC38	0	1.16016	0.499	0.134	0	cont_N-PTC	TTC38
SGK2	0	1.15872	0.468	0.089	0	cont_N-PTC	SGK2
NPL	0	1.15849	0.433	0.124	0	cont_N-PTC	NPL
SLC22A12	0	1.15704	0.351	0.024	0	cont_N-PTC	SLC22A12
SLC6A12	0	1.15679	0.343	0.045	0	cont_N-PTC	SLC6A12
ATP1B1	0	1.14842	0.714	0.405	0	cont_N-PTC	ATP1B1
GPT2	0	1.14615	0.363	0.036	0	cont_N-PTC	GPT2
SLC28A1	0	1.14432	0.68	0.282	0	cont_N-PTC	SLC28A1
AC004485.1	0	1.14334	0.399	0.086	0	cont_N-PTC	AC004485.1
SFXN5	0	1.14194	0.483	0.144	0	cont_N-PTC	SFXN5
HAO2	0	1.13794	0.32	0.016	0	cont_N-PTC	HAO2
SAT2	0	1.13613	0.401	0.067	0	cont_N-PTC	SAT2
INSR	0	1.13314	0.874	0.594	0	cont_N-PTC	INSR
SLC25A48	0	1.1295	0.453	0.126	0	cont_N-PTC	SLC25A48
RGN	0	1.11925	0.494	0.143	0	cont_N-PTC	RGN
LINC02220	0	1.11534	0.335	0.053	0	cont_N-PTC	LINC02220
ALDH6A1	0	1.11164	0.392	0.056	0	cont_N-PTC	ALDH6A1
SORD	0	1.10702	0.359	0.041	0	cont_N-PTC	SORD
LINC02334	0	1.10334	0.327	0.047	0	cont_N-PTC	LINC02334
LINC02275	0	1.10146	0.325	0.046	0	cont_N-PTC	LINC02275
SH3YL1	0	1.10024	0.662	0.337	0	cont_N-PTC	SH3YL1
SNHG14	0	1.0985	0.884	0.703	0	cont_N-PTC	SNHG14
CCDC144A	0	1.09726	0.37	0.098	0	cont_N-PTC	CCDC144A
TBC1D8B	0	1.09098	0.374	0.081	0	cont_N-PTC	TBC1D8B
TUBGCP3	0	1.09044	0.481	0.212	0	cont_N-PTC	TUBGCP3
PNPLA3	0	1.08929	0.313	0.018	0	cont_N-PTC	PNPLA3
SERPINF2	0	1.08775	0.363	0.04	0	cont_N-PTC	SERPINF2
AC010210.1	0	1.08539	0.456	0.142	0	cont_N-PTC	AC010210.1
ABHD6	0	1.08384	0.415	0.089	0	cont_N-PTC	ABHD6
SRRM2	0	1.08225	0.802	0.538	0	cont_N-PTC	SRRM2
EYA2	0	1.08146	0.539	0.186	0	cont_N-PTC	EYA2
DDX5	0	1.07973	0.642	0.303	0	cont_N-PTC	DDX5
ATP1A1	0	1.07911	0.567	0.244	0	cont_N-PTC	ATP1A1
AC008014.1	0	1.07692	0.813	0.542	0	cont_N-PTC	AC008014.1
AC005726.1	0	1.07678	0.343	0.052	0	cont_N-PTC	AC005726.1
DLGAP2	0	1.07503	0.256	0.011	0	cont_N-PTC	DLGAP2
HGD	0	1.07405	0.511	0.165	0	cont_N-PTC	HGD
PTGER3	0	1.07258	0.415	0.112	0	cont_N-PTC	PTGER3
RHOBTB1	0	1.07129	0.75	0.468	0	cont_N-PTC	RHOBTB1
LINC00970	0	1.06779	0.378	0.052	0	cont_N-PTC	LINC00970
LINC01349	0	1.06613	0.23	0.011	0	cont_N-PTC	LINC01349
PLEKHA6	0	1.06608	0.666	0.339	0	cont_N-PTC	PLEKHA6
GHR	0	1.06432	0.615	0.27	0	cont_N-PTC	GHR
SAT1	0	1.06212	0.573	0.151	0	cont_N-PTC	SAT1
SFXN2	0	1.06163	0.357	0.048	0	cont_N-PTC	SFXN2
TNFRSF14	0	1.06088	0.408	0.113	0	cont_N-PTC	TNFRSF14
EPHX2	0	1.06069	0.46	0.119	0	cont_N-PTC	EPHX2
SLC22A11	0	1.06057	0.398	0.067	0	cont_N-PTC	SLC22A11
PDZD3	0	1.05976	0.346	0.045	0	cont_N-PTC	PDZD3
HAGH	0	1.0541	0.441	0.126	0	cont_N-PTC	HAGH
SAMD5	0	1.05233	0.702	0.386	0	cont_N-PTC	SAMD5
2022-03-02	0	1.05231	0.501	0.197	0	cont_N-PTC	2022-03-02
PDE3B	0	1.05226	0.381	0.137	0	cont_N-PTC	PDE3B
AC008554.1	0	1.04948	0.631	0.348	0	cont_N-PTC	AC008554.1
KCNJ15	0	1.0491	0.768	0.542	0	cont_N-PTC	KCNJ15
ACAA1	0	1.04824	0.355	0.053	0	cont_N-PTC	ACAA1
SH3BP2	0	1.0469	0.431	0.126	0	cont_N-PTC	SH3BP2
AC025810.1	0	1.04519	0.257	0.044	0	cont_N-PTC	AC025810.1
SMIM35	0	1.04449	0.215	0.005	0	cont_N-PTC	SMIM35
SLC26A6	0	1.04372	0.305	0.018	0	cont_N-PTC	SLC26A6
DPF3	0	1.04188	0.336	0.054	0	cont_N-PTC	DPF3
KCNAB2	0	1.04005	0.289	0.01	0	cont_N-PTC	KCNAB2
SLC5A11	0	1.03915	0.244	0.013	0	cont_N-PTC	SLC5A11
DMGDH	0	1.03895	0.573	0.236	0	cont_N-PTC	DMGDH
HSP90AA1	0	1.03504	0.511	0.166	0	cont_N-PTC	HSP90AA1
MGAM	0	1.02974	0.302	0.034	0	cont_N-PTC	MGAM
OR2T11	0	1.02841	0.333	0.057	0	cont_N-PTC	OR2T11
SELENOO	0	1.02631	0.444	0.129	0	cont_N-PTC	SELENOO
OTOGL	0	1.0257	0.281	0.026	0	cont_N-PTC	OTOGL
KIAA1549	0	1.01785	0.602	0.278	0	cont_N-PTC	KIAA1549
ID2	0	1.01699	0.354	0.086	0	cont_N-PTC	ID2
CLUH	0	1.01442	0.434	0.118	0	cont_N-PTC	CLUH
TPD52	0	1.01377	0.595	0.281	0	cont_N-PTC	TPD52
DHRS3	0	1.01243	0.343	0.073	0	cont_N-PTC	DHRS3
FRMD3	0	1.01221	0.648	0.336	0	cont_N-PTC	FRMD3
MAN1C1	0	1.00805	0.26	0.07	0	cont_N-PTC	MAN1C1
TENM1	0	1.0069	0.599	0.283	0	cont_N-PTC	TENM1
MCF2L	0	1.00559	0.734	0.401	0	cont_N-PTC	MCF2L
ANPEP	0	1.00401	0.641	0.319	0	cont_N-PTC	ANPEP
ALDH3A2	0	0.997169	0.435	0.151	0	cont_N-PTC	ALDH3A2
KLKB1	0	0.996476	0.346	0.076	0	cont_N-PTC	KLKB1
ACAD11	0	0.995421	0.576	0.256	0	cont_N-PTC	ACAD11
EDA	0	0.995179	0.5	0.23	0	cont_N-PTC	EDA
UMOD	0	0.992638	0.183	0.024	0	cont_N-PTC	UMOD
FRAS1	0	0.990077	0.858	0.735	0	cont_N-PTC	FRAS1
PEMT	0	0.989603	0.327	0.074	0	cont_N-PTC	PEMT
PRR5	0	0.983198	0.38	0.096	0	cont_N-PTC	PRR5
CYFIP2	0	0.982176	0.661	0.327	0	cont_N-PTC	CYFIP2
CES3	0	0.973434	0.295	0.016	0	cont_N-PTC	CES3
FHIT	0	0.972898	0.99	0.926	0	cont_N-PTC	FHIT
ULK4	0	0.97242	0.759	0.589	0	cont_N-PTC	ULK4
SLC16A12	0	0.967678	0.857	0.61	0	cont_N-PTC	SLC16A12
AGPAT3	0	0.966425	0.611	0.333	0	cont_N-PTC	AGPAT3
CYB5A	0	0.958229	0.519	0.207	0	cont_N-PTC	CYB5A
SLC39A5	0	0.952277	0.301	0.021	0	cont_N-PTC	SLC39A5
DGKG	0	0.95138	0.302	0.075	0	cont_N-PTC	DGKG
FAM151A	0	0.950463	0.285	0.014	0	cont_N-PTC	FAM151A
PARP10	0	0.949903	0.341	0.068	0	cont_N-PTC	PARP10
CHDH	0	0.948593	0.395	0.105	0	cont_N-PTC	CHDH
SYN2	0	0.947981	0.309	0.056	0	cont_N-PTC	SYN2
AC009053.3	0	0.947404	0.332	0.054	0	cont_N-PTC	AC009053.3
GANC	0	0.946878	0.431	0.157	0	cont_N-PTC	GANC
SLIT2	0	0.941721	0.797	0.548	0	cont_N-PTC	SLIT2
MIR29B2CHG	0	0.939725	0.507	0.207	0	cont_N-PTC	MIR29B2CHG
ETNK2	0	0.937907	0.309	0.027	0	cont_N-PTC	ETNK2
HSD17B14	0	0.935979	0.33	0.067	0	cont_N-PTC	HSD17B14
CLDN10	0	0.930783	0.675	0.354	0	cont_N-PTC	CLDN10
SLC12A3	0	0.928648	0.165	0.015	0	cont_N-PTC	SLC12A3
GLYATL1	0	0.92798	0.296	0.057	0	cont_N-PTC	GLYATL1
ADORA2A-AS1	0	0.926753	0.329	0.05	0	cont_N-PTC	ADORA2A-AS1
PLIN5	0	0.922817	0.413	0.108	0	cont_N-PTC	PLIN5
AC006305.1	0	0.922817	0.226	0.02	0	cont_N-PTC	AC006305.1
RPS4Y1	0	0.922559	0.312	0.024	0	cont_N-PTC	RPS4Y1
FGFR3	0	0.920341	0.427	0.13	0	cont_N-PTC	FGFR3
TM7SF3	0	0.920034	0.599	0.32	0	cont_N-PTC	TM7SF3
CDHR5	0	0.919475	0.301	0.041	0	cont_N-PTC	CDHR5
AC073174.1	0	0.917684	0.192	0.004	0	cont_N-PTC	AC073174.1
DHTKD1	0	0.917666	0.49	0.187	0	cont_N-PTC	DHTKD1
FMO4	0	0.914965	0.423	0.169	0	cont_N-PTC	FMO4
CDHR3	0	0.914197	0.626	0.319	0	cont_N-PTC	CDHR3
ADAMTS9-AS1	0	0.913901	0.751	0.436	0	cont_N-PTC	ADAMTS9-AS1
OGDHL	0	0.910343	0.389	0.091	0	cont_N-PTC	OGDHL
GALNT18	0	0.905099	0.571	0.317	0	cont_N-PTC	GALNT18
D2HGDH	0	0.89651	0.514	0.248	0	cont_N-PTC	D2HGDH
PDK2	0	0.893467	0.298	0.032	0	cont_N-PTC	PDK2
TRPC7-AS1	0	0.893154	0.216	0.021	0	cont_N-PTC	TRPC7-AS1
FRMD4B	0	0.888778	0.678	0.412	0	cont_N-PTC	FRMD4B
TFDP2	0	0.885803	0.701	0.459	0	cont_N-PTC	TFDP2
HNF1A-AS1	0	0.885128	0.746	0.412	0	cont_N-PTC	HNF1A-AS1
MST1	0	0.884908	0.377	0.128	0	cont_N-PTC	MST1
KLF13	0	0.883344	0.382	0.144	0	cont_N-PTC	KLF13
VDR	0	0.882867	0.332	0.086	0	cont_N-PTC	VDR
TOB2	0	0.87976	0.336	0.076	0	cont_N-PTC	TOB2
TIPARP	0	0.879429	0.308	0.077	0	cont_N-PTC	TIPARP
GSE1	0	0.878758	0.5	0.252	0	cont_N-PTC	GSE1
ANKRD26	0	0.87638	0.651	0.358	0	cont_N-PTC	ANKRD26
AC004160.1	0	0.873719	0.247	0.053	0	cont_N-PTC	AC004160.1
RASSF8-AS1	0	0.872607	0.357	0.092	0	cont_N-PTC	RASSF8-AS1
AC104170.1	0	0.871956	0.247	0.021	0	cont_N-PTC	AC104170.1
TRPV4	0	0.869181	0.422	0.145	0	cont_N-PTC	TRPV4
POLD3	0	0.868673	0.353	0.108	0	cont_N-PTC	POLD3
ZNF75D	0	0.864533	0.391	0.145	0	cont_N-PTC	ZNF75D
RREB1	0	0.862699	0.676	0.466	0	cont_N-PTC	RREB1
TACC2	0	0.861389	0.553	0.289	0	cont_N-PTC	TACC2
GLDC	0	0.857854	0.597	0.316	0	cont_N-PTC	GLDC
AL121999.1	0	0.856091	0.239	0.012	0	cont_N-PTC	AL121999.1
DEPTOR	0	0.855249	0.537	0.237	0	cont_N-PTC	DEPTOR
KMO	0	0.854869	0.218	0.044	0	cont_N-PTC	KMO
NELL1	0	0.850802	0.344	0.069	0	cont_N-PTC	NELL1
ABAT	0	0.849474	0.393	0.131	0	cont_N-PTC	ABAT
FAM102A	0	0.844062	0.303	0.062	0	cont_N-PTC	FAM102A
TGFBR3	0	0.840971	0.523	0.26	0	cont_N-PTC	TGFBR3
RXRA	0	0.836781	0.318	0.071	0	cont_N-PTC	RXRA
LARP4	0	0.836633	0.665	0.394	0	cont_N-PTC	LARP4
NEAT1	0	0.834693	0.987	0.909	0	cont_N-PTC	NEAT1
GPT	0	0.833594	0.233	0.017	0	cont_N-PTC	GPT
CIRBP	0	0.831642	0.494	0.214	0	cont_N-PTC	CIRBP
PGPEP1	0	0.830791	0.354	0.129	0	cont_N-PTC	PGPEP1
CDK14	0	0.83023	0.909	0.783	0	cont_N-PTC	CDK14
ESRRG	0	0.829235	0.907	0.794	0	cont_N-PTC	ESRRG
HSPD1	0	0.828867	0.4	0.163	0	cont_N-PTC	HSPD1
ENPEP	0	0.828146	0.764	0.495	0	cont_N-PTC	ENPEP
HDAC6	0	0.827883	0.347	0.117	0	cont_N-PTC	HDAC6
TRPV1	0	0.827505	0.38	0.119	0	cont_N-PTC	TRPV1
APOE	0	0.827416	0.31	0.011	0	cont_N-PTC	APOE
DIO1	0	0.826691	0.224	0.017	0	cont_N-PTC	DIO1
IYD	0	0.823894	0.274	0.046	0	cont_N-PTC	IYD
KCNJ3	0	0.823001	0.51	0.223	0	cont_N-PTC	KCNJ3
CAPN3	0	0.822721	0.369	0.123	0	cont_N-PTC	CAPN3
KYNU	0	0.821325	0.307	0.105	0	cont_N-PTC	KYNU
AC114291.1	0	0.819137	0.223	0.006	0	cont_N-PTC	AC114291.1
AIG1	0	0.819089	0.718	0.479	0	cont_N-PTC	AIG1
LYPLAL1-AS1	0	0.817363	0.191	0.021	0	cont_N-PTC	LYPLAL1-AS1
AC004870.4	0	0.817012	0.217	0.04	0	cont_N-PTC	AC004870.4
SNTG1	0	0.816854	0.224	0.02	0	cont_N-PTC	SNTG1
SH3TC1	0	0.816048	0.294	0.065	0	cont_N-PTC	SH3TC1
ENTPD5	0	0.815113	0.409	0.135	0	cont_N-PTC	ENTPD5
NFATC3	0	0.814583	0.546	0.297	0	cont_N-PTC	NFATC3
ZNF69	0	0.811949	0.531	0.274	0	cont_N-PTC	ZNF69
GLG1	0	0.806773	0.722	0.512	0	cont_N-PTC	GLG1
STPG2	0	0.805032	0.615	0.323	0	cont_N-PTC	STPG2
GDNF-AS1	0	0.804891	0.237	0.024	0	cont_N-PTC	GDNF-AS1
ABLIM3	0	0.80424	0.369	0.115	0	cont_N-PTC	ABLIM3
SELENBP1	0	0.803983	0.246	0.016	0	cont_N-PTC	SELENBP1
TSPAN9	0	0.803634	0.666	0.414	0	cont_N-PTC	TSPAN9
MACROD1	0	0.803227	0.342	0.105	0	cont_N-PTC	MACROD1
TMEM106A	0	0.802531	0.301	0.074	0	cont_N-PTC	TMEM106A
PFKL	0	0.802134	0.322	0.082	0	cont_N-PTC	PFKL
AL358232.2	0	0.801304	0.523	0.244	0	cont_N-PTC	AL358232.2
SLC7A9	0	0.80063	0.279	0.052	0	cont_N-PTC	SLC7A9
SHMT1	0	0.79876	0.518	0.251	0	cont_N-PTC	SHMT1
VEGFA	0	0.798318	0.368	0.077	0	cont_N-PTC	VEGFA
PCK2	0	0.797981	0.253	0.021	0	cont_N-PTC	PCK2
DENND5B	0	0.795266	0.708	0.49	0	cont_N-PTC	DENND5B
AL117382.1	0	0.794679	0.21	0.005	0	cont_N-PTC	AL117382.1
HPCAL1	0	0.793652	0.488	0.248	0	cont_N-PTC	HPCAL1
BIN1	0	0.787961	0.341	0.123	0	cont_N-PTC	BIN1
HIBCH	0	0.786113	0.732	0.516	0	cont_N-PTC	HIBCH
SLC39A14	0	0.786009	0.403	0.149	0	cont_N-PTC	SLC39A14
SCRN2	0	0.785624	0.281	0.054	0	cont_N-PTC	SCRN2
AL078590.2	0	0.781994	0.186	0.023	0	cont_N-PTC	AL078590.2
PANK1	0	0.780284	0.302	0.061	0	cont_N-PTC	PANK1
LGMN	0	0.778815	0.233	0.038	0	cont_N-PTC	LGMN
ANKHD1	0	0.778781	0.761	0.548	0	cont_N-PTC	ANKHD1
AC098656.1	0	0.77317	0.227	0.033	0	cont_N-PTC	AC098656.1
RABGAP1L	0	0.77185	0.904	0.819	0	cont_N-PTC	RABGAP1L
FABP1	0	0.770139	0.222	0.003	0	cont_N-PTC	FABP1
KLHL20	0	0.768717	0.477	0.238	0	cont_N-PTC	KLHL20
AL033504.1	0	0.766945	0.546	0.288	0	cont_N-PTC	AL033504.1
FAAH	0	0.766839	0.326	0.094	0	cont_N-PTC	FAAH
OSBPL1A	0	0.76558	0.528	0.272	0	cont_N-PTC	OSBPL1A
LDHB	0	0.76465	0.386	0.122	0	cont_N-PTC	LDHB
AC026803.3	0	0.763766	0.252	0.035	0	cont_N-PTC	AC026803.3
SLC34A3	0	0.763504	0.208	0.003	0	cont_N-PTC	SLC34A3
PTGR1	0	0.763442	0.477	0.235	0	cont_N-PTC	PTGR1
PRKCZ	0	0.762412	0.401	0.172	0	cont_N-PTC	PRKCZ
PCTP	0	0.761488	0.274	0.066	0	cont_N-PTC	PCTP
ACE	0	0.76131	0.227	0.011	0	cont_N-PTC	ACE
IGSF11	0	0.758252	0.384	0.154	0	cont_N-PTC	IGSF11
A1CF	0	0.756696	0.287	0.057	0	cont_N-PTC	A1CF
AOX1	0	0.756607	0.291	0.071	0	cont_N-PTC	AOX1
SETBP1	0	0.752409	0.827	0.675	0	cont_N-PTC	SETBP1
AC113137.1	0	0.750165	0.16	0.005	0	cont_N-PTC	AC113137.1
IQSEC3	0	0.749603	0.198	0.012	0	cont_N-PTC	IQSEC3
SLC16A10	0	0.747554	0.462	0.222	0	cont_N-PTC	SLC16A10
TSKU	0	0.747445	0.194	0.012	0	cont_N-PTC	TSKU
MIA2	0	0.745812	0.84	0.643	0	cont_N-PTC	MIA2
GLCE	0	0.741963	0.38	0.142	0	cont_N-PTC	GLCE
LARP1	0	0.741751	0.611	0.372	0	cont_N-PTC	LARP1
WDR60	0	0.741536	0.701	0.467	0	cont_N-PTC	WDR60
SNX29	0	0.741364	0.933	0.805	0	cont_N-PTC	SNX29
C11orf54	0	0.741201	0.562	0.31	0	cont_N-PTC	C11orf54
HDHD3	0	0.73782	0.336	0.106	0	cont_N-PTC	HDHD3
MCRIP2	0	0.735788	0.269	0.037	0	cont_N-PTC	MCRIP2
L3MBTL4	0	0.733922	0.908	0.754	0	cont_N-PTC	L3MBTL4
ABCC6	0	0.732939	0.401	0.162	0	cont_N-PTC	ABCC6
CALB1	0	0.732214	0.252	0.033	0	cont_N-PTC	CALB1
ITPR2	0	0.730178	0.858	0.704	0	cont_N-PTC	ITPR2
CAMK2G	0	0.729725	0.387	0.159	0	cont_N-PTC	CAMK2G
MTHFR	0	0.727942	0.307	0.107	0	cont_N-PTC	MTHFR
RIDA	0	0.727175	0.274	0.055	0	cont_N-PTC	RIDA
OSBPL6	0	0.726912	0.234	0.052	0	cont_N-PTC	OSBPL6
DMXL1	0	0.726623	0.704	0.492	0	cont_N-PTC	DMXL1
MUC20	0	0.723486	0.331	0.112	0	cont_N-PTC	MUC20
FGD4	0	0.723235	0.861	0.737	0	cont_N-PTC	FGD4
CLCN7	0	0.722333	0.274	0.075	0	cont_N-PTC	CLCN7
DPH6-DT	0	0.716576	0.452	0.204	0	cont_N-PTC	DPH6-DT
NFE2L1	0	0.716558	0.323	0.11	0	cont_N-PTC	NFE2L1
CHPT1	0	0.715843	0.421	0.181	0	cont_N-PTC	CHPT1
SDC1	0	0.715277	0.267	0.025	0	cont_N-PTC	SDC1
NUGGC	0	0.711654	0.188	0.008	0	cont_N-PTC	NUGGC
NHEJ1	0	0.709135	0.255	0.064	0	cont_N-PTC	NHEJ1
ANK2	0	0.709002	0.698	0.441	0	cont_N-PTC	ANK2
AC128707.1	0	0.708127	0.185	0.011	0	cont_N-PTC	AC128707.1
RPL13	0	0.70692	0.337	0.079	0	cont_N-PTC	RPL13
DBH-AS1	0	0.704979	0.174	0.006	0	cont_N-PTC	DBH-AS1
CNNM2	0	0.702363	0.513	0.251	0	cont_N-PTC	CNNM2
TSC22D3	0	0.701309	0.288	0.029	0	cont_N-PTC	TSC22D3
SLC25A44	0	0.701017	0.269	0.046	0	cont_N-PTC	SLC25A44
GPD1	0	0.700667	0.211	0.014	0	cont_N-PTC	GPD1
IDH1	0	0.69852	0.235	0.038	0	cont_N-PTC	IDH1
FRMD1	0	0.693864	0.186	0.025	0	cont_N-PTC	FRMD1
CERK	0	0.693056	0.256	0.054	0	cont_N-PTC	CERK
PSAT1	0	0.690397	0.216	0.021	0	cont_N-PTC	PSAT1
TNRC6A	0	0.688151	0.89	0.793	0	cont_N-PTC	TNRC6A
AGMAT	0	0.687651	0.233	0.029	0	cont_N-PTC	AGMAT
LINC01510	0	0.68652	0.203	0.014	0	cont_N-PTC	LINC01510
EAF2	0	0.68592	0.269	0.074	0	cont_N-PTC	EAF2
SLC25A10	0	0.684038	0.209	0.019	0	cont_N-PTC	SLC25A10
CAMK2N1	0	0.683836	0.319	0.106	0	cont_N-PTC	CAMK2N1
KIAA1191	0	0.683297	0.297	0.085	0	cont_N-PTC	KIAA1191
MAST3	0	0.680632	0.255	0.066	0	cont_N-PTC	MAST3
ITGA6	0	0.679784	0.512	0.256	0	cont_N-PTC	ITGA6
RTCA-AS1	0	0.679776	0.202	0.033	0	cont_N-PTC	RTCA-AS1
PEBP1	0	0.678476	0.406	0.178	0	cont_N-PTC	PEBP1
PPARGC1B	0	0.677716	0.207	0.023	0	cont_N-PTC	PPARGC1B
NEDD4L	0	0.67771	0.858	0.725	0	cont_N-PTC	NEDD4L
COBL	0	0.677083	0.622	0.368	0	cont_N-PTC	COBL
HNF1A	0	0.674574	0.24	0.043	0	cont_N-PTC	HNF1A
BAIAP2L2	0	0.673081	0.31	0.093	0	cont_N-PTC	BAIAP2L2
N4BP2L2	0	0.672295	0.86	0.714	0	cont_N-PTC	N4BP2L2
PLEKHA5	0	0.672257	0.959	0.872	0	cont_N-PTC	PLEKHA5
BAG3	0	0.668553	0.23	0.032	0	cont_N-PTC	BAG3
SNHG25	0	0.668211	0.303	0.077	0	cont_N-PTC	SNHG25
KLF9	0	0.664107	0.353	0.132	0	cont_N-PTC	KLF9
GSTA1	0	0.662335	0.171	0.007	0	cont_N-PTC	GSTA1
ALDH8A1	0	0.661243	0.254	0.06	0	cont_N-PTC	ALDH8A1
SLC3A2	0	0.660044	0.253	0.071	0	cont_N-PTC	SLC3A2
SULT1C2	0	0.65537	0.544	0.268	0	cont_N-PTC	SULT1C2
ECHS1	0	0.654144	0.256	0.057	0	cont_N-PTC	ECHS1
PTH2R	0	0.652769	0.992	0.937	0	cont_N-PTC	PTH2R
CSDC2	0	0.652562	0.232	0.05	0	cont_N-PTC	CSDC2
SPAG5	0	0.652289	0.165	0.009	0	cont_N-PTC	SPAG5
DIP2C	0	0.651838	0.862	0.722	0	cont_N-PTC	DIP2C
SOCS2-AS1	0	0.650844	0.227	0.045	0	cont_N-PTC	SOCS2-AS1
CLEC18C	0	0.650133	0.187	0.011	0	cont_N-PTC	CLEC18C
DCXR	0	0.649628	0.199	0.007	0	cont_N-PTC	DCXR
FTH1	0	0.648205	0.263	0.026	0	cont_N-PTC	FTH1
SLC47A1	0	0.643005	0.619	0.355	0	cont_N-PTC	SLC47A1
SLC25A33	0	0.642951	0.33	0.112	0	cont_N-PTC	SLC25A33
AJ009632.2	0	0.639062	0.18	0.019	0	cont_N-PTC	AJ009632.2
TSPYL2	0	0.638696	0.199	0.012	0	cont_N-PTC	TSPYL2
MYO7A	0	0.637348	0.168	0.006	0	cont_N-PTC	MYO7A
OR2G6	0	0.636933	0.192	0.03	0	cont_N-PTC	OR2G6
MT-ND5	0	0.632972	0.215	0.011	0	cont_N-PTC	MT-ND5
NAPSA	0	0.631655	0.209	0.032	0	cont_N-PTC	NAPSA
IL1RAPL2	0	0.631475	0.3	0.093	0	cont_N-PTC	IL1RAPL2
CLCN5	0	0.627658	0.509	0.238	0	cont_N-PTC	CLCN5
LRRC75B	0	0.626434	0.245	0.059	0	cont_N-PTC	LRRC75B
IP6K3	0	0.625691	0.187	0.006	0	cont_N-PTC	IP6K3
SLC23A3	0	0.619193	0.181	0.022	0	cont_N-PTC	SLC23A3
SARDH	0	0.610025	0.174	0.016	0	cont_N-PTC	SARDH
NPIPB15	0	0.609733	0.186	0.019	0	cont_N-PTC	NPIPB15
LINC01255	0	0.608095	0.126	0.002	0	cont_N-PTC	LINC01255
LIME1	0	0.60301	0.196	0.035	0	cont_N-PTC	LIME1
TNS1	0	0.602776	0.784	0.565	0	cont_N-PTC	TNS1
TRPM6	0	0.593964	0.186	0.022	0	cont_N-PTC	TRPM6
TPT1	0	0.593365	0.277	0.049	0	cont_N-PTC	TPT1
DRICH1	0	0.586485	0.18	0.024	0	cont_N-PTC	DRICH1
NLGN4Y	0	0.583085	0.267	0.044	0	cont_N-PTC	NLGN4Y
SLC13A2	0	0.578427	0.15	0.008	0	cont_N-PTC	SLC13A2
SGK1	0	0.576422	0.24	0.034	0	cont_N-PTC	SGK1
SLC9A3	0	0.575877	0.156	0.007	0	cont_N-PTC	SLC9A3
PSAP	0	0.558108	0.304	0.079	0	cont_N-PTC	PSAP
HSP90AB1	0	0.55381	0.254	0.061	0	cont_N-PTC	HSP90AB1
NCKAP5	0	0.553067	0.879	0.709	0	cont_N-PTC	NCKAP5
CYP2B6	0	0.55285	0.151	0.008	0	cont_N-PTC	CYP2B6
MRO	0	0.551731	0.151	0.007	0	cont_N-PTC	MRO
STRA6	0	0.54974	0.145	0.002	0	cont_N-PTC	STRA6
AC063919.1	0	0.549258	0.145	0.007	0	cont_N-PTC	AC063919.1
MT-ND6	0	0.54707	0.191	0.024	0	cont_N-PTC	MT-ND6
AC026992.2	0	0.546191	0.152	0.01	0	cont_N-PTC	AC026992.2
CHRNA4	0	0.545602	0.138	0.004	0	cont_N-PTC	CHRNA4
DDC	0	0.545252	0.157	0.015	0	cont_N-PTC	DDC
RPS24	0	0.534889	0.243	0.057	0	cont_N-PTC	RPS24
ANKS4B	0	0.53428	0.16	0.009	0	cont_N-PTC	ANKS4B
AZGP1	0	0.526498	0.142	0.008	0	cont_N-PTC	AZGP1
NUDT16	0	0.52551	0.174	0.015	0	cont_N-PTC	NUDT16
KLF15	0	0.521769	0.18	0.016	0	cont_N-PTC	KLF15
PTMA	0	0.518573	0.284	0.079	0	cont_N-PTC	PTMA
RORC	0	0.510282	0.17	0.02	0	cont_N-PTC	RORC
MTRNR2L12	0	0.509959	0.164	0.013	0	cont_N-PTC	MTRNR2L12
CDH16	0	0.506424	0.275	0.072	0	cont_N-PTC	CDH16
LINC01558	0	0.504545	0.144	0.005	0	cont_N-PTC	LINC01558
TTTY10	0	0.500365	0.165	0.015	0	cont_N-PTC	TTTY10
RPL10	0	0.499863	0.187	0.023	0	cont_N-PTC	RPL10
RNF186	0	0.491576	0.143	0.003	0	cont_N-PTC	RNF186
F11	0	0.481519	0.158	0.015	0	cont_N-PTC	F11
GAPDH	0	0.468296	0.193	0.02	0	cont_N-PTC	GAPDH
CLEC18A	0	0.459944	0.135	0.006	0	cont_N-PTC	CLEC18A
PROZ	0	0.453432	0.138	0.006	0	cont_N-PTC	PROZ
KDM5D	0	0.447578	0.172	0.013	0	cont_N-PTC	KDM5D
RGS6	0	0.442915	0.16	0.015	0	cont_N-PTC	RGS6
ZFY	0	0.440681	0.159	0.012	0	cont_N-PTC	ZFY
RPS27	0	0.399529	0.157	0.015	0	cont_N-PTC	RPS27
RPS15	0	0.392768	0.142	0.004	0	cont_N-PTC	RPS15
MALAT1	0	0.322018	1	1	0	cont_N-PTC	MALAT1
GREB1	9.54991e-308	0.575919	0.191	0.032	2.67111e-303	cont_N-PTC	GREB1
AP005230.1	6.05306e-306	0.697507	0.153	0.015	1.69304e-301	cont_N-PTC	AP005230.1
RPL35	1.25169e-305	0.516107	0.225	0.051	3.50098e-301	cont_N-PTC	RPL35
AC009879.4	2.82951e-305	0.584708	0.244	0.06	7.91413e-301	cont_N-PTC	AC009879.4
LPIN3	8.27835e-305	0.667981	0.342	0.13	2.31545e-300	cont_N-PTC	LPIN3
DEPDC7	1.10155e-304	0.561832	0.166	0.02	3.08104e-300	cont_N-PTC	DEPDC7
SIGIRR	4.70637e-304	0.612717	0.225	0.053	1.31637e-299	cont_N-PTC	SIGIRR
ACADVL	6.72352e-304	0.701574	0.414	0.191	1.88057e-299	cont_N-PTC	ACADVL
PATJ	1.27347e-302	0.524969	0.954	0.884	3.56188e-298	cont_N-PTC	PATJ
ARSF	5.48855e-302	0.665205	0.142	0.01	1.53515e-297	cont_N-PTC	ARSF
EFHD1	5.89041e-302	0.577722	0.353	0.132	1.64755e-297	cont_N-PTC	EFHD1
MFSD12	1.18264e-300	0.682387	0.276	0.087	3.30785e-296	cont_N-PTC	MFSD12
KL	2.22033e-300	0.657988	0.416	0.177	6.21025e-296	cont_N-PTC	KL
OR2T10	4.17219e-300	0.545094	0.185	0.029	1.16696e-295	cont_N-PTC	OR2T10
AC098828.2	4.62962e-300	0.5675	0.134	0.007	1.29491e-295	cont_N-PTC	AC098828.2
HERPUD1	3.86066e-299	0.479597	0.183	0.03	1.07983e-294	cont_N-PTC	HERPUD1
RPL34	5.04945e-299	0.525841	0.217	0.047	1.41233e-294	cont_N-PTC	RPL34
KNG1	6.77527e-298	0.514283	0.174	0.025	1.89504e-293	cont_N-PTC	KNG1
RAPGEF3	6.70693e-297	0.755196	0.323	0.123	1.87593e-292	cont_N-PTC	RAPGEF3
SHANK3	1.20771e-295	0.595466	0.197	0.039	3.37797e-291	cont_N-PTC	SHANK3
SLC2A11	1.66298e-295	0.65392	0.308	0.106	4.65136e-291	cont_N-PTC	SLC2A11
SEMA6C	1.71536e-295	0.601437	0.21	0.045	4.79786e-291	cont_N-PTC	SEMA6C
PDZRN3	9.98049e-295	0.694277	0.556	0.308	2.79154e-290	cont_N-PTC	PDZRN3
PRPF4B	4.26625e-294	0.756811	0.502	0.275	1.19327e-289	cont_N-PTC	PRPF4B
ITIH4	5.06111e-294	0.592733	0.165	0.022	1.41559e-289	cont_N-PTC	ITIH4
CD226	5.88228e-294	0.639251	0.197	0.04	1.64527e-289	cont_N-PTC	CD226
PLA2G15	7.73939e-294	0.573576	0.203	0.042	2.16471e-289	cont_N-PTC	PLA2G15
BOD1L1	7.86154e-294	0.894486	0.552	0.333	2.19887e-289	cont_N-PTC	BOD1L1
RSAD1	6.70231e-293	0.640908	0.227	0.056	1.87464e-288	cont_N-PTC	RSAD1
DMXL2	2.54855e-292	0.706696	0.547	0.323	7.1283e-288	cont_N-PTC	DMXL2
ACOX2	4.67909e-291	0.567082	0.179	0.029	1.30874e-286	cont_N-PTC	ACOX2
AC004870.3	1.09999e-290	0.742321	0.181	0.029	3.07669e-286	cont_N-PTC	AC004870.3
AC124854.1	1.53434e-290	0.654612	0.16	0.02	4.29155e-286	cont_N-PTC	AC124854.1
Z94721.1	1.2997e-289	0.630914	0.239	0.062	3.63526e-285	cont_N-PTC	Z94721.1
ENPP3	6.23233e-289	0.744606	0.297	0.101	1.74318e-284	cont_N-PTC	ENPP3
GAK	1.8483e-288	0.740891	0.454	0.236	5.1697e-284	cont_N-PTC	GAK
ACOX1	2.01637e-288	0.648322	0.345	0.138	5.63977e-284	cont_N-PTC	ACOX1
IGF1R	6.01223e-287	0.568972	0.897	0.812	1.68162e-282	cont_N-PTC	IGF1R
RPS9	1.52274e-286	0.383159	0.183	0.031	4.25911e-282	cont_N-PTC	RPS9
TMC1	2.22566e-286	0.705064	0.144	0.014	6.22518e-282	cont_N-PTC	TMC1
TUBB4B	2.73244e-286	0.386463	0.134	0.009	7.64264e-282	cont_N-PTC	TUBB4B
PLOD1	1.61055e-284	0.539839	0.172	0.027	4.50471e-280	cont_N-PTC	PLOD1
NFKBIA	4.18008e-284	0.456875	0.211	0.047	1.16917e-279	cont_N-PTC	NFKBIA
LINC02027	6.55627e-283	0.699807	0.459	0.224	1.83379e-278	cont_N-PTC	LINC02027
LINC02119	5.49127e-282	0.551453	0.143	0.014	1.53591e-277	cont_N-PTC	LINC02119
CYP27B1	9.78633e-281	0.364319	0.117	0.003	2.73724e-276	cont_N-PTC	CYP27B1
SLC2A2	2.52196e-280	0.734992	0.248	0.07	7.05391e-276	cont_N-PTC	SLC2A2
GIPC2	9.46981e-280	0.712466	0.499	0.269	2.6487e-275	cont_N-PTC	GIPC2
C19orf12	1.38829e-279	0.58164	0.268	0.083	3.88306e-275	cont_N-PTC	C19orf12
LINC00955	1.29814e-278	0.443599	0.136	0.011	3.63088e-274	cont_N-PTC	LINC00955
SLC30A2	2.95181e-278	0.402631	0.125	0.007	8.25621e-274	cont_N-PTC	SLC30A2
TMEM245	4.62965e-278	0.707483	0.586	0.373	1.29491e-273	cont_N-PTC	TMEM245
CHD9	5.47931e-278	0.555917	0.881	0.768	1.53256e-273	cont_N-PTC	CHD9
PPM1L	1.19522e-277	0.665238	0.444	0.211	3.34304e-273	cont_N-PTC	PPM1L
C3orf85	1.29377e-277	0.441885	0.116	0.003	3.61867e-273	cont_N-PTC	C3orf85
EIF1B-AS1	1.7482e-277	0.701379	0.402	0.181	4.88971e-273	cont_N-PTC	EIF1B-AS1
HSD11B1-AS1	2.87438e-277	0.595022	0.189	0.037	8.03965e-273	cont_N-PTC	HSD11B1-AS1
ZKSCAN1	3.79831e-277	0.698839	0.487	0.265	1.06239e-272	cont_N-PTC	ZKSCAN1
COL19A1	3.31004e-276	0.606301	0.199	0.042	9.25819e-272	cont_N-PTC	COL19A1
AL360169.3	3.98558e-276	0.384631	0.116	0.003	1.11477e-271	cont_N-PTC	AL360169.3
TBC1D10A	5.18626e-276	0.611661	0.277	0.092	1.4506e-271	cont_N-PTC	TBC1D10A
KCNG2	1.98006e-275	0.511257	0.11	0.002	5.53823e-271	cont_N-PTC	KCNG2
HSPA8	4.32475e-275	0.374789	0.145	0.016	1.20963e-270	cont_N-PTC	HSPA8
PNISR	7.96583e-275	0.606812	0.84	0.703	2.22804e-270	cont_N-PTC	PNISR
DLG2	8.93861e-275	0.46592	0.948	0.865	2.50013e-270	cont_N-PTC	DLG2
RPL11	1.28654e-274	0.370173	0.155	0.02	3.59846e-270	cont_N-PTC	RPL11
KIFC2	1.65699e-274	0.617867	0.258	0.08	4.63461e-270	cont_N-PTC	KIFC2
GSTA2	2.71779e-274	0.479721	0.112	0.003	7.60166e-270	cont_N-PTC	GSTA2
SMTN	1.77466e-273	0.484326	0.159	0.023	4.96372e-269	cont_N-PTC	SMTN
AL359915.1	1.01472e-272	0.598889	0.217	0.053	2.83818e-268	cont_N-PTC	AL359915.1
SNX5	5.96006e-272	0.664159	0.331	0.134	1.66703e-267	cont_N-PTC	SNX5
PLIN2	7.57861e-272	0.420848	0.127	0.008	2.11974e-267	cont_N-PTC	PLIN2
ULK3	1.58217e-271	0.551147	0.235	0.066	4.42533e-267	cont_N-PTC	ULK3
GRINA	4.00944e-271	0.498374	0.172	0.031	1.12144e-266	cont_N-PTC	GRINA
PLA2G12B	6.9388e-271	0.435471	0.126	0.008	1.94078e-266	cont_N-PTC	PLA2G12B
TIAM1	9.20039e-271	0.459856	0.166	0.026	2.57335e-266	cont_N-PTC	TIAM1
MT-ND2	6.73786e-270	0.435817	0.125	0.008	1.88458e-265	cont_N-PTC	MT-ND2
AP003400.1	1.46203e-269	0.787218	0.218	0.056	4.08931e-265	cont_N-PTC	AP003400.1
RPL41	4.50751e-268	0.43824	0.216	0.053	1.26075e-263	cont_N-PTC	RPL41
ATXN7L1	1.07269e-267	0.648844	0.651	0.444	3.00031e-263	cont_N-PTC	ATXN7L1
ST3GAL6	2.19124e-266	0.591533	0.304	0.115	6.12891e-262	cont_N-PTC	ST3GAL6
DGKB	2.57255e-266	0.720234	0.255	0.079	7.19543e-262	cont_N-PTC	DGKB
C10orf67	1.05795e-264	0.55388	0.214	0.052	2.95908e-260	cont_N-PTC	C10orf67
QPRT	1.66796e-264	0.499408	0.173	0.031	4.66529e-260	cont_N-PTC	QPRT
LINC02021	5.58398e-264	0.508642	0.168	0.028	1.56184e-259	cont_N-PTC	LINC02021
CYP4V2	1.62561e-263	0.599015	0.299	0.109	4.54684e-259	cont_N-PTC	CYP4V2
HPGD	1.91595e-263	0.446816	0.161	0.025	5.35892e-259	cont_N-PTC	HPGD
SLC2A4RG	7.59282e-263	0.650732	0.36	0.161	2.12371e-258	cont_N-PTC	SLC2A4RG
AC116345.3	7.80821e-263	0.515195	0.135	0.013	2.18396e-258	cont_N-PTC	AC116345.3
AC020558.1	3.52692e-262	0.480329	0.123	0.009	9.86478e-258	cont_N-PTC	AC020558.1
PKP2	1.97818e-261	0.602133	0.257	0.081	5.53297e-257	cont_N-PTC	PKP2
AL136962.1	1.34546e-260	0.957194	0.204	0.048	3.76326e-256	cont_N-PTC	AL136962.1
MPC1	2.30553e-260	0.572275	0.324	0.126	6.44856e-256	cont_N-PTC	MPC1
SNX8	5.21894e-260	0.631298	0.303	0.115	1.45974e-255	cont_N-PTC	SNX8
AL359232.1	5.28345e-260	0.741844	0.448	0.23	1.47778e-255	cont_N-PTC	AL359232.1
PALM3	1.05822e-259	0.48443	0.142	0.017	2.95984e-255	cont_N-PTC	PALM3
TUBGCP2	1.31678e-259	0.6606	0.379	0.175	3.68302e-255	cont_N-PTC	TUBGCP2
AQP7	1.76833e-259	0.51005	0.173	0.033	4.94602e-255	cont_N-PTC	AQP7
RERGL	2.83557e-259	0.677517	0.144	0.018	7.9311e-255	cont_N-PTC	RERGL
CLK1	5.93505e-259	0.564095	0.334	0.141	1.66003e-254	cont_N-PTC	CLK1
STRIT1	8.46481e-259	0.444865	0.108	0.003	2.36761e-254	cont_N-PTC	STRIT1
CAT	1.11048e-258	0.568922	0.312	0.123	3.10602e-254	cont_N-PTC	CAT
CD83	1.78744e-258	0.387049	0.111	0.004	4.99947e-254	cont_N-PTC	CD83
CCDC88C	1.06552e-257	0.659605	0.275	0.099	2.98026e-253	cont_N-PTC	CCDC88C
SEMA3B	3.62394e-257	0.627709	0.279	0.102	1.01362e-252	cont_N-PTC	SEMA3B
TBX2	5.17534e-257	0.676704	0.314	0.127	1.44754e-252	cont_N-PTC	TBX2
BRD9	9.87583e-257	0.75803	0.4	0.198	2.76227e-252	cont_N-PTC	BRD9
TCL6	2.62309e-256	0.460422	0.106	0.003	7.33679e-252	cont_N-PTC	TCL6
AC034114.2	7.63568e-256	0.508629	0.119	0.008	2.1357e-251	cont_N-PTC	AC034114.2
GALM	1.43981e-255	0.640801	0.428	0.212	4.02715e-251	cont_N-PTC	GALM
HNRNPDL	2.89363e-255	0.645267	0.421	0.218	8.09347e-251	cont_N-PTC	HNRNPDL
PDZK1IP1	3.97638e-255	0.633183	0.393	0.189	1.11219e-250	cont_N-PTC	PDZK1IP1
ETFB	5.55079e-255	0.438727	0.164	0.029	1.55256e-250	cont_N-PTC	ETFB
SCN9A	9.82011e-255	0.745183	0.348	0.152	2.74668e-250	cont_N-PTC	SCN9A
RPL6	1.66739e-254	0.384818	0.16	0.026	4.66369e-250	cont_N-PTC	RPL6
UGT1A9	2.258e-254	0.387687	0.105	0.003	6.31563e-250	cont_N-PTC	UGT1A9
KCNC3	2.66133e-254	0.55433	0.234	0.069	7.44374e-250	cont_N-PTC	KCNC3
LRRC8D	1.20666e-253	0.643472	0.613	0.398	3.37503e-249	cont_N-PTC	LRRC8D
OPCML	1.41968e-253	0.535855	0.13	0.013	3.97085e-249	cont_N-PTC	OPCML
SHPK	2.10015e-253	0.572264	0.297	0.107	5.87412e-249	cont_N-PTC	SHPK
TTYH3	5.02097e-253	0.681643	0.449	0.237	1.40437e-248	cont_N-PTC	TTYH3
ZNF91	8.92569e-253	0.699942	0.577	0.373	2.49652e-248	cont_N-PTC	ZNF91
ZNF385B	9.59209e-253	0.578725	0.505	0.266	2.68291e-248	cont_N-PTC	ZNF385B
VSTM4	1.106e-251	0.581335	0.241	0.073	3.09349e-247	cont_N-PTC	VSTM4
KDM4B	1.40531e-251	0.721223	0.469	0.262	3.93066e-247	cont_N-PTC	KDM4B
MAP3K13	5.38885e-251	0.602106	0.772	0.592	1.50726e-246	cont_N-PTC	MAP3K13
SLC45A4	7.48516e-251	0.628025	0.265	0.092	2.0936e-246	cont_N-PTC	SLC45A4
MTHFS	1.00341e-250	0.632245	0.385	0.18	2.80654e-246	cont_N-PTC	MTHFS
ALPL	1.08089e-250	0.472629	0.123	0.01	3.02326e-246	cont_N-PTC	ALPL
SCN7A	1.06955e-249	0.671992	0.241	0.077	2.99153e-245	cont_N-PTC	SCN7A
HSDL2	4.72988e-249	0.589302	0.423	0.207	1.32295e-244	cont_N-PTC	HSDL2
AP000345.2	6.33549e-249	0.458	0.123	0.01	1.77204e-244	cont_N-PTC	AP000345.2
DAO	3.20504e-248	0.467472	0.124	0.011	8.9645e-244	cont_N-PTC	DAO
SRSF2	4.92364e-248	0.464738	0.272	0.097	1.37714e-243	cont_N-PTC	SRSF2
UGT1A6	5.00011e-248	0.416623	0.123	0.01	1.39853e-243	cont_N-PTC	UGT1A6
RPS12	5.37087e-248	0.343805	0.121	0.01	1.50223e-243	cont_N-PTC	RPS12
BRD2	1.20033e-247	0.665644	0.32	0.136	3.35733e-243	cont_N-PTC	BRD2
CPEB4	4.35218e-247	0.64618	0.698	0.491	1.21731e-242	cont_N-PTC	CPEB4
AC015845.2	1.12742e-246	0.423838	0.129	0.013	3.1534e-242	cont_N-PTC	AC015845.2
ALAD	5.38167e-245	0.493388	0.161	0.029	1.50525e-240	cont_N-PTC	ALAD
TAPT1-AS1	5.25533e-244	0.620436	0.612	0.386	1.46991e-239	cont_N-PTC	TAPT1-AS1
LINC01428	5.4807e-244	0.620453	0.276	0.095	1.53295e-239	cont_N-PTC	LINC01428
TFEC	2.90569e-243	0.627027	0.281	0.106	8.1272e-239	cont_N-PTC	TFEC
ECI2	4.11272e-243	0.515459	0.229	0.069	1.15033e-238	cont_N-PTC	ECI2
SETD3	7.78065e-243	0.607163	0.517	0.3	2.17625e-238	cont_N-PTC	SETD3
AGMO	8.84918e-243	0.648539	0.484	0.265	2.47512e-238	cont_N-PTC	AGMO
AL591519.1	3.42165e-242	0.731058	0.408	0.201	9.57036e-238	cont_N-PTC	AL591519.1
EEF1A1	4.95154e-242	0.468078	0.431	0.202	1.38495e-237	cont_N-PTC	EEF1A1
ENPP2	1.30519e-241	0.630987	0.271	0.099	3.65063e-237	cont_N-PTC	ENPP2
TMEM63A	1.6015e-241	0.633876	0.354	0.161	4.47941e-237	cont_N-PTC	TMEM63A
CCNL1	2.27102e-241	0.6337	0.597	0.41	6.35204e-237	cont_N-PTC	CCNL1
ABHD17B	2.48919e-241	0.609411	0.246	0.081	6.96227e-237	cont_N-PTC	ABHD17B
SH3BP5	4.41551e-241	0.67339	0.277	0.107	1.23502e-236	cont_N-PTC	SH3BP5
CALCB	4.60148e-241	0.595221	0.18	0.04	1.28703e-236	cont_N-PTC	CALCB
MOGAT1	6.10238e-241	0.518306	0.119	0.01	1.70684e-236	cont_N-PTC	MOGAT1
KATNAL2	1.06751e-240	0.533633	0.272	0.095	2.98582e-236	cont_N-PTC	KATNAL2
TP53I13	5.55432e-240	0.594308	0.216	0.064	1.55354e-235	cont_N-PTC	TP53I13
BDH2	6.41305e-240	0.577446	0.269	0.1	1.79373e-235	cont_N-PTC	BDH2
VWA8	2.62528e-239	0.588574	0.775	0.598	7.34292e-235	cont_N-PTC	VWA8
MT-ND4L	6.45324e-239	0.295911	0.121	0.011	1.80497e-234	cont_N-PTC	MT-ND4L
LINGO2	1.32618e-238	0.644966	0.376	0.172	3.70934e-234	cont_N-PTC	LINGO2
UGT1A7	1.95948e-238	0.384304	0.104	0.004	5.48067e-234	cont_N-PTC	UGT1A7
TUB	8.83653e-238	0.521505	0.183	0.042	2.47158e-233	cont_N-PTC	TUB
SLC37A4	9.7532e-238	0.499061	0.195	0.05	2.72797e-233	cont_N-PTC	SLC37A4
HADH	1.10148e-237	0.539787	0.322	0.133	3.08083e-233	cont_N-PTC	HADH
TPCN2	7.93999e-237	0.578547	0.244	0.081	2.22081e-232	cont_N-PTC	TPCN2
RPL37	1.16847e-236	0.387157	0.189	0.046	3.26822e-232	cont_N-PTC	RPL37
DIRC3	3.51486e-236	0.621842	0.426	0.215	9.83106e-232	cont_N-PTC	DIRC3
CDHR2	7.6879e-236	0.449302	0.167	0.033	2.15031e-231	cont_N-PTC	CDHR2
SLC22A24	1.03515e-235	0.713784	0.175	0.038	2.89531e-231	cont_N-PTC	SLC22A24
LINC00862	1.26479e-235	0.494658	0.162	0.031	3.53761e-231	cont_N-PTC	LINC00862
AC087564.1	2.51087e-235	0.670743	0.472	0.253	7.02289e-231	cont_N-PTC	AC087564.1
ACADM	4.91722e-235	0.58886	0.355	0.16	1.37535e-230	cont_N-PTC	ACADM
GRIA3	8.20429e-235	0.620513	0.223	0.069	2.29474e-230	cont_N-PTC	GRIA3
SLCO4A1	8.92853e-235	0.362376	0.122	0.012	2.49731e-230	cont_N-PTC	SLCO4A1
G0S2	1.09401e-234	0.338719	0.104	0.005	3.05994e-230	cont_N-PTC	G0S2
NAT1	1.47e-234	0.418923	0.117	0.01	4.1116e-230	cont_N-PTC	NAT1
STPG3-AS1	2.94496e-234	0.391585	0.104	0.005	8.23704e-230	cont_N-PTC	STPG3-AS1
SSTR2	3.38375e-234	0.418746	0.106	0.006	9.46435e-230	cont_N-PTC	SSTR2
GCDH	3.8309e-234	0.48921	0.165	0.034	1.0715e-229	cont_N-PTC	GCDH
ZNF697	1.43106e-233	0.467403	0.227	0.068	4.00266e-229	cont_N-PTC	ZNF697
TOPORS	2.37445e-233	0.536721	0.182	0.044	6.64133e-229	cont_N-PTC	TOPORS
GPR89B	2.46993e-233	0.545321	0.247	0.083	6.90839e-229	cont_N-PTC	GPR89B
PBLD	2.88506e-233	0.596655	0.365	0.168	8.06951e-229	cont_N-PTC	PBLD
SON	3.30589e-233	0.666391	0.665	0.487	9.24656e-229	cont_N-PTC	SON
AC010789.1	3.91531e-233	0.57915	0.21	0.058	1.09511e-228	cont_N-PTC	AC010789.1
ELL2	3.97417e-233	0.584329	0.601	0.429	1.11157e-228	cont_N-PTC	ELL2
RDX	4.92316e-233	1.12024	0.575	0.399	1.37701e-228	cont_N-PTC	RDX
AC034226.1	4.60272e-232	0.381133	0.11	0.007	1.28738e-227	cont_N-PTC	AC034226.1
ACBD4	9.47725e-232	0.503483	0.207	0.058	2.65079e-227	cont_N-PTC	ACBD4
TTC21B	2.1258e-231	0.651832	0.416	0.215	5.94587e-227	cont_N-PTC	TTC21B
LRRC28	3.35853e-231	0.630943	0.44	0.235	9.39381e-227	cont_N-PTC	LRRC28
THOC2	7.70304e-231	0.621133	0.685	0.511	2.15454e-226	cont_N-PTC	THOC2
PCYT2	8.47097e-231	0.386538	0.132	0.018	2.36933e-226	cont_N-PTC	PCYT2
PRPF38B	5.51344e-230	0.704108	0.437	0.244	1.54211e-225	cont_N-PTC	PRPF38B
LONRF3	1.25642e-229	0.619612	0.2	0.055	3.5142e-225	cont_N-PTC	LONRF3
SYT6	1.38554e-228	0.425725	0.102	0.005	3.87537e-224	cont_N-PTC	SYT6
FREM2	1.96811e-228	0.674607	0.487	0.281	5.50481e-224	cont_N-PTC	FREM2
PPP1R16A	6.14059e-228	0.58709	0.282	0.111	1.71752e-223	cont_N-PTC	PPP1R16A
GON4L	8.49136e-228	0.689411	0.557	0.354	2.37503e-223	cont_N-PTC	GON4L
AC244131.2	9.35071e-228	0.615633	0.198	0.053	2.61539e-223	cont_N-PTC	AC244131.2
PEX13	2.45336e-227	0.549512	0.224	0.07	6.86204e-223	cont_N-PTC	PEX13
AC022784.1	2.477e-227	0.434015	0.157	0.03	6.92817e-223	cont_N-PTC	AC022784.1
RPS28	2.96636e-227	0.340148	0.153	0.028	8.29692e-223	cont_N-PTC	RPS28
RGL1	5.64694e-227	0.672286	0.525	0.327	1.57945e-222	cont_N-PTC	RGL1
ADD1	1.03201e-226	0.633143	0.616	0.432	2.88653e-222	cont_N-PTC	ADD1
B2M	3.41764e-226	0.305981	0.264	0.089	9.55915e-222	cont_N-PTC	B2M
RPL21	4.54754e-226	0.42092	0.241	0.08	1.27195e-221	cont_N-PTC	RPL21
AATK	1.57004e-225	0.460501	0.143	0.024	4.3914e-221	cont_N-PTC	AATK
RPL28	6.52915e-225	0.344501	0.156	0.03	1.8262e-220	cont_N-PTC	RPL28
AL035458.2	7.5479e-225	0.488651	0.145	0.025	2.11115e-220	cont_N-PTC	AL035458.2
DDX3Y	9.04304e-225	0.290026	0.119	0.012	2.52934e-220	cont_N-PTC	DDX3Y
CEP135	1.33451e-223	0.625202	0.333	0.147	3.73262e-219	cont_N-PTC	CEP135
EIF5	1.39522e-223	0.617546	0.306	0.135	3.90242e-219	cont_N-PTC	EIF5
TRIP11	1.55255e-223	0.680487	0.513	0.311	4.34248e-219	cont_N-PTC	TRIP11
L2HGDH	1.89581e-223	0.571556	0.383	0.184	5.30259e-219	cont_N-PTC	L2HGDH
ADGRV1	2.74885e-223	0.47979	0.146	0.026	7.68852e-219	cont_N-PTC	ADGRV1
HS6ST2	4.61041e-223	0.368902	0.144	0.024	1.28953e-218	cont_N-PTC	HS6ST2
ANGPT1	1.17601e-222	0.401143	0.138	0.022	3.28929e-218	cont_N-PTC	ANGPT1
PARM1	3.50089e-222	0.643704	0.249	0.088	9.79199e-218	cont_N-PTC	PARM1
RPL36	6.08988e-222	0.428038	0.204	0.058	1.70334e-217	cont_N-PTC	RPL36
MYOM2	6.24061e-222	0.38801	0.119	0.013	1.7455e-217	cont_N-PTC	MYOM2
CTSB	6.89247e-222	0.583453	0.28	0.116	1.92782e-217	cont_N-PTC	CTSB
PNRC1	2.26037e-221	0.388931	0.134	0.02	6.32225e-217	cont_N-PTC	PNRC1
CRYBG1	7.98576e-221	0.547362	0.321	0.14	2.23362e-216	cont_N-PTC	CRYBG1
MAT2A	2.17908e-220	0.521426	0.295	0.126	6.09489e-216	cont_N-PTC	MAT2A
PDE7A	3.19644e-220	0.415074	0.73	0.566	8.94045e-216	cont_N-PTC	PDE7A
AC092078.2	6.39262e-219	0.409891	0.115	0.012	1.78802e-214	cont_N-PTC	AC092078.2
GOSR2	7.45063e-219	0.601983	0.306	0.133	2.08394e-214	cont_N-PTC	GOSR2
SLC25A25	8.03439e-219	0.480008	0.192	0.054	2.24722e-214	cont_N-PTC	SLC25A25
LINC00598	2.13855e-218	0.57857	0.218	0.067	5.98154e-214	cont_N-PTC	LINC00598
ARHGAP10	3.05492e-218	0.582378	0.623	0.444	8.5446e-214	cont_N-PTC	ARHGAP10
AC096531.2	3.68166e-218	0.580074	0.177	0.043	1.02976e-213	cont_N-PTC	AC096531.2
NGEF	2.13265e-217	0.518284	0.216	0.065	5.96503e-213	cont_N-PTC	NGEF
MPHOSPH8	2.42414e-217	0.675102	0.471	0.276	6.78031e-213	cont_N-PTC	MPHOSPH8
MTCH1	5.35501e-217	0.557096	0.326	0.151	1.4978e-212	cont_N-PTC	MTCH1
NR1H3	8.4458e-217	0.445341	0.153	0.031	2.36229e-212	cont_N-PTC	NR1H3
PRSS8	9.04531e-217	0.299364	0.113	0.011	2.52997e-212	cont_N-PTC	PRSS8
SLC16A1	1.53098e-216	0.440596	0.145	0.027	4.28216e-212	cont_N-PTC	SLC16A1
AC034111.2	3.36106e-216	0.44626	0.106	0.008	9.40088e-212	cont_N-PTC	AC034111.2
ASB13	8.92001e-216	0.494416	0.184	0.048	2.49493e-211	cont_N-PTC	ASB13
ABCA5	1.78564e-215	0.620163	0.497	0.284	4.99443e-211	cont_N-PTC	ABCA5
GCH1	2.22959e-215	0.499714	0.189	0.053	6.23615e-211	cont_N-PTC	GCH1
ZMAT1	2.73781e-215	0.662113	0.541	0.339	7.65764e-211	cont_N-PTC	ZMAT1
TKFC	4.32848e-215	0.411807	0.123	0.016	1.21067e-210	cont_N-PTC	TKFC
AKR1A1	1.79635e-214	0.603458	0.327	0.152	5.02438e-210	cont_N-PTC	AKR1A1
PAQR5	4.65199e-213	0.536677	0.452	0.244	1.30116e-208	cont_N-PTC	PAQR5
MYO7B	7.05809e-213	0.506448	0.284	0.11	1.97415e-208	cont_N-PTC	MYO7B
RBM47	1.59253e-212	0.488334	0.826	0.698	4.45432e-208	cont_N-PTC	RBM47
STARD8	1.99898e-211	0.291414	0.106	0.009	5.59114e-207	cont_N-PTC	STARD8
RPS14	3.14634e-211	0.354708	0.166	0.038	8.8003e-207	cont_N-PTC	RPS14
LINC00886	1.24799e-210	0.599444	0.329	0.147	3.49064e-206	cont_N-PTC	LINC00886
CASTOR1	9.74952e-210	0.324279	0.102	0.008	2.72694e-205	cont_N-PTC	CASTOR1
AC002451.1	1.10131e-209	0.433521	0.173	0.042	3.08038e-205	cont_N-PTC	AC002451.1
ACSS2	1.10728e-209	0.559905	0.489	0.287	3.09707e-205	cont_N-PTC	ACSS2
ZFP36L2	1.20072e-209	0.430745	0.213	0.067	3.35842e-205	cont_N-PTC	ZFP36L2
TMEM37	1.74162e-209	0.473479	0.202	0.061	4.8713e-205	cont_N-PTC	TMEM37
GABARAPL1	3.12307e-209	0.428655	0.254	0.093	8.73522e-205	cont_N-PTC	GABARAPL1
CYP4F12	3.29558e-209	0.370874	0.107	0.01	9.21774e-205	cont_N-PTC	CYP4F12
GPS1	7.17023e-209	0.487292	0.176	0.047	2.00551e-204	cont_N-PTC	GPS1
PPP1R21	7.48595e-209	0.605825	0.627	0.451	2.09382e-204	cont_N-PTC	PPP1R21
TBC1D14	1.93347e-208	0.558481	0.464	0.265	5.40792e-204	cont_N-PTC	TBC1D14
ATP5F1E	8.98842e-208	0.334541	0.151	0.031	2.51406e-203	cont_N-PTC	ATP5F1E
CEP152	6.39423e-207	0.516372	0.235	0.082	1.78847e-202	cont_N-PTC	CEP152
RPL5	1.88819e-206	0.346635	0.179	0.047	5.28126e-202	cont_N-PTC	RPL5
MAOA	1.23143e-205	0.450134	0.312	0.131	3.44432e-201	cont_N-PTC	MAOA
KANTR	1.48238e-205	0.557393	0.384	0.194	4.14621e-201	cont_N-PTC	KANTR
IDH2	3.57213e-205	0.355472	0.19	0.054	9.99126e-201	cont_N-PTC	IDH2
SLC6A8	3.59369e-205	0.410989	0.171	0.043	1.00516e-200	cont_N-PTC	SLC6A8
UAP1L1	9.92055e-205	0.37631	0.106	0.011	2.77478e-200	cont_N-PTC	UAP1L1
ASPSCR1	5.03756e-204	0.528023	0.235	0.085	1.40901e-199	cont_N-PTC	ASPSCR1
AC104664.1	1.29298e-203	0.565996	0.113	0.013	3.61646e-199	cont_N-PTC	AC104664.1
RPL17	1.63148e-203	0.381396	0.187	0.053	4.56325e-199	cont_N-PTC	RPL17
PLCL1	2.97069e-203	0.493565	0.792	0.638	8.30901e-199	cont_N-PTC	PLCL1
EEF1AKMT3	3.00585e-203	0.380052	0.129	0.021	8.40737e-199	cont_N-PTC	EEF1AKMT3
PPIG	6.55677e-203	0.651338	0.56	0.38	1.83393e-198	cont_N-PTC	PPIG
CLCNKB	1.24228e-202	0.317122	0.12	0.017	3.47465e-198	cont_N-PTC	CLCNKB
NACA	1.85957e-202	0.288764	0.119	0.016	5.20123e-198	cont_N-PTC	NACA
ALDH2	3.62692e-202	0.551963	0.329	0.155	1.01445e-197	cont_N-PTC	ALDH2
RPS2	5.49317e-202	0.314371	0.157	0.036	1.53644e-197	cont_N-PTC	RPS2
SLC47A2	1.37111e-201	0.417867	0.437	0.229	3.83499e-197	cont_N-PTC	SLC47A2
PFDN5	1.6932e-201	0.361751	0.18	0.049	4.73588e-197	cont_N-PTC	PFDN5
LINC02061	5.60138e-201	0.507292	0.115	0.015	1.56671e-196	cont_N-PTC	LINC02061
EEF1D	8.01334e-200	0.438803	0.252	0.097	2.24133e-195	cont_N-PTC	EEF1D
SUSD3	1.1984e-199	0.331456	0.112	0.014	3.35192e-195	cont_N-PTC	SUSD3
ACAT1	1.58709e-199	0.471602	0.348	0.164	4.43908e-195	cont_N-PTC	ACAT1
OPLAH	6.63148e-199	0.360553	0.132	0.024	1.85482e-194	cont_N-PTC	OPLAH
SLCO2B1	7.48227e-199	0.450546	0.123	0.02	2.09279e-194	cont_N-PTC	SLCO2B1
LINC02606	9.70491e-199	0.585168	0.12	0.017	2.71446e-194	cont_N-PTC	LINC02606
NLGN1	1.29506e-198	0.513903	0.888	0.808	3.62228e-194	cont_N-PTC	NLGN1
PELI2	1.34474e-198	0.606869	0.618	0.443	3.76125e-194	cont_N-PTC	PELI2
PDZK1	2.4384e-198	0.588446	0.56	0.375	6.82021e-194	cont_N-PTC	PDZK1
COX5A	4.49231e-198	0.314573	0.139	0.027	1.2565e-193	cont_N-PTC	COX5A
NET1	1.07684e-197	0.50825	0.227	0.081	3.01193e-193	cont_N-PTC	NET1
TEX2	1.69635e-197	0.451311	0.228	0.08	4.7447e-193	cont_N-PTC	TEX2
RANBP2	4.83905e-197	0.632194	0.442	0.266	1.35348e-192	cont_N-PTC	RANBP2
SGK3	8.19142e-197	0.555434	0.583	0.396	2.29114e-192	cont_N-PTC	SGK3
TOB1	1.48519e-196	0.351292	0.213	0.07	4.15408e-192	cont_N-PTC	TOB1
RPS18	1.59951e-196	0.339088	0.149	0.032	4.47384e-192	cont_N-PTC	RPS18
GLIS1	3.18922e-196	0.538397	0.529	0.325	8.92024e-192	cont_N-PTC	GLIS1
SLC30A8	6.30442e-196	0.746186	0.126	0.021	1.76335e-191	cont_N-PTC	SLC30A8
EEF1G	7.40729e-196	0.411486	0.216	0.074	2.07182e-191	cont_N-PTC	EEF1G
RPLP1	2.29767e-194	0.39109	0.191	0.057	6.42657e-190	cont_N-PTC	RPLP1
FAM227B	2.8679e-194	0.59374	0.313	0.144	8.02153e-190	cont_N-PTC	FAM227B
WASHC1	4.27104e-194	0.569413	0.351	0.18	1.19461e-189	cont_N-PTC	WASHC1
RPL26	1.32621e-193	0.328356	0.133	0.025	3.70942e-189	cont_N-PTC	RPL26
TUT1	2.22324e-193	0.407844	0.169	0.044	6.21841e-189	cont_N-PTC	TUT1
PCBP1-AS1	4.40801e-193	0.608133	0.418	0.237	1.23292e-188	cont_N-PTC	PCBP1-AS1
LINC01725	5.82281e-193	0.554722	0.504	0.302	1.62864e-188	cont_N-PTC	LINC01725
PPP1R26-AS1	2.87257e-192	0.500327	0.269	0.107	8.03457e-188	cont_N-PTC	PPP1R26-AS1
JARID2	6.83234e-192	0.572046	0.477	0.305	1.91101e-187	cont_N-PTC	JARID2
RRAGD	1.32378e-191	0.266661	0.118	0.018	3.70261e-187	cont_N-PTC	RRAGD
RPL37A	2.43696e-191	0.389524	0.186	0.055	6.81617e-187	cont_N-PTC	RPL37A
RCN3	2.71361e-191	0.450786	0.145	0.033	7.58997e-187	cont_N-PTC	RCN3
SMTNL2	5.42189e-191	0.416798	0.213	0.071	1.5165e-186	cont_N-PTC	SMTNL2
CHCHD10	9.18645e-191	0.263491	0.119	0.018	2.56945e-186	cont_N-PTC	CHCHD10
MAGI2	9.8521e-191	0.448473	0.84	0.703	2.75563e-186	cont_N-PTC	MAGI2
NCS1	2.10806e-190	0.458865	0.264	0.105	5.89624e-186	cont_N-PTC	NCS1
FOLH1	3.5341e-190	0.512284	0.178	0.051	9.88488e-186	cont_N-PTC	FOLH1
AC018541.1	3.77133e-190	0.455368	0.103	0.011	1.05484e-185	cont_N-PTC	AC018541.1
CYTH1	5.49029e-190	0.614477	0.382	0.219	1.53563e-185	cont_N-PTC	CYTH1
AL161782.1	6.25625e-190	0.416343	0.15	0.034	1.74987e-185	cont_N-PTC	AL161782.1
PRKN	2.63418e-189	0.452677	0.889	0.797	7.36779e-185	cont_N-PTC	PRKN
RPS29	4.38759e-189	0.346787	0.183	0.054	1.22721e-184	cont_N-PTC	RPS29
RPL14	2.8188e-188	0.299023	0.139	0.029	7.88418e-184	cont_N-PTC	RPL14
RENBP	3.64575e-188	0.333606	0.107	0.013	1.01972e-183	cont_N-PTC	RENBP
RPS26	1.19517e-186	0.270282	0.115	0.018	3.34288e-182	cont_N-PTC	RPS26
UGT1A1	2.91993e-186	0.345874	0.119	0.019	8.16704e-182	cont_N-PTC	UGT1A1
AC116362.1	4.46958e-186	0.554154	0.184	0.056	1.25014e-181	cont_N-PTC	AC116362.1
ATP6V0B	1.3017e-185	0.275381	0.12	0.02	3.64086e-181	cont_N-PTC	ATP6V0B
GPAT4	3.82757e-185	0.52855	0.245	0.101	1.07057e-180	cont_N-PTC	GPAT4
LUC7L3	8.04452e-185	0.540584	0.79	0.664	2.25005e-180	cont_N-PTC	LUC7L3
SHROOM4	1.28048e-184	0.671014	0.512	0.327	3.58151e-180	cont_N-PTC	SHROOM4
SOX5	1.65171e-184	0.799169	0.488	0.316	4.61983e-180	cont_N-PTC	SOX5
CEACAM1	4.70337e-184	0.451862	0.188	0.059	1.31553e-179	cont_N-PTC	CEACAM1
HSPA4L	5.76743e-184	0.468592	0.252	0.101	1.61315e-179	cont_N-PTC	HSPA4L
SLC22A18	8.28363e-184	0.533074	0.171	0.05	2.31693e-179	cont_N-PTC	SLC22A18
RPL32	9.25776e-184	0.28978	0.128	0.024	2.58939e-179	cont_N-PTC	RPL32
CWF19L2	1.90716e-183	0.605998	0.491	0.308	5.33433e-179	cont_N-PTC	CWF19L2
TRMT11	5.602e-183	0.501128	0.715	0.556	1.56688e-178	cont_N-PTC	TRMT11
RPL12	1.13985e-182	0.289476	0.118	0.02	3.18816e-178	cont_N-PTC	RPL12
LINC01517	1.41962e-182	0.48169	0.102	0.012	3.97068e-178	cont_N-PTC	LINC01517
ST3GAL4	1.91648e-182	0.352161	0.152	0.038	5.36041e-178	cont_N-PTC	ST3GAL4
SLC15A2	3.5201e-182	0.503765	0.261	0.107	9.84571e-178	cont_N-PTC	SLC15A2
TMEM232	5.10599e-182	0.510227	0.526	0.327	1.42815e-177	cont_N-PTC	TMEM232
PHYH	7.43271e-182	0.339476	0.138	0.03	2.07893e-177	cont_N-PTC	PHYH
SUCLG2-AS1	1.49444e-181	0.519713	0.524	0.323	4.17994e-177	cont_N-PTC	SUCLG2-AS1
RUNDC3B	2.2672e-181	0.552519	0.278	0.12	6.34135e-177	cont_N-PTC	RUNDC3B
ATP5F1D	4.87065e-181	0.304398	0.136	0.03	1.36232e-176	cont_N-PTC	ATP5F1D
GPR137B	1.25975e-180	0.529582	0.394	0.216	3.52353e-176	cont_N-PTC	GPR137B
TCP11L1	1.52146e-180	0.505544	0.296	0.135	4.25552e-176	cont_N-PTC	TCP11L1
CTSA	1.6081e-180	0.472611	0.204	0.072	4.49785e-176	cont_N-PTC	CTSA
LINC01515	2.07956e-180	0.606886	0.597	0.41	5.81654e-176	cont_N-PTC	LINC01515
SLC35D1	3.3145e-180	0.496097	0.327	0.158	9.27065e-176	cont_N-PTC	SLC35D1
DSP	3.86667e-180	0.54945	0.308	0.148	1.08151e-175	cont_N-PTC	DSP
FCGRT	1.17344e-179	0.435391	0.169	0.051	3.28212e-175	cont_N-PTC	FCGRT
EMX2	1.56527e-179	0.545874	0.328	0.162	4.37805e-175	cont_N-PTC	EMX2
MIR22HG	3.45455e-179	0.432207	0.19	0.064	9.66238e-175	cont_N-PTC	MIR22HG
AKAP9	1.16429e-178	0.572325	0.772	0.641	3.25651e-174	cont_N-PTC	AKAP9
2022-03-01	1.2724e-178	0.441456	0.137	0.031	3.55891e-174	cont_N-PTC	2022-03-01
MESD	1.52598e-178	0.494535	0.178	0.056	4.26816e-174	cont_N-PTC	MESD
PNPLA1	2.48204e-178	0.430084	0.116	0.019	6.94228e-174	cont_N-PTC	PNPLA1
THNSL2	2.75817e-178	0.448308	0.234	0.091	7.71459e-174	cont_N-PTC	THNSL2
AC138627.1	2.92298e-178	0.44376	0.171	0.049	8.17559e-174	cont_N-PTC	AC138627.1
AC090150.1	2.93733e-178	0.373792	0.119	0.021	8.2157e-174	cont_N-PTC	AC090150.1
ZNF844	8.2515e-178	0.371093	0.142	0.033	2.30794e-173	cont_N-PTC	ZNF844
DGCR9	1.82776e-177	0.500016	0.138	0.031	5.11225e-173	cont_N-PTC	DGCR9
RBPMS2	2.9461e-177	0.338303	0.114	0.019	8.24024e-173	cont_N-PTC	RBPMS2
RBBP6	1.42493e-176	0.64919	0.389	0.225	3.98552e-172	cont_N-PTC	RBBP6
GOT1	2.38378e-176	0.361955	0.261	0.108	6.66745e-172	cont_N-PTC	GOT1
SOX13	2.92872e-176	0.408725	0.207	0.072	8.19163e-172	cont_N-PTC	SOX13
AC139887.2	5.55716e-176	0.565119	0.35	0.179	1.55434e-171	cont_N-PTC	AC139887.2
SF3B1	5.85607e-176	0.551034	0.527	0.355	1.63794e-171	cont_N-PTC	SF3B1
ATP6V0C	4.22694e-175	0.444676	0.255	0.109	1.18227e-170	cont_N-PTC	ATP6V0C
PLCG2	4.59972e-175	0.471618	0.318	0.159	1.28654e-170	cont_N-PTC	PLCG2
MTR	7.70153e-175	0.490008	0.727	0.555	2.15412e-170	cont_N-PTC	MTR
ADHFE1	1.11712e-174	0.4607	0.279	0.121	3.12458e-170	cont_N-PTC	ADHFE1
RPL13A	1.67407e-174	0.360081	0.199	0.067	4.68236e-170	cont_N-PTC	RPL13A
RASGEF1B	2.68386e-174	0.549165	0.33	0.169	7.50675e-170	cont_N-PTC	RASGEF1B
PIPOX	3.57833e-174	0.364471	0.122	0.023	1.00086e-169	cont_N-PTC	PIPOX
ENOX1	1.32679e-173	0.47523	0.268	0.117	3.71104e-169	cont_N-PTC	ENOX1
NSMF	1.47343e-173	0.596101	0.301	0.151	4.12118e-169	cont_N-PTC	NSMF
ASL	1.51606e-173	0.551041	0.281	0.132	4.24043e-169	cont_N-PTC	ASL
HSBP1L1	1.95927e-172	0.435494	0.195	0.067	5.48007e-168	cont_N-PTC	HSBP1L1
RPL3	2.26514e-172	0.314431	0.169	0.049	6.3356e-168	cont_N-PTC	RPL3
RPS6	4.02865e-172	0.337172	0.192	0.064	1.12681e-167	cont_N-PTC	RPS6
MROH6	6.51777e-172	0.341382	0.105	0.016	1.82302e-167	cont_N-PTC	MROH6
NDUFV1	7.42055e-172	0.430882	0.206	0.077	2.07553e-167	cont_N-PTC	NDUFV1
PDE4DIP	8.5814e-172	0.441423	0.243	0.101	2.40022e-167	cont_N-PTC	PDE4DIP
MTMR4	8.692e-172	0.42172	0.186	0.061	2.43115e-167	cont_N-PTC	MTMR4
EVC	1.04297e-171	0.504864	0.428	0.243	2.91719e-167	cont_N-PTC	EVC
ADGRF5	2.37273e-171	0.400279	0.174	0.054	6.63653e-167	cont_N-PTC	ADGRF5
ACADSB	2.54924e-171	0.422508	0.224	0.086	7.13023e-167	cont_N-PTC	ACADSB
AEBP2	1.34129e-170	0.534064	0.632	0.464	3.75158e-166	cont_N-PTC	AEBP2
MAP7D2	1.3857e-170	0.407216	0.146	0.037	3.8758e-166	cont_N-PTC	MAP7D2
GRTP1	6.91104e-170	0.432466	0.265	0.113	1.93302e-165	cont_N-PTC	GRTP1
SLC25A16	1.71469e-169	0.474204	0.483	0.297	4.79599e-165	cont_N-PTC	SLC25A16
DDX24	1.71801e-169	0.615856	0.331	0.178	4.80529e-165	cont_N-PTC	DDX24
P4HA1	2.33625e-169	0.748365	0.394	0.234	6.5345e-165	cont_N-PTC	P4HA1
RPS8	4.48126e-169	0.305433	0.147	0.038	1.25341e-164	cont_N-PTC	RPS8
NR2F6	9.04738e-169	0.345636	0.142	0.036	2.53055e-164	cont_N-PTC	NR2F6
TRPS1	1.33968e-168	0.466919	0.798	0.683	3.74707e-164	cont_N-PTC	TRPS1
SLC25A20	1.71828e-168	0.363131	0.175	0.054	4.80603e-164	cont_N-PTC	SLC25A20
ZBTB7B	4.31615e-168	0.335925	0.121	0.024	1.20723e-163	cont_N-PTC	ZBTB7B
UPRT	5.42927e-168	0.56477	0.215	0.082	1.51857e-163	cont_N-PTC	UPRT
RPS19	1.00638e-167	0.257165	0.129	0.028	2.81483e-163	cont_N-PTC	RPS19
CPT1A	1.12031e-167	0.430842	0.342	0.175	3.13352e-163	cont_N-PTC	CPT1A
SOCS2	2.15412e-167	0.31364	0.137	0.033	6.02508e-163	cont_N-PTC	SOCS2
MAOB	1.08736e-166	0.528454	0.382	0.211	3.04136e-162	cont_N-PTC	MAOB
MT1H	1.56339e-166	0.493636	0.17	0.054	4.37281e-162	cont_N-PTC	MT1H
NAPRT	3.07513e-166	0.331866	0.11	0.02	8.60115e-162	cont_N-PTC	NAPRT
AC023282.1	4.26746e-166	0.554784	0.2	0.072	1.19361e-161	cont_N-PTC	AC023282.1
GAMT	6.00192e-166	0.363088	0.117	0.023	1.67874e-161	cont_N-PTC	GAMT
ACSM5	9.77436e-165	0.405866	0.159	0.045	2.73389e-160	cont_N-PTC	ACSM5
SLC51A	1.09287e-164	0.322799	0.108	0.018	3.05676e-160	cont_N-PTC	SLC51A
ATP6V0D2	4.05097e-164	0.353958	0.136	0.033	1.13306e-159	cont_N-PTC	ATP6V0D2
COL18A1	4.96302e-164	0.542711	0.667	0.537	1.38816e-159	cont_N-PTC	COL18A1
PUS10	9.00492e-164	0.403195	0.185	0.063	2.51868e-159	cont_N-PTC	PUS10
ATP5F1A	2.95353e-163	0.395049	0.237	0.099	8.26103e-159	cont_N-PTC	ATP5F1A
USP2-AS1	3.52706e-163	0.379986	0.152	0.042	9.86518e-159	cont_N-PTC	USP2-AS1
CA12	8.37381e-163	0.737871	0.452	0.295	2.34215e-158	cont_N-PTC	CA12
PER1	1.50049e-162	0.438235	0.382	0.218	4.19687e-158	cont_N-PTC	PER1
NT5DC1	5.44299e-162	0.45339	0.573	0.38	1.5224e-157	cont_N-PTC	NT5DC1
PSMA7	7.78212e-162	0.294371	0.116	0.023	2.17666e-157	cont_N-PTC	PSMA7
AL136114.1	1.27235e-161	0.464067	0.153	0.044	3.55875e-157	cont_N-PTC	AL136114.1
TMEM192	1.4492e-161	0.421329	0.256	0.11	4.05342e-157	cont_N-PTC	TMEM192
TBC1D13	2.15893e-161	0.399782	0.157	0.047	6.03852e-157	cont_N-PTC	TBC1D13
HSD11B2	2.43109e-161	0.350823	0.15	0.042	6.79975e-157	cont_N-PTC	HSD11B2
AL606489.1	3.83064e-161	0.380767	0.141	0.036	1.07143e-156	cont_N-PTC	AL606489.1
NINL	5.83516e-161	0.484089	0.599	0.409	1.63209e-156	cont_N-PTC	NINL
GLYCTK	5.98377e-161	0.413819	0.133	0.032	1.67366e-156	cont_N-PTC	GLYCTK
SH3GL2	8.90672e-161	0.505617	0.375	0.207	2.49121e-156	cont_N-PTC	SH3GL2
PCDH9	2.11613e-160	0.532701	0.26	0.117	5.91883e-156	cont_N-PTC	PCDH9
RAB40B	2.36246e-160	0.389926	0.185	0.064	6.60781e-156	cont_N-PTC	RAB40B
PPP2R2D	2.40374e-160	0.496004	0.41	0.242	6.72325e-156	cont_N-PTC	PPP2R2D
MERTK	3.31833e-160	0.404957	0.23	0.095	9.28136e-156	cont_N-PTC	MERTK
AC138123.1	4.25127e-160	0.491375	0.335	0.167	1.18908e-155	cont_N-PTC	AC138123.1
RTKN	5.16841e-160	0.460275	0.25	0.109	1.44561e-155	cont_N-PTC	RTKN
ACVR1	5.81816e-160	0.506829	0.5	0.323	1.62734e-155	cont_N-PTC	ACVR1
WBP1L	1.36519e-159	0.497414	0.417	0.247	3.81842e-155	cont_N-PTC	WBP1L
SPHK2	3.08747e-159	0.348324	0.138	0.035	8.63566e-155	cont_N-PTC	SPHK2
AC046195.1	1.99557e-158	0.516968	0.272	0.125	5.58161e-154	cont_N-PTC	AC046195.1
SLC5A3	3.44743e-158	0.432089	0.296	0.143	9.64246e-154	cont_N-PTC	SLC5A3
DIXDC1	4.43218e-158	0.478627	0.46	0.279	1.23968e-153	cont_N-PTC	DIXDC1
AC007344.1	6.59799e-158	0.463653	0.121	0.026	1.84546e-153	cont_N-PTC	AC007344.1
CACHD1	6.61498e-158	0.545727	0.379	0.214	1.85021e-153	cont_N-PTC	CACHD1
MTSS1	2.08803e-157	0.527102	0.55	0.381	5.84021e-153	cont_N-PTC	MTSS1
FTCDNL1	2.35816e-157	0.42148	0.238	0.099	6.59576e-153	cont_N-PTC	FTCDNL1
TPRN	2.53752e-157	0.32923	0.118	0.026	7.09744e-153	cont_N-PTC	TPRN
BCKDHB	1.52261e-156	0.450997	0.554	0.369	4.25875e-152	cont_N-PTC	BCKDHB
GTF3C1	1.64074e-156	0.480006	0.265	0.126	4.58914e-152	cont_N-PTC	GTF3C1
ACOT13	2.71578e-156	0.405665	0.167	0.054	7.59603e-152	cont_N-PTC	ACOT13
PRNP	6.75817e-156	0.35844	0.145	0.042	1.89026e-151	cont_N-PTC	PRNP
CSMD1	7.31211e-156	0.331237	0.126	0.029	2.0452e-151	cont_N-PTC	CSMD1
RAP1GAP	1.78653e-155	0.270578	0.198	0.071	4.99692e-151	cont_N-PTC	RAP1GAP
SUN2	5.46417e-155	0.416351	0.183	0.067	1.52833e-150	cont_N-PTC	SUN2
PLEKHF2	6.36566e-155	0.3713	0.143	0.04	1.78048e-150	cont_N-PTC	PLEKHF2
KIF13B	1.31701e-154	0.496396	0.618	0.472	3.68367e-150	cont_N-PTC	KIF13B
ERBB3	2.27392e-154	0.447435	0.319	0.164	6.36015e-150	cont_N-PTC	ERBB3
RAB29	3.60703e-154	0.351274	0.16	0.05	1.00889e-149	cont_N-PTC	RAB29
PWWP3B	4.47858e-154	0.295228	0.119	0.026	1.25266e-149	cont_N-PTC	PWWP3B
SNRPB2	4.89792e-154	0.345251	0.129	0.032	1.36995e-149	cont_N-PTC	SNRPB2
ST13	4.36521e-153	0.44874	0.275	0.134	1.22095e-148	cont_N-PTC	ST13
ASAH1	4.66901e-153	0.416622	0.209	0.085	1.30592e-148	cont_N-PTC	ASAH1
RPS3A	6.54372e-153	0.262557	0.131	0.033	1.83028e-148	cont_N-PTC	RPS3A
RPL29	2.93332e-152	0.308211	0.147	0.042	8.2045e-148	cont_N-PTC	RPL29
SLC7A2	3.42735e-152	0.420694	0.136	0.037	9.5863e-148	cont_N-PTC	SLC7A2
HSP90B1	5.66555e-152	0.567652	0.422	0.269	1.58466e-147	cont_N-PTC	HSP90B1
LINC01239	1.24343e-151	0.492162	0.306	0.151	3.47787e-147	cont_N-PTC	LINC01239
TRIM71	1.52441e-151	0.363703	0.158	0.049	4.26376e-147	cont_N-PTC	TRIM71
NCL	1.71436e-151	0.421438	0.172	0.06	4.79506e-147	cont_N-PTC	NCL
UGT3A1	1.72511e-151	0.405735	0.177	0.062	4.82515e-147	cont_N-PTC	UGT3A1
GABRB3	1.99642e-151	0.43585	0.212	0.083	5.58398e-147	cont_N-PTC	GABRB3
RACK1	2.2493e-151	0.298958	0.15	0.045	6.29129e-147	cont_N-PTC	RACK1
ADI1	2.50598e-151	0.317667	0.148	0.044	7.00923e-147	cont_N-PTC	ADI1
HOXD3	3.83532e-151	0.392084	0.248	0.111	1.07274e-146	cont_N-PTC	HOXD3
CCNL2	4.56718e-151	0.48767	0.432	0.273	1.27744e-146	cont_N-PTC	CCNL2
AP3D1	6.19768e-151	0.52144	0.451	0.283	1.73349e-146	cont_N-PTC	AP3D1
SETD2	6.5622e-151	0.451068	0.736	0.6	1.83545e-146	cont_N-PTC	SETD2
ALCAM	1.04447e-150	0.531757	0.575	0.427	2.92139e-146	cont_N-PTC	ALCAM
SPEN	1.12155e-150	0.768592	0.598	0.445	3.13698e-146	cont_N-PTC	SPEN
CALCR	1.24413e-150	0.360039	0.136	0.037	3.47982e-146	cont_N-PTC	CALCR
EEFSEC	1.53219e-150	0.4841	0.343	0.187	4.28552e-146	cont_N-PTC	EEFSEC
MAP4K3-DT	1.96387e-150	0.440184	0.499	0.318	5.49293e-146	cont_N-PTC	MAP4K3-DT
SLC30A4	3.50231e-150	0.337711	0.146	0.042	9.79596e-146	cont_N-PTC	SLC30A4
ZNF441	1.60182e-149	0.39929	0.16	0.051	4.4803e-145	cont_N-PTC	ZNF441
AK9	2.97718e-149	0.493864	0.384	0.22	8.32716e-145	cont_N-PTC	AK9
GNGT1	3.4299e-149	0.366369	0.379	0.203	9.59342e-145	cont_N-PTC	GNGT1
AC127521.1	7.52144e-149	0.337595	0.123	0.029	2.10375e-144	cont_N-PTC	AC127521.1
NKTR	1.12322e-148	0.491523	0.693	0.553	3.14164e-144	cont_N-PTC	NKTR
CIB1	1.35023e-148	0.264921	0.112	0.024	3.77659e-144	cont_N-PTC	CIB1
DPP7	2.33903e-148	0.371345	0.146	0.044	6.54226e-144	cont_N-PTC	DPP7
DSEL	1.14986e-147	0.402965	0.107	0.022	3.21616e-143	cont_N-PTC	DSEL
RAP2C-AS1	1.52431e-147	0.496607	0.417	0.246	4.2635e-143	cont_N-PTC	RAP2C-AS1
HNRNPH1	3.79874e-147	0.395403	0.594	0.428	1.06251e-142	cont_N-PTC	HNRNPH1
RIPOR1	4.01025e-147	0.524449	0.266	0.132	1.12167e-142	cont_N-PTC	RIPOR1
TMEM120A	6.83807e-147	0.300382	0.11	0.024	1.91261e-142	cont_N-PTC	TMEM120A
LINC00662	7.76267e-147	0.50142	0.288	0.143	2.17122e-142	cont_N-PTC	LINC00662
EFNA1	2.26573e-146	0.327376	0.12	0.029	6.33725e-142	cont_N-PTC	EFNA1
RP1	4.14871e-146	0.25362	0.161	0.051	1.16039e-141	cont_N-PTC	RP1
KIAA2026	2.71401e-145	0.487947	0.601	0.437	7.59107e-141	cont_N-PTC	KIAA2026
PLEKHA7	3.67125e-145	0.381092	0.807	0.676	1.02685e-140	cont_N-PTC	PLEKHA7
ATP6V1B2	4.07923e-145	0.459953	0.239	0.111	1.14096e-140	cont_N-PTC	ATP6V1B2
ZNF37A	5.54924e-145	0.490636	0.408	0.244	1.55212e-140	cont_N-PTC	ZNF37A
SLC38A10	8.69634e-145	0.48007	0.274	0.137	2.43237e-140	cont_N-PTC	SLC38A10
VAMP2	1.28836e-144	0.413589	0.284	0.143	3.60355e-140	cont_N-PTC	VAMP2
PXMP2	1.54953e-144	0.273554	0.109	0.023	4.33402e-140	cont_N-PTC	PXMP2
CEBPD	3.28316e-144	0.292877	0.139	0.04	9.183e-140	cont_N-PTC	CEBPD
SPEF2	5.15416e-144	0.540112	0.468	0.297	1.44162e-139	cont_N-PTC	SPEF2
EPM2A	5.19255e-144	0.382513	0.278	0.132	1.45236e-139	cont_N-PTC	EPM2A
SUPT5H	5.61513e-144	0.518421	0.27	0.137	1.57055e-139	cont_N-PTC	SUPT5H
SOD1	9.80242e-144	0.278787	0.135	0.038	2.74174e-139	cont_N-PTC	SOD1
SYDE2	1.54852e-143	0.410543	0.19	0.072	4.33121e-139	cont_N-PTC	SYDE2
SLC1A1	2.06827e-143	0.431136	0.627	0.458	5.78496e-139	cont_N-PTC	SLC1A1
TMEM150A	3.45357e-143	0.318479	0.126	0.033	9.65963e-139	cont_N-PTC	TMEM150A
AK2	3.90591e-143	0.407302	0.249	0.116	1.09248e-138	cont_N-PTC	AK2
CTTNBP2	6.08058e-143	0.478312	0.494	0.331	1.70074e-138	cont_N-PTC	CTTNBP2
MCPH1-AS1	7.24655e-143	0.417942	0.222	0.094	2.02686e-138	cont_N-PTC	MCPH1-AS1
CES2	2.54296e-142	0.386415	0.186	0.071	7.11266e-138	cont_N-PTC	CES2
ATP5MG	6.06383e-142	0.258177	0.128	0.034	1.69605e-137	cont_N-PTC	ATP5MG
PPP2R1B	1.31939e-141	0.439745	0.304	0.158	3.69033e-137	cont_N-PTC	PPP2R1B
MOCS1	3.97636e-141	0.295549	0.102	0.02	1.11219e-136	cont_N-PTC	MOCS1
POLD4	4.40118e-141	0.274481	0.102	0.02	1.23101e-136	cont_N-PTC	POLD4
TMEM52B	6.33029e-141	0.305135	0.142	0.043	1.77058e-136	cont_N-PTC	TMEM52B
AC078923.1	6.75945e-141	0.466794	0.153	0.049	1.89062e-136	cont_N-PTC	AC078923.1
DDX56	1.21081e-140	0.426337	0.204	0.085	3.38663e-136	cont_N-PTC	DDX56
RPL39	5.87073e-140	0.262152	0.148	0.046	1.64204e-135	cont_N-PTC	RPL39
BTBD11	9.13508e-140	0.373483	0.136	0.039	2.55508e-135	cont_N-PTC	BTBD11
CRADD	1.28395e-139	0.419263	0.749	0.626	3.59122e-135	cont_N-PTC	CRADD
ACADS	1.58161e-139	0.295396	0.111	0.026	4.42377e-135	cont_N-PTC	ACADS
AC015871.7	2.2569e-139	0.343988	0.155	0.051	6.31256e-135	cont_N-PTC	AC015871.7
ZNF780B	4.04308e-139	0.481136	0.381	0.222	1.13085e-134	cont_N-PTC	ZNF780B
C16orf87	2.18024e-138	0.362996	0.153	0.05	6.09813e-134	cont_N-PTC	C16orf87
AC002460.2	2.48573e-138	0.623356	0.338	0.196	6.95258e-134	cont_N-PTC	AC002460.2
ZNF808	4.17064e-138	0.388851	0.201	0.081	1.16653e-133	cont_N-PTC	ZNF808
AC009495.1	5.47825e-138	0.288863	0.107	0.023	1.53227e-133	cont_N-PTC	AC009495.1
ZHX1	1.14297e-137	0.407664	0.189	0.075	3.19688e-133	cont_N-PTC	ZHX1
ATP6AP1	1.15473e-137	0.266219	0.133	0.039	3.22978e-133	cont_N-PTC	ATP6AP1
CAPN13	2.16927e-137	0.321073	0.128	0.035	6.06744e-133	cont_N-PTC	CAPN13
RPL8	2.23265e-137	0.320785	0.164	0.057	6.24474e-133	cont_N-PTC	RPL8
COMMD10	3.2705e-137	0.456141	0.722	0.594	9.1476e-133	cont_N-PTC	COMMD10
IRS2	7.03447e-137	0.326485	0.134	0.04	1.96754e-132	cont_N-PTC	IRS2
AL355612.1	7.37004e-137	0.372698	0.261	0.121	2.0614e-132	cont_N-PTC	AL355612.1
RNPC3	8.09069e-137	0.484786	0.538	0.349	2.26297e-132	cont_N-PTC	RNPC3
IFRD1	1.25366e-136	0.381312	0.29	0.15	3.5065e-132	cont_N-PTC	IFRD1
EPS15L1	1.49088e-136	0.418423	0.357	0.201	4.16998e-132	cont_N-PTC	EPS15L1
ATP6V1E1	1.93504e-136	0.410873	0.244	0.116	5.41231e-132	cont_N-PTC	ATP6V1E1
RBP5	1.98815e-136	0.392892	0.253	0.119	5.56086e-132	cont_N-PTC	RBP5
PTPN4	2.08623e-136	0.454055	0.585	0.405	5.83518e-132	cont_N-PTC	PTPN4
CLEC18B	2.24768e-136	0.32703	0.108	0.024	6.28675e-132	cont_N-PTC	CLEC18B
AKAP1	9.26803e-136	0.338488	0.208	0.087	2.59227e-131	cont_N-PTC	AKAP1
PRR13	9.44947e-136	0.353527	0.182	0.071	2.64302e-131	cont_N-PTC	PRR13
TSHZ1	1.1653e-135	0.440647	0.219	0.096	3.25934e-131	cont_N-PTC	TSHZ1
ERBB2	1.20116e-135	0.431657	0.292	0.153	3.35964e-131	cont_N-PTC	ERBB2
BAG4	1.4356e-135	0.396936	0.183	0.071	4.01536e-131	cont_N-PTC	BAG4
ASTN2	2.2342e-135	0.408487	0.587	0.415	6.24907e-131	cont_N-PTC	ASTN2
MECOM	2.98977e-135	0.537494	0.5	0.355	8.36238e-131	cont_N-PTC	MECOM
RPS11	4.736e-135	0.279141	0.149	0.048	1.32466e-130	cont_N-PTC	RPS11
MIR193BHG	5.60325e-135	0.322286	0.107	0.024	1.56723e-130	cont_N-PTC	MIR193BHG
ATP6V1H	8.01894e-135	0.415565	0.457	0.288	2.2429e-130	cont_N-PTC	ATP6V1H
RPL7A	8.48632e-135	0.271748	0.127	0.036	2.37362e-130	cont_N-PTC	RPL7A
NOTCH1	1.33978e-134	0.34426	0.117	0.031	3.74736e-130	cont_N-PTC	NOTCH1
ATP5ME	1.84993e-134	0.291716	0.143	0.046	5.17426e-130	cont_N-PTC	ATP5ME
SRSF11	2.09141e-134	0.468027	0.767	0.654	5.84968e-130	cont_N-PTC	SRSF11
KIAA0825	2.12502e-134	0.480129	0.593	0.441	5.94367e-130	cont_N-PTC	KIAA0825
ATG4B	1.94305e-133	0.467168	0.355	0.212	5.43471e-129	cont_N-PTC	ATG4B
COBLL1	2.47638e-133	0.50907	0.726	0.615	6.92642e-129	cont_N-PTC	COBLL1
MTUS1	2.58582e-133	0.418288	0.427	0.268	7.23254e-129	cont_N-PTC	MTUS1
SSR3	4.4448e-133	0.367672	0.178	0.07	1.24321e-128	cont_N-PTC	SSR3
BBS2	5.16541e-133	0.388196	0.26	0.128	1.44476e-128	cont_N-PTC	BBS2
LIPA	5.5196e-133	0.516895	0.448	0.292	1.54383e-128	cont_N-PTC	LIPA
NDUFB1	6.93873e-133	0.275697	0.148	0.048	1.94076e-128	cont_N-PTC	NDUFB1
SLC38A11	1.22245e-132	0.303322	0.139	0.043	3.41918e-128	cont_N-PTC	SLC38A11
HMGB1	1.58735e-132	0.475571	0.632	0.499	4.43982e-128	cont_N-PTC	HMGB1
QDPR	2.5494e-132	0.350702	0.123	0.034	7.13068e-128	cont_N-PTC	QDPR
EMX1	2.77905e-132	0.25784	0.181	0.068	7.77299e-128	cont_N-PTC	EMX1
FMO1	4.16619e-132	0.553052	0.244	0.116	1.16528e-127	cont_N-PTC	FMO1
RPL34-AS1	9.02831e-132	0.30043	0.151	0.05	2.52522e-127	cont_N-PTC	RPL34-AS1
ARL6IP4	1.23593e-131	0.40138	0.193	0.082	3.4569e-127	cont_N-PTC	ARL6IP4
AC119674.1	1.24282e-131	0.368424	0.153	0.052	3.47618e-127	cont_N-PTC	AC119674.1
RPS6KB2	1.29147e-131	0.279014	0.112	0.028	3.61224e-127	cont_N-PTC	RPS6KB2
GRHPR	1.5096e-131	0.400744	0.18	0.071	4.22235e-127	cont_N-PTC	GRHPR
LCLAT1	1.90432e-131	0.443203	0.53	0.372	5.32638e-127	cont_N-PTC	LCLAT1
SLC35B4	2.53637e-131	0.315912	0.191	0.076	7.09423e-127	cont_N-PTC	SLC35B4
PARVB	2.82448e-131	0.336904	0.167	0.062	7.90007e-127	cont_N-PTC	PARVB
URGCP	1.01759e-130	0.395585	0.458	0.291	2.84619e-126	cont_N-PTC	URGCP
PPTC7	1.25699e-130	0.334195	0.243	0.113	3.5158e-126	cont_N-PTC	PPTC7
CA10	1.26261e-130	0.290793	0.133	0.04	3.53151e-126	cont_N-PTC	CA10
FAHD1	1.48016e-130	0.291041	0.109	0.026	4.14001e-126	cont_N-PTC	FAHD1
GUCD1	1.85561e-130	0.285987	0.112	0.028	5.19014e-126	cont_N-PTC	GUCD1
SNHG5	2.06826e-130	0.424417	0.2	0.087	5.78492e-126	cont_N-PTC	SNHG5
RPL9	2.73518e-130	0.29427	0.179	0.068	7.6503e-126	cont_N-PTC	RPL9
ZNF512B	3.72359e-130	0.401651	0.189	0.078	1.04149e-125	cont_N-PTC	ZNF512B
AC005208.1	4.4965e-130	0.58292	0.452	0.301	1.25767e-125	cont_N-PTC	AC005208.1
LRRC37A3	8.02405e-130	0.404246	0.241	0.113	2.24433e-125	cont_N-PTC	LRRC37A3
AP006621.3	9.85648e-130	0.41926	0.171	0.064	2.75686e-125	cont_N-PTC	AP006621.3
FAH	1.5346e-129	0.332157	0.143	0.046	4.29228e-125	cont_N-PTC	FAH
RB1CC1	1.86858e-129	0.482513	0.577	0.432	5.22643e-125	cont_N-PTC	RB1CC1
INVS	2.01708e-129	0.429645	0.648	0.502	5.64176e-125	cont_N-PTC	INVS
TTC39B	3.04526e-129	0.452395	0.46	0.301	8.5176e-125	cont_N-PTC	TTC39B
DEFB1	4.2095e-129	0.508882	0.166	0.063	1.1774e-124	cont_N-PTC	DEFB1
PPP1R15B	4.24339e-129	0.323121	0.114	0.03	1.18688e-124	cont_N-PTC	PPP1R15B
ARHGAP27	5.48131e-129	0.373474	0.151	0.053	1.53312e-124	cont_N-PTC	ARHGAP27
LIFR	5.8245e-129	0.352082	0.504	0.329	1.62911e-124	cont_N-PTC	LIFR
UBN1	7.21812e-129	0.443192	0.272	0.14	2.01891e-124	cont_N-PTC	UBN1
INPPL1	1.01535e-128	0.498227	0.266	0.141	2.83994e-124	cont_N-PTC	INPPL1
ST3GAL1	1.15757e-128	0.467021	0.336	0.196	3.23773e-124	cont_N-PTC	ST3GAL1
NDUFS6	1.17236e-128	0.271853	0.131	0.04	3.27909e-124	cont_N-PTC	NDUFS6
SLC17A5	1.37574e-128	0.37485	0.211	0.093	3.84794e-124	cont_N-PTC	SLC17A5
ATG4D	1.72893e-128	0.323312	0.134	0.042	4.83581e-124	cont_N-PTC	ATG4D
TBC1D19	2.48525e-128	0.456205	0.623	0.473	6.95125e-124	cont_N-PTC	TBC1D19
ATP5IF1	2.64231e-128	0.274171	0.144	0.048	7.39054e-124	cont_N-PTC	ATP5IF1
ARID3A	7.08244e-128	0.35613	0.172	0.066	1.98096e-123	cont_N-PTC	ARID3A
TST	3.21438e-127	0.296503	0.12	0.034	8.99061e-123	cont_N-PTC	TST
ANKRD11	8.5251e-127	0.466065	0.741	0.64	2.38447e-122	cont_N-PTC	ANKRD11
VEPH1	1.50969e-126	0.422904	0.337	0.19	4.22262e-122	cont_N-PTC	VEPH1
ADD3	1.72772e-126	0.442167	0.553	0.396	4.83244e-122	cont_N-PTC	ADD3
AGPAT5	2.21146e-126	0.43108	0.321	0.178	6.18546e-122	cont_N-PTC	AGPAT5
WDR91	2.79287e-126	0.349209	0.237	0.113	7.81166e-122	cont_N-PTC	WDR91
SALL1	2.88044e-126	0.322827	0.157	0.056	8.0566e-122	cont_N-PTC	SALL1
HIPK2	5.26211e-126	0.411217	0.631	0.482	1.47181e-121	cont_N-PTC	HIPK2
ASH1L	7.57845e-126	0.375694	0.821	0.74	2.11969e-121	cont_N-PTC	ASH1L
TMEM143	9.05965e-126	0.353038	0.134	0.042	2.53398e-121	cont_N-PTC	TMEM143
POU5F1	1.52115e-125	0.440004	0.269	0.138	4.25466e-121	cont_N-PTC	POU5F1
GGNBP2	2.73166e-125	0.43924	0.498	0.346	7.64047e-121	cont_N-PTC	GGNBP2
PCCA-DT	3.29831e-125	0.255779	0.104	0.024	9.22538e-121	cont_N-PTC	PCCA-DT
TECR	5.40931e-125	0.395877	0.176	0.072	1.51298e-120	cont_N-PTC	TECR
GPC3	1.02718e-124	0.552613	0.126	0.039	2.87302e-120	cont_N-PTC	GPC3
TSPAN33	8.01169e-124	0.299818	0.139	0.046	2.24087e-119	cont_N-PTC	TSPAN33
RAB17	1.0664e-123	0.323202	0.182	0.074	2.98273e-119	cont_N-PTC	RAB17
LINC02246	1.22278e-123	0.399415	0.15	0.053	3.42011e-119	cont_N-PTC	LINC02246
SHANK2	2.44736e-123	0.367793	0.779	0.665	6.84527e-119	cont_N-PTC	SHANK2
NUP210	5.04274e-123	0.391655	0.201	0.089	1.41045e-118	cont_N-PTC	NUP210
KIF16B	6.42556e-123	0.420255	0.503	0.34	1.79723e-118	cont_N-PTC	KIF16B
OTUD7A	7.62954e-123	0.413349	0.362	0.211	2.13398e-118	cont_N-PTC	OTUD7A
PSMA1	7.84767e-123	0.462934	0.241	0.123	2.19499e-118	cont_N-PTC	PSMA1
LENG8	7.92641e-123	0.412849	0.374	0.232	2.21702e-118	cont_N-PTC	LENG8
ANKZF1	8.26784e-123	0.403601	0.198	0.088	2.31251e-118	cont_N-PTC	ANKZF1
HNMT	1.05303e-122	0.649765	0.31	0.181	2.94531e-118	cont_N-PTC	HNMT
WDR81	1.13941e-122	0.344945	0.132	0.043	3.18692e-118	cont_N-PTC	WDR81
RAB20	1.63916e-122	0.416891	0.205	0.093	4.58472e-118	cont_N-PTC	RAB20
TDP2	2.24961e-122	0.355656	0.169	0.067	6.29217e-118	cont_N-PTC	TDP2
ALG1	2.58736e-122	0.375375	0.122	0.036	7.23685e-118	cont_N-PTC	ALG1
THAP9-AS1	3.60447e-122	0.280822	0.115	0.032	1.00817e-117	cont_N-PTC	THAP9-AS1
CAMSAP3	3.60931e-122	0.331994	0.187	0.077	1.00952e-117	cont_N-PTC	CAMSAP3
MIB2	5.72673e-122	0.336773	0.132	0.043	1.60177e-117	cont_N-PTC	MIB2
LHPP	2.59171e-121	0.379137	0.212	0.096	7.24901e-117	cont_N-PTC	LHPP
AL365259.1	2.80898e-121	0.359776	0.156	0.057	7.85673e-117	cont_N-PTC	AL365259.1
FMR1	4.87175e-121	0.445313	0.333	0.196	1.36263e-116	cont_N-PTC	FMR1
IL17RB	1.25651e-120	0.355948	0.147	0.052	3.51445e-116	cont_N-PTC	IL17RB
METTL6	1.98421e-120	0.394314	0.234	0.112	5.54985e-116	cont_N-PTC	METTL6
HCG17	4.35573e-120	0.475205	0.459	0.308	1.2183e-115	cont_N-PTC	HCG17
ACVR2B	4.70594e-120	0.365521	0.181	0.074	1.31625e-115	cont_N-PTC	ACVR2B
CYP46A1	8.92924e-120	0.337822	0.107	0.028	2.49751e-115	cont_N-PTC	CYP46A1
KIAA0232	9.78592e-120	0.44569	0.525	0.38	2.73712e-115	cont_N-PTC	KIAA0232
SH3PXD2A	2.27115e-119	0.45057	0.232	0.115	6.3524e-115	cont_N-PTC	SH3PXD2A
TCN2	3.12459e-119	0.265871	0.102	0.026	8.73949e-115	cont_N-PTC	TCN2
MPST	3.88457e-119	0.3275	0.141	0.05	1.08651e-114	cont_N-PTC	MPST
FOXO1	3.9259e-119	0.290061	0.724	0.609	1.09807e-114	cont_N-PTC	FOXO1
GAS2L3	5.55777e-119	0.360013	0.149	0.054	1.55451e-114	cont_N-PTC	GAS2L3
MSH3	1.32472e-118	0.460917	0.578	0.433	3.70524e-114	cont_N-PTC	MSH3
TCAIM	1.43904e-118	0.408324	0.415	0.259	4.025e-114	cont_N-PTC	TCAIM
WDR13	1.67651e-118	0.429134	0.284	0.158	4.68921e-114	cont_N-PTC	WDR13
FGD5	1.7223e-118	0.380399	0.207	0.094	4.81727e-114	cont_N-PTC	FGD5
MRPS6	1.82451e-118	0.335403	0.249	0.124	5.10316e-114	cont_N-PTC	MRPS6
ITPRID2	2.46135e-118	0.446136	0.273	0.15	6.88439e-114	cont_N-PTC	ITPRID2
CRKL	3.00087e-118	0.265262	0.11	0.03	8.39343e-114	cont_N-PTC	CRKL
EPHX1	3.95439e-118	0.376324	0.148	0.055	1.10604e-113	cont_N-PTC	EPHX1
FAM177A1	5.63109e-118	0.444022	0.327	0.194	1.57502e-113	cont_N-PTC	FAM177A1
LANCL2	5.74752e-118	0.314491	0.159	0.06	1.60758e-113	cont_N-PTC	LANCL2
TMEM259	7.06536e-118	0.431647	0.317	0.189	1.97618e-113	cont_N-PTC	TMEM259
USF3	8.68721e-118	0.389691	0.249	0.126	2.42981e-113	cont_N-PTC	USF3
AHCY	8.89122e-118	0.295208	0.11	0.031	2.48687e-113	cont_N-PTC	AHCY
FAM184A	1.6139e-117	0.252131	0.231	0.107	4.51407e-113	cont_N-PTC	FAM184A
DEPDC4	1.90032e-117	0.315508	0.112	0.031	5.3152e-113	cont_N-PTC	DEPDC4
TRIM13	2.21718e-117	0.384594	0.276	0.148	6.20145e-113	cont_N-PTC	TRIM13
CTSD	2.53864e-117	0.255164	0.19	0.08	7.10057e-113	cont_N-PTC	CTSD
FMO5	3.36534e-117	0.479446	0.163	0.065	9.41286e-113	cont_N-PTC	FMO5
HSPH1	3.75618e-117	0.273587	0.143	0.051	1.0506e-112	cont_N-PTC	HSPH1
AC011346.1	2.13918e-116	0.378324	0.202	0.09	5.98329e-112	cont_N-PTC	AC011346.1
KHDRBS2	3.34742e-116	0.422996	0.271	0.142	9.36274e-112	cont_N-PTC	KHDRBS2
MAEA	5.39209e-116	0.396975	0.227	0.113	1.50817e-111	cont_N-PTC	MAEA
SORCS2	4.04445e-115	0.307408	0.122	0.038	1.13123e-110	cont_N-PTC	SORCS2
BTD	4.61979e-115	0.478028	0.328	0.194	1.29215e-110	cont_N-PTC	BTD
BICDL1	6.49819e-115	0.339242	0.643	0.469	1.81754e-110	cont_N-PTC	BICDL1
RWDD4	6.71471e-115	0.32752	0.151	0.057	1.8781e-110	cont_N-PTC	RWDD4
SLC26A7	7.12193e-115	0.289308	0.192	0.083	1.992e-110	cont_N-PTC	SLC26A7
THAP4	8.08117e-115	0.293648	0.19	0.082	2.2603e-110	cont_N-PTC	THAP4
SRSF5	1.08949e-114	0.418752	0.433	0.294	3.0473e-110	cont_N-PTC	SRSF5
GFOD2	1.3039e-114	0.332341	0.206	0.093	3.647e-110	cont_N-PTC	GFOD2
ARFGAP1	2.25901e-114	0.412294	0.197	0.092	6.31846e-110	cont_N-PTC	ARFGAP1
KCTD8	2.7535e-114	0.385597	0.191	0.085	7.70154e-110	cont_N-PTC	KCTD8
LRIG2	2.1451e-113	0.407919	0.345	0.209	5.99986e-109	cont_N-PTC	LRIG2
MTIF2	5.79983e-113	0.346267	0.185	0.08	1.62221e-108	cont_N-PTC	MTIF2
ARHGEF16	6.0319e-113	0.285586	0.103	0.028	1.68712e-108	cont_N-PTC	ARHGEF16
DECR2	6.47226e-113	0.315172	0.161	0.064	1.81029e-108	cont_N-PTC	DECR2
HULC	7.3611e-113	0.418998	0.401	0.253	2.0589e-108	cont_N-PTC	HULC
ZFP41	1.09755e-112	0.341763	0.106	0.029	3.06986e-108	cont_N-PTC	ZFP41
VPS13A	1.21782e-112	0.376109	0.754	0.644	3.40625e-108	cont_N-PTC	VPS13A
AC011287.1	3.80581e-112	0.50609	0.218	0.108	1.06449e-107	cont_N-PTC	AC011287.1
PODXL	4.80752e-112	0.37838	0.219	0.108	1.34466e-107	cont_N-PTC	PODXL
METTL7A	6.5613e-112	0.352705	0.205	0.097	1.8352e-107	cont_N-PTC	METTL7A
ZFYVE28	1.3914e-111	0.404912	0.218	0.106	3.89176e-107	cont_N-PTC	ZFYVE28
NMRK1	1.79841e-111	0.382756	0.189	0.085	5.03016e-107	cont_N-PTC	NMRK1
CAPN15	3.34574e-111	0.362054	0.202	0.092	9.35805e-107	cont_N-PTC	CAPN15
C1QTNF7	3.80685e-111	0.387145	0.107	0.031	1.06478e-106	cont_N-PTC	C1QTNF7
GATM	4.50779e-111	0.403617	0.333	0.198	1.26083e-106	cont_N-PTC	GATM
SPPL2B	5.50778e-111	0.395532	0.278	0.155	1.54053e-106	cont_N-PTC	SPPL2B
WDR45	1.18769e-110	0.316085	0.134	0.048	3.32196e-106	cont_N-PTC	WDR45
MSR1	1.32612e-110	0.288355	0.148	0.056	3.70916e-106	cont_N-PTC	MSR1
AC034195.1	3.20855e-110	0.548817	0.475	0.331	8.97431e-106	cont_N-PTC	AC034195.1
NDUFA13	1.00125e-109	0.264401	0.136	0.049	2.8005e-105	cont_N-PTC	NDUFA13
POP1	2.54899e-109	0.319107	0.139	0.05	7.12953e-105	cont_N-PTC	POP1
ZNF16	2.753e-109	0.332432	0.149	0.056	7.70015e-105	cont_N-PTC	ZNF16
ARHGEF17	3.51746e-109	0.363837	0.226	0.114	9.83835e-105	cont_N-PTC	ARHGEF17
AASDH	5.08155e-109	0.320169	0.242	0.122	1.42131e-104	cont_N-PTC	AASDH
TAF4	6.07057e-109	0.335653	0.246	0.126	1.69794e-104	cont_N-PTC	TAF4
STIMATE	8.98987e-109	0.366306	0.144	0.055	2.51447e-104	cont_N-PTC	STIMATE
RFNG	1.06962e-108	0.333014	0.151	0.06	2.99173e-104	cont_N-PTC	RFNG
ATP5F1B	1.33106e-108	0.25533	0.154	0.061	3.72296e-104	cont_N-PTC	ATP5F1B
UBE2E2	2.2222e-108	0.30437	0.867	0.815	6.2155e-104	cont_N-PTC	UBE2E2
SLC39A11	2.52249e-108	0.405892	0.597	0.472	7.05541e-104	cont_N-PTC	SLC39A11
TRPM7	3.54079e-108	0.40437	0.692	0.548	9.90358e-104	cont_N-PTC	TRPM7
THY1	4.58684e-108	0.320659	0.126	0.044	1.28294e-103	cont_N-PTC	THY1
TRIM52	6.70507e-108	0.356638	0.161	0.067	1.87541e-103	cont_N-PTC	TRIM52
CACNA1D	9.60149e-108	0.350784	0.561	0.406	2.68554e-103	cont_N-PTC	CACNA1D
CFAP46	1.37196e-107	0.438585	0.207	0.1	3.83736e-103	cont_N-PTC	CFAP46
SCN11A	1.46386e-107	0.302326	0.108	0.031	4.09441e-103	cont_N-PTC	SCN11A
NAXD	1.68333e-107	0.251823	0.125	0.042	4.70828e-103	cont_N-PTC	NAXD
TAOK3	1.69403e-107	0.380389	0.49	0.359	4.73821e-103	cont_N-PTC	TAOK3
RPL22	2.57666e-107	0.280244	0.161	0.067	7.20693e-103	cont_N-PTC	RPL22
CERT1	3.11977e-107	0.388852	0.519	0.379	8.726e-103	cont_N-PTC	CERT1
LRP1B	3.13862e-107	0.253939	0.664	0.515	8.77873e-103	cont_N-PTC	LRP1B
HERC3	1.05656e-106	0.423178	0.36	0.224	2.95521e-102	cont_N-PTC	HERC3
ACAA2	1.87741e-106	0.325246	0.181	0.081	5.25112e-102	cont_N-PTC	ACAA2
NUMA1	2.33033e-106	0.437274	0.32	0.198	6.51792e-102	cont_N-PTC	NUMA1
ACO2	3.22399e-106	0.330189	0.381	0.235	9.0175e-102	cont_N-PTC	ACO2
ACE2	7.76972e-106	0.319523	0.137	0.049	2.17319e-101	cont_N-PTC	ACE2
AP004608.1	1.89652e-105	0.322192	0.214	0.102	5.30456e-101	cont_N-PTC	AP004608.1
SESN2	2.0109e-105	0.34039	0.174	0.076	5.62449e-101	cont_N-PTC	SESN2
GALNT2	2.1741e-105	0.401981	0.424	0.291	6.08095e-101	cont_N-PTC	GALNT2
PTPRQ	2.67839e-105	0.315612	0.131	0.048	7.49144e-101	cont_N-PTC	PTPRQ
TNFRSF21	2.94067e-105	0.298355	0.381	0.235	8.22504e-101	cont_N-PTC	TNFRSF21
CFAP70	1.20388e-104	0.309663	0.315	0.179	3.36724e-100	cont_N-PTC	CFAP70
DOCK4	2.75356e-104	0.25584	0.513	0.362	7.7017e-100	cont_N-PTC	DOCK4
SFXN4	2.99042e-104	0.308746	0.215	0.104	8.3642e-100	cont_N-PTC	SFXN4
LINC02754	3.51593e-104	0.296248	0.115	0.037	9.83406e-100	cont_N-PTC	LINC02754
SLF1	5.57947e-104	0.350355	0.185	0.084	1.56058e-99	cont_N-PTC	SLF1
RBKS	5.75132e-104	0.382688	0.303	0.181	1.60864e-99	cont_N-PTC	RBKS
EIF1AX	1.03943e-103	0.398034	0.307	0.185	2.9073e-99	cont_N-PTC	EIF1AX
ZNF24	1.12967e-103	0.340878	0.172	0.076	3.15969e-99	cont_N-PTC	ZNF24
SCP2	2.87611e-103	0.397687	0.429	0.293	8.04447e-99	cont_N-PTC	SCP2
EIF4EBP2	4.50721e-103	0.37477	0.213	0.108	1.26067e-98	cont_N-PTC	EIF4EBP2
PDE3A	6.8611e-103	0.454554	0.38	0.26	1.91905e-98	cont_N-PTC	PDE3A
PLPP3	8.0537e-103	0.354521	0.36	0.228	2.25262e-98	cont_N-PTC	PLPP3
ZNF395	8.50633e-103	0.331197	0.122	0.043	2.37922e-98	cont_N-PTC	ZNF395
TAF1D	9.23057e-103	0.417955	0.535	0.399	2.58179e-98	cont_N-PTC	TAF1D
KLHL32	9.96427e-103	0.287774	0.171	0.073	2.78701e-98	cont_N-PTC	KLHL32
ARNTL	1.14243e-102	0.296746	0.165	0.07	3.19538e-98	cont_N-PTC	ARNTL
AC078864.1	2.07434e-102	0.27539	0.107	0.033	5.80194e-98	cont_N-PTC	AC078864.1
MKNK2	2.37582e-102	0.278682	0.136	0.052	6.64517e-98	cont_N-PTC	MKNK2
THSD7A	2.70603e-102	0.357039	0.792	0.677	7.56876e-98	cont_N-PTC	THSD7A
HSF4	3.14141e-102	0.28039	0.122	0.042	8.78651e-98	cont_N-PTC	HSF4
SCGB2B2	6.12316e-102	0.368807	0.216	0.107	1.71265e-97	cont_N-PTC	SCGB2B2
ILVBL	7.08387e-102	0.257205	0.102	0.03	1.98136e-97	cont_N-PTC	ILVBL
MIA3	8.02492e-102	0.406685	0.231	0.122	2.24457e-97	cont_N-PTC	MIA3
PAN2	8.88998e-102	0.343354	0.152	0.063	2.48653e-97	cont_N-PTC	PAN2
MDH1	2.24889e-101	0.254046	0.155	0.064	6.29015e-97	cont_N-PTC	MDH1
LINC00467	2.32321e-101	0.328568	0.216	0.106	6.49801e-97	cont_N-PTC	LINC00467
CTNNBIP1	3.15868e-101	0.296392	0.234	0.119	8.83482e-97	cont_N-PTC	CTNNBIP1
CECR2	4.69808e-101	0.319421	0.325	0.188	1.31405e-96	cont_N-PTC	CECR2
SFXN1	6.37711e-101	0.403383	0.312	0.187	1.78368e-96	cont_N-PTC	SFXN1
PNPLA7	9.30703e-101	0.396319	0.193	0.093	2.60318e-96	cont_N-PTC	PNPLA7
JDP2	1.18847e-100	0.289455	0.118	0.041	3.32416e-96	cont_N-PTC	JDP2
SCAMP2	1.2797e-100	0.327633	0.19	0.09	3.57931e-96	cont_N-PTC	SCAMP2
BCL2L13	1.6732e-100	0.341661	0.425	0.281	4.67995e-96	cont_N-PTC	BCL2L13
RMST	1.7337e-100	0.338785	0.654	0.493	4.84916e-96	cont_N-PTC	RMST
LHFPL2	3.09002e-100	0.450027	0.175	0.082	8.64279e-96	cont_N-PTC	LHFPL2
DDX17	3.29122e-100	0.310438	0.83	0.715	9.20553e-96	cont_N-PTC	DDX17
PHF3	3.5281e-100	0.411375	0.567	0.435	9.86808e-96	cont_N-PTC	PHF3
PPARGC1A	8.46157e-100	0.277257	0.703	0.54	2.3667e-95	cont_N-PTC	PPARGC1A
MBD4	1.38088e-99	0.386317	0.2	0.098	3.86231e-95	cont_N-PTC	MBD4
BDH1	1.71246e-99	0.302354	0.135	0.051	4.78974e-95	cont_N-PTC	BDH1
KIAA0586	2.33583e-99	0.370919	0.281	0.16	6.53333e-95	cont_N-PTC	KIAA0586
STARD7	2.99061e-99	0.291726	0.183	0.085	8.36474e-95	cont_N-PTC	STARD7
PPM1K	3.97545e-99	0.287541	0.161	0.069	1.11193e-94	cont_N-PTC	PPM1K
WDFY3-AS2	4.43225e-99	0.32903	0.119	0.041	1.2397e-94	cont_N-PTC	WDFY3-AS2
ANKS1B	5.39087e-99	0.981285	0.475	0.369	1.50783e-94	cont_N-PTC	ANKS1B
UBALD1	9.23797e-99	0.2784	0.115	0.039	2.58386e-94	cont_N-PTC	UBALD1
ANKRD12	1.00795e-98	0.383647	0.791	0.725	2.81923e-94	cont_N-PTC	ANKRD12
RHOT2	1.78751e-98	0.367102	0.252	0.141	4.99968e-94	cont_N-PTC	RHOT2
ZNF44	2.77876e-98	0.348282	0.414	0.272	7.7722e-94	cont_N-PTC	ZNF44
SLC19A2	2.97033e-98	0.295437	0.202	0.099	8.30802e-94	cont_N-PTC	SLC19A2
ZBTB48	3.15761e-98	0.299895	0.128	0.048	8.83184e-94	cont_N-PTC	ZBTB48
ELP4	6.63917e-98	0.392409	0.532	0.39	1.85698e-93	cont_N-PTC	ELP4
USP8	6.85525e-98	0.389484	0.487	0.348	1.91741e-93	cont_N-PTC	USP8
WDR6	1.15561e-97	0.42929	0.343	0.227	3.23224e-93	cont_N-PTC	WDR6
DAB2	1.91534e-97	0.419167	0.466	0.336	5.35719e-93	cont_N-PTC	DAB2
AHCYL2	2.56546e-97	0.349987	0.63	0.484	7.1756e-93	cont_N-PTC	AHCYL2
ZXDC	5.49665e-97	0.341435	0.385	0.248	1.53741e-92	cont_N-PTC	ZXDC
ENOSF1	1.54809e-96	0.368222	0.652	0.512	4.33e-92	cont_N-PTC	ENOSF1
CCDC30	2.33074e-96	0.379548	0.619	0.476	6.51908e-92	cont_N-PTC	CCDC30
EVA1A	2.78032e-96	0.343767	0.5	0.354	7.77655e-92	cont_N-PTC	EVA1A
NEURL4	6.72825e-96	0.299303	0.109	0.037	1.88189e-91	cont_N-PTC	NEURL4
PDE8A	7.06083e-96	0.319408	0.72	0.613	1.97491e-91	cont_N-PTC	PDE8A
ARL15	7.82647e-96	0.346575	0.828	0.756	2.18906e-91	cont_N-PTC	ARL15
ESRRA	8.33873e-96	0.326388	0.313	0.185	2.33234e-91	cont_N-PTC	ESRRA
STARD13-AS	1.42307e-95	0.408428	0.177	0.082	3.98034e-91	cont_N-PTC	STARD13-AS
TUFM	2.43184e-95	0.285951	0.152	0.066	6.80187e-91	cont_N-PTC	TUFM
NAGLU	2.49347e-95	0.326221	0.159	0.07	6.97423e-91	cont_N-PTC	NAGLU
REX1BD	9.5958e-95	0.253009	0.103	0.033	2.68394e-90	cont_N-PTC	REX1BD
EPB41L5	9.89074e-95	0.357983	0.678	0.544	2.76644e-90	cont_N-PTC	EPB41L5
SLC9A3R1	2.01724e-94	0.264112	0.153	0.066	5.64221e-90	cont_N-PTC	SLC9A3R1
CSAD	4.41041e-94	0.332922	0.302	0.181	1.23359e-89	cont_N-PTC	CSAD
ERVK13-1	4.67807e-94	0.299841	0.166	0.074	1.30846e-89	cont_N-PTC	ERVK13-1
USH1C	7.32243e-94	0.337577	0.38	0.244	2.04808e-89	cont_N-PTC	USH1C
PCF11	7.54395e-94	0.441645	0.344	0.227	2.11004e-89	cont_N-PTC	PCF11
CYHR1	9.03428e-94	0.284527	0.142	0.059	2.52689e-89	cont_N-PTC	CYHR1
DMTN	9.29695e-94	0.27681	0.187	0.089	2.60036e-89	cont_N-PTC	DMTN
STEAP2-AS1	1.68947e-93	0.268482	0.167	0.073	4.72544e-89	cont_N-PTC	STEAP2-AS1
LINC02284	1.89962e-93	0.27044	0.106	0.035	5.31325e-89	cont_N-PTC	LINC02284
NR1H2	2.00827e-93	0.308027	0.152	0.066	5.61713e-89	cont_N-PTC	NR1H2
MYOM3	9.26092e-93	0.314791	0.244	0.13	2.59028e-88	cont_N-PTC	MYOM3
EIF6	1.20677e-92	0.317361	0.152	0.067	3.37534e-88	cont_N-PTC	EIF6
UNC79	1.37649e-92	0.391825	0.154	0.068	3.85004e-88	cont_N-PTC	UNC79
FBXO31	2.03637e-92	0.307442	0.199	0.099	5.69572e-88	cont_N-PTC	FBXO31
EEF2	2.67341e-92	0.25959	0.188	0.092	7.47753e-88	cont_N-PTC	EEF2
RIOK3	2.72442e-92	0.372139	0.344	0.224	7.62022e-88	cont_N-PTC	RIOK3
MYCBP2	2.79223e-92	0.383915	0.635	0.545	7.80986e-88	cont_N-PTC	MYCBP2
HTRA1	8.18495e-92	0.263031	0.134	0.054	2.28933e-87	cont_N-PTC	HTRA1
MIR646HG	8.60054e-92	0.279646	0.309	0.179	2.40557e-87	cont_N-PTC	MIR646HG
NIT2	9.69331e-92	0.364506	0.215	0.113	2.71122e-87	cont_N-PTC	NIT2
HMOX2	1.0499e-91	0.308586	0.177	0.084	2.93658e-87	cont_N-PTC	HMOX2
LINC02294	2.52521e-91	0.299222	0.117	0.042	7.06302e-87	cont_N-PTC	LINC02294
AKAP11	2.76612e-91	0.363549	0.344	0.22	7.73685e-87	cont_N-PTC	AKAP11
AC092745.5	2.83675e-91	0.365262	0.164	0.074	7.93439e-87	cont_N-PTC	AC092745.5
OXNAD1	3.43459e-91	0.326524	0.292	0.172	9.60656e-87	cont_N-PTC	OXNAD1
SCN8A	5.40041e-91	0.335308	0.22	0.116	1.51049e-86	cont_N-PTC	SCN8A
AC002377.1	6.70101e-91	0.297899	0.108	0.037	1.87427e-86	cont_N-PTC	AC002377.1
ALDH7A1	1.2819e-90	0.3216	0.281	0.162	3.58548e-86	cont_N-PTC	ALDH7A1
MON2	1.89214e-90	0.36135	0.656	0.552	5.29231e-86	cont_N-PTC	MON2
MGME1	1.95712e-90	0.288459	0.17	0.078	5.47408e-86	cont_N-PTC	MGME1
TPP1	2.58907e-90	0.27103	0.106	0.036	7.24162e-86	cont_N-PTC	TPP1
DNM2	3.17938e-90	0.359123	0.591	0.475	8.89273e-86	cont_N-PTC	DNM2
TUBGCP6	3.43756e-90	0.320036	0.151	0.067	9.61485e-86	cont_N-PTC	TUBGCP6
C16orf70	3.63844e-90	0.295459	0.169	0.078	1.01767e-85	cont_N-PTC	C16orf70
DOT1L	3.93636e-90	0.324603	0.305	0.186	1.101e-85	cont_N-PTC	DOT1L
PRXL2A	5.46129e-90	0.26718	0.19	0.094	1.52752e-85	cont_N-PTC	PRXL2A
CCDC73	6.14647e-90	0.317638	0.11	0.039	1.71917e-85	cont_N-PTC	CCDC73
OXA1L	6.21215e-90	0.30355	0.141	0.06	1.73754e-85	cont_N-PTC	OXA1L
ZFYVE1	8.09902e-90	0.298608	0.192	0.095	2.2653e-85	cont_N-PTC	ZFYVE1
MRPS31	1.12619e-89	0.284409	0.257	0.143	3.14995e-85	cont_N-PTC	MRPS31
GLUD1	1.46721e-89	0.386042	0.353	0.228	4.10379e-85	cont_N-PTC	GLUD1
MLEC	3.03525e-89	0.338307	0.213	0.114	8.48959e-85	cont_N-PTC	MLEC
SLC35E3	3.53561e-89	0.291154	0.19	0.094	9.88911e-85	cont_N-PTC	SLC35E3
AL592183.1	7.97614e-89	0.407082	0.324	0.205	2.23093e-84	cont_N-PTC	AL592183.1
OSBPL8	1.03595e-88	0.367859	0.589	0.48	2.89756e-84	cont_N-PTC	OSBPL8
FBXO22	1.1322e-88	0.352733	0.28	0.166	3.16677e-84	cont_N-PTC	FBXO22
CKB	1.32612e-88	0.259443	0.122	0.047	3.70917e-84	cont_N-PTC	CKB
SEC13	1.38269e-88	0.318756	0.176	0.085	3.86738e-84	cont_N-PTC	SEC13
MIF	2.5006e-88	0.271378	0.138	0.058	6.99418e-84	cont_N-PTC	MIF
FZD4	2.58546e-88	0.293502	0.169	0.079	7.23152e-84	cont_N-PTC	FZD4
DDX55	5.61747e-88	0.329889	0.177	0.086	1.57121e-83	cont_N-PTC	DDX55
TMEM184A	7.6248e-88	0.3132	0.116	0.043	2.13266e-83	cont_N-PTC	TMEM184A
ARHGEF10L	1.18032e-87	0.364055	0.504	0.368	3.30136e-83	cont_N-PTC	ARHGEF10L
ADAP2	2.26904e-87	0.3142	0.125	0.05	6.34651e-83	cont_N-PTC	ADAP2
CEP164	6.24977e-87	0.370746	0.294	0.18	1.74806e-82	cont_N-PTC	CEP164
VAV3	1.63486e-86	0.365797	0.449	0.316	4.57272e-82	cont_N-PTC	VAV3
DHX29	2.05917e-86	0.357496	0.285	0.171	5.7595e-82	cont_N-PTC	DHX29
IDNK	2.33743e-86	0.286663	0.139	0.058	6.53781e-82	cont_N-PTC	IDNK
HELZ	1.47188e-85	0.343612	0.602	0.475	4.11684e-81	cont_N-PTC	HELZ
IGFBP4	3.19585e-85	0.40502	0.194	0.103	8.9388e-81	cont_N-PTC	IGFBP4
YBX1	7.38778e-85	0.252169	0.131	0.055	2.06636e-80	cont_N-PTC	YBX1
HCG18	8.92726e-85	0.384927	0.335	0.217	2.49695e-80	cont_N-PTC	HCG18
FSIP2	1.44675e-84	0.340757	0.129	0.053	4.04655e-80	cont_N-PTC	FSIP2
NPLOC4	1.90392e-84	0.397269	0.446	0.329	5.32528e-80	cont_N-PTC	NPLOC4
HAAO	3.1729e-84	0.304959	0.181	0.089	8.8746e-80	cont_N-PTC	HAAO
CACNB4	1.26357e-83	0.286462	0.176	0.086	3.53421e-79	cont_N-PTC	CACNB4
CCSER1	1.54972e-83	0.534385	0.698	0.68	4.33457e-79	cont_N-PTC	CCSER1
RBM20	1.58153e-83	0.275764	0.119	0.046	4.42354e-79	cont_N-PTC	RBM20
WIPI1	1.69742e-83	0.292458	0.249	0.141	4.74768e-79	cont_N-PTC	WIPI1
LRPAP1	1.77177e-83	0.261927	0.125	0.052	4.95564e-79	cont_N-PTC	LRPAP1
GK	2.01809e-83	0.40798	0.243	0.141	5.64461e-79	cont_N-PTC	GK
MDN1	2.40293e-83	0.373238	0.413	0.287	6.72099e-79	cont_N-PTC	MDN1
AC138305.1	4.27247e-83	0.426996	0.337	0.22	1.19501e-78	cont_N-PTC	AC138305.1
KCNJ16	4.30571e-83	0.270745	0.8	0.708	1.20431e-78	cont_N-PTC	KCNJ16
SLC12A7	6.93565e-83	0.325428	0.342	0.226	1.9399e-78	cont_N-PTC	SLC12A7
EPM2AIP1	9.21852e-83	0.310318	0.198	0.104	2.57842e-78	cont_N-PTC	EPM2AIP1
CNDP2	1.43097e-82	0.353615	0.283	0.176	4.00241e-78	cont_N-PTC	CNDP2
CEP350	1.70844e-82	0.369056	0.523	0.401	4.77851e-78	cont_N-PTC	CEP350
ZGPAT	5.23697e-82	0.285264	0.158	0.075	1.46478e-77	cont_N-PTC	ZGPAT
SRPK1	5.41335e-82	0.312336	0.326	0.207	1.51411e-77	cont_N-PTC	SRPK1
UFL1-AS1	6.46045e-82	0.375549	0.148	0.068	1.80699e-77	cont_N-PTC	UFL1-AS1
LRP5	1.07323e-81	0.291528	0.328	0.205	3.00181e-77	cont_N-PTC	LRP5
AC127526.2	1.5486e-81	0.326183	0.326	0.206	4.33143e-77	cont_N-PTC	AC127526.2
ITPK1	1.55987e-81	0.340486	0.229	0.129	4.36297e-77	cont_N-PTC	ITPK1
B4GALT4	2.71113e-81	0.26381	0.142	0.063	7.58303e-77	cont_N-PTC	B4GALT4
PIK3C2G	4.89398e-81	0.357738	0.224	0.128	1.36885e-76	cont_N-PTC	PIK3C2G
ATP6V0A4	6.73496e-81	0.268361	0.121	0.049	1.88377e-76	cont_N-PTC	ATP6V0A4
CPPED1	7.76122e-81	0.27926	0.347	0.222	2.17081e-76	cont_N-PTC	CPPED1
GRB10	9.66199e-81	0.374029	0.605	0.507	2.70246e-76	cont_N-PTC	GRB10
XPC	1.12251e-80	0.374891	0.349	0.232	3.13965e-76	cont_N-PTC	XPC
PRPF4	1.23164e-80	0.312098	0.112	0.043	3.4449e-76	cont_N-PTC	PRPF4
TPRG1	1.61563e-80	0.384642	0.207	0.114	4.51891e-76	cont_N-PTC	TPRG1
EZH1	3.31943e-80	0.320717	0.279	0.169	9.28445e-76	cont_N-PTC	EZH1
NDUFV3	3.59624e-80	0.2736	0.215	0.117	1.00587e-75	cont_N-PTC	NDUFV3
NRDE2	8.76739e-80	0.320454	0.238	0.135	2.45224e-75	cont_N-PTC	NRDE2
FAM124A	1.16641e-79	0.264144	0.148	0.067	3.26244e-75	cont_N-PTC	FAM124A
ZNF569	1.67127e-79	0.288548	0.137	0.06	4.67453e-75	cont_N-PTC	ZNF569
DGLUCY	2.03368e-79	0.31424	0.457	0.324	5.68821e-75	cont_N-PTC	DGLUCY
DACH1	2.86261e-79	0.342872	0.517	0.401	8.00672e-75	cont_N-PTC	DACH1
ZNHIT1	4.12341e-79	0.28207	0.124	0.053	1.15332e-74	cont_N-PTC	ZNHIT1
BPHL	5.07749e-79	0.28213	0.166	0.081	1.42017e-74	cont_N-PTC	BPHL
AP1M1	6.76537e-79	0.280677	0.161	0.078	1.89227e-74	cont_N-PTC	AP1M1
SCAP	9.84658e-79	0.294537	0.254	0.151	2.75409e-74	cont_N-PTC	SCAP
BCOR	1.32641e-78	0.282911	0.223	0.124	3.70998e-74	cont_N-PTC	BCOR
AC024901.1	1.68718e-78	0.280954	0.123	0.051	4.71904e-74	cont_N-PTC	AC024901.1
LDAH	4.2442e-78	0.333988	0.4	0.274	1.1871e-73	cont_N-PTC	LDAH
ZC3H12C	5.85731e-78	0.352255	0.395	0.28	1.63829e-73	cont_N-PTC	ZC3H12C
TRIM14	6.97802e-78	0.288374	0.183	0.094	1.95175e-73	cont_N-PTC	TRIM14
BLCAP	7.90825e-78	0.266966	0.244	0.143	2.21194e-73	cont_N-PTC	BLCAP
EMX2OS	1.18342e-77	0.303711	0.334	0.215	3.31002e-73	cont_N-PTC	EMX2OS
MTG1	1.19283e-77	0.351699	0.282	0.178	3.33636e-73	cont_N-PTC	MTG1
IQSEC2	1.23147e-77	0.271235	0.164	0.08	3.44443e-73	cont_N-PTC	IQSEC2
GDI2	1.57491e-77	0.352827	0.319	0.214	4.40503e-73	cont_N-PTC	GDI2
NXF1	1.84261e-77	0.280385	0.129	0.057	5.15379e-73	cont_N-PTC	NXF1
CLCN6	2.04814e-77	0.294029	0.194	0.104	5.72864e-73	cont_N-PTC	CLCN6
SNX30	3.19011e-77	0.295514	0.558	0.433	8.92274e-73	cont_N-PTC	SNX30
KLHDC2	3.54417e-77	0.280165	0.239	0.138	9.91304e-73	cont_N-PTC	KLHDC2
AC114689.3	4.23294e-77	0.408318	0.127	0.055	1.18395e-72	cont_N-PTC	AC114689.3
TRA2B	4.37135e-77	0.350872	0.386	0.274	1.22267e-72	cont_N-PTC	TRA2B
ZC3H7A	5.31423e-77	0.317599	0.406	0.284	1.48639e-72	cont_N-PTC	ZC3H7A
LINC00535	9.19561e-77	0.266626	0.126	0.053	2.57201e-72	cont_N-PTC	LINC00535
SS18L1	1.87695e-76	0.256764	0.181	0.092	5.24984e-72	cont_N-PTC	SS18L1
SCYL2	4.15546e-76	0.316982	0.398	0.281	1.16228e-71	cont_N-PTC	SCYL2
DZIP1	4.28091e-76	0.300981	0.399	0.275	1.19737e-71	cont_N-PTC	DZIP1
SNRNP70	4.54159e-76	0.27798	0.573	0.467	1.27028e-71	cont_N-PTC	SNRNP70
RNF183	9.21799e-76	0.271601	0.133	0.059	2.57827e-71	cont_N-PTC	RNF183
FBXO34	1.59689e-75	0.349321	0.527	0.415	4.46651e-71	cont_N-PTC	FBXO34
CBR4	1.64417e-75	0.353416	0.529	0.408	4.59876e-71	cont_N-PTC	CBR4
DNA2	1.8349e-75	0.263815	0.107	0.042	5.13221e-71	cont_N-PTC	DNA2
PCNT	4.70091e-75	0.312292	0.162	0.081	1.31485e-70	cont_N-PTC	PCNT
ANXA6	4.70199e-75	0.262147	0.126	0.055	1.31515e-70	cont_N-PTC	ANXA6
CPM	6.39062e-75	0.303513	0.705	0.614	1.78746e-70	cont_N-PTC	CPM
CCDC200	6.53269e-75	0.253752	0.153	0.072	1.82719e-70	cont_N-PTC	CCDC200
TMX3	1.14431e-74	0.319352	0.327	0.215	3.20064e-70	cont_N-PTC	TMX3
NME3	1.17791e-74	0.297109	0.188	0.102	3.29461e-70	cont_N-PTC	NME3
AL136456.1	3.08324e-74	0.268849	0.123	0.054	8.62382e-70	cont_N-PTC	AL136456.1
KMT2B	4.09467e-74	0.337346	0.255	0.156	1.14528e-69	cont_N-PTC	KMT2B
AP5Z1	7.80996e-74	0.283816	0.128	0.058	2.18444e-69	cont_N-PTC	AP5Z1
COQ8A	7.96094e-74	0.289172	0.143	0.068	2.22667e-69	cont_N-PTC	COQ8A
LPAR6	2.99284e-73	0.343026	0.195	0.109	8.37096e-69	cont_N-PTC	LPAR6
CHKA	6.85395e-73	0.293915	0.343	0.229	1.91705e-68	cont_N-PTC	CHKA
SLC25A29	8.46415e-73	0.292294	0.269	0.168	2.36742e-68	cont_N-PTC	SLC25A29
LAMB2	2.09762e-72	0.291862	0.159	0.082	5.86705e-68	cont_N-PTC	LAMB2
NSUN6	2.74647e-72	0.29043	0.411	0.291	7.68187e-68	cont_N-PTC	NSUN6
ARHGEF7	4.35511e-72	0.351243	0.454	0.34	1.21812e-67	cont_N-PTC	ARHGEF7
SOBP	7.33431e-72	0.346241	0.318	0.212	2.05141e-67	cont_N-PTC	SOBP
AC018467.1	7.45555e-72	0.282575	0.485	0.35	2.08532e-67	cont_N-PTC	AC018467.1
ARHGAP35	1.59783e-71	0.30446	0.508	0.383	4.46912e-67	cont_N-PTC	ARHGAP35
NMT1	4.91071e-71	0.32518	0.356	0.245	1.37353e-66	cont_N-PTC	NMT1
CTDP1	1.28585e-70	0.256509	0.134	0.062	3.59653e-66	cont_N-PTC	CTDP1
MIR99AHG	1.6473e-70	0.299698	0.803	0.723	4.60749e-66	cont_N-PTC	MIR99AHG
HNRNPK	4.93359e-70	0.271176	0.285	0.185	1.37992e-65	cont_N-PTC	HNRNPK
SEC62	5.47507e-70	0.348382	0.374	0.27	1.53138e-65	cont_N-PTC	SEC62
BIRC2	5.7072e-70	0.319348	0.286	0.186	1.5963e-65	cont_N-PTC	BIRC2
MAGI3	6.44814e-70	0.309599	0.65	0.539	1.80354e-65	cont_N-PTC	MAGI3
AP2A2	8.89667e-70	0.308035	0.506	0.394	2.4884e-65	cont_N-PTC	AP2A2
FNIP1	1.09187e-69	0.304747	0.635	0.541	3.05396e-65	cont_N-PTC	FNIP1
TCEA1	1.17393e-69	0.382405	0.295	0.196	3.28349e-65	cont_N-PTC	TCEA1
GPC5	2.14703e-69	0.989746	0.28	0.2	6.00524e-65	cont_N-PTC	GPC5
LIX1-AS1	2.33544e-69	0.329064	0.151	0.075	6.53222e-65	cont_N-PTC	LIX1-AS1
CDKL1	3.04934e-69	0.292993	0.423	0.296	8.529e-65	cont_N-PTC	CDKL1
AL356599.1	4.30602e-69	0.274877	0.239	0.141	1.20439e-64	cont_N-PTC	AL356599.1
MAP7	5.62681e-69	0.270994	0.626	0.507	1.57382e-64	cont_N-PTC	MAP7
LINC01762	9.03485e-69	0.288328	0.122	0.054	2.52705e-64	cont_N-PTC	LINC01762
CXXC5	2.00859e-68	0.267485	0.202	0.116	5.61804e-64	cont_N-PTC	CXXC5
NUCB1	3.21077e-68	0.271387	0.194	0.11	8.98051e-64	cont_N-PTC	NUCB1
C6orf89	8.30964e-68	0.277266	0.236	0.144	2.32421e-63	cont_N-PTC	C6orf89
CFLAR	8.94105e-68	0.274664	0.657	0.572	2.50081e-63	cont_N-PTC	CFLAR
STXBP2	1.06347e-67	0.262331	0.142	0.071	2.97453e-63	cont_N-PTC	STXBP2
RNF157	1.24752e-67	0.254002	0.159	0.08	3.4893e-63	cont_N-PTC	RNF157
PHF8	2.14076e-67	0.253617	0.256	0.157	5.9877e-63	cont_N-PTC	PHF8
MAPK14	2.26013e-67	0.330857	0.406	0.3	6.32158e-63	cont_N-PTC	MAPK14
NAPEPLD	2.91057e-67	0.267619	0.259	0.158	8.14087e-63	cont_N-PTC	NAPEPLD
DGKZ	3.27674e-67	0.278122	0.154	0.079	9.16504e-63	cont_N-PTC	DGKZ
COQ4	5.37321e-67	0.314716	0.299	0.199	1.50289e-62	cont_N-PTC	COQ4
ZCWPW2	5.73818e-67	0.289216	0.175	0.094	1.60497e-62	cont_N-PTC	ZCWPW2
INTS10	8.33969e-67	0.276498	0.234	0.142	2.33261e-62	cont_N-PTC	INTS10
MAN2C1	1.16019e-66	0.326417	0.241	0.15	3.24504e-62	cont_N-PTC	MAN2C1
TP53I3	2.5717e-66	0.25878	0.126	0.059	7.19305e-62	cont_N-PTC	TP53I3
PIGQ	3.35908e-66	0.275862	0.163	0.087	9.39535e-62	cont_N-PTC	PIGQ
RFFL	3.63396e-66	0.330631	0.412	0.3	1.01642e-61	cont_N-PTC	RFFL
HERC2	4.7128e-66	0.288955	0.52	0.4	1.31817e-61	cont_N-PTC	HERC2
PRPSAP2	9.72828e-66	0.269819	0.276	0.175	2.721e-61	cont_N-PTC	PRPSAP2
PAX2	1.69272e-65	0.314702	0.63	0.53	4.73453e-61	cont_N-PTC	PAX2
GYS1	2.30032e-65	0.272943	0.183	0.101	6.434e-61	cont_N-PTC	GYS1
REXO1	3.42407e-65	0.276113	0.166	0.089	9.57712e-61	cont_N-PTC	REXO1
IARS	4.60418e-65	0.34736	0.31	0.209	1.28779e-60	cont_N-PTC	IARS
GRAMD2B	1.03243e-64	0.274557	0.518	0.396	2.8877e-60	cont_N-PTC	GRAMD2B
AUH	2.6544e-64	0.282649	0.554	0.43	7.42436e-60	cont_N-PTC	AUH
RGS3	3.29674e-64	0.251285	0.2	0.115	9.22097e-60	cont_N-PTC	RGS3
MYRIP	4.33152e-64	0.332859	0.187	0.105	1.21153e-59	cont_N-PTC	MYRIP
CFAP299	8.94945e-64	0.366355	0.209	0.123	2.50316e-59	cont_N-PTC	CFAP299
C1GALT1	2.73661e-63	0.288574	0.461	0.346	7.65429e-59	cont_N-PTC	C1GALT1
ST6GALNAC3	3.0299e-63	0.273021	0.148	0.077	8.47464e-59	cont_N-PTC	ST6GALNAC3
ZNF518A	3.32176e-63	0.300187	0.577	0.464	9.29095e-59	cont_N-PTC	ZNF518A
AL049828.1	6.02052e-63	0.289658	0.502	0.379	1.68394e-58	cont_N-PTC	AL049828.1
WDR59	7.11737e-63	0.298259	0.422	0.312	1.99073e-58	cont_N-PTC	WDR59
GNA12	7.56831e-63	0.298033	0.29	0.194	2.11686e-58	cont_N-PTC	GNA12
NOL8	7.87415e-63	0.263782	0.167	0.09	2.2024e-58	cont_N-PTC	NOL8
IFT88	1.03777e-62	0.273757	0.631	0.515	2.90264e-58	cont_N-PTC	IFT88
EIPR1	1.12397e-62	0.282074	0.243	0.15	3.14375e-58	cont_N-PTC	EIPR1
CPSF7	1.28142e-62	0.253168	0.246	0.155	3.58413e-58	cont_N-PTC	CPSF7
KRIT1	1.94402e-62	0.289794	0.411	0.298	5.43743e-58	cont_N-PTC	KRIT1
RPAP2	2.43844e-62	0.329029	0.451	0.34	6.82031e-58	cont_N-PTC	RPAP2
TAF7	2.47567e-62	0.277749	0.119	0.056	6.92446e-58	cont_N-PTC	TAF7
SAR1B	3.14498e-62	0.251305	0.202	0.119	8.79652e-58	cont_N-PTC	SAR1B
SELENOP	4.09409e-62	0.259675	0.154	0.082	1.14512e-57	cont_N-PTC	SELENOP
FREM1	4.86597e-62	0.36107	0.313	0.213	1.36101e-57	cont_N-PTC	FREM1
NPIPB5	5.34001e-62	0.332855	0.286	0.189	1.4936e-57	cont_N-PTC	NPIPB5
DANT2	5.42252e-62	0.252001	0.823	0.746	1.51668e-57	cont_N-PTC	DANT2
PHF20L1	6.05301e-62	0.287452	0.411	0.302	1.69303e-57	cont_N-PTC	PHF20L1
UPF2	6.20629e-62	0.297826	0.519	0.408	1.7359e-57	cont_N-PTC	UPF2
ACSS3	9.36887e-62	0.291286	0.496	0.381	2.62047e-57	cont_N-PTC	ACSS3
FAM214A	9.90338e-62	0.267194	0.371	0.263	2.76998e-57	cont_N-PTC	FAM214A
PECR	1.1366e-61	0.252668	0.277	0.178	3.17907e-57	cont_N-PTC	PECR
MAPKAP1	1.31017e-61	0.352772	0.574	0.481	3.66455e-57	cont_N-PTC	MAPKAP1
RNF128	1.33474e-61	0.276845	0.163	0.089	3.73326e-57	cont_N-PTC	RNF128
LARP1B	2.74735e-61	0.262176	0.534	0.413	7.68433e-57	cont_N-PTC	LARP1B
TAF1C	4.49417e-61	0.260089	0.136	0.069	1.25702e-56	cont_N-PTC	TAF1C
CNTN3	8.19408e-61	0.301651	0.418	0.309	2.29188e-56	cont_N-PTC	CNTN3
AGBL3	1.20722e-60	0.33904	0.248	0.157	3.3766e-56	cont_N-PTC	AGBL3
ELL	1.21156e-60	0.263534	0.25	0.159	3.38872e-56	cont_N-PTC	ELL
WDR37	1.63264e-60	0.273164	0.29	0.194	4.5665e-56	cont_N-PTC	WDR37
DUS1L	2.50605e-60	0.252649	0.112	0.052	7.00941e-56	cont_N-PTC	DUS1L
PIEZO1	1.01233e-59	0.316178	0.193	0.116	2.8315e-55	cont_N-PTC	PIEZO1
REST	1.87818e-59	0.254611	0.228	0.139	5.25327e-55	cont_N-PTC	REST
GGA2	1.94569e-59	0.286697	0.279	0.187	5.44209e-55	cont_N-PTC	GGA2
TXK	2.13382e-59	0.265443	0.163	0.089	5.9683e-55	cont_N-PTC	TXK
DHRSX	2.24388e-59	0.301929	0.577	0.472	6.27613e-55	cont_N-PTC	DHRSX
JAK2	2.64329e-59	0.329017	0.335	0.24	7.39327e-55	cont_N-PTC	JAK2
SERPINB6	2.69109e-59	0.261057	0.192	0.115	7.52697e-55	cont_N-PTC	SERPINB6
UPP2	3.30779e-59	0.384208	0.238	0.149	9.2519e-55	cont_N-PTC	UPP2
PHKA2	9.14594e-59	0.273993	0.218	0.134	2.55812e-54	cont_N-PTC	PHKA2
TOGARAM1	1.00276e-58	0.252186	0.41	0.297	2.80471e-54	cont_N-PTC	TOGARAM1
PPP1R10	1.34379e-58	0.298057	0.32	0.225	3.75859e-54	cont_N-PTC	PPP1R10
OGDH	1.65298e-58	0.259063	0.472	0.357	4.62339e-54	cont_N-PTC	OGDH
AC053527.2	2.80667e-58	0.252597	0.341	0.234	7.85025e-54	cont_N-PTC	AC053527.2
PABPC4	3.09604e-58	0.309165	0.235	0.153	8.65962e-54	cont_N-PTC	PABPC4
SRSF6	6.79556e-58	0.281126	0.26	0.173	1.90072e-53	cont_N-PTC	SRSF6
IGF2R	2.4462e-57	0.269846	0.509	0.401	6.84203e-53	cont_N-PTC	IGF2R
SCLY	5.89044e-57	0.289331	0.212	0.129	1.64756e-52	cont_N-PTC	SCLY
AP3B1	6.1899e-57	0.259142	0.611	0.504	1.73132e-52	cont_N-PTC	AP3B1
CDK10	1.85492e-56	0.312534	0.354	0.262	5.18822e-52	cont_N-PTC	CDK10
ATP6V0E1	1.88844e-56	0.252073	0.246	0.161	5.28196e-52	cont_N-PTC	ATP6V0E1
RPS27L	3.90476e-56	0.260609	0.184	0.11	1.09216e-51	cont_N-PTC	RPS27L
LEKR1	1.05069e-55	0.272878	0.237	0.148	2.93879e-51	cont_N-PTC	LEKR1
TUG1	3.34271e-55	0.298359	0.323	0.231	9.34957e-51	cont_N-PTC	TUG1
EPS8L2	6.60481e-55	0.274291	0.568	0.475	1.84737e-50	cont_N-PTC	EPS8L2
ZNF155	8.47486e-55	0.255086	0.115	0.056	2.37042e-50	cont_N-PTC	ZNF155
TNIP1	1.12669e-54	0.267694	0.224	0.143	3.15136e-50	cont_N-PTC	TNIP1
IWS1	2.67416e-54	0.266599	0.389	0.287	7.47964e-50	cont_N-PTC	IWS1
RAD50	3.42534e-54	0.292184	0.461	0.358	9.58067e-50	cont_N-PTC	RAD50
MPHOSPH10	1.41436e-53	0.25103	0.114	0.056	3.95595e-49	cont_N-PTC	MPHOSPH10
TMEM131	1.43171e-53	0.269749	0.524	0.426	4.0045e-49	cont_N-PTC	TMEM131
EIF4G1	1.81151e-53	0.308479	0.243	0.164	5.0668e-49	cont_N-PTC	EIF4G1
MYO15B	2.30685e-53	0.301669	0.475	0.384	6.45227e-49	cont_N-PTC	MYO15B
N4BP1	3.97659e-53	0.281495	0.314	0.224	1.11225e-48	cont_N-PTC	N4BP1
CSPP1	5.64783e-53	0.253281	0.578	0.474	1.5797e-48	cont_N-PTC	CSPP1
ZNF277	1.49946e-52	0.258771	0.374	0.272	4.19398e-48	cont_N-PTC	ZNF277
XIAP	1.29833e-51	0.250091	0.373	0.273	3.63142e-47	cont_N-PTC	XIAP
KDM5A	2.92625e-51	0.303455	0.461	0.368	8.18471e-47	cont_N-PTC	KDM5A
ZSWIM8	7.91683e-51	0.260628	0.254	0.172	2.21434e-46	cont_N-PTC	ZSWIM8
TBCA	1.14369e-50	0.253682	0.459	0.364	3.19889e-46	cont_N-PTC	TBCA
YBX3	1.17676e-50	0.279969	0.446	0.362	3.29139e-46	cont_N-PTC	YBX3
TGOLN2	1.46268e-50	0.259718	0.267	0.184	4.09111e-46	cont_N-PTC	TGOLN2
AGAP9	5.84233e-50	0.256053	0.138	0.075	1.6341e-45	cont_N-PTC	AGAP9
LRRC7	1.02004e-49	0.33693	0.173	0.106	2.85304e-45	cont_N-PTC	LRRC7
DDX18	1.46009e-49	0.289495	0.185	0.116	4.08387e-45	cont_N-PTC	DDX18
CHD4	1.70434e-49	0.29357	0.312	0.228	4.76703e-45	cont_N-PTC	CHD4
ERP44	4.12305e-49	0.28094	0.343	0.252	1.15322e-44	cont_N-PTC	ERP44
OPTN	4.23761e-49	0.268032	0.291	0.206	1.18526e-44	cont_N-PTC	OPTN
ECHDC2	1.1786e-48	0.266716	0.575	0.49	3.29655e-44	cont_N-PTC	ECHDC2
IP6K2	6.23671e-48	0.252233	0.337	0.248	1.74441e-43	cont_N-PTC	IP6K2
ZC3H13	6.96497e-48	0.28146	0.392	0.299	1.9481e-43	cont_N-PTC	ZC3H13
FAM50A	2.51884e-47	0.269897	0.125	0.069	7.04521e-43	cont_N-PTC	FAM50A
BAZ2A	4.181e-47	0.266532	0.284	0.201	1.16942e-42	cont_N-PTC	BAZ2A
CD58	6.99589e-47	0.282633	0.245	0.171	1.95675e-42	cont_N-PTC	CD58
MAST2	2.31626e-46	0.254762	0.356	0.266	6.47857e-42	cont_N-PTC	MAST2
BPTF	3.06648e-46	0.275978	0.712	0.64	8.57695e-42	cont_N-PTC	BPTF
PLCL2	4.02593e-46	0.264214	0.507	0.413	1.12605e-41	cont_N-PTC	PLCL2
ORMDL1	4.76312e-46	0.290592	0.245	0.171	1.33225e-41	cont_N-PTC	ORMDL1
TLN2	4.01211e-45	0.256477	0.67	0.585	1.12219e-40	cont_N-PTC	TLN2
CROCC	4.94651e-44	0.267291	0.209	0.139	1.38354e-39	cont_N-PTC	CROCC
RESF1	1.35365e-43	0.292066	0.229	0.159	3.78616e-39	cont_N-PTC	RESF1
FXYD2	1.79787e-43	0.420945	0.31	0.234	5.02865e-39	cont_N-PTC	FXYD2
SREK1	4.86797e-43	0.261826	0.502	0.411	1.36157e-38	cont_N-PTC	SREK1
ESR1	1.00783e-42	0.332907	0.322	0.247	2.81889e-38	cont_N-PTC	ESR1
ZFC3H1	1.38214e-42	0.261485	0.445	0.359	3.86586e-38	cont_N-PTC	ZFC3H1
DPP4	1.69067e-42	0.296161	0.148	0.089	4.7288e-38	cont_N-PTC	DPP4
PLXNB2	1.24515e-41	0.274002	0.289	0.216	3.48269e-37	cont_N-PTC	PLXNB2
ERCC5	1.51671e-41	0.269693	0.26	0.185	4.24224e-37	cont_N-PTC	ERCC5
BDP1	1.89333e-41	0.275472	0.54	0.452	5.29565e-37	cont_N-PTC	BDP1
CWC25	2.18542e-40	0.261797	0.191	0.126	6.11263e-36	cont_N-PTC	CWC25
ESF1	2.19596e-40	0.264301	0.355	0.269	6.1421e-36	cont_N-PTC	ESF1
CASP8AP2	3.39325e-40	0.253009	0.212	0.142	9.49091e-36	cont_N-PTC	CASP8AP2
STK25	1.37939e-38	0.250159	0.206	0.142	3.85816e-34	cont_N-PTC	STK25
DDX46	6.24622e-38	0.254265	0.45	0.362	1.74707e-33	cont_N-PTC	DDX46
HEXD	2.1873e-36	0.294495	0.24	0.175	6.11788e-32	cont_N-PTC	HEXD
NCOA7	3.0858e-36	0.257484	0.564	0.5	8.63097e-32	cont_N-PTC	NCOA7
ABR	4.94702e-35	0.271686	0.208	0.147	1.38368e-30	cont_N-PTC	ABR
CLPTM1L	2.33836e-34	0.259943	0.223	0.161	6.54039e-30	cont_N-PTC	CLPTM1L
ERBB4	3.56699e-34	0.297707	0.518	0.475	9.97687e-30	cont_N-PTC	ERBB4
TET2	2.29048e-33	0.260853	0.419	0.348	6.40646e-29	cont_N-PTC	TET2
RFX7	6.71966e-33	0.253995	0.5	0.427	1.87949e-28	cont_N-PTC	RFX7
MGST1	1.16335e-32	0.277807	0.304	0.239	3.2539e-28	cont_N-PTC	MGST1
LINC02068	4.65897e-25	0.263334	0.114	0.074	1.30311e-20	cont_N-PTC	LINC02068
RHOBTB3	1.53225e-23	0.259027	0.262	0.206	4.28572e-19	cont_N-PTC	RHOBTB3
WNK1	8.08913e-23	0.298164	0.54	0.492	2.26253e-18	cont_N-PTC	WNK1
NXNL2	8.15515e-16	0.421041	0.109	0.08	2.28099e-11	cont_N-PTC	NXNL2
SLC8A1	5.48634e-07	0.275729	0.475	0.488	0.0153453	cont_N-PTC	SLC8A1
NAV3	3.69225e-06	0.276213	0.149	0.134	0.103272	cont_N-PTC	NAV3
SLIT3	0.0012586	0.374292	0.203	0.203	1	cont_N-PTC	SLIT3
DCC	0	2.99238	0.556	0.095	0	cont_FR-PTC	DCC
AC016383.2	0	2.6038	0.489	0.042	0	cont_FR-PTC	AC016383.2
LINC02384	1.44375e-125	0.632471	0.124	0.012	4.03816e-121	cont_FR-PTC	LINC02384
SLC9A9	2.97766e-115	1.7679	0.343	0.096	8.32852e-111	cont_FR-PTC	SLC9A9
UBC	6.10925e-100	0.955862	0.305	0.082	1.70876e-95	cont_FR-PTC	UBC
CRYAB	2.96576e-92	1.52737	0.39	0.145	8.29523e-88	cont_FR-PTC	CRYAB
HSPA1A	8.77105e-80	0.482753	0.105	0.014	2.45326e-75	cont_FR-PTC	HSPA1A
RHEX	5.02576e-71	1.42478	0.79	0.568	1.40571e-66	cont_FR-PTC	RHEX
MT-ND61	3.25186e-67	0.711006	0.29	0.094	9.09545e-63	cont_FR-PTC	MT-ND6
FAM135B	7.41681e-66	1.10661	0.347	0.133	2.07448e-61	cont_FR-PTC	FAM135B
AC005323.2	4.75166e-65	0.713575	0.105	0.016	1.32904e-60	cont_FR-PTC	AC005323.2
PLA2G4C	3.10092e-63	0.908336	0.273	0.091	8.67326e-59	cont_FR-PTC	PLA2G4C
MAL	2.01171e-61	0.86533	0.255	0.082	5.62676e-57	cont_FR-PTC	MAL
MEG3	5.25784e-61	1.45757	0.316	0.123	1.47062e-56	cont_FR-PTC	MEG3
SLC5A8	4.36495e-60	0.709478	0.105	0.018	1.22088e-55	cont_FR-PTC	SLC5A8
RPL411	6.92392e-57	0.644571	0.319	0.121	1.93662e-52	cont_FR-PTC	RPL41
C5orf67	2.09192e-55	0.87718	0.212	0.063	5.85111e-51	cont_FR-PTC	C5orf67
PLCL11	2.26199e-50	0.868438	0.864	0.703	6.32678e-46	cont_FR-PTC	PLCL1
FTH11	1.74326e-49	0.675793	0.314	0.128	4.8759e-45	cont_FR-PTC	FTH1
IL12RB2	3.68289e-46	0.464112	0.114	0.025	1.0301e-41	cont_FR-PTC	IL12RB2
AL096799.1	1.8206e-45	0.859215	0.155	0.043	5.09221e-41	cont_FR-PTC	AL096799.1
KNG11	5.66387e-45	0.581136	0.242	0.088	1.58418e-40	cont_FR-PTC	KNG1
DUSP1	5.28481e-44	0.786744	0.326	0.146	1.47816e-39	cont_FR-PTC	DUSP1
EIF1	7.76934e-44	0.506912	0.218	0.077	2.17308e-39	cont_FR-PTC	EIF1
UGT2B7	1.54119e-43	0.914944	0.767	0.64	4.31071e-39	cont_FR-PTC	UGT2B7
JUN	2.74967e-43	0.829253	0.26	0.106	7.69082e-39	cont_FR-PTC	JUN
NRCAM	9.5717e-43	0.858499	0.232	0.088	2.67721e-38	cont_FR-PTC	NRCAM
ZFP36	1.33231e-42	0.80153	0.287	0.126	3.72646e-38	cont_FR-PTC	ZFP36
RPL121	1.29659e-41	0.356165	0.187	0.061	3.62656e-37	cont_FR-PTC	RPL12
HIST1H2AC	1.9839e-41	0.941911	0.141	0.04	5.54897e-37	cont_FR-PTC	HIST1H2AC
UMOD1	9.57382e-41	0.826075	0.242	0.091	2.6778e-36	cont_FR-PTC	UMOD
ZNF385B1	1.36694e-39	0.861832	0.557	0.369	3.82333e-35	cont_FR-PTC	ZNF385B
FOS	1.95167e-39	0.716441	0.217	0.081	5.45883e-35	cont_FR-PTC	FOS
EGOT	1.18862e-38	0.802915	0.241	0.097	3.32457e-34	cont_FR-PTC	EGOT
B2M1	1.74473e-38	0.475001	0.35	0.163	4.88e-34	cont_FR-PTC	B2M
PRUNE2	8.15728e-38	0.745044	0.776	0.668	2.28159e-33	cont_FR-PTC	PRUNE2
DSCAML1	4.58169e-36	0.893819	0.529	0.352	1.2815e-31	cont_FR-PTC	DSCAML1
ANO9	7.42694e-36	0.7626	0.21	0.083	2.07732e-31	cont_FR-PTC	ANO9
NFKBIA1	7.59804e-36	0.874305	0.262	0.117	2.12517e-31	cont_FR-PTC	NFKBIA
RPL261	6.97659e-35	0.425224	0.193	0.071	1.95135e-30	cont_FR-PTC	RPL26
NAV2	6.25556e-33	0.531068	0.349	0.179	1.74968e-28	cont_FR-PTC	NAV2
TBC1D4	6.75976e-33	0.933964	0.558	0.376	1.89071e-28	cont_FR-PTC	TBC1D4
NEBL	2.18241e-32	0.870543	0.574	0.404	6.10419e-28	cont_FR-PTC	NEBL
EEF1A11	3.49295e-32	0.644448	0.508	0.3	9.76979e-28	cont_FR-PTC	EEF1A1
NFKB2	5.34921e-32	0.488218	0.134	0.042	1.49617e-27	cont_FR-PTC	NFKB2
AC079352.1	3.37258e-31	0.760958	0.73	0.603	9.43311e-27	cont_FR-PTC	AC079352.1
JUND	5.49137e-31	0.512222	0.264	0.123	1.53594e-26	cont_FR-PTC	JUND
LINC00621	6.33243e-31	0.992572	0.3	0.152	1.77118e-26	cont_FR-PTC	LINC00621
FOXP2	7.09355e-31	0.696709	0.623	0.465	1.98407e-26	cont_FR-PTC	FOXP2
PTH2R1	3.60329e-30	0.453285	0.985	0.962	1.00784e-25	cont_FR-PTC	PTH2R
SEMA5A	9.33752e-30	0.906042	0.602	0.467	2.6117e-25	cont_FR-PTC	SEMA5A
GPM6A	1.51768e-29	0.806673	0.146	0.052	4.24496e-25	cont_FR-PTC	GPM6A
NR4A1	2.19625e-29	0.544169	0.125	0.04	6.14291e-25	cont_FR-PTC	NR4A1
RPLP11	6.09989e-29	0.379679	0.252	0.114	1.70614e-24	cont_FR-PTC	RPLP1
TMEM72	1.70299e-28	0.289082	0.103	0.029	4.76328e-24	cont_FR-PTC	TMEM72
RPL101	3.07723e-28	0.343285	0.218	0.094	8.60702e-24	cont_FR-PTC	RPL10
IER2	1.20045e-27	0.466911	0.158	0.06	3.35765e-23	cont_FR-PTC	IER2
TRAF1	1.63312e-26	0.68774	0.125	0.043	4.56783e-22	cont_FR-PTC	TRAF1
DCLK1	1.94885e-26	0.824619	0.212	0.097	5.45094e-22	cont_FR-PTC	DCLK1
CCDC178	2.37791e-26	0.751153	0.343	0.196	6.65101e-22	cont_FR-PTC	CCDC178
RPS7	2.47759e-26	0.36584	0.17	0.068	6.92982e-22	cont_FR-PTC	RPS7
GDF15	3.35449e-26	0.602233	0.224	0.104	9.3825e-22	cont_FR-PTC	GDF15
RBPMS	4.46345e-26	0.528652	0.897	0.859	1.24843e-21	cont_FR-PTC	RBPMS
NRG1	4.77615e-26	0.924325	0.546	0.397	1.33589e-21	cont_FR-PTC	NRG1
RPS241	1.42725e-25	0.48764	0.271	0.138	3.99203e-21	cont_FR-PTC	RPS24
RACK11	1.50727e-25	0.361173	0.203	0.089	4.21584e-21	cont_FR-PTC	RACK1
RPS181	1.65402e-25	0.369494	0.193	0.082	4.62629e-21	cont_FR-PTC	RPS18
AC083862.3	2.53937e-25	0.560904	0.174	0.073	7.10261e-21	cont_FR-PTC	AC083862.3
ANKRD6	3.90257e-25	0.675023	0.415	0.268	1.09155e-20	cont_FR-PTC	ANKRD6
MYRFL	8.18356e-25	0.644289	0.245	0.122	2.28894e-20	cont_FR-PTC	MYRFL
ZBTB46	9.96858e-25	0.576271	0.266	0.14	2.78821e-20	cont_FR-PTC	ZBTB46
COL23A1	1.04955e-24	0.751429	0.343	0.202	2.93559e-20	cont_FR-PTC	COL23A1
AL157931.1	1.43279e-24	0.516593	0.153	0.061	4.0075e-20	cont_FR-PTC	AL157931.1
MIR3936HG	2.30279e-24	0.553176	0.585	0.429	6.4409e-20	cont_FR-PTC	MIR3936HG
NLGN4Y1	8.03895e-24	0.504112	0.273	0.142	2.2485e-19	cont_FR-PTC	NLGN4Y
MEG8	8.25957e-24	1.20617	0.228	0.116	2.3102e-19	cont_FR-PTC	MEG8
MTRNR2L121	1.05805e-23	0.441451	0.181	0.079	2.95937e-19	cont_FR-PTC	MTRNR2L12
STOX2	1.78408e-23	0.495507	0.7	0.544	4.99008e-19	cont_FR-PTC	STOX2
TPT11	2.00954e-23	0.459717	0.281	0.149	5.62068e-19	cont_FR-PTC	TPT1
TLL1	3.171e-23	0.702213	0.309	0.177	8.86929e-19	cont_FR-PTC	TLL1
RORA	3.58411e-23	0.388829	0.972	0.941	1.00248e-18	cont_FR-PTC	RORA
PARD3B	4.01798e-23	0.410981	0.893	0.837	1.12383e-18	cont_FR-PTC	PARD3B
RPL111	9.57332e-23	0.402065	0.179	0.079	2.67766e-18	cont_FR-PTC	RPL11
RPL30	9.95367e-23	0.26295	0.103	0.034	2.78404e-18	cont_FR-PTC	RPL30
ZBTB161	2.5562e-22	0.429476	0.82	0.665	7.1497e-18	cont_FR-PTC	ZBTB16
CD74	3.99059e-22	0.281127	0.12	0.043	1.11617e-17	cont_FR-PTC	CD74
MYO3A	6.64669e-22	0.545205	0.233	0.117	1.85908e-17	cont_FR-PTC	MYO3A
RPS61	6.67686e-22	0.376884	0.236	0.118	1.86752e-17	cont_FR-PTC	RPS6
FXYD21	8.11908e-22	0.542848	0.412	0.264	2.27091e-17	cont_FR-PTC	FXYD2
MT-ND4L1	9.37097e-22	0.287322	0.145	0.058	2.62106e-17	cont_FR-PTC	MT-ND4L
HSP90AA11	1.01775e-21	0.730976	0.464	0.319	2.84665e-17	cont_FR-PTC	HSP90AA1
PANTR1	1.21706e-21	0.543132	0.259	0.14	3.40411e-17	cont_FR-PTC	PANTR1
CSMD11	1.69814e-21	0.570324	0.162	0.071	4.7497e-17	cont_FR-PTC	CSMD1
AC018467.11	2.71776e-21	0.763768	0.541	0.407	7.60158e-17	cont_FR-PTC	AC018467.1
ARHGAP26	2.89923e-21	0.619305	0.703	0.642	8.10916e-17	cont_FR-PTC	ARHGAP26
IMMP2L	5.97757e-21	0.387149	0.937	0.89	1.67193e-16	cont_FR-PTC	IMMP2L
SQSTM1	7.35719e-21	0.703287	0.281	0.167	2.05781e-16	cont_FR-PTC	SQSTM1
TTLL7	8.9149e-21	0.543228	0.318	0.185	2.4935e-16	cont_FR-PTC	TTLL7
UTY1	1.15552e-20	0.448357	0.436	0.275	3.23198e-16	cont_FR-PTC	UTY
CACNB2	1.23447e-20	0.521145	0.315	0.185	3.4528e-16	cont_FR-PTC	CACNB2
PDE4D	1.63657e-20	0.258567	0.994	0.989	4.57749e-16	cont_FR-PTC	PDE4D
RPS121	1.8256e-20	0.285019	0.142	0.058	5.10621e-16	cont_FR-PTC	RPS12
ACTB	2.12828e-20	0.541631	0.36	0.22	5.95281e-16	cont_FR-PTC	ACTB
CASR	2.7527e-20	0.612249	0.274	0.15	7.6993e-16	cont_FR-PTC	CASR
TMEM178B	3.27477e-20	0.692495	0.613	0.513	9.15953e-16	cont_FR-PTC	TMEM178B
RPL51	7.41118e-20	0.395557	0.208	0.104	2.07291e-15	cont_FR-PTC	RPL5
ZDHHC14	7.841e-20	0.573668	0.436	0.304	2.19313e-15	cont_FR-PTC	ZDHHC14
PTPRM	1.31418e-19	0.407787	0.9	0.882	3.67575e-15	cont_FR-PTC	PTPRM
HSP90AB11	2.39018e-19	0.444189	0.262	0.146	6.68533e-15	cont_FR-PTC	HSP90AB1
VIM	5.24225e-19	0.327544	0.172	0.08	1.46626e-14	cont_FR-PTC	VIM
ADAMTS9-AS11	6.53214e-19	0.621956	0.688	0.576	1.82704e-14	cont_FR-PTC	ADAMTS9-AS1
AKR1C1	6.62079e-19	0.424278	0.103	0.038	1.85184e-14	cont_FR-PTC	AKR1C1
H3F3A	7.48435e-19	0.313357	0.163	0.075	2.09337e-14	cont_FR-PTC	H3F3A
SLC39A8	1.50734e-18	0.514562	0.127	0.052	4.21604e-14	cont_FR-PTC	SLC39A8
RPS81	1.96327e-18	0.331626	0.177	0.085	5.49126e-14	cont_FR-PTC	RPS8
PHYHIPL	1.96646e-18	0.640314	0.377	0.251	5.50018e-14	cont_FR-PTC	PHYHIPL
RPL91	1.98551e-18	0.342132	0.221	0.115	5.55346e-14	cont_FR-PTC	RPL9
FGF14	2.29814e-18	0.778927	0.328	0.211	6.42789e-14	cont_FR-PTC	FGF14
CLCN51	3.14167e-18	0.528444	0.496	0.357	8.78724e-14	cont_FR-PTC	CLCN5
ATP1A11	3.28169e-18	0.570971	0.529	0.387	9.17888e-14	cont_FR-PTC	ATP1A1
BTG1	3.41744e-18	0.281786	0.12	0.048	9.55858e-14	cont_FR-PTC	BTG1
RPL15	6.66305e-18	0.257364	0.141	0.061	1.86366e-13	cont_FR-PTC	RPL15
RPS141	6.86623e-18	0.395205	0.187	0.093	1.92049e-13	cont_FR-PTC	RPS14
LGALSL-DT	7.56155e-18	0.48313	0.222	0.117	2.11497e-13	cont_FR-PTC	LGALSL-DT
TMEM38B	7.59362e-18	0.386556	0.159	0.073	2.12394e-13	cont_FR-PTC	TMEM38B
LINC017621	7.73563e-18	0.354521	0.173	0.082	2.16366e-13	cont_FR-PTC	LINC01762
SIM1	9.73551e-18	0.387521	0.222	0.118	2.72302e-13	cont_FR-PTC	SIM1
RFTN1	1.94767e-17	0.679813	0.221	0.125	5.44763e-13	cont_FR-PTC	RFTN1
LINC01606	2.61381e-17	0.352249	0.146	0.066	7.31083e-13	cont_FR-PTC	LINC01606
ANK3	6.28888e-17	0.396553	0.931	0.933	1.759e-12	cont_FR-PTC	ANK3
PAPLN	7.11055e-17	0.535435	0.578	0.473	1.98882e-12	cont_FR-PTC	PAPLN
RPL33	7.15658e-17	0.462088	0.194	0.101	2.00169e-12	cont_FR-PTC	RPL3
DEFB11	8.63758e-17	0.390162	0.205	0.107	2.41593e-12	cont_FR-PTC	DEFB1
RPS27A	1.12963e-16	0.291631	0.143	0.065	3.15958e-12	cont_FR-PTC	RPS27A
RPL371	2.28783e-16	0.396025	0.203	0.108	6.39906e-12	cont_FR-PTC	RPL37
GPX4	2.56272e-16	0.448165	0.229	0.131	7.16793e-12	cont_FR-PTC	GPX4
SEMA6A	2.98381e-16	0.55279	0.368	0.25	8.3457e-12	cont_FR-PTC	SEMA6A
TMEM213	3.29907e-16	0.269095	0.145	0.067	9.22749e-12	cont_FR-PTC	TMEM213
OGT	3.85937e-16	0.498978	0.425	0.318	1.07947e-11	cont_FR-PTC	OGT
IL17RB1	3.98204e-16	0.459503	0.18	0.093	1.11378e-11	cont_FR-PTC	IL17RB
COBL1	4.22965e-16	0.447297	0.594	0.481	1.18303e-11	cont_FR-PTC	COBL
CACNA2D3	4.67895e-16	0.512803	0.399	0.268	1.3087e-11	cont_FR-PTC	CACNA2D3
RPL37A1	4.92451e-16	0.361791	0.208	0.112	1.37738e-11	cont_FR-PTC	RPL37A
RPL391	5.07762e-16	0.329065	0.177	0.09	1.42021e-11	cont_FR-PTC	RPL39
ADAMTS9-AS2	7.55716e-16	0.448663	0.807	0.724	2.11374e-11	cont_FR-PTC	ADAMTS9-AS2
ATP1B11	7.65202e-16	0.510274	0.654	0.543	2.14027e-11	cont_FR-PTC	ATP1B1
POU3F3	7.68177e-16	0.394983	0.176	0.09	2.14859e-11	cont_FR-PTC	POU3F3
ATP6V0B1	7.93634e-16	0.31442	0.138	0.063	2.21979e-11	cont_FR-PTC	ATP6V0B
TJP2	1.05397e-15	0.596831	0.584	0.495	2.94796e-11	cont_FR-PTC	TJP2
CERNA2	1.29668e-15	0.447834	0.108	0.045	3.62683e-11	cont_FR-PTC	CERNA2
RPL131	1.57677e-15	0.361235	0.314	0.193	4.41023e-11	cont_FR-PTC	RPL13
PDK41	1.86015e-15	0.601815	0.543	0.38	5.20285e-11	cont_FR-PTC	PDK4
RPL341	3.06342e-15	0.319658	0.219	0.122	8.56839e-11	cont_FR-PTC	RPL34
AGBL4	3.28706e-15	0.587804	0.726	0.658	9.19389e-11	cont_FR-PTC	AGBL4
ABHD11	3.45037e-15	0.457651	0.139	0.067	9.65068e-11	cont_FR-PTC	ABHD11
AL159156.1	3.51002e-15	0.344908	0.105	0.044	9.81753e-11	cont_FR-PTC	AL159156.1
KCTD81	3.55249e-15	0.570391	0.226	0.13	9.93632e-11	cont_FR-PTC	KCTD8
SLC22A241	4.34762e-15	0.408438	0.187	0.098	1.21603e-10	cont_FR-PTC	SLC22A24
TBL1Y	6.16769e-15	0.258716	0.105	0.044	1.7251e-10	cont_FR-PTC	TBL1Y
KLF6	9.91486e-15	0.511732	0.572	0.485	2.77319e-10	cont_FR-PTC	KLF6
RPL81	1.15423e-14	0.301545	0.191	0.103	3.22839e-10	cont_FR-PTC	RPL8
TMEM52B1	1.51901e-14	0.369379	0.166	0.085	4.24867e-10	cont_FR-PTC	TMEM52B
KCNQ1	1.53018e-14	0.305303	0.15	0.074	4.2799e-10	cont_FR-PTC	KCNQ1
RPS20	1.63151e-14	0.26425	0.132	0.062	4.56334e-10	cont_FR-PTC	RPS20
MTURN	1.94285e-14	0.340345	0.152	0.076	5.43415e-10	cont_FR-PTC	MTURN
PIWIL4	1.97411e-14	0.353289	0.145	0.071	5.52158e-10	cont_FR-PTC	PIWIL4
RPL24	5.72139e-14	0.263717	0.122	0.057	1.60027e-09	cont_FR-PTC	RPL24
TEX41	7.29367e-14	0.399585	0.36	0.237	2.04004e-09	cont_FR-PTC	TEX41
ATF3	1.41986e-13	0.810704	0.212	0.128	3.97135e-09	cont_FR-PTC	ATF3
LINC01948	1.57735e-13	0.421529	0.184	0.101	4.41184e-09	cont_FR-PTC	LINC01948
H3F3B	1.60659e-13	0.365018	0.183	0.101	4.49362e-09	cont_FR-PTC	H3F3B
MT-ND21	1.68881e-13	0.265856	0.127	0.059	4.72359e-09	cont_FR-PTC	MT-ND2
RPS271	1.73102e-13	0.375709	0.152	0.077	4.84166e-09	cont_FR-PTC	RPS27
RPL61	1.73255e-13	0.32699	0.162	0.085	4.84594e-09	cont_FR-PTC	RPL6
ACTG1	1.85679e-13	0.341277	0.293	0.183	5.19345e-09	cont_FR-PTC	ACTG1
WSB1	1.96499e-13	0.322093	0.61	0.478	5.49607e-09	cont_FR-PTC	WSB1
CNTN4	2.24237e-13	0.468153	0.768	0.714	6.27191e-09	cont_FR-PTC	CNTN4
LIPC	2.36979e-13	0.543254	0.187	0.106	6.62829e-09	cont_FR-PTC	LIPC
EPB41L1	2.48604e-13	0.441293	0.506	0.404	6.95346e-09	cont_FR-PTC	EPB41L1
FGF13	3.17289e-13	0.546492	0.405	0.298	8.87458e-09	cont_FR-PTC	FGF13
INSR1	3.41906e-13	0.333092	0.803	0.719	9.56311e-09	cont_FR-PTC	INSR
COL19A11	4.38431e-13	0.603544	0.193	0.111	1.22629e-08	cont_FR-PTC	COL19A1
ABCA3	4.48903e-13	0.326284	0.12	0.056	1.25558e-08	cont_FR-PTC	ABCA3
RPL7	5.76868e-13	0.268617	0.159	0.083	1.6135e-08	cont_FR-PTC	RPL7
RPS281	7.83778e-13	0.297439	0.158	0.083	2.19223e-08	cont_FR-PTC	RPS28
IVNS1ABP	8.04709e-13	0.403492	0.371	0.255	2.25077e-08	cont_FR-PTC	IVNS1ABP
ITM2B	8.51808e-13	0.394323	0.499	0.386	2.38251e-08	cont_FR-PTC	ITM2B
AC092078.21	9.21694e-13	0.281845	0.121	0.057	2.57798e-08	cont_FR-PTC	AC092078.2
TNNI3K	1.34033e-12	0.26061	0.146	0.074	3.7489e-08	cont_FR-PTC	TNNI3K
LINC02532	1.87657e-12	0.38476	0.819	0.795	5.24877e-08	cont_FR-PTC	LINC02532
VCAM1	1.99633e-12	1.05202	0.321	0.239	5.58374e-08	cont_FR-PTC	VCAM1
MT-ND51	2.23302e-12	0.443694	0.18	0.102	6.24577e-08	cont_FR-PTC	MT-ND5
FRMD31	2.2905e-12	0.369184	0.594	0.475	6.40652e-08	cont_FR-PTC	FRMD3
SLC3A1	2.50081e-12	0.455225	0.546	0.454	6.99477e-08	cont_FR-PTC	SLC3A1
FBXL7	2.56996e-12	0.555094	0.331	0.233	7.18818e-08	cont_FR-PTC	FBXL7
SGK11	2.87015e-12	0.409083	0.208	0.125	8.02782e-08	cont_FR-PTC	SGK1
SCNN1A	3.23363e-12	0.357289	0.221	0.134	9.04447e-08	cont_FR-PTC	SCNN1A
NRG3	4.31149e-12	0.432056	0.616	0.507	1.20592e-07	cont_FR-PTC	NRG3
FNBP1	4.3508e-12	0.617859	0.433	0.359	1.21692e-07	cont_FR-PTC	FNBP1
AK3	4.71295e-12	0.414655	0.47	0.359	1.31821e-07	cont_FR-PTC	AK3
VAV31	4.82984e-12	0.575157	0.467	0.374	1.35091e-07	cont_FR-PTC	VAV3
KIAA1217	5.34155e-12	0.384031	0.765	0.706	1.49403e-07	cont_FR-PTC	KIAA1217
APBB1IP	5.88061e-12	0.483605	0.366	0.267	1.64481e-07	cont_FR-PTC	APBB1IP
USP9Y1	6.54021e-12	0.358761	0.367	0.253	1.8293e-07	cont_FR-PTC	USP9Y
HHLA2	8.25293e-12	0.598591	0.145	0.079	2.30835e-07	cont_FR-PTC	HHLA2
FAAH2	9.65717e-12	0.493592	0.395	0.296	2.70111e-07	cont_FR-PTC	FAAH2
MYRIP1	1.04888e-11	0.517684	0.224	0.14	2.93371e-07	cont_FR-PTC	MYRIP
UPK3BL1	1.14878e-11	0.352917	0.153	0.084	3.21315e-07	cont_FR-PTC	UPK3BL1
RPS91	1.18267e-11	0.25598	0.174	0.098	3.30793e-07	cont_FR-PTC	RPS9
MTMR10	1.20075e-11	0.530206	0.405	0.317	3.3585e-07	cont_FR-PTC	MTMR10
AL050309.1	1.23044e-11	0.384313	0.686	0.604	3.44155e-07	cont_FR-PTC	AL050309.1
SATB2	1.2465e-11	0.760599	0.255	0.168	3.48645e-07	cont_FR-PTC	SATB2
RPS3A1	1.24819e-11	0.273557	0.143	0.076	3.49119e-07	cont_FR-PTC	RPS3A
GADD45B	1.72526e-11	0.400645	0.155	0.086	4.82556e-07	cont_FR-PTC	GADD45B
NUAK2	2.0759e-11	0.854709	0.215	0.139	5.8063e-07	cont_FR-PTC	NUAK2
EGF1	2.74049e-11	0.448288	0.312	0.204	7.66516e-07	cont_FR-PTC	EGF
LINC016221	3.09235e-11	0.318438	0.473	0.35	8.64931e-07	cont_FR-PTC	LINC01622
UGT2A3	4.36177e-11	0.548492	0.374	0.289	1.21999e-06	cont_FR-PTC	UGT2A3
CAPN12	8.25922e-11	0.390708	0.437	0.338	2.3101e-06	cont_FR-PTC	CAPN12
TRAF2	9.03607e-11	0.300914	0.108	0.053	2.52739e-06	cont_FR-PTC	TRAF2
AKAP12	1.16625e-10	0.614511	0.477	0.399	3.262e-06	cont_FR-PTC	AKAP12
PPP1R26-AS11	1.26681e-10	0.455693	0.269	0.178	3.54327e-06	cont_FR-PTC	PPP1R26-AS1
PRKX	1.36439e-10	0.276102	0.246	0.158	3.81619e-06	cont_FR-PTC	PRKX
RPL361	1.89412e-10	0.269739	0.201	0.122	5.29785e-06	cont_FR-PTC	RPL36
SPAG9	2.10335e-10	0.417246	0.7	0.655	5.88306e-06	cont_FR-PTC	SPAG9
SPON1	2.27278e-10	0.470818	0.138	0.077	6.35696e-06	cont_FR-PTC	SPON1
RPS25	2.33749e-10	0.273334	0.12	0.062	6.53797e-06	cont_FR-PTC	RPS25
PICALM	2.74484e-10	0.372646	0.796	0.798	7.67731e-06	cont_FR-PTC	PICALM
LINC02471	2.77302e-10	0.431631	0.173	0.102	7.75615e-06	cont_FR-PTC	LINC02471
UGT8	2.77354e-10	0.269978	0.155	0.087	7.75759e-06	cont_FR-PTC	UGT8
MOB3B	2.92182e-10	0.475068	0.357	0.272	8.17233e-06	cont_FR-PTC	MOB3B
LINC01320	3.22396e-10	0.355115	0.838	0.845	9.01743e-06	cont_FR-PTC	LINC01320
STK32B	3.3097e-10	0.405181	0.515	0.418	9.25723e-06	cont_FR-PTC	STK32B
LINC015151	4.0091e-10	0.342757	0.588	0.492	1.12135e-05	cont_FR-PTC	LINC01515
GABPB1-AS1	4.01941e-10	0.424526	0.356	0.27	1.12423e-05	cont_FR-PTC	GABPB1-AS1
GNGT11	5.57426e-10	0.516357	0.37	0.281	1.55912e-05	cont_FR-PTC	GNGT1
PCDH91	6.6621e-10	0.463652	0.264	0.18	1.86339e-05	cont_FR-PTC	PCDH9
ADAMTS17	7.96493e-10	0.307181	0.149	0.084	2.22779e-05	cont_FR-PTC	ADAMTS17
AGMO1	8.67065e-10	0.409487	0.459	0.362	2.42518e-05	cont_FR-PTC	AGMO
RASSF41	9.72358e-10	0.37371	0.615	0.503	2.71968e-05	cont_FR-PTC	RASSF4
SFMBT2	1.01726e-09	0.326562	0.166	0.1	2.84528e-05	cont_FR-PTC	SFMBT2
EEF1D1	1.25689e-09	0.31456	0.245	0.166	3.51553e-05	cont_FR-PTC	EEF1D
LPIN2	1.43549e-09	0.687771	0.442	0.379	4.01508e-05	cont_FR-PTC	LPIN2
LINC01505	1.46593e-09	0.416833	0.153	0.09	4.10021e-05	cont_FR-PTC	LINC01505
FAM171A1	1.55024e-09	0.321846	0.343	0.245	4.33601e-05	cont_FR-PTC	FAM171A1
MYO9A	1.7692e-09	0.316108	0.826	0.789	4.94846e-05	cont_FR-PTC	MYO9A
SLC22A3	1.7861e-09	0.307752	0.176	0.106	4.99573e-05	cont_FR-PTC	SLC22A3
AC003984.1	2.67771e-09	0.461161	0.274	0.193	7.48955e-05	cont_FR-PTC	AC003984.1
CCND3	3.44977e-09	0.364661	0.357	0.269	9.64902e-05	cont_FR-PTC	CCND3
C5AR1	4.04773e-09	0.284577	0.121	0.067	0.000113215	cont_FR-PTC	C5AR1
ACE21	4.66377e-09	0.276152	0.15	0.087	0.000130446	cont_FR-PTC	ACE2
MAGI1	4.69944e-09	0.275759	0.855	0.84	0.000131443	cont_FR-PTC	MAGI1
SLC12A11	4.8878e-09	0.52625	0.241	0.161	0.000136712	cont_FR-PTC	SLC12A1
EGR1	6.30488e-09	0.343419	0.243	0.168	0.000176348	cont_FR-PTC	EGR1
LIFR1	1.05426e-08	0.522068	0.485	0.406	0.000294876	cont_FR-PTC	LIFR
PNPLA2	1.09395e-08	0.340361	0.187	0.121	0.000305977	cont_FR-PTC	PNPLA2
TENM3	1.10342e-08	0.393997	0.266	0.19	0.000308627	cont_FR-PTC	TENM3
UBE2D2	1.23586e-08	0.414719	0.57	0.528	0.000345669	cont_FR-PTC	UBE2D2
SLC28A11	1.28946e-08	0.274678	0.567	0.461	0.000360662	cont_FR-PTC	SLC28A1
SPINT1	1.31849e-08	0.26029	0.114	0.063	0.000368782	cont_FR-PTC	SPINT1
AC090630.1	1.41536e-08	0.288748	0.111	0.06	0.000395875	cont_FR-PTC	AC090630.1
JAK1	1.60769e-08	0.328399	0.72	0.697	0.000449672	cont_FR-PTC	JAK1
ALPK2	2.60405e-08	0.318521	0.519	0.425	0.000728353	cont_FR-PTC	ALPK2
LRRIQ1	2.99299e-08	0.315631	0.328	0.244	0.000837139	cont_FR-PTC	LRRIQ1
GRHL2	3.00246e-08	0.310318	0.128	0.074	0.000839788	cont_FR-PTC	GRHL2
RCAN2	3.02811e-08	0.274767	0.217	0.146	0.000846964	cont_FR-PTC	RCAN2
AHNAK	3.33333e-08	0.424466	0.377	0.309	0.000932333	cont_FR-PTC	AHNAK
PLEC	4.3672e-08	0.404011	0.235	0.17	0.00122151	cont_FR-PTC	PLEC
MEF2C	4.42871e-08	0.303853	0.117	0.066	0.00123871	cont_FR-PTC	MEF2C
PHPT1	5.19431e-08	0.259732	0.136	0.082	0.00145285	cont_FR-PTC	PHPT1
CTDSPL	5.21595e-08	0.361348	0.473	0.403	0.0014589	cont_FR-PTC	CTDSPL
LRRK2	6.3283e-08	0.453282	0.571	0.532	0.00177002	cont_FR-PTC	LRRK2
CD9	6.55711e-08	0.261648	0.163	0.103	0.00183402	cont_FR-PTC	CD9
AC098617.1	7.04373e-08	0.343284	0.152	0.093	0.00197013	cont_FR-PTC	AC098617.1
CELF2	7.97431e-08	0.380596	0.225	0.156	0.00223042	cont_FR-PTC	CELF2
SLCO3A1	8.02444e-08	0.484949	0.312	0.24	0.00224444	cont_FR-PTC	SLCO3A1
PKM	8.08923e-08	0.258932	0.188	0.125	0.00226256	cont_FR-PTC	PKM
RPS21	8.77307e-08	0.255446	0.146	0.089	0.00245383	cont_FR-PTC	RPS2
CCDC148	9.32284e-08	0.314931	0.513	0.428	0.0026076	cont_FR-PTC	CCDC148
LINC01550	9.90184e-08	0.344269	0.221	0.15	0.00276955	cont_FR-PTC	LINC01550
SORL1	1.05459e-07	0.331606	0.191	0.128	0.00294968	cont_FR-PTC	SORL1
EGFR	1.08174e-07	0.47937	0.54	0.517	0.00302563	cont_FR-PTC	EGFR
STX2	1.17435e-07	0.332081	0.184	0.121	0.00328466	cont_FR-PTC	STX2
SULT1C4	1.30439e-07	0.325635	0.278	0.203	0.00364837	cont_FR-PTC	SULT1C4
CCSER11	1.46827e-07	0.392622	0.738	0.686	0.00410675	cont_FR-PTC	CCSER1
CLK11	1.53528e-07	0.368895	0.297	0.227	0.00429418	cont_FR-PTC	CLK1
FRMD4B1	1.6443e-07	0.381906	0.582	0.532	0.0045991	cont_FR-PTC	FRMD4B
ADGRB3	1.68951e-07	0.461501	0.143	0.089	0.00472557	cont_FR-PTC	ADGRB3
AC111000.4	1.89414e-07	0.367914	0.217	0.151	0.0052979	cont_FR-PTC	AC111000.4
ESRRG1	1.90751e-07	0.254204	0.875	0.845	0.00533531	cont_FR-PTC	ESRRG
CA101	2.0747e-07	0.260835	0.134	0.081	0.00580294	cont_FR-PTC	CA10
GLIS11	2.35189e-07	0.308286	0.492	0.416	0.00657824	cont_FR-PTC	GLIS1
TSC22D31	2.56566e-07	0.387221	0.211	0.146	0.00717616	cont_FR-PTC	TSC22D3
SMAD3	2.69162e-07	0.329837	0.529	0.483	0.00752847	cont_FR-PTC	SMAD3
CYS1	3.01624e-07	0.277124	0.262	0.19	0.00843643	cont_FR-PTC	CYS1
TMEM72-AS1	3.89763e-07	0.360453	0.248	0.181	0.0109017	cont_FR-PTC	TMEM72-AS1
HULC1	4.30349e-07	0.372177	0.395	0.318	0.0120369	cont_FR-PTC	HULC
AC092683.1	4.77406e-07	0.279682	0.146	0.092	0.013353	cont_FR-PTC	AC092683.1
RASSF8	4.85475e-07	0.409185	0.506	0.454	0.0135787	cont_FR-PTC	RASSF8
ADGRG6	5.05912e-07	0.307968	0.316	0.245	0.0141504	cont_FR-PTC	ADGRG6
PRKAB1	5.7216e-07	0.309745	0.15	0.097	0.0160033	cont_FR-PTC	PRKAB1
BIRC3	5.9698e-07	0.558683	0.125	0.079	0.0166975	cont_FR-PTC	BIRC3
CPEB41	6.36122e-07	0.25479	0.655	0.583	0.0177923	cont_FR-PTC	CPEB4
MPC11	6.45855e-07	0.320041	0.283	0.214	0.0180646	cont_FR-PTC	MPC1
MAP1LC3A	7.48713e-07	0.274274	0.125	0.077	0.0209415	cont_FR-PTC	MAP1LC3A
[truncated: 3,914 more rows]
