# Supplementary material for: Defining cellular complexity in human autosomal dominant polycystic kidney disease by multimodal single cell analysis
Source: Nat Commun. 2022 Oct 30;13:6497. doi: 10.1038/s41467-022-34255-z (PMC9618568; doi:10.1038/s41467-022-34255-z)
Supplement: Supplementary file 17 — Supplementary Data 14 [file 41467_2022_34255_MOESM17_ESM.xlsx]

## Sheet: Supplementary_Data14
	p_val	avg_log2FC	pct.1	pct.2	p_val_adj	cluster	gene
RGS6	0	3.18389	0.579	0.07	0	FIB1	RGS6
DGKB	0	2.65061	0.419	0.024	0	FIB1	DGKB
NTRK3	5.85327e-298	3.07472	0.657	0.116	1.63716e-293	FIB1	NTRK3
DGKG	6.28161e-293	2.33784	0.526	0.064	1.75697e-288	FIB1	DGKG
LDB3	5.74818e-285	1.93081	0.367	0.026	1.60777e-280	FIB1	LDB3
AC100803.4	5.67919e-266	1.54807	0.238	0.008	1.58847e-261	FIB1	AC100803.4
CACNB2	1.14126e-223	2.48016	0.686	0.174	3.19211e-219	FIB1	CACNB2
CTNNA3	4.62554e-215	2.30487	0.36	0.039	1.29376e-210	FIB1	CTNNA3
LGR6	2.74066e-202	1.08731	0.155	0.003	7.66562e-198	FIB1	LGR6
MCAM	2.29884e-188	1.78624	0.443	0.071	6.42987e-184	FIB1	MCAM
RGS5	8.25919e-185	1.55455	0.295	0.028	2.3101e-180	FIB1	RGS5
PIP5K1B	1.67394e-180	2.23669	0.526	0.11	4.68202e-176	FIB1	PIP5K1B
ZFHX3	1.01421e-170	2.32934	0.817	0.388	2.83673e-166	FIB1	ZFHX3
ADRA1A	4.85471e-170	1.80974	0.273	0.026	1.35786e-165	FIB1	ADRA1A
CSPG4	3.1508e-167	1.35994	0.242	0.02	8.81277e-163	FIB1	CSPG4
SPARCL1	2.22492e-158	2.38145	0.537	0.134	6.22312e-154	FIB1	SPARCL1
AC013565.1	6.49055e-146	0.860395	0.133	0.004	1.81541e-141	FIB1	AC013565.1
HEYL	8.20196e-144	1.43746	0.251	0.027	2.29409e-139	FIB1	HEYL
SCTR	1.1349e-126	1.16422	0.214	0.022	3.17432e-122	FIB1	SCTR
RCAN2	5.82439e-124	1.94905	0.677	0.276	1.62908e-119	FIB1	RCAN2
AL450332.1	4.156e-121	0.836158	0.122	0.005	1.16243e-116	FIB1	AL450332.1
HPSE2	2.51356e-120	2.27286	0.423	0.101	7.03042e-116	FIB1	HPSE2
NOTCH3	4.0726e-116	1.5196	0.424	0.102	1.13911e-111	FIB1	NOTCH3
PTP4A3	7.37505e-115	1.34635	0.245	0.034	2.0628e-110	FIB1	PTP4A3
TBX2	2.68126e-111	1.66545	0.448	0.121	7.49948e-107	FIB1	TBX2
MYO18B	1.47173e-107	0.83332	0.124	0.007	4.11643e-103	FIB1	MYO18B
CSMD1	1.45664e-104	2.29659	0.205	0.025	4.07422e-100	FIB1	CSMD1
CLMN	1.13828e-100	1.6242	0.637	0.268	3.18378e-96	FIB1	CLMN
MYOCD	2.07216e-100	1.28983	0.268	0.044	5.79583e-96	FIB1	MYOCD
ANGPT2	8.0047e-98	1.31614	0.221	0.032	2.23891e-93	FIB1	ANGPT2
ADGRL3	6.67148e-96	1.12125	0.601	0.217	1.86601e-91	FIB1	ADGRL3
WFDC1	8.21253e-95	1.29404	0.286	0.055	2.29704e-90	FIB1	WFDC1
SRL	2.44491e-94	0.553252	0.101	0.005	6.8384e-90	FIB1	SRL
FRMD4A	4.42886e-94	1.65252	0.738	0.392	1.23875e-89	FIB1	FRMD4A
MEF2C	2.88183e-89	1.56231	0.572	0.23	8.06048e-85	FIB1	MEF2C
SLIT3	1.76028e-85	1.35328	0.906	0.68	4.92349e-81	FIB1	SLIT3
WNK2	1.57411e-84	0.820079	0.149	0.016	4.40278e-80	FIB1	WNK2
FHL5	7.07277e-82	1.31841	0.256	0.05	1.97825e-77	FIB1	FHL5
CACNA1C	9.61302e-82	1.08496	0.926	0.751	2.68876e-77	FIB1	CACNA1C
HIPK2	2.01211e-80	1.58255	0.672	0.354	5.62787e-76	FIB1	HIPK2
MYOM2	5.04336e-80	0.775841	0.129	0.012	1.41063e-75	FIB1	MYOM2
SPEG	1.72584e-78	1.14762	0.212	0.036	4.82717e-74	FIB1	SPEG
PDGFRB	5.6644e-78	1.32786	0.406	0.126	1.58433e-73	FIB1	PDGFRB
PRDM16	7.81017e-76	1.35206	0.339	0.093	2.18451e-71	FIB1	PRDM16
CARMN	3.04748e-75	1.28796	0.74	0.395	8.52379e-71	FIB1	CARMN
RBM20	3.91815e-75	1.25289	0.229	0.044	1.09591e-70	FIB1	RBM20
AKAP6	1.42135e-74	1.28709	0.417	0.137	3.97553e-70	FIB1	AKAP6
TBC1D1	1.91463e-74	1.60123	0.672	0.382	5.35522e-70	FIB1	TBC1D1
RNF152	1.78894e-73	1.76173	0.474	0.182	5.00366e-69	FIB1	RNF152
AC002066.1	3.21356e-73	1.23744	0.234	0.047	8.98833e-69	FIB1	AC002066.1
PARM1	1.54391e-72	1.27262	0.339	0.095	4.31833e-68	FIB1	PARM1
KCNMA1	3.29716e-70	1.52572	0.498	0.2	9.22215e-66	FIB1	KCNMA1
TMEM131L	4.91354e-70	1.49784	0.554	0.257	1.37432e-65	FIB1	TMEM131L
NET1	4.99906e-69	1.10539	0.22	0.044	1.39824e-64	FIB1	NET1
P2RX1	9.02769e-69	1.15608	0.138	0.017	2.52505e-64	FIB1	P2RX1
EDNRA	3.03582e-68	1.21386	0.317	0.086	8.4912e-64	FIB1	EDNRA
JAG1	4.00923e-68	1.39369	0.417	0.15	1.12138e-63	FIB1	JAG1
NRXN3	5.20442e-67	1.97554	0.489	0.209	1.45568e-62	FIB1	NRXN3
PRKG1	4.59967e-66	0.881415	0.976	0.938	1.28653e-61	FIB1	PRKG1
PGM5	5.41368e-65	1.26942	0.293	0.079	1.51421e-60	FIB1	PGM5
MYH11	1.69833e-64	1.16473	0.664	0.324	4.75024e-60	FIB1	MYH11
SOX5	1.56124e-63	1.16039	0.858	0.662	4.36679e-59	FIB1	SOX5
ARHGEF7	3.21985e-62	1.26789	0.605	0.32	9.00593e-58	FIB1	ARHGEF7
CAP2	2.56162e-60	1.0895	0.345	0.111	7.16486e-56	FIB1	CAP2
SLC7A2	5.74249e-58	1.39034	0.52	0.239	1.60617e-53	FIB1	SLC7A2
COL18A1	6.08065e-57	1.45763	0.655	0.384	1.70076e-52	FIB1	COL18A1
FRY	9.75641e-57	1.13675	0.703	0.445	2.72887e-52	FIB1	FRY
ADCY5	5.26272e-56	1.053	0.327	0.104	1.47198e-51	FIB1	ADCY5
GRIP2	9.0025e-56	0.592363	0.103	0.012	2.518e-51	FIB1	GRIP2
JPH2	8.28514e-55	1.0128	0.192	0.041	2.31735e-50	FIB1	JPH2
PPM1L	9.69373e-54	1.20833	0.399	0.154	2.71134e-49	FIB1	PPM1L
ECE1	9.82944e-52	1.21726	0.411	0.17	2.7493e-47	FIB1	ECE1
RGL3	1.48054e-51	1.13135	0.315	0.108	4.14108e-47	FIB1	RGL3
PTPRG	1.40917e-50	0.92959	0.921	0.831	3.94144e-46	FIB1	PTPRG
NEURL1B	2.04935e-50	0.965786	0.192	0.044	5.73204e-46	FIB1	NEURL1B
ATP10A	3.46696e-50	1.21442	0.541	0.276	9.6971e-46	FIB1	ATP10A
PLCE1	9.19224e-50	1.30972	0.413	0.181	2.57107e-45	FIB1	PLCE1
DOCK3	1.11494e-49	0.823641	0.227	0.059	3.11849e-45	FIB1	DOCK3
C1QTNF1	2.25964e-49	0.905282	0.205	0.05	6.32021e-45	FIB1	C1QTNF1
CACNA1H	3.09036e-49	0.806486	0.177	0.038	8.64373e-45	FIB1	CACNA1H
SORT1	2.21941e-47	1.16516	0.393	0.164	6.2077e-43	FIB1	SORT1
SYNM	1.02626e-45	0.557537	0.111	0.017	2.87044e-41	FIB1	SYNM
ERG	4.22709e-45	1.31831	0.391	0.169	1.18232e-40	FIB1	ERG
PDE4C	4.09986e-44	0.759497	0.19	0.047	1.14673e-39	FIB1	PDE4C
PDE3A	4.26832e-44	0.925117	0.806	0.623	1.19385e-39	FIB1	PDE3A
NIBAN1	1.75688e-43	1.01836	0.434	0.195	4.91398e-39	FIB1	NIBAN1
PLCL1	2.06469e-43	1.05695	0.716	0.492	5.77495e-39	FIB1	PLCL1
ADIRF	2.94211e-41	1.22992	0.343	0.138	8.22909e-37	FIB1	ADIRF
SH3RF3	3.60484e-39	1.09126	0.533	0.303	1.00827e-34	FIB1	SH3RF3
EBF1	3.48453e-38	0.743902	0.804	0.616	9.74623e-34	FIB1	EBF1
NUDT4	4.00144e-38	1.19257	0.33	0.138	1.1192e-33	FIB1	NUDT4
RYR2	7.65886e-38	1.01059	0.373	0.164	2.14218e-33	FIB1	RYR2
ARHGEF10L	3.74931e-37	0.882076	0.376	0.168	1.04868e-32	FIB1	ARHGEF10L
PALD1	4.28908e-37	0.702489	0.149	0.036	1.19966e-32	FIB1	PALD1
CAMK2G	9.5341e-37	0.837796	0.232	0.077	2.66669e-32	FIB1	CAMK2G
SLC38A11	1.67739e-36	1.10313	0.172	0.047	4.69165e-32	FIB1	SLC38A11
HIP1	3.56473e-36	0.817257	0.675	0.455	9.97054e-32	FIB1	HIP1
EDIL3	1.16779e-35	0.947971	0.406	0.191	3.26631e-31	FIB1	EDIL3
COL5A3	1.19103e-35	1.02212	0.142	0.034	3.33132e-31	FIB1	COL5A3
ELN	2.32354e-35	1.57359	0.382	0.187	6.49895e-31	FIB1	ELN
ITGA7	3.00633e-35	0.742445	0.242	0.083	8.40871e-31	FIB1	ITGA7
TMEM38B	3.0399e-35	0.68269	0.17	0.046	8.50261e-31	FIB1	TMEM38B
SCN3A	6.70119e-34	0.674244	0.164	0.046	1.87432e-29	FIB1	SCN3A
FKBP5	1.0479e-33	1.42727	0.598	0.394	2.93098e-29	FIB1	FKBP5
RBPMS	1.07163e-33	0.663485	0.923	0.859	2.99734e-29	FIB1	RBPMS
DLC1	1.80724e-33	0.888322	0.718	0.518	5.05486e-29	FIB1	DLC1
TTLL7	3.2671e-33	0.782137	0.288	0.114	9.13809e-29	FIB1	TTLL7
MALAT1	5.19501e-33	0.319669	1	1	1.45304e-28	FIB1	MALAT1
MYOM1	5.41862e-33	0.828495	0.231	0.082	1.51559e-28	FIB1	MYOM1
LINC00989	1.21969e-32	0.837079	0.179	0.053	3.41146e-28	FIB1	LINC00989
HES4	2.73419e-31	0.627065	0.179	0.055	7.64752e-27	FIB1	HES4
EPS8	4.51096e-31	0.793532	0.779	0.615	1.26172e-26	FIB1	EPS8
ADAMTS9	5.44598e-31	1.65909	0.59	0.4	1.52324e-26	FIB1	ADAMTS9
DGKD	9.57378e-31	0.991582	0.301	0.13	2.67779e-26	FIB1	DGKD
PITPNC1	2.27163e-30	1.16709	0.618	0.43	6.35375e-26	FIB1	PITPNC1
KLHL23	6.72234e-29	0.678611	0.201	0.069	1.88024e-24	FIB1	KLHL23
SORBS2	3.00405e-28	1.03813	0.614	0.439	8.40232e-24	FIB1	SORBS2
SDK1	4.12873e-28	0.88719	0.734	0.577	1.1548e-23	FIB1	SDK1
ADCY3	1.96969e-27	1.07903	0.317	0.155	5.50921e-23	FIB1	ADCY3
UTRN	3.7943e-27	0.628118	0.882	0.778	1.06126e-22	FIB1	UTRN
UNC5C	3.87006e-27	0.950953	0.376	0.196	1.08246e-22	FIB1	UNC5C
LAMA5	4.95833e-27	0.599178	0.227	0.088	1.38684e-22	FIB1	LAMA5
CSRP2	8.13261e-27	0.80892	0.162	0.051	2.27469e-22	FIB1	CSRP2
HACD1	1.06015e-26	0.460457	0.103	0.024	2.96524e-22	FIB1	HACD1
DENND3	3.06103e-26	0.610645	0.177	0.061	8.56171e-22	FIB1	DENND3
UBA2	7.18695e-26	0.766599	0.341	0.171	2.01019e-21	FIB1	UBA2
PDGFA	2.60725e-25	0.675994	0.157	0.051	7.29247e-21	FIB1	PDGFA
GPC6	5.1692e-25	0.66732	0.863	0.783	1.44583e-20	FIB1	GPC6
ZBTB16	5.45816e-25	0.721733	0.76	0.614	1.52665e-20	FIB1	ZBTB16
NBEAL1	1.21137e-24	0.686526	0.729	0.568	3.3882e-20	FIB1	NBEAL1
JAK2	2.16405e-24	1.19882	0.463	0.296	6.05284e-20	FIB1	JAK2
SEMA5B	2.19569e-24	0.672819	0.101	0.025	6.14135e-20	FIB1	SEMA5B
TNS1	2.66524e-24	0.690576	0.633	0.458	7.45469e-20	FIB1	TNS1
PDE1A	3.2152e-24	0.849403	0.707	0.551	8.99293e-20	FIB1	PDE1A
ARHGAP17	3.33397e-24	0.769689	0.443	0.258	9.32512e-20	FIB1	ARHGAP17
ABHD2	5.11855e-24	0.778948	0.369	0.195	1.43166e-19	FIB1	ABHD2
PPP1R12A	6.03041e-24	0.732351	0.712	0.561	1.6867e-19	FIB1	PPP1R12A
CPM	7.49091e-24	0.998225	0.458	0.276	2.09521e-19	FIB1	CPM
CCDC102B	1.29497e-23	1.57403	0.282	0.139	3.62203e-19	FIB1	CCDC102B
FRMD3	6.00107e-23	1.0948	0.273	0.132	1.6785e-18	FIB1	FRMD3
COL25A1	7.34175e-23	0.986955	0.29	0.139	2.05349e-18	FIB1	COL25A1
SOX6	9.55474e-23	0.811742	0.651	0.488	2.67246e-18	FIB1	SOX6
ARHGAP6	5.22511e-22	0.780931	0.673	0.509	1.46146e-17	FIB1	ARHGAP6
LTBP1	5.53032e-22	0.678495	0.613	0.418	1.54683e-17	FIB1	LTBP1
PCED1B	7.02503e-22	0.837873	0.332	0.176	1.9649e-17	FIB1	PCED1B
ITGA8	7.80401e-22	0.446659	0.319	0.154	2.18278e-17	FIB1	ITGA8
PACSIN2	1.47537e-21	0.676771	0.454	0.277	4.12662e-17	FIB1	PACSIN2
IL1RAPL2	2.03324e-21	1.20989	0.181	0.073	5.68698e-17	FIB1	IL1RAPL2
SLC16A9	2.13595e-21	0.442382	0.172	0.063	5.97424e-17	FIB1	SLC16A9
SLC5A12	8.37938e-21	0.42243	0.124	0.038	2.34371e-16	FIB1	SLC5A12
PPP2R2B	9.61845e-21	0.630204	0.144	0.05	2.69028e-16	FIB1	PPP2R2B
PDE8A	1.10342e-20	0.752923	0.557	0.392	3.08626e-16	FIB1	PDE8A
PDK4	1.25952e-20	1.19141	0.399	0.24	3.52288e-16	FIB1	PDK4
NRK	2.19819e-20	0.485814	0.118	0.036	6.14833e-16	FIB1	NRK
MRVI1	2.76807e-20	0.65419	0.415	0.241	7.7423e-16	FIB1	MRVI1
LBH	4.43675e-20	0.736404	0.231	0.106	1.24096e-15	FIB1	LBH
MAP2	7.38582e-20	0.753325	0.339	0.19	2.06581e-15	FIB1	MAP2
SOX13	7.62491e-20	0.715049	0.223	0.101	2.13269e-15	FIB1	SOX13
WTIP	1.16525e-19	0.653505	0.229	0.105	3.25921e-15	FIB1	WTIP
SLCO3A1	1.29347e-19	0.840498	0.528	0.361	3.61784e-15	FIB1	SLCO3A1
EFHD1	1.4481e-19	0.6429	0.221	0.1	4.05035e-15	FIB1	EFHD1
PLEKHG3	1.46447e-19	0.545789	0.205	0.088	4.09613e-15	FIB1	PLEKHG3
MRTFB	2.19213e-19	0.683189	0.478	0.306	6.13138e-15	FIB1	MRTFB
MARK1	2.26331e-19	0.630124	0.253	0.121	6.33047e-15	FIB1	MARK1
ANOS1	2.76795e-19	0.747633	0.122	0.04	7.74195e-15	FIB1	ANOS1
INPP5A	5.40696e-19	0.680795	0.31	0.167	1.51233e-14	FIB1	INPP5A
COL4A5	8.16596e-19	0.687802	0.371	0.212	2.28402e-14	FIB1	COL4A5
FAM13C	9.04287e-19	0.642618	0.127	0.044	2.52929e-14	FIB1	FAM13C
PTPRK	2.73246e-18	0.590192	0.758	0.625	7.64269e-14	FIB1	PTPRK
RAB20	2.80594e-18	0.524253	0.144	0.054	7.8482e-14	FIB1	RAB20
APBB2	4.74125e-18	0.532797	0.79	0.68	1.32613e-13	FIB1	APBB2
MAPRE2	5.83275e-18	0.62139	0.236	0.113	1.63142e-13	FIB1	MAPRE2
LPP	7.18317e-18	0.307434	0.954	0.93	2.00913e-13	FIB1	LPP
MYO3A	7.53195e-18	0.455108	0.103	0.032	2.10669e-13	FIB1	MYO3A
MAGI1	9.69405e-18	0.580398	0.839	0.739	2.71143e-13	FIB1	MAGI1
MAP3K20	2.21255e-17	0.694186	0.314	0.173	6.18849e-13	FIB1	MAP3K20
INF2	2.56332e-17	0.556466	0.181	0.079	7.1696e-13	FIB1	INF2
ENTPD1	2.89807e-17	0.678051	0.236	0.117	8.1059e-13	FIB1	ENTPD1
LCLAT1	4.17515e-17	0.703489	0.325	0.189	1.16779e-12	FIB1	LCLAT1
LINC01435	5.73125e-17	0.949984	0.129	0.048	1.60303e-12	FIB1	LINC01435
ZBTB7C	6.40508e-17	0.786416	0.327	0.187	1.7915e-12	FIB1	ZBTB7C
ATP8B1	7.21995e-17	0.668674	0.375	0.229	2.01942e-12	FIB1	ATP8B1
ROR1	7.98293e-17	0.745015	0.48	0.332	2.23283e-12	FIB1	ROR1
LINC01619	8.72231e-17	0.80401	0.354	0.212	2.43963e-12	FIB1	LINC01619
AL133346.1	9.68095e-17	0.497865	0.14	0.053	2.70776e-12	FIB1	AL133346.1
FAM155A	1.00974e-16	1.20582	0.507	0.376	2.82424e-12	FIB1	FAM155A
PDZRN4	1.53864e-16	0.674273	0.459	0.305	4.30357e-12	FIB1	PDZRN4
DTNA	1.64311e-16	0.696533	0.356	0.214	4.59579e-12	FIB1	DTNA
AC113383.1	2.3404e-16	0.714227	0.162	0.069	6.5461e-12	FIB1	AC113383.1
LIMCH1	2.87479e-16	0.709735	0.568	0.433	8.04079e-12	FIB1	LIMCH1
CC2D2B	3.37075e-16	0.491278	0.125	0.046	9.42799e-12	FIB1	CC2D2B
ALPK3	5.18873e-16	0.332091	0.131	0.049	1.45129e-11	FIB1	ALPK3
RNF180	7.28147e-16	0.605519	0.389	0.244	2.03663e-11	FIB1	RNF180
FBXO32	1.49114e-15	0.55725	0.146	0.059	4.17071e-11	FIB1	FBXO32
AC003044.1	1.60717e-15	0.251023	0.107	0.036	4.49525e-11	FIB1	AC003044.1
ADAMTS1	1.91497e-15	0.847052	0.402	0.266	5.35617e-11	FIB1	ADAMTS1
CLTCL1	2.33129e-15	0.507711	0.161	0.068	6.52063e-11	FIB1	CLTCL1
KIRREL1	5.15911e-15	0.579783	0.36	0.22	1.443e-10	FIB1	KIRREL1
MSRB3	6.454e-15	0.56135	0.576	0.43	1.80518e-10	FIB1	MSRB3
FCHSD2	9.19755e-15	0.534432	0.688	0.586	2.57255e-10	FIB1	FCHSD2
CNNM2	2.06263e-14	0.834221	0.327	0.195	5.76919e-10	FIB1	CNNM2
CDK18	2.14308e-14	0.412935	0.127	0.05	5.99421e-10	FIB1	CDK18
MIR29B2CHG	2.28307e-14	0.52455	0.297	0.17	6.38574e-10	FIB1	MIR29B2CHG
TINAGL1	2.55688e-14	0.494959	0.218	0.111	7.1516e-10	FIB1	TINAGL1
OSBPL5	3.90314e-14	0.597382	0.223	0.116	1.09171e-09	FIB1	OSBPL5
AFAP1L2	8.43495e-14	0.461427	0.138	0.058	2.35926e-09	FIB1	AFAP1L2
ISYNA1	8.603e-14	0.493244	0.162	0.073	2.40626e-09	FIB1	ISYNA1
GRID1	8.73279e-14	0.741134	0.227	0.119	2.44256e-09	FIB1	GRID1
SYNE2	1.1195e-13	0.568103	0.732	0.619	3.13125e-09	FIB1	SYNE2
GRK5	1.20017e-13	0.833677	0.369	0.239	3.35688e-09	FIB1	GRK5
SORBS3	1.53393e-13	0.54166	0.155	0.07	4.29041e-09	FIB1	SORBS3
PLEKHG2	1.75087e-13	0.540411	0.162	0.076	4.89719e-09	FIB1	PLEKHG2
S1PR3	2.19998e-13	0.472028	0.118	0.046	6.15333e-09	FIB1	S1PR3
ADCY9	2.36873e-13	0.576375	0.315	0.192	6.62533e-09	FIB1	ADCY9
CTBP2	2.39787e-13	0.600851	0.515	0.383	6.70685e-09	FIB1	CTBP2
SSBP2	2.46497e-13	0.493239	0.69	0.573	6.89451e-09	FIB1	SSBP2
ADGRB3	2.48518e-13	0.670552	0.205	0.104	6.95104e-09	FIB1	ADGRB3
MXI1	3.25092e-13	0.464721	0.173	0.083	9.09281e-09	FIB1	MXI1
HSDL2	3.29949e-13	0.460351	0.223	0.117	9.22868e-09	FIB1	HSDL2
DAAM2	9.42081e-13	0.508395	0.234	0.127	2.635e-08	FIB1	DAAM2
RASGRP2	1.01369e-12	0.432546	0.135	0.059	2.8353e-08	FIB1	RASGRP2
ARHGAP42	1.43273e-12	0.554973	0.541	0.411	4.00735e-08	FIB1	ARHGAP42
CDHR3	1.53982e-12	0.418865	0.153	0.07	4.30688e-08	FIB1	CDHR3
DSTN	1.61855e-12	0.604133	0.504	0.369	4.5271e-08	FIB1	DSTN
TLE1	1.86605e-12	0.486296	0.349	0.224	5.21934e-08	FIB1	TLE1
ITIH5	2.57318e-12	0.507675	0.151	0.071	7.19719e-08	FIB1	ITIH5
RABGAP1	3.34622e-12	0.607475	0.487	0.359	9.35937e-08	FIB1	RABGAP1
EPAS1	4.32996e-12	0.6386	0.531	0.412	1.21109e-07	FIB1	EPAS1
MOB2	5.00837e-12	0.383826	0.114	0.047	1.40084e-07	FIB1	MOB2
PDK3	5.54356e-12	0.505034	0.181	0.092	1.55053e-07	FIB1	PDK3
GPRC5C	7.77097e-12	0.300703	0.129	0.056	2.17354e-07	FIB1	GPRC5C
ATP2B4	1.21398e-11	0.616353	0.354	0.235	3.3955e-07	FIB1	ATP2B4
NTN4	1.50768e-11	0.641972	0.36	0.251	4.21697e-07	FIB1	NTN4
PLCB4	2.3201e-11	0.555731	0.345	0.227	6.48933e-07	FIB1	PLCB4
ANO1	2.88793e-11	0.513112	0.175	0.089	8.07754e-07	FIB1	ANO1
DOCK8	3.18053e-11	0.490109	0.304	0.19	8.89595e-07	FIB1	DOCK8
KCNC4	3.60245e-11	0.344536	0.105	0.044	1.00761e-06	FIB1	KCNC4
CAV1	5.54566e-11	0.360788	0.12	0.053	1.55112e-06	FIB1	CAV1
SESN1	6.45627e-11	0.469345	0.334	0.213	1.80582e-06	FIB1	SESN1
CUBN	6.48121e-11	0.54071	0.279	0.171	1.81279e-06	FIB1	CUBN
CFAP221	7.53769e-11	0.352416	0.22	0.12	2.10829e-06	FIB1	CFAP221
MT1E	8.16272e-11	0.440197	0.144	0.069	2.28311e-06	FIB1	MT1E
ARHGEF17	9.78694e-11	0.469998	0.238	0.14	2.73741e-06	FIB1	ARHGEF17
ARHGAP10	1.00269e-10	0.300087	0.585	0.452	2.80451e-06	FIB1	ARHGAP10
SNTB1	1.33545e-10	0.514701	0.33	0.218	3.73525e-06	FIB1	SNTB1
MFGE8	1.52227e-10	0.480714	0.297	0.186	4.2578e-06	FIB1	MFGE8
BCAM	1.57046e-10	0.522453	0.236	0.141	4.39256e-06	FIB1	BCAM
ACACB	1.59576e-10	0.283402	0.336	0.216	4.46334e-06	FIB1	ACACB
AC087854.1	1.69019e-10	0.403664	0.113	0.049	4.72747e-06	FIB1	AC087854.1
PDE5A	2.16627e-10	0.608957	0.419	0.313	6.05905e-06	FIB1	PDE5A
TBL1X	2.19234e-10	0.571001	0.48	0.365	6.13198e-06	FIB1	TBL1X
ARHGAP26	2.88761e-10	0.53696	0.559	0.448	8.07664e-06	FIB1	ARHGAP26
TMEM184B	3.71511e-10	0.537262	0.166	0.089	1.03912e-05	FIB1	TMEM184B
LHFPL6	3.92138e-10	0.447185	0.69	0.581	1.09681e-05	FIB1	LHFPL6
RAPGEF2	3.95149e-10	0.409061	0.627	0.519	1.10523e-05	FIB1	RAPGEF2
CAV2	4.4176e-10	0.323154	0.122	0.056	1.2356e-05	FIB1	CAV2
TMEM51	4.54449e-10	0.504537	0.312	0.204	1.27109e-05	FIB1	TMEM51
PM20D2	4.75271e-10	0.330649	0.131	0.062	1.32933e-05	FIB1	PM20D2
OAZ2	4.99554e-10	0.348257	0.118	0.054	1.39725e-05	FIB1	OAZ2
MKLN1	7.90479e-10	0.362117	0.712	0.635	2.21097e-05	FIB1	MKLN1
ASCC1	9.31208e-10	0.410348	0.218	0.127	2.60459e-05	FIB1	ASCC1
CCDC107	1.15103e-09	0.284946	0.12	0.056	3.21944e-05	FIB1	CCDC107
COL21A1	1.32967e-09	0.440446	0.162	0.085	3.71908e-05	FIB1	COL21A1
CSNK1E	1.42472e-09	0.508693	0.22	0.132	3.98495e-05	FIB1	CSNK1E
NTRK2	1.53586e-09	0.466483	0.255	0.159	4.29581e-05	FIB1	NTRK2
ADCY6	1.80672e-09	0.375493	0.148	0.076	5.05341e-05	FIB1	ADCY6
NCKAP5	2.40573e-09	0.630077	0.334	0.228	6.72882e-05	FIB1	NCKAP5
FRK	3.27762e-09	0.458532	0.229	0.138	9.16751e-05	FIB1	FRK
B3GALNT2	3.67846e-09	0.405895	0.212	0.125	0.000102887	FIB1	B3GALNT2
RCL1	3.77806e-09	0.463161	0.168	0.093	0.000105672	FIB1	RCL1
MERTK	4.42672e-09	0.330761	0.166	0.089	0.000123815	FIB1	MERTK
CHSY1	4.50375e-09	0.653886	0.299	0.204	0.00012597	FIB1	CHSY1
NGF	4.9797e-09	0.836114	0.161	0.089	0.000139282	FIB1	NGF
GRID2	5.34946e-09	0.86902	0.203	0.122	0.000149624	FIB1	GRID2
LNPK	7.35259e-09	0.257147	0.148	0.076	0.000205652	FIB1	LNPK
AGAP1	8.33842e-09	0.483105	0.607	0.516	0.000233226	FIB1	AGAP1
SLC8A1	9.05749e-09	0.398455	0.793	0.741	0.000253338	FIB1	SLC8A1
TRAK1	1.06898e-08	0.409514	0.402	0.287	0.000298994	FIB1	TRAK1
WDFY2	1.13667e-08	0.351579	0.301	0.197	0.000317927	FIB1	WDFY2
MTUS1	1.17024e-08	0.570558	0.352	0.253	0.000327316	FIB1	MTUS1
GUCY1B1	1.34222e-08	0.354564	0.129	0.066	0.000375419	FIB1	GUCY1B1
TRPM3	1.61897e-08	0.555209	0.345	0.249	0.000452825	FIB1	TRPM3
PPP3CC	1.64974e-08	0.398413	0.317	0.216	0.000461431	FIB1	PPP3CC
VSTM4	1.7284e-08	0.349679	0.109	0.052	0.000483433	FIB1	VSTM4
C11orf96	1.97387e-08	0.47776	0.253	0.163	0.000552091	FIB1	C11orf96
TSC22D3	2.1299e-08	0.285459	0.173	0.097	0.000595734	FIB1	TSC22D3
HDAC9	2.4929e-08	0.359891	0.404	0.296	0.000697264	FIB1	HDAC9
TPCN1	2.75389e-08	0.373334	0.273	0.178	0.000770263	FIB1	TPCN1
TEX41	2.83943e-08	0.39748	0.299	0.197	0.000794189	FIB1	TEX41
PRR16	2.91235e-08	0.571064	0.207	0.127	0.000814585	FIB1	PRR16
CBL	3.23467e-08	0.467579	0.225	0.143	0.000904736	FIB1	CBL
CDK6	3.75486e-08	0.49426	0.4	0.3	0.00105023	FIB1	CDK6
NR2F2-AS1	3.82231e-08	0.270951	0.836	0.765	0.0010691	FIB1	NR2F2-AS1
PPP2R5A	3.91866e-08	0.379914	0.245	0.154	0.00109605	FIB1	PPP2R5A
ENPEP	5.02125e-08	0.621082	0.238	0.152	0.00140445	FIB1	ENPEP
ITPR1	5.28836e-08	0.405961	0.53	0.429	0.00147915	FIB1	ITPR1
LDLRAD3	5.98934e-08	0.635961	0.234	0.154	0.00167522	FIB1	LDLRAD3
SEMA4B	6.4783e-08	0.439987	0.175	0.102	0.00181198	FIB1	SEMA4B
CD46	6.53955e-08	0.383604	0.393	0.291	0.00182911	FIB1	CD46
ARID1B	9.00945e-08	0.305214	0.797	0.755	0.00251994	FIB1	ARID1B
KANK2	9.12811e-08	0.366019	0.227	0.144	0.00255313	FIB1	KANK2
CHN1	9.93058e-08	0.384752	0.135	0.073	0.00277758	FIB1	CHN1
CARMIL1	1.02698e-07	0.56314	0.535	0.449	0.00287245	FIB1	CARMIL1
PPP1R12B	1.0851e-07	0.543366	0.679	0.589	0.00303501	FIB1	PPP1R12B
ADAMTS9-AS2	1.22063e-07	0.354949	0.804	0.758	0.00341409	FIB1	ADAMTS9-AS2
GUCY1A1	1.27647e-07	0.439559	0.225	0.144	0.00357029	FIB1	GUCY1A1
EXOC2	1.3715e-07	0.360593	0.284	0.192	0.00383608	FIB1	EXOC2
SLC2A9	1.40157e-07	0.322323	0.22	0.136	0.00392019	FIB1	SLC2A9
PLXNA2	1.50485e-07	0.409612	0.205	0.127	0.00420906	FIB1	PLXNA2
ADGRF5	1.61908e-07	0.646967	0.258	0.179	0.00452857	FIB1	ADGRF5
PLXND1	1.78151e-07	0.410256	0.162	0.095	0.00498287	FIB1	PLXND1
R3HDM1	1.94656e-07	0.467405	0.327	0.239	0.00544454	FIB1	R3HDM1
SSBP3	1.94867e-07	0.456348	0.476	0.368	0.00545043	FIB1	SSBP3
TMC4	2.1082e-07	0.333875	0.109	0.056	0.00589662	FIB1	TMC4
SH3RF1	2.17265e-07	0.333402	0.592	0.489	0.00607689	FIB1	SH3RF1
MSI2	2.21414e-07	0.35225	0.566	0.467	0.00619294	FIB1	MSI2
AXL	2.25643e-07	0.412013	0.325	0.231	0.00631123	FIB1	AXL
ACSM2B	2.42204e-07	0.281565	0.164	0.094	0.00677445	FIB1	ACSM2B
AC098829.1	2.69506e-07	0.298863	0.413	0.307	0.00753809	FIB1	AC098829.1
POR	3.15293e-07	0.34294	0.207	0.129	0.00881875	FIB1	POR
PHLPP1	3.19448e-07	0.386173	0.304	0.216	0.00893497	FIB1	PHLPP1
ACTA2	3.95209e-07	0.497089	0.511	0.395	0.011054	FIB1	ACTA2
OGA	4.18983e-07	0.368203	0.437	0.349	0.011719	FIB1	OGA
CSDC2	4.66372e-07	0.251093	0.101	0.05	0.0130444	FIB1	CSDC2
RPS6KA5	5.08245e-07	0.39792	0.236	0.155	0.0142156	FIB1	RPS6KA5
SNX19	5.6294e-07	0.332859	0.186	0.115	0.0157454	FIB1	SNX19
TRAPPC9	5.66451e-07	0.348834	0.482	0.383	0.0158436	FIB1	TRAPPC9
CACNA2D3	5.73527e-07	0.369777	0.319	0.224	0.0160416	FIB1	CACNA2D3
ITGB5	5.9656e-07	0.318866	0.255	0.167	0.0166858	FIB1	ITGB5
NKD1	6.55164e-07	0.332296	0.138	0.078	0.0183249	FIB1	NKD1
ARHGAP44	7.8134e-07	0.458058	0.201	0.13	0.0218541	FIB1	ARHGAP44
CPT1A	8.09114e-07	0.271902	0.22	0.14	0.0226309	FIB1	CPT1A
PPFIBP2	9.02129e-07	0.280732	0.135	0.076	0.0252325	FIB1	PPFIBP2
ZDHHC14	9.42845e-07	0.451265	0.446	0.361	0.0263714	FIB1	ZDHHC14
KIF13A	9.57583e-07	0.461914	0.452	0.373	0.0267836	FIB1	KIF13A
RAPGEF4	1.15933e-06	0.351015	0.179	0.111	0.0324266	FIB1	RAPGEF4
SLC17A1	1.36923e-06	0.272882	0.17	0.102	0.0382974	FIB1	SLC17A1
RHOBTB1	1.40748e-06	0.27076	0.225	0.145	0.0393673	FIB1	RHOBTB1
ALCAM	1.42006e-06	0.492284	0.328	0.247	0.039719	FIB1	ALCAM
DYNC1I1	1.54158e-06	0.443001	0.249	0.172	0.043118	FIB1	DYNC1I1
LINC01572	1.5948e-06	0.353972	0.185	0.114	0.0446065	FIB1	LINC01572
WDR72	1.60859e-06	0.26838	0.415	0.307	0.0449922	FIB1	WDR72
LINC01505	1.67571e-06	0.458235	0.101	0.053	0.0468697	FIB1	LINC01505
MOB3B	1.87983e-06	0.416649	0.253	0.176	0.0525788	FIB1	MOB3B
VIPR2	1.88331e-06	0.337719	0.135	0.077	0.0526761	FIB1	VIPR2
NR3C1	1.92445e-06	0.407869	0.411	0.321	0.0538268	FIB1	NR3C1
KLF12	1.97517e-06	0.327507	0.548	0.46	0.0552455	FIB1	KLF12
AC025280.3	2.03439e-06	0.413177	0.253	0.174	0.056902	FIB1	AC025280.3
ROCK2	2.18255e-06	0.313593	0.624	0.534	0.061046	FIB1	ROCK2
RTTN	2.18838e-06	0.282842	0.207	0.134	0.0612089	FIB1	RTTN
UIMC1	2.24464e-06	0.250229	0.271	0.187	0.0627825	FIB1	UIMC1
LINC01060	2.29202e-06	0.459774	0.137	0.079	0.0641077	FIB1	LINC01060
ROCK1	2.5932e-06	0.321404	0.581	0.506	0.0725317	FIB1	ROCK1
FADS3	2.74745e-06	0.425056	0.127	0.074	0.0768461	FIB1	FADS3
CACNA2D1	2.90114e-06	0.361882	0.504	0.408	0.0811448	FIB1	CACNA2D1
VPS13D	3.0902e-06	0.462022	0.515	0.433	0.0864329	FIB1	VPS13D
ABI2	3.33985e-06	0.324787	0.365	0.272	0.0934157	FIB1	ABI2
KIAA1671	3.40123e-06	0.289065	0.214	0.138	0.0951325	FIB1	KIAA1671
IGFBP5	3.54086e-06	0.325643	0.238	0.16	0.0990378	FIB1	IGFBP5
SLC39A11	3.88241e-06	0.342384	0.389	0.298	0.108591	FIB1	SLC39A11
TSC22D1	3.93024e-06	0.54125	0.498	0.435	0.109929	FIB1	TSC22D1
COLQ	4.05994e-06	0.291158	0.109	0.06	0.113557	FIB1	COLQ
ANGPT1	4.75635e-06	0.508432	0.199	0.133	0.133035	FIB1	ANGPT1
ADARB1	5.62674e-06	0.394362	0.343	0.259	0.15738	FIB1	ADARB1
SLC38A1	6.67618e-06	0.405976	0.286	0.206	0.186733	FIB1	SLC38A1
FILIP1	6.93101e-06	0.350446	0.306	0.221	0.19386	FIB1	FILIP1
DMD	6.98012e-06	0.401217	0.74	0.691	0.195234	FIB1	DMD
DIAPH2	7.22818e-06	0.383503	0.577	0.495	0.202172	FIB1	DIAPH2
MAP3K7CL	7.78614e-06	0.291947	0.12	0.069	0.217778	FIB1	MAP3K7CL
SIPA1L2	8.81261e-06	0.317152	0.251	0.175	0.246489	FIB1	SIPA1L2
CRISPLD2	9.04023e-06	0.496526	0.627	0.587	0.252855	FIB1	CRISPLD2
PDSS2	9.18019e-06	0.313633	0.351	0.268	0.25677	FIB1	PDSS2
RIPOR2	9.92823e-06	0.309611	0.159	0.1	0.277693	FIB1	RIPOR2
MAP1B	1.08246e-05	0.445309	0.325	0.244	0.302763	FIB1	MAP1B
MICAL2	1.08249e-05	0.341483	0.439	0.35	0.302773	FIB1	MICAL2
PTPN3	1.2741e-05	0.303289	0.201	0.135	0.356366	FIB1	PTPN3
NAA35	1.33025e-05	0.312653	0.303	0.219	0.372071	FIB1	NAA35
PTK2	1.35616e-05	0.305936	0.756	0.701	0.379317	FIB1	PTK2
PPFIA2	1.38015e-05	0.413995	0.225	0.158	0.386028	FIB1	PPFIA2
L3MBTL4	1.46959e-05	0.255258	0.363	0.279	0.411045	FIB1	L3MBTL4
ADAMTS9-AS1	1.59114e-05	0.269974	0.168	0.106	0.445043	FIB1	ADAMTS9-AS1
ATP2A2	1.65574e-05	0.259464	0.408	0.321	0.463111	FIB1	ATP2A2
PLCB1	1.76878e-05	0.375023	0.683	0.611	0.494729	FIB1	PLCB1
NHS	2.11069e-05	0.353821	0.74	0.671	0.59036	FIB1	NHS
VWA8	2.75955e-05	0.282352	0.498	0.408	0.771846	FIB1	VWA8
RARB	2.77255e-05	0.275202	0.293	0.217	0.775481	FIB1	RARB
ACSM2A	2.78782e-05	0.420207	0.232	0.165	0.779753	FIB1	ACSM2A
SENP6	2.80915e-05	0.277565	0.583	0.506	0.785719	FIB1	SENP6
EPN2	3.23181e-05	0.349334	0.315	0.24	0.903936	FIB1	EPN2
TMEM181	3.40944e-05	0.284136	0.194	0.131	0.953621	FIB1	TMEM181
ENTPD1-AS1	3.63061e-05	0.360132	0.299	0.224	1	FIB1	ENTPD1-AS1
MAML3	3.85875e-05	0.385212	0.62	0.556	1	FIB1	MAML3
DIP2C	4.06374e-05	0.368049	0.561	0.497	1	FIB1	DIP2C
RBFOX2	4.1729e-05	0.316931	0.548	0.485	1	FIB1	RBFOX2
CHD4	4.33237e-05	0.258798	0.232	0.164	1	FIB1	CHD4
CEP85L	4.42604e-05	0.327295	0.299	0.221	1	FIB1	CEP85L
TASOR2	4.43541e-05	0.306842	0.349	0.265	1	FIB1	TASOR2
MEF2D	4.85465e-05	0.29026	0.183	0.123	1	FIB1	MEF2D
BCAS3	5.1901e-05	0.334663	0.69	0.629	1	FIB1	BCAS3
CDH6	5.29872e-05	0.314081	0.325	0.249	1	FIB1	CDH6
RUBCN	5.38262e-05	0.256498	0.149	0.096	1	FIB1	RUBCN
PDZRN3	5.94495e-05	0.460587	0.452	0.382	1	FIB1	PDZRN3
MFSD4B	6.02427e-05	0.296108	0.332	0.258	1	FIB1	MFSD4B
C2CD2	6.77952e-05	0.344054	0.148	0.096	1	FIB1	C2CD2
DAB2IP	7.04426e-05	0.364279	0.24	0.172	1	FIB1	DAB2IP
PLS3	7.13971e-05	0.340727	0.402	0.322	1	FIB1	PLS3
STK39	7.51286e-05	0.32381	0.386	0.31	1	FIB1	STK39
FBXO42	7.63792e-05	0.262092	0.31	0.236	1	FIB1	FBXO42
TULP4	7.69856e-05	0.31236	0.247	0.182	1	FIB1	TULP4
AHDC1	8.0746e-05	0.277293	0.135	0.086	1	FIB1	AHDC1
TPM2	9.41046e-05	0.326444	0.338	0.26	1	FIB1	TPM2
PTPN9	9.73724e-05	0.309424	0.256	0.191	1	FIB1	PTPN9
IMMP1L	0.000107558	0.28406	0.19	0.132	1	FIB1	IMMP1L
RASAL2	0.000116164	0.294091	0.753	0.716	1	FIB1	RASAL2
AC011603.2	0.000116975	0.30971	0.116	0.072	1	FIB1	AC011603.2
R3HDM2	0.00012302	0.269544	0.489	0.414	1	FIB1	R3HDM2
CPED1	0.000137578	0.327792	0.4	0.317	1	FIB1	CPED1
MEF2C-AS1	0.000144655	0.363178	0.229	0.168	1	FIB1	MEF2C-AS1
CPSF7	0.000148555	0.267776	0.135	0.087	1	FIB1	CPSF7
MICU3	0.000150886	0.267111	0.258	0.192	1	FIB1	MICU3
ST3GAL3	0.000172861	0.30667	0.273	0.209	1	FIB1	ST3GAL3
PTH1R	0.000190795	0.280783	0.238	0.176	1	FIB1	PTH1R
KIAA1958	0.000191667	0.250168	0.29	0.221	1	FIB1	KIAA1958
AK3	0.000197899	0.268211	0.251	0.185	1	FIB1	AK3
IFT81	0.000207566	0.268463	0.172	0.117	1	FIB1	IFT81
TTBK2	0.000210216	0.267621	0.26	0.193	1	FIB1	TTBK2
CYP7B1	0.000217652	0.274435	0.279	0.211	1	FIB1	CYP7B1
KANSL1	0.000222101	0.253524	0.696	0.63	1	FIB1	KANSL1
SOGA1	0.00023241	0.259692	0.137	0.09	1	FIB1	SOGA1
RNF150	0.000265966	0.354582	0.319	0.249	1	FIB1	RNF150
SETD3	0.000272042	0.271907	0.192	0.136	1	FIB1	SETD3
PTEN	0.000278537	0.28649	0.557	0.494	1	FIB1	PTEN
PMEPA1	0.000286553	0.502332	0.225	0.171	1	FIB1	PMEPA1
SP3	0.00031198	0.364922	0.231	0.175	1	FIB1	SP3
GPHN	0.000351351	0.295403	0.72	0.67	1	FIB1	GPHN
AC008269.1	0.000393712	0.26086	0.137	0.09	1	FIB1	AC008269.1
UBR3	0.00040014	0.297882	0.515	0.44	1	FIB1	UBR3
LAMA3	0.000414004	0.470017	0.164	0.116	1	FIB1	LAMA3
OSBPL9	0.000446669	0.25084	0.478	0.407	1	FIB1	OSBPL9
PDE8B	0.000447807	0.345269	0.127	0.084	1	FIB1	PDE8B
ZCCHC2	0.000479656	0.252516	0.159	0.111	1	FIB1	ZCCHC2
EPHA4	0.000559427	0.264022	0.105	0.067	1	FIB1	EPHA4
HSPG2	0.000654832	0.259672	0.367	0.302	1	FIB1	HSPG2
STARD9	0.000672249	0.316796	0.151	0.105	1	FIB1	STARD9
TAF3	0.00105435	0.255617	0.314	0.258	1	FIB1	TAF3
SEPTIN9	0.00110514	0.419376	0.352	0.297	1	FIB1	SEPTIN9
TGFBI	0.00111233	0.339777	0.127	0.087	1	FIB1	TGFBI
CRTC3	0.00122288	0.271702	0.314	0.251	1	FIB1	CRTC3
NCK2	0.00141667	0.375102	0.214	0.166	1	FIB1	NCK2
GARNL3	0.00165945	0.305361	0.19	0.142	1	FIB1	GARNL3
TLE4	0.00168558	0.265839	0.327	0.269	1	FIB1	TLE4
SH3BP5	0.00171601	0.255546	0.338	0.28	1	FIB1	SH3BP5
BMPR1A	0.00188556	0.267463	0.358	0.297	1	FIB1	BMPR1A
FANCC	0.00194647	0.280103	0.269	0.215	1	FIB1	FANCC
ATP1B1	0.00195908	0.319956	0.343	0.283	1	FIB1	ATP1B1
MAPKBP1	0.00197961	0.265854	0.146	0.105	1	FIB1	MAPKBP1
MIPOL1	0.00217192	0.265236	0.28	0.226	1	FIB1	MIPOL1
KLHL13	0.00235308	0.341676	0.467	0.406	1	FIB1	KLHL13
ABCC9	0.00242941	0.453705	0.205	0.163	1	FIB1	ABCC9
PDE1C	0.00244349	0.286619	0.269	0.216	1	FIB1	PDE1C
PRPF3	0.00244491	0.25887	0.142	0.102	1	FIB1	PRPF3
LINC01117	0.00286643	0.287941	0.157	0.115	1	FIB1	LINC01117
THRB	0.00317762	0.301926	0.352	0.299	1	FIB1	THRB
HS6ST3	0.00324652	0.281953	0.207	0.159	1	FIB1	HS6ST3
ADAMTS4	0.00333075	0.525361	0.127	0.093	1	FIB1	ADAMTS4
RSU1	0.00340088	0.252125	0.303	0.246	1	FIB1	RSU1
FGD4	0.00387334	0.295797	0.533	0.478	1	FIB1	FGD4
SEMA5A	0.0043081	0.501149	0.321	0.283	1	FIB1	SEMA5A
XKR6	0.00508246	0.31955	0.277	0.229	1	FIB1	XKR6
AC119674.1	0.00530826	0.279582	0.118	0.085	1	FIB1	AC119674.1
DLEU2	0.0054945	0.293379	0.404	0.36	1	FIB1	DLEU2
SNX13	0.0056307	0.289755	0.325	0.271	1	FIB1	SNX13
CCDC149	0.00605193	0.256318	0.113	0.08	1	FIB1	CCDC149
UBE2D2	0.00782682	0.260373	0.334	0.285	1	FIB1	UBE2D2
TMEM14B	0.0096116	0.293611	0.286	0.237	1	FIB1	TMEM14B
NRG3	0.00964088	0.45013	0.38	0.335	1	FIB1	NRG3
HS3ST3A1	0	2.07159	0.368	0.014	0	FIB2	HS3ST3A1
PIP5K1B1	1.01055e-268	2.8892	0.687	0.109	2.8265e-264	FIB2	PIP5K1B
AC114316.1	9.36647e-256	2.43008	0.348	0.022	2.6198e-251	FIB2	AC114316.1
AGTR1	2.60494e-215	1.83235	0.296	0.018	7.28603e-211	FIB2	AGTR1
TRPM31	1.18201e-174	3.08227	0.749	0.23	3.30607e-170	FIB2	TRPM3
MCF2	1.48805e-162	1.36585	0.201	0.01	4.16206e-158	FIB2	MCF2
DAPK2	2.97158e-159	1.86527	0.44	0.067	8.31151e-155	FIB2	DAPK2
SPOCK3	2.20197e-156	1.12529	0.142	0.004	6.15891e-152	FIB2	SPOCK3
DCC	7.0134e-155	2.38218	0.336	0.039	1.96165e-150	FIB2	DCC
REN	5.3281e-152	3.18599	0.169	0.007	1.49027e-147	FIB2	REN
AC073941.1	8.74037e-152	1.46684	0.157	0.006	2.44468e-147	FIB2	AC073941.1
PLCL11	1.07364e-150	2.76578	0.898	0.487	3.00297e-146	FIB2	PLCL1
ITGA81	1.61872e-146	2.02053	0.612	0.142	4.52756e-142	FIB2	ITGA8
PTPRR	4.78781e-134	0.889628	0.122	0.003	1.33915e-129	FIB2	PTPRR
COL25A11	2.42569e-132	2.25179	0.542	0.129	6.78467e-128	FIB2	COL25A1
AK5	1.28382e-127	1.15861	0.187	0.012	3.59084e-123	FIB2	AK5
ROBO1	3.74387e-126	3.15837	0.744	0.311	1.04716e-121	FIB2	ROBO1
PHTF2	7.97927e-123	1.87302	0.597	0.166	2.2318e-118	FIB2	PHTF2
DGKG1	1.95419e-121	1.38467	0.428	0.077	5.46588e-117	FIB2	DGKG
NRGN	2.61897e-117	0.746959	0.167	0.01	7.32527e-113	FIB2	NRGN
MECOM	2.42504e-109	1.61399	0.97	0.805	6.78284e-105	FIB2	MECOM
KCNQ5	2.65226e-108	2.27814	0.318	0.051	7.41837e-104	FIB2	KCNQ5
UNC5C1	6.80069e-105	1.89079	0.6	0.188	1.90215e-100	FIB2	UNC5C
IL1RL1	2.56832e-104	1.13052	0.134	0.007	7.18358e-100	FIB2	IL1RL1
MDGA2	2.94217e-101	1.46542	0.174	0.014	8.22924e-97	FIB2	MDGA2
STAC	1.18733e-94	1.09425	0.264	0.038	3.32096e-90	FIB2	STAC
PDGFRB1	1.91521e-92	1.50176	0.48	0.128	5.35685e-88	FIB2	PDGFRB
GJA5	2.95216e-91	0.863021	0.211	0.025	8.25719e-87	FIB2	GJA5
PCDH9	6.08417e-91	2.28023	0.669	0.296	1.70174e-86	FIB2	PCDH9
CNTN3	3.51583e-87	1.593	0.4	0.095	9.83377e-83	FIB2	CNTN3
GRIK2	3.61198e-85	2.05046	0.361	0.082	1.01027e-80	FIB2	GRIK2
PDE7B	3.4916e-81	1.74779	0.776	0.416	9.76602e-77	FIB2	PDE7B
PDE8B1	2.98187e-80	1.39344	0.343	0.074	8.3403e-76	FIB2	PDE8B
TRIM9	7.23099e-80	0.855745	0.174	0.019	2.02251e-75	FIB2	TRIM9
PPARG	2.99655e-79	1.72821	0.595	0.228	8.38136e-75	FIB2	PPARG
MYOM11	4.77214e-78	1.51941	0.346	0.078	1.33477e-73	FIB2	MYOM1
EBF11	1.46092e-76	1.48717	0.893	0.614	4.08618e-72	FIB2	EBF1
SLCO3A11	4.17811e-76	1.58228	0.739	0.354	1.16862e-71	FIB2	SLCO3A1
DOCK81	3.15736e-74	1.41902	0.527	0.181	8.83113e-70	FIB2	DOCK8
TEX411	2.12184e-73	1.7251	0.542	0.187	5.93479e-69	FIB2	TEX41
ACER2	2.61477e-73	1.20061	0.211	0.031	7.31351e-69	FIB2	ACER2
TMEM132C	2.69812e-71	0.917059	0.189	0.025	7.54664e-67	FIB2	TMEM132C
SLA	2.13879e-68	0.717046	0.167	0.021	5.98219e-64	FIB2	SLA
ZBTB46	2.37795e-68	1.33131	0.542	0.197	6.65113e-64	FIB2	ZBTB46
PIEZO2	3.90844e-68	1.74159	0.425	0.128	1.09319e-63	FIB2	PIEZO2
GATA3	9.62169e-67	1.27057	0.423	0.124	2.69119e-62	FIB2	GATA3
DAAM21	2.16684e-62	1.24975	0.403	0.12	6.06066e-58	FIB2	DAAM2
LMO3	4.88602e-61	1.03991	0.226	0.042	1.36662e-56	FIB2	LMO3
FAM162B	2.72978e-60	0.592737	0.104	0.009	7.6352e-56	FIB2	FAM162B
RAPGEF41	6.41896e-60	1.20838	0.363	0.103	1.79538e-55	FIB2	RAPGEF4
ADAMTS6	3.56509e-59	1.5954	0.405	0.131	9.97156e-55	FIB2	ADAMTS6
SAMD3	1.25903e-58	1.41199	0.353	0.1	3.5215e-54	FIB2	SAMD3
KIAA1549	5.04146e-58	0.943933	0.271	0.061	1.4101e-53	FIB2	KIAA1549
FOXN2	3.83667e-57	1.17282	0.351	0.101	1.07312e-52	FIB2	FOXN2
TBX21	6.30724e-56	1.07652	0.408	0.129	1.76413e-51	FIB2	TBX2
CLMN1	9.99039e-55	1.2806	0.602	0.277	2.79431e-50	FIB2	CLMN
OPCML	2.0268e-54	1.0259	0.144	0.02	5.66895e-50	FIB2	OPCML
SAMD12	1.24309e-53	1.49864	0.697	0.408	3.47692e-49	FIB2	SAMD12
ENG	1.54346e-53	1.36664	0.448	0.164	4.31705e-49	FIB2	ENG
PRR161	3.60368e-53	1.38544	0.381	0.12	1.00795e-48	FIB2	PRR16
EDNRA1	5.81191e-53	1.1098	0.326	0.09	1.62559e-48	FIB2	EDNRA
CPM1	1.28385e-52	1.53677	0.585	0.273	3.59093e-48	FIB2	CPM
TBC1D11	3.80049e-52	1.33688	0.694	0.386	1.063e-47	FIB2	TBC1D1
MCF2L2	5.57263e-52	0.652454	0.174	0.029	1.55867e-47	FIB2	MCF2L2
AL138828.1	6.60303e-52	0.826813	0.194	0.036	1.84687e-47	FIB2	AL138828.1
PDE3A1	1.119e-51	1.33379	0.851	0.624	3.12985e-47	FIB2	PDE3A
TBX3	7.14077e-51	0.745912	0.187	0.034	1.99727e-46	FIB2	TBX3
TRPC6	6.12279e-50	0.912981	0.177	0.031	1.71254e-45	FIB2	TRPC6
CNTN5	1.28256e-49	2.57479	0.266	0.07	3.58732e-45	FIB2	CNTN5
KCNH1	2.73108e-49	0.699634	0.147	0.022	7.63883e-45	FIB2	KCNH1
EMCN	2.3451e-48	1.23571	0.45	0.174	6.55925e-44	FIB2	EMCN
NBEA	7.59322e-48	1.2141	0.739	0.48	2.12382e-43	FIB2	NBEA
RERGL	1.57482e-47	0.651667	0.122	0.016	4.40478e-43	FIB2	RERGL
PTPRG1	2.54164e-47	1.07253	0.94	0.831	7.10896e-43	FIB2	PTPRG
ACOXL	1.94467e-46	0.563338	0.109	0.013	5.43925e-42	FIB2	ACOXL
CNGA1	2.65225e-46	0.77096	0.154	0.026	7.41833e-42	FIB2	CNGA1
RNF144A	2.77013e-46	1.08215	0.46	0.18	7.74806e-42	FIB2	RNF144A
MEF2C1	4.96285e-45	1.23875	0.527	0.238	1.38811e-40	FIB2	MEF2C
ADCY4	4.99437e-45	0.489294	0.107	0.013	1.39692e-40	FIB2	ADCY4
COL13A1	5.87083e-44	0.543245	0.114	0.015	1.64207e-39	FIB2	COL13A1
IL18R1	6.89789e-44	0.79988	0.134	0.021	1.92934e-39	FIB2	IL18R1
ADGRB31	7.23738e-44	1.65868	0.313	0.1	2.02429e-39	FIB2	ADGRB3
RGL31	2.39061e-43	0.856841	0.338	0.11	6.68654e-39	FIB2	RGL3
ATP11C	4.09423e-43	1.25949	0.585	0.296	1.14516e-38	FIB2	ATP11C
L3MBTL41	1.57943e-42	1.0762	0.567	0.271	4.41767e-38	FIB2	L3MBTL4
HIPK21	3.97254e-42	1.12147	0.644	0.361	1.11112e-37	FIB2	HIPK2
RAPGEF3	2.31421e-41	0.661308	0.219	0.054	6.47284e-37	FIB2	RAPGEF3
LINC00882	2.61407e-41	1.37908	0.475	0.226	7.31154e-37	FIB2	LINC00882
FAM189A2	3.20079e-41	0.676211	0.162	0.031	8.9526e-37	FIB2	FAM189A2
COL21A11	6.25829e-41	1.19287	0.274	0.081	1.75044e-36	FIB2	COL21A1
MSI21	7.65338e-41	0.970584	0.739	0.46	2.14065e-36	FIB2	MSI2
TBL1X1	2.25185e-40	1.04807	0.652	0.358	6.29843e-36	FIB2	TBL1X
GAS2	5.23159e-40	1.28103	0.224	0.059	1.46328e-35	FIB2	GAS2
MAPT	1.44613e-39	0.485761	0.102	0.013	4.04482e-35	FIB2	MAPT
PDE4C1	2.52114e-39	0.847461	0.204	0.049	7.05162e-35	FIB2	PDE4C
TMTC1	2.94653e-39	1.18114	0.709	0.461	8.24145e-35	FIB2	TMTC1
LIMCH11	1.60481e-38	1.29074	0.684	0.429	4.48867e-34	FIB2	LIMCH1
ARHGEF171	1.93416e-38	0.815306	0.371	0.135	5.40986e-34	FIB2	ARHGEF17
CDC42BPA	2.95293e-38	0.994883	0.806	0.596	8.25933e-34	FIB2	CDC42BPA
SLC5A121	3.29047e-38	0.482506	0.174	0.037	9.20344e-34	FIB2	SLC5A12
STX18	7.46611e-38	0.896338	0.45	0.188	2.08827e-33	FIB2	STX18
PTPN91	1.49762e-37	0.958238	0.435	0.183	4.18885e-33	FIB2	PTPN9
SOX131	2.70913e-37	0.824563	0.303	0.1	7.57744e-33	FIB2	SOX13
MAML31	3.4376e-37	1.0566	0.769	0.55	9.61498e-33	FIB2	MAML3
PITPNC11	1.31156e-36	0.956825	0.704	0.429	3.66843e-32	FIB2	PITPNC1
COL23A1	2.24139e-35	1.21273	0.308	0.11	6.26918e-31	FIB2	COL23A1
PDE1A1	4.22805e-35	1.061	0.774	0.55	1.18259e-30	FIB2	PDE1A
DLEU21	7.23739e-35	1.00571	0.609	0.351	2.0243e-30	FIB2	DLEU2
SPRY4-AS1	1.48246e-34	1.0293	0.291	0.1	4.14645e-30	FIB2	SPRY4-AS1
PRKG11	1.54294e-34	0.620107	0.983	0.938	4.31559e-30	FIB2	PRKG1
RCBTB1	7.06189e-34	0.502909	0.157	0.034	1.97521e-29	FIB2	RCBTB1
PRKCA	1.79349e-33	1.19235	0.801	0.634	5.01639e-29	FIB2	PRKCA
GNAS	2.00521e-33	1.46051	0.562	0.33	5.60858e-29	FIB2	GNAS
AHCYL2	2.15792e-33	0.940794	0.54	0.272	6.03569e-29	FIB2	AHCYL2
SEMA5B1	3.14775e-33	0.65398	0.129	0.025	8.80425e-29	FIB2	SEMA5B
REPS1	1.23699e-32	0.926839	0.448	0.208	3.45986e-28	FIB2	REPS1
GPRIN3	2.07887e-32	0.903868	0.378	0.155	5.8146e-28	FIB2	GPRIN3
SLCO2A1	4.26682e-32	1.41209	0.251	0.083	1.19343e-27	FIB2	SLCO2A1
FRMD4A1	1.99965e-31	1.06545	0.637	0.403	5.59301e-27	FIB2	FRMD4A
THRB1	5.29135e-31	0.842208	0.555	0.29	1.47999e-26	FIB2	THRB
NTRK31	6.38683e-31	1.03471	0.351	0.141	1.7864e-26	FIB2	NTRK3
AFAP1L21	7.04886e-31	0.550788	0.201	0.056	1.97157e-26	FIB2	AFAP1L2
MEIS1	2.18559e-30	0.89119	0.674	0.435	6.11309e-26	FIB2	MEIS1
MTSS1	3.15935e-30	0.934766	0.56	0.312	8.8367e-26	FIB2	MTSS1
FRMD31	5.07418e-30	0.98185	0.331	0.131	1.41925e-25	FIB2	FRMD3
WFDC11	9.35186e-30	0.716295	0.211	0.062	2.61572e-25	FIB2	WFDC1
TSBP1-AS1	1.05271e-29	0.849543	0.284	0.104	2.94444e-25	FIB2	TSBP1-AS1
ANK3	1.9535e-29	1.00545	0.789	0.64	5.46395e-25	FIB2	ANK3
PDE10A	2.98184e-29	1.55757	0.684	0.487	8.3402e-25	FIB2	PDE10A
HDAC91	1.81454e-28	1.10247	0.517	0.292	5.07527e-24	FIB2	HDAC9
CACNB21	5.53652e-28	1.17678	0.405	0.197	1.54856e-23	FIB2	CACNB2
CSMD11	6.76873e-28	1.60427	0.137	0.032	1.89321e-23	FIB2	CSMD1
DOCK10	9.9783e-28	0.953342	0.44	0.223	2.79093e-23	FIB2	DOCK10
EMID1	2.28693e-27	0.467747	0.137	0.032	6.39655e-23	FIB2	EMID1
BCKDHB	6.77608e-27	1.16038	0.485	0.262	1.89527e-22	FIB2	BCKDHB
SYNE21	1.93824e-26	0.735521	0.813	0.617	5.42125e-22	FIB2	SYNE2
LINC02384	2.55895e-26	0.464858	0.107	0.021	7.15738e-22	FIB2	LINC02384
AC003044.11	3.59008e-26	0.385758	0.144	0.036	1.00415e-21	FIB2	AC003044.1
ACACB1	7.10176e-26	0.709023	0.428	0.213	1.98636e-21	FIB2	ACACB
ISYNA11	7.47111e-26	0.566082	0.219	0.072	2.08967e-21	FIB2	ISYNA1
MME	1.05773e-25	0.546064	0.266	0.097	2.95846e-21	FIB2	MME
CPEB3	1.1753e-25	0.666765	0.485	0.248	3.28731e-21	FIB2	CPEB3
AL162253.2	1.65557e-25	0.719316	0.241	0.087	4.63062e-21	FIB2	AL162253.2
SLC12A2	1.97848e-25	0.95375	0.281	0.112	5.5338e-21	FIB2	SLC12A2
AC096577.1	2.77341e-25	0.300146	0.144	0.036	7.75723e-21	FIB2	AC096577.1
EFHD11	2.96422e-25	0.58946	0.266	0.1	8.29093e-21	FIB2	EFHD1
RCSD1	4.85676e-25	0.4214	0.127	0.03	1.35844e-20	FIB2	RCSD1
SFXN5	5.16493e-25	0.550455	0.261	0.096	1.44463e-20	FIB2	SFXN5
LINC00871	2.79546e-24	0.440494	0.159	0.044	7.8189e-20	FIB2	LINC00871
PLPPR1	8.85166e-24	0.375721	0.124	0.03	2.47581e-19	FIB2	PLPPR1
UBA21	8.86336e-24	0.770778	0.368	0.173	2.47908e-19	FIB2	UBA2
RAPH1	1.09769e-23	0.967496	0.525	0.314	3.07025e-19	FIB2	RAPH1
SLC16A91	1.14761e-23	0.464453	0.197	0.064	3.20986e-19	FIB2	SLC16A9
WDFY21	1.18005e-23	0.705042	0.4	0.194	3.30059e-19	FIB2	WDFY2
MALAT11	1.45295e-23	0.351669	1	1	4.06389e-19	FIB2	MALAT1
PARM11	1.60201e-23	0.693792	0.264	0.103	4.48083e-19	FIB2	PARM1
IL1RAPL1	2.31785e-23	1.3029	0.231	0.089	6.48304e-19	FIB2	IL1RAPL1
RBMS3	3.09956e-23	0.738214	0.923	0.882	8.66946e-19	FIB2	RBMS3
RAB201	4.02338e-23	0.526907	0.174	0.054	1.12534e-18	FIB2	RAB20
ADCY61	6.28733e-23	0.556019	0.211	0.074	1.75857e-18	FIB2	ADCY6
HSD17B4	6.98534e-23	0.676229	0.356	0.166	1.9538e-18	FIB2	HSD17B4
LZTS1	7.94473e-23	0.476461	0.104	0.023	2.22214e-18	FIB2	LZTS1
RHOBTB11	1.92007e-22	0.518434	0.326	0.141	5.37043e-18	FIB2	RHOBTB1
TINAGL11	2.42991e-22	0.514154	0.271	0.11	6.79646e-18	FIB2	TINAGL1
RANBP3L	3.87666e-22	0.625534	0.139	0.038	1.0843e-17	FIB2	RANBP3L
USP46	3.88733e-22	0.48126	0.169	0.053	1.08729e-17	FIB2	USP46
COL4A51	7.21855e-22	0.74488	0.413	0.212	2.01903e-17	FIB2	COL4A5
MAOA	1.13561e-21	0.459774	0.167	0.052	3.17629e-17	FIB2	MAOA
MICU31	2.05238e-21	0.62978	0.386	0.187	5.74049e-17	FIB2	MICU3
A2M	2.10422e-21	0.991953	0.542	0.333	5.88552e-17	FIB2	A2M
CABLES1	2.53223e-21	0.768138	0.311	0.141	7.08265e-17	FIB2	CABLES1
ADGRL2	6.03527e-21	0.780239	0.602	0.389	1.68807e-16	FIB2	ADGRL2
ALDH1L1	6.41952e-21	0.322943	0.137	0.038	1.79554e-16	FIB2	ALDH1L1
MYLIP	6.70335e-21	0.479005	0.154	0.047	1.87493e-16	FIB2	MYLIP
ZNF618	1.01989e-20	0.680319	0.366	0.182	2.85263e-16	FIB2	ZNF618
ADCY31	2.07198e-20	0.653313	0.331	0.158	5.79533e-16	FIB2	ADCY3
FNBP1L	2.30822e-20	0.829501	0.537	0.332	6.4561e-16	FIB2	FNBP1L
AC104123.1	2.88249e-20	0.673174	0.308	0.14	8.06231e-16	FIB2	AC104123.1
DOCK4	3.32909e-20	0.658322	0.706	0.51	9.31145e-16	FIB2	DOCK4
DGKE	3.4471e-20	0.322478	0.107	0.026	9.64154e-16	FIB2	DGKE
FXN	5.03179e-20	0.365869	0.114	0.029	1.40739e-15	FIB2	FXN
AC100793.2	1.25844e-19	0.379585	0.109	0.028	3.51985e-15	FIB2	AC100793.2
STX18-AS1	1.35552e-19	0.809078	0.251	0.108	3.79139e-15	FIB2	STX18-AS1
CEP85L1	1.4902e-19	0.747596	0.403	0.217	4.16809e-15	FIB2	CEP85L
MT-ND5	1.66701e-19	0.34359	0.104	0.026	4.66264e-15	FIB2	MT-ND5
ZSWIM5	2.94457e-19	0.698703	0.269	0.119	8.23595e-15	FIB2	ZSWIM5
PCDH17	3.4897e-19	0.709985	0.174	0.061	9.7607e-15	FIB2	PCDH17
NEO1	4.20149e-19	0.978509	0.45	0.26	1.17516e-14	FIB2	NEO1
NRCAM	6.94912e-19	0.747725	0.174	0.062	1.94367e-14	FIB2	NRCAM
NIPAL2	9.00232e-19	0.730485	0.231	0.096	2.51795e-14	FIB2	NIPAL2
CSGALNACT1	9.11326e-19	0.588443	0.5	0.305	2.54898e-14	FIB2	CSGALNACT1
SOS2	1.00281e-18	0.603644	0.552	0.35	2.80486e-14	FIB2	SOS2
LRCH1	1.1632e-18	0.789317	0.58	0.387	3.25346e-14	FIB2	LRCH1
APBB21	1.51992e-18	0.546491	0.826	0.68	4.25123e-14	FIB2	APBB2
EGF	1.87408e-18	0.564969	0.127	0.037	5.2418e-14	FIB2	EGF
TPCN11	1.92917e-18	0.59396	0.351	0.176	5.39588e-14	FIB2	TPCN1
CUBN1	2.59818e-18	0.512464	0.346	0.169	7.26712e-14	FIB2	CUBN
ALDH1A2	2.89281e-18	0.727456	0.398	0.209	8.0912e-14	FIB2	ALDH1A2
DLC11	3.13639e-18	0.653117	0.706	0.522	8.77248e-14	FIB2	DLC1
ADAMTS9-AS21	3.58913e-18	0.477992	0.896	0.755	1.00388e-13	FIB2	ADAMTS9-AS2
CNTN1	4.91892e-18	0.948216	0.386	0.215	1.37582e-13	FIB2	CNTN1
KCNE4	4.95387e-18	0.71665	0.137	0.043	1.3856e-13	FIB2	KCNE4
LINC016191	6.03608e-18	0.808386	0.388	0.213	1.68829e-13	FIB2	LINC01619
AL133346.11	7.1035e-18	0.71934	0.157	0.054	1.98685e-13	FIB2	AL133346.1
ACSM2B1	1.03084e-17	0.363401	0.226	0.092	2.88327e-13	FIB2	ACSM2B
MAP4K4	1.13601e-17	0.571911	0.604	0.414	3.17743e-13	FIB2	MAP4K4
ADGRF51	1.43742e-17	0.573129	0.348	0.175	4.02046e-13	FIB2	ADGRF5
PIP4P2	1.7495e-17	0.344365	0.104	0.028	4.89335e-13	FIB2	PIP4P2
SLC13A3	1.75899e-17	0.371058	0.197	0.074	4.91989e-13	FIB2	SLC13A3
PLD1	1.88263e-17	0.694696	0.381	0.204	5.26572e-13	FIB2	PLD1
SEMA6D	1.95213e-17	0.565779	0.162	0.056	5.46012e-13	FIB2	SEMA6D
KL	2.20557e-17	0.262443	0.149	0.049	6.16897e-13	FIB2	KL
DENND31	2.59252e-17	0.50476	0.172	0.063	7.25127e-13	FIB2	DENND3
CALB1	2.77349e-17	0.285949	0.139	0.044	7.75744e-13	FIB2	CALB1
ZFHX31	2.81956e-17	0.719967	0.587	0.407	7.88632e-13	FIB2	ZFHX3
ZHX1	2.97922e-17	0.386419	0.149	0.05	8.33287e-13	FIB2	ZHX1
SLC17A11	4.10369e-17	0.317858	0.239	0.1	1.1478e-12	FIB2	SLC17A1
EPB41L2	5.12163e-17	0.645466	0.667	0.49	1.43252e-12	FIB2	EPB41L2
TG	5.88151e-17	0.265336	0.102	0.027	1.64506e-12	FIB2	TG
PDS5B	6.63928e-17	0.692602	0.542	0.356	1.85701e-12	FIB2	PDS5B
OAZ21	7.25734e-17	0.356976	0.154	0.053	2.02988e-12	FIB2	OAZ2
STARD13	8.66218e-17	0.549244	0.602	0.384	2.42281e-12	FIB2	STARD13
SBF2	1.15467e-16	0.605648	0.803	0.667	3.22961e-12	FIB2	SBF2
GNAI1	1.18301e-16	0.626932	0.405	0.225	3.30887e-12	FIB2	GNAI1
MMP16	1.3137e-16	0.528913	0.132	0.042	3.67442e-12	FIB2	MMP16
ACSM2A1	1.44728e-16	0.414561	0.326	0.161	4.04805e-12	FIB2	ACSM2A
AL110292.1	1.75906e-16	0.302466	0.117	0.035	4.9201e-12	FIB2	AL110292.1
EHHADH	2.2075e-16	0.324773	0.169	0.062	6.17437e-12	FIB2	EHHADH
FAM117B	3.97887e-16	0.530864	0.229	0.1	1.11289e-11	FIB2	FAM117B
BCAR3	6.1645e-16	0.557682	0.279	0.135	1.72421e-11	FIB2	BCAR3
AC023590.1	6.32644e-16	0.267979	0.119	0.037	1.76951e-11	FIB2	AC023590.1
NUDT41	7.60324e-16	0.673946	0.289	0.143	2.12663e-11	FIB2	NUDT4
SYNE1	1.25125e-15	0.99972	0.811	0.723	3.49974e-11	FIB2	SYNE1
PTPN12	1.28781e-15	0.600495	0.545	0.352	3.60202e-11	FIB2	PTPN12
EDIL31	1.54062e-15	0.791857	0.356	0.197	4.30911e-11	FIB2	EDIL3
EPC1	2.53605e-15	0.49611	0.512	0.32	7.09332e-11	FIB2	EPC1
PHLPP11	2.74966e-15	0.669565	0.373	0.214	7.6908e-11	FIB2	PHLPP1
PTPRK1	4.67514e-15	0.552199	0.771	0.627	1.30764e-10	FIB2	PTPRK
OSBPL1A	4.8556e-15	0.697669	0.363	0.201	1.35811e-10	FIB2	OSBPL1A
ZNF804B	6.58014e-15	0.345809	0.137	0.047	1.84046e-10	FIB2	ZNF804B
LRP2	7.40573e-15	0.422634	0.376	0.203	2.07138e-10	FIB2	LRP2
ATF7IP2	8.88456e-15	0.550563	0.264	0.128	2.48501e-10	FIB2	ATF7IP2
PGR	8.88913e-15	0.436216	0.139	0.049	2.48629e-10	FIB2	PGR
ROBO2	9.71571e-15	2.42324	0.542	0.419	2.71748e-10	FIB2	ROBO2
PLXND11	1.15515e-14	0.470795	0.211	0.094	3.23096e-10	FIB2	PLXND1
ANKMY2	1.34428e-14	0.331931	0.134	0.047	3.75995e-10	FIB2	ANKMY2
TMEM200A	1.54261e-14	0.574299	0.162	0.062	4.31469e-10	FIB2	TMEM200A
CACUL1	1.7887e-14	0.645473	0.348	0.2	5.00299e-10	FIB2	CACUL1
CMTM7	1.84766e-14	0.411304	0.167	0.066	5.16789e-10	FIB2	CMTM7
SLC13A1	2.38553e-14	0.345977	0.154	0.058	6.67232e-10	FIB2	SLC13A1
STAT4	2.39193e-14	0.574817	0.189	0.081	6.69023e-10	FIB2	STAT4
CD461	2.94915e-14	0.799714	0.445	0.29	8.24878e-10	FIB2	CD46
NOTCH31	2.96294e-14	0.678775	0.244	0.117	8.28733e-10	FIB2	NOTCH3
HPSE21	3.4396e-14	1.18257	0.234	0.116	9.62056e-10	FIB2	HPSE2
PRKD3	3.57169e-14	0.429222	0.289	0.145	9.99003e-10	FIB2	PRKD3
GUCY1A11	4.90158e-14	0.527436	0.281	0.142	1.37097e-09	FIB2	GUCY1A1
ETS1	5.5955e-14	0.589397	0.433	0.263	1.56506e-09	FIB2	ETS1
GRID21	5.61856e-14	1.39154	0.239	0.121	1.57151e-09	FIB2	GRID2
FAM241A	5.73538e-14	0.435596	0.147	0.055	1.60418e-09	FIB2	FAM241A
FIGN	5.87258e-14	0.754115	0.53	0.37	1.64256e-09	FIB2	FIGN
MDM1	6.55772e-14	0.38263	0.114	0.038	1.83419e-09	FIB2	MDM1
PPP2R2B1	6.99387e-14	0.27115	0.142	0.052	1.95619e-09	FIB2	PPP2R2B
CEP57	7.2273e-14	0.416883	0.236	0.111	2.02147e-09	FIB2	CEP57
HSDL21	8.12076e-14	0.475275	0.244	0.117	2.27138e-09	FIB2	HSDL2
CGNL1	9.75988e-14	0.538527	0.371	0.211	2.72984e-09	FIB2	CGNL1
DUBR	1.21984e-13	0.32913	0.112	0.037	3.41189e-09	FIB2	DUBR
PPARA	1.24188e-13	0.284281	0.279	0.135	3.47353e-09	FIB2	PPARA
HECW2	1.27699e-13	0.602966	0.201	0.09	3.57174e-09	FIB2	HECW2
CCN4	1.55888e-13	0.459747	0.289	0.148	4.36019e-09	FIB2	CCN4
KANSL11	1.73219e-13	0.494807	0.764	0.628	4.84493e-09	FIB2	KANSL1
FKBP51	1.82335e-13	1.03739	0.537	0.4	5.09991e-09	FIB2	FKBP5
PIK3R1	1.878e-13	0.633637	0.393	0.243	5.25278e-09	FIB2	PIK3R1
FRY1	1.96322e-13	0.494456	0.632	0.453	5.49114e-09	FIB2	FRY
MXD4	2.07077e-13	0.40567	0.159	0.064	5.79195e-09	FIB2	MXD4
AL391117.1	2.35486e-13	0.277846	0.142	0.053	6.58655e-09	FIB2	AL391117.1
AL163541.1	2.58204e-13	0.555765	0.124	0.045	7.22197e-09	FIB2	AL163541.1
LRIG3	2.77871e-13	0.464104	0.179	0.076	7.77204e-09	FIB2	LRIG3
CDHR31	2.78501e-13	0.330438	0.172	0.07	7.78967e-09	FIB2	CDHR3
AC109466.1	3.01185e-13	0.98002	0.209	0.098	8.42414e-09	FIB2	AC109466.1
TCF7L1	3.22418e-13	0.512254	0.46	0.287	9.01803e-09	FIB2	TCF7L1
LRRC8D	3.27698e-13	0.447167	0.261	0.13	9.16572e-09	FIB2	LRRC8D
SOX51	3.43268e-13	0.543036	0.784	0.669	9.6012e-09	FIB2	SOX5
GRM8	3.62879e-13	0.687228	0.189	0.084	1.01497e-08	FIB2	GRM8
ARHGEF6	3.79507e-13	0.465342	0.162	0.067	1.06148e-08	FIB2	ARHGEF6
SLC25A42	4.07281e-13	0.251952	0.127	0.045	1.13916e-08	FIB2	SLC25A42
PHKB	4.11687e-13	0.478164	0.51	0.331	1.15149e-08	FIB2	PHKB
SIPA1L21	4.87764e-13	0.541983	0.316	0.173	1.36427e-08	FIB2	SIPA1L2
NOSTRIN	6.61193e-13	0.327964	0.114	0.039	1.84936e-08	FIB2	NOSTRIN
PTH1R1	7.48142e-13	0.431826	0.318	0.173	2.09255e-08	FIB2	PTH1R
UBE2E3	7.51943e-13	0.378639	0.443	0.263	2.10318e-08	FIB2	UBE2E3
EIF2AK2	7.80549e-13	0.48353	0.236	0.115	2.1832e-08	FIB2	EIF2AK2
PDK41	8.53051e-13	0.707621	0.4	0.242	2.38598e-08	FIB2	PDK4
ARHGAP12	9.62618e-13	0.538822	0.373	0.219	2.69244e-08	FIB2	ARHGAP12
SLC35F3	1.07597e-12	1.14488	0.184	0.085	3.00948e-08	FIB2	SLC35F3
SPRED2	1.15588e-12	0.514796	0.438	0.277	3.233e-08	FIB2	SPRED2
ECI2	1.39058e-12	0.272328	0.127	0.047	3.88946e-08	FIB2	ECI2
NEDD4	1.52424e-12	0.436016	0.301	0.161	4.26329e-08	FIB2	NEDD4
MRVI11	2.16872e-12	0.454303	0.41	0.244	6.0659e-08	FIB2	MRVI1
ANO3	2.28822e-12	0.958087	0.413	0.274	6.40016e-08	FIB2	ANO3
TCF4	2.91985e-12	0.516817	0.639	0.489	8.16682e-08	FIB2	TCF4
NR2F2-AS11	3.10215e-12	0.37251	0.856	0.765	8.67671e-08	FIB2	NR2F2-AS1
MERTK1	4.115e-12	0.360185	0.194	0.089	1.15097e-07	FIB2	MERTK
XIST	4.3536e-12	0.611311	0.592	0.45	1.2177e-07	FIB2	XIST
NSD1	4.94351e-12	0.484912	0.507	0.338	1.3827e-07	FIB2	NSD1
HHAT	5.44973e-12	0.363114	0.229	0.111	1.52429e-07	FIB2	HHAT
NBEAL11	5.58575e-12	0.46299	0.716	0.572	1.56233e-07	FIB2	NBEAL1
GLCCI1	5.79139e-12	0.930109	0.348	0.207	1.61985e-07	FIB2	GLCCI1
WTIP1	8.06544e-12	0.47187	0.219	0.108	2.2559e-07	FIB2	WTIP
AMN1	8.23732e-12	0.390755	0.167	0.072	2.30398e-07	FIB2	AMN1
NAA351	8.31869e-12	0.483752	0.366	0.218	2.32674e-07	FIB2	NAA35
CDS2	9.07088e-12	0.296029	0.214	0.102	2.53713e-07	FIB2	CDS2
EPHA6	9.93935e-12	0.529224	0.109	0.04	2.78004e-07	FIB2	EPHA6
SON	1.06189e-11	0.445844	0.577	0.4	2.9701e-07	FIB2	SON
PPARGC1A	1.16399e-11	0.489313	0.41	0.249	3.25567e-07	FIB2	PPARGC1A
UNC5B	1.32119e-11	0.281663	0.117	0.043	3.69538e-07	FIB2	UNC5B
CDK181	1.32444e-11	0.370478	0.132	0.052	3.70446e-07	FIB2	CDK18
STK17B	1.52475e-11	0.62978	0.224	0.114	4.26472e-07	FIB2	STK17B
TRPC4	1.70336e-11	0.379425	0.199	0.094	4.76431e-07	FIB2	TRPC4
SLC1A1	1.82082e-11	0.471333	0.206	0.1	5.09284e-07	FIB2	SLC1A1
NUDT9	2.4509e-11	0.320696	0.132	0.053	6.85516e-07	FIB2	NUDT9
ARHGAP18	2.70189e-11	0.563009	0.363	0.221	7.55718e-07	FIB2	ARHGAP18
NEK7	2.88262e-11	0.579964	0.567	0.403	8.06268e-07	FIB2	NEK7
SECISBP2	2.93409e-11	0.411765	0.43	0.269	8.20665e-07	FIB2	SECISBP2
AKAP61	3.31917e-11	0.466467	0.274	0.149	9.28371e-07	FIB2	AKAP6
ATP2A3	3.75071e-11	0.337132	0.114	0.043	1.04907e-06	FIB2	ATP2A3
SNX25	3.75191e-11	0.343603	0.311	0.172	1.04941e-06	FIB2	SNX25
TNS2	4.5374e-11	0.391048	0.244	0.127	1.26911e-06	FIB2	TNS2
RBMX	4.74026e-11	0.38628	0.366	0.218	1.32585e-06	FIB2	RBMX
GSAP	5.03481e-11	0.43034	0.236	0.123	1.40823e-06	FIB2	GSAP
SNAP25	5.2082e-11	0.537336	0.189	0.091	1.45673e-06	FIB2	SNAP25
ARHGAP421	5.72563e-11	0.401869	0.577	0.411	1.60146e-06	FIB2	ARHGAP42
CCND3	6.79975e-11	0.499822	0.393	0.247	1.90189e-06	FIB2	CCND3
TSC22D11	7.32566e-11	0.493767	0.59	0.432	2.04899e-06	FIB2	TSC22D1
PHACTR4	7.81269e-11	0.414517	0.49	0.328	2.18521e-06	FIB2	PHACTR4
ZNF280D	8.07991e-11	0.365316	0.443	0.279	2.25995e-06	FIB2	ZNF280D
HERC1	8.73732e-11	0.52042	0.627	0.474	2.44383e-06	FIB2	HERC1
TSPAN14	8.94586e-11	0.374186	0.216	0.109	2.50216e-06	FIB2	TSPAN14
PLEKHG21	9.31203e-11	0.34501	0.169	0.077	2.60457e-06	FIB2	PLEKHG2
DDX17	9.44613e-11	0.425981	0.794	0.679	2.64208e-06	FIB2	DDX17
NAA16	9.6747e-11	0.41457	0.214	0.109	2.70601e-06	FIB2	NAA16
AP3S1	1.07769e-10	0.439933	0.239	0.124	3.0143e-06	FIB2	AP3S1
MIR29B2CHG1	1.08645e-10	0.315192	0.308	0.172	3.0388e-06	FIB2	MIR29B2CHG
STARD91	1.21653e-10	0.343825	0.209	0.103	3.40265e-06	FIB2	STARD9
DNAJC15	1.34796e-10	0.373265	0.259	0.137	3.77025e-06	FIB2	DNAJC15
DDX5	1.49399e-10	0.469825	0.56	0.41	4.17869e-06	FIB2	DDX5
RIC1	1.53006e-10	0.520777	0.465	0.329	4.27957e-06	FIB2	RIC1
PDE8A1	1.68018e-10	0.482638	0.545	0.395	4.69946e-06	FIB2	PDE8A
RBM26	2.03681e-10	0.343151	0.545	0.372	5.69696e-06	FIB2	RBM26
TMEM52B	2.19801e-10	0.322537	0.124	0.051	6.14784e-06	FIB2	TMEM52B
DET1	2.36129e-10	0.285758	0.117	0.046	6.60453e-06	FIB2	DET1
NT5DC1	2.53209e-10	0.400911	0.363	0.222	7.08227e-06	FIB2	NT5DC1
UMOD	2.74517e-10	0.468874	0.107	0.041	7.67825e-06	FIB2	UMOD
NDUFS1	2.94282e-10	0.360677	0.269	0.148	8.23105e-06	FIB2	NDUFS1
SNRK	2.98238e-10	0.546169	0.303	0.181	8.34171e-06	FIB2	SNRK
ASB3	3.06536e-10	0.34101	0.326	0.191	8.57382e-06	FIB2	ASB3
VIRMA	3.6543e-10	0.262711	0.157	0.071	1.02211e-05	FIB2	VIRMA
NHLRC2	3.80923e-10	0.375395	0.214	0.11	1.06544e-05	FIB2	NHLRC2
PDGFC	3.9113e-10	0.583813	0.532	0.389	1.09399e-05	FIB2	PDGFC
SGCE	4.68828e-10	0.4247	0.219	0.114	1.31131e-05	FIB2	SGCE
RAPGEF21	5.20659e-10	0.47622	0.662	0.519	1.45628e-05	FIB2	RAPGEF2
PGR-AS1	5.28101e-10	0.302636	0.119	0.048	1.4771e-05	FIB2	PGR-AS1
ETV1	5.29751e-10	0.313512	0.102	0.038	1.48171e-05	FIB2	ETV1
CPNE1	7.04725e-10	0.300907	0.204	0.102	1.97112e-05	FIB2	CPNE1
NAPB	8.05265e-10	0.340908	0.169	0.08	2.25233e-05	FIB2	NAPB
AP3M2	8.42766e-10	0.257209	0.114	0.046	2.35722e-05	FIB2	AP3M2
SCML1	9.4614e-10	0.392325	0.236	0.129	2.64635e-05	FIB2	SCML1
TRIM13	1.04275e-09	0.305332	0.142	0.063	2.91658e-05	FIB2	TRIM13
BTG1	1.04474e-09	0.285291	0.159	0.075	2.92214e-05	FIB2	BTG1
LRRC8C	1.0583e-09	0.406633	0.142	0.064	2.96007e-05	FIB2	LRRC8C
ZFX	1.06766e-09	0.330987	0.299	0.171	2.98624e-05	FIB2	ZFX
AL589935.1	1.10217e-09	0.435058	0.249	0.138	3.08277e-05	FIB2	AL589935.1
CCDC91	1.19796e-09	0.39291	0.627	0.475	3.35071e-05	FIB2	CCDC91
FRYL	1.31592e-09	0.378329	0.57	0.409	3.68061e-05	FIB2	FRYL
CDYL2	1.73429e-09	0.298189	0.129	0.056	4.8508e-05	FIB2	CDYL2
KLF8	1.77293e-09	0.337943	0.104	0.041	4.95887e-05	FIB2	KLF8
SLC4A4	1.89371e-09	0.327413	0.306	0.18	5.2967e-05	FIB2	SLC4A4
MRPS31	1.97325e-09	0.252909	0.164	0.077	5.51917e-05	FIB2	MRPS31
NCOA6	2.12993e-09	0.333163	0.308	0.181	5.95742e-05	FIB2	NCOA6
WT1	2.20873e-09	0.352015	0.157	0.073	6.17781e-05	FIB2	WT1
SLC10A7	2.55508e-09	0.352691	0.284	0.163	7.14656e-05	FIB2	SLC10A7
TMEM63A	2.66171e-09	0.355597	0.174	0.086	7.44482e-05	FIB2	TMEM63A
PTP4A31	2.77207e-09	0.355811	0.109	0.044	7.75347e-05	FIB2	PTP4A3
ZNF292	3.2057e-09	0.377709	0.565	0.412	8.96634e-05	FIB2	ZNF292
SAMD12-AS1	3.38207e-09	0.439782	0.127	0.056	9.45965e-05	FIB2	SAMD12-AS1
VPS54	3.42714e-09	0.370894	0.415	0.273	9.58571e-05	FIB2	VPS54
PDE4D	3.62339e-09	0.391556	0.908	0.816	0.000101346	FIB2	PDE4D
EMC2	3.76944e-09	0.358117	0.231	0.127	0.000105431	FIB2	EMC2
TMEM131	3.81058e-09	0.420613	0.48	0.339	0.000106582	FIB2	TMEM131
HPS3	4.13001e-09	0.255306	0.107	0.043	0.000115516	FIB2	HPS3
N4BP2L2	4.21012e-09	0.375487	0.741	0.607	0.000117757	FIB2	N4BP2L2
WDSUB1	4.52234e-09	0.297149	0.182	0.091	0.00012649	FIB2	WDSUB1
TNRC6B	4.816e-09	0.364791	0.701	0.58	0.000134703	FIB2	TNRC6B
RPL22	4.92369e-09	0.253329	0.139	0.063	0.000137716	FIB2	RPL22
NRP1	4.95376e-09	0.513526	0.672	0.556	0.000138557	FIB2	NRP1
KIAA19581	4.95599e-09	0.370446	0.351	0.219	0.000138619	FIB2	KIAA1958
SNX131	5.0952e-09	0.402206	0.41	0.268	0.000142513	FIB2	SNX13
FAM214A	5.2527e-09	0.435128	0.343	0.216	0.000146918	FIB2	FAM214A
AGPAT5	5.29842e-09	0.273773	0.159	0.076	0.000148197	FIB2	AGPAT5
SH2B3	5.48031e-09	0.37434	0.132	0.06	0.000153284	FIB2	SH2B3
GPALPP1	6.6074e-09	0.314937	0.154	0.074	0.000184809	FIB2	GPALPP1
UBN2	6.64502e-09	0.320452	0.313	0.188	0.000185861	FIB2	UBN2
WDR91	6.88446e-09	0.269544	0.119	0.052	0.000192558	FIB2	WDR91
PRPSAP2	7.1425e-09	0.274947	0.137	0.062	0.000199776	FIB2	PRPSAP2
KIAA1324L	7.52972e-09	0.277018	0.142	0.065	0.000210606	FIB2	KIAA1324L
AGAP11	8.45174e-09	0.381454	0.677	0.514	0.000236395	FIB2	AGAP1
TMEM131L1	8.49297e-09	0.462147	0.398	0.27	0.000237548	FIB2	TMEM131L
NUBPL	8.99995e-09	0.334385	0.413	0.269	0.000251729	FIB2	NUBPL
CCDC18-AS1	9.10778e-09	0.417376	0.463	0.318	0.000254745	FIB2	CCDC18-AS1
AK31	9.12128e-09	0.27634	0.308	0.183	0.000255122	FIB2	AK3
AC006299.1	9.48973e-09	0.523393	0.119	0.053	0.000265428	FIB2	AC006299.1
KMT5B	9.64225e-09	0.294562	0.313	0.187	0.000269694	FIB2	KMT5B
DOCK6	9.87149e-09	0.315138	0.236	0.133	0.000276105	FIB2	DOCK6
NMT2	1.09483e-08	0.350403	0.201	0.107	0.000306224	FIB2	NMT2
RSBN1L	1.0983e-08	0.343247	0.264	0.153	0.000307193	FIB2	RSBN1L
HNRNPD	1.15737e-08	0.307567	0.378	0.245	0.000323716	FIB2	HNRNPD
ARHGAP35	1.25307e-08	0.341081	0.351	0.223	0.000350484	FIB2	ARHGAP35
AKAP9	1.27922e-08	0.439494	0.632	0.502	0.000357798	FIB2	AKAP9
UBR31	1.33632e-08	0.376849	0.597	0.437	0.000373769	FIB2	UBR3
HELZ	1.48326e-08	0.368047	0.463	0.323	0.000414867	FIB2	HELZ
FAM110B	1.59828e-08	0.429379	0.368	0.243	0.000447038	FIB2	FAM110B
SEMA5A1	1.77182e-08	0.608437	0.405	0.279	0.000495577	FIB2	SEMA5A
JMY	2.00082e-08	0.293033	0.184	0.096	0.000559629	FIB2	JMY
CNNM21	2.18104e-08	0.334656	0.326	0.198	0.000610038	FIB2	CNNM2
ABCB7	2.18966e-08	0.287202	0.219	0.119	0.000612449	FIB2	ABCB7
SENP61	2.5506e-08	0.381234	0.639	0.505	0.000713403	FIB2	SENP6
SRBD1	2.57101e-08	0.34446	0.311	0.191	0.000719111	FIB2	SRBD1
SLC38A111	2.60351e-08	0.401575	0.117	0.052	0.000728203	FIB2	SLC38A11
ANO10	2.60505e-08	0.362857	0.343	0.216	0.000728632	FIB2	ANO10
AC008014.1	2.62224e-08	0.35683	0.473	0.332	0.000733441	FIB2	AC008014.1
DENND4C	2.68119e-08	0.462819	0.453	0.326	0.00074993	FIB2	DENND4C
RERE	2.78061e-08	0.350686	0.818	0.706	0.000777737	FIB2	RERE
WDR41	2.81199e-08	0.385283	0.229	0.129	0.000786515	FIB2	WDR41
TCF12	2.85888e-08	0.336048	0.843	0.768	0.00079963	FIB2	TCF12
ITIH51	2.89824e-08	0.303314	0.149	0.072	0.000810639	FIB2	ITIH5
ASCC11	2.90637e-08	0.313105	0.229	0.128	0.000812912	FIB2	ASCC1
ATF7	3.28963e-08	0.320787	0.328	0.204	0.00092011	FIB2	ATF7
SHROOM4	3.60587e-08	0.32502	0.259	0.152	0.00100856	FIB2	SHROOM4
MIA2	3.66023e-08	0.2866	0.4	0.261	0.00102377	FIB2	MIA2
AC118549.1	3.67675e-08	0.344852	0.473	0.33	0.00102839	FIB2	AC118549.1
HELQ	4.19892e-08	0.276655	0.124	0.057	0.00117444	FIB2	HELQ
RBMS1	4.32821e-08	0.395816	0.756	0.667	0.0012106	FIB2	RBMS1
PREPL	4.37973e-08	0.302227	0.259	0.154	0.00122501	FIB2	PREPL
CSTF3	4.81569e-08	0.361049	0.231	0.134	0.00134695	FIB2	CSTF3
MSRA	4.82404e-08	0.297347	0.291	0.173	0.00134928	FIB2	MSRA
GTDC1	5.51139e-08	0.404302	0.455	0.326	0.00154153	FIB2	GTDC1
TSTD3	5.98034e-08	0.27803	0.216	0.121	0.0016727	FIB2	TSTD3
CHM	6.04732e-08	0.346239	0.323	0.205	0.00169144	FIB2	CHM
PIKFYVE	6.24242e-08	0.369828	0.323	0.204	0.001746	FIB2	PIKFYVE
MOB3B1	7.11105e-08	0.396874	0.286	0.175	0.00198896	FIB2	MOB3B
MAML2	7.4511e-08	0.442465	0.868	0.818	0.00208407	FIB2	MAML2
ROCK21	7.47555e-08	0.383853	0.657	0.534	0.00209091	FIB2	ROCK2
ARID1B1	7.51998e-08	0.351691	0.826	0.754	0.00210334	FIB2	ARID1B
SLC25A24	7.99993e-08	0.312148	0.167	0.086	0.00223758	FIB2	SLC25A24
TPD52	8.06063e-08	0.264479	0.201	0.111	0.00225456	FIB2	TPD52
BMPR1A1	8.2031e-08	0.277909	0.433	0.294	0.00229441	FIB2	BMPR1A
KIAA1109	8.42044e-08	0.425302	0.607	0.469	0.0023552	FIB2	KIAA1109
HOXD3	8.5195e-08	0.278287	0.214	0.12	0.0023829	FIB2	HOXD3
VWA81	8.82714e-08	0.382264	0.54	0.407	0.00246895	FIB2	VWA8
SLC8A11	8.99651e-08	0.457792	0.841	0.739	0.00251632	FIB2	SLC8A1
EPAS11	9.27701e-08	0.418314	0.545	0.414	0.00259478	FIB2	EPAS1
ROR11	9.53169e-08	0.424038	0.458	0.335	0.00266601	FIB2	ROR1
BAIAP2L1	9.59688e-08	0.264324	0.149	0.074	0.00268425	FIB2	BAIAP2L1
PPP4R3A	9.97502e-08	0.31237	0.316	0.2	0.00279001	FIB2	PPP4R3A
PPM1D	1.00703e-07	0.267289	0.144	0.071	0.00281666	FIB2	PPM1D
PHACTR1	1.02399e-07	0.331197	0.246	0.146	0.00286411	FIB2	PHACTR1
NCOA1	1.05557e-07	0.293204	0.694	0.556	0.00295244	FIB2	NCOA1
PCLO	1.08954e-07	0.267901	0.274	0.164	0.00304745	FIB2	PCLO
TGM2	1.09568e-07	0.367935	0.152	0.077	0.00306463	FIB2	TGM2
CHD6	1.12208e-07	0.33122	0.458	0.321	0.00313845	FIB2	CHD6
AL683813.1	1.12979e-07	0.306851	0.139	0.068	0.00316002	FIB2	AL683813.1
GALNT14	1.15559e-07	0.26539	0.286	0.171	0.00323218	FIB2	GALNT14
RPRD2	1.16944e-07	0.322698	0.398	0.269	0.00327092	FIB2	RPRD2
RFTN2	1.18066e-07	0.287879	0.117	0.053	0.0033023	FIB2	RFTN2
RHOT1	1.191e-07	0.339379	0.241	0.142	0.00333123	FIB2	RHOT1
KLF121	1.25824e-07	0.38234	0.59	0.459	0.0035193	FIB2	KLF12
CCPG1	1.37686e-07	0.262929	0.271	0.162	0.00385109	FIB2	CCPG1
SPPL3	1.40696e-07	0.364089	0.515	0.383	0.00393527	FIB2	SPPL3
WIPI2	1.41476e-07	0.282417	0.147	0.075	0.00395707	FIB2	WIPI2
SENP7	1.43893e-07	0.317698	0.423	0.287	0.0040247	FIB2	SENP7
PUM2	1.69648e-07	0.280728	0.572	0.433	0.00474506	FIB2	PUM2
DPP8	1.89625e-07	0.295144	0.224	0.13	0.0053038	FIB2	DPP8
TDRD3	1.90322e-07	0.26696	0.468	0.325	0.00532331	FIB2	TDRD3
RNPC3	1.98782e-07	0.322579	0.318	0.201	0.00555993	FIB2	RNPC3
CEP350	2.02031e-07	0.334184	0.453	0.323	0.00565081	FIB2	CEP350
PRRC1	2.05599e-07	0.270977	0.117	0.054	0.0057506	FIB2	PRRC1
CPSF6	2.14792e-07	0.337102	0.443	0.312	0.00600774	FIB2	CPSF6
ITGA71	2.16861e-07	0.389703	0.167	0.09	0.0060656	FIB2	ITGA7
2021-03-07	2.23349e-07	0.320476	0.43	0.304	0.00624707	FIB2	2021-03-07
GFOD1	2.48171e-07	0.269967	0.109	0.05	0.00694134	FIB2	GFOD1
OBSCN	2.54853e-07	0.250885	0.154	0.08	0.00712823	FIB2	OBSCN
ANAPC16	2.6953e-07	0.256362	0.214	0.123	0.00753874	FIB2	ANAPC16
ACYP2	2.80372e-07	0.432748	0.54	0.419	0.00784202	FIB2	ACYP2
MKLN11	3.17099e-07	0.309929	0.744	0.635	0.00886926	FIB2	MKLN1
C9orf85	3.18675e-07	0.363388	0.184	0.101	0.00891335	FIB2	C9orf85
HIBCH	3.25741e-07	0.348684	0.41	0.286	0.00911099	FIB2	HIBCH
SNHG14	3.26028e-07	0.365505	0.716	0.597	0.009119	FIB2	SNHG14
RSF1	3.28356e-07	0.316181	0.46	0.322	0.00918413	FIB2	RSF1
SPATA5	3.3233e-07	0.386393	0.378	0.264	0.00929528	FIB2	SPATA5
KDM6A	3.42775e-07	0.276519	0.577	0.438	0.00958743	FIB2	KDM6A
COMMD1	3.44291e-07	0.289545	0.47	0.327	0.00962983	FIB2	COMMD1
CRADD	3.53838e-07	0.359828	0.468	0.337	0.00989686	FIB2	CRADD
TRAK2	3.56811e-07	0.279718	0.194	0.108	0.00998	FIB2	TRAK2
MTR	3.69914e-07	0.304843	0.435	0.306	0.0103465	FIB2	MTR
ADGRA2	3.89451e-07	0.251429	0.114	0.053	0.0108929	FIB2	ADGRA2
MLLT10	4.04423e-07	0.3343	0.55	0.415	0.0113117	FIB2	MLLT10
METTL14	4.05538e-07	0.277703	0.137	0.068	0.0113429	FIB2	METTL14
MAPK10	4.44066e-07	0.327362	0.821	0.721	0.0124205	FIB2	MAPK10
DECR1	4.44735e-07	0.287221	0.226	0.132	0.0124392	FIB2	DECR1
TFCP2	4.44834e-07	0.351616	0.381	0.264	0.012442	FIB2	TFCP2
ERC2	4.53499e-07	0.373847	0.152	0.08	0.0126844	FIB2	ERC2
GBA2	4.58011e-07	0.269993	0.112	0.053	0.0128106	FIB2	GBA2
KIF13A1	4.84282e-07	0.299156	0.51	0.371	0.0135454	FIB2	KIF13A
USP53	5.13784e-07	0.274227	0.694	0.555	0.0143705	FIB2	USP53
LINC01376	5.40036e-07	0.397696	0.231	0.141	0.0151048	FIB2	LINC01376
ZBED3-AS1	5.43265e-07	0.253364	0.119	0.057	0.0151951	FIB2	ZBED3-AS1
BHMT	5.44182e-07	0.284308	0.139	0.071	0.0152208	FIB2	BHMT
SH3RF11	5.69963e-07	0.344056	0.609	0.49	0.0159419	FIB2	SH3RF1
FGD41	5.82461e-07	0.35238	0.595	0.476	0.0162914	FIB2	FGD4
LUC7L2	5.8954e-07	0.33995	0.53	0.407	0.0164894	FIB2	LUC7L2
PTPN4	6.26283e-07	0.283556	0.323	0.211	0.0175171	FIB2	PTPN4
RTTN1	6.7347e-07	0.275321	0.226	0.134	0.018837	FIB2	RTTN
AMBRA1	6.74331e-07	0.276198	0.405	0.283	0.018861	FIB2	AMBRA1
ARHGAP261	7.02193e-07	0.394369	0.565	0.449	0.0196403	FIB2	ARHGAP26
ANKIB1	7.07912e-07	0.392045	0.468	0.351	0.0198003	FIB2	ANKIB1
NRXN31	7.43784e-07	1.41391	0.306	0.224	0.0208036	FIB2	NRXN3
SCAMP1	7.50127e-07	0.29945	0.209	0.122	0.0209811	FIB2	SCAMP1
ERCC6L2	7.58793e-07	0.274206	0.368	0.245	0.0212234	FIB2	ERCC6L2
DGKH	7.66841e-07	0.36806	0.629	0.505	0.0214486	FIB2	DGKH
XRRA1	7.77809e-07	0.26038	0.184	0.103	0.0217553	FIB2	XRRA1
ARID1A	7.97908e-07	0.334912	0.343	0.233	0.0223175	FIB2	ARID1A
BRWD3	8.49569e-07	0.419238	0.296	0.196	0.0237624	FIB2	BRWD3
MYO1D	8.56281e-07	0.312639	0.744	0.632	0.0239502	FIB2	MYO1D
APPBP2	8.79896e-07	0.2896	0.316	0.206	0.0246107	FIB2	APPBP2
VGLL4	9.27539e-07	0.396932	0.445	0.321	0.0259433	FIB2	VGLL4
U2SURP	9.65278e-07	0.302763	0.353	0.241	0.0269988	FIB2	U2SURP
C2CD5	9.84908e-07	0.309289	0.346	0.229	0.0275479	FIB2	C2CD5
XPO7	1.05397e-06	0.29639	0.209	0.123	0.0294796	FIB2	XPO7
CASD1	1.09704e-06	0.309363	0.216	0.129	0.0306843	FIB2	CASD1
RNF115	1.114e-06	0.29299	0.403	0.279	0.0311586	FIB2	RNF115
PLEKHM3	1.13254e-06	0.302358	0.201	0.117	0.0316773	FIB2	PLEKHM3
LPCAT2	1.13872e-06	0.277518	0.132	0.068	0.0318499	FIB2	LPCAT2
ADK	1.16692e-06	0.355613	0.642	0.519	0.0326387	FIB2	ADK
SAMD5	1.1723e-06	0.286278	0.259	0.16	0.0327893	FIB2	SAMD5
MAP3K1	1.18031e-06	0.343559	0.373	0.262	0.0330131	FIB2	MAP3K1
FDFT1	1.22858e-06	0.272317	0.134	0.07	0.0343634	FIB2	FDFT1
NR2C1	1.29192e-06	0.27685	0.197	0.113	0.036135	FIB2	NR2C1
GATAD2B	1.29311e-06	0.345749	0.445	0.329	0.0361683	FIB2	GATAD2B
CELF1	1.43213e-06	0.295011	0.542	0.407	0.0400568	FIB2	CELF1
INPP5B	1.47828e-06	0.29652	0.281	0.18	0.0413475	FIB2	INPP5B
ZDHHC17	1.51639e-06	0.277249	0.303	0.197	0.0424134	FIB2	ZDHHC17
NSUN6	1.56171e-06	0.266796	0.261	0.164	0.0436809	FIB2	NSUN6
GPR137B	1.59562e-06	0.384061	0.154	0.084	0.0446296	FIB2	GPR137B
DCAF7	1.72786e-06	0.272076	0.194	0.112	0.0483281	FIB2	DCAF7
PPP3R1	1.74379e-06	0.259372	0.361	0.246	0.0487738	FIB2	PPP3R1
URI1	1.82154e-06	0.300491	0.373	0.253	0.0509485	FIB2	URI1
OGA1	2.02141e-06	0.303572	0.465	0.349	0.056539	FIB2	OGA
IMMP2L	2.0362e-06	0.276253	0.903	0.88	0.0569524	FIB2	IMMP2L
PCCA	2.14168e-06	0.306578	0.659	0.535	0.0599029	FIB2	PCCA
SUPT20H	2.24002e-06	0.288704	0.279	0.177	0.0626533	FIB2	SUPT20H
DMXL1	2.24236e-06	0.344354	0.458	0.335	0.0627187	FIB2	DMXL1
NR3C11	2.3028e-06	0.324022	0.435	0.321	0.0644093	FIB2	NR3C1
HERC4	2.39192e-06	0.311565	0.565	0.453	0.066902	FIB2	HERC4
PIGU	2.46679e-06	0.294055	0.179	0.104	0.0689962	FIB2	PIGU
ABI21	2.4993e-06	0.370432	0.383	0.272	0.0699054	FIB2	ABI2
BCAS31	2.64377e-06	0.320077	0.721	0.628	0.0739462	FIB2	BCAS3
ANGPT11	2.7007e-06	0.281725	0.219	0.133	0.0755385	FIB2	ANGPT1
RSRP1	2.71586e-06	0.301823	0.346	0.242	0.0759625	FIB2	RSRP1
ZNF736	2.96339e-06	0.254393	0.172	0.097	0.082886	FIB2	ZNF736
ANKRD44	3.15533e-06	0.407504	0.4	0.299	0.0882547	FIB2	ANKRD44
ZNF532	3.26461e-06	0.318177	0.323	0.222	0.0913111	FIB2	ZNF532
RHOJ	3.49852e-06	0.260994	0.164	0.092	0.0978536	FIB2	RHOJ
KDM3B	3.5385e-06	0.287051	0.286	0.186	0.0989718	FIB2	KDM3B
RBBP4	3.54795e-06	0.265587	0.206	0.124	0.099236	FIB2	RBBP4
KCTD3	3.74542e-06	0.256309	0.216	0.131	0.104759	FIB2	KCTD3
EXOC6B	3.81262e-06	0.31237	0.699	0.587	0.106639	FIB2	EXOC6B
WDR33	3.83559e-06	0.270333	0.366	0.25	0.107281	FIB2	WDR33
LCLAT11	4.00413e-06	0.281642	0.294	0.193	0.111996	FIB2	LCLAT1
ZNF33B	4.04042e-06	0.313716	0.177	0.103	0.11301	FIB2	ZNF33B
AC090517.5	4.22808e-06	0.353959	0.172	0.1	0.118259	FIB2	AC090517.5
DTD1	4.26919e-06	0.263598	0.184	0.108	0.119409	FIB2	DTD1
ZNF626	4.31823e-06	0.264578	0.164	0.094	0.120781	FIB2	ZNF626
SESN11	4.4098e-06	0.271773	0.316	0.216	0.123342	FIB2	SESN1
TOGARAM1	4.46542e-06	0.278804	0.239	0.15	0.124898	FIB2	TOGARAM1
ITFG1	4.4656e-06	0.289537	0.619	0.506	0.124903	FIB2	ITFG1
PLCXD3	4.59351e-06	0.289769	0.162	0.092	0.12848	FIB2	PLCXD3
PIBF1	4.62468e-06	0.287111	0.453	0.34	0.129352	FIB2	PIBF1
TAX1BP1	4.66698e-06	0.284726	0.443	0.321	0.130535	FIB2	TAX1BP1
SETD31	4.79223e-06	0.275314	0.221	0.136	0.134039	FIB2	SETD3
SMG7	4.82368e-06	0.290509	0.308	0.207	0.134918	FIB2	SMG7
MEF2C-AS11	6.06255e-06	0.349943	0.256	0.168	0.16957	FIB2	MEF2C-AS1
WDR721	6.354e-06	0.263022	0.43	0.308	0.177721	FIB2	WDR72
AFF1	6.46726e-06	0.296908	0.749	0.659	0.180889	FIB2	AFF1
PPP3CC1	6.7372e-06	0.309996	0.323	0.218	0.188439	FIB2	PPP3CC
RFX7	6.87897e-06	0.295206	0.368	0.257	0.192405	FIB2	RFX7
TOX	7.04833e-06	0.479198	0.341	0.243	0.197142	FIB2	TOX
MAN2A1	7.09341e-06	0.34326	0.463	0.355	0.198403	FIB2	MAN2A1
PTEN1	7.18824e-06	0.275456	0.612	0.492	0.201055	FIB2	PTEN
PKN2	7.30617e-06	0.250742	0.532	0.393	0.204354	FIB2	PKN2
NTRK21	7.65774e-06	0.262779	0.251	0.16	0.214187	FIB2	NTRK2
CACNA2D11	7.80499e-06	0.419931	0.522	0.409	0.218306	FIB2	CACNA2D1
ANO11	7.83111e-06	0.263467	0.162	0.091	0.219036	FIB2	ANO1
RAPGEF5	7.844e-06	0.358495	0.445	0.338	0.219397	FIB2	RAPGEF5
STK391	7.88183e-06	0.291386	0.423	0.309	0.220455	FIB2	STK39
INTS9	8.01807e-06	0.269199	0.157	0.089	0.224265	FIB2	INTS9
FOXJ3	8.27232e-06	0.255467	0.413	0.293	0.231377	FIB2	FOXJ3
RELCH	8.29906e-06	0.253563	0.313	0.21	0.232125	FIB2	RELCH
GPC4	8.86264e-06	0.287875	0.206	0.128	0.247888	FIB2	GPC4
HLTF	9.15396e-06	0.262427	0.142	0.079	0.256036	FIB2	HLTF
SEC63	9.2328e-06	0.276011	0.346	0.241	0.258241	FIB2	SEC63
GAB1	9.66388e-06	0.49571	0.396	0.298	0.270299	FIB2	GAB1
TULP41	9.96899e-06	0.257063	0.276	0.181	0.278833	FIB2	TULP4
TAF31	1.00007e-05	0.301927	0.363	0.256	0.27972	FIB2	TAF3
FAM107B	1.0171e-05	0.347721	0.408	0.303	0.284482	FIB2	FAM107B
FARP1	1.05021e-05	0.279696	0.706	0.597	0.293744	FIB2	FARP1
FBXW11	1.05408e-05	0.264431	0.505	0.38	0.294826	FIB2	FBXW11
GPRC5C1	1.05548e-05	0.263355	0.112	0.058	0.295217	FIB2	GPRC5C
RABGAP11	1.15895e-05	0.358616	0.465	0.363	0.324159	FIB2	RABGAP1
CLTC	1.19504e-05	0.254608	0.373	0.262	0.334253	FIB2	CLTC
BTBD9	1.21591e-05	0.385114	0.706	0.611	0.340089	FIB2	BTBD9
STX16	1.2274e-05	0.259693	0.313	0.213	0.343303	FIB2	STX16
SSBP21	1.32178e-05	0.33623	0.677	0.575	0.369702	FIB2	SSBP2
MAGED1	1.33132e-05	0.278605	0.291	0.196	0.37237	FIB2	MAGED1
WDR59	1.33887e-05	0.262646	0.254	0.166	0.374481	FIB2	WDR59
SMARCA1	1.34135e-05	0.271848	0.303	0.207	0.375177	FIB2	SMARCA1
LINC01091	1.36829e-05	0.256616	0.194	0.117	0.38271	FIB2	LINC01091
MAP21	1.37701e-05	0.466722	0.279	0.195	0.38515	FIB2	MAP2
DDX60	1.39166e-05	0.261034	0.162	0.093	0.389247	FIB2	DDX60
GPATCH8	1.43735e-05	0.28847	0.575	0.453	0.402028	FIB2	GPATCH8
PPP2R5E	1.46409e-05	0.424597	0.415	0.32	0.409505	FIB2	PPP2R5E
WDR7	1.46606e-05	0.272733	0.423	0.308	0.410056	FIB2	WDR7
UMAD1	1.65681e-05	0.4211	0.465	0.361	0.46341	FIB2	UMAD1
BTBD10	1.75638e-05	0.274049	0.206	0.13	0.49126	FIB2	BTBD10
MAGI2	1.77296e-05	0.288365	0.833	0.713	0.495897	FIB2	MAGI2
DIS3L2	1.78894e-05	0.252493	0.396	0.282	0.500367	FIB2	DIS3L2
DCAF10	1.79199e-05	0.303151	0.259	0.172	0.501219	FIB2	DCAF10
FNDC3A	1.81428e-05	0.432587	0.669	0.602	0.507454	FIB2	FNDC3A
ELP4	1.81627e-05	0.304292	0.361	0.254	0.508009	FIB2	ELP4
ERP44	1.83514e-05	0.263585	0.256	0.168	0.513287	FIB2	ERP44
SNHG5	1.84502e-05	0.25968	0.122	0.067	0.516053	FIB2	SNHG5
RAP1GDS1	1.85957e-05	0.32369	0.313	0.22	0.520123	FIB2	RAP1GDS1
ARHGAP441	1.95315e-05	0.341666	0.204	0.131	0.546297	FIB2	ARHGAP44
NR3C2	2.28032e-05	0.309693	0.629	0.495	0.637806	FIB2	NR3C2
NUAK1	2.29595e-05	0.406883	0.244	0.166	0.642178	FIB2	NUAK1
CHN11	2.49244e-05	0.289203	0.132	0.075	0.697134	FIB2	CHN1
PTH2R	2.65103e-05	0.297473	0.59	0.48	0.741494	FIB2	PTH2R
SOS1	2.82519e-05	0.302018	0.463	0.349	0.790206	FIB2	SOS1
FAM13B	3.05399e-05	0.294259	0.478	0.367	0.854202	FIB2	FAM13B
AMMECR1	3.0584e-05	0.258424	0.169	0.101	0.855434	FIB2	AMMECR1
EP300	3.22253e-05	0.28861	0.351	0.256	0.901341	FIB2	EP300
UNC13B	3.28905e-05	0.283786	0.323	0.23	0.919948	FIB2	UNC13B
SUPT3H	3.41159e-05	0.421059	0.527	0.43	0.954222	FIB2	SUPT3H
DLEU1	3.44003e-05	0.325787	0.172	0.105	0.962177	FIB2	DLEU1
RB1	3.5067e-05	0.292199	0.425	0.325	0.980825	FIB2	RB1
URGCP	3.50819e-05	0.276532	0.194	0.122	0.98124	FIB2	URGCP
PTCHD1-AS	3.59568e-05	0.346215	0.127	0.071	1	FIB2	PTCHD1-AS
RMST	3.68238e-05	0.263354	0.174	0.106	1	FIB2	RMST
ZNF148	3.77083e-05	0.268899	0.547	0.429	1	FIB2	ZNF148
EFNB2	3.81968e-05	0.252308	0.139	0.081	1	FIB2	EFNB2
FGFR2	3.97872e-05	0.252997	0.179	0.11	1	FIB2	FGFR2
DYNC1I2	3.98871e-05	0.260545	0.303	0.212	1	FIB2	DYNC1I2
COA1	4.26655e-05	0.31486	0.326	0.231	1	FIB2	COA1
WDPCP	4.59656e-05	0.263902	0.515	0.407	1	FIB2	WDPCP
NCKAP51	4.75411e-05	0.307578	0.323	0.23	1	FIB2	NCKAP5
ARMCX4	4.80452e-05	0.264427	0.351	0.248	1	FIB2	ARMCX4
EXPH5	4.97704e-05	0.263921	0.114	0.063	1	FIB2	EXPH5
MLLT3	5.22301e-05	0.301027	0.5	0.396	1	FIB2	MLLT3
PAM	5.35006e-05	0.348498	0.659	0.58	1	FIB2	PAM
DDX6	5.63754e-05	0.274965	0.254	0.173	1	FIB2	DDX6
LDLRAD31	5.87825e-05	0.361467	0.234	0.156	1	FIB2	LDLRAD3
RAP2C-AS1	5.96299e-05	0.260539	0.209	0.133	1	FIB2	RAP2C-AS1
NFATC3	5.97986e-05	0.266399	0.276	0.191	1	FIB2	NFATC3
WWP2	6.04664e-05	0.268667	0.289	0.203	1	FIB2	WWP2
RGL1	6.31297e-05	0.294375	0.244	0.166	1	FIB2	RGL1
RARB1	6.75917e-05	0.308385	0.306	0.217	1	FIB2	RARB
MFSD11	6.87116e-05	0.303907	0.142	0.085	1	FIB2	MFSD11
ATXN2	7.57544e-05	0.276569	0.54	0.434	1	FIB2	ATXN2
MYO1B	8.15278e-05	0.348624	0.485	0.387	1	FIB2	MYO1B
METTL15	8.26727e-05	0.263547	0.483	0.381	1	FIB2	METTL15
NSD3	8.43122e-05	0.251595	0.388	0.286	1	FIB2	NSD3
DSTYK	8.60185e-05	0.263432	0.139	0.083	1	FIB2	DSTYK
EPHA41	8.86598e-05	0.31986	0.117	0.067	1	FIB2	EPHA4
KCNJ3	9.41934e-05	0.2762	0.162	0.1	1	FIB2	KCNJ3
ARHGAP5	9.67863e-05	0.318529	0.52	0.418	1	FIB2	ARHGAP5
FGD5	0.000102553	0.251442	0.119	0.069	1	FIB2	FGD5
AC008269.11	0.000137755	0.269727	0.147	0.091	1	FIB2	AC008269.1
BBX	0.000139027	0.321142	0.545	0.448	1	FIB2	BBX
MRPL1	0.000143658	0.292107	0.177	0.112	1	FIB2	MRPL1
WARS2-AS1	0.000145109	0.300348	0.259	0.181	1	FIB2	WARS2-AS1
BBS9	0.000147247	0.25997	0.614	0.51	1	FIB2	BBS9
NCOA2	0.000147571	0.252045	0.619	0.518	1	FIB2	NCOA2
CDKAL1	0.000147791	0.30866	0.674	0.586	1	FIB2	CDKAL1
SOX2-OT	0.000181892	0.251396	0.107	0.06	1	FIB2	SOX2-OT
PLEKHA2	0.000186546	0.302245	0.321	0.238	1	FIB2	PLEKHA2
APC	0.000193586	0.302294	0.264	0.19	1	FIB2	APC
NPAS3	0.000197932	0.400142	0.425	0.346	1	FIB2	NPAS3
MCC	0.000200249	0.265872	0.323	0.236	1	FIB2	MCC
AC113383.11	0.000208626	0.351821	0.122	0.073	1	FIB2	AC113383.1
LINC01184	0.000212579	0.251619	0.281	0.199	1	FIB2	LINC01184
ZEB2	0.000213123	0.281761	0.614	0.537	1	FIB2	ZEB2
ZFPM2-AS1	0.000213312	0.256913	0.507	0.41	1	FIB2	ZFPM2-AS1
FAM222B	0.000215241	0.298538	0.284	0.203	1	FIB2	FAM222B
ITPR11	0.000221165	0.255911	0.542	0.43	1	FIB2	ITPR1
EMSY	0.000248847	0.268387	0.251	0.175	1	FIB2	EMSY
SLC12A1	0.00024933	0.351233	0.241	0.172	1	FIB2	SLC12A1
GPC5	0.00026001	0.44738	0.261	0.192	1	FIB2	GPC5
LMO7	0.000295441	0.347709	0.552	0.459	1	FIB2	LMO7
AL022068.1	0.000309211	0.339686	0.109	0.064	1	FIB2	AL022068.1
TXNIP	0.000367496	0.326731	0.351	0.27	1	FIB2	TXNIP
AL033504.1	0.000379151	0.324427	0.179	0.12	1	FIB2	AL033504.1
DTNBP1	0.000385514	0.255762	0.199	0.134	1	FIB2	DTNBP1
MIPOL11	0.000429559	0.273009	0.303	0.226	1	FIB2	MIPOL1
TBC1D2B	0.000497955	0.313779	0.152	0.1	1	FIB2	TBC1D2B
ZBTB8OS	0.000502101	0.251174	0.184	0.123	1	FIB2	ZBTB8OS
PRH1	0.000556904	0.276544	0.321	0.242	1	FIB2	PRH1
EFCAB6	0.000728131	0.276348	0.172	0.116	1	FIB2	EFCAB6
ELMO1	0.000737955	0.345307	0.333	0.26	1	FIB2	ELMO1
ORC3	0.000831407	0.283952	0.177	0.12	1	FIB2	ORC3
MBOAT1	0.000878741	0.251001	0.157	0.104	1	FIB2	MBOAT1
NTN41	0.00153947	0.300863	0.336	0.254	1	FIB2	NTN4
SPTBN1	0.00156722	0.259768	0.614	0.535	1	FIB2	SPTBN1
PRELID2	0.00208123	0.29031	0.286	0.22	1	FIB2	PRELID2
KCNIP1	0.00247598	0.47134	0.139	0.097	1	FIB2	KCNIP1
EDA	0.00251224	0.300249	0.179	0.126	1	FIB2	EDA
MLLT6	0.00280727	0.254671	0.192	0.138	1	FIB2	MLLT6
LAMA2	0.00317361	0.415049	0.408	0.348	1	FIB2	LAMA2
NUCKS1	0.00576349	0.257066	0.358	0.29	1	FIB2	NUCKS1
ZNF385D	0.00639725	0.377738	0.254	0.195	1	FIB2	ZNF385D
NLK	0.00737217	0.258337	0.475	0.403	1	FIB2	NLK
FGF14	0	2.74509	0.729	0.237	0	PKD-FIB	FGF14
EMP1	0	2.44262	0.717	0.261	0	PKD-FIB	EMP1
C3	0	2.12837	0.463	0.107	0	PKD-FIB	C3
UAP1	0	2.11008	0.548	0.159	0	PKD-FIB	UAP1
DPP6	0	2.00659	0.451	0.088	0	PKD-FIB	DPP6
MEGF6	9.89934e-306	1.64136	0.412	0.079	2.76885e-301	PKD-FIB	MEGF6
PDZRN41	7.46209e-288	1.71494	0.603	0.208	2.08715e-283	PKD-FIB	PDZRN4
MIR99AHG	1.12167e-274	1.29411	0.9	0.694	3.13731e-270	PKD-FIB	MIR99AHG
MEG3	7.49707e-273	1.97635	0.76	0.411	2.09693e-268	PKD-FIB	MEG3
PLEKHA4	2.10687e-268	1.54754	0.465	0.126	5.89292e-264	PKD-FIB	PLEKHA4
TWIST2	8.5041e-265	1.7797	0.311	0.042	2.3786e-260	PKD-FIB	TWIST2
SEMA4A	4.28266e-262	1.98579	0.371	0.074	1.19786e-257	PKD-FIB	SEMA4A
FOXP2	2.08412e-259	1.46895	0.607	0.248	5.82929e-255	PKD-FIB	FOXP2
LMNA	1.42874e-255	1.32438	0.711	0.344	3.99617e-251	PKD-FIB	LMNA
C1orf21	1.10733e-231	1.46488	0.536	0.201	3.09721e-227	PKD-FIB	C1orf21
ESR1	6.38934e-231	1.53536	0.608	0.274	1.7871e-226	PKD-FIB	ESR1
GFPT2	1.27958e-228	1.65398	0.411	0.108	3.57899e-224	PKD-FIB	GFPT2
ZFPM2	8.85245e-224	1.24581	0.795	0.507	2.47603e-219	PKD-FIB	ZFPM2
COL12A1	1.79094e-201	1.49361	0.678	0.349	5.00925e-197	PKD-FIB	COL12A1
ZBTB7C1	5.08892e-198	1.23121	0.408	0.118	1.42337e-193	PKD-FIB	ZBTB7C
GREB1L	4.30597e-197	1.33658	0.307	0.064	1.20438e-192	PKD-FIB	GREB1L
BOC	1.02149e-196	1.1831	0.322	0.07	2.85711e-192	PKD-FIB	BOC
2021-03-03	3.61376e-196	1.84318	0.398	0.121	1.01077e-191	PKD-FIB	2021-03-03
WNT9A	1.17433e-195	1.16722	0.218	0.024	3.2846e-191	PKD-FIB	WNT9A
IGF1	5.12378e-195	1.51039	0.304	0.063	1.43312e-190	PKD-FIB	IGF1
BNC2	1.93122e-193	1.00616	0.866	0.629	5.40161e-189	PKD-FIB	BNC2
EBF2	2.59764e-192	1.24685	0.245	0.036	7.26561e-188	PKD-FIB	EBF2
PROCR	1.25095e-188	1.2298	0.289	0.058	3.49891e-184	PKD-FIB	PROCR
MFAP5	1.65981e-183	1.09384	0.207	0.023	4.64249e-179	PKD-FIB	MFAP5
PCOLCE2	1.21189e-177	1.14927	0.24	0.039	3.38966e-173	PKD-FIB	PCOLCE2
NFATC1	3.41924e-174	1.46594	0.407	0.136	9.56362e-170	PKD-FIB	NFATC1
ADAMTS3	2.73961e-173	1.60684	0.437	0.162	7.66269e-169	PKD-FIB	ADAMTS3
GLUL	2.12149e-170	1.07603	0.313	0.081	5.9338e-166	PKD-FIB	GLUL
MEDAG	1.26078e-168	1.3046	0.254	0.048	3.5264e-164	PKD-FIB	MEDAG
PDGFD	1.06166e-167	1.44655	0.334	0.095	2.96947e-163	PKD-FIB	PDGFD
ESYT2	3.33658e-167	1.24871	0.818	0.584	9.33242e-163	PKD-FIB	ESYT2
ZNF331	2.11674e-165	1.36222	0.575	0.297	5.92053e-161	PKD-FIB	ZNF331
NAMPT	3.17138e-164	1.27772	0.867	0.652	8.87034e-160	PKD-FIB	NAMPT
UST	4.4818e-162	1.27657	0.459	0.188	1.25356e-157	PKD-FIB	UST
ITPKC	9.14099e-162	1.8353	0.346	0.109	2.55673e-157	PKD-FIB	ITPKC
RYR3	2.00294e-161	1.21975	0.263	0.058	5.60222e-157	PKD-FIB	RYR3
STXBP1	7.51618e-157	1.13194	0.34	0.102	2.10227e-152	PKD-FIB	STXBP1
CDON	1.27278e-156	1.04307	0.236	0.044	3.55997e-152	PKD-FIB	CDON
NDRG1	3.77825e-155	1.22885	0.542	0.266	1.05678e-150	PKD-FIB	NDRG1
CLMP	9.58999e-154	1.34056	0.284	0.071	2.68232e-149	PKD-FIB	CLMP
SPSB1	4.42902e-151	1.93904	0.429	0.175	1.2388e-146	PKD-FIB	SPSB1
NR4A3	2.47937e-150	1.08197	0.616	0.333	6.93479e-146	PKD-FIB	NR4A3
HRH1	7.20296e-150	1.26791	0.363	0.12	2.01467e-145	PKD-FIB	HRH1
RFX2	9.40046e-148	1.20066	0.556	0.28	2.62931e-143	PKD-FIB	RFX2
SAMD4A	3.52524e-147	0.968289	0.92	0.744	9.86009e-143	PKD-FIB	SAMD4A
FBLN1	2.28469e-142	1.12076	0.36	0.12	6.39028e-138	PKD-FIB	FBLN1
B4GALT1	7.35199e-141	1.07804	0.606	0.339	2.05635e-136	PKD-FIB	B4GALT1
FOSB	1.22959e-140	0.809932	0.628	0.322	3.43916e-136	PKD-FIB	FOSB
AL583785.1	4.84739e-140	1.46192	0.162	0.019	1.35582e-135	PKD-FIB	AL583785.1
NEAT1	9.89038e-137	0.705252	0.97	0.897	2.76634e-132	PKD-FIB	NEAT1
SYT1	1.23018e-134	1.5751	0.417	0.177	3.4408e-130	PKD-FIB	SYT1
NTN1	2.8563e-133	1.11471	0.245	0.06	7.98908e-129	PKD-FIB	NTN1
SOD2	9.21992e-133	1.1665	0.591	0.318	2.57881e-128	PKD-FIB	SOD2
ADAMTSL3	8.06612e-127	1.15814	0.548	0.291	2.25609e-122	PKD-FIB	ADAMTSL3
NOX4	2.18816e-124	1.26142	0.636	0.411	6.12029e-120	PKD-FIB	NOX4
NFIB	2.89126e-120	0.821278	0.787	0.562	8.08686e-116	PKD-FIB	NFIB
SORCS3	1.10272e-119	0.964601	0.177	0.032	3.08431e-115	PKD-FIB	SORCS3
SORCS2	1.15525e-119	0.897524	0.243	0.064	3.23123e-115	PKD-FIB	SORCS2
FGFR1	4.95883e-117	1.06053	0.458	0.219	1.38698e-112	PKD-FIB	FGFR1
ATP1B3	7.15108e-117	1.37776	0.665	0.441	2.00016e-112	PKD-FIB	ATP1B3
AC090617.10	6.34476e-115	0.963435	0.139	0.018	1.77463e-110	PKD-FIB	AC090617.10
CCNL1	1.09322e-114	0.994554	0.706	0.486	3.05773e-110	PKD-FIB	CCNL1
ADAM33	2.79022e-113	0.831049	0.21	0.049	7.80425e-109	PKD-FIB	ADAM33
FBXL7	1.99739e-112	0.894187	0.764	0.565	5.58669e-108	PKD-FIB	FBXL7
TNXB	8.28433e-111	0.998639	0.405	0.177	2.31713e-106	PKD-FIB	TNXB
ABI3BP	1.27461e-110	1.06377	0.525	0.284	3.56509e-106	PKD-FIB	ABI3BP
PAK3	8.7341e-108	0.982533	0.279	0.095	2.44293e-103	PKD-FIB	PAK3
PXDC1	1.68825e-106	1.03791	0.299	0.106	4.72204e-102	PKD-FIB	PXDC1
WT11	2.10321e-106	0.823811	0.18	0.038	5.88268e-102	PKD-FIB	WT1
RNF19A	8.01206e-106	0.935998	0.621	0.398	2.24097e-101	PKD-FIB	RNF19A
EYA2	1.35294e-104	1.01549	0.277	0.096	3.78416e-100	PKD-FIB	EYA2
SLC39A14	2.23579e-104	1.21439	0.313	0.121	6.2535e-100	PKD-FIB	SLC39A14
ADCY2	8.24057e-104	0.969228	0.22	0.06	2.30489e-99	PKD-FIB	ADCY2
NFATC2	4.2144e-101	1.18098	0.509	0.28	1.17877e-96	PKD-FIB	NFATC2
AKAP13	5.601e-101	0.633852	0.895	0.767	1.5666e-96	PKD-FIB	AKAP13
CDH23	6.2134e-101	0.660295	0.155	0.028	1.73789e-96	PKD-FIB	CDH23
WNT5B	3.78387e-99	0.860627	0.204	0.054	1.05835e-94	PKD-FIB	WNT5B
H19	8.62556e-99	0.793765	0.154	0.029	2.41257e-94	PKD-FIB	H19
GPRC5A	5.42441e-96	1.19707	0.348	0.154	1.51721e-91	PKD-FIB	GPRC5A
SNX9	5.73174e-96	0.865731	0.638	0.424	1.60317e-91	PKD-FIB	SNX9
MIR100HG	6.49239e-96	0.863803	0.618	0.393	1.81592e-91	PKD-FIB	MIR100HG
ADAMTSL4-AS1	2.71306e-93	0.832048	0.456	0.239	7.58842e-89	PKD-FIB	ADAMTSL4-AS1
PLEKHA6	3.44669e-93	0.89361	0.29	0.113	9.64038e-89	PKD-FIB	PLEKHA6
IGFN1	5.91485e-93	1.0693	0.116	0.015	1.65438e-88	PKD-FIB	IGFN1
AC090617.5	3.89899e-92	0.754294	0.145	0.027	1.09055e-87	PKD-FIB	AC090617.5
CD9	4.15645e-92	0.853919	0.297	0.118	1.16256e-87	PKD-FIB	CD9
MIDN	5.81422e-92	0.757036	0.385	0.18	1.62624e-87	PKD-FIB	MIDN
NHSL2	6.16022e-92	0.891294	0.302	0.118	1.72301e-87	PKD-FIB	NHSL2
TENM2	6.38709e-92	1.08352	0.219	0.068	1.78647e-87	PKD-FIB	TENM2
MID1	1.83071e-91	0.954269	0.525	0.315	5.12049e-87	PKD-FIB	MID1
ZSWIM6	2.09608e-91	0.733968	0.89	0.762	5.86273e-87	PKD-FIB	ZSWIM6
PLPP3	5.1045e-90	1.04031	0.471	0.264	1.42773e-85	PKD-FIB	PLPP3
SLIT2	9.81351e-89	0.879537	0.674	0.469	2.74484e-84	PKD-FIB	SLIT2
ADARB11	5.85949e-88	0.926732	0.414	0.209	1.6389e-83	PKD-FIB	ADARB1
NR4A1	9.16581e-88	0.560411	0.819	0.612	2.56368e-83	PKD-FIB	NR4A1
DCLK1	9.8551e-86	1.08739	0.355	0.165	2.75647e-81	PKD-FIB	DCLK1
SEMA3B	1.47656e-85	0.609925	0.179	0.048	4.12993e-81	PKD-FIB	SEMA3B
EFNA5	1.53821e-85	0.752237	0.752	0.569	4.30237e-81	PKD-FIB	EFNA5
USP531	2.34899e-85	0.890506	0.695	0.513	6.57013e-81	PKD-FIB	USP53
AOX1	3.341e-85	0.840419	0.194	0.056	9.34477e-81	PKD-FIB	AOX1
CYSTM1	6.10487e-85	0.789153	0.398	0.201	1.70753e-80	PKD-FIB	CYSTM1
FOSL1	1.42895e-84	1.01284	0.141	0.029	3.99676e-80	PKD-FIB	FOSL1
EHBP1	2.49106e-84	0.725022	0.695	0.51	6.96749e-80	PKD-FIB	EHBP1
TACC1	6.81434e-84	0.704786	0.787	0.631	1.90597e-79	PKD-FIB	TACC1
YBX3	2.12949e-83	0.735474	0.58	0.365	5.95617e-79	PKD-FIB	YBX3
CBLB	3.06793e-83	0.810113	0.814	0.657	8.58101e-79	PKD-FIB	CBLB
PLPP1	3.67221e-82	0.754708	0.823	0.674	1.02712e-77	PKD-FIB	PLPP1
TJP2	7.08672e-82	0.872171	0.433	0.235	1.98215e-77	PKD-FIB	TJP2
PIM1	1.05684e-81	1.04831	0.252	0.096	2.95598e-77	PKD-FIB	PIM1
RNF19B	1.41197e-81	0.869905	0.208	0.067	3.94929e-77	PKD-FIB	RNF19B
MEG8	1.80335e-81	1.39893	0.467	0.261	5.04397e-77	PKD-FIB	MEG8
NTRK22	4.56357e-80	0.885241	0.288	0.119	1.27643e-75	PKD-FIB	NTRK2
CDH3	2.47057e-79	0.830271	0.172	0.047	6.91018e-75	PKD-FIB	CDH3
S100A10	2.78996e-79	0.564814	0.212	0.069	7.80351e-75	PKD-FIB	S100A10
NNMT	7.65135e-79	0.778728	0.517	0.315	2.14008e-74	PKD-FIB	NNMT
PRICKLE1	7.10924e-78	0.722222	0.502	0.292	1.98845e-73	PKD-FIB	PRICKLE1
AC108734.4	3.19755e-77	0.665102	0.148	0.035	8.94355e-73	PKD-FIB	AC108734.4
AP001528.1	8.65391e-77	0.713443	0.262	0.103	2.4205e-72	PKD-FIB	AP001528.1
ZNF521	9.19869e-77	0.764105	0.27	0.109	2.57287e-72	PKD-FIB	ZNF521
SLC7A6	1.61977e-76	0.728517	0.278	0.115	4.53049e-72	PKD-FIB	SLC7A6
MN1	1.97806e-76	0.590598	0.115	0.02	5.53263e-72	PKD-FIB	MN1
FLRT2	9.88219e-75	0.860585	0.33	0.154	2.76405e-70	PKD-FIB	FLRT2
VIPR21	1.61997e-74	0.708594	0.17	0.048	4.53104e-70	PKD-FIB	VIPR2
NIBAN2	3.38404e-74	0.881896	0.327	0.157	9.46517e-70	PKD-FIB	NIBAN2
MT2A	1.4739e-73	0.870451	0.463	0.265	4.12249e-69	PKD-FIB	MT2A
AC138627.1	3.19792e-73	1.25927	0.16	0.045	8.94459e-69	PKD-FIB	AC138627.1
IL6	5.36267e-73	0.871198	0.139	0.034	1.49994e-68	PKD-FIB	IL6
ANXA2	9.54421e-73	0.781586	0.488	0.288	2.66952e-68	PKD-FIB	ANXA2
ANGPTL4	8.20198e-72	0.815378	0.131	0.029	2.29409e-67	PKD-FIB	ANGPTL4
CACNA2D31	1.40478e-71	0.804188	0.358	0.182	3.92916e-67	PKD-FIB	CACNA2D3
AC117453.1	1.42766e-71	0.98896	0.131	0.03	3.99315e-67	PKD-FIB	AC117453.1
NCEH1	4.04961e-71	0.866375	0.475	0.282	1.13268e-66	PKD-FIB	NCEH1
SIK3	8.48518e-71	0.566844	0.874	0.747	2.3733e-66	PKD-FIB	SIK3
AC124852.1	1.11331e-70	0.629541	0.13	0.029	3.11394e-66	PKD-FIB	AC124852.1
RARRES1	4.77989e-70	1.22321	0.28	0.124	1.33694e-65	PKD-FIB	RARRES1
KDM6B	9.29663e-70	0.850995	0.229	0.09	2.60027e-65	PKD-FIB	KDM6B
PRRX1	1.35726e-69	0.849497	0.266	0.11	3.79626e-65	PKD-FIB	PRRX1
PTPRF	6.91989e-69	0.606162	0.226	0.086	1.93549e-64	PKD-FIB	PTPRF
IER3	4.61372e-68	0.640188	0.251	0.101	1.29046e-63	PKD-FIB	IER3
PROS1	8.57255e-68	0.803248	0.328	0.161	2.39774e-63	PKD-FIB	PROS1
DHRS3	4.20715e-67	0.865351	0.342	0.176	1.17674e-62	PKD-FIB	DHRS3
EVA1C	4.42845e-67	0.912081	0.454	0.278	1.23864e-62	PKD-FIB	EVA1C
SMAD3	2.36154e-66	0.773257	0.516	0.335	6.60523e-62	PKD-FIB	SMAD3
IGFBP4	2.68431e-66	0.693902	0.413	0.229	7.50801e-62	PKD-FIB	IGFBP4
ETS2	4.54268e-66	0.708813	0.318	0.155	1.27059e-61	PKD-FIB	ETS2
PODN	1.06003e-65	0.571466	0.147	0.04	2.9649e-61	PKD-FIB	PODN
PTPRQ	1.76213e-65	0.692963	0.208	0.078	4.92868e-61	PKD-FIB	PTPRQ
AP002989.1	5.31095e-65	0.764749	0.128	0.032	1.48547e-60	PKD-FIB	AP002989.1
ADAMTSL1	9.74197e-65	0.590557	0.386	0.202	2.72483e-60	PKD-FIB	ADAMTSL1
AL591501.1	8.00134e-64	0.596139	0.172	0.054	2.23798e-59	PKD-FIB	AL591501.1
CNKSR2	1.22163e-63	0.653602	0.169	0.054	3.41689e-59	PKD-FIB	CNKSR2
ATXN7	1.72067e-63	0.672754	0.503	0.318	4.81271e-59	PKD-FIB	ATXN7
NR4A2	1.95102e-63	0.566861	0.353	0.182	5.45702e-59	PKD-FIB	NR4A2
STAT3	3.11761e-63	0.542728	0.757	0.599	8.71996e-59	PKD-FIB	STAT3
DOCK41	4.94343e-63	0.663606	0.644	0.473	1.38268e-58	PKD-FIB	DOCK4
DEPTOR	8.38394e-63	0.825093	0.441	0.268	2.34499e-58	PKD-FIB	DEPTOR
BAIAP2	1.06662e-62	0.639713	0.139	0.039	2.98334e-58	PKD-FIB	BAIAP2
NFKBIA	1.65254e-62	0.765772	0.28	0.13	4.62217e-58	PKD-FIB	NFKBIA
MGST1	4.54947e-62	0.630929	0.179	0.062	1.27249e-57	PKD-FIB	MGST1
PER1	5.92801e-62	0.578141	0.502	0.319	1.65807e-57	PKD-FIB	PER1
ABCA9	6.19245e-62	0.794465	0.379	0.206	1.73203e-57	PKD-FIB	ABCA9
GRID22	1.89028e-61	0.85458	0.224	0.091	5.28712e-57	PKD-FIB	GRID2
IGFBP6	2.89618e-61	0.688728	0.209	0.081	8.10063e-57	PKD-FIB	IGFBP6
COL16A1	4.29315e-61	0.52054	0.493	0.289	1.20079e-56	PKD-FIB	COL16A1
BICC1	9.22074e-61	0.472996	0.88	0.771	2.57904e-56	PKD-FIB	BICC1
CXCL2	1.08487e-60	0.460751	0.108	0.023	3.03437e-56	PKD-FIB	CXCL2
AC027288.3	1.33e-60	0.694989	0.256	0.113	3.72002e-56	PKD-FIB	AC027288.3
ITGB8	1.44972e-60	0.450956	0.686	0.47	4.05488e-56	PKD-FIB	ITGB8
BMPER	3.12844e-60	0.653695	0.126	0.033	8.75024e-56	PKD-FIB	BMPER
GADD45B	5.56955e-60	0.812362	0.328	0.173	1.5578e-55	PKD-FIB	GADD45B
ANK2	7.05102e-60	1.00912	0.477	0.312	1.97217e-55	PKD-FIB	ANK2
LONRF2	1.18465e-59	0.741763	0.178	0.063	3.31346e-55	PKD-FIB	LONRF2
CELF2	2.25437e-59	0.830122	0.519	0.341	6.30548e-55	PKD-FIB	CELF2
AFDN	4.64873e-59	0.555954	0.55	0.364	1.30025e-54	PKD-FIB	AFDN
TACC2	9.97112e-59	0.698386	0.284	0.139	2.78892e-54	PKD-FIB	TACC2
CDKN1A	2.36867e-58	0.358072	0.101	0.021	6.62518e-54	PKD-FIB	CDKN1A
LRMDA	2.76414e-58	0.473361	0.823	0.659	7.73129e-54	PKD-FIB	LRMDA
ITPR3	5.95203e-58	0.481759	0.138	0.04	1.66478e-53	PKD-FIB	ITPR3
CREB5	6.34733e-58	0.611755	0.585	0.391	1.77535e-53	PKD-FIB	CREB5
SIK2	7.47959e-58	0.584489	0.726	0.569	2.09204e-53	PKD-FIB	SIK2
CLU	8.44234e-58	0.507407	0.548	0.347	2.36132e-53	PKD-FIB	CLU
DPYSL3	9.74978e-58	0.718426	0.506	0.315	2.72701e-53	PKD-FIB	DPYSL3
PAMR1	1.87651e-57	0.586704	0.159	0.051	5.24859e-53	PKD-FIB	PAMR1
SOCS3	3.50105e-57	0.577246	0.291	0.141	9.79244e-53	PKD-FIB	SOCS3
MFGE81	1.55236e-56	0.641967	0.305	0.152	4.34196e-52	PKD-FIB	MFGE8
ST3GAL5	3.12004e-56	0.550718	0.129	0.036	8.72675e-52	PKD-FIB	ST3GAL5
AC079298.3	5.29977e-56	0.649595	0.306	0.154	1.48235e-51	PKD-FIB	AC079298.3
OAF	7.93361e-56	0.533374	0.151	0.049	2.21903e-51	PKD-FIB	OAF
NFIL3	1.08556e-55	0.728811	0.21	0.087	3.03631e-51	PKD-FIB	NFIL3
SBNO2	1.13184e-55	0.580374	0.283	0.139	3.16575e-51	PKD-FIB	SBNO2
NCOR2	2.92013e-55	0.687781	0.456	0.285	8.16759e-51	PKD-FIB	NCOR2
LINC00513	5.67125e-55	0.734772	0.234	0.106	1.58625e-50	PKD-FIB	LINC00513
DANT2	1.13788e-54	0.50705	0.582	0.396	3.18264e-50	PKD-FIB	DANT2
AGO2	1.3478e-54	0.621349	0.409	0.241	3.76981e-50	PKD-FIB	AGO2
RORA	1.68868e-54	0.403703	0.953	0.882	4.72323e-50	PKD-FIB	RORA
ADAM17	5.01359e-54	0.641324	0.437	0.269	1.4023e-49	PKD-FIB	ADAM17
VIM	6.34001e-54	0.565581	0.486	0.308	1.7733e-49	PKD-FIB	VIM
PTPRS	7.31295e-53	0.651864	0.407	0.249	2.04543e-48	PKD-FIB	PTPRS
HDAC4	9.43461e-53	0.615753	0.478	0.311	2.63886e-48	PKD-FIB	HDAC4
CRISPLD21	1.5357e-52	0.712481	0.705	0.547	4.29534e-48	PKD-FIB	CRISPLD2
NDEL1	2.03727e-52	0.669415	0.313	0.167	5.69825e-48	PKD-FIB	NDEL1
OSMR	2.89816e-52	0.611289	0.696	0.525	8.10615e-48	PKD-FIB	OSMR
NFIA	3.4866e-52	0.469341	0.776	0.646	9.75201e-48	PKD-FIB	NFIA
SLC7A8	5.73449e-52	0.744683	0.169	0.064	1.60394e-47	PKD-FIB	SLC7A8
SPTAN1	7.09345e-52	0.647884	0.391	0.236	1.98404e-47	PKD-FIB	SPTAN1
NLGN1	1.18118e-51	0.472878	0.69	0.515	3.30375e-47	PKD-FIB	NLGN1
RASGRF2	1.51394e-51	0.57068	0.277	0.136	4.23449e-47	PKD-FIB	RASGRF2
GAREM1	1.55541e-51	0.64094	0.609	0.448	4.35047e-47	PKD-FIB	GAREM1
AFAP1	5.53806e-51	0.628659	0.338	0.185	1.549e-46	PKD-FIB	AFAP1
HPSE22	6.98711e-51	0.514038	0.212	0.088	1.95429e-46	PKD-FIB	HPSE2
CDC14B	8.7618e-51	0.794213	0.333	0.191	2.45068e-46	PKD-FIB	CDC14B
ST8SIA1	2.19395e-50	0.588978	0.178	0.068	6.13649e-46	PKD-FIB	ST8SIA1
NKAIN2	8.93711e-50	0.477069	0.152	0.053	2.49971e-45	PKD-FIB	NKAIN2
BACH2	9.93779e-50	0.616535	0.541	0.367	2.7796e-45	PKD-FIB	BACH2
CCNH	1.08581e-49	0.555878	0.616	0.454	3.03701e-45	PKD-FIB	CCNH
ZNF385D1	3.1616e-49	0.872917	0.297	0.161	8.843e-45	PKD-FIB	ZNF385D
STEAP2	6.07205e-49	0.646996	0.21	0.092	1.69835e-44	PKD-FIB	STEAP2
DCN	7.643e-49	0.603811	0.288	0.148	2.13775e-44	PKD-FIB	DCN
ABCA1	7.96527e-49	0.713449	0.382	0.228	2.22789e-44	PKD-FIB	ABCA1
STX17-AS1	1.87571e-48	0.507515	0.145	0.05	5.24636e-44	PKD-FIB	STX17-AS1
HOMER1	2.61374e-48	0.809632	0.479	0.321	7.31064e-44	PKD-FIB	HOMER1
UBR1	2.69562e-48	0.870998	0.549	0.393	7.53966e-44	PKD-FIB	UBR1
ZNF423	2.70484e-48	0.518859	0.228	0.104	7.56543e-44	PKD-FIB	ZNF423
MYH10	9.38746e-48	1.26067	0.591	0.453	2.62567e-43	PKD-FIB	MYH10
ARAP2	2.07411e-47	0.692872	0.354	0.205	5.80129e-43	PKD-FIB	ARAP2
ZFHX4	1.07203e-46	0.530154	0.276	0.139	2.99845e-42	PKD-FIB	ZFHX4
SYNJ2	4.58233e-46	0.672314	0.317	0.175	1.28168e-41	PKD-FIB	SYNJ2
AC005208.1	4.65704e-46	0.452343	0.14	0.049	1.30258e-41	PKD-FIB	AC005208.1
HIPK3	1.66096e-45	0.573102	0.594	0.438	4.6457e-41	PKD-FIB	HIPK3
MTSS11	2.82097e-45	0.734994	0.432	0.284	7.89026e-41	PKD-FIB	MTSS1
IL16	2.83966e-45	0.442505	0.112	0.033	7.94253e-41	PKD-FIB	IL16
CHD2	4.9285e-45	0.490615	0.712	0.567	1.3785e-40	PKD-FIB	CHD2
ATP11A	9.05436e-45	0.728657	0.441	0.287	2.53251e-40	PKD-FIB	ATP11A
ZHX2	1.26704e-44	0.691547	0.567	0.424	3.54391e-40	PKD-FIB	ZHX2
NAV3	1.41966e-44	0.676793	0.434	0.279	3.97079e-40	PKD-FIB	NAV3
HLA-E	3.66494e-44	0.393648	0.195	0.086	1.02508e-39	PKD-FIB	HLA-E
AP002518.2	6.99011e-44	0.571977	0.208	0.096	1.95513e-39	PKD-FIB	AP002518.2
LDHA	7.84402e-44	0.636308	0.24	0.119	2.19397e-39	PKD-FIB	LDHA
TNFAIP2	1.14553e-43	0.609275	0.265	0.14	3.20405e-39	PKD-FIB	TNFAIP2
AXL1	1.22085e-43	0.61888	0.34	0.199	3.41472e-39	PKD-FIB	AXL
DYRK3	1.78891e-43	0.592005	0.115	0.036	5.00358e-39	PKD-FIB	DYRK3
AHNAK	1.79547e-43	0.525961	0.499	0.34	5.02194e-39	PKD-FIB	AHNAK
COL8A1	1.83132e-43	0.394806	0.68	0.504	5.12221e-39	PKD-FIB	COL8A1
HDAC7	2.10039e-43	0.544858	0.319	0.181	5.87479e-39	PKD-FIB	HDAC7
COL14A1	5.09746e-43	0.658793	0.352	0.207	1.42576e-38	PKD-FIB	COL14A1
MKX	5.56295e-43	0.478853	0.113	0.035	1.55596e-38	PKD-FIB	MKX
PAPPA	6.87786e-43	0.523706	0.458	0.301	1.92374e-38	PKD-FIB	PAPPA
RTN4	1.41992e-42	0.590621	0.76	0.637	3.97151e-38	PKD-FIB	RTN4
LINC00578	1.74321e-42	1.03796	0.103	0.031	4.87577e-38	PKD-FIB	LINC00578
KLF10	1.78537e-42	0.472913	0.193	0.087	4.99368e-38	PKD-FIB	KLF10
KCNK1	2.23634e-42	0.566393	0.162	0.067	6.25504e-38	PKD-FIB	KCNK1
VLDLR-AS1	3.81608e-42	0.572977	0.223	0.108	1.06736e-37	PKD-FIB	VLDLR-AS1
ECHDC2	4.02076e-42	0.488591	0.405	0.261	1.12461e-37	PKD-FIB	ECHDC2
PARD3B	5.33189e-42	0.380376	0.908	0.831	1.49133e-37	PKD-FIB	PARD3B
SVEP1	7.70399e-42	0.659861	0.466	0.306	2.15481e-37	PKD-FIB	SVEP1
S100A6	1.47545e-41	0.458822	0.347	0.204	4.12683e-37	PKD-FIB	S100A6
SKI	3.05173e-41	0.490589	0.429	0.275	8.53569e-37	PKD-FIB	SKI
TPT1	3.19962e-41	0.401046	0.244	0.123	8.94934e-37	PKD-FIB	TPT1
TIMP1	7.22953e-41	0.545472	0.381	0.234	2.0221e-36	PKD-FIB	TIMP1
PHF20	1.01083e-40	0.489848	0.511	0.356	2.82729e-36	PKD-FIB	PHF20
SMG6	2.42199e-40	0.580097	0.508	0.361	6.77431e-36	PKD-FIB	SMG6
TPBG	5.02023e-40	0.422071	0.128	0.046	1.40416e-35	PKD-FIB	TPBG
NUMBL	6.31266e-40	0.451686	0.154	0.061	1.76565e-35	PKD-FIB	NUMBL
MCUB	8.91864e-40	0.464349	0.161	0.067	2.49454e-35	PKD-FIB	MCUB
RERG	9.6752e-40	0.487736	0.633	0.496	2.70615e-35	PKD-FIB	RERG
KCNQ1OT1	1.17681e-39	0.42524	0.518	0.362	3.29154e-35	PKD-FIB	KCNQ1OT1
TM4SF1	1.2322e-39	0.602091	0.187	0.086	3.44647e-35	PKD-FIB	TM4SF1
ANXA5	2.06955e-39	0.534547	0.375	0.237	5.78854e-35	PKD-FIB	ANXA5
PLEC	3.08624e-39	0.603461	0.345	0.214	8.63222e-35	PKD-FIB	PLEC
PCNX4	3.89801e-39	0.519383	0.411	0.267	1.09027e-34	PKD-FIB	PCNX4
PVT1	4.11431e-39	0.627019	0.396	0.249	1.15077e-34	PKD-FIB	PVT1
TJP1	4.17189e-39	0.566972	0.616	0.477	1.16688e-34	PKD-FIB	TJP1
ZFP36	6.87522e-39	0.487713	0.564	0.413	1.923e-34	PKD-FIB	ZFP36
SDC4	7.88517e-39	0.485495	0.356	0.216	2.20548e-34	PKD-FIB	SDC4
AL445426.1	1.83185e-38	0.456768	0.197	0.091	5.12368e-34	PKD-FIB	AL445426.1
IFI16	3.21467e-38	0.646161	0.308	0.182	8.99144e-34	PKD-FIB	IFI16
LDB2	3.27375e-38	0.485894	0.633	0.486	9.15668e-34	PKD-FIB	LDB2
SLC7A14-AS1	4.94353e-38	0.476081	0.116	0.04	1.38271e-33	PKD-FIB	SLC7A14-AS1
NGF1	6.61138e-38	0.50517	0.161	0.069	1.8492e-33	PKD-FIB	NGF
KLHL29	8.28556e-38	0.709605	0.534	0.38	2.31747e-33	PKD-FIB	KLHL29
NOD1	8.99278e-38	0.446955	0.205	0.097	2.51528e-33	PKD-FIB	NOD1
FAM20C	1.52432e-37	0.693425	0.308	0.185	4.26351e-33	PKD-FIB	FAM20C
BHLHE40	1.74291e-37	0.508701	0.472	0.325	4.87492e-33	PKD-FIB	BHLHE40
CACHD1	2.95921e-37	0.572711	0.271	0.153	8.2769e-33	PKD-FIB	CACHD1
SFRP2	3.10584e-37	0.487736	0.179	0.081	8.68704e-33	PKD-FIB	SFRP2
ANXA11	5.87953e-37	0.467389	0.323	0.192	1.64451e-32	PKD-FIB	ANXA11
FMNL2	6.82979e-37	0.450802	0.639	0.502	1.91029e-32	PKD-FIB	FMNL2
F3	7.08753e-37	0.673478	0.134	0.054	1.98238e-32	PKD-FIB	F3
CSRNP1	7.62007e-37	0.457773	0.208	0.105	2.13133e-32	PKD-FIB	CSRNP1
LTBP4	1.72449e-36	0.495001	0.243	0.13	4.8234e-32	PKD-FIB	LTBP4
GTF2IRD1	3.04914e-36	0.676441	0.295	0.176	8.52845e-32	PKD-FIB	GTF2IRD1
ANXA1	3.31829e-36	0.587074	0.448	0.305	9.28127e-32	PKD-FIB	ANXA1
USP36	4.74443e-36	0.691488	0.294	0.177	1.32702e-31	PKD-FIB	USP36
CKB	4.77322e-36	0.389472	0.149	0.064	1.33507e-31	PKD-FIB	CKB
ACSL4	5.3481e-36	0.670384	0.647	0.504	1.49586e-31	PKD-FIB	ACSL4
BCL3	5.64302e-36	0.316523	0.11	0.039	1.57835e-31	PKD-FIB	BCL3
RPL13A	7.48662e-36	0.403033	0.323	0.192	2.09401e-31	PKD-FIB	RPL13A
MAPKAPK2	8.50708e-36	0.53572	0.356	0.228	2.37943e-31	PKD-FIB	MAPKAPK2
ZNF516	9.13442e-36	0.515909	0.349	0.219	2.5549e-31	PKD-FIB	ZNF516
PLAGL1	9.9246e-36	0.552652	0.342	0.213	2.77591e-31	PKD-FIB	PLAGL1
MAP2K3	1.01019e-35	0.579246	0.174	0.081	2.82549e-31	PKD-FIB	MAP2K3
GSE1	1.03647e-35	0.507355	0.454	0.312	2.89901e-31	PKD-FIB	GSE1
PITPNC12	1.81032e-35	0.381499	0.557	0.399	5.06345e-31	PKD-FIB	PITPNC1
IGF2BP2	1.95364e-35	0.625989	0.326	0.201	5.46434e-31	PKD-FIB	IGF2BP2
KCND3	2.65642e-35	0.513621	0.177	0.082	7.43e-31	PKD-FIB	KCND3
COL6A1	2.80461e-35	0.399117	0.345	0.212	7.8445e-31	PKD-FIB	COL6A1
MMP7	4.84478e-35	0.394634	0.446	0.296	1.35508e-30	PKD-FIB	MMP7
TMOD1	5.39727e-35	0.509801	0.168	0.077	1.50962e-30	PKD-FIB	TMOD1
RNF144A1	7.20093e-35	0.471218	0.281	0.161	2.0141e-30	PKD-FIB	RNF144A
SULF2	7.55022e-35	0.47585	0.218	0.113	2.1118e-30	PKD-FIB	SULF2
AC079352.1	9.57583e-35	0.344669	0.428	0.277	2.67836e-30	PKD-FIB	AC079352.1
CLIC5	1.11369e-34	0.646723	0.18	0.088	3.115e-30	PKD-FIB	CLIC5
ZEB1	2.71225e-34	0.411407	0.657	0.51	7.58616e-30	PKD-FIB	ZEB1
HMGB1	4.31831e-34	0.408551	0.537	0.394	1.20783e-29	PKD-FIB	HMGB1
ACSS3	4.62977e-34	0.562932	0.38	0.25	1.29495e-29	PKD-FIB	ACSS3
EEF1A1	1.31933e-33	0.375984	0.554	0.4	3.69018e-29	PKD-FIB	EEF1A1
MRC2	2.68039e-33	0.498174	0.315	0.188	7.49706e-29	PKD-FIB	MRC2
NFE2L2	3.52918e-33	0.385552	0.547	0.398	9.87112e-29	PKD-FIB	NFE2L2
DENND2A	3.61427e-33	0.456469	0.226	0.121	1.01091e-28	PKD-FIB	DENND2A
ANKS1B	3.88329e-33	0.389359	0.41	0.27	1.08616e-28	PKD-FIB	ANKS1B
INTS6	4.34565e-33	0.466935	0.407	0.276	1.21548e-28	PKD-FIB	INTS6
SPTBN11	6.54332e-33	0.400922	0.638	0.502	1.83017e-28	PKD-FIB	SPTBN1
BTBD19	1.06218e-32	0.406255	0.136	0.057	2.97092e-28	PKD-FIB	BTBD19
CDC42EP4	3.30626e-32	0.392345	0.117	0.045	9.24762e-28	PKD-FIB	CDC42EP4
AHI1	4.15418e-32	0.389728	0.626	0.484	1.16192e-27	PKD-FIB	AHI1
CHD1	4.3244e-32	0.441028	0.548	0.409	1.20953e-27	PKD-FIB	CHD1
IL1R1	4.62766e-32	1.01148	0.357	0.238	1.29436e-27	PKD-FIB	IL1R1
RHOQ	5.88515e-32	0.465395	0.402	0.269	1.64608e-27	PKD-FIB	RHOQ
ARIH1	1.32995e-31	0.407037	0.682	0.547	3.71987e-27	PKD-FIB	ARIH1
PLCE11	1.96904e-31	0.333441	0.282	0.164	5.5074e-27	PKD-FIB	PLCE1
ANKRD28	2.21226e-31	0.63282	0.534	0.396	6.1877e-27	PKD-FIB	ANKRD28
SPOCK1	5.09795e-31	0.601436	0.243	0.139	1.4259e-26	PKD-FIB	SPOCK1
NECTIN2	5.89201e-31	0.389951	0.375	0.245	1.64799e-26	PKD-FIB	NECTIN2
SLC22A3	7.61831e-31	0.620365	0.197	0.103	2.13084e-26	PKD-FIB	SLC22A3
PALM	1.46406e-30	0.359319	0.115	0.046	4.09499e-26	PKD-FIB	PALM
PTPRD	1.63411e-30	0.43016	0.569	0.435	4.5706e-26	PKD-FIB	PTPRD
VSIR	2.39689e-30	0.387552	0.12	0.05	6.7041e-26	PKD-FIB	VSIR
TRMT11	3.17051e-30	0.448633	0.456	0.326	8.86792e-26	PKD-FIB	TRMT11
PABPC1	3.72498e-30	0.367567	0.42	0.285	1.04188e-25	PKD-FIB	PABPC1
PBX1	4.12441e-30	0.449056	0.734	0.619	1.1536e-25	PKD-FIB	PBX1
LEPR	4.14198e-30	0.58809	0.223	0.125	1.15851e-25	PKD-FIB	LEPR
JAZF1	4.78065e-30	0.430363	0.387	0.26	1.33715e-25	PKD-FIB	JAZF1
PLK3	4.82985e-30	0.338458	0.117	0.048	1.35091e-25	PKD-FIB	PLK3
LRRFIP1	5.47396e-30	0.491437	0.719	0.606	1.53107e-25	PKD-FIB	LRRFIP1
ETHE1	5.61909e-30	0.430878	0.126	0.054	1.57166e-25	PKD-FIB	ETHE1
EEF2K	6.18266e-30	0.476456	0.199	0.107	1.72929e-25	PKD-FIB	EEF2K
LGALS3	6.62261e-30	0.346303	0.166	0.08	1.85234e-25	PKD-FIB	LGALS3
GABARAPL1	7.63157e-30	0.457372	0.192	0.102	2.13455e-25	PKD-FIB	GABARAPL1
MAP3K14	7.80584e-30	0.45913	0.241	0.138	2.18329e-25	PKD-FIB	MAP3K14
ANKRD33B	8.01381e-30	0.475486	0.174	0.089	2.24146e-25	PKD-FIB	ANKRD33B
CD24	8.29576e-30	0.343524	0.503	0.362	2.32032e-25	PKD-FIB	CD24
TIPARP	8.90541e-30	0.539172	0.225	0.126	2.49084e-25	PKD-FIB	TIPARP
SLC7A21	9.62599e-30	0.56493	0.341	0.226	2.69239e-25	PKD-FIB	SLC7A2
EPHB2	9.88509e-30	0.33198	0.112	0.045	2.76486e-25	PKD-FIB	EPHB2
TLN2	1.10066e-29	0.417373	0.384	0.259	3.07854e-25	PKD-FIB	TLN2
MINK1	1.21351e-29	0.414463	0.175	0.088	3.3942e-25	PKD-FIB	MINK1
COL24A1	1.54265e-29	0.336135	0.121	0.05	4.31479e-25	PKD-FIB	COL24A1
ATP1A1	2.11372e-29	0.32917	0.436	0.298	5.91206e-25	PKD-FIB	ATP1A1
IQGAP1	2.91567e-29	0.362542	0.582	0.447	8.15513e-25	PKD-FIB	IQGAP1
PLXNA4	2.99034e-29	0.496484	0.158	0.075	8.36398e-25	PKD-FIB	PLXNA4
WWTR1	3.7685e-29	0.4687	0.672	0.554	1.05405e-24	PKD-FIB	WWTR1
REL	4.17124e-29	0.336489	0.237	0.132	1.1667e-24	PKD-FIB	REL
BX322234.1	4.98222e-29	0.419401	0.102	0.039	1.39353e-24	PKD-FIB	BX322234.1
SLC7A6OS	5.65861e-29	0.312581	0.108	0.043	1.58271e-24	PKD-FIB	SLC7A6OS
SERPING1	7.44766e-29	0.36054	0.264	0.155	2.08311e-24	PKD-FIB	SERPING1
PALMD	1.0971e-28	0.465172	0.124	0.054	3.06858e-24	PKD-FIB	PALMD
SAMD4B	1.35025e-28	0.39588	0.366	0.244	3.77666e-24	PKD-FIB	SAMD4B
WDR45B	1.42099e-28	0.536181	0.232	0.134	3.9745e-24	PKD-FIB	WDR45B
IL18	2.47266e-28	0.339491	0.181	0.093	6.91602e-24	PKD-FIB	IL18
AC025280.31	2.49628e-28	0.461599	0.258	0.151	6.98211e-24	PKD-FIB	AC025280.3
EGFR	2.65041e-28	0.422409	0.398	0.274	7.41321e-24	PKD-FIB	EGFR
GSN	2.72461e-28	0.520373	0.364	0.245	7.62073e-24	PKD-FIB	GSN
GPCPD1	4.48571e-28	0.461089	0.494	0.368	1.25465e-23	PKD-FIB	GPCPD1
CASP9	8.08353e-28	0.340651	0.112	0.046	2.26096e-23	PKD-FIB	CASP9
DDR2	1.47133e-27	0.389216	0.311	0.195	4.11532e-23	PKD-FIB	DDR2
GPX3	1.54553e-27	0.382777	0.32	0.208	4.32284e-23	PKD-FIB	GPX3
DNAJC27	2.22419e-27	0.56331	0.131	0.06	6.22107e-23	PKD-FIB	DNAJC27
ADCY32	2.26345e-27	0.466097	0.239	0.139	6.33087e-23	PKD-FIB	ADCY3
BMPR2	2.34804e-27	0.499748	0.74	0.641	6.56748e-23	PKD-FIB	BMPR2
IL4R	2.82734e-27	0.417429	0.347	0.229	7.90808e-23	PKD-FIB	IL4R
DUSP1	2.98986e-27	0.304135	0.491	0.353	8.36263e-23	PKD-FIB	DUSP1
ATP2B41	5.51979e-27	0.399393	0.328	0.211	1.54388e-22	PKD-FIB	ATP2B4
LINC01798	6.91756e-27	0.391144	0.215	0.119	1.93484e-22	PKD-FIB	LINC01798
LINC016192	8.09864e-27	0.342279	0.303	0.191	2.26519e-22	PKD-FIB	LINC01619
FAM177A1	8.12858e-27	0.391184	0.212	0.119	2.27356e-22	PKD-FIB	FAM177A1
TPRG1	1.30318e-26	0.355024	0.238	0.137	3.645e-22	PKD-FIB	TPRG1
ZC3HAV1	1.3309e-26	0.451192	0.236	0.139	3.72254e-22	PKD-FIB	ZC3HAV1
RPL21	3.57855e-26	0.338329	0.251	0.151	1.00092e-21	PKD-FIB	RPL21
FSTL3	3.66267e-26	0.265434	0.213	0.118	1.02445e-21	PKD-FIB	FSTL3
ZFP36L1	4.44915e-26	0.290756	0.722	0.583	1.24443e-21	PKD-FIB	ZFP36L1
ELMSAN1	4.83612e-26	0.529392	0.246	0.148	1.35266e-21	PKD-FIB	ELMSAN1
CLDN1	4.84451e-26	0.352972	0.228	0.13	1.35501e-21	PKD-FIB	CLDN1
YWHAG	5.94059e-26	0.400994	0.198	0.11	1.66158e-21	PKD-FIB	YWHAG
KLF2	8.1999e-26	0.341533	0.295	0.188	2.29351e-21	PKD-FIB	KLF2
CD81	1.00934e-25	0.259687	0.194	0.106	2.82312e-21	PKD-FIB	CD81
DENND4A	1.03059e-25	0.370144	0.533	0.405	2.88255e-21	PKD-FIB	DENND4A
JAK1	1.11093e-25	0.335031	0.708	0.596	3.10726e-21	PKD-FIB	JAK1
KIF1B	1.20272e-25	0.361013	0.459	0.335	3.36399e-21	PKD-FIB	KIF1B
HDAC5	1.49416e-25	0.453504	0.152	0.077	4.17916e-21	PKD-FIB	HDAC5
BTG2	1.57081e-25	0.344582	0.212	0.122	4.39355e-21	PKD-FIB	BTG2
AC087286.2	1.77614e-25	0.347846	0.12	0.054	4.96785e-21	PKD-FIB	AC087286.2
CRY2	1.88595e-25	0.392043	0.174	0.093	5.27501e-21	PKD-FIB	CRY2
2021-12-01	1.93997e-25	0.334647	0.178	0.095	5.42611e-21	PKD-FIB	2021-12-01
GLI3	2.48289e-25	0.353111	0.212	0.119	6.94464e-21	PKD-FIB	GLI3
TSC22D2	2.77213e-25	0.865213	0.559	0.456	7.75364e-21	PKD-FIB	TSC22D2
PHKA2	3.94128e-25	0.392278	0.164	0.086	1.10238e-20	PKD-FIB	PHKA2
ITPKB	4.64976e-25	0.476725	0.169	0.091	1.30054e-20	PKD-FIB	ITPKB
GASK1A	5.17851e-25	0.428131	0.127	0.059	1.44843e-20	PKD-FIB	GASK1A
SGMS2	5.77697e-25	0.540696	0.306	0.202	1.61582e-20	PKD-FIB	SGMS2
MAGI21	6.88806e-25	0.268447	0.794	0.691	1.92659e-20	PKD-FIB	MAGI2
EYA4	7.33047e-25	0.411832	0.3	0.195	2.05033e-20	PKD-FIB	EYA4
GAS6	8.63646e-25	0.381474	0.191	0.108	2.41562e-20	PKD-FIB	GAS6
RNF24	8.73621e-25	0.443647	0.263	0.163	2.44352e-20	PKD-FIB	RNF24
COL6A2	8.7556e-25	0.306493	0.436	0.304	2.44894e-20	PKD-FIB	COL6A2
CPE	1.06029e-24	0.459356	0.187	0.103	2.96563e-20	PKD-FIB	CPE
PIEZO21	1.14289e-24	0.36235	0.209	0.118	3.19665e-20	PKD-FIB	PIEZO2
CLTB	1.34068e-24	0.328013	0.117	0.053	3.74988e-20	PKD-FIB	CLTB
ABL1	1.48531e-24	0.328117	0.514	0.384	4.15441e-20	PKD-FIB	ABL1
LPIN1	1.51263e-24	0.407507	0.179	0.099	4.23083e-20	PKD-FIB	LPIN1
CASTOR3	1.88295e-24	0.376736	0.176	0.096	5.26661e-20	PKD-FIB	CASTOR3
PITPNA	1.96417e-24	0.415282	0.251	0.155	5.49377e-20	PKD-FIB	PITPNA
RGCC	1.99633e-24	0.429543	0.139	0.07	5.58374e-20	PKD-FIB	RGCC
RPS6KA3	2.61209e-24	0.453392	0.387	0.271	7.306e-20	PKD-FIB	RPS6KA3
PMP22	2.67221e-24	0.310256	0.135	0.065	7.47417e-20	PKD-FIB	PMP22
LINC01266	2.8475e-24	0.406185	0.33	0.222	7.96446e-20	PKD-FIB	LINC01266
HNRNPU	3.36945e-24	0.306371	0.644	0.523	9.42435e-20	PKD-FIB	HNRNPU
MYC	3.84024e-24	0.317845	0.109	0.048	1.07412e-19	PKD-FIB	MYC
SAMD11	5.06904e-24	0.334532	0.113	0.051	1.41781e-19	PKD-FIB	SAMD11
MDFIC	5.22454e-24	0.402984	0.284	0.182	1.4613e-19	PKD-FIB	MDFIC
AC124854.1	8.0574e-24	0.393273	0.148	0.075	2.25366e-19	PKD-FIB	AC124854.1
CYP1B1-AS1	8.28985e-24	0.382261	0.222	0.13	2.31867e-19	PKD-FIB	CYP1B1-AS1
DNMT1	8.65664e-24	0.347281	0.15	0.077	2.42126e-19	PKD-FIB	DNMT1
AUTS2	9.4829e-24	0.321613	0.752	0.647	2.65237e-19	PKD-FIB	AUTS2
ABCA6	9.93556e-24	0.433962	0.29	0.186	2.77897e-19	PKD-FIB	ABCA6
TLE2	1.03504e-23	0.390673	0.257	0.161	2.89502e-19	PKD-FIB	TLE2
DIAPH1	1.12614e-23	0.363371	0.374	0.261	3.14982e-19	PKD-FIB	DIAPH1
MAFF	1.66271e-23	0.35286	0.154	0.08	4.65061e-19	PKD-FIB	MAFF
AGPAT4	2.07834e-23	0.360289	0.224	0.133	5.81312e-19	PKD-FIB	AGPAT4
PTPRO	2.66741e-23	0.276345	0.243	0.148	7.46074e-19	PKD-FIB	PTPRO
AC020916.1	2.79933e-23	0.280776	0.467	0.345	7.82972e-19	PKD-FIB	AC020916.1
GRK51	2.9494e-23	0.354742	0.329	0.217	8.24948e-19	PKD-FIB	GRK5
BACE2	2.99341e-23	0.453994	0.341	0.234	8.37257e-19	PKD-FIB	BACE2
RDH10	3.00512e-23	0.346036	0.185	0.104	8.40531e-19	PKD-FIB	RDH10
ACADVL	3.5435e-23	0.300831	0.197	0.114	9.91118e-19	PKD-FIB	ACADVL
SQSTM1	3.70071e-23	0.280666	0.183	0.102	1.03509e-18	PKD-FIB	SQSTM1
LRP1	3.82831e-23	0.292478	0.322	0.211	1.07078e-18	PKD-FIB	LRP1
KIAA1217	6.66388e-23	0.455257	0.763	0.678	1.86389e-18	PKD-FIB	KIAA1217
CD63	7.79935e-23	0.259199	0.252	0.154	2.18148e-18	PKD-FIB	CD63
SCLT1	8.01804e-23	0.406503	0.396	0.281	2.24265e-18	PKD-FIB	SCLT1
IFITM3	8.60923e-23	0.331548	0.127	0.062	2.408e-18	PKD-FIB	IFITM3
STK33	1.13374e-22	0.325277	0.398	0.284	3.17107e-18	PKD-FIB	STK33
TMEM232	1.25295e-22	0.396758	0.244	0.154	3.5045e-18	PKD-FIB	TMEM232
USP37	1.54192e-22	0.415187	0.23	0.14	4.31276e-18	PKD-FIB	USP37
ARRDC3	1.94822e-22	0.332779	0.269	0.173	5.44917e-18	PKD-FIB	ARRDC3
ELL	2.9491e-22	0.373606	0.257	0.163	8.24862e-18	PKD-FIB	ELL
FAM160A1	3.2046e-22	0.366383	0.266	0.172	8.96326e-18	PKD-FIB	FAM160A1
DOCK11	3.60371e-22	0.305763	0.281	0.182	1.00796e-17	PKD-FIB	DOCK11
TTC7A	3.86518e-22	0.341784	0.208	0.124	1.08109e-17	PKD-FIB	TTC7A
ZFP36L2	4.36259e-22	0.266444	0.255	0.16	1.22022e-17	PKD-FIB	ZFP36L2
PCOLCE	5.01763e-22	0.260075	0.11	0.05	1.40343e-17	PKD-FIB	PCOLCE
RELB	5.19195e-22	0.268886	0.25	0.154	1.45219e-17	PKD-FIB	RELB
MAFK	6.11011e-22	0.339241	0.205	0.123	1.709e-17	PKD-FIB	MAFK
STK40	8.86304e-22	0.389529	0.149	0.08	2.47899e-17	PKD-FIB	STK40
RAB11A	9.05212e-22	0.31852	0.228	0.14	2.53188e-17	PKD-FIB	RAB11A
EMP2	1.20436e-21	0.380904	0.108	0.05	3.36859e-17	PKD-FIB	EMP2
RABGEF1	1.41799e-21	0.381837	0.563	0.445	3.96613e-17	PKD-FIB	RABGEF1
FSTL1	1.60359e-21	0.338089	0.449	0.326	4.48525e-17	PKD-FIB	FSTL1
PRKCH	1.63337e-21	0.329949	0.282	0.185	4.56853e-17	PKD-FIB	PRKCH
AC005261.1	3.07485e-21	0.46618	0.182	0.108	8.60035e-17	PKD-FIB	AC005261.1
YWHAZ	3.22311e-21	0.290056	0.49	0.371	9.01505e-17	PKD-FIB	YWHAZ
OGT	3.34639e-21	0.310095	0.398	0.29	9.35984e-17	PKD-FIB	OGT
NUP98	3.739e-21	0.276172	0.465	0.343	1.0458e-16	PKD-FIB	NUP98
GUK1	3.77457e-21	0.302781	0.127	0.064	1.05575e-16	PKD-FIB	GUK1
LINC01828	3.93506e-21	0.380351	0.138	0.07	1.10064e-16	PKD-FIB	LINC01828
CAST	4.33181e-21	0.30407	0.487	0.367	1.21161e-16	PKD-FIB	CAST
ZFAND5	5.70735e-21	0.293962	0.464	0.355	1.59635e-16	PKD-FIB	ZFAND5
TP53BP1	6.66101e-21	0.377366	0.311	0.216	1.86309e-16	PKD-FIB	TP53BP1
FGF7	7.74957e-21	0.413366	0.32	0.217	2.16756e-16	PKD-FIB	FGF7
SREBF1	1.09187e-20	0.286454	0.123	0.061	3.05397e-16	PKD-FIB	SREBF1
PTP4A2	1.18476e-20	0.337274	0.306	0.209	3.31377e-16	PKD-FIB	PTP4A2
KLF3	1.33237e-20	0.389099	0.161	0.092	3.72663e-16	PKD-FIB	KLF3
DDX27	1.44697e-20	0.362827	0.151	0.083	4.04718e-16	PKD-FIB	DDX27
RRBP1	1.51216e-20	0.266571	0.417	0.298	4.22951e-16	PKD-FIB	RRBP1
SYNDIG1	1.54934e-20	0.317547	0.169	0.095	4.33352e-16	PKD-FIB	SYNDIG1
PTGER3	1.73225e-20	0.378891	0.261	0.172	4.8451e-16	PKD-FIB	PTGER3
DOT1L	2.19024e-20	0.440736	0.18	0.108	6.12611e-16	PKD-FIB	DOT1L
ARGLU1	2.2167e-20	0.327208	0.518	0.416	6.2001e-16	PKD-FIB	ARGLU1
SMS	2.49728e-20	0.471596	0.223	0.142	6.9849e-16	PKD-FIB	SMS
CEBPB	2.7869e-20	0.33292	0.201	0.122	7.79497e-16	PKD-FIB	CEBPB
SPACA6	3.73911e-20	0.333605	0.163	0.092	1.04583e-15	PKD-FIB	SPACA6
PGAP1	3.80563e-20	0.778709	0.255	0.17	1.06443e-15	PKD-FIB	PGAP1
DPH6	4.28441e-20	0.300921	0.524	0.414	1.19835e-15	PKD-FIB	DPH6
HIVEP2	5.58742e-20	0.367211	0.673	0.573	1.5628e-15	PKD-FIB	HIVEP2
DDX21	6.14647e-20	0.273388	0.247	0.156	1.71917e-15	PKD-FIB	DDX21
ZNF141	7.69407e-20	0.394764	0.201	0.124	2.15203e-15	PKD-FIB	ZNF141
CSNK1G2	7.93739e-20	0.313198	0.147	0.081	2.22009e-15	PKD-FIB	CSNK1G2
ICAM1	9.00081e-20	0.503704	0.135	0.072	2.51753e-15	PKD-FIB	ICAM1
PID1	9.12016e-20	0.328153	0.413	0.305	2.55091e-15	PKD-FIB	PID1
MPZL1	1.15223e-19	0.312976	0.256	0.165	3.22278e-15	PKD-FIB	MPZL1
DPYSL2	1.20201e-19	0.363289	0.228	0.144	3.36202e-15	PKD-FIB	DPYSL2
RPL13	1.35195e-19	0.357876	0.334	0.236	3.78141e-15	PKD-FIB	RPL13
FOSL2	2.16226e-19	0.272802	0.505	0.403	6.04784e-15	PKD-FIB	FOSL2
CTTNBP2	2.57192e-19	0.321572	0.197	0.119	7.19365e-15	PKD-FIB	CTTNBP2
HSPA4L	2.90128e-19	0.295679	0.11	0.055	8.11489e-15	PKD-FIB	HSPA4L
TMEM120B	3.47413e-19	0.392645	0.151	0.086	9.71714e-15	PKD-FIB	TMEM120B
PROSER2	3.8499e-19	0.311364	0.19	0.114	1.07682e-14	PKD-FIB	PROSER2
UBAP1	4.04645e-19	0.30257	0.454	0.342	1.13179e-14	PKD-FIB	UBAP1
WNT2B	4.78494e-19	0.257494	0.125	0.065	1.33835e-14	PKD-FIB	WNT2B
FKBP1A	5.52575e-19	0.268442	0.13	0.069	1.54555e-14	PKD-FIB	FKBP1A
ZDHHC141	6.15506e-19	0.293443	0.448	0.337	1.72157e-14	PKD-FIB	ZDHHC14
UGDH	7.79175e-19	0.766979	0.141	0.079	2.17935e-14	PKD-FIB	UGDH
DOK5	8.60397e-19	0.423618	0.154	0.088	2.40653e-14	PKD-FIB	DOK5
NOVA1	9.92615e-19	0.29858	0.181	0.108	2.77635e-14	PKD-FIB	NOVA1
HEG1	9.97334e-19	0.451363	0.244	0.158	2.78954e-14	PKD-FIB	HEG1
JUNB	1.17654e-18	0.27348	0.33	0.232	3.29077e-14	PKD-FIB	JUNB
MIR646HG	1.20668e-18	0.451539	0.17	0.102	3.37509e-14	PKD-FIB	MIR646HG
AC025159.1	1.53903e-18	0.344346	0.192	0.117	4.30467e-14	PKD-FIB	AC025159.1
PDXK	1.99096e-18	0.315254	0.212	0.135	5.56873e-14	PKD-FIB	PDXK
EML1	2.61498e-18	0.318788	0.15	0.085	7.31409e-14	PKD-FIB	EML1
ITGA6	2.84056e-18	0.446113	0.244	0.164	7.94504e-14	PKD-FIB	ITGA6
SLC19A2	2.95132e-18	0.540621	0.297	0.208	8.25485e-14	PKD-FIB	SLC19A2
PHLDB1	3.02522e-18	0.336669	0.366	0.269	8.46153e-14	PKD-FIB	PHLDB1
PLAUR	3.13031e-18	0.393125	0.174	0.104	8.75547e-14	PKD-FIB	PLAUR
ABTB2	3.43032e-18	0.35566	0.413	0.312	9.59461e-14	PKD-FIB	ABTB2
RASSF8	3.5297e-18	0.310496	0.353	0.255	9.87257e-14	PKD-FIB	RASSF8
RPS24	5.07784e-18	0.292715	0.197	0.123	1.42027e-13	PKD-FIB	RPS24
LRRC49	5.16646e-18	0.325358	0.194	0.119	1.44506e-13	PKD-FIB	LRRC49
CYP1B1	5.41147e-18	0.276147	0.189	0.115	1.51359e-13	PKD-FIB	CYP1B1
AC104806.2	6.88733e-18	0.264621	0.116	0.06	1.92639e-13	PKD-FIB	AC104806.2
PIGR	8.92391e-18	0.261463	0.239	0.154	2.49602e-13	PKD-FIB	PIGR
MTHFR	9.70321e-18	0.338281	0.171	0.104	2.71399e-13	PKD-FIB	MTHFR
ARL13B	9.78902e-18	0.290006	0.253	0.166	2.73799e-13	PKD-FIB	ARL13B
TMEM135	1.07241e-17	0.298387	0.428	0.325	2.99953e-13	PKD-FIB	TMEM135
BTAF1	1.32239e-17	0.33763	0.4	0.298	3.69871e-13	PKD-FIB	BTAF1
KLF13	1.36525e-17	0.332625	0.187	0.116	3.81861e-13	PKD-FIB	KLF13
ERCC1	1.40751e-17	0.310115	0.191	0.118	3.93682e-13	PKD-FIB	ERCC1
RPLP1	1.48704e-17	0.263759	0.198	0.123	4.15924e-13	PKD-FIB	RPLP1
TMEM165	2.01922e-17	0.254531	0.471	0.36	5.64777e-13	PKD-FIB	TMEM165
TIMP2	2.24057e-17	0.32865	0.313	0.22	6.26687e-13	PKD-FIB	TIMP2
ETF1	2.46796e-17	0.295871	0.23	0.151	6.9029e-13	PKD-FIB	ETF1
SLC20A1	3.47134e-17	0.721276	0.261	0.182	9.70934e-13	PKD-FIB	SLC20A1
FLG-AS1	3.67479e-17	0.322005	0.238	0.156	1.02784e-12	PKD-FIB	FLG-AS1
AFF11	4.33681e-17	0.256491	0.73	0.638	1.213e-12	PKD-FIB	AFF1
PER2	4.3977e-17	0.252958	0.251	0.165	1.23004e-12	PKD-FIB	PER2
CAMSAP2	4.583e-17	0.321787	0.432	0.332	1.28187e-12	PKD-FIB	CAMSAP2
SERTAD2	4.69098e-17	0.376881	0.177	0.108	1.31207e-12	PKD-FIB	SERTAD2
PHLPP2	4.75816e-17	0.298235	0.161	0.095	1.33086e-12	PKD-FIB	PHLPP2
TRPC1	4.89027e-17	0.255519	0.349	0.251	1.36781e-12	PKD-FIB	TRPC1
KCTD20	5.53657e-17	0.311908	0.216	0.14	1.54858e-12	PKD-FIB	KCTD20
MIR22HG	5.98008e-17	0.314002	0.166	0.1	1.67263e-12	PKD-FIB	MIR22HG
AC011346.1	6.20037e-17	0.467968	0.118	0.063	1.73424e-12	PKD-FIB	AC011346.1
NFIC	6.49362e-17	0.31748	0.414	0.317	1.81627e-12	PKD-FIB	NFIC
SEMA6A	7.22891e-17	0.297296	0.202	0.128	2.02193e-12	PKD-FIB	SEMA6A
ZNF410	8.66884e-17	0.332942	0.204	0.13	2.42467e-12	PKD-FIB	ZNF410
FAM110B1	9.46263e-17	0.338142	0.315	0.225	2.6467e-12	PKD-FIB	FAM110B
USP9X	9.91726e-17	0.332487	0.451	0.35	2.77386e-12	PKD-FIB	USP9X
FSIP2-AS1	1.05511e-16	0.309869	0.139	0.079	2.95114e-12	PKD-FIB	FSIP2-AS1
ANTXR1	1.13665e-16	0.283925	0.439	0.333	3.1792e-12	PKD-FIB	ANTXR1
TGIF1	1.19033e-16	0.270187	0.126	0.07	3.32936e-12	PKD-FIB	TGIF1
MORC4	1.33555e-16	0.335138	0.123	0.067	3.73555e-12	PKD-FIB	MORC4
CPXM2	1.73289e-16	0.264123	0.212	0.135	4.8469e-12	PKD-FIB	CPXM2
CREM	1.81416e-16	0.25292	0.309	0.22	5.07421e-12	PKD-FIB	CREM
ERF	2.57568e-16	0.287078	0.139	0.08	7.20417e-12	PKD-FIB	ERF
RALGDS	2.77039e-16	0.309571	0.107	0.056	7.74878e-12	PKD-FIB	RALGDS
NFKB1	2.84445e-16	0.431778	0.446	0.348	7.95593e-12	PKD-FIB	NFKB1
AC002074.1	2.95044e-16	0.25612	0.123	0.066	8.25239e-12	PKD-FIB	AC002074.1
TNC	3.37246e-16	0.363771	0.561	0.452	9.43277e-12	PKD-FIB	TNC
PRKCI	3.66486e-16	0.318642	0.305	0.22	1.02506e-11	PKD-FIB	PRKCI
FHL2	3.74615e-16	0.274477	0.404	0.302	1.0478e-11	PKD-FIB	FHL2
TRIM26	5.10686e-16	0.284227	0.132	0.076	1.42839e-11	PKD-FIB	TRIM26
ATP8A1	5.20832e-16	0.272275	0.226	0.149	1.45677e-11	PKD-FIB	ATP8A1
URB1	5.92215e-16	0.2809	0.122	0.067	1.65643e-11	PKD-FIB	URB1
SLC16A7	6.00076e-16	0.376416	0.254	0.174	1.67841e-11	PKD-FIB	SLC16A7
FAM133B	8.6956e-16	0.265024	0.501	0.394	2.43216e-11	PKD-FIB	FAM133B
NR2F1-AS1	8.78454e-16	0.266776	0.511	0.403	2.45704e-11	PKD-FIB	NR2F1-AS1
PLA2G6	9.56532e-16	0.25616	0.112	0.061	2.67542e-11	PKD-FIB	PLA2G6
DSE	9.83691e-16	0.354255	0.371	0.282	2.75138e-11	PKD-FIB	DSE
ZNF10	1.31376e-15	0.330834	0.246	0.169	3.6746e-11	PKD-FIB	ZNF10
MCL1	1.63946e-15	0.283336	0.32	0.237	4.58558e-11	PKD-FIB	MCL1
IL6R	1.74066e-15	0.347219	0.163	0.102	4.86863e-11	PKD-FIB	IL6R
MAN1A1	1.83309e-15	0.337545	0.393	0.301	5.12716e-11	PKD-FIB	MAN1A1
RALGPS2	1.90757e-15	0.272892	0.33	0.241	5.33547e-11	PKD-FIB	RALGPS2
CFAP69	2.34785e-15	0.313714	0.253	0.175	6.56693e-11	PKD-FIB	CFAP69
ABCC1	2.70375e-15	0.354465	0.274	0.193	7.56238e-11	PKD-FIB	ABCC1
DNAH14	2.92774e-15	0.269184	0.352	0.261	8.18888e-11	PKD-FIB	DNAH14
AC016831.7	3.02633e-15	0.288956	0.257	0.18	8.46465e-11	PKD-FIB	AC016831.7
H6PD	3.0331e-15	0.260064	0.128	0.073	8.48359e-11	PKD-FIB	H6PD
MYEF2	3.81484e-15	0.261572	0.216	0.144	1.06701e-10	PKD-FIB	MYEF2
LINC01515	3.90979e-15	0.303605	0.205	0.136	1.09357e-10	PKD-FIB	LINC01515
NAF1	4.33126e-15	0.287528	0.243	0.167	1.21145e-10	PKD-FIB	NAF1
RPL9	5.2726e-15	0.306239	0.229	0.157	1.47475e-10	PKD-FIB	RPL9
CTTN	5.45026e-15	0.283112	0.261	0.183	1.52444e-10	PKD-FIB	CTTN
DUSP22	5.45093e-15	0.335394	0.107	0.058	1.52463e-10	PKD-FIB	DUSP22
TAF4B	6.05839e-15	0.372912	0.12	0.068	1.69453e-10	PKD-FIB	TAF4B
AGAP3	6.91597e-15	0.329148	0.105	0.057	1.9344e-10	PKD-FIB	AGAP3
SLC4A7	8.36854e-15	0.518611	0.475	0.384	2.34068e-10	PKD-FIB	SLC4A7
FOXK2	9.86606e-15	0.292756	0.318	0.233	2.75954e-10	PKD-FIB	FOXK2
LRP1B	1.16673e-14	0.34094	0.358	0.275	3.26334e-10	PKD-FIB	LRP1B
BAZ1A	1.34174e-14	0.275665	0.251	0.174	3.75284e-10	PKD-FIB	BAZ1A
CPLANE1	1.3434e-14	0.27116	0.418	0.324	3.7575e-10	PKD-FIB	CPLANE1
ARMC9	1.66676e-14	0.397298	0.302	0.222	4.66193e-10	PKD-FIB	ARMC9
TNFRSF1A	1.70618e-14	0.263215	0.18	0.116	4.77218e-10	PKD-FIB	TNFRSF1A
CRK	2.0174e-14	0.278946	0.181	0.118	5.64266e-10	PKD-FIB	CRK
KIAA16711	2.49148e-14	0.260769	0.191	0.125	6.96867e-10	PKD-FIB	KIAA1671
ARHGAP422	2.99084e-14	0.476428	0.487	0.394	8.36537e-10	PKD-FIB	ARHGAP42
PRMT9	3.39309e-14	0.30819	0.142	0.086	9.49047e-10	PKD-FIB	PRMT9
NOP58	3.88305e-14	0.257482	0.239	0.165	1.08609e-09	PKD-FIB	NOP58
IQCJ-SCHIP1	4.01419e-14	0.268394	0.557	0.45	1.12277e-09	PKD-FIB	IQCJ-SCHIP1
MYO1C	4.48218e-14	0.27629	0.24	0.167	1.25366e-09	PKD-FIB	MYO1C
RCAN1	4.67964e-14	0.274229	0.262	0.187	1.30889e-09	PKD-FIB	RCAN1
AC021231.1	6.17109e-14	0.27017	0.227	0.154	1.72605e-09	PKD-FIB	AC021231.1
IL13RA1	8.51159e-14	0.259765	0.191	0.126	2.38069e-09	PKD-FIB	IL13RA1
PLEKHM2	1.01573e-13	0.288438	0.202	0.135	2.841e-09	PKD-FIB	PLEKHM2
RRAS2	1.08338e-13	0.366532	0.289	0.212	3.03022e-09	PKD-FIB	RRAS2
MEIS11	2.31728e-13	0.300786	0.511	0.423	6.48143e-09	PKD-FIB	MEIS1
ZNF131	2.93896e-13	0.271464	0.315	0.235	8.22027e-09	PKD-FIB	ZNF131
SRSF5	3.154e-13	0.25586	0.414	0.332	8.82173e-09	PKD-FIB	SRSF5
ELF1	3.26952e-13	0.371987	0.452	0.37	9.14483e-09	PKD-FIB	ELF1
ALDH1A1	3.30515e-13	0.251857	0.163	0.104	9.2445e-09	PKD-FIB	ALDH1A1
CLIP1	3.78066e-13	0.311137	0.459	0.371	1.05745e-08	PKD-FIB	CLIP1
IL6ST	4.16107e-13	0.25529	0.453	0.365	1.16385e-08	PKD-FIB	IL6ST
LATS2	4.53982e-13	0.266305	0.356	0.268	1.26979e-08	PKD-FIB	LATS2
TTC3	5.19704e-13	0.336349	0.558	0.478	1.45361e-08	PKD-FIB	TTC3
TTLL3	5.9989e-13	0.262512	0.218	0.153	1.67789e-08	PKD-FIB	TTLL3
MGP	6.11971e-13	0.289132	0.449	0.345	1.71168e-08	PKD-FIB	MGP
LRP6	7.83531e-13	0.256604	0.253	0.181	2.19154e-08	PKD-FIB	LRP6
RAMP1	9.48681e-13	0.392466	0.191	0.129	2.65346e-08	PKD-FIB	RAMP1
PRUNE2	2.55843e-12	0.299197	0.211	0.147	7.15594e-08	PKD-FIB	PRUNE2
SKIL	2.78362e-12	0.250998	0.441	0.355	7.78577e-08	PKD-FIB	SKIL
ACOX1	2.78929e-12	0.268743	0.129	0.08	7.80163e-08	PKD-FIB	ACOX1
CMSS1	3.80973e-12	0.281553	0.432	0.346	1.06558e-07	PKD-FIB	CMSS1
SLC25A37	3.85341e-12	0.260473	0.23	0.164	1.0778e-07	PKD-FIB	SLC25A37
AL139260.1	6.16043e-12	0.37929	0.119	0.072	1.72307e-07	PKD-FIB	AL139260.1
NCAM1	8.09802e-12	0.390556	0.106	0.062	2.26502e-07	PKD-FIB	NCAM1
AHCYL1	8.8898e-12	0.261211	0.238	0.171	2.48648e-07	PKD-FIB	AHCYL1
ELOVL5	9.33068e-12	0.351101	0.397	0.313	2.60979e-07	PKD-FIB	ELOVL5
SNTB2	1.08353e-11	0.362014	0.274	0.203	3.03063e-07	PKD-FIB	SNTB2
UGP2	1.49916e-11	0.413716	0.226	0.163	4.19316e-07	PKD-FIB	UGP2
SHB	1.63142e-11	0.302695	0.201	0.14	4.56308e-07	PKD-FIB	SHB
HUNK	1.96019e-11	0.301771	0.132	0.084	5.48265e-07	PKD-FIB	HUNK
MAP3K5	2.03006e-11	0.257619	0.615	0.532	5.67807e-07	PKD-FIB	MAP3K5
PIK3R11	2.18693e-11	0.293715	0.304	0.231	6.11683e-07	PKD-FIB	PIK3R1
SUN1	8.88327e-11	0.269011	0.236	0.177	2.48465e-06	PKD-FIB	SUN1
ELK3	9.48852e-11	0.261401	0.114	0.071	2.65394e-06	PKD-FIB	ELK3
TMTC11	9.61787e-11	0.284573	0.535	0.449	2.69012e-06	PKD-FIB	TMTC1
RUNX1	1.13798e-10	0.309005	0.551	0.469	3.18294e-06	PKD-FIB	RUNX1
BCR	1.24455e-10	0.291662	0.18	0.126	3.48101e-06	PKD-FIB	BCR
MMP19	4.77613e-10	0.372904	0.173	0.123	1.33588e-05	PKD-FIB	MMP19
SRGAP1	6.80616e-10	0.269406	0.494	0.408	1.90368e-05	PKD-FIB	SRGAP1
ZDBF2	1.0406e-09	0.264211	0.15	0.102	2.91056e-05	PKD-FIB	ZDBF2
ATF6	1.13193e-09	0.29224	0.429	0.347	3.166e-05	PKD-FIB	ATF6
MAT2A	1.21928e-09	0.493729	0.195	0.146	3.41033e-05	PKD-FIB	MAT2A
GAS7	3.10122e-09	0.266889	0.185	0.13	8.67413e-05	PKD-FIB	GAS7
ANO6	1.05578e-08	0.339129	0.492	0.421	0.000295302	PKD-FIB	ANO6
TPST1	1.60805e-08	0.264221	0.447	0.374	0.000449771	PKD-FIB	TPST1
AC109466.11	2.44409e-08	0.304041	0.134	0.091	0.000683613	PKD-FIB	AC109466.1
LRFN5	2.51234e-08	0.262269	0.151	0.105	0.000702702	PKD-FIB	LRFN5
TRIB1	3.54264e-08	0.283991	0.178	0.13	0.000990876	PKD-FIB	TRIB1
RAB7A	4.15078e-08	0.260099	0.388	0.322	0.00116097	PKD-FIB	RAB7A
SSBP31	4.75997e-08	0.329709	0.421	0.358	0.00133136	PKD-FIB	SSBP3
CAMK2D	1.67041e-07	0.260711	0.579	0.506	0.00467213	PKD-FIB	CAMK2D
BANP	2.21003e-07	0.521965	0.149	0.109	0.00618144	PKD-FIB	BANP
SPON1	8.08789e-07	0.3733	0.207	0.162	0.0226218	PKD-FIB	SPON1
RANBP2	1.01539e-06	0.250795	0.389	0.325	0.0284004	PKD-FIB	RANBP2
CDK17	7.90514e-06	0.252727	0.387	0.333	0.221107	PKD-FIB	CDK17
USP54	2.74489e-05	0.354893	0.23	0.189	0.767744	PKD-FIB	USP54
SERPINE2	9.85116e-05	0.595443	0.142	0.11	1	PKD-FIB	SERPINE2
ABCA10	0.000280454	0.326077	0.233	0.196	1	PKD-FIB	ABCA10
PHLDB2	0.000310584	0.485128	0.619	0.576	1	PKD-FIB	PHLDB2
YPEL2	0.00056377	0.32248	0.237	0.203	1	PKD-FIB	YPEL2
ACTA21	0	1.80273	0.658	0.259	0	MyoFib	ACTA2
COL4A1	0	1.42764	0.898	0.675	0	MyoFib	COL4A1
PDLIM5	7.63735e-306	1.21082	0.952	0.82	2.13617e-301	MyoFib	PDLIM5
PALLD	1.36536e-286	1.3775	0.878	0.654	3.81891e-282	MyoFib	PALLD
CALD1	1.43579e-283	0.945198	0.988	0.944	4.01589e-279	MyoFib	CALD1
SULF1	2.41238e-283	1.94723	0.761	0.467	6.74742e-279	MyoFib	SULF1
SORBS1	6.0921e-270	1.35035	0.88	0.655	1.70396e-265	MyoFib	SORBS1
SERPINE1	2.94935e-234	1.67026	0.686	0.37	8.24934e-230	MyoFib	SERPINE1
CRIM1	8.19872e-230	1.29336	0.91	0.782	2.29318e-225	MyoFib	CRIM1
MYH111	8.12725e-223	1.6813	0.548	0.232	2.27319e-218	MyoFib	MYH11
COL4A2	1.13693e-216	1.10112	0.85	0.649	3.17998e-212	MyoFib	COL4A2
SLC24A3	1.74309e-216	1.50528	0.496	0.188	4.87541e-212	MyoFib	SLC24A3
TPM1	2.56177e-208	1.10346	0.881	0.717	7.16526e-204	MyoFib	TPM1
LMOD1	5.56408e-204	1.37458	0.491	0.191	1.55627e-199	MyoFib	LMOD1
NTM	2.37795e-201	1.77885	0.433	0.155	6.65111e-197	MyoFib	NTM
THBS1	3.28747e-198	1.04588	0.854	0.653	9.19506e-194	MyoFib	THBS1
INHBA	4.17775e-187	1.72437	0.388	0.126	1.16852e-182	MyoFib	INHBA
VCAN	1.02398e-186	1.42016	0.674	0.402	2.86407e-182	MyoFib	VCAN
ACTN1	7.898e-186	1.18499	0.729	0.47	2.20907e-181	MyoFib	ACTN1
TAGLN	7.43886e-175	1.05833	0.698	0.432	2.08065e-170	MyoFib	TAGLN
NALCN	8.74317e-173	1.2456	0.371	0.118	2.44546e-168	MyoFib	NALCN
FN1	2.93772e-171	1.81494	0.615	0.351	8.21679e-167	MyoFib	FN1
TPM4	6.75651e-160	1.11102	0.751	0.52	1.88979e-155	MyoFib	TPM4
LPP1	1.04119e-154	0.920379	0.959	0.916	2.9122e-150	MyoFib	LPP
PDLIM3	1.37981e-151	1.42896	0.472	0.22	3.85932e-147	MyoFib	PDLIM3
ENAH	5.17562e-151	1.1337	0.642	0.388	1.44762e-146	MyoFib	ENAH
TENM3	3.07411e-148	1.25072	0.536	0.292	8.5983e-144	MyoFib	TENM3
FILIP1L	2.07866e-147	1.2324	0.546	0.302	5.814e-143	MyoFib	FILIP1L
ITGBL1	3.2634e-147	1.31531	0.518	0.269	9.12774e-143	MyoFib	ITGBL1
SGIP1	1.17373e-146	0.933999	0.666	0.407	3.28292e-142	MyoFib	SGIP1
LTBP11	2.3059e-146	1.1262	0.587	0.342	6.44961e-142	MyoFib	LTBP1
CACNA1C1	2.47216e-146	0.791395	0.88	0.696	6.91464e-142	MyoFib	CACNA1C
ANO31	1.24015e-145	1.26655	0.441	0.191	3.4687e-141	MyoFib	ANO3
INPP4B	6.8244e-145	1.26485	0.736	0.546	1.90878e-140	MyoFib	INPP4B
CARMN1	3.18997e-144	1.15268	0.582	0.325	8.92234e-140	MyoFib	CARMN
CNN1	1.82134e-140	1.12407	0.472	0.213	5.09429e-136	MyoFib	CNN1
NEXN	1.65247e-134	1.11042	0.436	0.2	4.62197e-130	MyoFib	NEXN
STK38L	3.61419e-130	1.35184	0.495	0.268	1.01089e-125	MyoFib	STK38L
PRKG12	2.01101e-127	0.564939	0.971	0.923	5.6248e-123	MyoFib	PRKG1
ETV6	4.55125e-124	0.869081	0.781	0.589	1.27298e-119	MyoFib	ETV6
COL3A1	4.54301e-123	1.31465	0.442	0.213	1.27068e-118	MyoFib	COL3A1
MACF1	2.42962e-120	0.803181	0.893	0.804	6.79565e-116	MyoFib	MACF1
CCN2	1.1253e-114	0.928824	0.723	0.521	3.14746e-110	MyoFib	CCN2
CCN1	5.14306e-112	0.855759	0.658	0.443	1.43851e-107	MyoFib	CCN1
AEBP1	1.25317e-111	0.930137	0.596	0.37	3.50511e-107	MyoFib	AEBP1
SYNPO2	1.41353e-111	0.967033	0.597	0.379	3.95363e-107	MyoFib	SYNPO2
PALM2-AKAP2	1.78412e-108	0.896035	0.653	0.442	4.99019e-104	MyoFib	PALM2-AKAP2
GPC61	4.62069e-108	0.823181	0.863	0.747	1.29241e-103	MyoFib	GPC6
EXT1	7.97006e-106	0.811838	0.875	0.785	2.22922e-101	MyoFib	EXT1
ADAM12	7.00443e-104	1.39484	0.372	0.179	1.95914e-99	MyoFib	ADAM12
ITGA1	4.60497e-103	0.912131	0.662	0.497	1.28801e-98	MyoFib	ITGA1
VCL	7.23998e-103	0.773573	0.77	0.605	2.02502e-98	MyoFib	VCL
PDLIM7	1.48313e-102	0.855807	0.414	0.205	4.14831e-98	MyoFib	PDLIM7
ATF3	6.81878e-101	1.0122	0.495	0.282	1.90721e-96	MyoFib	ATF3
THSD4	1.09864e-100	0.795824	0.695	0.517	3.07289e-96	MyoFib	THSD4
VMP1	5.7777e-99	0.826468	0.8	0.687	1.61602e-94	MyoFib	VMP1
SLC2A3	6.6945e-99	1.08996	0.683	0.514	1.87245e-94	MyoFib	SLC2A3
COL1A2	8.50813e-99	1.13944	0.612	0.413	2.37972e-94	MyoFib	COL1A2
CDH11	1.36323e-97	0.959582	0.528	0.33	3.81296e-93	MyoFib	CDH11
MYL9	9.62754e-97	0.885434	0.531	0.321	2.69282e-92	MyoFib	MYL9
ARHGAP101	1.30169e-96	0.934572	0.588	0.39	3.64084e-92	MyoFib	ARHGAP10
VGLL3	3.4242e-96	1.03872	0.228	0.073	9.5775e-92	MyoFib	VGLL3
TPM21	4.24746e-96	0.975187	0.391	0.194	1.18802e-91	MyoFib	TPM2
HSPA1A	4.35041e-96	0.861912	0.134	0.021	1.21681e-91	MyoFib	HSPA1A
CLIC4	5.88535e-96	0.726071	0.757	0.575	1.64613e-91	MyoFib	CLIC4
MRVI12	1.57549e-95	0.85475	0.381	0.18	4.40666e-91	MyoFib	MRVI1
PELI2	9.48398e-95	0.935314	0.588	0.397	2.65267e-90	MyoFib	PELI2
ADAMTS12	1.2026e-94	0.904719	0.292	0.115	3.36367e-90	MyoFib	ADAMTS12
RXFP1	2.14746e-94	0.940255	0.202	0.056	6.00645e-90	MyoFib	RXFP1
FAP	2.52878e-92	0.949454	0.237	0.079	7.073e-88	MyoFib	FAP
FBLN5	3.4292e-91	0.822938	0.289	0.114	9.59146e-87	MyoFib	FBLN5
TSHZ2	3.31258e-90	0.763212	0.625	0.43	9.2653e-86	MyoFib	TSHZ2
DCLK2	2.25495e-89	1.27666	0.358	0.175	6.3071e-85	MyoFib	DCLK2
KIF26B	5.78174e-89	1.8134	0.574	0.425	1.61715e-84	MyoFib	KIF26B
SUGCT	1.08256e-88	1.16174	0.466	0.29	3.02791e-84	MyoFib	SUGCT
TGFBR1	1.1356e-87	1.11651	0.52	0.333	3.17628e-83	MyoFib	TGFBR1
IGFBP7	2.25267e-87	0.768693	0.864	0.797	6.30073e-83	MyoFib	IGFBP7
FLNA	5.32431e-87	0.868942	0.572	0.373	1.48921e-82	MyoFib	FLNA
GEM	5.60739e-86	0.837346	0.365	0.176	1.56839e-81	MyoFib	GEM
CHST11	3.97728e-84	0.998009	0.448	0.255	1.11244e-79	MyoFib	CHST11
DMD1	1.33313e-82	0.733755	0.79	0.64	3.72876e-78	MyoFib	DMD
MYO1E	6.48946e-82	0.802186	0.77	0.629	1.8151e-77	MyoFib	MYO1E
KALRN	1.13395e-81	0.896833	0.657	0.488	3.17166e-77	MyoFib	KALRN
CPED11	1.24589e-81	0.859025	0.442	0.256	3.48476e-77	MyoFib	CPED1
HMCN1	5.57529e-80	0.794676	0.32	0.15	1.55941e-75	MyoFib	HMCN1
RYR21	6.96057e-80	1.0409	0.279	0.12	1.94687e-75	MyoFib	RYR2
CHSY3	9.5563e-80	0.946149	0.384	0.204	2.6729e-75	MyoFib	CHSY3
SPECC1	1.79779e-79	0.876031	0.383	0.205	5.02842e-75	MyoFib	SPECC1
COL11A1	1.54073e-78	1.35309	0.198	0.067	4.30942e-74	MyoFib	COL11A1
ITGB1	2.13285e-78	0.857357	0.667	0.518	5.96557e-74	MyoFib	ITGB1
PRSS23	3.6003e-78	0.812113	0.393	0.213	1.007e-73	MyoFib	PRSS23
RASAL21	8.51856e-77	0.637394	0.804	0.67	2.38264e-72	MyoFib	RASAL2
GUCY1A2	1.04578e-76	0.773008	0.439	0.249	2.92504e-72	MyoFib	GUCY1A2
MTHFD1L	1.26203e-76	0.632168	0.678	0.501	3.5299e-72	MyoFib	MTHFD1L
MYO9B	2.788e-76	0.743273	0.453	0.263	7.79803e-72	MyoFib	MYO9B
COL5A2	5.68741e-75	1.00976	0.521	0.344	1.59077e-70	MyoFib	COL5A2
AKAP12	3.32998e-74	0.884896	0.851	0.744	9.31395e-70	MyoFib	AKAP12
AC027237.3	3.40225e-74	0.707401	0.138	0.032	9.51611e-70	MyoFib	AC027237.3
LMCD1	5.71354e-73	0.93205	0.493	0.312	1.59808e-68	MyoFib	LMCD1
TCIM	1.6804e-72	0.863015	0.215	0.08	4.70008e-68	MyoFib	TCIM
ASAP1	1.73341e-72	0.546287	0.723	0.542	4.84834e-68	MyoFib	ASAP1
C1orf198	8.34288e-71	0.794738	0.231	0.092	2.3335e-66	MyoFib	C1orf198
COL5A1	2.85247e-70	0.878327	0.384	0.215	7.97836e-66	MyoFib	COL5A1
ROR2	8.49211e-69	0.890774	0.422	0.255	2.37524e-64	MyoFib	ROR2
FERMT2	1.1231e-67	0.866495	0.549	0.398	3.14131e-63	MyoFib	FERMT2
ST5	1.6788e-67	0.738153	0.477	0.305	4.69561e-63	MyoFib	ST5
AC037198.1	7.79994e-66	0.663852	0.184	0.064	2.18164e-61	MyoFib	AC037198.1
PRKD1	9.25993e-64	0.732496	0.704	0.583	2.59e-59	MyoFib	PRKD1
MSRB31	1.60464e-63	0.64004	0.544	0.38	4.48817e-59	MyoFib	MSRB3
ADAM19	2.11846e-63	0.792592	0.208	0.084	5.92532e-59	MyoFib	ADAM19
LAMA21	2.92552e-63	0.845207	0.454	0.293	8.18268e-59	MyoFib	LAMA2
RBPMS1	2.05813e-62	0.628952	0.895	0.845	5.7566e-58	MyoFib	RBPMS
KIAA1211	3.73165e-62	0.661276	0.182	0.066	1.04374e-57	MyoFib	KIAA1211
XYLT1	8.2819e-62	0.761141	0.345	0.187	2.31645e-57	MyoFib	XYLT1
FBLIM1	1.29963e-61	0.642373	0.276	0.132	3.63505e-57	MyoFib	FBLIM1
POSTN	3.4567e-61	1.26418	0.198	0.08	9.66839e-57	MyoFib	POSTN
MSC-AS1	4.80555e-61	0.644722	0.521	0.359	1.34411e-56	MyoFib	MSC-AS1
KLF7	1.30182e-60	0.731428	0.495	0.335	3.6412e-56	MyoFib	KLF7
CDH13	1.45752e-60	0.717426	0.414	0.249	4.07668e-56	MyoFib	CDH13
ITSN1	2.17265e-60	0.727779	0.582	0.438	6.07691e-56	MyoFib	ITSN1
[truncated: 2,000 more rows]
