# Supplementary material for: Defining cellular complexity in human autosomal dominant polycystic kidney disease by multimodal single cell analysis
Source: Nat Commun. 2022 Oct 30;13:6497. doi: 10.1038/s41467-022-34255-z (PMC9618568; doi:10.1038/s41467-022-34255-z)
Supplement: Supplementary file 18 — Supplementary Data 15 [file 41467_2022_34255_MOESM18_ESM.xlsx]

## Sheet: Supplementary_Data15
	p_val	avg_log2FC	pct.1	pct.2	p_val_adj	cluster	gene
SNTG1	0	3.22296	0.518	0.05	0	N-CNT	SNTG1
SLC8A1	0	3.22062	0.952	0.536	0	N-CNT	SLC8A1
LINC01099	0	3.13403	0.781	0.076	0	N-CNT	LINC01099
RGS6	0	3.03317	0.489	0.048	0	N-CNT	RGS6
TEX41	0	2.65246	0.919	0.317	0	N-CNT	TEX41
LSAMP	0	2.61445	0.481	0.091	0	N-CNT	LSAMP
GPC5	0	2.53683	0.55	0.165	0	N-CNT	GPC5
SLC8A1-AS1	0	2.28221	0.606	0.089	0	N-CNT	SLC8A1-AS1
LINC01098	0	2.24731	0.57	0.042	0	N-CNT	LINC01098
CALB1	0	2.23192	0.565	0.073	0	N-CNT	CALB1
AF233439.1	0	2.15383	0.464	0.095	0	N-CNT	AF233439.1
TMEM52B	0	2.10678	0.614	0.066	0	N-CNT	TMEM52B
TRPM6	0	2.10417	0.449	0.045	0	N-CNT	TRPM6
AC092691.1	0	2.04919	0.329	0.024	0	N-CNT	AC092691.1
CACNB4	0	1.96174	0.622	0.134	0	N-CNT	CACNB4
PPARGC1A	0	1.93504	0.855	0.425	0	N-CNT	PPARGC1A
WNK1	0	1.92319	0.869	0.451	0	N-CNT	WNK1
PCDH9	0	1.87968	0.676	0.214	0	N-CNT	PCDH9
EPB41L3	0	1.86898	0.686	0.182	0	N-CNT	EPB41L3
DEFB1	0	1.79698	0.554	0.2	0	N-CNT	DEFB1
ATP1B1	0	1.78548	0.913	0.583	0	N-CNT	ATP1B1
LINC02694	0	1.77591	0.486	0.127	0	N-CNT	LINC02694
KCNIP1	0	1.73116	0.457	0.086	0	N-CNT	KCNIP1
AC138305.1	0	1.65631	0.817	0.415	0	N-CNT	AC138305.1
HSD11B2	0	1.65246	0.812	0.317	0	N-CNT	HSD11B2
B4GALNT3	0	1.65031	0.48	0.108	0	N-CNT	B4GALNT3
SCN7A	0	1.58193	0.516	0.1	0	N-CNT	SCN7A
ADAMTS16	0	1.56862	0.557	0.129	0	N-CNT	ADAMTS16
PLCL1	0	1.54673	0.717	0.316	0	N-CNT	PLCL1
ARL15	0	1.5286	0.98	0.859	0	N-CNT	ARL15
ANGPT1	0	1.49445	0.459	0.105	0	N-CNT	ANGPT1
TMPRSS2	0	1.46869	0.537	0.153	0	N-CNT	TMPRSS2
BTBD11	0	1.46701	0.297	0.023	0	N-CNT	BTBD11
PRKG1	0	1.46173	0.983	0.783	0	N-CNT	PRKG1
KL	0	1.43886	0.411	0.058	0	N-CNT	KL
NELL1	0	1.39922	0.388	0.056	0	N-CNT	NELL1
GPHN	0	1.39549	0.962	0.799	0	N-CNT	GPHN
FSTL4	0	1.35793	0.388	0.069	0	N-CNT	FSTL4
CPEB4	0	1.26033	0.751	0.389	0	N-CNT	CPEB4
EGF	0	1.25415	0.351	0.067	0	N-CNT	EGF
DPY19L2	0	1.25235	0.697	0.322	0	N-CNT	DPY19L2
FHOD3	0	1.24895	0.884	0.6	0	N-CNT	FHOD3
AC019080.1	0	1.22944	0.306	0.022	0	N-CNT	AC019080.1
ESRRG	0	1.19391	0.988	0.908	0	N-CNT	ESRRG
SULT1C2	0	1.12086	0.631	0.238	0	N-CNT	SULT1C2
AC117386.2	0	1.10926	0.243	0.032	0	N-CNT	AC117386.2
LINC00970	0	1.10531	0.404	0.079	0	N-CNT	LINC00970
KLHL3	0	1.10353	0.411	0.104	0	N-CNT	KLHL3
PIK3C2G	0	1.06375	0.919	0.658	0	N-CNT	PIK3C2G
RHCG	0	1.05398	0.307	0.026	0	N-CNT	RHCG
TRPM3	0	1.05371	0.888	0.487	0	N-CNT	TRPM3
COBLL1	0	1.02918	0.989	0.909	0	N-CNT	COBLL1
KNG1	0	0.959799	0.33	0.027	0	N-CNT	KNG1
EYA2	0	0.91838	0.286	0.033	0	N-CNT	EYA2
SLC5A12	0	0.877175	0.346	0.061	0	N-CNT	SLC5A12
ADM	0	0.837811	0.246	0.021	0	N-CNT	ADM
PRLR	0	0.775006	0.277	0.042	0	N-CNT	PRLR
CECR2	0	0.751914	0.269	0.039	0	N-CNT	CECR2
CLCNKA	0	0.727855	0.314	0.053	0	N-CNT	CLCNKA
PLPPR1	0	0.716576	0.272	0.039	0	N-CNT	PLPPR1
TOX3	3.04425e-305	1.21717	0.856	0.6	8.51477e-301	N-CNT	TOX3
KLK1	1.7323e-304	0.823347	0.157	0.007	4.84526e-300	N-CNT	KLK1
PFKFB1	1.39628e-300	0.675062	0.163	0.008	3.9054e-296	N-CNT	PFKFB1
SGK1	1.24921e-298	0.945291	0.312	0.062	3.49404e-294	N-CNT	SGK1
APCDD1L-DT	1.9852e-285	1.06061	0.596	0.244	5.55261e-281	N-CNT	APCDD1L-DT
MAGI2	1.72977e-283	1.08496	0.853	0.561	4.83817e-279	N-CNT	MAGI2
SLC38A11	1.24016e-278	1.08862	0.556	0.216	3.46874e-274	N-CNT	SLC38A11
AC019080.5	1.60358e-274	0.53455	0.132	0.004	4.48521e-270	N-CNT	AC019080.5
SLC16A7	3.76138e-271	1.37441	0.56	0.229	1.05206e-266	N-CNT	SLC16A7
RHOBTB3	3.1435e-264	1.11387	0.777	0.466	8.79236e-260	N-CNT	RHOBTB3
LINC01762	3.37681e-260	0.903915	0.329	0.079	9.44494e-256	N-CNT	LINC01762
SORCS1	4.10304e-260	0.647619	0.24	0.039	1.14762e-255	N-CNT	SORCS1
CHRM3	2.96161e-258	1.02839	0.58	0.246	8.28361e-254	N-CNT	CHRM3
DEPDC1B	5.3695e-256	0.748312	0.151	0.01	1.50185e-251	N-CNT	DEPDC1B
NUDT4	1.43669e-255	0.866582	0.361	0.099	4.01842e-251	N-CNT	NUDT4
FGF13	1.56654e-254	1.19167	0.56	0.238	4.3816e-250	N-CNT	FGF13
AC011511.2	1.06515e-253	0.678081	0.176	0.018	2.97922e-249	N-CNT	AC011511.2
SLC16A9	8.90643e-253	0.653721	0.287	0.06	2.49113e-248	N-CNT	SLC16A9
NRK	4.2065e-249	0.601863	0.215	0.032	1.17656e-244	N-CNT	NRK
TXNIP	5.20165e-249	1.34747	0.535	0.235	1.4549e-244	N-CNT	TXNIP
PPM1L	6.52672e-245	0.875888	0.404	0.127	1.82552e-240	N-CNT	PPM1L
LINC00645	4.52103e-244	0.766278	0.244	0.044	1.26453e-239	N-CNT	LINC00645
SPIRE1	6.82139e-244	1.13123	0.801	0.552	1.90794e-239	N-CNT	SPIRE1
CLCNKB	1.12388e-243	0.582406	0.264	0.052	3.14348e-239	N-CNT	CLCNKB
TFCP2L1	1.35439e-243	1.0614	0.787	0.503	3.78823e-239	N-CNT	TFCP2L1
PIP5K1B	2.73931e-243	1.01573	0.332	0.089	7.66185e-239	N-CNT	PIP5K1B
ESRRB	2.54662e-241	0.631338	0.244	0.044	7.12288e-237	N-CNT	ESRRB
BICC1	4.24607e-240	0.904432	0.955	0.855	1.18763e-235	N-CNT	BICC1
PTGER3	4.62686e-236	1.13144	0.733	0.401	1.29413e-231	N-CNT	PTGER3
ATP1A1-AS1	5.8023e-233	0.874499	0.294	0.071	1.6229e-228	N-CNT	ATP1A1-AS1
ME3	6.2639e-233	0.903673	0.465	0.173	1.75201e-228	N-CNT	ME3
SETBP1	3.43244e-232	0.859081	0.911	0.705	9.60053e-228	N-CNT	SETBP1
PCDH15	5.90044e-231	0.472027	0.229	0.04	1.65035e-226	N-CNT	PCDH15
TMEM178A	6.0304e-230	0.987486	0.311	0.081	1.6867e-225	N-CNT	TMEM178A
ATP1A1	1.72919e-227	1.15224	0.7	0.395	4.83654e-223	N-CNT	ATP1A1
ALDOB	7.59538e-227	0.41235	0.212	0.034	2.12443e-222	N-CNT	ALDOB
WNK4	1.83362e-226	0.638324	0.228	0.042	5.12865e-222	N-CNT	WNK4
CADPS2	3.09977e-223	0.79873	0.969	0.86	8.67007e-219	N-CNT	CADPS2
SOX5	1.91397e-222	0.904987	0.855	0.596	5.35337e-218	N-CNT	SOX5
CA10	4.84502e-222	0.734662	0.259	0.056	1.35515e-217	N-CNT	CA10
CA12	4.13019e-221	1.04216	0.742	0.434	1.15522e-216	N-CNT	CA12
PSG4	8.83134e-221	0.796252	0.17	0.021	2.47013e-216	N-CNT	PSG4
EMX1	9.26896e-221	0.900485	0.504	0.207	2.59253e-216	N-CNT	EMX1
GPAT3	8.90656e-220	0.962895	0.44	0.157	2.49116e-215	N-CNT	GPAT3
GRAMD1B	6.62795e-217	0.614721	0.242	0.049	1.85384e-212	N-CNT	GRAMD1B
PDE4D	8.0208e-216	0.465405	1	0.993	2.24342e-211	N-CNT	PDE4D
MIR646HG	1.02469e-212	1.49734	0.412	0.156	2.86607e-208	N-CNT	MIR646HG
CUBN	1.51411e-210	0.824472	0.44	0.16	4.23498e-206	N-CNT	CUBN
GRB14	5.93827e-210	0.855054	0.488	0.199	1.66093e-205	N-CNT	GRB14
RGS7	3.07509e-209	0.639403	0.192	0.031	8.60104e-205	N-CNT	RGS7
CCDC178	4.32878e-209	1.02015	0.6	0.307	1.21076e-204	N-CNT	CCDC178
LINC00472	6.0678e-209	0.723686	0.967	0.865	1.69716e-204	N-CNT	LINC00472
DACH1	3.83041e-208	1.06319	0.788	0.499	1.07137e-203	N-CNT	DACH1
ARHGAP24	6.15874e-208	0.950413	0.758	0.468	1.7226e-203	N-CNT	ARHGAP24
AHCYL2	1.35081e-207	0.993472	0.7	0.422	3.77822e-203	N-CNT	AHCYL2
CPNE5	1.11325e-205	0.501248	0.105	0.004	3.11375e-201	N-CNT	CPNE5
STAC	2.42337e-203	0.935429	0.261	0.064	6.77818e-199	N-CNT	STAC
BCL2L1	3.33682e-203	0.810547	0.46	0.182	9.3331e-199	N-CNT	BCL2L1
AC003044.1	4.87926e-202	0.450408	0.229	0.047	1.36473e-197	N-CNT	AC003044.1
PAQR5	5.73403e-202	0.817928	0.638	0.327	1.60381e-197	N-CNT	PAQR5
ATP6V0A4	1.39424e-201	0.919067	0.535	0.242	3.89968e-197	N-CNT	ATP6V0A4
TRAK1	3.94817e-197	0.868618	0.699	0.426	1.1043e-192	N-CNT	TRAK1
SREBF2	3.4706e-195	0.887094	0.593	0.308	9.70726e-191	N-CNT	SREBF2
AC040174.1	3.15408e-193	0.758294	0.471	0.192	8.82196e-189	N-CNT	AC040174.1
HMGA2-AS1	4.62654e-193	0.564722	0.15	0.018	1.29404e-188	N-CNT	HMGA2-AS1
LINGO2	5.61722e-193	0.828553	0.273	0.072	1.57114e-188	N-CNT	LINGO2
ACSS1	7.57227e-193	0.587854	0.261	0.065	2.11796e-188	N-CNT	ACSS1
SCPEP1	9.08558e-193	0.603878	0.266	0.068	2.54124e-188	N-CNT	SCPEP1
DSCAML1	4.52362e-191	0.714769	0.304	0.088	1.26526e-186	N-CNT	DSCAML1
CCSER1	1.51692e-189	0.584713	0.986	0.946	4.24281e-185	N-CNT	CCSER1
PAH	1.83675e-189	0.411608	0.206	0.04	5.13739e-185	N-CNT	PAH
SLC36A2	3.64212e-188	0.332674	0.16	0.023	1.0187e-183	N-CNT	SLC36A2
KCNJ1	7.07983e-188	0.609429	0.392	0.137	1.98023e-183	N-CNT	KCNJ1
CPEB3	5.60018e-184	0.891576	0.629	0.341	1.56637e-179	N-CNT	CPEB3
ZNF804B	8.63699e-184	0.389654	0.226	0.05	2.41577e-179	N-CNT	ZNF804B
SNX29	3.10878e-183	0.694511	0.927	0.765	8.69525e-179	N-CNT	SNX29
PLPP4	1.04162e-182	0.751466	0.328	0.106	2.9134e-178	N-CNT	PLPP4
SGK2	2.04909e-182	0.694936	0.504	0.222	5.7313e-178	N-CNT	SGK2
MAP4K3	5.35313e-182	0.784785	0.844	0.634	1.49727e-177	N-CNT	MAP4K3
FRMD3	5.4273e-181	0.932311	0.437	0.18	1.51802e-176	N-CNT	FRMD3
AL355612.1	9.65849e-179	1.0647	0.365	0.129	2.70148e-174	N-CNT	AL355612.1
CNNM2	3.91792e-176	0.999763	0.573	0.288	1.09584e-171	N-CNT	CNNM2
HMGCS2	2.80111e-175	1.02916	0.379	0.145	7.8347e-171	N-CNT	HMGCS2
AC068631.1	1.94984e-174	0.345915	0.12	0.012	5.45371e-170	N-CNT	AC068631.1
MSI2	2.53729e-174	0.609684	0.948	0.8	7.09679e-170	N-CNT	MSI2
MAPK4	3.52807e-174	0.774756	0.302	0.095	9.86802e-170	N-CNT	MAPK4
HMGCR	1.89925e-172	0.580055	0.228	0.055	5.3122e-168	N-CNT	HMGCR
SH3BP4	2.00733e-172	0.718975	0.383	0.145	5.61451e-168	N-CNT	SH3BP4
FMO4	8.67167e-172	0.594083	0.258	0.07	2.42547e-167	N-CNT	FMO4
AC022424.1	1.75398e-170	0.441165	0.149	0.022	4.90589e-166	N-CNT	AC022424.1
RNF152	4.02826e-168	0.604734	0.428	0.168	1.1267e-163	N-CNT	RNF152
CPXM2	4.09594e-168	0.439857	0.158	0.026	1.14563e-163	N-CNT	CPXM2
GADD45B	1.27191e-167	0.62026	0.207	0.047	3.55752e-163	N-CNT	GADD45B
PDZRN3	3.10064e-167	0.763988	0.496	0.226	8.67249e-163	N-CNT	PDZRN3
SLC3A1	1.22334e-165	0.552723	0.306	0.099	3.42168e-161	N-CNT	SLC3A1
AC026167.1	1.41966e-165	0.788128	0.203	0.046	3.9708e-161	N-CNT	AC026167.1
CKMT2	1.50827e-165	0.515192	0.221	0.054	4.21862e-161	N-CNT	CKMT2
LIMCH1	3.65925e-165	0.74904	0.884	0.705	1.02349e-160	N-CNT	LIMCH1
MALRD1	6.53684e-165	0.655193	0.267	0.077	1.82835e-160	N-CNT	MALRD1
AL110292.1	2.18739e-164	0.399296	0.205	0.045	6.11814e-160	N-CNT	AL110292.1
PANK1	2.87395e-164	0.396417	0.19	0.039	8.03843e-160	N-CNT	PANK1
AC138123.1	1.60528e-161	0.70525	0.291	0.092	4.48998e-157	N-CNT	AC138123.1
EFHD1	2.32875e-160	0.494656	0.308	0.1	6.5135e-156	N-CNT	EFHD1
KANK1	5.80906e-160	0.812681	0.813	0.584	1.62479e-155	N-CNT	KANK1
FKBP5	1.35339e-159	0.977166	0.244	0.069	3.78544e-155	N-CNT	FKBP5
MME	9.04893e-159	0.479043	0.288	0.09	2.53099e-154	N-CNT	MME
Z93403.1	9.12466e-159	0.498563	0.196	0.044	2.55217e-154	N-CNT	Z93403.1
ATXN1	9.21094e-158	0.745968	0.844	0.65	2.5763e-153	N-CNT	ATXN1
NINL	2.44254e-157	0.65174	0.537	0.262	6.83179e-153	N-CNT	NINL
THSD7A	7.46629e-157	0.715371	0.866	0.65	2.08832e-152	N-CNT	THSD7A
TNS1	2.36467e-156	0.521481	0.422	0.172	6.61397e-152	N-CNT	TNS1
NRCAM	4.27792e-155	0.742956	0.559	0.291	1.19653e-150	N-CNT	NRCAM
EEPD1	4.81644e-154	0.728911	0.269	0.085	1.34716e-149	N-CNT	EEPD1
WDFY2	9.09125e-154	0.68855	0.573	0.297	2.54282e-149	N-CNT	WDFY2
AK3	1.28682e-151	0.683769	0.617	0.34	3.59922e-147	N-CNT	AK3
FAM171A1	9.27606e-151	0.714641	0.635	0.362	2.59451e-146	N-CNT	FAM171A1
FHIT	2.26029e-150	0.556181	0.971	0.917	6.32204e-146	N-CNT	FHIT
AL929091.1	6.27555e-150	0.512941	0.173	0.036	1.75527e-145	N-CNT	AL929091.1
AC069277.1	1.26707e-149	0.64578	0.102	0.01	3.54399e-145	N-CNT	AC069277.1
STXBP4	5.44256e-149	0.80139	0.557	0.302	1.52228e-144	N-CNT	STXBP4
SLC13A3	1.00074e-148	0.502254	0.23	0.063	2.79906e-144	N-CNT	SLC13A3
IQGAP2	1.08661e-148	0.676928	0.471	0.218	3.03924e-144	N-CNT	IQGAP2
SLC35B4	4.81653e-148	0.594649	0.28	0.092	1.34718e-143	N-CNT	SLC35B4
NPSR1-AS1	7.7163e-148	0.543526	0.177	0.038	2.15825e-143	N-CNT	NPSR1-AS1
RAP1GAP	1.22627e-147	0.469948	0.238	0.067	3.42988e-143	N-CNT	RAP1GAP
OGDHL	2.09743e-147	0.515351	0.378	0.148	5.86651e-143	N-CNT	OGDHL
CWH43	4.22208e-147	0.628362	0.214	0.057	1.18092e-142	N-CNT	CWH43
LGR4	8.77369e-147	0.890038	0.74	0.502	2.454e-142	N-CNT	LGR4
GLRX	4.53028e-146	0.533087	0.249	0.076	1.26712e-141	N-CNT	GLRX
TMEM213	1.69202e-145	0.595293	0.357	0.138	4.73259e-141	N-CNT	TMEM213
SLC20A1	8.38045e-145	0.796038	0.329	0.125	2.34401e-140	N-CNT	SLC20A1
NNT	4.53988e-144	0.635504	0.476	0.226	1.26981e-139	N-CNT	NNT
LRP2	1.29337e-143	0.453549	0.35	0.132	3.61756e-139	N-CNT	LRP2
LINC01435	2.83997e-143	0.762174	0.184	0.044	7.94341e-139	N-CNT	LINC01435
GPR157	3.29106e-143	0.394175	0.149	0.027	9.20511e-139	N-CNT	GPR157
MPC1	5.8579e-143	0.608309	0.444	0.202	1.63845e-138	N-CNT	MPC1
AC023282.1	1.68839e-142	0.816572	0.322	0.123	4.72244e-138	N-CNT	AC023282.1
OSBPL3	1.73191e-142	0.840215	0.711	0.487	4.84416e-138	N-CNT	OSBPL3
ZNF704	4.91311e-142	0.729289	0.726	0.473	1.3742e-137	N-CNT	ZNF704
AC013652.1	8.5875e-142	0.654149	0.28	0.096	2.40193e-137	N-CNT	AC013652.1
NFYC	1.17891e-141	0.6287	0.435	0.199	3.2974e-137	N-CNT	NFYC
MITF	1.67906e-140	0.777681	0.752	0.531	4.69632e-136	N-CNT	MITF
ZNF385B	4.65984e-139	0.528504	0.257	0.081	1.30336e-134	N-CNT	ZNF385B
ERBB4	1.16306e-138	0.480276	0.976	0.809	3.25307e-134	N-CNT	ERBB4
IGFBP7	1.25923e-138	1.17409	0.742	0.529	3.52205e-134	N-CNT	IGFBP7
ALDH1L1	4.00291e-138	0.402144	0.288	0.097	1.11961e-133	N-CNT	ALDH1L1
KCNJ3	4.45059e-138	0.736932	0.578	0.32	1.24483e-133	N-CNT	KCNJ3
NR3C2	1.49968e-137	0.605058	0.944	0.826	4.19459e-133	N-CNT	NR3C2
AC105094.2	1.87116e-137	0.289706	0.136	0.023	5.23362e-133	N-CNT	AC105094.2
SLC7A8	7.47095e-137	0.545695	0.278	0.093	2.08962e-132	N-CNT	SLC7A8
PCCA-DT	1.18444e-135	0.382362	0.15	0.029	3.31289e-131	N-CNT	PCCA-DT
AC098588.3	2.0199e-135	0.464422	0.332	0.125	5.64965e-131	N-CNT	AC098588.3
ZNF385D	1.47233e-134	0.48094	0.273	0.092	4.1181e-130	N-CNT	ZNF385D
CDH9	1.73395e-134	0.30959	0.188	0.046	4.84987e-130	N-CNT	CDH9
INPP5J	1.30118e-132	0.492917	0.191	0.049	3.63941e-128	N-CNT	INPP5J
TMEM116	2.43999e-132	0.606904	0.402	0.181	6.82464e-128	N-CNT	TMEM116
KCNJ15	1.33222e-131	0.677321	0.517	0.252	3.72622e-127	N-CNT	KCNJ15
HMGCS1	1.03912e-130	0.599439	0.245	0.079	2.90643e-126	N-CNT	HMGCS1
VEGFC	1.04763e-130	0.488924	0.161	0.036	2.93023e-126	N-CNT	VEGFC
PSG9	9.68187e-130	0.368742	0.114	0.017	2.70802e-125	N-CNT	PSG9
NOS1	8.05196e-129	0.349227	0.121	0.019	2.25213e-124	N-CNT	NOS1
SLC17A1	2.00332e-128	0.362378	0.265	0.089	5.6033e-124	N-CNT	SLC17A1
RHBG	5.03052e-124	0.529523	0.359	0.151	1.40704e-119	N-CNT	RHBG
DPH6-DT	5.83681e-122	0.630446	0.454	0.223	1.63256e-117	N-CNT	DPH6-DT
GOT1	8.25475e-122	0.528811	0.396	0.178	2.30885e-117	N-CNT	GOT1
EVA1A	1.46582e-120	0.544516	0.272	0.1	4.0999e-116	N-CNT	EVA1A
SUCLG1	3.42887e-120	0.383487	0.297	0.111	9.59054e-116	N-CNT	SUCLG1
KATNAL2	9.90045e-120	0.560612	0.281	0.105	2.76916e-115	N-CNT	KATNAL2
ACMSD	1.41741e-118	0.259306	0.174	0.044	3.96451e-114	N-CNT	ACMSD
GABRB3	1.40258e-117	0.448423	0.157	0.037	3.92302e-113	N-CNT	GABRB3
LNX1	2.31806e-117	0.558769	0.335	0.14	6.48361e-113	N-CNT	LNX1
ITPKB	7.20384e-117	0.549787	0.23	0.077	2.01491e-112	N-CNT	ITPKB
TMEM72	7.36831e-116	0.485114	0.241	0.082	2.06092e-111	N-CNT	TMEM72
AL391117.1	1.68641e-115	0.315285	0.213	0.066	4.71688e-111	N-CNT	AL391117.1
U91319.1	3.24575e-115	0.599199	0.194	0.057	9.07835e-111	N-CNT	U91319.1
GLDC	4.32362e-115	0.604784	0.546	0.304	1.20932e-110	N-CNT	GLDC
MSMO1	1.54994e-114	0.49251	0.185	0.053	4.33518e-110	N-CNT	MSMO1
AL353151.2	2.3488e-114	0.388879	0.165	0.042	6.5696e-110	N-CNT	AL353151.2
WSB1	2.819e-114	0.529734	0.95	0.853	7.88474e-110	N-CNT	WSB1
LDLR	3.22622e-114	0.555643	0.197	0.059	9.02374e-110	N-CNT	LDLR
RRAGD	1.64843e-113	0.303634	0.139	0.03	4.61065e-109	N-CNT	RRAGD
TOM1L2	3.20609e-113	0.562599	0.451	0.233	8.96742e-109	N-CNT	TOM1L2
RALBP1	1.49324e-112	0.723289	0.519	0.302	4.1766e-108	N-CNT	RALBP1
PSMG2	2.47934e-112	0.579831	0.288	0.117	6.9347e-108	N-CNT	PSMG2
LRCH1	1.15138e-111	0.610644	0.688	0.456	3.22042e-107	N-CNT	LRCH1
LINC01055	1.69772e-111	0.309624	0.114	0.02	4.74852e-107	N-CNT	LINC01055
TFEB	2.10484e-111	0.465227	0.27	0.101	5.88725e-107	N-CNT	TFEB
ENPEP	3.01291e-111	0.277592	0.21	0.066	8.4271e-107	N-CNT	ENPEP
LINC00871	3.04772e-111	0.34539	0.232	0.077	8.52449e-107	N-CNT	LINC00871
ACSM2B	1.41352e-110	0.390216	0.208	0.065	3.95361e-106	N-CNT	ACSM2B
MAP4K3-DT	5.85541e-110	0.623211	0.566	0.33	1.63776e-105	N-CNT	MAP4K3-DT
ACSM2A	2.30007e-109	0.490664	0.246	0.089	6.43331e-105	N-CNT	ACSM2A
AC004053.1	3.78e-109	0.291244	0.177	0.049	1.05727e-104	N-CNT	AC004053.1
SLC16A12	6.06457e-109	0.453336	0.265	0.099	1.69626e-104	N-CNT	SLC16A12
NCKAP5	1.06211e-108	0.47005	0.394	0.185	2.97073e-104	N-CNT	NCKAP5
STC1	2.56221e-108	1.0246	0.228	0.081	7.16649e-104	N-CNT	STC1
FAT4	2.85856e-108	0.544415	0.193	0.059	7.9954e-104	N-CNT	FAT4
TSC22D2	4.67527e-108	0.554959	0.59	0.352	1.30767e-103	N-CNT	TSC22D2
PPP1R16B	4.8042e-108	0.250038	0.119	0.023	1.34374e-103	N-CNT	PPP1R16B
SPATS2	1.84047e-107	0.648064	0.611	0.395	5.1478e-103	N-CNT	SPATS2
SUGCT	1.86784e-107	0.433824	0.431	0.209	5.22434e-103	N-CNT	SUGCT
BMPR1B	3.85697e-107	0.495698	0.757	0.509	1.07879e-102	N-CNT	BMPR1B
FREM1	2.83405e-106	0.579486	0.717	0.486	7.92684e-102	N-CNT	FREM1
NPR3	4.84059e-106	0.335512	0.163	0.044	1.35391e-101	N-CNT	NPR3
CGNL1	1.3023e-105	0.767938	0.584	0.363	3.64254e-101	N-CNT	CGNL1
ACSL1	1.05225e-104	0.367266	0.294	0.119	2.94315e-100	N-CNT	ACSL1
SCML1	2.84848e-103	0.54063	0.448	0.236	7.96721e-99	N-CNT	SCML1
IDH2	9.47019e-103	0.433268	0.274	0.109	2.64881e-98	N-CNT	IDH2
AC004784.1	1.42285e-102	0.403232	0.106	0.019	3.97971e-98	N-CNT	AC004784.1
SLC13A1	2.12227e-102	0.408263	0.214	0.072	5.93599e-98	N-CNT	SLC13A1
GCNT2	2.66521e-102	0.501877	0.352	0.162	7.4546e-98	N-CNT	GCNT2
OPHN1	2.31517e-101	0.645393	0.646	0.429	6.47554e-97	N-CNT	OPHN1
DOT1L	3.8076e-101	0.613325	0.416	0.212	1.06499e-96	N-CNT	DOT1L
SLC19A3	9.46889e-101	0.316698	0.113	0.022	2.64845e-96	N-CNT	SLC19A3
ACOT11	1.73462e-100	0.541551	0.515	0.288	4.85172e-96	N-CNT	ACOT11
PCCA	3.64485e-100	0.466548	0.893	0.746	1.01947e-95	N-CNT	PCCA
GPRC5B	5.94617e-100	0.470502	0.23	0.084	1.66314e-95	N-CNT	GPRC5B
ZNF697	1.11228e-99	0.297458	0.132	0.031	3.11105e-95	N-CNT	ZNF697
UST	1.18457e-99	0.483506	0.233	0.086	3.31324e-95	N-CNT	UST
SLC25A33	2.46546e-99	0.429285	0.269	0.107	6.89589e-95	N-CNT	SLC25A33
CCNB1IP1	7.06894e-99	0.351293	0.173	0.052	1.97718e-94	N-CNT	CCNB1IP1
FMN1	4.77069e-98	0.498713	0.437	0.228	1.33436e-93	N-CNT	FMN1
KLF12	7.80988e-98	0.572404	0.695	0.473	2.18442e-93	N-CNT	KLF12
AC011586.2	9.64458e-98	0.650184	0.528	0.313	2.69759e-93	N-CNT	AC011586.2
MROH7	3.36838e-97	0.527429	0.489	0.272	9.42137e-93	N-CNT	MROH7
UXS1	4.8751e-97	0.489719	0.297	0.13	1.36357e-92	N-CNT	UXS1
CMTM4	4.91087e-97	0.486728	0.523	0.298	1.37357e-92	N-CNT	CMTM4
FERMT2	1.45661e-96	0.546213	0.564	0.347	4.07415e-92	N-CNT	FERMT2
ACAD11	1.58277e-96	0.590385	0.394	0.198	4.427e-92	N-CNT	ACAD11
CHPT1	1.64802e-96	0.583498	0.51	0.299	4.60951e-92	N-CNT	CHPT1
LHX1	2.35514e-96	0.618252	0.457	0.249	6.58732e-92	N-CNT	LHX1
NFE2L2	1.49306e-95	0.66604	0.721	0.539	4.17609e-91	N-CNT	NFE2L2
FAM184A	1.7858e-95	0.338521	0.209	0.073	4.99488e-91	N-CNT	FAM184A
SRSF5	2.23598e-95	0.435905	0.549	0.314	6.25404e-91	N-CNT	SRSF5
VDAC1	3.29717e-95	0.352885	0.242	0.092	9.2222e-91	N-CNT	VDAC1
PDE7A	3.87251e-95	0.36573	0.363	0.169	1.08314e-90	N-CNT	PDE7A
SLC22A23	1.42123e-94	0.461934	0.304	0.133	3.97517e-90	N-CNT	SLC22A23
ARHGEF3	1.82341e-94	0.598141	0.718	0.529	5.10008e-90	N-CNT	ARHGEF3
KAT2B	7.39471e-94	0.503421	0.25	0.101	2.0683e-89	N-CNT	KAT2B
GAS6	8.77275e-94	0.275029	0.153	0.043	2.45374e-89	N-CNT	GAS6
TCEA3	8.93274e-94	0.365679	0.199	0.068	2.49849e-89	N-CNT	TCEA3
AL117381.1	9.67502e-94	0.34652	0.153	0.043	2.7061e-89	N-CNT	AL117381.1
FDX1	1.14118e-93	0.45935	0.284	0.122	3.19188e-89	N-CNT	FDX1
SLC43A2	1.2579e-93	0.425475	0.345	0.16	3.51836e-89	N-CNT	SLC43A2
LINC01508	2.24346e-93	0.604586	0.25	0.101	6.27497e-89	N-CNT	LINC01508
SLC16A10	5.02395e-93	0.541753	0.399	0.206	1.4052e-88	N-CNT	SLC16A10
ADAMTS9-AS1	5.10173e-93	0.305174	0.24	0.091	1.42695e-88	N-CNT	ADAMTS9-AS1
SLC22A3	9.39276e-93	0.319116	0.11	0.023	2.62715e-88	N-CNT	SLC22A3
AK4	1.02417e-92	0.258124	0.191	0.063	2.8646e-88	N-CNT	AK4
DCDC2	1.52668e-92	0.507125	0.811	0.634	4.27013e-88	N-CNT	DCDC2
PHACTR2	4.79078e-92	0.645766	0.593	0.393	1.33998e-87	N-CNT	PHACTR2
ELOVL7	2.04731e-90	0.553659	0.472	0.27	5.72632e-86	N-CNT	ELOVL7
APCDD1L	2.7186e-90	0.521145	0.22	0.083	7.60394e-86	N-CNT	APCDD1L
CHCHD3	3.596e-90	0.520019	0.695	0.491	1.0058e-85	N-CNT	CHCHD3
MYO5A	2.57724e-89	0.619571	0.611	0.412	7.20854e-85	N-CNT	MYO5A
NQO2	5.99464e-89	0.268965	0.16	0.048	1.6767e-84	N-CNT	NQO2
STARD13	6.36277e-89	0.590874	0.745	0.541	1.77967e-84	N-CNT	STARD13
CYP51A1	1.12814e-88	0.362896	0.177	0.058	3.15539e-84	N-CNT	CYP51A1
ATP8A1	2.16095e-88	0.54974	0.414	0.223	6.04418e-84	N-CNT	ATP8A1
IFRD1	3.73358e-88	0.47008	0.322	0.15	1.04428e-83	N-CNT	IFRD1
ADAM22	4.72071e-88	0.600891	0.404	0.219	1.32038e-83	N-CNT	ADAM22
EXPH5	8.65122e-88	0.617287	0.336	0.166	2.41975e-83	N-CNT	EXPH5
PPARA	2.53983e-87	0.416505	0.473	0.257	7.1039e-83	N-CNT	PPARA
TLN2	3.01479e-87	0.577601	0.646	0.439	8.43236e-83	N-CNT	TLN2
KLHL5	9.66049e-87	0.499509	0.353	0.178	2.70204e-82	N-CNT	KLHL5
CRADD	1.32365e-86	0.531352	0.684	0.475	3.70225e-82	N-CNT	CRADD
ITPR2	1.66949e-86	0.460799	0.872	0.716	4.66956e-82	N-CNT	ITPR2
SQLE	3.15143e-86	0.385442	0.138	0.039	8.81456e-82	N-CNT	SQLE
FASTKD1	5.06297e-86	0.397499	0.282	0.124	1.41611e-81	N-CNT	FASTKD1
SH3PXD2A	2.65535e-85	0.580828	0.208	0.08	7.42702e-81	N-CNT	SH3PXD2A
PRDM16-DT	1.3975e-84	0.438173	0.334	0.158	3.90882e-80	N-CNT	PRDM16-DT
TAPT1-AS1	6.057e-84	0.446717	0.55	0.331	1.69414e-79	N-CNT	TAPT1-AS1
SLC2A9	2.30364e-83	0.355904	0.248	0.103	6.44328e-79	N-CNT	SLC2A9
ARNT2	8.0872e-83	0.470668	0.427	0.238	2.26199e-78	N-CNT	ARNT2
AC124947.1	8.89814e-83	0.362404	0.12	0.031	2.48881e-78	N-CNT	AC124947.1
EHHADH	7.6891e-82	0.313746	0.258	0.108	2.15064e-77	N-CNT	EHHADH
SMIM2-AS1	1.76058e-81	0.264534	0.192	0.069	4.92434e-77	N-CNT	SMIM2-AS1
FRAS1	3.39014e-81	0.434861	0.929	0.79	9.48222e-77	N-CNT	FRAS1
PRSS23	4.91114e-81	0.523255	0.295	0.14	1.37365e-76	N-CNT	PRSS23
SUCLG2-AS1	9.05871e-81	0.505526	0.412	0.226	2.53372e-76	N-CNT	SUCLG2-AS1
TBC1D4	1.27872e-80	0.521548	0.632	0.417	3.57659e-76	N-CNT	TBC1D4
CACHD1	1.1457e-79	0.498303	0.343	0.173	3.20452e-75	N-CNT	CACHD1
HNF1A-AS1	2.04561e-79	0.391548	0.436	0.238	5.72158e-75	N-CNT	HNF1A-AS1
PALM	3.67152e-79	0.293882	0.135	0.039	1.02692e-74	N-CNT	PALM
RNF212B	3.83383e-79	0.292087	0.132	0.037	1.07232e-74	N-CNT	RNF212B
GALNT14	8.27076e-79	0.4574	0.419	0.231	2.31333e-74	N-CNT	GALNT14
FGD4	8.69064e-79	0.452332	0.901	0.773	2.43077e-74	N-CNT	FGD4
TMEM120B	1.79882e-78	0.416485	0.291	0.137	5.03129e-74	N-CNT	TMEM120B
PRKN	6.19104e-78	0.454955	0.895	0.749	1.73163e-73	N-CNT	PRKN
TLK1	7.55816e-78	0.475941	0.69	0.492	2.11402e-73	N-CNT	TLK1
ADAMTS17	8.12415e-78	0.345487	0.18	0.064	2.27232e-73	N-CNT	ADAMTS17
TRIM24	1.17656e-77	0.485286	0.337	0.172	3.29083e-73	N-CNT	TRIM24
ANXA6	1.38466e-77	0.288684	0.147	0.046	3.87289e-73	N-CNT	ANXA6
TBC1D24	1.54783e-77	0.252074	0.154	0.049	4.32929e-73	N-CNT	TBC1D24
LINC01788	1.61958e-77	0.424474	0.265	0.118	4.52996e-73	N-CNT	LINC01788
AL132780.1	3.14542e-77	0.351609	0.184	0.067	8.79773e-73	N-CNT	AL132780.1
EPB41L1	7.06195e-77	0.481104	0.575	0.375	1.97523e-72	N-CNT	EPB41L1
TMEM161B-AS1	3.67031e-75	0.415273	0.524	0.315	1.02659e-70	N-CNT	TMEM161B-AS1
ZBTB16	1.10755e-74	0.472485	0.293	0.144	3.09782e-70	N-CNT	ZBTB16
AL365295.1	1.53249e-74	0.572556	0.226	0.099	4.28637e-70	N-CNT	AL365295.1
RUNX1	1.55688e-74	1.3357	0.569	0.452	4.35458e-70	N-CNT	RUNX1
UQCRC2	2.21297e-74	0.388677	0.344	0.178	6.18968e-70	N-CNT	UQCRC2
PDZD2	1.23766e-73	0.397102	0.288	0.137	3.46173e-69	N-CNT	PDZD2
SCD5	2.25153e-73	0.372887	0.258	0.116	6.29752e-69	N-CNT	SCD5
MTX2	2.84897e-73	0.444271	0.561	0.361	7.96856e-69	N-CNT	MTX2
TBC1D1	4.50933e-73	0.463556	0.716	0.534	1.26126e-68	N-CNT	TBC1D1
TPST2	7.80631e-73	0.328619	0.22	0.091	2.18343e-68	N-CNT	TPST2
ANO10	8.72685e-73	0.50337	0.535	0.344	2.4409e-68	N-CNT	ANO10
ERMP1	1.64832e-72	0.410905	0.394	0.218	4.61035e-68	N-CNT	ERMP1
GAB1	1.70741e-72	0.528215	0.59	0.4	4.77563e-68	N-CNT	GAB1
NEBL	6.82196e-72	0.435767	0.802	0.608	1.9081e-67	N-CNT	NEBL
KREMEN1	7.66119e-72	0.354897	0.247	0.11	2.14283e-67	N-CNT	KREMEN1
DNASE1	2.05221e-71	0.374608	0.264	0.123	5.74005e-67	N-CNT	DNASE1
ID2	2.23515e-71	0.373133	0.166	0.06	6.25171e-67	N-CNT	ID2
PRKAA2	2.28028e-71	0.448832	0.62	0.421	6.37794e-67	N-CNT	PRKAA2
TAFA1	2.29026e-71	0.472478	0.208	0.086	6.40586e-67	N-CNT	TAFA1
ATP6V1H	2.83918e-71	0.447911	0.507	0.316	7.94119e-67	N-CNT	ATP6V1H
PRICKLE2	8.13898e-71	0.45618	0.647	0.45	2.27647e-66	N-CNT	PRICKLE2
ATP5F1C	8.8307e-71	0.325502	0.293	0.142	2.46995e-66	N-CNT	ATP5F1C
ACVR1	1.20141e-70	0.349895	0.326	0.166	3.36034e-66	N-CNT	ACVR1
CRYL1	1.89218e-70	0.310838	0.387	0.206	5.29242e-66	N-CNT	CRYL1
AL359232.1	2.17234e-70	0.465336	0.289	0.142	6.07603e-66	N-CNT	AL359232.1
LIN52	3.04669e-70	0.318905	0.356	0.184	8.5216e-66	N-CNT	LIN52
LRMDA	3.53128e-70	0.355981	0.965	0.912	9.87698e-66	N-CNT	LRMDA
SLC9A4	4.75325e-70	0.539598	0.329	0.175	1.32948e-65	N-CNT	SLC9A4
GABRA2	5.07378e-70	0.422091	0.192	0.077	1.41914e-65	N-CNT	GABRA2
TNRC6A	6.25785e-70	0.475996	0.802	0.635	1.75032e-65	N-CNT	TNRC6A
BHMT2	8.34526e-70	0.321761	0.385	0.206	2.33417e-65	N-CNT	BHMT2
LIFR	8.40683e-70	0.367588	0.53	0.328	2.35139e-65	N-CNT	LIFR
PTH2R	1.01806e-69	0.459992	0.938	0.825	2.8475e-65	N-CNT	PTH2R
GABPB1-AS1	1.17009e-69	0.452924	0.309	0.159	3.27275e-65	N-CNT	GABPB1-AS1
ACVR1B	1.35228e-69	0.375987	0.44	0.256	3.78232e-65	N-CNT	ACVR1B
COL6A1	1.38542e-69	0.253443	0.219	0.093	3.87501e-65	N-CNT	COL6A1
ARHGEF10L	1.59886e-69	0.456679	0.603	0.406	4.472e-65	N-CNT	ARHGEF10L
ERVMER61-1	4.576e-69	0.504495	0.294	0.147	1.27991e-64	N-CNT	ERVMER61-1
KIAA1958	5.92754e-69	0.479764	0.626	0.433	1.65793e-64	N-CNT	KIAA1958
TMEM72-AS1	1.02462e-68	0.296785	0.157	0.056	2.86586e-64	N-CNT	TMEM72-AS1
CLCN5	1.07463e-68	0.372317	0.567	0.358	3.00575e-64	N-CNT	CLCN5
NT5DC1	1.56701e-68	0.453708	0.543	0.348	4.38292e-64	N-CNT	NT5DC1
RNF10	2.96935e-68	0.418671	0.469	0.287	8.30528e-64	N-CNT	RNF10
TEX2	3.41166e-68	0.29877	0.196	0.08	9.54242e-64	N-CNT	TEX2
LPIN1	6.09277e-68	0.336256	0.241	0.11	1.70415e-63	N-CNT	LPIN1
ASAP2	1.37012e-67	0.453663	0.806	0.656	3.83223e-63	N-CNT	ASAP2
BCAR3	2.17353e-67	0.46299	0.464	0.282	6.07935e-63	N-CNT	BCAR3
CAP2	3.47989e-67	0.453076	0.29	0.147	9.73325e-63	N-CNT	CAP2
DNAJC11	5.62531e-67	0.378227	0.335	0.178	1.5734e-62	N-CNT	DNAJC11
RNPC3	5.72907e-67	0.390657	0.643	0.433	1.60242e-62	N-CNT	RNPC3
CBLB	9.24119e-67	0.525229	0.622	0.461	2.58476e-62	N-CNT	CBLB
COQ9	9.52074e-67	0.290176	0.2	0.083	2.66295e-62	N-CNT	COQ9
ADD3	1.34439e-66	0.445046	0.474	0.296	3.76025e-62	N-CNT	ADD3
STPG2	1.74589e-66	0.431103	0.426	0.247	4.88325e-62	N-CNT	STPG2
ARHGAP35	1.76784e-66	0.394883	0.453	0.273	4.94466e-62	N-CNT	ARHGAP35
CTNNAL1	2.1228e-66	0.435714	0.317	0.167	5.93748e-62	N-CNT	CTNNAL1
HPN	4.77151e-66	0.310208	0.373	0.202	1.33459e-61	N-CNT	HPN
MAGED1	8.64094e-66	0.438362	0.488	0.307	2.41687e-61	N-CNT	MAGED1
AC096577.1	9.04235e-66	0.334224	0.157	0.057	2.52914e-61	N-CNT	AC096577.1
PTPN4	1.71667e-65	0.375648	0.532	0.332	4.80152e-61	N-CNT	PTPN4
SGPP1	1.7811e-65	0.614116	0.638	0.457	4.98175e-61	N-CNT	SGPP1
GPR137B	2.31551e-65	0.369202	0.191	0.079	6.47648e-61	N-CNT	GPR137B
SNRK	3.26232e-65	0.4026	0.415	0.244	9.1247e-61	N-CNT	SNRK
SDHB	3.88057e-65	0.330373	0.241	0.112	1.0854e-60	N-CNT	SDHB
GHR	6.28422e-65	0.433054	0.408	0.235	1.7577e-60	N-CNT	GHR
RAB11FIP3	8.13376e-65	0.355974	0.507	0.309	2.27501e-60	N-CNT	RAB11FIP3
SFXN5	9.77223e-65	0.433463	0.391	0.224	2.73329e-60	N-CNT	SFXN5
2021-03-02	1.91651e-64	0.285271	0.253	0.119	5.36049e-60	N-CNT	2021-03-02
IMPA2	5.23631e-64	0.287203	0.193	0.08	1.46459e-59	N-CNT	IMPA2
AC008250.1	5.46938e-64	0.536684	0.18	0.074	1.52978e-59	N-CNT	AC008250.1
RASGRF2	2.58376e-63	0.405507	0.317	0.17	7.22679e-59	N-CNT	RASGRF2
RCOR1	3.08696e-63	0.477212	0.493	0.325	8.63424e-59	N-CNT	RCOR1
SHISA9	4.22725e-63	0.427	0.167	0.066	1.18236e-58	N-CNT	SHISA9
COL4A2	4.52619e-63	0.486793	0.408	0.244	1.26597e-58	N-CNT	COL4A2
PTGR1	4.60278e-63	0.467046	0.446	0.269	1.2874e-58	N-CNT	PTGR1
EPHX2	5.42126e-63	0.268497	0.194	0.081	1.51633e-58	N-CNT	EPHX2
GGA2	1.39631e-62	0.37481	0.301	0.158	3.90549e-58	N-CNT	GGA2
PPP2R2B	1.57705e-62	0.337733	0.215	0.094	4.41102e-58	N-CNT	PPP2R2B
SLC25A12	1.8792e-62	0.367035	0.438	0.261	5.25613e-58	N-CNT	SLC25A12
ACO2	1.92666e-62	0.378614	0.413	0.243	5.38886e-58	N-CNT	ACO2
CPVL	2.04451e-62	0.484562	0.317	0.175	5.7185e-58	N-CNT	CPVL
NF2	2.48053e-62	0.400558	0.294	0.154	6.93805e-58	N-CNT	NF2
AC008269.1	3.57645e-62	0.37138	0.304	0.159	1.00033e-57	N-CNT	AC008269.1
CS	5.66118e-62	0.320636	0.216	0.097	1.58343e-57	N-CNT	CS
TPD52	1.51921e-61	0.398283	0.468	0.287	4.24922e-57	N-CNT	TPD52
AC087564.1	2.35164e-61	0.303488	0.251	0.12	6.57754e-57	N-CNT	AC087564.1
IRS2	5.17468e-61	0.338586	0.183	0.077	1.44736e-56	N-CNT	IRS2
EIF3K	7.2992e-61	0.270116	0.197	0.085	2.04159e-56	N-CNT	EIF3K
ZNF493	1.5364e-60	0.29381	0.269	0.133	4.2973e-56	N-CNT	ZNF493
BCL9	1.70048e-60	0.360273	0.28	0.142	4.75624e-56	N-CNT	BCL9
ASPA	2.14651e-60	0.277799	0.209	0.092	6.00379e-56	N-CNT	ASPA
AMPD3	8.07445e-60	0.253557	0.117	0.038	2.25842e-55	N-CNT	AMPD3
OXNAD1	1.38532e-59	0.354705	0.328	0.178	3.87475e-55	N-CNT	OXNAD1
EPM2A	2.68017e-59	0.354479	0.229	0.108	7.49643e-55	N-CNT	EPM2A
RALYL	3.99519e-59	0.645423	0.755	0.574	1.11746e-54	N-CNT	RALYL
MAN1A1	1.08285e-58	0.435547	0.621	0.437	3.02872e-54	N-CNT	MAN1A1
SLC22A2	1.27464e-58	0.330488	0.137	0.05	3.56516e-54	N-CNT	SLC22A2
DECR1	1.84951e-58	0.320875	0.341	0.19	5.17307e-54	N-CNT	DECR1
COX10	4.30949e-58	0.320433	0.264	0.132	1.20536e-53	N-CNT	COX10
AKAP6	4.7044e-58	0.368951	0.349	0.198	1.31582e-53	N-CNT	AKAP6
DUSP1	4.76063e-58	0.259181	0.328	0.176	1.33155e-53	N-CNT	DUSP1
USP24	9.11707e-58	0.419107	0.662	0.482	2.55004e-53	N-CNT	USP24
PDXK	1.13099e-57	0.316344	0.398	0.233	3.16337e-53	N-CNT	PDXK
GULP1	1.35278e-57	0.424381	0.586	0.405	3.78372e-53	N-CNT	GULP1
CLYBL	1.8917e-57	0.338541	0.451	0.275	5.29108e-53	N-CNT	CLYBL
CTDSPL	2.51474e-57	0.376901	0.549	0.363	7.03372e-53	N-CNT	CTDSPL
CNN3	3.01532e-57	0.298503	0.356	0.2	8.43385e-53	N-CNT	CNN3
IQSEC1	4.48712e-57	0.371737	0.227	0.11	1.25505e-52	N-CNT	IQSEC1
TTN-AS1	6.62073e-57	0.33866	0.358	0.204	1.85182e-52	N-CNT	TTN-AS1
AP001831.1	3.28553e-56	0.276908	0.169	0.07	9.18963e-52	N-CNT	AP001831.1
SLC22A15	5.30654e-56	0.390147	0.332	0.186	1.48424e-51	N-CNT	SLC22A15
MAN2A1	7.11231e-56	0.457993	0.579	0.421	1.98931e-51	N-CNT	MAN2A1
AC009879.4	9.68515e-56	0.299352	0.203	0.091	2.70894e-51	N-CNT	AC009879.4
FDFT1	1.69195e-55	0.334684	0.216	0.102	4.7324e-51	N-CNT	FDFT1
STARD13-AS	2.24683e-55	0.325029	0.199	0.091	6.28438e-51	N-CNT	STARD13-AS
VWA8	3.00786e-55	0.382978	0.687	0.503	8.41298e-51	N-CNT	VWA8
BX284613.2	3.38383e-55	0.411978	0.117	0.04	9.46457e-51	N-CNT	BX284613.2
KCNQ1	3.72636e-55	0.40874	0.594	0.415	1.04226e-50	N-CNT	KCNQ1
FGD3	3.85602e-55	0.389505	0.18	0.08	1.07853e-50	N-CNT	FGD3
GCNT4	5.80631e-55	0.27444	0.156	0.063	1.62403e-50	N-CNT	GCNT4
TMX2	1.03856e-54	0.292355	0.25	0.126	2.90486e-50	N-CNT	TMX2
ZNF684	1.30736e-54	0.267482	0.151	0.06	3.65668e-50	N-CNT	ZNF684
RPS6KA6	1.37196e-54	0.34971	0.382	0.225	3.83738e-50	N-CNT	RPS6KA6
MRPS25	1.39078e-54	0.283501	0.222	0.106	3.89002e-50	N-CNT	MRPS25
MAL	2.03672e-54	0.51613	0.48	0.316	5.69669e-50	N-CNT	MAL
ADGRG1	2.23541e-54	0.253931	0.303	0.163	6.25244e-50	N-CNT	ADGRG1
TTC7A	2.26671e-54	0.352022	0.348	0.2	6.33998e-50	N-CNT	TTC7A
GBE1	3.42244e-54	0.447946	0.675	0.516	9.57256e-50	N-CNT	GBE1
KIF16B	3.71919e-54	0.344189	0.481	0.308	1.04026e-49	N-CNT	KIF16B
ADAL	5.25042e-54	0.268473	0.145	0.056	1.46854e-49	N-CNT	ADAL
GNG7	6.60586e-54	0.349449	0.31	0.17	1.84766e-49	N-CNT	GNG7
HIP1R	8.27035e-54	0.374471	0.439	0.278	2.31322e-49	N-CNT	HIP1R
ITGAV	1.32387e-53	0.382141	0.629	0.456	3.70287e-49	N-CNT	ITGAV
LINC02343	1.802e-53	0.364489	0.359	0.207	5.04018e-49	N-CNT	LINC02343
RAB3IP	2.63307e-53	0.342795	0.599	0.417	7.36469e-49	N-CNT	RAB3IP
HLF	3.50679e-53	0.361091	0.212	0.101	9.8085e-49	N-CNT	HLF
SGSM1	4.97163e-53	0.326763	0.234	0.116	1.39056e-48	N-CNT	SGSM1
SMAD7	5.11084e-53	0.281538	0.183	0.081	1.4295e-48	N-CNT	SMAD7
GPI	6.91852e-53	0.299569	0.444	0.272	1.93511e-48	N-CNT	GPI
NNT-AS1	8.23365e-53	0.269853	0.201	0.093	2.30295e-48	N-CNT	NNT-AS1
HSP90AA1	1.42543e-52	0.467902	0.414	0.258	3.98694e-48	N-CNT	HSP90AA1
LUZP1	1.5875e-52	0.348808	0.384	0.232	4.44023e-48	N-CNT	LUZP1
ANAPC16	2.36079e-52	0.257844	0.306	0.165	6.60312e-48	N-CNT	ANAPC16
NMD3	2.9411e-52	0.356035	0.337	0.195	8.22626e-48	N-CNT	NMD3
TRHDE	6.05861e-52	0.333863	0.688	0.491	1.69459e-47	N-CNT	TRHDE
ETFDH	9.17272e-52	0.277774	0.249	0.128	2.56561e-47	N-CNT	ETFDH
CMC2	1.20789e-51	0.326209	0.312	0.176	3.37846e-47	N-CNT	CMC2
SOS2	1.60659e-51	0.345113	0.615	0.441	4.49364e-47	N-CNT	SOS2
MPDZ	2.39601e-51	0.28353	0.388	0.228	6.70163e-47	N-CNT	MPDZ
MYRFL	2.49575e-51	0.385043	0.287	0.159	6.9806e-47	N-CNT	MYRFL
ABCD3	4.31781e-51	0.325132	0.551	0.377	1.20769e-46	N-CNT	ABCD3
SLC12A2	5.25923e-51	0.433302	0.308	0.176	1.47101e-46	N-CNT	SLC12A2
MPPED2	5.47366e-51	0.367537	0.778	0.625	1.53098e-46	N-CNT	MPPED2
UVRAG	6.53907e-51	0.397212	0.619	0.462	1.82898e-46	N-CNT	UVRAG
NCOA6	9.62782e-51	0.333855	0.484	0.318	2.6929e-46	N-CNT	NCOA6
ADIPOR2	9.79655e-51	0.307883	0.321	0.184	2.74009e-46	N-CNT	ADIPOR2
KRBA2	1.08966e-50	0.253503	0.158	0.066	3.04777e-46	N-CNT	KRBA2
FAM110B	1.12407e-50	0.467241	0.628	0.481	3.14402e-46	N-CNT	FAM110B
FAM53B	1.51926e-50	0.318262	0.191	0.089	4.24938e-46	N-CNT	FAM53B
SLC5A3	1.61805e-50	0.252362	0.378	0.22	4.52569e-46	N-CNT	SLC5A3
VWA5B1	2.031e-50	0.270241	0.103	0.034	5.6807e-46	N-CNT	VWA5B1
RAP1GAP2	2.56279e-50	0.353372	0.467	0.305	7.16811e-46	N-CNT	RAP1GAP2
GLCE	3.35436e-50	0.328503	0.299	0.166	9.38213e-46	N-CNT	GLCE
PLS3-AS1	3.84329e-50	0.331356	0.115	0.041	1.07497e-45	N-CNT	PLS3-AS1
LYPLAL1	6.60029e-50	0.361074	0.507	0.34	1.8461e-45	N-CNT	LYPLAL1
TIMP3	6.62467e-50	0.658565	0.449	0.291	1.85292e-45	N-CNT	TIMP3
SGO1-AS1	1.11853e-49	0.419701	0.475	0.308	3.12854e-45	N-CNT	SGO1-AS1
IPCEF1	1.7821e-49	0.430549	0.546	0.38	4.98454e-45	N-CNT	IPCEF1
SLC25A30	2.64537e-49	0.257399	0.15	0.063	7.3991e-45	N-CNT	SLC25A30
CRYBG3	3.92216e-49	0.386979	0.314	0.182	1.09703e-44	N-CNT	CRYBG3
CPT1A	4.88751e-49	0.266056	0.356	0.208	1.36704e-44	N-CNT	CPT1A
AC004594.1	4.91665e-49	0.365785	0.306	0.175	1.37519e-44	N-CNT	AC004594.1
FAM13A	5.12051e-49	0.359325	0.501	0.339	1.43221e-44	N-CNT	FAM13A
PTH1R	5.71636e-49	0.329273	0.225	0.113	1.59887e-44	N-CNT	PTH1R
SLC1A1	6.07053e-49	0.336452	0.266	0.143	1.69793e-44	N-CNT	SLC1A1
CRYBG1	9.06794e-49	0.455757	0.655	0.507	2.5363e-44	N-CNT	CRYBG1
ARHGEF18	1.00891e-48	0.269325	0.304	0.171	2.82191e-44	N-CNT	ARHGEF18
AC010197.1	1.24592e-48	0.444308	0.148	0.063	3.48484e-44	N-CNT	AC010197.1
ATF7IP2	1.97872e-48	0.311371	0.233	0.121	5.53447e-44	N-CNT	ATF7IP2
TSC22D1	2.69963e-48	0.470819	0.656	0.502	7.55086e-44	N-CNT	TSC22D1
AC005208.1	4.00607e-48	0.275799	0.521	0.349	1.1205e-43	N-CNT	AC005208.1
UBA5	4.95259e-48	0.339449	0.275	0.153	1.38524e-43	N-CNT	UBA5
PPP2R2D	5.43017e-48	0.31027	0.375	0.229	1.51882e-43	N-CNT	PPP2R2D
TNFRSF19	7.44688e-48	0.348972	0.334	0.199	2.08289e-43	N-CNT	TNFRSF19
HIBADH	8.92653e-48	0.328945	0.544	0.367	2.49675e-43	N-CNT	HIBADH
URGCP	1.50926e-47	0.289255	0.368	0.223	4.2214e-43	N-CNT	URGCP
EPB41L4B	1.79109e-47	0.254173	0.144	0.06	5.00968e-43	N-CNT	EPB41L4B
FBXO17	2.32111e-47	0.29949	0.336	0.196	6.49215e-43	N-CNT	FBXO17
SPRED2	2.81493e-47	0.348632	0.429	0.28	7.87336e-43	N-CNT	SPRED2
MTMR10	2.93904e-47	0.40401	0.5	0.346	8.22051e-43	N-CNT	MTMR10
AC087242.1	2.95752e-47	0.310911	0.158	0.07	8.27217e-43	N-CNT	AC087242.1
TRHDE-AS1	5.9629e-47	0.266747	0.26	0.138	1.66782e-42	N-CNT	TRHDE-AS1
TSPAN9	6.89813e-47	0.323795	0.548	0.378	1.92941e-42	N-CNT	TSPAN9
OGDH	7.17856e-47	0.296866	0.512	0.344	2.00784e-42	N-CNT	OGDH
LRP6	7.61416e-47	0.261098	0.405	0.248	2.12968e-42	N-CNT	LRP6
SLC25A16	8.05088e-47	0.263026	0.364	0.217	2.25183e-42	N-CNT	SLC25A16
CARNMT1	4.53234e-46	0.279795	0.238	0.125	1.26769e-41	N-CNT	CARNMT1
LURAP1	6.86995e-46	0.293563	0.2	0.098	1.92152e-41	N-CNT	LURAP1
ZKSCAN7-AS1	7.2168e-46	0.271462	0.214	0.108	2.01854e-41	N-CNT	ZKSCAN7-AS1
HP1BP3	1.14117e-45	0.254821	0.458	0.295	3.19185e-41	N-CNT	HP1BP3
CSNK2A1	1.63376e-45	0.310819	0.48	0.322	4.56962e-41	N-CNT	CSNK2A1
MAML2	1.78633e-45	0.379037	0.862	0.77	4.99637e-41	N-CNT	MAML2
OSBPL8	2.15616e-45	0.308505	0.503	0.343	6.03078e-41	N-CNT	OSBPL8
RAD51B	2.56536e-45	0.423889	0.863	0.792	7.17532e-41	N-CNT	RAD51B
CAAP1	2.80639e-45	0.315165	0.456	0.301	7.84949e-41	N-CNT	CAAP1
WDR72	4.88184e-45	0.277787	0.836	0.654	1.36545e-40	N-CNT	WDR72
UBE3C	4.90063e-45	0.321687	0.568	0.403	1.37071e-40	N-CNT	UBE3C
STIM2	6.24039e-45	0.397414	0.525	0.371	1.74544e-40	N-CNT	STIM2
TBC1D8	8.00173e-45	0.372409	0.556	0.408	2.23808e-40	N-CNT	TBC1D8
GABARAPL1	2.49671e-44	0.305123	0.319	0.188	6.9833e-40	N-CNT	GABARAPL1
MTR	2.66987e-44	0.347684	0.762	0.603	7.46763e-40	N-CNT	MTR
EPC1	2.76178e-44	0.296094	0.501	0.34	7.72471e-40	N-CNT	EPC1
CLASP1	4.01809e-44	0.324455	0.726	0.568	1.12386e-39	N-CNT	CLASP1
N4BP2L2	4.09082e-44	0.298946	0.827	0.692	1.1442e-39	N-CNT	N4BP2L2
LINC01004	6.34449e-44	0.316705	0.374	0.235	1.77455e-39	N-CNT	LINC01004
TFDP2	6.67183e-44	0.34183	0.603	0.435	1.86611e-39	N-CNT	TFDP2
UBR3	1.35009e-43	0.291105	0.648	0.48	3.7762e-39	N-CNT	UBR3
IGF2BP2	1.59099e-43	0.301984	0.494	0.336	4.44999e-39	N-CNT	IGF2BP2
ATRN	1.60566e-43	0.338892	0.5	0.341	4.49103e-39	N-CNT	ATRN
FLNB	5.02927e-43	0.312111	0.574	0.418	1.40669e-38	N-CNT	FLNB
MSR1	7.99776e-43	0.376843	0.484	0.337	2.23697e-38	N-CNT	MSR1
PDE8A	1.08677e-42	0.29523	0.73	0.564	3.0397e-38	N-CNT	PDE8A
AGL	5.14274e-42	0.258309	0.279	0.159	1.43842e-37	N-CNT	AGL
INTS6	5.17311e-42	0.343489	0.47	0.321	1.44692e-37	N-CNT	INTS6
ZNF98	6.25471e-42	0.349879	0.375	0.237	1.74944e-37	N-CNT	ZNF98
SLC19A2	9.25961e-42	0.31272	0.285	0.167	2.58991e-37	N-CNT	SLC19A2
PLCG2	2.74164e-41	0.289402	0.445	0.291	7.66837e-37	N-CNT	PLCG2
ABCA5	2.89479e-41	0.309424	0.543	0.38	8.09672e-37	N-CNT	ABCA5
PPP3CA	3.46625e-41	0.348829	0.6	0.44	9.69511e-37	N-CNT	PPP3CA
ZNF608	4.97893e-41	0.289678	0.428	0.286	1.39261e-36	N-CNT	ZNF608
ADGRL2	7.5331e-41	0.392237	0.723	0.585	2.10701e-36	N-CNT	ADGRL2
ANKRD17	1.01899e-40	0.300223	0.842	0.726	2.8501e-36	N-CNT	ANKRD17
SUPT3H	2.06937e-40	0.350952	0.657	0.51	5.78804e-36	N-CNT	SUPT3H
PLPP3	5.52461e-40	0.278956	0.418	0.274	1.54523e-35	N-CNT	PLPP3
ZHX3	9.22999e-40	0.282163	0.515	0.356	2.58163e-35	N-CNT	ZHX3
RNF150	3.17498e-39	0.335355	0.515	0.359	8.88042e-35	N-CNT	RNF150
C5AR1	3.60279e-39	0.253412	0.181	0.091	1.0077e-34	N-CNT	C5AR1
AC096677.1	5.46136e-39	0.255112	0.152	0.072	1.52754e-34	N-CNT	AC096677.1
CLMN	5.83333e-39	0.309834	0.651	0.485	1.63158e-34	N-CNT	CLMN
DICER1	7.05841e-39	0.289071	0.557	0.402	1.97424e-34	N-CNT	DICER1
ZC3H14	7.93195e-39	0.264799	0.364	0.229	2.21857e-34	N-CNT	ZC3H14
RABEP1	9.26366e-39	0.29482	0.482	0.336	2.59105e-34	N-CNT	RABEP1
DANT2	1.53765e-38	0.290072	0.89	0.77	4.30081e-34	N-CNT	DANT2
GDF15	2.67422e-38	0.278438	0.248	0.14	7.47979e-34	N-CNT	GDF15
MEGF9	4.15029e-38	0.308322	0.345	0.218	1.16084e-33	N-CNT	MEGF9
KCNH7	6.49442e-38	0.693086	0.13	0.059	1.81649e-33	N-CNT	KCNH7
HMCN1	8.55245e-38	0.268449	0.219	0.12	2.39212e-33	N-CNT	HMCN1
CUL1	1.42654e-37	0.279395	0.358	0.23	3.99004e-33	N-CNT	CUL1
LRP1B	1.52295e-37	0.342257	0.785	0.644	4.2597e-33	N-CNT	LRP1B
SVOPL	1.53429e-37	0.287483	0.173	0.087	4.29141e-33	N-CNT	SVOPL
PRPS2	1.76491e-37	0.505327	0.17	0.086	4.93646e-33	N-CNT	PRPS2
CBR3	3.16298e-37	0.250787	0.205	0.109	8.84685e-33	N-CNT	CBR3
PRKCE	3.3973e-37	0.251534	0.748	0.608	9.50226e-33	N-CNT	PRKCE
IMMT	3.74409e-37	0.261153	0.317	0.198	1.04722e-32	N-CNT	IMMT
STX18-AS1	4.97366e-37	0.295737	0.317	0.196	1.39113e-32	N-CNT	STX18-AS1
PSMA1	5.18413e-37	0.326828	0.301	0.186	1.45e-32	N-CNT	PSMA1
APBB2	6.3943e-37	0.293236	0.775	0.648	1.78849e-32	N-CNT	APBB2
ATP2B4	6.45142e-37	0.372975	0.271	0.163	1.80446e-32	N-CNT	ATP2B4
PDE1C	2.03683e-36	0.296941	0.581	0.432	5.69702e-32	N-CNT	PDE1C
ZMYND11	2.3683e-36	0.263366	0.528	0.375	6.62413e-32	N-CNT	ZMYND11
HSPA9	4.85519e-36	0.26307	0.285	0.172	1.358e-31	N-CNT	HSPA9
KIF9-AS1	5.88761e-36	0.255201	0.255	0.149	1.64676e-31	N-CNT	KIF9-AS1
ITPR1	8.47923e-36	0.354116	0.668	0.518	2.37164e-31	N-CNT	ITPR1
MAP3K21	3.34928e-35	0.270671	0.416	0.279	9.36793e-31	N-CNT	MAP3K21
FNIP2	3.652e-35	0.344366	0.656	0.504	1.02146e-30	N-CNT	FNIP2
DENND5A	3.97634e-35	0.257524	0.306	0.191	1.11218e-30	N-CNT	DENND5A
KCNK13	4.0436e-35	0.308635	0.224	0.128	1.131e-30	N-CNT	KCNK13
LIN7A	4.21792e-35	0.315553	0.345	0.225	1.17975e-30	N-CNT	LIN7A
DEPTOR	5.48015e-35	0.317437	0.429	0.292	1.5328e-30	N-CNT	DEPTOR
AC053527.2	8.14657e-35	0.257287	0.277	0.167	2.2786e-30	N-CNT	AC053527.2
RORA-AS1	9.57281e-35	0.255461	0.193	0.105	2.67751e-30	N-CNT	RORA-AS1
LINC01505	1.84278e-34	0.264462	0.119	0.053	5.15426e-30	N-CNT	LINC01505
AC092535.4	1.97216e-34	0.287912	0.303	0.189	5.51612e-30	N-CNT	AC092535.4
PLCB4	4.68857e-34	0.327929	0.338	0.224	1.31139e-29	N-CNT	PLCB4
AC034268.2	6.42783e-34	0.350055	0.109	0.047	1.79787e-29	N-CNT	AC034268.2
TMEM164	7.30936e-34	0.305158	0.298	0.188	2.04443e-29	N-CNT	TMEM164
CDK6	9.87911e-34	0.408295	0.629	0.503	2.76319e-29	N-CNT	CDK6
EMX2OS	1.31214e-33	0.308188	0.445	0.315	3.67005e-29	N-CNT	EMX2OS
PARM1	1.48773e-33	0.251051	0.152	0.076	4.16119e-29	N-CNT	PARM1
CPM	2.18375e-33	0.473162	0.443	0.311	6.10795e-29	N-CNT	CPM
QKI	3.50496e-33	0.279624	0.679	0.537	9.80338e-29	N-CNT	QKI
ACTN4	1.05982e-32	0.290732	0.707	0.566	2.96431e-28	N-CNT	ACTN4
SMIM8	2.19923e-32	0.270585	0.294	0.185	6.15124e-28	N-CNT	SMIM8
PTPN13	1.17661e-31	0.262262	0.837	0.712	3.29099e-27	N-CNT	PTPN13
EYA3	2.236e-31	0.298257	0.697	0.563	6.2541e-27	N-CNT	EYA3
MYO1B	3.4059e-31	0.436566	0.782	0.704	9.52629e-27	N-CNT	MYO1B
LATS2	3.57772e-31	0.259266	0.366	0.247	1.00069e-26	N-CNT	LATS2
PKP4	4.50854e-31	0.306329	0.823	0.712	1.26104e-26	N-CNT	PKP4
SH3BGRL	1.52213e-30	0.337623	0.37	0.257	4.2574e-26	N-CNT	SH3BGRL
PLEKHA7	2.38396e-30	0.261186	0.706	0.552	6.66793e-26	N-CNT	PLEKHA7
CBR3-AS1	4.83121e-30	0.27202	0.388	0.264	1.35129e-25	N-CNT	CBR3-AS1
ITSN1	8.54186e-30	0.258602	0.569	0.439	2.38916e-25	N-CNT	ITSN1
USP25	2.232e-29	0.266491	0.661	0.532	6.24291e-25	N-CNT	USP25
VAV3	4.16186e-29	0.261922	0.676	0.528	1.16407e-24	N-CNT	VAV3
TRIM2	5.94209e-29	0.262305	0.536	0.401	1.662e-24	N-CNT	TRIM2
MBOAT1	2.68105e-28	0.288078	0.256	0.162	7.49891e-24	N-CNT	MBOAT1
CYTH3	6.1947e-28	0.261181	0.243	0.152	1.73266e-23	N-CNT	CYTH3
FXYD2	2.33885e-27	0.300089	0.211	0.127	6.54175e-23	N-CNT	FXYD2
SNX24	3.10602e-27	0.258475	0.512	0.378	8.68752e-23	N-CNT	SNX24
RNLS	3.79419e-26	0.261308	0.284	0.186	1.06124e-21	N-CNT	RNLS
COL4A6	1.79002e-24	0.300567	0.284	0.19	5.00668e-20	N-CNT	COL4A6
PDE3B	1.8193e-24	0.274685	0.465	0.345	5.08858e-20	N-CNT	PDE3B
PHTF2	2.43187e-24	0.276252	0.417	0.31	6.80194e-20	N-CNT	PHTF2
TBC1D9	8.16003e-23	0.279148	0.542	0.431	2.28236e-18	N-CNT	TBC1D9
PDE8B	9.76229e-22	0.254597	0.402	0.296	2.73051e-17	N-CNT	PDE8B
SGPP2	1.56349e-21	0.480514	0.523	0.412	4.37308e-17	N-CNT	SGPP2
SQSTM1	1.76709e-21	0.251529	0.242	0.161	4.94254e-17	N-CNT	SQSTM1
SLCO2A1	1.06931e-20	0.273703	0.17	0.104	2.99086e-16	N-CNT	SLCO2A1
BCL2	2.32471e-19	0.359528	0.641	0.555	6.50221e-15	N-CNT	BCL2
ASTN2	4.14373e-19	0.315199	0.332	0.243	1.159e-14	N-CNT	ASTN2
IER3	1.66195e-18	0.266329	0.3	0.218	4.64848e-14	N-CNT	IER3
HES1	4.02719e-17	0.347867	0.249	0.177	1.1264e-12	N-CNT	HES1
SMARCA2	2.19077e-15	0.378983	0.58	0.484	6.1276e-11	N-CNT	SMARCA2
CNTN4	3.27341e-15	0.263543	0.467	0.367	9.15572e-11	N-CNT	CNTN4
MAP3K14	4.83757e-14	0.294703	0.319	0.249	1.35307e-09	N-CNT	MAP3K14
ABTB2	7.77179e-14	0.363002	0.817	0.774	2.17377e-09	N-CNT	ABTB2
NEK1	1.52697e-13	0.265229	0.552	0.454	4.27093e-09	N-CNT	NEK1
HOMER1	1.52875e-07	0.40973	0.438	0.378	0.00427591	N-CNT	HOMER1
CREB5	7.67534e-154	1.49345	0.512	0.19	2.14679e-149	PKD-CNT	CREB5
CYTOR	5.72768e-136	1.2304	0.477	0.182	1.60203e-131	PKD-CNT	CYTOR
DLGAP1	1.07318e-134	1.51392	0.519	0.214	3.00169e-130	PKD-CNT	DLGAP1
PPFIBP1	1.96422e-129	1.57744	0.797	0.569	5.49392e-125	PKD-CNT	PPFIBP1
TGFB2	5.08045e-126	1.1118	0.205	0.039	1.421e-121	PKD-CNT	TGFB2
ERBB41	3.99848e-123	0.848747	0.979	0.831	1.11838e-118	PKD-CNT	ERBB4
MET	7.19166e-120	1.08231	0.795	0.495	2.01151e-115	PKD-CNT	MET
ITGAV1	1.71018e-117	1.32838	0.742	0.469	4.78337e-113	PKD-CNT	ITGAV
PMEPA1	9.97114e-107	1.19999	0.341	0.113	2.78893e-102	PKD-CNT	PMEPA1
MMP7	3.34598e-98	0.970353	0.437	0.178	9.3587e-94	PKD-CNT	MMP7
GPR132	3.07397e-96	1.18671	0.391	0.156	8.59791e-92	PKD-CNT	GPR132
ITGB6	4.1692e-96	1.01964	0.605	0.323	1.16613e-91	PKD-CNT	ITGB6
ACTN41	2.31552e-94	0.928915	0.808	0.576	6.47652e-90	PKD-CNT	ACTN4
AC017002.5	3.18458e-92	0.739827	0.175	0.038	8.90727e-88	PKD-CNT	AC017002.5
SLC8A11	3.21188e-92	0.942431	0.857	0.599	8.98363e-88	PKD-CNT	SLC8A1
ACTN1	4.22411e-90	0.848789	0.315	0.107	1.18148e-85	PKD-CNT	ACTN1
THBS1	8.89617e-90	0.847343	0.391	0.154	2.48826e-85	PKD-CNT	THBS1
VCL	1.25289e-89	1.22033	0.72	0.474	3.50434e-85	PKD-CNT	VCL
ROBO2	2.85997e-86	0.455241	0.363	0.136	7.99932e-82	PKD-CNT	ROBO2
CASC15	9.01758e-86	1.09773	0.391	0.165	2.52222e-81	PKD-CNT	CASC15
SAMD4A	1.42876e-85	1.18108	0.7	0.461	3.99625e-81	PKD-CNT	SAMD4A
ITGA3	1.59569e-82	0.963023	0.525	0.273	4.46314e-78	PKD-CNT	ITGA3
SOX4	4.95851e-81	0.691541	0.345	0.129	1.3869e-76	PKD-CNT	SOX4
TPM1	2.07669e-79	1.45418	0.471	0.243	5.80851e-75	PKD-CNT	TPM1
COL7A1	3.90936e-76	0.678772	0.134	0.026	1.09345e-71	PKD-CNT	COL7A1
DOT1L1	1.5934e-75	0.997923	0.466	0.234	4.45675e-71	PKD-CNT	DOT1L
ITGB3	2.08093e-74	0.726372	0.188	0.05	5.82035e-70	PKD-CNT	ITGB3
MIR222HG	2.30234e-74	1.23261	0.396	0.18	6.43964e-70	PKD-CNT	MIR222HG
ITGA2	2.93136e-73	0.953565	0.833	0.672	8.19902e-69	PKD-CNT	ITGA2
BICD1	3.09888e-73	1.02597	0.703	0.494	8.66756e-69	PKD-CNT	BICD1
DCDC21	4.15272e-73	1.17092	0.809	0.658	1.16152e-68	PKD-CNT	DCDC2
S100A2	1.83429e-71	0.77562	0.263	0.092	5.13051e-67	PKD-CNT	S100A2
MAP3K141	5.51937e-71	1.2944	0.46	0.246	1.54377e-66	PKD-CNT	MAP3K14
NXN	1.26832e-70	0.855979	0.303	0.119	3.5475e-66	PKD-CNT	NXN
VMP1	9.08514e-70	0.762098	0.858	0.699	2.54111e-65	PKD-CNT	VMP1
DACH11	6.40028e-69	0.786563	0.767	0.539	1.79016e-64	PKD-CNT	DACH1
CCN2	6.42911e-69	0.685297	0.241	0.08	1.79822e-64	PKD-CNT	CCN2
ANXA2	9.32847e-69	0.760741	0.511	0.27	2.60917e-64	PKD-CNT	ANXA2
KIRREL1	1.49137e-67	0.642936	0.221	0.071	4.17137e-63	PKD-CNT	KIRREL1
GLS	1.98829e-67	0.688796	0.947	0.881	5.56125e-63	PKD-CNT	GLS
GRM8	3.22339e-64	0.802499	0.306	0.125	9.01583e-60	PKD-CNT	GRM8
BICC11	6.54307e-64	0.697822	0.944	0.869	1.8301e-59	PKD-CNT	BICC1
TNC	6.95021e-64	0.80695	0.233	0.079	1.94397e-59	PKD-CNT	TNC
CLIC4	4.67181e-60	0.726683	0.338	0.15	1.3067e-55	PKD-CNT	CLIC4
APCDD1L1	4.96415e-60	1.00853	0.252	0.098	1.38847e-55	PKD-CNT	APCDD1L
AC017101.1	7.5013e-60	0.675499	0.185	0.058	2.09811e-55	PKD-CNT	AC017101.1
TNFRSF12A	2.07807e-58	0.512933	0.248	0.092	5.81237e-54	PKD-CNT	TNFRSF12A
KLF7	3.84831e-58	0.794916	0.376	0.183	1.07637e-53	PKD-CNT	KLF7
SYTL2	1.63045e-57	0.787248	0.77	0.625	4.56037e-53	PKD-CNT	SYTL2
PRICKLE1	2.63176e-57	0.780465	0.341	0.155	7.36103e-53	PKD-CNT	PRICKLE1
GTF2IRD1	1.89103e-55	0.757697	0.756	0.602	5.28921e-51	PKD-CNT	GTF2IRD1
SCD51	2.24613e-55	0.907766	0.294	0.132	6.28242e-51	PKD-CNT	SCD5
MYH9	4.75647e-54	0.865644	0.56	0.359	1.33038e-49	PKD-CNT	MYH9
ANXA3	5.74445e-54	0.599787	0.344	0.159	1.60672e-49	PKD-CNT	ANXA3
RTN4	4.19119e-53	0.87484	0.814	0.675	1.17228e-48	PKD-CNT	RTN4
CDH6	4.96832e-53	0.546847	0.238	0.091	1.38964e-48	PKD-CNT	CDH6
FAT3	7.57728e-53	0.468147	0.141	0.039	2.11937e-48	PKD-CNT	FAT3
AC079298.3	8.23504e-53	0.322528	0.126	0.031	2.30334e-48	PKD-CNT	AC079298.3
COL8A1	3.12775e-52	0.567206	0.273	0.113	8.74832e-48	PKD-CNT	COL8A1
SRGAP1	6.17248e-52	0.780064	0.52	0.32	1.72644e-47	PKD-CNT	SRGAP1
NF21	8.66764e-52	0.674072	0.345	0.168	2.42434e-47	PKD-CNT	NF2
DTNA	1.3547e-51	0.557081	0.216	0.08	3.7891e-47	PKD-CNT	DTNA
SYT16	4.30714e-51	0.630104	0.24	0.095	1.20471e-46	PKD-CNT	SYT16
SLIT2	7.14709e-50	0.842256	0.779	0.572	1.99904e-45	PKD-CNT	SLIT2
P3H2	3.18567e-48	0.85231	0.688	0.51	8.91032e-44	PKD-CNT	P3H2
UPP1	8.12483e-48	0.901367	0.197	0.073	2.27251e-43	PKD-CNT	UPP1
LIMA1	8.33838e-48	0.672222	0.738	0.558	2.33225e-43	PKD-CNT	LIMA1
VCAN	1.41234e-47	0.450345	0.274	0.115	3.95031e-43	PKD-CNT	VCAN
RBMS3	2.12875e-47	0.755631	0.486	0.285	5.9541e-43	PKD-CNT	RBMS3
ITGB8	2.32888e-47	0.757922	0.681	0.49	6.51389e-43	PKD-CNT	ITGB8
KCNT2	2.56235e-47	0.523472	0.248	0.102	7.1669e-43	PKD-CNT	KCNT2
MSN	9.93499e-47	0.628731	0.395	0.212	2.77882e-42	PKD-CNT	MSN
FYN	2.7428e-46	0.449557	0.158	0.051	7.67161e-42	PKD-CNT	FYN
TIMP31	3.56685e-46	0.867574	0.507	0.307	9.97647e-42	PKD-CNT	TIMP3
COL4A21	3.70306e-46	0.799974	0.45	0.261	1.03575e-41	PKD-CNT	COL4A2
SKIL	3.18547e-45	0.748534	0.467	0.281	8.90977e-41	PKD-CNT	SKIL
PDLIM7	3.79135e-45	0.286136	0.124	0.034	1.06044e-40	PKD-CNT	PDLIM7
TNFSF10	5.24827e-45	0.498531	0.23	0.093	1.46794e-40	PKD-CNT	TNFSF10
ARL4C	9.33943e-45	0.473917	0.232	0.094	2.61224e-40	PKD-CNT	ARL4C
AC020916.1	1.02145e-43	0.701061	0.342	0.169	2.857e-39	PKD-CNT	AC020916.1
COL4A1	5.47659e-43	0.730843	0.43	0.245	1.5318e-38	PKD-CNT	COL4A1
PPP1CB	1.05765e-42	0.632836	0.632	0.448	2.95824e-38	PKD-CNT	PPP1CB
APCDD1L-DT1	2.28863e-41	1.1151	0.465	0.301	6.4013e-37	PKD-CNT	APCDD1L-DT
CLDN1	6.20521e-41	0.461101	0.181	0.068	1.7356e-36	PKD-CNT	CLDN1
AC093898.1	6.79142e-41	0.782097	0.285	0.137	1.89956e-36	PKD-CNT	AC093898.1
LURAP1L	1.23972e-40	0.57404	0.173	0.064	3.46748e-36	PKD-CNT	LURAP1L
PAWR	3.93688e-40	0.802664	0.664	0.505	1.10115e-35	PKD-CNT	PAWR
CCN1	9.76942e-40	0.406328	0.169	0.062	2.73251e-35	PKD-CNT	CCN1
ANXA1	1.09987e-39	0.441847	0.206	0.084	3.07634e-35	PKD-CNT	ANXA1
AFF3	1.14851e-39	0.322395	0.17	0.061	3.21239e-35	PKD-CNT	AFF3
SLC8A1-AS11	1.54485e-39	0.825463	0.339	0.179	4.32095e-35	PKD-CNT	SLC8A1-AS1
SVIL	1.55706e-39	0.605088	0.65	0.481	4.35509e-35	PKD-CNT	SVIL
LIPG	2.39868e-39	0.646636	0.215	0.091	6.7091e-35	PKD-CNT	LIPG
CLIP2	3.69782e-39	0.75729	0.29	0.148	1.03428e-34	PKD-CNT	CLIP2
PTPRO	3.89056e-39	0.343443	0.146	0.049	1.08819e-34	PKD-CNT	PTPRO
PISD	5.13402e-39	0.655716	0.585	0.408	1.43598e-34	PKD-CNT	PISD
MIR4435-2HG	6.97921e-39	0.686888	0.523	0.341	1.95209e-34	PKD-CNT	MIR4435-2HG
AOPEP	2.75248e-38	0.577073	0.815	0.705	7.69869e-34	PKD-CNT	AOPEP
LHFPL6	2.82336e-38	0.46214	0.205	0.083	7.89695e-34	PKD-CNT	LHFPL6
CALD1	2.86711e-38	0.763691	0.403	0.231	8.01932e-34	PKD-CNT	CALD1
MEGF11	5.23807e-38	0.580401	0.102	0.028	1.46509e-33	PKD-CNT	MEGF11
TRIO	1.02074e-37	0.614605	0.811	0.699	2.85501e-33	PKD-CNT	TRIO
PLEKHH2	4.91283e-37	0.744878	0.51	0.353	1.37412e-32	PKD-CNT	PLEKHH2
DOK5	9.64102e-37	0.621508	0.24	0.112	2.69659e-32	PKD-CNT	DOK5
MACF1	1.38248e-36	0.583148	0.864	0.784	3.86678e-32	PKD-CNT	MACF1
ZSWIM4	1.69285e-35	0.422554	0.176	0.07	4.73491e-31	PKD-CNT	ZSWIM4
FAM155A	2.66871e-35	0.520225	0.664	0.465	7.46438e-31	PKD-CNT	FAM155A
PTAFR	3.12923e-35	0.572011	0.18	0.074	8.75245e-31	PKD-CNT	PTAFR
CTNNAL11	1.14332e-34	0.61138	0.33	0.185	3.19786e-30	PKD-CNT	CTNNAL1
VCAM1	2.27136e-34	0.270227	0.135	0.047	6.35299e-30	PKD-CNT	VCAM1
IGF2BP21	2.93756e-34	0.670188	0.511	0.355	8.21637e-30	PKD-CNT	IGF2BP2
AOAH	9.64284e-34	0.330841	0.129	0.044	2.6971e-29	PKD-CNT	AOAH
ETS1	2.34859e-33	0.505507	0.356	0.2	6.56901e-29	PKD-CNT	ETS1
PHLDB1	3.04507e-33	0.393965	0.199	0.087	8.51705e-29	PKD-CNT	PHLDB1
C12orf75	7.07169e-33	0.59009	0.384	0.229	1.97795e-28	PKD-CNT	C12orf75
KLHL29	8.26922e-33	0.48179	0.227	0.106	2.3129e-28	PKD-CNT	KLHL29
DOK6	1.06392e-32	0.506505	0.189	0.083	2.97578e-28	PKD-CNT	DOK6
NRP1	1.32451e-32	0.612019	0.519	0.348	3.70465e-28	PKD-CNT	NRP1
EPB41L2	1.84196e-32	0.425083	0.221	0.102	5.15195e-28	PKD-CNT	EPB41L2
DNMBP	3.10603e-32	0.64383	0.37	0.225	8.68756e-28	PKD-CNT	DNMBP
CNKSR3	3.3161e-32	0.575075	0.626	0.461	9.27514e-28	PKD-CNT	CNKSR3
FLNA	7.23517e-32	0.400719	0.26	0.128	2.02368e-27	PKD-CNT	FLNA
SYN3	8.90568e-32	0.457688	0.131	0.047	2.49092e-27	PKD-CNT	SYN3
CRISPLD2	8.96821e-32	0.345085	0.14	0.052	2.50841e-27	PKD-CNT	CRISPLD2
SLCO2A11	2.59319e-31	0.637641	0.221	0.108	7.25314e-27	PKD-CNT	SLCO2A1
SPP1	4.49903e-31	0.572113	0.524	0.35	1.25838e-26	PKD-CNT	SPP1
RBMS1	1.23298e-30	0.525762	0.745	0.625	3.44865e-26	PKD-CNT	RBMS1
AKAP12	1.54022e-30	0.667452	0.329	0.185	4.30799e-26	PKD-CNT	AKAP12
LRRFIP1	1.79464e-30	0.461722	0.872	0.779	5.01961e-26	PKD-CNT	LRRFIP1
ARHGAP26	3.37315e-30	0.5102	0.457	0.299	9.43471e-26	PKD-CNT	ARHGAP26
DGKH	5.59413e-30	0.521405	0.603	0.439	1.56468e-25	PKD-CNT	DGKH
NHS	5.87213e-30	0.469946	0.796	0.654	1.64243e-25	PKD-CNT	NHS
AXL	9.3791e-30	0.443191	0.141	0.055	2.62333e-25	PKD-CNT	AXL
UGCG	9.71612e-30	0.598729	0.509	0.351	2.7176e-25	PKD-CNT	UGCG
ARHGAP29	1.1716e-29	0.403175	0.904	0.822	3.27697e-25	PKD-CNT	ARHGAP29
EPAS1	2.21314e-29	0.566891	0.332	0.196	6.19016e-25	PKD-CNT	EPAS1
PAM	2.7665e-29	0.476943	0.732	0.609	7.73789e-25	PKD-CNT	PAM
ZSWIM6	5.89175e-29	0.546231	0.854	0.759	1.64792e-24	PKD-CNT	ZSWIM6
MYLK	7.09159e-29	0.3851	0.185	0.084	1.98352e-24	PKD-CNT	MYLK
COL12A1	7.89156e-29	0.323083	0.159	0.065	2.20727e-24	PKD-CNT	COL12A1
DOCK11	9.18321e-29	0.341145	0.148	0.06	2.56854e-24	PKD-CNT	DOCK11
CPM1	2.93876e-28	0.689214	0.472	0.326	8.21971e-24	PKD-CNT	CPM
EFNB2	3.87602e-28	0.441492	0.174	0.078	1.08412e-23	PKD-CNT	EFNB2
KLF6	4.464e-28	0.528725	0.474	0.315	1.24858e-23	PKD-CNT	KLF6
NFKBIZ	5.79794e-28	0.36137	0.747	0.568	1.62168e-23	PKD-CNT	NFKBIZ
FBLIM1	1.31369e-27	0.330656	0.127	0.048	3.6744e-23	PKD-CNT	FBLIM1
TJP1	1.63659e-27	0.534114	0.618	0.49	4.57754e-23	PKD-CNT	TJP1
IGFBP71	2.00579e-27	0.376366	0.712	0.559	5.6102e-23	PKD-CNT	IGFBP7
AC019197.1	3.3853e-27	0.28233	0.997	0.979	9.46869e-23	PKD-CNT	AC019197.1
UBASH3B	3.68098e-27	0.419977	0.134	0.053	1.02957e-22	PKD-CNT	UBASH3B
NEDD9	6.36549e-27	0.586071	0.448	0.31	1.78043e-22	PKD-CNT	NEDD9
LINC02615	1.44011e-26	0.52354	0.295	0.17	4.028e-22	PKD-CNT	LINC02615
AL139807.1	1.47034e-26	0.493617	0.199	0.097	4.11255e-22	PKD-CNT	AL139807.1
FSTL1	1.59227e-26	0.303151	0.177	0.08	4.45357e-22	PKD-CNT	FSTL1
CORO1C	1.96362e-26	0.367693	0.195	0.094	5.49224e-22	PKD-CNT	CORO1C
ACTR3	2.33228e-26	0.492763	0.527	0.38	6.52337e-22	PKD-CNT	ACTR3
LMCD1	5.38419e-26	0.36936	0.161	0.071	1.50596e-21	PKD-CNT	LMCD1
NCEH1	5.47599e-26	0.553328	0.522	0.372	1.53163e-21	PKD-CNT	NCEH1
PARD3	5.54447e-26	0.385136	0.925	0.878	1.55079e-21	PKD-CNT	PARD3
AP1S3	6.78214e-26	0.675423	0.316	0.193	1.89696e-21	PKD-CNT	AP1S3
PDE5A	1.7103e-25	0.527559	0.517	0.38	4.78372e-21	PKD-CNT	PDE5A
GPC4	1.9382e-25	0.400142	0.15	0.065	5.42114e-21	PKD-CNT	GPC4
SBSPON	2.15743e-25	0.281391	0.126	0.05	6.03432e-21	PKD-CNT	SBSPON
TSPAN18	2.49939e-25	0.430999	0.197	0.097	6.99078e-21	PKD-CNT	TSPAN18
ALPK2	2.70928e-25	0.36088	0.134	0.055	7.57787e-21	PKD-CNT	ALPK2
MAP4K31	3.15021e-25	0.415063	0.765	0.668	8.81114e-21	PKD-CNT	MAP4K3
COTL1	3.24931e-25	0.298236	0.143	0.06	9.08831e-21	PKD-CNT	COTL1
HIVEP3	3.53092e-25	0.617857	0.326	0.203	9.87597e-21	PKD-CNT	HIVEP3
NRG1	4.49193e-25	0.753838	0.287	0.169	1.25639e-20	PKD-CNT	NRG1
CRIM1	7.54803e-25	0.50374	0.663	0.527	2.11118e-20	PKD-CNT	CRIM1
VTCN1	9.71835e-25	0.624494	0.189	0.094	2.71822e-20	PKD-CNT	VTCN1
DST	1.02577e-24	0.593383	0.605	0.47	2.86908e-20	PKD-CNT	DST
SGIP1	1.29046e-24	0.607838	0.304	0.184	3.60941e-20	PKD-CNT	SGIP1
MB21D2	1.31877e-24	0.426719	0.197	0.098	3.6886e-20	PKD-CNT	MB21D2
MAP4K4	2.36677e-24	0.49696	0.535	0.398	6.61986e-20	PKD-CNT	MAP4K4
PALLD	2.42805e-24	0.500754	0.606	0.464	6.79124e-20	PKD-CNT	PALLD
RASAL2	4.44193e-24	0.434794	0.695	0.558	1.24241e-19	PKD-CNT	RASAL2
ERRFI1	5.11393e-24	0.507166	0.328	0.203	1.43037e-19	PKD-CNT	ERRFI1
AC079352.1	5.19111e-24	0.514826	0.454	0.31	1.45195e-19	PKD-CNT	AC079352.1
PLCB1	5.67568e-24	0.388304	0.451	0.295	1.58749e-19	PKD-CNT	PLCB1
RAPGEF5	6.00392e-24	0.494226	0.269	0.154	1.6793e-19	PKD-CNT	RAPGEF5
ARNT21	1.10287e-23	0.457664	0.397	0.265	3.08473e-19	PKD-CNT	ARNT2
HECTD1	1.84647e-23	0.56711	0.674	0.558	5.16458e-19	PKD-CNT	HECTD1
ARID5B	2.28667e-23	0.448694	0.752	0.646	6.39582e-19	PKD-CNT	ARID5B
PDLIM5	2.90593e-23	0.446638	0.7	0.561	8.12788e-19	PKD-CNT	PDLIM5
BCL2L11	3.42237e-23	0.479359	0.353	0.228	9.57236e-19	PKD-CNT	BCL2L1
ATP11A	4.67012e-23	0.330504	0.586	0.429	1.30623e-18	PKD-CNT	ATP11A
MICAL2	5.47384e-23	0.390355	0.133	0.057	1.53103e-18	PKD-CNT	MICAL2
ABI3BP	6.21895e-23	0.295566	0.22	0.116	1.73944e-18	PKD-CNT	ABI3BP
FILIP1L	6.28754e-23	0.393804	0.269	0.154	1.75862e-18	PKD-CNT	FILIP1L
DLC1	7.12856e-23	0.318955	0.159	0.073	1.99386e-18	PKD-CNT	DLC1
TUFT1	7.81258e-23	0.365735	0.154	0.071	2.18518e-18	PKD-CNT	TUFT1
SDC4	9.38863e-23	0.412865	0.367	0.234	2.626e-18	PKD-CNT	SDC4
CD59	9.52043e-23	0.278275	0.272	0.154	2.66286e-18	PKD-CNT	CD59
ITGB1	1.12286e-22	0.508399	0.535	0.404	3.14065e-18	PKD-CNT	ITGB1
LHX11	1.12955e-22	0.620769	0.408	0.281	3.15936e-18	PKD-CNT	LHX1
PIGR	1.6154e-22	0.277195	0.22	0.114	4.51828e-18	PKD-CNT	PIGR
PROM1	2.05373e-22	0.504429	0.453	0.319	5.7443e-18	PKD-CNT	PROM1
RAP1GAP21	2.24226e-22	0.635448	0.443	0.328	6.27161e-18	PKD-CNT	RAP1GAP2
ZNF6081	2.34121e-22	0.536605	0.429	0.304	6.54838e-18	PKD-CNT	ZNF608
ABLIM1	5.93784e-22	0.422301	0.78	0.694	1.66081e-17	PKD-CNT	ABLIM1
XIST	6.51325e-22	0.434399	0.557	0.406	1.82176e-17	PKD-CNT	XIST
GAB2	8.23657e-22	0.48558	0.466	0.335	2.30377e-17	PKD-CNT	GAB2
MRTFA	8.44124e-22	0.504039	0.743	0.641	2.36101e-17	PKD-CNT	MRTFA
TNFRSF191	1.79961e-21	0.729648	0.326	0.218	5.03352e-17	PKD-CNT	TNFRSF19
TFPI2	2.63632e-21	0.262108	0.136	0.06	7.37379e-17	PKD-CNT	TFPI2
JMJD1C	3.04066e-21	0.379906	0.919	0.884	8.50472e-17	PKD-CNT	JMJD1C
JADE1	3.76421e-21	0.485946	0.414	0.289	1.05285e-16	PKD-CNT	JADE1
DLGAP4	4.1659e-21	0.380014	0.267	0.159	1.1652e-16	PKD-CNT	DLGAP4
ADAMTSL4-AS1	4.50789e-21	0.399	0.249	0.144	1.26086e-16	PKD-CNT	ADAMTSL4-AS1
PDE3A	4.62811e-21	0.336291	0.258	0.149	1.29448e-16	PKD-CNT	PDE3A
ACSM3	8.61443e-21	0.678007	0.174	0.089	2.40946e-16	PKD-CNT	ACSM3
PTPRG	1.17181e-20	0.320449	0.852	0.769	3.27754e-16	PKD-CNT	PTPRG
UBAP1	2.07824e-20	0.430711	0.49	0.364	5.81283e-16	PKD-CNT	UBAP1
AUTS2	2.5207e-20	0.368968	0.365	0.239	7.0504e-16	PKD-CNT	AUTS2
SEL1L3	4.04533e-20	0.253661	0.122	0.053	1.13148e-15	PKD-CNT	SEL1L3
NPAS3	4.25235e-20	0.46896	0.423	0.294	1.18938e-15	PKD-CNT	NPAS3
CDH2	5.25915e-20	0.312083	0.156	0.077	1.47099e-15	PKD-CNT	CDH2
SPSB1	5.26201e-20	0.349053	0.194	0.103	1.47178e-15	PKD-CNT	SPSB1
DDAH1	7.27226e-20	0.479082	0.609	0.493	2.03405e-15	PKD-CNT	DDAH1
NOX4	7.31728e-20	0.422515	0.284	0.175	2.04664e-15	PKD-CNT	NOX4
ASAP1	8.22011e-20	0.427193	0.526	0.392	2.29916e-15	PKD-CNT	ASAP1
PCDH91	9.88602e-20	0.498467	0.424	0.296	2.76512e-15	PKD-CNT	PCDH9
ANO6	1.01774e-19	0.55486	0.469	0.358	2.84662e-15	PKD-CNT	ANO6
IRAK2	1.45315e-19	0.370439	0.134	0.062	4.06445e-15	PKD-CNT	IRAK2
NT5DC3	1.47208e-19	0.436636	0.249	0.147	4.11742e-15	PKD-CNT	NT5DC3
ZNF83	2.38697e-19	0.460524	0.608	0.494	6.67636e-15	PKD-CNT	ZNF83
SUSD6	3.27869e-19	0.438638	0.311	0.202	9.17049e-15	PKD-CNT	SUSD6
PDGFC	3.41263e-19	0.462053	0.501	0.385	9.54513e-15	PKD-CNT	PDGFC
EPHA7	4.43575e-19	0.297642	0.166	0.085	1.24068e-14	PKD-CNT	EPHA7
ITSN11	4.47758e-19	0.469016	0.568	0.456	1.25238e-14	PKD-CNT	ITSN1
EML4	5.7337e-19	0.417221	0.7	0.602	1.60372e-14	PKD-CNT	EML4
GPC6	7.46656e-19	0.441803	0.434	0.308	2.0884e-14	PKD-CNT	GPC6
PRAG1	7.73398e-19	0.295443	0.127	0.058	2.1632e-14	PKD-CNT	PRAG1
MICAL3	8.5478e-19	0.583385	0.363	0.257	2.39082e-14	PKD-CNT	MICAL3
KALRN	1.03916e-18	0.39843	0.575	0.446	2.90653e-14	PKD-CNT	KALRN
CLSTN2	1.36352e-18	0.280502	0.159	0.08	3.81377e-14	PKD-CNT	CLSTN2
ZEB1	1.9542e-18	0.328657	0.275	0.168	5.46591e-14	PKD-CNT	ZEB1
WDR1	2.01874e-18	0.333401	0.229	0.132	5.64643e-14	PKD-CNT	WDR1
PTPRJ	2.04237e-18	0.472608	0.59	0.477	5.71251e-14	PKD-CNT	PTPRJ
CACNA2D3	2.40755e-18	0.416098	0.258	0.16	6.73392e-14	PKD-CNT	CACNA2D3
TES	3.65135e-18	0.411459	0.334	0.222	1.02128e-13	PKD-CNT	TES
GULP11	3.79524e-18	0.499802	0.538	0.433	1.06153e-13	PKD-CNT	GULP1
PHACTR4	5.05382e-18	0.404799	0.597	0.488	1.41355e-13	PKD-CNT	PHACTR4
TRABD2B	5.47257e-18	0.5152	0.633	0.514	1.53068e-13	PKD-CNT	TRABD2B
ZEB2	5.55463e-18	0.264485	0.19	0.103	1.55363e-13	PKD-CNT	ZEB2
EVA1A1	5.84027e-18	0.298395	0.219	0.127	1.63352e-13	PKD-CNT	EVA1A
PTPN1	1.34097e-17	0.421845	0.44	0.324	3.75068e-13	PKD-CNT	PTPN1
EFEMP1	1.49083e-17	0.362187	0.2	0.113	4.16986e-13	PKD-CNT	EFEMP1
RELB	1.58028e-17	0.380436	0.258	0.16	4.42005e-13	PKD-CNT	RELB
TNFRSF10B	1.8333e-17	0.499217	0.293	0.193	5.12774e-13	PKD-CNT	TNFRSF10B
IL1RAPL1	1.92692e-17	0.341573	0.358	0.234	5.38961e-13	PKD-CNT	IL1RAPL1
FRMD5	1.97636e-17	0.264843	0.105	0.046	5.52787e-13	PKD-CNT	FRMD5
TNIP1	2.06423e-17	0.315919	0.181	0.099	5.77364e-13	PKD-CNT	TNIP1
FNDC3A	2.19783e-17	0.465228	0.873	0.819	6.14732e-13	PKD-CNT	FNDC3A
JAK1	3.29777e-17	0.35233	0.73	0.641	9.22388e-13	PKD-CNT	JAK1
ZFPM2-AS1	3.35873e-17	0.473245	0.237	0.144	9.39437e-13	PKD-CNT	ZFPM2-AS1
SH3D19	3.5163e-17	0.430173	0.549	0.441	9.83508e-13	PKD-CNT	SH3D19
FMN11	3.58827e-17	0.505841	0.367	0.261	1.00364e-12	PKD-CNT	FMN1
ABCC3	4.78865e-17	0.462739	0.288	0.186	1.33938e-12	PKD-CNT	ABCC3
APBB21	5.39883e-17	0.434454	0.739	0.667	1.51005e-12	PKD-CNT	APBB2
PAQR51	6.31995e-17	0.598952	0.48	0.381	1.76769e-12	PKD-CNT	PAQR5
SEMA5A	7.17195e-17	0.313132	0.267	0.168	2.00599e-12	PKD-CNT	SEMA5A
FHL2	7.19291e-17	0.272899	0.243	0.143	2.01186e-12	PKD-CNT	FHL2
PAPSS2	9.19161e-17	0.725409	0.424	0.325	2.57089e-12	PKD-CNT	PAPSS2
SEMA3C	1.40653e-16	0.424996	0.337	0.229	3.93405e-12	PKD-CNT	SEMA3C
HKDC1	1.51525e-16	0.334539	0.328	0.218	4.23815e-12	PKD-CNT	HKDC1
LINC01781	1.71078e-16	0.35004	0.236	0.145	4.78504e-12	PKD-CNT	LINC01781
EXT1	2.04239e-16	0.373124	0.822	0.747	5.71258e-12	PKD-CNT	EXT1
KHDRBS3	2.23716e-16	0.455302	0.235	0.146	6.25733e-12	PKD-CNT	KHDRBS3
PPL	2.32413e-16	0.492871	0.229	0.142	6.50058e-12	PKD-CNT	PPL
XKR4	2.94447e-16	0.333444	0.109	0.05	8.23568e-12	PKD-CNT	XKR4
NABP1	3.36976e-16	0.272501	0.113	0.053	9.42522e-12	PKD-CNT	NABP1
PAPLN	4.00097e-16	0.303754	0.144	0.076	1.11907e-11	PKD-CNT	PAPLN
AKAP13	4.172e-16	0.377143	0.815	0.739	1.16691e-11	PKD-CNT	AKAP13
WWC1	4.39534e-16	0.390978	0.791	0.715	1.22938e-11	PKD-CNT	WWC1
MYO9B	4.56965e-16	0.389812	0.325	0.224	1.27813e-11	PKD-CNT	MYO9B
ARHGEF12	5.36211e-16	0.315829	0.79	0.698	1.49978e-11	PKD-CNT	ARHGEF12
PLEKHA1	7.82323e-16	0.380279	0.569	0.464	2.18816e-11	PKD-CNT	PLEKHA1
CHST9	7.86474e-16	0.279663	0.185	0.104	2.19977e-11	PKD-CNT	CHST9
MEIS2	7.87368e-16	0.277924	0.194	0.111	2.20227e-11	PKD-CNT	MEIS2
GNB1	8.66102e-16	0.37456	0.626	0.523	2.42249e-11	PKD-CNT	GNB1
CD2AP	9.34893e-16	0.3602	0.797	0.748	2.6149e-11	PKD-CNT	CD2AP
ADAMTS1	9.58393e-16	0.286378	0.179	0.099	2.68062e-11	PKD-CNT	ADAMTS1
ELOVL5	1.07021e-15	0.322692	0.219	0.132	2.99339e-11	PKD-CNT	ELOVL5
CAP21	1.36198e-15	0.331089	0.262	0.168	3.80946e-11	PKD-CNT	CAP2
MAP3K1	1.88102e-15	0.381096	0.545	0.437	5.26122e-11	PKD-CNT	MAP3K1
CTNNA1	2.01317e-15	0.334089	0.799	0.711	5.63084e-11	PKD-CNT	CTNNA1
RRAS2	2.23186e-15	0.369003	0.346	0.244	6.24252e-11	PKD-CNT	RRAS2
ARNTL2	2.26542e-15	0.290991	0.133	0.068	6.33637e-11	PKD-CNT	ARNTL2
SCMH1	2.30252e-15	0.364274	0.776	0.704	6.44014e-11	PKD-CNT	SCMH1
APP	2.30788e-15	0.315047	0.727	0.619	6.45514e-11	PKD-CNT	APP
ANKS1B	2.31885e-15	0.561242	0.455	0.354	6.48582e-11	PKD-CNT	ANKS1B
HUNK	2.89731e-15	0.529541	0.451	0.35	8.10377e-11	PKD-CNT	HUNK
SDC2	4.74908e-15	0.303016	0.2	0.118	1.32832e-10	PKD-CNT	SDC2
NEGR1	6.44492e-15	0.256815	0.233	0.143	1.80264e-10	PKD-CNT	NEGR1
KCNQ3	6.58312e-15	0.264076	0.106	0.05	1.8413e-10	PKD-CNT	KCNQ3
ANTXR1	8.40675e-15	0.292563	0.206	0.124	2.35137e-10	PKD-CNT	ANTXR1
KMT2A	8.83629e-15	0.341608	0.521	0.415	2.47151e-10	PKD-CNT	KMT2A
FIGN	9.79587e-15	0.327344	0.261	0.168	2.73991e-10	PKD-CNT	FIGN
TBC1D91	1.04232e-14	0.442607	0.538	0.446	2.91536e-10	PKD-CNT	TBC1D9
SMS	1.21053e-14	0.526344	0.317	0.225	3.38586e-10	PKD-CNT	SMS
SHISA91	1.34215e-14	0.424925	0.147	0.081	3.75399e-10	PKD-CNT	SHISA9
SMURF2	1.73663e-14	0.29258	0.464	0.346	4.85736e-10	PKD-CNT	SMURF2
RASSF9	1.99258e-14	0.289375	0.121	0.061	5.57326e-10	PKD-CNT	RASSF9
OSBPL10	2.4071e-14	0.306391	0.372	0.267	6.73266e-10	PKD-CNT	OSBPL10
MFHAS1	2.41153e-14	0.389893	0.647	0.558	6.74505e-10	PKD-CNT	MFHAS1
KLHL51	3.09097e-14	0.342985	0.298	0.205	8.64544e-10	PKD-CNT	KLHL5
KCNMB2	3.39352e-14	0.293862	0.137	0.073	9.49168e-10	PKD-CNT	KCNMB2
FAM189A1	3.48631e-14	0.317888	0.381	0.273	9.75122e-10	PKD-CNT	FAM189A1
TBC1D16	3.55361e-14	0.385025	0.307	0.213	9.93945e-10	PKD-CNT	TBC1D16
CMTM7	4.54658e-14	0.315467	0.149	0.082	1.27168e-09	PKD-CNT	CMTM7
MAP2K3	5.15835e-14	0.375223	0.229	0.145	1.44279e-09	PKD-CNT	MAP2K3
EZR	6.03712e-14	0.421564	0.631	0.509	1.68858e-09	PKD-CNT	EZR
MYOF	6.24679e-14	0.354476	0.476	0.368	1.74723e-09	PKD-CNT	MYOF
TP53BP2	6.82588e-14	0.336699	0.239	0.155	1.9092e-09	PKD-CNT	TP53BP2
DIAPH1	8.47709e-14	0.375495	0.594	0.497	2.37104e-09	PKD-CNT	DIAPH1
CRY1	1.02772e-13	0.365926	0.393	0.289	2.87452e-09	PKD-CNT	CRY1
MAP2	1.14874e-13	0.30369	0.159	0.091	3.21303e-09	PKD-CNT	MAP2
AC110296.1	1.52688e-13	0.343353	0.385	0.283	4.27068e-09	PKD-CNT	AC110296.1
LAMC1	1.63827e-13	0.353699	0.498	0.398	4.58223e-09	PKD-CNT	LAMC1
LDLRAD4	1.7188e-13	0.3956	0.418	0.316	4.80748e-09	PKD-CNT	LDLRAD4
GRB10	1.86662e-13	0.310175	0.306	0.211	5.22094e-09	PKD-CNT	GRB10
LDLR1	1.95193e-13	0.332559	0.146	0.081	5.45955e-09	PKD-CNT	LDLR
PLS1	1.98859e-13	0.374597	0.235	0.151	5.56208e-09	PKD-CNT	PLS1
KDM6B	2.03077e-13	0.286106	0.149	0.083	5.68008e-09	PKD-CNT	KDM6B
TPM4	2.2201e-13	0.423835	0.48	0.374	6.20963e-09	PKD-CNT	TPM4
FBN1	2.75465e-13	0.318334	0.157	0.09	7.70475e-09	PKD-CNT	FBN1
FAM3C	2.96189e-13	0.285491	0.174	0.103	8.28442e-09	PKD-CNT	FAM3C
TCF12	3.22833e-13	0.250314	0.897	0.843	9.02965e-09	PKD-CNT	TCF12
SPTBN1	3.26288e-13	0.328876	0.634	0.542	9.12627e-09	PKD-CNT	SPTBN1
FAM135A	3.76362e-13	0.410154	0.535	0.453	1.05268e-08	PKD-CNT	FAM135A
SLC35F5	4.44413e-13	0.395626	0.497	0.404	1.24302e-08	PKD-CNT	SLC35F5
PROSER2	4.98e-13	0.353754	0.225	0.145	1.39291e-08	PKD-CNT	PROSER2
PICALM	5.20269e-13	0.323275	0.822	0.773	1.45519e-08	PKD-CNT	PICALM
ZNF100	5.53463e-13	0.393641	0.22	0.142	1.54804e-08	PKD-CNT	ZNF100
MYO6	5.55013e-13	0.343684	0.853	0.817	1.55237e-08	PKD-CNT	MYO6
SPRED1	5.95115e-13	0.369279	0.401	0.304	1.66454e-08	PKD-CNT	SPRED1
ZFP36L1	8.35966e-13	0.269314	0.618	0.494	2.3382e-08	PKD-CNT	ZFP36L1
MAP4	8.96076e-13	0.328165	0.794	0.721	2.50633e-08	PKD-CNT	MAP4
USP31	9.71909e-13	0.319325	0.217	0.14	2.71843e-08	PKD-CNT	USP31
RUSC2	1.0141e-12	0.365805	0.271	0.187	2.83643e-08	PKD-CNT	RUSC2
DENND5A1	1.31272e-12	0.31683	0.297	0.206	3.67168e-08	PKD-CNT	DENND5A
PAPPA2	1.3277e-12	0.320452	0.221	0.142	3.71357e-08	PKD-CNT	PAPPA2
DAAM1	1.72732e-12	0.342707	0.364	0.271	4.8313e-08	PKD-CNT	DAAM1
ZFPM2	1.7617e-12	0.261753	0.237	0.154	4.92747e-08	PKD-CNT	ZFPM2
KTN1	1.97929e-12	0.322901	0.719	0.64	5.53608e-08	PKD-CNT	KTN1
WWC2	2.13367e-12	0.358958	0.604	0.516	5.96788e-08	PKD-CNT	WWC2
ABI1	2.24073e-12	0.2976	0.451	0.354	6.26733e-08	PKD-CNT	ABI1
HSP90B1	3.32289e-12	0.334183	0.34	0.242	9.29413e-08	PKD-CNT	HSP90B1
BCL21	6.04046e-12	0.372554	0.654	0.565	1.68952e-07	PKD-CNT	BCL2
FARP1	6.84476e-12	0.323005	0.812	0.765	1.91448e-07	PKD-CNT	FARP1
ARHGEF10	7.52343e-12	0.281547	0.233	0.155	2.1043e-07	PKD-CNT	ARHGEF10
JAZF1	7.8822e-12	0.268739	0.304	0.214	2.20465e-07	PKD-CNT	JAZF1
STK38L	7.94155e-12	0.281295	0.26	0.177	2.22125e-07	PKD-CNT	STK38L
CNN31	8.65127e-12	0.291024	0.313	0.224	2.41976e-07	PKD-CNT	CNN3
SHTN1	8.96948e-12	0.305657	0.375	0.285	2.50876e-07	PKD-CNT	SHTN1
MALT1	9.53772e-12	0.490862	0.451	0.362	2.6677e-07	PKD-CNT	MALT1
ELOVL71	1.07186e-11	0.33786	0.392	0.303	2.998e-07	PKD-CNT	ELOVL7
SMAD71	1.46053e-11	0.258079	0.16	0.096	4.0851e-07	PKD-CNT	SMAD7
USP32	1.52629e-11	0.28093	0.487	0.389	4.26904e-07	PKD-CNT	USP32
UBTD2	2.33467e-11	0.283639	0.235	0.159	6.53007e-07	PKD-CNT	UBTD2
SHROOM3	3.52388e-11	0.347437	0.746	0.668	9.85629e-07	PKD-CNT	SHROOM3
ATP13A3	4.57267e-11	0.317844	0.498	0.4	1.27898e-06	PKD-CNT	ATP13A3
TENM3	5.40857e-11	0.274675	0.168	0.103	1.51278e-06	PKD-CNT	TENM3
CPEB2	5.92101e-11	0.347812	0.449	0.362	1.65611e-06	PKD-CNT	CPEB2
ADGRG11	6.03704e-11	0.27175	0.266	0.184	1.68856e-06	PKD-CNT	ADGRG1
SGMS2	7.48728e-11	0.421674	0.325	0.246	2.09419e-06	PKD-CNT	SGMS2
TENM4	8.53542e-11	0.289254	0.118	0.067	2.38736e-06	PKD-CNT	TENM4
KPNA4	8.75094e-11	0.350478	0.359	0.278	2.44764e-06	PKD-CNT	KPNA4
TANK	1.25905e-10	0.270468	0.446	0.355	3.52156e-06	PKD-CNT	TANK
WDR43	1.31117e-10	0.34337	0.29	0.214	3.66733e-06	PKD-CNT	WDR43
SMURF1	1.50523e-10	0.310911	0.547	0.457	4.21012e-06	PKD-CNT	SMURF1
EPHB2	1.63838e-10	0.302653	0.183	0.118	4.58256e-06	PKD-CNT	EPHB2
DGKD	1.68196e-10	0.336399	0.184	0.119	4.70446e-06	PKD-CNT	DGKD
MIB1	1.86377e-10	0.306563	0.425	0.34	5.21297e-06	PKD-CNT	MIB1
ZNF462	2.20548e-10	0.29714	0.24	0.167	6.16874e-06	PKD-CNT	ZNF462
IQGAP1	3.24273e-10	0.264717	0.583	0.498	9.06991e-06	PKD-CNT	IQGAP1
ASTN21	3.33031e-10	0.443179	0.329	0.255	9.31487e-06	PKD-CNT	ASTN2
FERMT21	3.3653e-10	0.323928	0.468	0.383	9.41275e-06	PKD-CNT	FERMT2
FAT1	3.70798e-10	0.378479	0.658	0.589	1.03712e-05	PKD-CNT	FAT1
NFKB1	4.01618e-10	0.303654	0.38	0.293	1.12333e-05	PKD-CNT	NFKB1
SPATS2L	4.35503e-10	0.298	0.531	0.445	1.2181e-05	PKD-CNT	SPATS2L
SNRNP70	4.67905e-10	0.290498	0.385	0.293	1.30873e-05	PKD-CNT	SNRNP70
SPIRE11	5.14343e-10	0.296534	0.66	0.596	1.43862e-05	PKD-CNT	SPIRE1
CTNNB1	5.27463e-10	0.260126	0.341	0.256	1.47531e-05	PKD-CNT	CTNNB1
CAMSAP1	5.39909e-10	0.284711	0.224	0.153	1.51012e-05	PKD-CNT	CAMSAP1
CLASP11	5.48723e-10	0.379625	0.653	0.595	1.53478e-05	PKD-CNT	CLASP1
TSC22D21	6.4267e-10	0.300134	0.477	0.393	1.79755e-05	PKD-CNT	TSC22D2
CACNA2D1	6.51277e-10	0.295377	0.49	0.395	1.82162e-05	PKD-CNT	CACNA2D1
PITPNB	7.36726e-10	0.323242	0.442	0.357	2.06062e-05	PKD-CNT	PITPNB
RHEB	7.39242e-10	0.289632	0.316	0.236	2.06766e-05	PKD-CNT	RHEB
CBL	9.79675e-10	0.329103	0.253	0.184	2.74015e-05	PKD-CNT	CBL
ABCB1	1.03085e-09	0.302255	0.378	0.29	2.88329e-05	PKD-CNT	ABCB1
LATS21	1.0734e-09	0.268226	0.343	0.265	3.00231e-05	PKD-CNT	LATS2
EFCAB13	1.29332e-09	0.439413	0.289	0.219	3.61741e-05	PKD-CNT	EFCAB13
MIR181A2HG	1.73553e-09	0.259968	0.15	0.095	4.85428e-05	PKD-CNT	MIR181A2HG
TMBIM6	1.84251e-09	0.255675	0.369	0.283	5.1535e-05	PKD-CNT	TMBIM6
BNC2	1.85043e-09	0.333158	0.537	0.451	5.17565e-05	PKD-CNT	BNC2
BDKRB2	1.89114e-09	0.265762	0.127	0.076	5.28952e-05	PKD-CNT	BDKRB2
MYO1D	1.91502e-09	0.251083	0.674	0.596	5.35632e-05	PKD-CNT	MYO1D
NECTIN2	1.93122e-09	0.274839	0.277	0.203	5.40163e-05	PKD-CNT	NECTIN2
TTC28	1.93278e-09	0.297805	0.601	0.519	5.40599e-05	PKD-CNT	TTC28
UCHL3	2.10011e-09	0.271744	0.176	0.117	5.87401e-05	PKD-CNT	UCHL3
SMAD3	3.1876e-09	0.25378	0.78	0.726	8.91571e-05	PKD-CNT	SMAD3
RASA2	3.38208e-09	0.261726	0.596	0.529	9.45968e-05	PKD-CNT	RASA2
NTN4	3.50328e-09	0.415518	0.374	0.295	9.79868e-05	PKD-CNT	NTN4
DOCK4	3.75958e-09	0.250976	0.295	0.219	0.000105156	PKD-CNT	DOCK4
ABCC1	4.31415e-09	0.310837	0.292	0.218	0.000120667	PKD-CNT	ABCC1
ALPK3	8.58072e-09	0.258577	0.132	0.083	0.000240003	PKD-CNT	ALPK3
HABP4	9.36205e-09	0.281005	0.242	0.176	0.000261856	PKD-CNT	HABP4
AMOTL1	9.49756e-09	0.25644	0.27	0.199	0.000265647	PKD-CNT	AMOTL1
FGD6	1.28536e-08	0.322799	0.323	0.249	0.000359515	PKD-CNT	FGD6
HDAC7	1.29952e-08	0.274801	0.306	0.232	0.000363476	PKD-CNT	HDAC7
COL27A1	1.31356e-08	0.319284	0.288	0.218	0.000367403	PKD-CNT	COL27A1
DSCAML11	1.42554e-08	0.307326	0.184	0.127	0.000398723	PKD-CNT	DSCAML1
ITPKC	1.6317e-08	0.346851	0.133	0.083	0.000456387	PKD-CNT	ITPKC
NPC1	1.94525e-08	0.272678	0.415	0.333	0.000544087	PKD-CNT	NPC1
NIBAN2	1.99486e-08	0.278736	0.259	0.187	0.000557963	PKD-CNT	NIBAN2
TUSC3	2.03389e-08	0.267766	0.386	0.313	0.00056888	PKD-CNT	TUSC3
PARVA	2.26628e-08	0.294985	0.356	0.285	0.000633878	PKD-CNT	PARVA
ZCCHC14	2.33465e-08	0.272953	0.281	0.214	0.000653003	PKD-CNT	ZCCHC14
TJP2	2.59748e-08	0.297835	0.548	0.475	0.000726515	PKD-CNT	TJP2
FAM133B	2.71903e-08	0.268161	0.533	0.453	0.000760514	PKD-CNT	FAM133B
ADAM9	3.83496e-08	0.304041	0.437	0.37	0.00107264	PKD-CNT	ADAM9
LINC02341	3.85369e-08	0.25929	0.111	0.066	0.00107788	PKD-CNT	LINC02341
ARHGAP32	3.9139e-08	0.279439	0.565	0.5	0.00109472	PKD-CNT	ARHGAP32
ARSJ	6.0441e-08	0.27046	0.37	0.297	0.00169054	PKD-CNT	ARSJ
MTMR3	6.14617e-08	0.266495	0.41	0.338	0.00171908	PKD-CNT	MTMR3
LHX1-DT	6.25745e-08	0.255506	0.232	0.17	0.00175021	PKD-CNT	LHX1-DT
RERG	6.94817e-08	0.29259	0.319	0.248	0.0019434	PKD-CNT	RERG
CLIP1	7.8674e-08	0.259167	0.614	0.546	0.00220051	PKD-CNT	CLIP1
TMCC1	8.99407e-08	0.300812	0.673	0.627	0.00251564	PKD-CNT	TMCC1
PTPN14	9.50586e-08	0.264909	0.568	0.512	0.00265879	PKD-CNT	PTPN14
RYBP	1.07711e-07	0.30544	0.36	0.292	0.00301269	PKD-CNT	RYBP
MAN2A11	1.3218e-07	0.255067	0.518	0.447	0.00369707	PKD-CNT	MAN2A1
DUSP16	1.38976e-07	0.278393	0.275	0.211	0.00388717	PKD-CNT	DUSP16
ACSL4	1.64059e-07	0.269078	0.674	0.61	0.00458874	PKD-CNT	ACSL4
SLC1A11	2.54673e-07	0.295367	0.219	0.164	0.00712321	PKD-CNT	SLC1A1
SHB	3.05381e-07	0.255829	0.407	0.336	0.00854151	PKD-CNT	SHB
NEXN	3.94112e-07	0.261899	0.107	0.067	0.0110233	PKD-CNT	NEXN
DCBLD2	4.34367e-07	0.410422	0.208	0.153	0.0121492	PKD-CNT	DCBLD2
GALNT141	4.7003e-07	0.307686	0.327	0.263	0.0131467	PKD-CNT	GALNT14
EEPD11	5.01145e-07	0.297801	0.168	0.117	0.014017	PKD-CNT	EEPD1
NRXN3	8.70017e-07	0.327833	0.141	0.096	0.0243344	PKD-CNT	NRXN3
AGPS	8.88307e-07	0.251579	0.302	0.242	0.024846	PKD-CNT	AGPS
AP3D1	9.44056e-07	0.265082	0.341	0.279	0.0264052	PKD-CNT	AP3D1
HLA-A	1.33824e-06	0.283591	0.261	0.203	0.0374306	PKD-CNT	HLA-A
ARHGAP21	1.50771e-06	0.355921	0.458	0.397	0.0421707	PKD-CNT	ARHGAP21
SH3BP41	1.91053e-06	0.296506	0.243	0.188	0.0534375	PKD-CNT	SH3BP4
PLS3	2.31771e-06	0.302464	0.38	0.319	0.0648262	PKD-CNT	PLS3
SNX10	3.04284e-06	0.306425	0.265	0.212	0.0851081	PKD-CNT	SNX10
OSBPL31	3.29325e-06	0.262542	0.584	0.527	0.0921123	PKD-CNT	OSBPL3
CPVL1	6.71312e-06	0.290657	0.25	0.199	0.187766	PKD-CNT	CPVL
GPR39	7.40536e-06	0.261364	0.364	0.308	0.207128	PKD-CNT	GPR39
GALNT10	8.8625e-06	0.273781	0.236	0.187	0.247884	PKD-CNT	GALNT10
RAP1A	1.15197e-05	0.262148	0.406	0.349	0.322205	PKD-CNT	RAP1A
RBMS2	1.17095e-05	0.255648	0.329	0.275	0.327515	PKD-CNT	RBMS2
SEMA6D	1.58924e-05	0.408928	0.204	0.159	0.444512	PKD-CNT	SEMA6D
CUEDC1	3.66314e-05	0.253849	0.245	0.197	1	PKD-CNT	CUEDC1
ADAMTS3	3.75728e-05	0.277369	0.259	0.205	1	PKD-CNT	ADAMTS3
REEP3	9.89841e-05	0.26466	0.405	0.363	1	PKD-CNT	REEP3
EIF2AK3	0.000111917	0.320451	0.371	0.329	1	PKD-CNT	EIF2AK3
FAM102A	0.000187499	0.294667	0.31	0.264	1	PKD-CNT	FAM102A
ITGA6	0.00970444	0.25573	0.35	0.319	1	PKD-CNT	ITGA6
SCNN1G	0	1.54429	0.833	0.353	0	N-PC	SCNN1G
PWRN1	0	1.38287	0.917	0.617	0	N-PC	PWRN1
AC099482.1	0	1.14099	0.429	0.099	0	N-PC	AC099482.1
AC093912.1	3.38133e-303	1.5968	0.724	0.344	9.45758e-299	N-PC	AC093912.1
PAPPA	9.2973e-285	0.99271	0.944	0.725	2.60045e-280	N-PC	PAPPA
PRKAG2	1.53597e-265	0.97287	0.944	0.741	4.2961e-261	N-PC	PRKAG2
MECOM	5.54169e-245	0.566483	0.999	0.991	1.55001e-240	N-PC	MECOM
RALYL1	3.78594e-231	0.890724	0.884	0.555	1.05893e-226	N-PC	RALYL
SCNN1B	3.60983e-224	0.952593	0.567	0.233	1.00967e-219	N-PC	SCNN1B
AQP2	1.17284e-218	0.907245	0.593	0.262	3.28042e-214	N-PC	AQP2
PLCL2	1.72845e-217	0.963013	0.797	0.474	4.83447e-213	N-PC	PLCL2
DLG2	4.27525e-217	0.939039	0.934	0.748	1.19579e-212	N-PC	DLG2
BMPR1B1	2.89631e-212	1.13601	0.814	0.506	8.10097e-208	N-PC	BMPR1B
FRAS11	2.30871e-202	0.805703	0.956	0.79	6.45745e-198	N-PC	FRAS1
TOX	1.79726e-199	0.846056	0.867	0.56	5.02692e-195	N-PC	TOX
TRPM31	5.69216e-197	1.00726	0.827	0.514	1.5921e-192	N-PC	TRPM3
COL4A5	5.66496e-196	0.841602	0.796	0.477	1.58449e-191	N-PC	COL4A5
LINC01482	3.04631e-185	0.906353	0.628	0.308	8.52052e-181	N-PC	LINC01482
MIR99AHG	8.66926e-182	0.785472	0.851	0.581	2.42479e-177	N-PC	MIR99AHG
GLIS3	1.24737e-171	0.599414	0.99	0.947	3.48888e-167	N-PC	GLIS3
RBPMS	5.15352e-171	0.542594	0.991	0.942	1.44144e-166	N-PC	RBPMS
PDE10A	1.05973e-168	1.11778	0.915	0.759	2.96406e-164	N-PC	PDE10A
ROR2	2.75106e-159	0.749976	0.605	0.294	7.69471e-155	N-PC	ROR2
MOB1B	3.32516e-157	0.726611	0.82	0.542	9.30046e-153	N-PC	MOB1B
AC005208.11	2.18234e-154	0.868778	0.612	0.337	6.10401e-150	N-PC	AC005208.1
PDE7B	3.14752e-147	0.680551	0.912	0.718	8.80361e-143	N-PC	PDE7B
SGPP11	1.08763e-144	0.64295	0.736	0.443	3.04209e-140	N-PC	SGPP1
FAM155A1	3.02226e-144	1.00278	0.678	0.44	8.45327e-140	N-PC	FAM155A
GATA3	4.20594e-144	0.680715	0.841	0.574	1.1764e-139	N-PC	GATA3
THSD4	4.77137e-144	0.653324	0.841	0.594	1.33455e-139	N-PC	THSD4
PDE1A	6.98873e-141	0.68271	0.919	0.736	1.95475e-136	N-PC	PDE1A
COL4A61	3.60038e-138	0.743009	0.406	0.169	1.00703e-133	N-PC	COL4A6
AQP3	3.89614e-138	0.575722	0.484	0.216	1.08975e-133	N-PC	AQP3
ATP1B3	2.10397e-137	0.782754	0.857	0.612	5.88481e-133	N-PC	ATP1B3
SLC4A4	3.1636e-137	0.783317	0.64	0.369	8.84858e-133	N-PC	SLC4A4
PDE4D1	6.8513e-134	0.365704	1	0.993	1.91631e-129	N-PC	PDE4D
CDKL1	3.12594e-132	0.728497	0.547	0.291	8.74326e-128	N-PC	CDKL1
FXYD4	9.02314e-131	0.534891	0.601	0.302	2.52377e-126	N-PC	FXYD4
ANK3	1.65249e-128	0.56113	0.975	0.916	4.62202e-124	N-PC	ANK3
ADAMTS9-AS2	3.8875e-128	0.540459	0.972	0.891	1.08733e-123	N-PC	ADAMTS9-AS2
ARG2	1.46407e-123	0.82824	0.394	0.173	4.09501e-119	N-PC	ARG2
SPRY4-AS1	8.93605e-123	0.638304	0.371	0.152	2.49941e-118	N-PC	SPRY4-AS1
CADPS21	1.30868e-120	0.603262	0.973	0.863	3.66038e-116	N-PC	CADPS2
LINC00882	1.36258e-119	0.845273	0.49	0.253	3.81114e-115	N-PC	LINC00882
SOX51	5.94876e-119	0.573452	0.865	0.603	1.66387e-114	N-PC	SOX5
KCNJ16	2.72386e-118	0.603165	0.935	0.8	7.61865e-114	N-PC	KCNJ16
TCF7L1	4.08808e-118	0.765799	0.486	0.245	1.14344e-113	N-PC	TCF7L1
IL1RAPL2	4.52969e-118	1.13081	0.41	0.198	1.26695e-113	N-PC	IL1RAPL2
AC093583.1	1.06011e-117	0.611596	0.229	0.071	2.96514e-113	N-PC	AC093583.1
AKT3	1.00615e-114	0.562838	0.878	0.697	2.81421e-110	N-PC	AKT3
STARD131	2.25498e-109	0.699374	0.781	0.541	6.30719e-105	N-PC	STARD13
AC064875.1	3.34057e-109	0.60309	0.246	0.084	9.34357e-105	N-PC	AC064875.1
CCSER11	1.06011e-108	0.383288	0.991	0.947	2.96513e-104	N-PC	CCSER1
BANP	1.8181e-108	0.694911	0.483	0.251	5.08523e-104	N-PC	BANP
AL138828.1	2.53739e-107	0.54056	0.319	0.131	7.09707e-103	N-PC	AL138828.1
BTG2	1.04421e-106	0.737689	0.397	0.189	2.92065e-102	N-PC	BTG2
SH3BP5	2.74138e-106	0.79806	0.401	0.195	7.66765e-102	N-PC	SH3BP5
NR2F2	1.58331e-105	0.539226	0.489	0.256	4.42852e-101	N-PC	NR2F2
AC004594.11	2.1537e-104	0.739357	0.364	0.168	6.02389e-100	N-PC	AC004594.1
AC011586.21	5.93281e-103	0.603309	0.558	0.314	1.65941e-98	N-PC	AC011586.2
PKIA	3.01568e-102	0.673627	0.3	0.122	8.43486e-98	N-PC	PKIA
PGAP1	3.17456e-102	0.682388	0.411	0.197	8.87924e-98	N-PC	PGAP1
ERC1	3.514e-102	0.549945	0.913	0.77	9.82867e-98	N-PC	ERC1
SGCD	5.96821e-102	0.970151	0.441	0.232	1.66931e-97	N-PC	SGCD
WDR721	3.89559e-101	0.509214	0.874	0.653	1.0896e-96	N-PC	WDR72
MSR11	5.01129e-101	0.627368	0.561	0.326	1.40166e-96	N-PC	MSR1
C11orf80	8.02628e-101	0.543436	0.846	0.642	2.24495e-96	N-PC	C11orf80
SLC38A1	2.61035e-100	0.598188	0.745	0.502	7.30114e-96	N-PC	SLC38A1
PLEKHA2	4.86984e-99	0.632682	0.668	0.432	1.36209e-94	N-PC	PLEKHA2
GRIN2B	1.17835e-98	0.515125	0.172	0.048	3.29584e-94	N-PC	GRIN2B
MED13L	3.8005e-98	0.449091	0.965	0.904	1.063e-93	N-PC	MED13L
NASP	1.03586e-97	0.50487	0.469	0.244	2.89729e-93	N-PC	NASP
AL137024.1	1.62222e-97	0.447765	0.222	0.076	4.53735e-93	N-PC	AL137024.1
SLC11A2	4.77165e-95	0.55709	0.602	0.367	1.33463e-90	N-PC	SLC11A2
RDH10-AS1	6.38138e-95	0.483319	0.226	0.08	1.78487e-90	N-PC	RDH10-AS1
AL049779.4	3.03664e-94	0.593696	0.184	0.057	8.49347e-90	N-PC	AL049779.4
PTPN131	5.50787e-93	0.508115	0.893	0.705	1.54055e-88	N-PC	PTPN13
LAMB1	5.50761e-91	0.518966	0.874	0.68	1.54048e-86	N-PC	LAMB1
ELF5	2.12853e-90	0.377146	0.143	0.037	5.95349e-86	N-PC	ELF5
FYB2	3.64693e-90	0.605315	0.742	0.502	1.02005e-85	N-PC	FYB2
KCNJ151	4.03349e-90	0.561204	0.486	0.267	1.12817e-85	N-PC	KCNJ15
GALNT11	6.42871e-89	0.580923	0.708	0.479	1.79811e-84	N-PC	GALNT11
MYO5A1	1.49301e-87	0.552814	0.647	0.412	4.17594e-83	N-PC	MYO5A
ARL151	4.89809e-87	0.263532	0.968	0.866	1.36999e-82	N-PC	ARL15
KSR2	9.18199e-87	0.36117	0.792	0.524	2.5682e-82	N-PC	KSR2
FAM81A	1.86859e-86	0.506921	0.337	0.156	5.22644e-82	N-PC	FAM81A
CHGB	4.79979e-86	0.779302	0.162	0.049	1.3425e-81	N-PC	CHGB
ST6GAL1	1.10631e-85	0.458687	0.874	0.666	3.09435e-81	N-PC	ST6GAL1
SLC26A7	2.39167e-85	0.415525	0.504	0.276	6.68949e-81	N-PC	SLC26A7
NR2F2-AS1	3.17377e-84	0.533031	0.817	0.642	8.87703e-80	N-PC	NR2F2-AS1
TRHDE1	8.26704e-83	0.476989	0.725	0.49	2.31229e-78	N-PC	TRHDE
MPPED21	8.86482e-83	0.483059	0.837	0.618	2.47949e-78	N-PC	MPPED2
PTCSC3	2.96584e-82	0.339957	0.107	0.023	8.29544e-78	N-PC	PTCSC3
EYA31	1.44093e-81	0.485618	0.769	0.553	4.03029e-77	N-PC	EYA3
ADAMTSL3	2.89698e-81	0.510741	0.521	0.3	8.10284e-77	N-PC	ADAMTSL3
MCCC1	5.60791e-81	0.516027	0.564	0.349	1.56853e-76	N-PC	MCCC1
ST3GAL4	9.2978e-79	0.595905	0.367	0.187	2.60059e-74	N-PC	ST3GAL4
ABTB21	1.05747e-78	0.553313	0.912	0.756	2.95774e-74	N-PC	ABTB2
SYT9	2.54022e-78	0.362083	0.141	0.04	7.10501e-74	N-PC	SYT9
AL512662.2	4.94032e-78	0.444335	0.321	0.15	1.38181e-73	N-PC	AL512662.2
AC012409.2	2.4192e-77	0.427657	0.283	0.127	6.76649e-73	N-PC	AC012409.2
CYFIP2	4.01471e-76	0.6443	0.543	0.351	1.12291e-71	N-PC	CYFIP2
PNP	2.05803e-75	0.431016	0.248	0.104	5.75631e-71	N-PC	PNP
STXBP6	3.14025e-75	0.489866	0.256	0.11	8.78327e-71	N-PC	STXBP6
SLC45A4	4.09911e-75	0.570012	0.702	0.484	1.14652e-70	N-PC	SLC45A4
PDK4	5.98979e-75	0.976474	0.696	0.515	1.67534e-70	N-PC	PDK4
DCUN1D1	7.25479e-75	0.512584	0.437	0.246	2.02916e-70	N-PC	DCUN1D1
TRPS1	1.00591e-74	0.477996	0.904	0.786	2.81352e-70	N-PC	TRPS1
SIM1	1.03506e-74	0.451554	0.637	0.406	2.89505e-70	N-PC	SIM1
CRYBG11	7.66143e-74	0.443922	0.727	0.498	2.1429e-69	N-PC	CRYBG1
UGT3A1	9.68537e-74	0.3621	0.247	0.103	2.709e-69	N-PC	UGT3A1
SLC44A1	1.33107e-73	0.436531	0.757	0.551	3.72299e-69	N-PC	SLC44A1
PTGER31	1.56317e-73	0.320436	0.662	0.427	4.37219e-69	N-PC	PTGER3
SOBP	9.80116e-73	0.557263	0.485	0.285	2.74138e-68	N-PC	SOBP
LINC02532	1.28229e-71	0.359681	0.947	0.818	3.58655e-67	N-PC	LINC02532
DTNB	1.08815e-70	0.447436	0.611	0.396	3.04356e-66	N-PC	DTNB
SORCS2	1.87409e-70	0.43597	0.36	0.183	5.24182e-66	N-PC	SORCS2
BHMT	3.06869e-70	0.623925	0.374	0.204	8.58314e-66	N-PC	BHMT
PTH2R1	1.35119e-69	0.356807	0.959	0.824	3.77927e-65	N-PC	PTH2R
EML6	3.32326e-69	0.492996	0.365	0.193	9.29515e-65	N-PC	EML6
IPCEF11	1.12536e-68	0.466218	0.588	0.378	3.14763e-64	N-PC	IPCEF1
CHPT11	2.65178e-67	0.452903	0.507	0.307	7.41702e-63	N-PC	CHPT1
FGF12	3.58983e-65	0.706756	0.183	0.072	1.00408e-60	N-PC	FGF12
KCNJ31	4.98716e-65	0.418357	0.539	0.337	1.39491e-60	N-PC	KCNJ3
NPAP1	8.89882e-65	0.283929	0.126	0.038	2.489e-60	N-PC	NPAP1
RDH10	1.15904e-64	0.455756	0.483	0.29	3.24184e-60	N-PC	RDH10
RAPH1	2.53553e-64	0.44342	0.647	0.436	7.09187e-60	N-PC	RAPH1
TPST1	3.53566e-64	0.466156	0.794	0.606	9.88923e-60	N-PC	TPST1
ABCB11	5.20659e-64	0.396303	0.453	0.265	1.45628e-59	N-PC	ABCB1
MAP3K15	1.32884e-63	0.436542	0.399	0.221	3.71678e-59	N-PC	MAP3K15
ABCC5	3.30544e-63	0.370995	0.516	0.32	9.24531e-59	N-PC	ABCC5
DCPS	2.37173e-62	0.386144	0.228	0.101	6.63374e-58	N-PC	DCPS
STAM	2.63931e-62	0.408164	0.46	0.274	7.38215e-58	N-PC	STAM
STK33	3.02923e-62	0.404395	0.788	0.596	8.47275e-58	N-PC	STK33
PIK3C2G1	3.37226e-62	0.291218	0.888	0.674	9.4322e-58	N-PC	PIK3C2G
KCTD8	7.96667e-62	0.441166	0.642	0.43	2.22828e-57	N-PC	KCTD8
PRKN1	1.39089e-61	0.456763	0.887	0.756	3.89032e-57	N-PC	PRKN
CLDN10	2.05062e-61	0.476008	0.37	0.208	5.73558e-57	N-PC	CLDN10
ZC3HAV1	1.74208e-60	0.65401	0.384	0.224	4.87261e-56	N-PC	ZC3HAV1
CARMIL1	1.82742e-60	0.400311	0.837	0.667	5.11129e-56	N-PC	CARMIL1
UNC13C	3.25059e-60	0.490166	0.384	0.217	9.0919e-56	N-PC	UNC13C
SUSD1	1.78705e-59	0.403401	0.631	0.43	4.99837e-55	N-PC	SUSD1
AFF1	1.91101e-58	0.375379	0.924	0.831	5.34511e-54	N-PC	AFF1
ATP11C	4.98945e-58	0.477345	0.435	0.263	1.39555e-53	N-PC	ATP11C
KAZN	1.01832e-57	0.329393	0.989	0.946	2.84824e-53	N-PC	KAZN
LINC017881	1.93279e-57	0.413757	0.257	0.125	5.40603e-53	N-PC	LINC01788
TMEM245	7.02189e-57	0.363439	0.718	0.515	1.96402e-52	N-PC	TMEM245
SMIM5	3.23859e-56	0.318352	0.301	0.154	9.05834e-52	N-PC	SMIM5
TRPV4	3.89497e-56	0.372961	0.436	0.26	1.08942e-51	N-PC	TRPV4
PRR5L	6.7598e-56	0.322764	0.181	0.075	1.89072e-51	N-PC	PRR5L
HMGCS21	3.49726e-55	0.287335	0.32	0.165	9.78182e-51	N-PC	HMGCS2
FAM171A11	7.72782e-55	0.335023	0.583	0.382	2.16147e-50	N-PC	FAM171A1
PRDM16-DT1	3.57759e-54	0.344223	0.315	0.168	1.00065e-49	N-PC	PRDM16-DT
SEPTIN11	5.13937e-54	0.407262	0.666	0.48	1.43748e-49	N-PC	SEPTIN11
DZIP3	9.55887e-54	0.392716	0.4	0.235	2.67362e-49	N-PC	DZIP3
NFIB	1.60198e-53	0.366719	0.88	0.759	4.48073e-49	N-PC	NFIB
SPAG17	2.68401e-53	0.323841	0.45	0.269	7.50717e-49	N-PC	SPAG17
IQGAP21	2.80309e-53	0.362074	0.405	0.241	7.84023e-49	N-PC	IQGAP2
GAREM1	3.00025e-53	0.365078	0.917	0.798	8.39171e-49	N-PC	GAREM1
DAB1	3.08724e-53	0.421374	0.605	0.417	8.635e-49	N-PC	DAB1
LINC01876	3.34804e-53	0.391627	0.441	0.267	9.36446e-49	N-PC	LINC01876
SCIN	5.26023e-53	0.37926	0.833	0.665	1.47129e-48	N-PC	SCIN
WWTR1	6.30391e-53	0.422167	0.836	0.692	1.7632e-48	N-PC	WWTR1
LHFPL3	9.39744e-53	0.341674	0.237	0.115	2.62846e-48	N-PC	LHFPL3
FGD31	9.79547e-53	0.287866	0.19	0.081	2.73979e-48	N-PC	FGD3
CDK61	1.1727e-52	0.414856	0.682	0.497	3.28003e-48	N-PC	CDK6
LYPD6B	5.00924e-52	0.343245	0.492	0.305	1.40109e-47	N-PC	LYPD6B
ACACB	6.43147e-52	0.372675	0.682	0.474	1.79888e-47	N-PC	ACACB
SYK	1.22374e-51	0.358926	0.381	0.224	3.42281e-47	N-PC	SYK
NRCAM1	2.52723e-51	0.389654	0.493	0.314	7.06866e-47	N-PC	NRCAM
FREM11	2.87283e-51	0.330913	0.707	0.496	8.0353e-47	N-PC	FREM1
PAPSS21	3.47004e-51	0.340856	0.484	0.302	9.70571e-47	N-PC	PAPSS2
LINC00278	5.39725e-51	0.512578	0.442	0.285	1.50961e-46	N-PC	LINC00278
SLC38A4	5.96919e-51	0.287606	0.18	0.077	1.66958e-46	N-PC	SLC38A4
CSGALNACT1	8.52139e-51	0.441131	0.839	0.743	2.38343e-46	N-PC	CSGALNACT1
SNRPN	9.54182e-51	0.412776	0.257	0.131	2.66885e-46	N-PC	SNRPN
CCDC88C	2.69791e-50	0.354833	0.253	0.128	7.54606e-46	N-PC	CCDC88C
CYS1	3.9675e-50	0.350734	0.437	0.269	1.10971e-45	N-PC	CYS1
ARL17A	5.11793e-50	0.274606	0.238	0.116	1.43148e-45	N-PC	ARL17A
THSD7A1	6.60949e-50	0.526426	0.818	0.667	1.84867e-45	N-PC	THSD7A
LINC01725	6.84761e-50	0.371231	0.611	0.422	1.91528e-45	N-PC	LINC01725
CA2	1.10014e-49	0.324556	0.307	0.167	3.07709e-45	N-PC	CA2
AQP7	1.23665e-49	0.338762	0.294	0.155	3.45891e-45	N-PC	AQP7
PLEKHA5	1.72714e-49	0.378058	0.91	0.806	4.83082e-45	N-PC	PLEKHA5
BAZ2B	3.26101e-49	0.336438	0.894	0.784	9.12106e-45	N-PC	BAZ2B
PACRG	1.30029e-48	0.33926	0.644	0.455	3.63692e-44	N-PC	PACRG
SHCBP1	1.46831e-48	0.299527	0.241	0.119	4.10687e-44	N-PC	SHCBP1
GRIP1	1.9671e-48	0.391976	0.904	0.775	5.50198e-44	N-PC	GRIP1
AL022068.1	3.20382e-48	0.407845	0.201	0.094	8.9611e-44	N-PC	AL022068.1
GNGT1	3.81637e-48	0.436995	0.342	0.2	1.06744e-43	N-PC	GNGT1
MTR1	4.86156e-48	0.340611	0.781	0.605	1.35978e-43	N-PC	MTR
LAMB4	5.27137e-48	0.275187	0.139	0.054	1.4744e-43	N-PC	LAMB4
CREM	1.46985e-47	0.390317	0.637	0.456	4.11118e-43	N-PC	CREM
MGAT4A	1.74062e-47	0.372272	0.412	0.255	4.86852e-43	N-PC	MGAT4A
AC061958.1	2.86564e-47	0.280813	0.152	0.061	8.01518e-43	N-PC	AC061958.1
FER	3.61585e-47	0.30444	0.889	0.769	1.01135e-42	N-PC	FER
HOXD3	6.63329e-47	0.301154	0.554	0.367	1.85533e-42	N-PC	HOXD3
KLHL2	7.98507e-47	0.342866	0.452	0.287	2.23342e-42	N-PC	KLHL2
PRPS21	1.26636e-46	0.325504	0.187	0.085	3.54201e-42	N-PC	PRPS2
B4GALT1	5.38357e-46	0.352904	0.481	0.313	1.50578e-41	N-PC	B4GALT1
PPFIA2	7.65407e-46	0.332984	0.262	0.139	2.14084e-41	N-PC	PPFIA2
MAPK10	9.98941e-46	0.29612	0.965	0.879	2.79404e-41	N-PC	MAPK10
EYA4	2.42375e-45	0.602732	0.393	0.252	6.77923e-41	N-PC	EYA4
FAM102B	2.72338e-45	0.270658	0.156	0.066	7.6173e-41	N-PC	FAM102B
HDAC4	3.51756e-45	0.307157	0.865	0.697	9.83861e-41	N-PC	HDAC4
JAM3	3.94261e-45	0.260226	0.142	0.057	1.10275e-40	N-PC	JAM3
CTSH	4.8099e-45	0.264618	0.292	0.161	1.34533e-40	N-PC	CTSH
AC074033.1	1.07938e-44	0.258829	0.159	0.068	3.01902e-40	N-PC	AC074033.1
MAP4K5	1.16025e-44	0.347097	0.644	0.472	3.24522e-40	N-PC	MAP4K5
AC068051.1	3.03013e-44	0.388617	0.284	0.157	8.47526e-40	N-PC	AC068051.1
LCORL	3.30541e-44	0.37812	0.586	0.423	9.24524e-40	N-PC	LCORL
IL1RAPL11	6.09803e-44	0.461842	0.36	0.22	1.70562e-39	N-PC	IL1RAPL1
AC004540.1	1.64936e-43	0.271521	0.298	0.164	4.61325e-39	N-PC	AC004540.1
SLC9A41	1.82174e-43	0.378647	0.318	0.183	5.0954e-39	N-PC	SLC9A4
ZNF10	5.00217e-43	0.361128	0.518	0.349	1.39911e-38	N-PC	ZNF10
STXBP5	5.15266e-43	0.322879	0.67	0.496	1.4412e-38	N-PC	STXBP5
DUSP6	5.42442e-43	0.291675	0.281	0.154	1.51721e-38	N-PC	DUSP6
PGM5	1.44935e-42	0.279454	0.281	0.154	4.05382e-38	N-PC	PGM5
ATF6	1.45382e-42	0.38666	0.671	0.504	4.06632e-38	N-PC	ATF6
IQUB	3.49868e-42	0.288393	0.332	0.193	9.78582e-38	N-PC	IQUB
ADGRL21	6.71563e-42	0.292607	0.766	0.581	1.87836e-37	N-PC	ADGRL2
AHI1	1.74212e-41	0.310772	0.85	0.704	4.87271e-37	N-PC	AHI1
RIMBP2	2.16905e-41	0.373085	0.347	0.212	6.06683e-37	N-PC	RIMBP2
NFAT5	2.21453e-41	0.285521	0.957	0.884	6.19404e-37	N-PC	NFAT5
CACNA2D11	5.11854e-41	0.307533	0.54	0.374	1.43166e-36	N-PC	CACNA2D1
ZNF676	5.61471e-41	0.28481	0.295	0.168	1.57043e-36	N-PC	ZNF676
SHB1	6.97171e-41	0.390633	0.467	0.316	1.94999e-36	N-PC	SHB
SLC38A111	7.16507e-41	0.428406	0.405	0.259	2.00407e-36	N-PC	SLC38A11
GMNN	7.56208e-41	0.324224	0.23	0.121	2.11511e-36	N-PC	GMNN
TGS1	7.57988e-41	0.292774	0.3	0.171	2.12009e-36	N-PC	TGS1
MNS1	2.02465e-40	0.308759	0.273	0.152	5.66294e-36	N-PC	MNS1
NRAD1	2.07674e-40	0.28348	0.196	0.096	5.80865e-36	N-PC	NRAD1
TTTY10	5.7191e-40	0.272381	0.185	0.09	1.59963e-35	N-PC	TTTY10
LINC02406	6.22551e-40	0.251797	0.153	0.068	1.74127e-35	N-PC	LINC02406
H3F3B	9.31034e-40	0.320777	0.311	0.182	2.6041e-35	N-PC	H3F3B
WDFY21	1.04864e-39	0.303888	0.484	0.325	2.93304e-35	N-PC	WDFY2
NOS1AP	1.05146e-39	0.32108	0.787	0.621	2.94095e-35	N-PC	NOS1AP
SNHG14	1.23956e-39	0.268843	0.928	0.828	3.46704e-35	N-PC	SNHG14
PHTF21	2.48054e-39	0.34487	0.456	0.306	6.93806e-35	N-PC	PHTF2
TRERF1	4.5343e-39	0.307574	0.274	0.157	1.26824e-34	N-PC	TRERF1
SLC23A2	6.52421e-39	0.259424	0.441	0.285	1.82482e-34	N-PC	SLC23A2
LPCAT2	7.52783e-39	0.307481	0.279	0.16	2.10553e-34	N-PC	LPCAT2
CMSS1	1.94334e-38	0.409967	0.613	0.454	5.43551e-34	N-PC	CMSS1
L2HGDH	2.36839e-38	0.273944	0.315	0.187	6.62439e-34	N-PC	L2HGDH
GRAMD1C	4.10637e-38	0.286042	0.43	0.281	1.14855e-33	N-PC	GRAMD1C
LINC02649	4.97914e-38	0.2979	0.477	0.31	1.39267e-33	N-PC	LINC02649
UACA	5.48336e-38	0.306364	0.717	0.564	1.5337e-33	N-PC	UACA
ZNF981	1.13346e-37	0.28466	0.386	0.24	3.1703e-33	N-PC	ZNF98
KITLG	1.60744e-37	0.455082	0.739	0.618	4.49602e-33	N-PC	KITLG
SCN3A	3.06689e-37	0.432535	0.495	0.346	8.57808e-33	N-PC	SCN3A
MAN1A11	5.00481e-37	0.359457	0.605	0.446	1.39984e-32	N-PC	MAN1A1
BACH2	5.33659e-37	0.381749	0.748	0.629	1.49264e-32	N-PC	BACH2
WDFY3	1.63582e-36	0.277326	0.832	0.71	4.5754e-32	N-PC	WDFY3
CLCN3	1.73317e-36	0.325172	0.474	0.327	4.84766e-32	N-PC	CLCN3
SAMD5	1.94278e-36	0.325309	0.602	0.439	5.43396e-32	N-PC	SAMD5
AC078881.1	2.93427e-36	0.253512	0.259	0.145	8.20716e-32	N-PC	AC078881.1
ZNF420	5.99393e-36	0.262312	0.294	0.174	1.6765e-31	N-PC	ZNF420
FILIP1L1	6.01778e-36	0.333302	0.252	0.145	1.68317e-31	N-PC	FILIP1L
SEMA6A	7.64673e-36	0.332325	0.436	0.288	2.13879e-31	N-PC	SEMA6A
FRY	7.7187e-36	0.275928	0.787	0.627	2.15892e-31	N-PC	FRY
MAN1C1	8.62898e-36	0.384107	0.24	0.135	2.41353e-31	N-PC	MAN1C1
HDAC8	1.08707e-35	0.29137	0.718	0.553	3.04053e-31	N-PC	HDAC8
MAGI3	1.82314e-35	0.283812	0.74	0.585	5.09932e-31	N-PC	MAGI3
HES11	2.30401e-35	0.409107	0.285	0.172	6.44433e-31	N-PC	HES1
MFF	2.89596e-35	0.251496	0.391	0.252	8.09999e-31	N-PC	MFF
TSBP1-AS1	3.25541e-35	0.295129	0.141	0.064	9.10539e-31	N-PC	TSBP1-AS1
HS6ST1	3.75015e-35	0.256754	0.415	0.267	1.04892e-30	N-PC	HS6ST1
ALOX12-AS1	4.30165e-35	0.269235	0.304	0.183	1.20317e-30	N-PC	ALOX12-AS1
LINC00535	5.41894e-35	0.347777	0.109	0.044	1.51568e-30	N-PC	LINC00535
ZFYVE16	2.1816e-34	0.271461	0.479	0.331	6.10193e-30	N-PC	ZFYVE16
PAPSS1	2.37236e-34	0.256573	0.353	0.222	6.63548e-30	N-PC	PAPSS1
ZNF331	3.43286e-34	0.762982	0.475	0.348	9.60171e-30	N-PC	ZNF331
UTY	4.34481e-34	0.312925	0.53	0.38	1.21524e-29	N-PC	UTY
PDE8B1	8.81758e-34	0.27519	0.439	0.292	2.46628e-29	N-PC	PDE8B
TCF4	1.82647e-33	0.290878	0.476	0.334	5.10864e-29	N-PC	TCF4
CNTN1	1.95823e-33	0.274212	0.105	0.043	5.47717e-29	N-PC	CNTN1
STARD13-AS1	2.32001e-33	0.275913	0.186	0.097	6.48906e-29	N-PC	STARD13-AS
SOX6	3.73826e-33	0.31615	0.851	0.727	1.04559e-28	N-PC	SOX6
PRTG	6.02598e-33	0.272859	0.277	0.166	1.68547e-28	N-PC	PRTG
MAPK14	8.82591e-33	0.28606	0.528	0.378	2.46861e-28	N-PC	MAPK14
AC013287.1	9.31371e-33	0.353185	0.209	0.114	2.60504e-28	N-PC	AC013287.1
IVNS1ABP	1.1601e-32	0.354133	0.639	0.499	3.24479e-28	N-PC	IVNS1ABP
AC009961.1	1.28054e-32	0.266569	0.175	0.09	3.58168e-28	N-PC	AC009961.1
GPM6B	1.61428e-32	0.27291	0.235	0.134	4.51514e-28	N-PC	GPM6B
RNF1501	2.28532e-32	0.282913	0.515	0.365	6.39205e-28	N-PC	RNF150
TMTC2	2.63306e-32	0.328845	0.881	0.769	7.36468e-28	N-PC	TMTC2
RASSF8	2.93142e-32	0.297539	0.524	0.378	8.1992e-28	N-PC	RASSF8
PDE3B1	3.65731e-32	0.420082	0.471	0.348	1.02295e-27	N-PC	PDE3B
ZNF141	4.39353e-32	0.392284	0.356	0.235	1.22887e-27	N-PC	ZNF141
AL033504.1	6.71807e-32	0.272665	0.504	0.356	1.87904e-27	N-PC	AL033504.1
MCTP1	7.59767e-32	0.252295	0.307	0.19	2.12507e-27	N-PC	MCTP1
MAP3K211	1.12884e-31	0.37151	0.415	0.284	3.15736e-27	N-PC	MAP3K21
SLC20A2	9.13208e-31	0.296766	0.734	0.576	2.55424e-26	N-PC	SLC20A2
ICA1	1.98523e-30	0.274325	0.606	0.452	5.5527e-26	N-PC	ICA1
VAV31	2.21738e-30	0.283632	0.677	0.533	6.202e-26	N-PC	VAV3
BRINP3	2.68934e-30	0.361615	0.161	0.083	7.52207e-26	N-PC	BRINP3
SPAG16	5.24888e-30	0.287407	0.708	0.566	1.46811e-25	N-PC	SPAG16
THRB	7.72615e-30	0.307633	0.675	0.522	2.161e-25	N-PC	THRB
MYH10	8.16046e-30	0.268032	0.628	0.48	2.28248e-25	N-PC	MYH10
SH3GL2	2.23585e-29	0.269067	0.368	0.243	6.25367e-25	N-PC	SH3GL2
SIK2	3.02577e-29	0.289411	0.841	0.705	8.46309e-25	N-PC	SIK2
SRGAP3	4.67057e-29	0.304608	0.573	0.422	1.30636e-24	N-PC	SRGAP3
PER1	1.76941e-28	0.255604	0.336	0.219	4.94904e-24	N-PC	PER1
MDFIC	1.97398e-28	0.266293	0.356	0.239	5.52122e-24	N-PC	MDFIC
TCF7L2	2.04796e-28	0.25646	0.751	0.607	5.72814e-24	N-PC	TCF7L2
PELI2	1.11258e-27	0.305042	0.558	0.417	3.11189e-23	N-PC	PELI2
FOS	3.44472e-27	0.265206	0.265	0.166	9.63487e-23	N-PC	FOS
BBOX1-AS1	3.8179e-27	0.273603	0.183	0.103	1.06787e-22	N-PC	BBOX1-AS1
DPH6-DT1	8.98863e-27	0.299326	0.367	0.249	2.51412e-22	N-PC	DPH6-DT
RPRD2	1.82389e-26	0.281891	0.573	0.429	5.10143e-22	N-PC	RPRD2
ATP6V1A	2.01982e-26	0.255749	0.444	0.317	5.64945e-22	N-PC	ATP6V1A
TFDP1	5.461e-26	0.264288	0.263	0.165	1.52744e-21	N-PC	TFDP1
GPRIN3	8.00883e-26	0.322781	0.431	0.306	2.24007e-21	N-PC	GPRIN3
KCNIP4	1.20617e-25	0.304474	0.926	0.927	3.37367e-21	N-PC	KCNIP4
KCNK131	2.0024e-25	0.327711	0.22	0.132	5.60072e-21	N-PC	KCNK13
NUAK2	4.09007e-25	0.378171	0.197	0.117	1.14399e-20	N-PC	NUAK2
STIM21	4.76594e-25	0.305967	0.509	0.38	1.33303e-20	N-PC	STIM2
GOT11	8.76016e-25	0.282191	0.306	0.204	2.45022e-20	N-PC	GOT1
KALRN1	1.01464e-24	0.304212	0.561	0.434	2.83794e-20	N-PC	KALRN
ALAS1	1.17072e-24	0.355323	0.107	0.051	3.27451e-20	N-PC	ALAS1
PTCHD1-AS	2.61345e-24	0.445445	0.323	0.223	7.30982e-20	N-PC	PTCHD1-AS
AC002460.2	3.68666e-24	0.301422	0.64	0.506	1.03116e-19	N-PC	AC002460.2
NEDD4L	6.40326e-24	0.292161	0.858	0.753	1.79099e-19	N-PC	NEDD4L
CHRM31	8.56349e-24	0.25665	0.409	0.293	2.39521e-19	N-PC	CHRM3
ANKS1B1	2.00243e-23	0.265852	0.464	0.341	5.6008e-19	N-PC	ANKS1B
PCAT1	3.34687e-22	0.269734	0.731	0.599	9.3612e-18	N-PC	PCAT1
AL590652.1	1.15607e-20	0.331546	0.156	0.09	3.23352e-16	N-PC	AL590652.1
PTGR11	4.33901e-20	0.296511	0.39	0.287	1.21362e-15	N-PC	PTGR1
NR4A2	1.09504e-19	0.423451	0.199	0.126	3.06283e-15	N-PC	NR4A2
PPP4R3A	6.50081e-19	0.313897	0.4	0.293	1.81828e-14	N-PC	PPP4R3A
RANBP2	1.87563e-17	0.486243	0.526	0.418	5.24614e-13	N-PC	RANBP2
AC008250.11	2.34862e-14	0.393521	0.137	0.086	6.56908e-10	N-PC	AC008250.1
USP36	2.38887e-14	0.296926	0.383	0.292	6.68166e-10	N-PC	USP36
AC093898.11	7.57634e-12	0.380009	0.196	0.139	2.1191e-07	N-PC	AC093898.1
AC015522.1	2.8278e-10	0.276566	0.265	0.199	7.90936e-06	N-PC	AC015522.1
AC010197.11	3.28859e-10	0.387321	0.111	0.073	9.1982e-06	N-PC	AC010197.1
LINC01320	9.44345e-08	0.288464	0.692	0.616	0.00264133	N-PC	LINC01320
SLC14A2	0	2.09133	0.651	0.312	0	PKD-CDC1	SLC14A2
CD44	0	2.02471	0.495	0.15	0	PKD-CDC1	CD44
TMEM178B	0	1.74617	0.587	0.278	0	PKD-CDC1	TMEM178B
RHEX	0	1.73452	0.577	0.265	0	PKD-CDC1	RHEX
LINC01924	0	1.67583	0.635	0.317	0	PKD-CDC1	LINC01924
HRH1	0	1.64461	0.423	0.114	0	PKD-CDC1	HRH1
GPRC5A	0	1.62107	0.558	0.202	0	PKD-CDC1	GPRC5A
RNF213	0	1.47313	0.759	0.512	0	PKD-CDC1	RNF213
XDH	2.13948e-300	1.61561	0.164	0.009	5.98411e-296	PKD-CDC1	XDH
MET1	1.40024e-283	1.20013	0.742	0.448	3.91646e-279	PKD-CDC1	MET
ZPLD1	9.05175e-280	2.24769	0.449	0.17	2.53177e-275	PKD-CDC1	ZPLD1
ELF3	1.97885e-272	1.21089	0.69	0.389	5.53486e-268	PKD-CDC1	ELF3
ALOX5	4.41815e-269	1.12467	0.321	0.083	1.23576e-264	PKD-CDC1	ALOX5
GDA	2.46306e-255	1.59375	0.39	0.144	6.88917e-251	PKD-CDC1	GDA
NCALD	1.66462e-249	1.3873	0.36	0.117	4.65595e-245	PKD-CDC1	NCALD
PSD3	1.27644e-248	0.985182	0.814	0.573	3.57019e-244	PKD-CDC1	PSD3
TNFAIP2	3.06923e-243	1.34195	0.31	0.085	8.58464e-239	PKD-CDC1	TNFAIP2
COL4A3	1.15742e-238	1.15527	0.732	0.529	3.23729e-234	PKD-CDC1	COL4A3
COL4A4	1.17652e-234	1.1934	0.689	0.474	3.29072e-230	PKD-CDC1	COL4A4
DGKH1	1.60899e-232	1.18416	0.642	0.392	4.50034e-228	PKD-CDC1	DGKH
TNIK	1.84277e-230	1.24404	0.592	0.328	5.15421e-226	PKD-CDC1	TNIK
KLHL13	1.80714e-227	1.37342	0.726	0.543	5.05457e-223	PKD-CDC1	KLHL13
FHL21	4.73985e-216	1.08179	0.315	0.099	1.32574e-211	PKD-CDC1	FHL2
NRG3	1.50675e-213	1.27461	0.568	0.301	4.21439e-209	PKD-CDC1	NRG3
PCSK5	1.24337e-206	1.21339	0.666	0.458	3.4777e-202	PKD-CDC1	PCSK5
LAMB3	1.69904e-204	1.18462	0.218	0.047	4.75222e-200	PKD-CDC1	LAMB3
FAM20A	3.05929e-204	0.920533	0.706	0.441	8.55684e-200	PKD-CDC1	FAM20A
NEAT1	1.34081e-201	0.730834	0.973	0.957	3.75024e-197	PKD-CDC1	NEAT1
VMP11	2.46127e-200	0.945809	0.821	0.677	6.88417e-196	PKD-CDC1	VMP1
TMC5	3.14369e-189	0.952844	0.174	0.031	8.79289e-185	PKD-CDC1	TMC5
LAMC2	8.63437e-185	1.52616	0.298	0.1	2.41503e-180	PKD-CDC1	LAMC2
ARHGAP291	1.69072e-182	0.849232	0.892	0.808	4.72894e-178	PKD-CDC1	ARHGAP29
MPZL2	3.65639e-181	0.929827	0.333	0.124	1.02269e-176	PKD-CDC1	MPZL2
MAMLD1	6.8798e-181	1.09496	0.265	0.081	1.92428e-176	PKD-CDC1	MAMLD1
LINC00511	8.5936e-179	1.13729	0.371	0.149	2.40363e-174	PKD-CDC1	LINC00511
MCTP2	4.0374e-177	1.2867	0.433	0.218	1.12926e-172	PKD-CDC1	MCTP2
PROM11	7.74332e-177	1.08244	0.508	0.274	2.16581e-172	PKD-CDC1	PROM1
AKAP131	7.02863e-174	0.925841	0.84	0.715	1.96591e-169	PKD-CDC1	AKAP13
SYTL21	5.31406e-171	0.872639	0.766	0.595	1.48634e-166	PKD-CDC1	SYTL2
AC011287.1	7.63e-169	1.97946	0.236	0.072	2.13411e-164	PKD-CDC1	AC011287.1
IL4R	2.84693e-168	0.86733	0.34	0.134	7.96285e-164	PKD-CDC1	IL4R
UGCG1	2.07769e-155	0.994192	0.531	0.311	5.8113e-151	PKD-CDC1	UGCG
TGM2	1.03243e-150	0.955981	0.159	0.033	2.88771e-146	PKD-CDC1	TGM2
C12orf751	5.94099e-150	1.00205	0.395	0.193	1.66169e-145	PKD-CDC1	C12orf75
MSC-AS1	1.30089e-148	0.754758	0.673	0.43	3.63858e-144	PKD-CDC1	MSC-AS1
CAPN8	2.29703e-146	0.751236	0.204	0.056	6.4248e-142	PKD-CDC1	CAPN8
AC083837.1	2.11899e-144	1.06294	0.383	0.185	5.9268e-140	PKD-CDC1	AC083837.1
ANGPTL4	1.19374e-142	1.08679	0.278	0.103	3.33888e-138	PKD-CDC1	ANGPTL4
TMPRSS4	1.54259e-142	0.777535	0.228	0.072	4.31462e-138	PKD-CDC1	TMPRSS4
RFX2	1.24048e-139	1.05339	0.375	0.185	3.46963e-135	PKD-CDC1	RFX2
PKHD1	1.51948e-139	0.540207	0.986	0.987	4.24999e-135	PKD-CDC1	PKHD1
ST5	6.10262e-139	1.03248	0.427	0.234	1.7069e-134	PKD-CDC1	ST5
KCNIP41	1.18036e-137	0.541266	0.983	0.909	3.30146e-133	PKD-CDC1	KCNIP4
ATP11A1	5.15039e-136	0.66845	0.613	0.387	1.44056e-131	PKD-CDC1	ATP11A
CAMK1D	4.13591e-132	0.760675	0.28	0.109	1.15681e-127	PKD-CDC1	CAMK1D
ITGA31	4.17808e-132	0.997703	0.442	0.246	1.16861e-127	PKD-CDC1	ITGA3
BIRC3	7.24564e-132	0.912559	0.338	0.155	2.02661e-127	PKD-CDC1	BIRC3
HS3ST1	1.54478e-129	0.891739	0.276	0.11	4.32074e-125	PKD-CDC1	HS3ST1
OXR1	2.24893e-120	0.774229	0.811	0.713	6.29027e-116	PKD-CDC1	OXR1
TNFAIP8	5.86091e-120	0.707305	0.427	0.225	1.6393e-115	PKD-CDC1	TNFAIP8
SASH1	1.98458e-119	0.857658	0.634	0.478	5.55088e-115	PKD-CDC1	SASH1
SLCO3A1	1.82827e-118	0.781459	0.519	0.317	5.11368e-114	PKD-CDC1	SLCO3A1
ADAMTS11	3.3623e-116	0.887731	0.209	0.072	9.40434e-112	PKD-CDC1	ADAMTS1
SLC35F3	7.7392e-115	0.832051	0.22	0.079	2.16465e-110	PKD-CDC1	SLC35F3
ARHGAP261	3.38191e-113	0.925022	0.45	0.267	9.4592e-109	PKD-CDC1	ARHGAP26
HIF1A	1.62912e-112	0.83671	0.739	0.603	4.55664e-108	PKD-CDC1	HIF1A
NHS1	2.62707e-110	0.791687	0.761	0.635	7.34791e-106	PKD-CDC1	NHS
PTPRD	2.13055e-109	1.62718	0.536	0.386	5.95914e-105	PKD-CDC1	PTPRD
RRAD	3.98751e-109	1.08504	0.214	0.079	1.11531e-104	PKD-CDC1	RRAD
SAMD4A1	5.73833e-109	0.924876	0.614	0.437	1.60501e-104	PKD-CDC1	SAMD4A
MTHFD1L	8.43501e-109	0.663161	0.704	0.534	2.35927e-104	PKD-CDC1	MTHFD1L
PRICKLE11	3.91403e-108	0.771473	0.293	0.131	1.09475e-103	PKD-CDC1	PRICKLE1
AC005699.1	3.99639e-107	0.777318	0.312	0.148	1.11779e-102	PKD-CDC1	AC005699.1
KCND2	2.19298e-104	0.83562	0.124	0.029	6.13375e-100	PKD-CDC1	KCND2
PLEC	1.04712e-103	1.06392	0.308	0.155	2.92879e-99	PKD-CDC1	PLEC
IFNAR2	1.14874e-103	0.766658	0.398	0.226	3.21302e-99	PKD-CDC1	IFNAR2
NFKBIZ1	3.21933e-103	0.598576	0.726	0.537	9.00445e-99	PKD-CDC1	NFKBIZ
SEMA4B	9.48489e-103	0.792428	0.47	0.298	2.65292e-98	PKD-CDC1	SEMA4B
RAB31	1.85882e-102	0.827882	0.365	0.198	5.19913e-98	PKD-CDC1	RAB31
ERO1A	2.91447e-102	0.736595	0.377	0.203	8.15178e-98	PKD-CDC1	ERO1A
OSMR	2.71049e-101	0.634048	0.582	0.394	7.58123e-97	PKD-CDC1	OSMR
NLGN1	2.2874e-100	0.6255	0.901	0.794	6.39785e-96	PKD-CDC1	NLGN1
PTPRK	2.98879e-99	0.613552	0.85	0.79	8.35964e-95	PKD-CDC1	PTPRK
TNFRSF11B	5.48553e-99	0.690924	0.29	0.135	1.5343e-94	PKD-CDC1	TNFRSF11B
ETV6	1.36163e-95	0.661599	0.702	0.548	3.80848e-91	PKD-CDC1	ETV6
CD2AP1	9.05275e-92	0.640788	0.801	0.737	2.53205e-87	PKD-CDC1	CD2AP
LCN2	6.7603e-90	0.736669	0.177	0.064	1.89086e-85	PKD-CDC1	LCN2
SERPINB1	5.21841e-88	0.710253	0.164	0.057	1.45959e-83	PKD-CDC1	SERPINB1
SLC16A5	1.02344e-87	0.686699	0.448	0.279	2.86256e-83	PKD-CDC1	SLC16A5
PLEKHG1	1.645e-85	0.741851	0.45	0.295	4.60108e-81	PKD-CDC1	PLEKHG1
SOCS3	2.00396e-85	0.61948	0.189	0.073	5.60506e-81	PKD-CDC1	SOCS3
ITGA21	2.74446e-85	0.878029	0.755	0.663	7.67624e-81	PKD-CDC1	ITGA2
NCEH11	6.9334e-84	0.858818	0.504	0.346	1.93927e-79	PKD-CDC1	NCEH1
PPP1R14C	9.05642e-84	0.748506	0.221	0.099	2.53308e-79	PKD-CDC1	PPP1R14C
RHPN2	1.54019e-83	0.854486	0.373	0.23	4.3079e-79	PKD-CDC1	RHPN2
NIBAN21	9.37366e-83	0.737657	0.299	0.16	2.62181e-78	PKD-CDC1	NIBAN2
ANXA12	1.47726e-82	1.02502	0.176	0.067	4.13189e-78	PKD-CDC1	ANXA1
SPNS2	7.61236e-82	0.741355	0.162	0.059	2.12918e-77	PKD-CDC1	SPNS2
SYTL3	3.58894e-81	0.714207	0.379	0.226	1.00383e-76	PKD-CDC1	SYTL3
LRRK1	2.04559e-80	0.557441	0.195	0.079	5.72152e-76	PKD-CDC1	LRRK1
FGD61	4.39081e-78	0.764688	0.363	0.221	1.22811e-73	PKD-CDC1	FGD6
AC079352.11	2.62698e-76	0.887956	0.429	0.287	7.34768e-72	PKD-CDC1	AC079352.1
UGT2B7	4.38807e-76	0.788692	0.45	0.309	1.22734e-71	PKD-CDC1	UGT2B7
RASAL1	4.65683e-75	0.777772	0.422	0.28	1.30251e-70	PKD-CDC1	RASAL1
ASPH	1.82383e-74	0.715272	0.539	0.405	5.10126e-70	PKD-CDC1	ASPH
C6orf132	1.85429e-74	0.647564	0.16	0.061	5.18644e-70	PKD-CDC1	C6orf132
LRRK2	2.35364e-74	0.773214	0.539	0.413	6.58312e-70	PKD-CDC1	LRRK2
ALS2CL	5.50343e-73	0.402922	0.117	0.035	1.53931e-68	PKD-CDC1	ALS2CL
EVA1C	1.69402e-72	0.564543	0.455	0.303	4.73817e-68	PKD-CDC1	EVA1C
ADCY5	2.32856e-72	0.67029	0.223	0.107	6.51298e-68	PKD-CDC1	ADCY5
SLC6A20	2.60772e-72	0.557993	0.127	0.041	7.2938e-68	PKD-CDC1	SLC6A20
LAMA3	4.36018e-72	0.955835	0.142	0.051	1.21954e-67	PKD-CDC1	LAMA3
SNAP25	4.43501e-72	0.613807	0.391	0.241	1.24047e-67	PKD-CDC1	SNAP25
MAP3K5	9.1198e-72	0.764294	0.511	0.384	2.55081e-67	PKD-CDC1	MAP3K5
LINC02471	1.46735e-71	0.550829	0.137	0.048	4.10417e-67	PKD-CDC1	LINC02471
RALGDS	4.77496e-70	0.57105	0.21	0.097	1.33556e-65	PKD-CDC1	RALGDS
WARS	2.70767e-69	0.606074	0.206	0.095	7.57334e-65	PKD-CDC1	WARS
RNF144B	3.28443e-69	0.674112	0.437	0.291	9.18656e-65	PKD-CDC1	RNF144B
SBNO2	6.56688e-69	0.619268	0.321	0.186	1.83676e-64	PKD-CDC1	SBNO2
ABCC4	1.96706e-68	0.682825	0.491	0.359	5.50187e-64	PKD-CDC1	ABCC4
SIPA1L2	2.46347e-68	0.749984	0.313	0.184	6.89033e-64	PKD-CDC1	SIPA1L2
BARX2	2.74044e-68	0.899683	0.386	0.26	7.665e-64	PKD-CDC1	BARX2
RASA21	3.33877e-67	0.618539	0.62	0.507	9.33854e-63	PKD-CDC1	RASA2
STK24	1.76915e-66	0.686349	0.602	0.496	4.94832e-62	PKD-CDC1	STK24
PLEKHN1	5.81618e-66	0.470071	0.105	0.031	1.62679e-61	PKD-CDC1	PLEKHN1
DAPK1	6.09436e-66	0.521261	0.769	0.687	1.70459e-61	PKD-CDC1	DAPK1
ETS11	7.06827e-66	0.778739	0.308	0.182	1.977e-61	PKD-CDC1	ETS1
FNDC3B	9.95466e-66	0.538761	0.885	0.871	2.78432e-61	PKD-CDC1	FNDC3B
DNER	1.24259e-65	0.739448	0.207	0.1	3.47554e-61	PKD-CDC1	DNER
TRNP1	8.31026e-65	0.516184	0.103	0.031	2.32438e-60	PKD-CDC1	TRNP1
COL16A1	1.86289e-64	0.290041	0.11	0.034	5.21049e-60	PKD-CDC1	COL16A1
ARNTL21	2.75906e-63	0.515595	0.139	0.052	7.71709e-59	PKD-CDC1	ARNTL2
AC005062.1	3.47868e-63	0.677981	0.429	0.302	9.72986e-59	PKD-CDC1	AC005062.1
NAMPT	3.67413e-63	0.649097	0.493	0.345	1.02765e-58	PKD-CDC1	NAMPT
TBL1XR1	2.87157e-62	0.546955	0.755	0.676	8.03177e-58	PKD-CDC1	TBL1XR1
EHBP1L1	3.20634e-62	0.3558	0.155	0.062	8.96814e-58	PKD-CDC1	EHBP1L1
GCNT3	1.4974e-61	0.484023	0.113	0.038	4.18822e-57	PKD-CDC1	GCNT3
SAMD12	4.22836e-61	0.423181	0.84	0.81	1.18267e-56	PKD-CDC1	SAMD12
STS	5.65411e-61	0.712174	0.346	0.218	1.58146e-56	PKD-CDC1	STS
AC025580.2	7.42226e-61	0.522851	0.127	0.046	2.076e-56	PKD-CDC1	AC025580.2
MYOF1	4.94221e-60	0.642428	0.474	0.345	1.38234e-55	PKD-CDC1	MYOF
PROSER21	7.82734e-60	0.684498	0.233	0.125	2.18931e-55	PKD-CDC1	PROSER2
STK39	1.17029e-59	0.684828	0.557	0.464	3.27329e-55	PKD-CDC1	STK39
FNDC3A1	1.18189e-59	0.477873	0.868	0.809	3.30574e-55	PKD-CDC1	FNDC3A
SLCO4A1	1.58878e-59	0.50477	0.152	0.063	4.44382e-55	PKD-CDC1	SLCO4A1
NXN1	2.56664e-59	0.534415	0.215	0.107	7.17888e-55	PKD-CDC1	NXN
C4orf19	1.10422e-58	0.533913	0.751	0.719	3.08849e-54	PKD-CDC1	C4orf19
CDCP1	1.66145e-58	0.60341	0.25	0.14	4.64707e-54	PKD-CDC1	CDCP1
LIMA11	2.81393e-58	0.550969	0.655	0.546	7.87056e-54	PKD-CDC1	LIMA1
NPEPPS	5.0812e-58	0.554674	0.682	0.615	1.42121e-53	PKD-CDC1	NPEPPS
SYT161	5.85037e-58	0.529001	0.179	0.083	1.63635e-53	PKD-CDC1	SYT16
TENT5A	6.27354e-58	0.600432	0.282	0.165	1.75471e-53	PKD-CDC1	TENT5A
TRAF3	1.03049e-57	0.606042	0.436	0.313	2.88228e-53	PKD-CDC1	TRAF3
PAX8	2.89448e-57	0.520743	0.807	0.766	8.09587e-53	PKD-CDC1	PAX8
CLIP11	9.6628e-57	0.678305	0.614	0.532	2.70268e-52	PKD-CDC1	CLIP1
KIF26B	1.03834e-56	0.467358	0.675	0.535	2.90423e-52	PKD-CDC1	KIF26B
ITGB4	1.57879e-56	0.406174	0.148	0.062	4.41587e-52	PKD-CDC1	ITGB4
PDE1C1	1.3433e-55	0.908073	0.53	0.441	3.75722e-51	PKD-CDC1	PDE1C
RAB11FIP1	1.46392e-55	0.738646	0.417	0.297	4.09459e-51	PKD-CDC1	RAB11FIP1
PAX8-AS1	1.59169e-55	0.777587	0.569	0.474	4.45197e-51	PKD-CDC1	PAX8-AS1
ZFPM2-AS11	2.98479e-55	0.606545	0.233	0.125	8.34847e-51	PKD-CDC1	ZFPM2-AS1
DPP6	9.68062e-55	0.664957	0.154	0.068	2.70767e-50	PKD-CDC1	DPP6
TNFRSF10D	1.12818e-54	0.534741	0.155	0.069	3.15553e-50	PKD-CDC1	TNFRSF10D
MYH14	2.19209e-54	0.660864	0.36	0.248	6.13128e-50	PKD-CDC1	MYH14
APOL1	3.02289e-54	0.500695	0.106	0.037	8.45502e-50	PKD-CDC1	APOL1
LDLRAD41	5.08879e-54	0.711634	0.423	0.293	1.42333e-49	PKD-CDC1	LDLRAD4
SGMS21	2.00214e-53	0.74386	0.338	0.224	5.59997e-49	PKD-CDC1	SGMS2
LDHA	3.48231e-53	0.582351	0.28	0.165	9.74001e-49	PKD-CDC1	LDHA
UBE2H	9.87394e-53	0.480109	0.831	0.792	2.76174e-48	PKD-CDC1	UBE2H
ANXA11	7.55753e-52	0.656437	0.497	0.397	2.11384e-47	PKD-CDC1	ANXA11
SCN2A	7.77786e-52	0.46433	0.822	0.793	2.17547e-47	PKD-CDC1	SCN2A
CARD11	1.03897e-51	0.378603	0.106	0.038	2.90601e-47	PKD-CDC1	CARD11
AC012593.1	1.26529e-51	0.341599	0.121	0.048	3.53902e-47	PKD-CDC1	AC012593.1
RETREG1	1.92652e-51	0.690029	0.404	0.29	5.38848e-47	PKD-CDC1	RETREG1
LARGE1	2.53596e-51	0.604109	0.636	0.563	7.09308e-47	PKD-CDC1	LARGE1
NCMAP	1.70041e-50	0.499621	0.131	0.055	4.75605e-46	PKD-CDC1	NCMAP
PFKFB3	3.21102e-50	0.443957	0.633	0.499	8.98123e-46	PKD-CDC1	PFKFB3
LMNA	7.20409e-50	0.59764	0.393	0.267	2.01498e-45	PKD-CDC1	LMNA
RNF145	8.31649e-50	0.519151	0.372	0.251	2.32612e-45	PKD-CDC1	RNF145
GLS1	9.02074e-50	0.421352	0.899	0.882	2.5231e-45	PKD-CDC1	GLS
MAP4K41	1.11638e-49	0.608665	0.496	0.381	3.1225e-45	PKD-CDC1	MAP4K4
DST1	1.5749e-49	0.526101	0.572	0.452	4.40499e-45	PKD-CDC1	DST
IMMP2L	1.72025e-49	0.371482	0.971	0.974	4.81154e-45	PKD-CDC1	IMMP2L
PARP8	2.34177e-49	0.543763	0.484	0.367	6.54993e-45	PKD-CDC1	PARP8
EMP1	5.47277e-49	0.726244	0.173	0.084	1.53073e-44	PKD-CDC1	EMP1
LINC017811	5.64742e-49	0.514556	0.229	0.128	1.57958e-44	PKD-CDC1	LINC01781
AC007319.1	7.63555e-49	0.626853	0.214	0.117	2.13566e-44	PKD-CDC1	AC007319.1
PPP4R1	9.48333e-49	0.579738	0.503	0.403	2.65249e-44	PKD-CDC1	PPP4R1
RAPGEF51	6.03228e-48	0.454119	0.243	0.138	1.68723e-43	PKD-CDC1	RAPGEF5
COLEC10	1.71515e-47	0.468458	0.141	0.063	4.79728e-43	PKD-CDC1	COLEC10
CASK	8.50794e-47	0.664473	0.482	0.386	2.37967e-42	PKD-CDC1	CASK
HSPG2	1.5593e-46	0.523461	0.298	0.189	4.36135e-42	PKD-CDC1	HSPG2
AC018742.1	1.68752e-46	0.774804	0.215	0.123	4.71998e-42	PKD-CDC1	AC018742.1
ITGB61	2.23128e-46	0.750176	0.424	0.32	6.2409e-42	PKD-CDC1	ITGB6
ALDH1A2	1.01176e-45	0.518761	0.448	0.335	2.8299e-41	PKD-CDC1	ALDH1A2
LINC01091	1.19467e-45	0.56452	0.269	0.167	3.3415e-41	PKD-CDC1	LINC01091
SYNE2	3.54686e-45	0.443189	0.821	0.799	9.92057e-41	PKD-CDC1	SYNE2
MACC1	4.3994e-45	0.45858	0.787	0.72	1.23051e-40	PKD-CDC1	MACC1
SMAD31	5.90662e-45	0.425454	0.776	0.715	1.65208e-40	PKD-CDC1	SMAD3
UBE2D2	1.08521e-44	0.579898	0.567	0.48	3.03533e-40	PKD-CDC1	UBE2D2
PRSS22	3.61523e-44	0.332662	0.106	0.042	1.01118e-39	PKD-CDC1	PRSS22
ARHGAP42	1.78165e-43	0.58037	0.408	0.302	4.98326e-39	PKD-CDC1	ARHGAP42
AC124319.1	2.79901e-43	0.411897	0.103	0.041	7.82883e-39	PKD-CDC1	AC124319.1
KRT7	7.94475e-43	0.56379	0.179	0.094	2.22215e-38	PKD-CDC1	KRT7
CTNND1	1.77805e-42	0.371922	0.853	0.841	4.9732e-38	PKD-CDC1	CTNND1
ST3GAL1	2.29163e-42	0.424055	0.167	0.086	6.4097e-38	PKD-CDC1	ST3GAL1
FAM20C	2.562e-42	0.403988	0.557	0.438	7.16592e-38	PKD-CDC1	FAM20C
AC104035.1	3.3686e-42	0.511461	0.234	0.138	9.42197e-38	PKD-CDC1	AC104035.1
CATSPERB	3.70321e-42	0.600442	0.316	0.216	1.03579e-37	PKD-CDC1	CATSPERB
TANC2	9.38264e-42	0.411673	0.802	0.764	2.62432e-37	PKD-CDC1	TANC2
TRIO1	1.25554e-41	0.505029	0.753	0.694	3.51174e-37	PKD-CDC1	TRIO
EDIL3	2.2806e-41	0.431641	0.199	0.109	6.37884e-37	PKD-CDC1	EDIL3
ST14	2.02618e-40	0.593267	0.312	0.212	5.66722e-36	PKD-CDC1	ST14
CD47	3.02049e-40	0.438076	0.235	0.141	8.44832e-36	PKD-CDC1	CD47
KIZ	5.41594e-40	0.730616	0.448	0.371	1.51484e-35	PKD-CDC1	KIZ
RIMKLB	5.64872e-40	0.839667	0.332	0.234	1.57995e-35	PKD-CDC1	RIMKLB
SLC44A4	7.38517e-40	0.359824	0.158	0.08	2.06563e-35	PKD-CDC1	SLC44A4
SVIL1	1.11244e-39	0.54459	0.557	0.475	3.1115e-35	PKD-CDC1	SVIL
TSPAN1	1.88031e-39	0.404082	0.212	0.123	5.25924e-35	PKD-CDC1	TSPAN1
SEPTIN9	2.52031e-39	0.369695	0.756	0.682	7.0493e-35	PKD-CDC1	SEPTIN9
NRP11	4.1436e-39	0.5778	0.442	0.336	1.15896e-34	PKD-CDC1	NRP1
TJP21	6.50136e-39	0.512378	0.544	0.46	1.81843e-34	PKD-CDC1	TJP2
RRBP1	1.05794e-38	0.491674	0.318	0.219	2.95905e-34	PKD-CDC1	RRBP1
GALNT2	1.16296e-38	0.600625	0.342	0.253	3.25279e-34	PKD-CDC1	GALNT2
TNKS1BP1	1.45109e-38	0.429325	0.192	0.108	4.0587e-34	PKD-CDC1	TNKS1BP1
MTHFR	1.46789e-38	0.483275	0.191	0.109	4.10568e-34	PKD-CDC1	MTHFR
RPS6KA2	2.07135e-38	0.59468	0.406	0.314	5.79358e-34	PKD-CDC1	RPS6KA2
SHROOM31	2.22132e-38	0.558758	0.699	0.666	6.21303e-34	PKD-CDC1	SHROOM3
SLC2A1	2.26484e-38	0.512146	0.151	0.077	6.33475e-34	PKD-CDC1	SLC2A1
PARP14	4.7159e-38	0.454491	0.401	0.299	1.31904e-33	PKD-CDC1	PARP14
LINC023411	6.16518e-38	0.492535	0.119	0.054	1.7244e-33	PKD-CDC1	LINC02341
MALT11	1.40569e-37	0.465203	0.452	0.343	3.93171e-33	PKD-CDC1	MALT1
FBN11	1.49905e-37	0.389215	0.151	0.077	4.19283e-33	PKD-CDC1	FBN1
SH3BP2	2.83795e-37	0.488677	0.234	0.147	7.93776e-33	PKD-CDC1	SH3BP2
GIPC1	4.75945e-37	0.483536	0.327	0.232	1.33122e-32	PKD-CDC1	GIPC1
SAMD12-AS1	7.25674e-37	0.471117	0.287	0.191	2.02971e-32	PKD-CDC1	SAMD12-AS1
NPDC1	8.09022e-37	0.316231	0.182	0.1	2.26284e-32	PKD-CDC1	NPDC1
ARHGEF38	4.35044e-36	0.419124	0.632	0.561	1.21682e-31	PKD-CDC1	ARHGEF38
ITGB31	6.29098e-36	0.251413	0.107	0.047	1.75959e-31	PKD-CDC1	ITGB3
EZR1	7.21716e-36	0.588164	0.579	0.5	2.01864e-31	PKD-CDC1	EZR
PLEKHA11	1.04609e-35	0.467664	0.539	0.451	2.92592e-31	PKD-CDC1	PLEKHA1
ZEB11	1.59336e-35	0.425287	0.246	0.155	4.45661e-31	PKD-CDC1	ZEB1
PRKD1	1.62059e-35	0.474962	0.704	0.656	4.53278e-31	PKD-CDC1	PRKD1
PTPRE	1.84187e-35	0.379587	0.129	0.063	5.15171e-31	PKD-CDC1	PTPRE
STOX2	5.59545e-35	0.447128	0.647	0.568	1.56505e-30	PKD-CDC1	STOX2
CDC42SE2	5.81259e-35	0.490674	0.595	0.518	1.62578e-30	PKD-CDC1	CDC42SE2
CTTNBP2NL	7.33902e-35	0.482007	0.317	0.226	2.05272e-30	PKD-CDC1	CTTNBP2NL
MGAT5	4.429e-34	0.495291	0.326	0.233	1.23879e-29	PKD-CDC1	MGAT5
RIMS2	1.60963e-33	0.458937	0.117	0.057	4.50214e-29	PKD-CDC1	RIMS2
KRT19	1.69534e-33	0.542577	0.482	0.4	4.74185e-29	PKD-CDC1	KRT19
B4GALT5	2.99393e-33	0.54159	0.449	0.362	8.37401e-29	PKD-CDC1	B4GALT5
PLEKHH21	4.03454e-33	0.467265	0.439	0.342	1.12846e-28	PKD-CDC1	PLEKHH2
MTCL1	4.35521e-33	0.490725	0.249	0.164	1.21815e-28	PKD-CDC1	MTCL1
LONRF3	5.87479e-33	0.441428	0.107	0.05	1.64318e-28	PKD-CDC1	LONRF3
SYNE1	8.18429e-33	0.512065	0.717	0.69	2.28914e-28	PKD-CDC1	SYNE1
COL27A11	9.35081e-33	0.429968	0.293	0.202	2.61542e-28	PKD-CDC1	COL27A1
CMIP	1.20667e-32	0.46361	0.622	0.557	3.37506e-28	PKD-CDC1	CMIP
MIDN	1.24936e-32	0.54296	0.365	0.272	3.49446e-28	PKD-CDC1	MIDN
SPATA6L	1.34623e-32	0.465005	0.324	0.235	3.76541e-28	PKD-CDC1	SPATA6L
AC015522.11	2.95904e-32	0.282039	0.283	0.187	8.27645e-28	PKD-CDC1	AC015522.1
ABCA4	4.26498e-32	0.511061	0.174	0.102	1.19292e-27	PKD-CDC1	ABCA4
ASIC2	5.4849e-32	0.483388	0.207	0.128	1.53413e-27	PKD-CDC1	ASIC2
MPZL3	5.94937e-32	0.427771	0.172	0.101	1.66404e-27	PKD-CDC1	MPZL3
SEMA3B	8.53071e-32	0.483585	0.316	0.226	2.38604e-27	PKD-CDC1	SEMA3B
AC016831.7	8.63504e-32	0.508297	0.35	0.268	2.41522e-27	PKD-CDC1	AC016831.7
STRN3	8.73949e-32	0.467088	0.643	0.586	2.44444e-27	PKD-CDC1	STRN3
FCHO2	9.28955e-32	0.464374	0.429	0.344	2.59829e-27	PKD-CDC1	FCHO2
SLC25A37	1.76554e-31	0.413273	0.313	0.222	4.93823e-27	PKD-CDC1	SLC25A37
AC004870.2	2.57218e-31	0.370289	0.122	0.061	7.19439e-27	PKD-CDC1	AC004870.2
FAM189A11	2.67155e-31	0.526306	0.346	0.261	7.47232e-27	PKD-CDC1	FAM189A1
RAB27A	3.75864e-31	0.4406	0.301	0.214	1.05129e-26	PKD-CDC1	RAB27A
SWAP70	4.0855e-31	0.443528	0.329	0.24	1.14272e-26	PKD-CDC1	SWAP70
PALM2-AKAP2	8.22787e-31	0.591953	0.424	0.339	2.30134e-26	PKD-CDC1	PALM2-AKAP2
MIR4435-2HG1	8.76365e-31	0.433884	0.424	0.334	2.45119e-26	PKD-CDC1	MIR4435-2HG
ABCC31	1.11341e-30	0.445694	0.26	0.173	3.11421e-26	PKD-CDC1	ABCC3
MID1	1.63401e-30	0.487236	0.616	0.56	4.57032e-26	PKD-CDC1	MID1
EPS8L1	1.78056e-30	0.332818	0.161	0.092	4.98023e-26	PKD-CDC1	EPS8L1
CPNE8	2.01556e-30	0.551596	0.567	0.505	5.63753e-26	PKD-CDC1	CPNE8
HIF1A-AS3	2.15072e-30	0.463961	0.214	0.139	6.01555e-26	PKD-CDC1	HIF1A-AS3
SLC12A7	4.59993e-30	0.373169	0.218	0.139	1.2866e-25	PKD-CDC1	SLC12A7
CSGALNACT11	5.47312e-30	0.32101	0.792	0.749	1.53083e-25	PKD-CDC1	CSGALNACT1
ARID5B1	6.81656e-30	0.391966	0.702	0.639	1.90659e-25	PKD-CDC1	ARID5B
SMAD2	7.67697e-30	0.363571	0.657	0.605	2.14725e-25	PKD-CDC1	SMAD2
AC019197.11	7.87571e-30	0.25995	0.987	0.978	2.20284e-25	PKD-CDC1	AC019197.1
ROBO1	7.97597e-30	0.447688	0.308	0.22	2.23088e-25	PKD-CDC1	ROBO1
RFTN1	1.04711e-29	0.313063	0.148	0.082	2.92877e-25	PKD-CDC1	RFTN1
SESTD1	1.89423e-29	0.456841	0.504	0.419	5.29817e-25	PKD-CDC1	SESTD1
COL25A1	2.71541e-29	0.641976	0.294	0.205	7.59501e-25	PKD-CDC1	COL25A1
AGFG1	2.88763e-29	0.483136	0.49	0.413	8.0767e-25	PKD-CDC1	AGFG1
ADAM10	3.58322e-29	0.368536	0.72	0.679	1.00223e-24	PKD-CDC1	ADAM10
IRAK21	3.93852e-29	0.327037	0.111	0.055	1.1016e-24	PKD-CDC1	IRAK2
ANXA4	5.73887e-29	0.338446	0.526	0.44	1.60516e-24	PKD-CDC1	ANXA4
SLC25A29	9.78647e-29	0.40396	0.626	0.569	2.73728e-24	PKD-CDC1	SLC25A29
RASEF	1.14124e-28	0.469966	0.202	0.131	3.19205e-24	PKD-CDC1	RASEF
RNF24	1.1678e-28	0.478973	0.414	0.339	3.26633e-24	PKD-CDC1	RNF24
FAM135A1	1.17741e-28	0.557126	0.506	0.445	3.29323e-24	PKD-CDC1	FAM135A
EPAS11	1.41957e-28	0.430292	0.269	0.187	3.97054e-24	PKD-CDC1	EPAS1
VCL1	1.81843e-28	0.336121	0.557	0.474	5.08616e-24	PKD-CDC1	VCL
BACH1	4.51592e-28	0.388746	0.59	0.529	1.2631e-23	PKD-CDC1	BACH1
CHL1	1.17369e-27	0.511176	0.263	0.184	3.28281e-23	PKD-CDC1	CHL1
GMDS	1.4843e-27	0.389718	0.638	0.584	4.15158e-23	PKD-CDC1	GMDS
RAP1B	1.52347e-27	0.388712	0.637	0.58	4.26115e-23	PKD-CDC1	RAP1B
LPP	1.99459e-27	0.300314	0.906	0.917	5.57886e-23	PKD-CDC1	LPP
NBEA	2.09515e-27	0.405375	0.701	0.678	5.86012e-23	PKD-CDC1	NBEA
IKZF2	2.95892e-27	0.582067	0.295	0.222	8.27611e-23	PKD-CDC1	IKZF2
HIVEP2	3.19396e-27	0.427808	0.632	0.58	8.9335e-23	PKD-CDC1	HIVEP2
MUC1	3.59176e-27	0.574523	0.516	0.454	1.00462e-22	PKD-CDC1	MUC1
ADAMTS9	4.26733e-27	0.673793	0.609	0.55	1.19357e-22	PKD-CDC1	ADAMTS9
FAM107B	9.90053e-27	0.511063	0.68	0.641	2.76918e-22	PKD-CDC1	FAM107B
CD55	1.14328e-26	0.321414	0.302	0.213	3.19776e-22	PKD-CDC1	CD55
ADGRG6	1.39088e-26	0.42397	0.317	0.235	3.8903e-22	PKD-CDC1	ADGRG6
CORO1C1	1.6968e-26	0.27777	0.151	0.087	4.74595e-22	PKD-CDC1	CORO1C
INPP4B	1.80807e-26	0.528074	0.45	0.379	5.05716e-22	PKD-CDC1	INPP4B
MCU	3.4064e-26	0.399138	0.735	0.699	9.5277e-22	PKD-CDC1	MCU
AC119673.2	3.58162e-26	0.423869	0.24	0.164	1.00178e-21	PKD-CDC1	AC119673.2
HS6ST3	4.18219e-26	0.436002	0.242	0.162	1.16976e-21	PKD-CDC1	HS6ST3
LGALS3	4.75296e-26	0.483339	0.305	0.229	1.3294e-21	PKD-CDC1	LGALS3
NT5DC31	1.17017e-25	0.490711	0.206	0.138	3.27296e-21	PKD-CDC1	NT5DC3
RALGAPA2	1.52592e-25	0.407971	0.536	0.474	4.268e-21	PKD-CDC1	RALGAPA2
ARHGAP6	1.53602e-25	0.407783	0.787	0.793	4.29626e-21	PKD-CDC1	ARHGAP6
CCNL1	4.66199e-25	0.442508	0.522	0.449	1.30396e-20	PKD-CDC1	CCNL1
GRB7	5.74119e-25	0.362178	0.183	0.116	1.60581e-20	PKD-CDC1	GRB7
CREB51	9.98723e-25	0.45008	0.276	0.197	2.79343e-20	PKD-CDC1	CREB5
CLDN11	1.07774e-24	0.281641	0.118	0.064	3.01445e-20	PKD-CDC1	CLDN1
AC110296.11	1.38229e-24	0.378423	0.355	0.271	3.86627e-20	PKD-CDC1	AC110296.1
PTPRM	2.22341e-24	0.311289	0.827	0.83	6.21889e-20	PKD-CDC1	PTPRM
CABLES1	2.22772e-24	0.319122	0.298	0.214	6.23093e-20	PKD-CDC1	CABLES1
VLDLR-AS1	2.34086e-24	0.359707	0.114	0.062	6.54739e-20	PKD-CDC1	VLDLR-AS1
CPAMD8	2.64457e-24	0.350963	0.279	0.198	7.39686e-20	PKD-CDC1	CPAMD8
KLF71	2.73871e-24	0.349203	0.256	0.179	7.66017e-20	PKD-CDC1	KLF7
SLC49A4	2.78144e-24	0.473354	0.34	0.271	7.7797e-20	PKD-CDC1	SLC49A4
PTPRU	3.55046e-24	0.282136	0.104	0.055	9.93063e-20	PKD-CDC1	PTPRU
USP43	3.71426e-24	0.459906	0.163	0.104	1.03888e-19	PKD-CDC1	USP43
TFPI21	5.60157e-24	0.309735	0.104	0.054	1.56676e-19	PKD-CDC1	TFPI2
AL390719.2	9.7704e-24	0.355971	0.155	0.095	2.73278e-19	PKD-CDC1	AL390719.2
RALY	1.30712e-23	0.399483	0.322	0.247	3.65602e-19	PKD-CDC1	RALY
PAM1	1.37005e-23	0.370689	0.654	0.608	3.83204e-19	PKD-CDC1	PAM
ITGB11	1.68903e-23	0.510151	0.473	0.396	4.72422e-19	PKD-CDC1	ITGB1
GPRC5D-AS1	2.21197e-23	0.44798	0.155	0.097	6.18689e-19	PKD-CDC1	GPRC5D-AS1
SSH2	3.26106e-23	0.358794	0.793	0.782	9.12118e-19	PKD-CDC1	SSH2
LINC00513	3.77906e-23	0.540422	0.272	0.204	1.057e-18	PKD-CDC1	LINC00513
DAPK2	3.99441e-23	0.433266	0.131	0.077	1.11724e-18	PKD-CDC1	DAPK2
KITLG1	5.03956e-23	0.346931	0.676	0.626	1.40957e-18	PKD-CDC1	KITLG
GRM81	5.06704e-23	0.328804	0.19	0.123	1.41725e-18	PKD-CDC1	GRM8
PTK2B	5.44577e-23	0.324497	0.137	0.081	1.52318e-18	PKD-CDC1	PTK2B
LIPG1	5.88937e-23	0.362661	0.144	0.087	1.64726e-18	PKD-CDC1	LIPG
BCKDHB	9.433e-23	0.481483	0.517	0.486	2.63841e-18	PKD-CDC1	BCKDHB
CEP44	1.03872e-22	0.591185	0.181	0.122	2.90531e-18	PKD-CDC1	CEP44
PTBP3	1.21774e-22	0.377553	0.791	0.795	3.40602e-18	PKD-CDC1	PTBP3
MFHAS11	1.48041e-22	0.420909	0.606	0.552	4.14072e-18	PKD-CDC1	MFHAS1
ANKLE2	2.10827e-22	0.361778	0.23	0.161	5.89684e-18	PKD-CDC1	ANKLE2
KLHL291	2.37464e-22	0.287577	0.162	0.101	6.64186e-18	PKD-CDC1	KLHL29
PTPN12	2.48724e-22	0.363751	0.43	0.356	6.9568e-18	PKD-CDC1	PTPN12
AC006230.1	2.69847e-22	0.354546	0.165	0.105	7.54761e-18	PKD-CDC1	AC006230.1
LRRC4C	2.77651e-22	0.392149	0.159	0.101	7.76589e-18	PKD-CDC1	LRRC4C
FNIP21	3.69986e-22	0.431299	0.576	0.521	1.03485e-17	PKD-CDC1	FNIP2
PLEKHA8	4.00821e-22	0.43523	0.265	0.201	1.1211e-17	PKD-CDC1	PLEKHA8
ANKFN1	4.23545e-22	0.386878	0.105	0.057	1.18465e-17	PKD-CDC1	ANKFN1
RELB1	4.6779e-22	0.349193	0.22	0.151	1.30841e-17	PKD-CDC1	RELB
PISD1	4.74628e-22	0.418811	0.47	0.407	1.32753e-17	PKD-CDC1	PISD
TMEM117	6.25495e-22	0.46795	0.654	0.645	1.74951e-17	PKD-CDC1	TMEM117
FUT8	9.32532e-22	0.383753	0.295	0.223	2.60829e-17	PKD-CDC1	FUT8
PDLIM51	9.68585e-22	0.542556	0.608	0.561	2.70913e-17	PKD-CDC1	PDLIM5
NR3C1	1.16637e-21	0.340552	0.218	0.151	3.26233e-17	PKD-CDC1	NR3C1
PMEPA11	1.36898e-21	0.485431	0.176	0.117	3.82903e-17	PKD-CDC1	PMEPA1
ZNF217	1.74336e-21	0.385009	0.189	0.127	4.87619e-17	PKD-CDC1	ZNF217
CACNA1D	2.80532e-21	0.480135	0.342	0.276	7.84648e-17	PKD-CDC1	CACNA1D
C1orf21	3.09512e-21	0.289982	0.148	0.091	8.65705e-17	PKD-CDC1	C1orf21
GOLGA8A	3.31451e-21	0.407469	0.349	0.281	9.27069e-17	PKD-CDC1	GOLGA8A
SNAP25-AS1	4.48725e-21	0.309604	0.123	0.073	1.25509e-16	PKD-CDC1	SNAP25-AS1
ITPR3	4.95089e-21	0.29926	0.238	0.167	1.38476e-16	PKD-CDC1	ITPR3
TMOD3	7.76743e-21	0.393339	0.372	0.305	2.17255e-16	PKD-CDC1	TMOD3
MVP	7.94541e-21	0.286535	0.235	0.167	2.22233e-16	PKD-CDC1	MVP
KLF3	8.75246e-21	0.342645	0.251	0.185	2.44806e-16	PKD-CDC1	KLF3
FAM102A1	8.88193e-21	0.540958	0.313	0.253	2.48428e-16	PKD-CDC1	FAM102A
ZBTB7A	9.27544e-21	0.374456	0.3	0.228	2.59434e-16	PKD-CDC1	ZBTB7A
MTAP	9.65438e-21	0.450198	0.365	0.303	2.70033e-16	PKD-CDC1	MTAP
LEPR	1.66571e-20	0.384944	0.203	0.142	4.65899e-16	PKD-CDC1	LEPR
HDAC71	2.69168e-20	0.390449	0.288	0.222	7.52864e-16	PKD-CDC1	HDAC7
TNFRSF10B1	3.77908e-20	0.354789	0.252	0.185	1.05701e-15	PKD-CDC1	TNFRSF10B
CAST	4.21408e-20	0.388965	0.479	0.422	1.17868e-15	PKD-CDC1	CAST
FGF131	5.11581e-20	0.482132	0.357	0.285	1.43089e-15	PKD-CDC1	FGF13
PGS1	5.7565e-20	0.368625	0.149	0.096	1.61009e-15	PKD-CDC1	PGS1
TRABD2B1	1.31997e-19	0.496743	0.552	0.514	3.69196e-15	PKD-CDC1	TRABD2B
FN1	1.4261e-19	0.659291	0.11	0.064	3.9888e-15	PKD-CDC1	FN1
LINC013201	2.40176e-19	0.27546	0.66	0.619	6.71773e-15	PKD-CDC1	LINC01320
EFNA5	2.40371e-19	0.38462	0.83	0.83	6.72317e-15	PKD-CDC1	EFNA5
PUM3	2.44386e-19	0.435851	0.421	0.368	6.83547e-15	PKD-CDC1	PUM3
COL26A1	2.48003e-19	0.299636	0.126	0.076	6.93664e-15	PKD-CDC1	COL26A1
YBX3	2.61278e-19	0.327802	0.555	0.487	7.30794e-15	PKD-CDC1	YBX3
CADM1	2.94262e-19	0.394209	0.524	0.464	8.23051e-15	PKD-CDC1	CADM1
ATP2B1	4.33554e-19	0.422468	0.426	0.364	1.21265e-14	PKD-CDC1	ATP2B1
ANKRD13A	5.53431e-19	0.319795	0.499	0.44	1.54795e-14	PKD-CDC1	ANKRD13A
ACER3	5.76189e-19	0.421371	0.375	0.314	1.6116e-14	PKD-CDC1	ACER3
PTPN141	6.1571e-19	0.467404	0.548	0.507	1.72214e-14	PKD-CDC1	PTPN14
WEE1	6.34165e-19	0.382007	0.148	0.096	1.77376e-14	PKD-CDC1	WEE1
FAM49B	6.76096e-19	0.303199	0.715	0.685	1.89104e-14	PKD-CDC1	FAM49B
PON2	8.01521e-19	0.345766	0.326	0.258	2.24185e-14	PKD-CDC1	PON2
ZNF831	8.87393e-19	0.343574	0.545	0.49	2.48204e-14	PKD-CDC1	ZNF83
MIR31HG	9.58167e-19	0.29539	0.528	0.438	2.67999e-14	PKD-CDC1	MIR31HG
RCAN3	1.27353e-18	0.260532	0.127	0.078	3.56206e-14	PKD-CDC1	RCAN3
BAZ1A	1.59777e-18	0.310583	0.204	0.144	4.46896e-14	PKD-CDC1	BAZ1A
SERINC5	1.67784e-18	0.357067	0.327	0.26	4.69292e-14	PKD-CDC1	SERINC5
GRAMD1A	1.77009e-18	0.259022	0.135	0.085	4.95094e-14	PKD-CDC1	GRAMD1A
C3	1.87401e-18	0.518487	0.145	0.094	5.24162e-14	PKD-CDC1	C3
STAT1	2.54931e-18	0.436646	0.319	0.255	7.13042e-14	PKD-CDC1	STAT1
LINC026491	3.27241e-18	0.325494	0.389	0.322	9.15293e-14	PKD-CDC1	LINC02649
ASAP11	3.51277e-18	0.384562	0.455	0.386	9.82521e-14	PKD-CDC1	ASAP1
PAQR7	6.09295e-18	0.362844	0.179	0.124	1.7042e-13	PKD-CDC1	PAQR7
CHST11	6.26876e-18	0.431242	0.112	0.068	1.75337e-13	PKD-CDC1	CHST11
PXYLP1	8.25481e-18	0.303815	0.104	0.061	2.30887e-13	PKD-CDC1	PXYLP1
AP1S31	1.13393e-17	0.313475	0.25	0.188	3.17159e-13	PKD-CDC1	AP1S3
ITPKC1	1.18472e-17	0.525103	0.122	0.076	3.31366e-13	PKD-CDC1	ITPKC
WNT2B	1.39697e-17	0.270326	0.115	0.07	3.90732e-13	PKD-CDC1	WNT2B
ACTR31	1.68893e-17	0.356499	0.438	0.377	4.72395e-13	PKD-CDC1	ACTR3
RPS6KA3	1.83422e-17	0.418179	0.347	0.291	5.13032e-13	PKD-CDC1	RPS6KA3
LINC00271	1.99245e-17	0.412614	0.451	0.407	5.57287e-13	PKD-CDC1	LINC00271
DOCK9	2.00697e-17	0.392689	0.448	0.392	5.6135e-13	PKD-CDC1	DOCK9
SLC41A2	3.20816e-17	0.268409	0.164	0.111	8.97323e-13	PKD-CDC1	SLC41A2
EHF	3.28019e-17	0.367603	0.214	0.158	9.1747e-13	PKD-CDC1	EHF
CFTR	3.28918e-17	0.403034	0.173	0.12	9.19983e-13	PKD-CDC1	CFTR
ZNF292	3.9957e-17	0.334487	0.617	0.594	1.1176e-12	PKD-CDC1	ZNF292
PACSIN2	4.00835e-17	0.401985	0.486	0.437	1.12114e-12	PKD-CDC1	PACSIN2
DNAH5	4.48141e-17	0.27948	0.156	0.105	1.25345e-12	PKD-CDC1	DNAH5
SNX101	4.90121e-17	0.457333	0.257	0.203	1.37087e-12	PKD-CDC1	SNX10
A4GALT	5.5997e-17	0.270292	0.19	0.134	1.56624e-12	PKD-CDC1	A4GALT
AGAP1	6.60641e-17	0.268355	0.753	0.734	1.84781e-12	PKD-CDC1	AGAP1
PLSCR1	7.84129e-17	0.318817	0.38	0.316	2.19321e-12	PKD-CDC1	PLSCR1
AP002989.1	7.89516e-17	0.513319	0.107	0.065	2.20828e-12	PKD-CDC1	AP002989.1
ASCC3	9.146e-17	0.370524	0.466	0.416	2.55814e-12	PKD-CDC1	ASCC3
KIAA1211L	1.08034e-16	0.306863	0.128	0.082	3.0217e-12	PKD-CDC1	KIAA1211L
KDM7A	1.94085e-16	0.401263	0.314	0.262	5.42856e-12	PKD-CDC1	KDM7A
GOLGA8B	4.21936e-16	0.333148	0.432	0.372	1.18016e-11	PKD-CDC1	GOLGA8B
PPP1R13B	5.54296e-16	0.369041	0.331	0.274	1.55036e-11	PKD-CDC1	PPP1R13B
MMP71	5.54823e-16	0.307916	0.246	0.183	1.55184e-11	PKD-CDC1	MMP7
CASP4	7.30068e-16	0.26442	0.15	0.1	2.042e-11	PKD-CDC1	CASP4
TNS3	1.65789e-15	0.355196	0.474	0.417	4.63712e-11	PKD-CDC1	TNS3
RASAL21	1.73906e-15	0.362216	0.6	0.559	4.86414e-11	PKD-CDC1	RASAL2
NTNG1	2.6366e-15	0.362403	0.157	0.108	7.37456e-11	PKD-CDC1	NTNG1
KRT18	2.68834e-15	0.450604	0.223	0.17	7.51928e-11	PKD-CDC1	KRT18
ADAMTSL4-AS11	2.94863e-15	0.259109	0.194	0.139	8.24733e-11	PKD-CDC1	ADAMTSL4-AS1
ZBTB38	3.03429e-15	0.408323	0.373	0.324	8.48691e-11	PKD-CDC1	ZBTB38
TGFBR1	3.57141e-15	0.394518	0.481	0.425	9.98923e-11	PKD-CDC1	TGFBR1
TPD52L1	4.05927e-15	0.418987	0.292	0.24	1.13538e-10	PKD-CDC1	TPD52L1
AGPAT4	4.22582e-15	0.276095	0.204	0.149	1.18196e-10	PKD-CDC1	AGPAT4
PLOD2	4.64397e-15	0.402889	0.326	0.267	1.29892e-10	PKD-CDC1	PLOD2
MBD2	8.15412e-15	0.328502	0.34	0.285	2.28071e-10	PKD-CDC1	MBD2
MAD1L1	1.34787e-14	0.308344	0.244	0.191	3.76998e-10	PKD-CDC1	MAD1L1
STAT6	1.5099e-14	0.272937	0.252	0.194	4.2232e-10	PKD-CDC1	STAT6
POT1-AS1	1.60299e-14	0.367726	0.153	0.108	4.48357e-10	PKD-CDC1	POT1-AS1
MYO3B	1.74218e-14	0.417409	0.448	0.417	4.87288e-10	PKD-CDC1	MYO3B
RANBP17	1.83818e-14	0.370481	0.377	0.326	5.14138e-10	PKD-CDC1	RANBP17
DNAH7	2.17592e-14	0.361455	0.435	0.394	6.08604e-10	PKD-CDC1	DNAH7
MYO1D1	3.46368e-14	0.275781	0.636	0.591	9.68792e-10	PKD-CDC1	MYO1D
OSMR-AS1	4.11029e-14	0.348666	0.318	0.265	1.14965e-09	PKD-CDC1	OSMR-AS1
COP1	5.99015e-14	0.282033	0.674	0.662	1.67545e-09	PKD-CDC1	COP1
PLCB11	6.54968e-14	0.551568	0.345	0.295	1.83195e-09	PKD-CDC1	PLCB1
CTTN	6.57058e-14	0.335142	0.361	0.311	1.83779e-09	PKD-CDC1	CTTN
PER2	7.81937e-14	0.27608	0.202	0.151	2.18708e-09	PKD-CDC1	PER2
PCED1B	1.09846e-13	0.33971	0.183	0.134	3.07238e-09	PKD-CDC1	PCED1B
ETHE1	1.15718e-13	0.258434	0.124	0.083	3.23663e-09	PKD-CDC1	ETHE1
SLMAP	1.36025e-13	0.335287	0.602	0.578	3.80462e-09	PKD-CDC1	SLMAP
MLXIP	1.39104e-13	0.308275	0.259	0.206	3.89073e-09	PKD-CDC1	MLXIP
USP311	1.50172e-13	0.270883	0.183	0.134	4.20031e-09	PKD-CDC1	USP31
PTPN2	2.2573e-13	0.392822	0.349	0.305	6.31367e-09	PKD-CDC1	PTPN2
KANSL1L	3.00278e-13	0.284921	0.699	0.699	8.39879e-09	PKD-CDC1	KANSL1L
DENND4C	3.24353e-13	0.316283	0.518	0.491	9.07215e-09	PKD-CDC1	DENND4C
LINC01266	3.72037e-13	0.386271	0.393	0.356	1.04059e-08	PKD-CDC1	LINC01266
RELL1	4.73247e-13	0.308261	0.221	0.173	1.32367e-08	PKD-CDC1	RELL1
CLINT1	7.70862e-13	0.330047	0.494	0.463	2.1561e-08	PKD-CDC1	CLINT1
NOS1AP1	9.40326e-13	0.357358	0.656	0.647	2.63009e-08	PKD-CDC1	NOS1AP
BICDL2	1.0069e-12	0.25736	0.12	0.081	2.81631e-08	PKD-CDC1	BICDL2
CFAP47	1.04277e-12	0.364355	0.19	0.145	2.91664e-08	PKD-CDC1	CFAP47
ARAP2	1.07832e-12	0.309449	0.418	0.368	3.01607e-08	PKD-CDC1	ARAP2
TP53BP21	1.09839e-12	0.280263	0.199	0.15	3.07221e-08	PKD-CDC1	TP53BP2
PARP4	1.30065e-12	0.287388	0.297	0.247	3.63793e-08	PKD-CDC1	PARP4
DIAPH11	1.40322e-12	0.35481	0.522	0.499	3.92481e-08	PKD-CDC1	DIAPH1
NEDD91	1.52805e-12	0.408559	0.356	0.31	4.27395e-08	PKD-CDC1	NEDD9
BZW2	1.91628e-12	0.331055	0.249	0.202	5.35983e-08	PKD-CDC1	BZW2
LYN	2.06893e-12	0.277526	0.289	0.231	5.78679e-08	PKD-CDC1	LYN
AXIN1	2.39529e-12	0.259809	0.149	0.107	6.69963e-08	PKD-CDC1	AXIN1
DCDC1	3.59493e-12	0.299515	0.356	0.311	1.0055e-07	PKD-CDC1	DCDC1
ARHGEF101	4.26573e-12	0.292617	0.196	0.15	1.19312e-07	PKD-CDC1	ARHGEF10
PCDH7	4.55319e-12	0.309459	0.533	0.491	1.27353e-07	PKD-CDC1	PCDH7
AC097662.1	4.84106e-12	0.29487	0.129	0.091	1.35404e-07	PKD-CDC1	AC097662.1
PICALM1	5.06846e-12	0.336792	0.764	0.781	1.41765e-07	PKD-CDC1	PICALM
PTER	5.64208e-12	0.360135	0.25	0.208	1.57809e-07	PKD-CDC1	PTER
SERTAD2	6.66422e-12	0.270012	0.139	0.099	1.86398e-07	PKD-CDC1	SERTAD2
ZBTB46	7.86507e-12	0.272778	0.176	0.133	2.19986e-07	PKD-CDC1	ZBTB46
KCNK1	8.38488e-12	0.278947	0.308	0.259	2.34525e-07	PKD-CDC1	KCNK1
TRIM56	1.13822e-11	0.263526	0.217	0.17	3.1836e-07	PKD-CDC1	TRIM56
FAT11	1.24832e-11	0.251534	0.617	0.587	3.49156e-07	PKD-CDC1	FAT1
SGMS1	1.25949e-11	0.277775	0.668	0.651	3.52281e-07	PKD-CDC1	SGMS1
BCR	1.71262e-11	0.453927	0.337	0.298	4.79021e-07	PKD-CDC1	BCR
ECE1	2.05761e-11	0.320478	0.137	0.1	5.75513e-07	PKD-CDC1	ECE1
BLNK	2.26835e-11	0.367066	0.442	0.414	6.34458e-07	PKD-CDC1	BLNK
SKAP2	2.81618e-11	0.25236	0.456	0.405	7.87685e-07	PKD-CDC1	SKAP2
MRPL33	3.29135e-11	0.296654	0.361	0.314	9.2059e-07	PKD-CDC1	MRPL33
SNED1	3.92026e-11	0.268742	0.243	0.195	1.0965e-06	PKD-CDC1	SNED1
ADGRF1	4.20649e-11	0.285617	0.378	0.332	1.17656e-06	PKD-CDC1	ADGRF1
ITSN2	4.66709e-11	0.321311	0.516	0.485	1.30538e-06	PKD-CDC1	ITSN2
RIOK3	5.03566e-11	0.2616	0.298	0.249	1.40847e-06	PKD-CDC1	RIOK3
BICDL1	5.21018e-11	0.381527	0.23	0.189	1.45729e-06	PKD-CDC1	BICDL1
BIN3	5.39462e-11	0.25984	0.168	0.127	1.50887e-06	PKD-CDC1	BIN3
CLU	5.85655e-11	0.277232	0.434	0.377	1.63808e-06	PKD-CDC1	CLU
MINK1	7.23468e-11	0.302055	0.222	0.179	2.02354e-06	PKD-CDC1	MINK1
ADAM17	8.00741e-11	0.280683	0.347	0.299	2.23967e-06	PKD-CDC1	ADAM17
SMARCC1	9.82351e-11	0.251237	0.599	0.582	2.74763e-06	PKD-CDC1	SMARCC1
CFLAR	1.08807e-10	0.333815	0.437	0.398	3.04332e-06	PKD-CDC1	CFLAR
NR1H4	1.20542e-10	0.309012	0.214	0.173	3.37157e-06	PKD-CDC1	NR1H4
SNTB2	1.30158e-10	0.318875	0.212	0.17	3.64051e-06	PKD-CDC1	SNTB2
RGS12	1.37027e-10	0.290341	0.233	0.187	3.83266e-06	PKD-CDC1	RGS12
TMEM87B	1.6887e-10	0.294514	0.224	0.183	4.72331e-06	PKD-CDC1	TMEM87B
ACSL41	1.70924e-10	0.346539	0.638	0.607	4.78074e-06	PKD-CDC1	ACSL4
CHODL	2.06116e-10	0.480761	0.142	0.106	5.76506e-06	PKD-CDC1	CHODL
NPC11	2.06886e-10	0.299953	0.371	0.33	5.78661e-06	PKD-CDC1	NPC1
SLC2A13	3.66661e-10	0.310329	0.247	0.204	1.02555e-05	PKD-CDC1	SLC2A13
BNC21	3.70678e-10	0.335996	0.485	0.449	1.03679e-05	PKD-CDC1	BNC2
PTPN11	4.05534e-10	0.333764	0.367	0.323	1.13428e-05	PKD-CDC1	PTPN1
ADGRA3	5.40918e-10	0.363577	0.347	0.314	1.51295e-05	PKD-CDC1	ADGRA3
AGBL4	6.05566e-10	0.2736	0.822	0.848	1.69377e-05	PKD-CDC1	AGBL4
NEK7	6.67373e-10	0.310941	0.498	0.478	1.86664e-05	PKD-CDC1	NEK7
[truncated: 3,060 more rows]
