# Supplementary material for: Defining cellular complexity in human autosomal dominant polycystic kidney disease by multimodal single cell analysis
Source: Nat Commun. 2022 Oct 30;13:6497. doi: 10.1038/s41467-022-34255-z (PMC9618568; doi:10.1038/s41467-022-34255-z)
Supplement: Supplementary file 19 — Supplementary Data 16 [file 41467_2022_34255_MOESM19_ESM.xlsx]

## Sheet: Supplementary_Data16
	p_val	avg_log2FC	pct.1	pct.2	p_val_adj	cluster	peak	gene	distance
chr11-117814095-117842858	7.97e-227	0.654319	0.71	0.368	1.02e-221	N-CNT	chr11-117814095-117842858	FXYD6-FXYD2	0
chr8-6862748-6879934	6.61e-136	0.781749	0.773	0.572	8.46e-131	N-CNT	chr8-6862748-6879934	DEFB1	0
chr1-16011941-16024228	2.19e-120	0.752191	0.604	0.332	2.81e-115	N-CNT	chr1-16011941-16024228	HSPB7	0
chr3-46873031-46887349	7.04e-115	0.563489	0.504	0.235	9.01e-110	N-CNT	chr3-46873031-46887349	PTH1R	0
chr1-54998411-55001543	4.49e-114	1.16576	0.276	0.065	5.75e-109	N-CNT	chr1-54998411-55001543	BSND	0
chr16-3653988-3657850	3.73e-110	1.21845	0.254	0.057	4.78e-105	N-CNT	chr16-3653988-3657850	DNASE1	0
chr18-78978778-78980369	2.75e-103	2.15203	0.158	0.013	3.52e-98	N-CNT	chr18-78978778-78980369	SALL3	0
chr19-10352324-10354548	6.34e-78	0.748567	0.298	0.105	8.11e-73	N-CNT	chr19-10352324-10354548	TYK2	0
chr15-89526763-89527461	6.73e-77	2.23756	0.15	0.023	8.62e-72	N-CNT	chr15-89526763-89527461	LINC00928	2728
chr14-96193150-96196053	9.08e-77	1.04877	0.237	0.069	1.16e-71	N-CNT	chr14-96193150-96196053	BDKRB2	8625
chr1-203555638-203558767	1.83e-72	1.12213	0.257	0.086	2.35e-67	N-CNT	chr1-203555638-203558767	OPTC	46773
chr15-89553602-89554649	4.71e-72	2.12139	0.137	0.019	6.02e-67	N-CNT	chr15-89553602-89554649	TICRR	20832
chr10-49757790-49762701	6.09e-67	0.595566	0.449	0.243	7.79e-62	N-CNT	chr10-49757790-49762701	OGDHL	0
chr16-51147883-51158407	2.9e-66	0.430829	0.508	0.286	3.71e-61	N-CNT	chr16-51147883-51158407	SALL1	0
chr20-45334856-45349665	1.1e-65	0.417808	0.673	0.509	1.41e-60	N-CNT	chr20-45334856-45349665	SDC4	0
chr11-10301866-10309918	4.62e-64	0.476901	0.622	0.449	5.92e-59	N-CNT	chr11-10301866-10309918	ADM	0
chr1-16043150-16049398	5.38e-57	0.739589	0.338	0.168	6.89e-52	N-CNT	chr1-16043150-16049398	CLCNKB	0
chr1-169100141-169127521	5.51e-57	0.318522	0.81	0.701	7.05e-52	N-CNT	chr1-169100141-169127521	ATP1B1	0
chr13-53010197-53011240	9.21e-57	1.12211	0.216	0.072	1.18e-51	N-CNT	chr13-53010197-53011240	OLFM4	17518
chr1-217133857-217140912	2.83e-55	0.60919	0.415	0.224	3.62e-50	N-CNT	chr1-217133857-217140912	ESRRG	0
chr10-79220197-79224717	5.92e-55	0.791009	0.262	0.108	7.58e-50	N-CNT	chr10-79220197-79224717	ZMIZ1	0
chr7-27137937-27162498	8.31e-55	0.338154	0.704	0.503	1.06e-49	N-CNT	chr7-27137937-27162498	HOXA7	0
chr11-1743629-1745648	2.65e-53	1.15417	0.167	0.047	3.39e-48	N-CNT	chr11-1743629-1745648	RP11-295K3.1	0
chr14-49549579-49553100	4.39e-52	0.863346	0.231	0.089	5.62e-47	N-CNT	chr14-49549579-49553100	RNA5SP384	0
chr3-43489958-43491760	6.75e-49	1.09475	0.167	0.051	8.64e-44	N-CNT	chr3-43489958-43491760	ANO10	0
chr19-38688320-38715262	8.08e-49	0.407242	0.558	0.393	1.03e-43	N-CNT	chr19-38688320-38715262	ACTN4	0
chr21-41496455-41502716	3.96e-48	0.649821	0.355	0.192	5.06e-43	N-CNT	chr21-41496455-41502716	TMPRSS2	0
chr12-107317585-107321639	9.66e-48	0.632416	0.226	0.095	1.24e-42	N-CNT	chr12-107317585-107321639	BTBD11	0
chr1-31522987-31524432	1.32e-47	1.13167	0.18	0.06	1.69e-42	N-CNT	chr1-31522987-31524432	TINAGL1	52052
chr10-50990433-50993897	1.42e-47	0.865631	0.245	0.103	1.81e-42	N-CNT	chr10-50990433-50993897	PRKG1	0
chr11-1746464-1754246	1.23e-46	0.65749	0.365	0.198	1.57e-41	N-CNT	chr11-1746464-1754246	CTSD	0
chr7-26343184-26350078	2.51e-46	0.488822	0.365	0.205	3.22e-41	N-CNT	chr7-26343184-26350078	SNX10	0
chr3-161038581-161039412	6.91e-46	1.34081	0.129	0.032	8.84e-41	N-CNT	chr3-161038581-161039412	PPM1L	0
chr14-76309914-76311878	1.37e-45	1.16045	0.089	0.014	1.75e-40	N-CNT	chr14-76309914-76311878	ESRRB	0
chr18-5626846-5631384	4.1e-45	0.490807	0.322	0.167	5.25e-40	N-CNT	chr18-5626846-5631384	EPB41L3	0
chr5-139880243-139881432	2.12e-44	1.6689	0.085	0.012	2.71e-39	N-CNT	chr5-139880243-139881432	NRG2	0
chr20-46822999-46824170	2.71e-44	0.804573	0.156	0.048	3.46e-39	N-CNT	chr20-46822999-46824170	EYA2	70453
chr2-234861463-234862697	3.06e-44	1.07624	0.135	0.036	3.91e-39	N-CNT	chr2-234861463-234862697	AC010148.1	0
chr1-116397181-116413725	3.66e-44	0.515434	0.363	0.209	4.68e-39	N-CNT	chr1-116397181-116413725	ATP1A1	0
chr1-203519353-203519934	3.66e-44	1.74191	0.086	0.012	4.69e-39	N-CNT	chr1-203519353-203519934	OPTC	10488
chr7-5523018-5534428	4.53e-44	0.425935	0.651	0.506	5.8e-39	N-CNT	chr7-5523018-5534428	ACTB	0
chr18-48920361-48953630	6.45e-44	0.287981	0.776	0.655	8.25e-39	N-CNT	chr18-48920361-48953630	SMAD7	0
chr20-45357443-45360734	8.71e-44	0.700248	0.182	0.067	1.11e-38	N-CNT	chr20-45357443-45360734	SYS1	1202
chr1-3093830-3095418	6.64e-43	1.13758	0.138	0.04	8.5e-38	N-CNT	chr1-3093830-3095418	PRDM16	0
chrX-153609763-153613304	4.6e-42	0.769399	0.177	0.066	5.89e-37	N-CNT	chrX-153609763-153613304	RP11-66N11.7	0
chr22-35310332-35316769	5.32e-42	0.517375	0.365	0.21	6.82e-37	N-CNT	chr22-35310332-35316769	TOM1	0
chr16-2480725-2485404	1.17e-41	0.788791	0.267	0.129	1.49e-36	N-CNT	chr16-2480725-2485404	TBC1D24	0
chr12-110537441-110538451	2.4e-41	0.84832	0.125	0.033	3.07e-36	N-CNT	chr12-110537441-110538451	PPTC7	0
chr1-27070117-27071625	5.15e-41	0.833701	0.189	0.074	6.59e-36	N-CNT	chr1-27070117-27071625	AL137860.1	4751
chr17-42128746-42130674	5.7e-41	0.937444	0.105	0.024	7.3e-36	N-CNT	chr17-42128746-42130674	CTD-2132N18.3	0
chr19-50830059-50830923	8.63e-41	1.72511	0.092	0.016	1.1e-35	N-CNT	chr19-50830059-50830923	KLK15	0
chr20-58557863-58559547	1.07e-39	0.876595	0.241	0.111	1.37e-34	N-CNT	chr20-58557863-58559547	APCDD1L-AS1	0
chr2-119425563-119443301	2.28e-38	0.299583	0.423	0.269	2.92e-33	N-CNT	chr2-119425563-119443301	TMEM37	0
chr19-50835435-50836681	2.77e-38	1.00484	0.179	0.071	3.55e-33	N-CNT	chr19-50835435-50836681	KLK15	0
chr19-718128-721194	3.11e-38	0.738435	0.176	0.069	3.98e-33	N-CNT	chr19-718128-721194	PALM	0
chr9-127940952-127947057	3.79e-38	0.554528	0.319	0.178	4.85e-33	N-CNT	chr9-127940952-127947057	FAM102A	0
chr4-2070138-2073221	4.29e-38	0.770219	0.237	0.112	5.5e-33	N-CNT	chr4-2070138-2073221	POLN	0
chr5-68543195-68546073	4.71e-38	0.806155	0.128	0.037	6.03e-33	N-CNT	chr5-68543195-68546073	CTC-537E7.2	9664
chr1-21638070-21643018	7.67e-38	0.531607	0.423	0.272	9.82e-33	N-CNT	chr1-21638070-21643018	RAP1GAP	0
chr2-164514392-164515236	1.38e-37	1.47623	0.062	0.007	1.77e-32	N-CNT	chr2-164514392-164515236	GRB14	0
chr2-166609111-166611788	1.58e-37	0.796659	0.172	0.064	2.02e-32	N-CNT	chr2-166609111-166611788	SCN7A	114863
chr1-39676660-39677641	1.77e-37	1.2324	0.119	0.033	2.26e-32	N-CNT	chr1-39676660-39677641	HPCAL4	1006
chr11-10328278-10329449	3.82e-37	1.22244	0.116	0.032	4.89e-32	N-CNT	chr11-10328278-10329449	AMPD3	0
chr8-6882980-6885096	5.87e-37	0.710357	0.289	0.157	7.52e-32	N-CNT	chr8-6882980-6885096	GS1-24F4.2	0
chr17-4573540-4577364	9.58e-37	0.652352	0.166	0.064	1.23e-31	N-CNT	chr17-4573540-4577364	RP11-141J13.3	1779
chr3-43455038-43455657	1.14e-36	1.34728	0.121	0.035	1.46e-31	N-CNT	chr3-43455038-43455657	ANO10	0
chr11-45285039-45286862	1.16e-36	0.750625	0.226	0.105	1.48e-31	N-CNT	chr11-45285039-45286862	SYT13	0
chr2-72982731-72986704	1.16e-36	0.601729	0.415	0.262	1.48e-31	N-CNT	chr2-72982731-72986704	SFXN5	0
chr4-2058214-2062150	1.63e-36	0.82022	0.236	0.114	2.09e-31	N-CNT	chr4-2058214-2062150	NAT8L	0
chr4-158805399-158806899	2.74e-36	0.919842	0.165	0.065	3.51e-31	N-CNT	chr4-158805399-158806899	FNIP2	0
chr1-3205828-3209768	3.27e-36	0.624485	0.277	0.141	4.18e-31	N-CNT	chr1-3205828-3209768	PRDM16	0
chr2-234637776-234639368	4.82e-36	1.03419	0.088	0.018	6.16e-31	N-CNT	chr2-234637776-234639368	LINC01173	43299
chr12-120598383-120601397	7.66e-36	0.606612	0.182	0.077	9.8e-31	N-CNT	chr12-120598383-120601397	POP5	16984
chr3-186663658-186666490	2e-35	0.818104	0.102	0.026	2.56e-30	N-CNT	chr3-186663658-186666490	HRG	0
chr1-116487880-116496889	3.88e-35	0.460915	0.302	0.167	4.97e-30	N-CNT	chr1-116487880-116496889	RP5-1086K13.1	0
chr12-3144599-3145806	6.1e-35	0.897261	0.128	0.041	7.81e-30	N-CNT	chr12-3144599-3145806	TSPAN9	0
chr17-81814130-81816462	6.71e-35	0.569548	0.357	0.214	8.6e-30	N-CNT	chr17-81814130-81816462	GCGR	116
chr20-47927501-47928444	1.32e-34	1.20041	0.11	0.031	1.7e-29	N-CNT	chr20-47927501-47928444	RP11-347D21.1	22354
chr21-43927694-43931007	2.67e-34	0.633909	0.121	0.038	3.42e-29	N-CNT	chr21-43927694-43931007	AGPAT3	0
chr10-108465847-108466812	6.35e-34	1.14744	0.141	0.049	8.13e-29	N-CNT	chr10-108465847-108466812	RP11-163F15.1	81162
chr20-25048320-25059646	7.09e-34	0.371469	0.438	0.292	9.07e-29	N-CNT	chr20-25048320-25059646	ACSS1	0
chr7-27163299-27170554	8.35e-34	0.413484	0.398	0.246	1.07e-28	N-CNT	chr7-27163299-27170554	HOXA10-HOXA9	0
chr19-50818159-50818709	9.25e-34	1.89278	0.079	0.015	1.18e-28	N-CNT	chr19-50818159-50818709	MGC45922	0
chr3-11820493-11821180	1.01e-33	1.38611	0.084	0.018	1.3e-28	N-CNT	chr3-11820493-11821180	TAMM41	0
chr7-5690334-5696823	1.68e-33	0.531757	0.278	0.15	2.15e-28	N-CNT	chr7-5690334-5696823	RNF216	0
chr16-5065061-5066268	2.76e-33	1.15544	0.066	0.01	3.54e-28	N-CNT	chr16-5065061-5066268	C16orf89	0
chr6-15900996-15901858	2.86e-33	1.41842	0.067	0.011	3.66e-28	N-CNT	chr6-15900996-15901858	RP11-401E14.2	93085
chr14-72154643-72155481	3.59e-33	1.33967	0.086	0.02	4.6e-28	N-CNT	chr14-72154643-72155481	RGS6	0
chr22-17368412-17370922	9.54e-33	0.681678	0.117	0.034	1.22e-27	N-CNT	chr22-17368412-17370922	CECR2	0
chr17-17780606-17785741	1.35e-32	0.483972	0.374	0.233	1.72e-27	N-CNT	chr17-17780606-17785741	RAI1	0
chr6-35396960-35397293	1.37e-32	2.32601	0.057	0.007	1.76e-27	N-CNT	chr6-35396960-35397293	PPARD	0
chr12-124443839-124446300	2.63e-32	0.944696	0.125	0.04	3.36e-27	N-CNT	chr12-124443839-124446300	NCOR2	0
chr9-136352501-136355152	1.38e-31	0.924181	0.154	0.065	1.77e-26	N-CNT	chr9-136352501-136355152	GPSM1	0
chr4-23903952-23905254	2.09e-31	1.15781	0.094	0.024	2.68e-26	N-CNT	chr4-23903952-23905254	PPARGC1A	0
chr2-43958475-43958886	2.13e-31	1.63757	0.081	0.017	2.73e-26	N-CNT	chr2-43958475-43958886	LRPPRC	0
chr10-132515104-132520942	2.27e-31	0.434025	0.43	0.293	2.9e-26	N-CNT	chr10-132515104-132520942	RP11-432J24.5	0
chr4-23880628-23883498	2.76e-31	0.704892	0.179	0.078	3.53e-26	N-CNT	chr4-23880628-23883498	PPARGC1A	0
chr1-145984475-146000158	2.8e-31	0.346303	0.516	0.386	3.59e-26	N-CNT	chr1-145984475-146000158	TXNIP	0
chr11-64017415-64019933	3.09e-31	0.74285	0.177	0.078	3.95e-26	N-CNT	chr11-64017415-64019933	MACROD1	0
chr15-63320280-63324665	3.47e-31	0.837401	0.143	0.054	4.44e-26	N-CNT	chr15-63320280-63324665	CA12	0
chr11-119941187-119942195	5.48e-31	1.54554	0.076	0.016	7.02e-26	N-CNT	chr11-119941187-119942195	RP11-831A10.2	45758
chr9-127960127-127982159	5.96e-31	0.331376	0.67	0.559	7.63e-26	N-CNT	chr9-127960127-127982159	FAM102A	0
chr1-168755395-168756980	7.57e-31	0.625256	0.2	0.092	9.69e-26	N-CNT	chr1-168755395-168756980	RP1-10C16.1	6384
chr12-59615698-59616246	1.01e-30	1.49355	0.069	0.012	1.29e-25	N-CNT	chr12-59615698-59616246	SLC16A7	0
chr18-9797126-9798911	1.1e-30	1.02554	0.109	0.033	1.41e-25	N-CNT	chr18-9797126-9798911	RAB31	0
chr14-76312787-76315033	1.16e-30	0.825643	0.068	0.012	1.49e-25	N-CNT	chr14-76312787-76315033	ESRRB	0
chr10-123890157-123892191	1.37e-30	1.12756	0.066	0.012	1.75e-25	N-CNT	chr10-123890157-123892191	CPXM2	0
chr16-29288497-29293869	1.4e-30	0.573312	0.241	0.125	1.79e-25	N-CNT	chr16-29288497-29293869	RP11-231C14.7	0
chr11-128859329-128867775	2.34e-30	0.405702	0.494	0.353	2.99e-25	N-CNT	chr11-128859329-128867775	KCNJ1	0
chr2-137208394-137209081	4.36e-30	1.42336	0.076	0.016	5.59e-25	N-CNT	chr2-137208394-137209081	THSD7B	0
chr3-53171943-53173577	4.48e-30	1.08184	0.072	0.014	5.73e-25	N-CNT	chr3-53171943-53173577	PRKCD	0
chr1-20551839-20553712	4.51e-30	0.967518	0.078	0.017	5.77e-25	N-CNT	chr1-20551839-20553712	FAM43B	0
chr22-40027139-40029156	5.08e-30	1.03769	0.1	0.029	6.5e-25	N-CNT	chr22-40027139-40029156	FAM83F	0
chr3-32815793-32820422	7.33e-30	0.65612	0.117	0.04	9.38e-25	N-CNT	chr3-32815793-32820422	TRIM71	0
chr20-36099656-36108268	7.8e-30	0.363042	0.462	0.327	9.98e-25	N-CNT	chr20-36099656-36108268	EPB41L1	0
chr6-3262886-3264797	1.03e-29	0.871265	0.208	0.104	1.32e-24	N-CNT	chr6-3262886-3264797	PSMG4	0
chr20-35267362-35272170	1.24e-29	0.535972	0.272	0.153	1.59e-24	N-CNT	chr20-35267362-35272170	RP4-614O4.11	0
chr9-133787120-133790145	1.4e-29	0.806155	0.12	0.042	1.79e-24	N-CNT	chr9-133787120-133790145	VAV2	0
chr5-173823515-173827381	1.59e-29	0.437763	0.284	0.162	2.04e-24	N-CNT	chr5-173823515-173827381	LINC01485	14475
chr16-51166817-51167662	1.6e-29	1.18252	0.099	0.029	2.05e-24	N-CNT	chr16-51166817-51167662	SALL1	15449
chr2-177313524-177315928	2.13e-29	0.8256	0.157	0.064	2.72e-24	N-CNT	chr2-177313524-177315928	NFE2L2	0
chr2-70935273-70939332	2.55e-29	0.644288	0.235	0.126	3.26e-24	N-CNT	chr2-70935273-70939332	ATP6V1B1	0
chr10-114513291-114516021	2.8e-29	0.767289	0.121	0.043	3.58e-24	N-CNT	chr10-114513291-114516021	ABLIM1	0
chr12-107418772-107419545	5.71e-29	1.20157	0.081	0.02	7.31e-24	N-CNT	chr12-107418772-107419545	BTBD11	0
chr1-239386146-239388080	6.32e-29	0.736618	0.182	0.084	8.09e-24	N-CNT	chr1-239386146-239388080	CHRM3	0
chr18-79056621-79057507	6.37e-29	1.07701	0.104	0.033	8.15e-24	N-CNT	chr18-79056621-79057507	ATP9B	11777
chr6-43768245-43777591	7.3e-29	0.29863	0.559	0.434	9.35e-24	N-CNT	chr6-43768245-43777591	VEGFA	0
chr20-45326682-45330997	1.45e-28	0.807912	0.154	0.066	1.86e-23	N-CNT	chr20-45326682-45330997	SDC4	0
chr1-151687119-151689894	1.48e-28	0.524469	0.112	0.036	1.9e-23	N-CNT	chr1-151687119-151689894	SNX27	0
chr5-173673072-173674093	2.28e-28	1.36104	0.085	0.023	2.92e-23	N-CNT	chr5-173673072-173674093	CTB-43E15.1	14877
chr19-2664048-2664911	2.91e-28	1.10253	0.055	0.008	3.73e-23	N-CNT	chr19-2664048-2664911	GNG7	0
chr5-151075453-151076812	3.11e-28	0.744388	0.192	0.094	3.99e-23	N-CNT	chr5-151075453-151076812	TNIP1	0
chr1-48677062-48681918	3.11e-28	0.513263	0.21	0.103	3.99e-23	N-CNT	chr1-48677062-48681918	AGBL4	0
chr2-108287144-108290195	4.4e-28	0.478895	0.277	0.16	5.64e-23	N-CNT	chr2-108287144-108290195	SULT1C2	0
chr12-54158879-54161957	5.86e-28	0.586023	0.197	0.094	7.5e-23	N-CNT	chr12-54158879-54161957	SMUG1	0
chr1-26909973-26912225	7.4e-28	0.908049	0.169	0.075	9.47e-23	N-CNT	chr1-26909973-26912225	NUDC	0
chr19-38646494-38672355	7.5e-28	0.265642	0.685	0.582	9.6e-23	N-CNT	chr19-38646494-38672355	ACTN4	0
chr2-217856011-217860218	8.64e-28	0.557223	0.146	0.061	1.11e-22	N-CNT	chr2-217856011-217860218	TNS1	0
chr2-31081988-31086540	8.81e-28	0.45485	0.215	0.112	1.13e-22	N-CNT	chr2-31081988-31086540	GALNT14	0
chr11-64020934-64021982	1.05e-27	1.06668	0.091	0.025	1.34e-22	N-CNT	chr11-64020934-64021982	MACROD1	0
chr19-5536272-5537687	1.08e-27	0.776705	0.163	0.073	1.38e-22	N-CNT	chr19-5536272-5537687	TINCR	20479
chr1-31510907-31512145	1.13e-27	0.930158	0.161	0.07	1.45e-22	N-CNT	chr1-31510907-31512145	TINAGL1	64339
chr5-133824419-133826246	1.42e-27	0.712966	0.15	0.066	1.81e-22	N-CNT	chr5-133824419-133826246	WSPAR	87430
chrX-134549151-134552178	1.7e-27	0.700309	0.097	0.03	2.18e-22	N-CNT	chrX-134549151-134552178	LINC00629	0
chr20-31663638-31668430	2.45e-27	0.594613	0.156	0.068	3.13e-22	N-CNT	chr20-31663638-31668430	BCL2L1	0
chr4-6925379-6928511	3.97e-27	0.639751	0.18	0.085	5.09e-22	N-CNT	chr4-6925379-6928511	TBC1D14	0
chr1-226809748-226810958	6.96e-27	0.912998	0.065	0.013	8.91e-22	N-CNT	chr1-226809748-226810958	PSEN2	59225
chr9-95043826-95046218	9.43e-27	0.789984	0.109	0.037	1.21e-21	N-CNT	chr9-95043826-95046218	C9orf3	0
chr2-73162799-73164206	1.06e-26	0.697835	0.233	0.125	1.36e-21	N-CNT	chr2-73162799-73164206	RAB11FIP5	6077
chr6-43999877-44006873	1.1e-26	0.445821	0.449	0.325	1.41e-21	N-CNT	chr6-43999877-44006873	C6orf223	0
chr1-48694992-48698250	1.78e-26	0.832758	0.117	0.043	2.28e-21	N-CNT	chr1-48694992-48698250	AGBL4	0
chr1-54994047-54994880	1.82e-26	1.03672	0.061	0.012	2.33e-21	N-CNT	chr1-54994047-54994880	TMEM61	1753
chr13-110301286-110310426	1.87e-26	0.338607	0.347	0.227	2.39e-21	N-CNT	chr13-110301286-110310426	COL4A1	0
chr12-121716927-121717468	1.93e-26	1.33081	0.067	0.014	2.47e-21	N-CNT	chr12-121716927-121717468	TMEM120B	0
chr17-79017602-79017937	2.07e-26	1.98316	0.063	0.013	2.64e-21	N-CNT	chr17-79017602-79017937	C1QTNF1	4876
chr8-90082604-90083157	2.31e-26	1.0239	0.135	0.054	2.95e-21	N-CNT	chr8-90082604-90083157	CALB1	0
chr5-32708839-32715177	2.49e-26	0.384148	0.34	0.223	3.19e-21	N-CNT	chr5-32708839-32715177	NPR3	0
chr6-110693192-110693853	2.52e-26	1.39264	0.058	0.011	3.23e-21	N-CNT	chr6-110693192-110693853	CDK19	0
chrX-153622648-153628278	3.4e-26	0.517416	0.089	0.027	4.36e-21	N-CNT	chrX-153622648-153628278	RP11-66N11.7	9722
chr7-73319386-73320248	3.79e-26	0.974487	0.065	0.014	4.86e-21	N-CNT	chr7-73319386-73320248	TRIM50	0
chr17-17580563-17582231	4.75e-26	0.795238	0.117	0.043	6.09e-21	N-CNT	chr17-17580563-17582231	PEMT	0
chr4-23367993-23369872	6.27e-26	0.7613	0.055	0.01	8.03e-21	N-CNT	chr4-23367993-23369872	RP11-453O5.1	82419
chr2-219506485-219507611	7.48e-26	1.11608	0.051	0.008	9.58e-21	N-CNT	chr2-219506485-219507611	GMPPA	0
chr2-47020395-47022528	8.32e-26	0.754304	0.131	0.054	1.06e-20	N-CNT	chr2-47020395-47022528	TTC7A	0
chr3-150328183-150329366	9.16e-26	0.938623	0.088	0.027	1.17e-20	N-CNT	chr3-150328183-150329366	LINC01214	40809
chr17-57286313-57290014	1.23e-25	0.690372	0.145	0.064	1.58e-20	N-CNT	chr17-57286313-57290014	MSI2	0
chr3-186716700-186717798	1.33e-25	0.820749	0.075	0.02	1.71e-20	N-CNT	chr3-186716700-186717798	KNG1	0
chr16-57371857-57374993	1.43e-25	0.433691	0.277	0.165	1.82e-20	N-CNT	chr16-57371857-57374993	CX3CL1	0
chr1-169128514-169136455	1.46e-25	0.518825	0.232	0.128	1.87e-20	N-CNT	chr1-169128514-169136455	NME7	0
chr2-72934836-72938826	1.56e-25	0.684947	0.25	0.144	2e-20	N-CNT	chr2-72934836-72938826	EMX1	0
chr13-98503050-98505006	1.62e-25	0.794438	0.109	0.039	2.07e-20	N-CNT	chr13-98503050-98505006	STK24	0
chr1-39671427-39672894	2.02e-25	1.16121	0.081	0.022	2.59e-20	N-CNT	chr1-39671427-39672894	NT5C1A	0
chr6-160328328-160329040	2.06e-25	1.34685	0.051	0.008	2.64e-20	N-CNT	chr6-160328328-160329040	SLC22A3	19227
chrX-139202760-139205770	2.45e-25	0.681502	0.128	0.052	3.14e-20	N-CNT	chrX-139202760-139205770	FGF13	0
chr6-36839270-36841007	2.58e-25	0.985035	0.11	0.04	3.31e-20	N-CNT	chr6-36839270-36841007	CPNE5	0
chr6-41687517-41689741	2.79e-25	0.684406	0.181	0.089	3.57e-20	N-CNT	chr6-41687517-41689741	TFEB	0
chr12-63150173-63152485	2.98e-25	0.876152	0.129	0.053	3.82e-20	N-CNT	chr12-63150173-63152485	AVPR1A	0
chr15-69296485-69306357	3.03e-25	0.31614	0.453	0.33	3.88e-20	N-CNT	chr15-69296485-69306357	PAQR5	0
chr19-38674114-38687342	4.02e-25	0.311892	0.517	0.408	5.15e-20	N-CNT	chr19-38674114-38687342	ACTN4	0
chr10-89591355-89592942	4.25e-25	0.589635	0.097	0.031	5.44e-20	N-CNT	chr10-89591355-89592942	PANK1	0
chr6-145110054-145110560	4.35e-25	1.35578	0.06	0.011	5.56e-20	N-CNT	chr6-145110054-145110560	UTRN	257019
chr12-3147283-3148957	6.88e-25	1.08767	0.061	0.013	8.81e-20	N-CNT	chr12-3147283-3148957	TSPAN9	0
chr1-26912758-26915634	8.26e-25	0.520353	0.327	0.207	1.06e-19	N-CNT	chr1-26912758-26915634	NR0B2	0
chr1-48619370-48620088	1.16e-24	1.09431	0.079	0.023	1.49e-19	N-CNT	chr1-48619370-48620088	AGBL4	0
chr1-31548228-31550682	1.18e-24	0.560243	0.229	0.131	1.51e-19	N-CNT	chr1-31548228-31550682	TINAGL1	25802
chr20-46894374-46896127	1.19e-24	0.853234	0.068	0.017	1.53e-19	N-CNT	chr20-46894374-46896127	EYA2	0
chr4-176791547-176793233	1.22e-24	0.827162	0.131	0.054	1.56e-19	N-CNT	chr4-176791547-176793233	VEGFC	0
chr1-176888471-176889481	1.68e-24	0.967858	0.09	0.028	2.15e-19	N-CNT	chr1-176888471-176889481	ASTN1	0
chr4-23876314-23879906	2.29e-24	0.658194	0.154	0.07	2.94e-19	N-CNT	chr4-23876314-23879906	PPARGC1A	0
chr15-90097530-90105254	5.84e-24	0.337345	0.5	0.387	7.47e-19	N-CNT	chr15-90097530-90105254	IDH2	0
chr2-86034826-86039264	5.85e-24	0.38699	0.172	0.087	7.49e-19	N-CNT	chr2-86034826-86039264	POLR1A	0
chr6-41711326-41714954	6.41e-24	0.488941	0.321	0.208	8.21e-19	N-CNT	chr6-41711326-41714954	TFEB	0
chr2-72931082-72934226	9.03e-24	0.727954	0.185	0.095	1.16e-18	N-CNT	chr2-72931082-72934226	EMX1	0
chr1-9716323-9719617	9.2e-24	0.569771	0.157	0.076	1.18e-18	N-CNT	chr1-9716323-9719617	PIK3CD	0
chr12-10178741-10179265	9.43e-24	1.36977	0.078	0.023	1.21e-18	N-CNT	chr12-10178741-10179265	TMEM52B	0
chr2-8573066-8576210	1.02e-23	0.473692	0.281	0.169	1.31e-18	N-CNT	chr2-8573066-8576210	AC011747.4	0
chr4-48967328-48968380	1.03e-23	0.875101	0.087	0.027	1.31e-18	N-CNT	chr4-48967328-48968380	CWH43	17866
chr14-76293106-76294608	1.34e-23	0.749686	0.107	0.04	1.71e-18	N-CNT	chr14-76293106-76294608	RP11-516J2.1	0
chr16-70724072-70726466	1.69e-23	0.655968	0.119	0.048	2.16e-18	N-CNT	chr16-70724072-70726466	VAC14	0
chr21-41231984-41232463	1.7e-23	1.47908	0.056	0.011	2.18e-18	N-CNT	chr21-41231984-41232463	BACE2	0
chr9-133061114-133062090	1.87e-23	1.41218	0.052	0.009	2.39e-18	N-CNT	chr9-133061114-133062090	CEL	0
chr15-57474282-57480020	2.13e-23	0.374215	0.307	0.195	2.73e-18	N-CNT	chr15-57474282-57480020	CTD-2515H24.3	0
chr18-58193763-58198747	2.48e-23	0.396798	0.326	0.215	3.17e-18	N-CNT	chr18-58193763-58198747	NEDD4L	0
chr1-6651000-6654509	2.7e-23	0.472552	0.202	0.113	3.46e-18	N-CNT	chr1-6651000-6654509	DNAJC11	0
chr6-36848529-36849334	2.72e-23	0.967168	0.117	0.047	3.49e-18	N-CNT	chr6-36848529-36849334	PPIL1	5492
chr2-121210665-121214722	2.74e-23	0.5235	0.206	0.11	3.51e-18	N-CNT	chr2-121210665-121214722	TFCP2L1	1864
chr3-56862410-56863217	3.94e-23	1.08367	0.068	0.017	5.04e-18	N-CNT	chr3-56862410-56863217	ARHGEF3	0
chr1-54172860-54174111	4.42e-23	0.992745	0.067	0.016	5.66e-18	N-CNT	chr1-54172860-54174111	CYB5RL	0
chr3-46941497-46945350	5.01e-23	0.500799	0.256	0.151	6.42e-18	N-CNT	chr3-46941497-46945350	CCDC12	0
chr12-10175580-10176712	5.05e-23	0.680012	0.201	0.11	6.47e-18	N-CNT	chr12-10175580-10176712	TMEM52B	0
chr3-56747091-56747674	5.24e-23	1.34005	0.061	0.014	6.71e-18	N-CNT	chr3-56747091-56747674	ARHGEF3	0
chr1-228209941-228210581	5.46e-23	1.63294	0.057	0.012	6.98e-18	N-CNT	chr1-228209941-228210581	OBSCN	0
chr22-23191735-23193080	5.85e-23	0.666863	0.203	0.111	7.49e-18	N-CNT	chr22-23191735-23193080	BCR	0
chr17-36823679-36824406	6.98e-23	1.21337	0.078	0.023	8.93e-18	N-CNT	chr17-36823679-36824406	CTD-3194G12.2	97338
chr6-43992221-43994721	6.99e-23	0.611417	0.232	0.135	8.94e-18	N-CNT	chr6-43992221-43994721	C6orf223	5858
chr7-98360340-98361110	7.62e-23	1.09399	0.078	0.023	9.75e-18	N-CNT	chr7-98360340-98361110	BAIAP2L1	0
chr21-25878277-25878966	1.19e-22	1.09183	0.076	0.023	1.53e-17	N-CNT	chr21-25878277-25878966	APP	1583
chr12-3136938-3142215	1.27e-22	0.592719	0.13	0.059	1.62e-17	N-CNT	chr12-3136938-3142215	TSPAN9	0
chr16-29259508-29260383	1.3e-22	1.08156	0.065	0.016	1.67e-17	N-CNT	chr16-29259508-29260383	RP11-426C22.6	1889
chr11-1755162-1764808	1.38e-22	0.318698	0.562	0.457	1.77e-17	N-CNT	chr11-1755162-1764808	CTSD	0
chr2-217908338-217924422	1.51e-22	0.281552	0.315	0.208	1.93e-17	N-CNT	chr2-217908338-217924422	TNS1	0
chr22-23267067-23270939	1.55e-22	0.562994	0.195	0.105	1.98e-17	N-CNT	chr22-23267067-23270939	BCR	0
chr4-76567178-76570874	1.56e-22	0.535836	0.185	0.097	2e-17	N-CNT	chr4-76567178-76570874	SHROOM3	0
chr17-42779274-42785680	1.8e-22	0.497547	0.232	0.14	2.3e-17	N-CNT	chr17-42779274-42785680	WNK4	0
chr22-37514378-37515260	1.83e-22	1.06797	0.072	0.02	2.34e-17	N-CNT	chr22-37514378-37515260	CARD10	0
chr2-217875734-217881459	2.2e-22	0.629425	0.117	0.048	2.81e-17	N-CNT	chr2-217875734-217881459	TNS1	0
chr19-5539080-5539956	2.39e-22	0.899066	0.077	0.022	3.06e-17	N-CNT	chr19-5539080-5539956	TINCR	18210
chr1-980266-982993	3.24e-22	0.762277	0.103	0.039	4.15e-17	N-CNT	chr1-980266-982993	PERM1	0
chr8-81539635-81540069	3.47e-22	1.5029	0.063	0.015	4.44e-17	N-CNT	chr8-81539635-81540069	FABP12	8256
chr1-187842576-187843231	3.67e-22	1.17736	0.065	0.016	4.7e-17	N-CNT	chr1-187842576-187843231	ERVMER61-1	198715
chr4-83617658-83619426	3.68e-22	0.645446	0.128	0.055	4.71e-17	N-CNT	chr4-83617658-83619426	GPAT3	11782
chr2-111049494-111050701	4.25e-22	0.807292	0.102	0.038	5.44e-17	N-CNT	chr2-111049494-111050701	ACOXL	0
chr2-64439223-64439538	4.56e-22	1.64878	0.062	0.015	5.84e-17	N-CNT	chr2-64439223-64439538	LGALSL	14430
chrX-153643639-153645170	4.99e-22	0.979235	0.068	0.018	6.39e-17	N-CNT	chrX-153643639-153645170	DUSP9	0
chr4-186733680-186734499	5.1e-22	1.14379	0.07	0.019	6.53e-17	N-CNT	chr4-186733680-186734499	FAT1	6957
chr20-45321726-45325862	5.63e-22	0.650196	0.149	0.071	7.2e-17	N-CNT	chr20-45321726-45325862	SDC4	0
chr4-24054908-24056504	5.71e-22	0.602119	0.089	0.03	7.31e-17	N-CNT	chr4-24054908-24056504	PPARGC1A	150818
chr16-23496426-23500742	5.74e-22	0.502272	0.206	0.115	7.35e-17	N-CNT	chr16-23496426-23500742	GGA2	0
chr6-3334286-3335274	6.09e-22	0.825579	0.097	0.035	7.8e-17	N-CNT	chr6-3334286-3335274	SLC22A23	0
chr17-27566649-27568043	7.09e-22	0.957446	0.063	0.016	9.08e-17	N-CNT	chr17-27566649-27568043	KSR1	0
chr8-140337130-140338082	7.59e-22	0.605659	0.089	0.03	9.72e-17	N-CNT	chr8-140337130-140338082	TRAPPC9	0
chr2-38515208-38516214	8.21e-22	0.620705	0.121	0.052	1.05e-16	N-CNT	chr2-38515208-38516214	AC016995.3	0
chr2-61707839-61708666	1.09e-21	0.831546	0.119	0.05	1.4e-16	N-CNT	chr2-61707839-61708666	FAM161A	116187
chr18-48801962-48803686	1.1e-21	0.593272	0.194	0.106	1.41e-16	N-CNT	chr18-48801962-48803686	CTIF	0
chr3-12986129-12987488	1.25e-21	0.763625	0.152	0.073	1.6e-16	N-CNT	chr3-12986129-12987488	IQSEC1	0
chr8-142209925-142210938	1.27e-21	0.942425	0.066	0.018	1.63e-16	N-CNT	chr8-142209925-142210938	TSNARE1	1141
chr17-79023906-79025753	1.33e-21	0.938918	0.092	0.032	1.71e-16	N-CNT	chr17-79023906-79025753	C1QTNF1	0
chr16-57599946-57602442	1.54e-21	0.546965	0.187	0.098	1.97e-16	N-CNT	chr16-57599946-57602442	ADGRG1	8209
chr10-78977365-78978505	1.65e-21	0.905686	0.091	0.032	2.11e-16	N-CNT	chr10-78977365-78978505	RP11-481G8.2	21978
chr15-63353370-63355810	1.84e-21	0.720916	0.12	0.052	2.35e-16	N-CNT	chr15-63353370-63355810	CA12	0
chr19-10288681-10292862	1.88e-21	0.752457	0.156	0.079	2.41e-16	N-CNT	chr19-10288681-10292862	ICAM5	0
chr19-1145823-1147412	1.97e-21	1.10587	0.06	0.014	2.52e-16	N-CNT	chr19-1145823-1147412	SBNO2	0
chr22-32800740-32805250	2.29e-21	0.460681	0.266	0.167	2.93e-16	N-CNT	chr22-32800740-32805250	TIMP3	0
chr14-89203294-89204123	2.31e-21	1.10096	0.066	0.018	2.95e-16	N-CNT	chr14-89203294-89204123	FOXN3	0
chr14-74647430-74649627	2.46e-21	0.667019	0.079	0.027	3.15e-16	N-CNT	chr14-74647430-74649627	AREL1	3809
chr1-160061076-160063215	2.62e-21	0.529809	0.156	0.076	3.36e-16	N-CNT	chr1-160061076-160063215	KCNJ10	0
chr1-116471353-116479373	2.68e-21	0.291084	0.386	0.273	3.43e-16	N-CNT	chr1-116471353-116479373	RP4-655J12.4	0
chr4-170226134-170226803	3.01e-21	0.859547	0.114	0.047	3.85e-16	N-CNT	chr4-170226134-170226803	LINC01612	47115
chr20-25220375-25224379	3.23e-21	0.516491	0.199	0.111	4.13e-16	N-CNT	chr20-25220375-25224379	ENTPD6	0
chr22-23178202-23186145	3.49e-21	0.339737	0.438	0.33	4.46e-16	N-CNT	chr22-23178202-23186145	BCR	0
chr6-145212635-145213505	3.51e-21	1.17785	0.069	0.02	4.49e-16	N-CNT	chr6-145212635-145213505	EPM2A	288077
chr8-143525647-143530861	3.51e-21	0.459403	0.136	0.066	4.49e-16	N-CNT	chr8-143525647-143530861	ZC3H3	0
chr1-209673046-209676369	3.65e-21	0.391831	0.162	0.083	4.68e-16	N-CNT	chr1-209673046-209676369	G0S2	0
chr3-58350006-58350891	3.94e-21	0.825741	0.105	0.041	5.04e-16	N-CNT	chr3-58350006-58350891	PXK	0
chr11-26839861-26840777	4.44e-21	0.870189	0.096	0.036	5.68e-16	N-CNT	chr11-26839861-26840777	SLC5A12	116433
chr17-40501431-40501989	4.63e-21	1.31827	0.065	0.018	5.93e-16	N-CNT	chr17-40501431-40501989	TNS4	0
chr1-3422652-3425142	6.07e-21	0.561308	0.188	0.101	7.76e-16	N-CNT	chr1-3422652-3425142	PRDM16	0
chr16-57626003-57633169	6.99e-21	0.328334	0.46	0.351	8.95e-16	N-CNT	chr16-57626003-57633169	ADGRG1	0
chr10-124730620-124737943	8.59e-21	0.349539	0.364	0.254	1.1e-15	N-CNT	chr10-124730620-124737943	RP11-12J10.3	0
chr8-6902316-6904618	8.65e-21	0.448755	0.238	0.143	1.11e-15	N-CNT	chr8-6902316-6904618	GS1-24F4.2	17039
chr17-57603052-57606482	9.09e-21	0.512323	0.225	0.134	1.16e-15	N-CNT	chr17-57603052-57606482	MSI2	0
chr12-123050073-123050902	1.01e-20	1.11256	0.056	0.013	1.29e-15	N-CNT	chr12-123050073-123050902	PITPNM2	0
chr9-83430758-83432778	1.19e-20	0.506596	0.15	0.075	1.52e-15	N-CNT	chr9-83430758-83432778	FRMD3	0
chr12-117438920-117440198	1.3e-20	0.743838	0.093	0.035	1.67e-15	N-CNT	chr12-117438920-117440198	NOS1	0
chr19-48347890-48348602	1.44e-20	1.07761	0.065	0.018	1.84e-15	N-CNT	chr19-48347890-48348602	TMEM143	0
chr11-61775694-61778024	1.45e-20	0.572962	0.159	0.08	1.85e-15	N-CNT	chr11-61775694-61778024	MYRF	0
chr12-54734426-54735382	1.5e-20	0.584228	0.083	0.028	1.92e-15	N-CNT	chr12-54734426-54735382	RP11-850F7.7	46991
chr6-149336018-149336977	1.54e-20	1.16218	0.072	0.022	1.97e-15	N-CNT	chr6-149336018-149336977	TAB2	0
chr2-197893308-197894364	1.6e-20	0.761727	0.065	0.018	2.04e-15	N-CNT	chr2-197893308-197894364	PLCL1	0
chrX-68693207-68699586	1.68e-20	0.338802	0.234	0.14	2.15e-15	N-CNT	chrX-68693207-68699586	STARD8	0
chr1-71044927-71048714	1.76e-20	0.419659	0.282	0.18	2.25e-15	N-CNT	chr1-71044927-71048714	PTGER3	0
chr4-23885875-23891389	1.9e-20	0.364594	0.357	0.251	2.43e-15	N-CNT	chr4-23885875-23891389	PPARGC1A	0
chr6-43297035-43298703	1.9e-20	0.510857	0.069	0.02	2.44e-15	N-CNT	chr6-43297035-43298703	SLC22A7	0
chr7-767159-769641	2e-20	0.319202	0.293	0.188	2.57e-15	N-CNT	chr7-767159-769641	DNAAF5	0
chr20-31669870-31671548	2.12e-20	0.672927	0.1	0.041	2.71e-15	N-CNT	chr20-31669870-31671548	BCL2L1	0
chr20-31693447-31699868	2.31e-20	0.432928	0.274	0.175	2.95e-15	N-CNT	chr20-31693447-31699868	BCL2L1	0
chr14-95281996-95283145	2.6e-20	0.844375	0.078	0.025	3.33e-15	N-CNT	chr14-95281996-95283145	CLMN	0
chr2-38432306-38433662	2.65e-20	0.597905	0.125	0.059	3.39e-15	N-CNT	chr2-38432306-38433662	AC093822.1	0
chr1-168608749-168610331	2.69e-20	0.71516	0.108	0.044	3.45e-15	N-CNT	chr1-168608749-168610331	XCL1	26671
chr9-121734944-121745617	2.8e-20	0.297193	0.509	0.399	3.58e-15	N-CNT	chr9-121734944-121745617	DAB2IP	0
chr6-134766401-134766978	2.81e-20	1.21867	0.059	0.015	3.6e-15	N-CNT	chr6-134766401-134766978	RP1-287H17.1	59051
chr4-184801800-184806590	3.16e-20	0.402505	0.246	0.152	4.05e-15	N-CNT	chr4-184801800-184806590	ACSL1	0
chr12-124326814-124328659	3.17e-20	0.78764	0.113	0.048	4.06e-15	N-CNT	chr12-124326814-124328659	NCOR2	0
chr17-42361748-42363058	3.65e-20	0.782323	0.091	0.033	4.68e-15	N-CNT	chr17-42361748-42363058	STAT3	0
chr16-12612443-12614199	3.71e-20	0.561579	0.212	0.122	4.75e-15	N-CNT	chr16-12612443-12614199	CTD-3037G24.5	251
chr1-168636156-168637803	3.78e-20	0.728198	0.105	0.043	4.84e-15	N-CNT	chr1-168636156-168637803	XCL1	54078
chr1-55384504-55385318	3.79e-20	0.915567	0.067	0.02	4.85e-15	N-CNT	chr1-55384504-55385318	RP11-101C11.1	150326
chr17-2892389-2895542	4.36e-20	0.513611	0.224	0.133	5.58e-15	N-CNT	chr17-2892389-2895542	RAP1GAP2	0
chr22-25395298-25396236	4.41e-20	0.780258	0.102	0.041	5.64e-15	N-CNT	chr22-25395298-25396236	LRP5L	0
chr7-74428834-74431785	4.52e-20	0.461346	0.274	0.175	5.79e-15	N-CNT	chr7-74428834-74431785	GTF2IRD1	22004
chr2-152097245-152099748	5.04e-20	0.660656	0.148	0.074	6.45e-15	N-CNT	chr2-152097245-152099748	CACNB4	0
chr6-3258315-3262234	5.38e-20	0.412852	0.337	0.234	6.89e-15	N-CNT	chr6-3258315-3262234	PSMG4	0
chr21-34201438-34205538	5.39e-20	0.434494	0.231	0.138	6.9e-15	N-CNT	chr21-34201438-34205538	AP000318.2	0
chr7-130993559-130997255	5.43e-20	0.397077	0.208	0.121	6.95e-15	N-CNT	chr7-130993559-130997255	RP11-138A9.2	53897
chr7-152901619-152902683	5.56e-20	0.726681	0.075	0.024	7.12e-15	N-CNT	chr7-152901619-152902683	ACTR3B	46240
chr14-94575308-94576365	5.88e-20	0.73516	0.137	0.068	7.52e-15	N-CNT	chr14-94575308-94576365	SERPINA5	0
chr10-23367820-23370662	5.97e-20	0.491917	0.154	0.079	7.64e-15	N-CNT	chr10-23367820-23370662	C10orf67	22974
chrX-144218901-144219549	6.16e-20	0.972421	0.057	0.015	7.88e-15	N-CNT	chrX-144218901-144219549	RP3-526F5.2	390767
chr12-120602229-120602917	6.44e-20	0.970529	0.074	0.023	8.25e-15	N-CNT	chr12-120602229-120602917	POP5	20830
chr6-41681863-41685082	6.79e-20	0.454341	0.24	0.152	8.69e-15	N-CNT	chr6-41681863-41685082	TFEB	0
chr4-83625707-83627617	7.92e-20	0.774043	0.078	0.028	1.01e-14	N-CNT	chr4-83625707-83627617	GPAT3	19831
chr16-11667178-11678749	8.23e-20	0.338296	0.377	0.274	1.05e-14	N-CNT	chr16-11667178-11678749	SNN	0
chr1-44239539-44241244	8.61e-20	0.711899	0.07	0.022	1.1e-14	N-CNT	chr1-44239539-44241244	ERI3	0
chr12-464840-465371	8.71e-20	1.19014	0.076	0.025	1.11e-14	N-CNT	chr12-464840-465371	B4GALNT3	0
chr20-35262837-35265296	1.06e-19	0.427262	0.223	0.139	1.35e-14	N-CNT	chr20-35262837-35265296	MMP24	0
chr11-61681954-61683618	1.09e-19	0.961133	0.06	0.016	1.4e-14	N-CNT	chr11-61681954-61683618	DAGLA	0
chr2-54568983-54578505	1.1e-19	0.379679	0.342	0.238	1.41e-14	N-CNT	chr2-54568983-54578505	SPTBN1	0
chr9-68704490-68707267	1.27e-19	0.522213	0.205	0.121	1.62e-14	N-CNT	chr9-68704490-68707267	PIP5K1B	0
chr15-66080621-66081306	1.3e-19	0.94	0.066	0.019	1.66e-14	N-CNT	chr15-66080621-66081306	MEGF11	0
chr12-109718313-109724465	1.33e-19	0.40961	0.227	0.138	1.7e-14	N-CNT	chr12-109718313-109724465	FAM222A	0
chr5-16721366-16722087	1.37e-19	1.02513	0.052	0.012	1.75e-14	N-CNT	chr5-16721366-16722087	MYO10	0
chr9-89243417-89244084	1.42e-19	1.412	0.06	0.017	1.81e-14	N-CNT	chr9-89243417-89244084	SHC3	64649
chr15-63318171-63319007	1.42e-19	0.696633	0.072	0.023	1.81e-14	N-CNT	chr15-63318171-63319007	CA12	2370
chr12-93563741-93564502	1.47e-19	1.17488	0.051	0.012	1.88e-14	N-CNT	chr12-93563741-93564502	SOCS2-AS1	0
chr1-18887901-18892889	1.57e-19	0.439588	0.135	0.066	2.02e-14	N-CNT	chr1-18887901-18892889	ALDH4A1	0
chr12-120533882-120539937	1.65e-19	0.347164	0.318	0.211	2.11e-14	N-CNT	chr12-120533882-120539937	RNF10	0
chr17-40306774-40308213	1.9e-19	0.903077	0.089	0.033	2.43e-14	N-CNT	chr17-40306774-40308213	RARA	978
chr11-66727022-66729357	1.92e-19	0.548852	0.211	0.124	2.45e-14	N-CNT	chr11-66727022-66729357	SPTBN2	0
chr1-21650223-21653952	1.94e-19	0.454842	0.243	0.15	2.48e-14	N-CNT	chr1-21650223-21653952	RAP1GAP	0
chr19-2587975-2588952	1.94e-19	0.850647	0.069	0.021	2.48e-14	N-CNT	chr19-2587975-2588952	GNG7	0
chr9-133538896-133540411	2.04e-19	0.753884	0.097	0.039	2.61e-14	N-CNT	chr9-133538896-133540411	ADAMTSL2	0
chr22-32817628-32819432	2.59e-19	0.63838	0.162	0.084	3.32e-14	N-CNT	chr22-32817628-32819432	SYN3	0
chr9-121750420-121753000	3.06e-19	0.66135	0.104	0.043	3.92e-14	N-CNT	chr9-121750420-121753000	DAB2IP	0
chr3-32947429-32948155	3.15e-19	0.935829	0.071	0.022	4.03e-14	N-CNT	chr3-32947429-32948155	CCR4	3418
chr5-139707634-139712348	3.26e-19	0.416648	0.36	0.259	4.17e-14	N-CNT	chr5-139707634-139712348	CTB-35F21.1	0
chr7-151725728-151726574	3.5e-19	0.846598	0.061	0.017	4.49e-14	N-CNT	chr7-151725728-151726574	PRKAG2	0
chr15-89462515-89462836	3.89e-19	1.60673	0.054	0.013	4.98e-14	N-CNT	chr15-89462515-89462836	RHCG	8561
chr5-60701491-60702062	4.97e-19	1.16067	0.073	0.024	6.37e-14	N-CNT	chr5-60701491-60702062	DEPDC1B	1300
chr3-46946157-46950275	5.08e-19	0.412288	0.397	0.293	6.5e-14	N-CNT	chr3-46946157-46950275	CCDC12	0
chr20-60137716-60139307	5.3e-19	0.918153	0.063	0.018	6.78e-14	N-CNT	chr20-60137716-60139307	MIR646HG	0
chr2-111184779-111186210	5.3e-19	0.493565	0.063	0.02	6.78e-14	N-CNT	chr2-111184779-111186210	AC108463.1	9752
chr9-68689906-68690576	5.34e-19	0.751638	0.143	0.072	6.83e-14	N-CNT	chr9-68689906-68690576	PIP5K1B	14837
chr4-23930525-23932149	5.68e-19	0.400142	0.273	0.177	7.27e-14	N-CNT	chr4-23930525-23932149	PPARGC1A	26435
chr8-53734426-53735332	5.96e-19	0.58536	0.12	0.054	7.63e-14	N-CNT	chr8-53734426-53735332	ATP6V1H	0
chr13-53019831-53020320	6.06e-19	1.29167	0.06	0.016	7.76e-14	N-CNT	chr13-53019831-53020320	OLFM4	8438
chr5-137694246-137694870	6.16e-19	1.21868	0.065	0.019	7.88e-14	N-CNT	chr5-137694246-137694870	KLHL3	0
chr1-55252826-55253623	6.38e-19	0.820866	0.083	0.03	8.16e-14	N-CNT	chr1-55252826-55253623	RP11-101C11.1	18648
chr19-707437-711407	6.5e-19	0.582962	0.133	0.065	8.32e-14	N-CNT	chr19-707437-711407	PALM	0
chr16-78248868-78250486	6.83e-19	0.580101	0.135	0.065	8.75e-14	N-CNT	chr16-78248868-78250486	WWOX	0
chr2-234950466-234956203	7.04e-19	0.381808	0.345	0.247	9.01e-14	N-CNT	chr2-234950466-234956203	SH3BP4	0
chr7-5699610-5701605	7.44e-19	0.787444	0.086	0.032	9.52e-14	N-CNT	chr7-5699610-5701605	RNF216	0
chr2-232645263-232647742	7.89e-19	0.575073	0.104	0.044	1.01e-13	N-CNT	chr2-232645263-232647742	EFHD1	0
chr17-17376957-17378163	8.81e-19	0.748558	0.195	0.114	1.13e-13	N-CNT	chr17-17376957-17378163	NT5M	29293
chr17-52147268-52149610	8.91e-19	0.580685	0.142	0.072	1.14e-13	N-CNT	chr17-52147268-52149610	CA10	0
chr18-48027348-48029227	9.23e-19	0.737828	0.099	0.041	1.18e-13	N-CNT	chr18-48027348-48029227	ZBTB7C	0
chr16-12646532-12647239	1.02e-18	1.1028	0.058	0.016	1.31e-13	N-CNT	chr16-12646532-12647239	CPPED1	12559
chr1-31431578-31436083	1.07e-18	0.572665	0.212	0.125	1.36e-13	N-CNT	chr1-31431578-31436083	SERINC2	0
chr1-15732205-15740136	1.07e-18	0.349038	0.25	0.158	1.37e-13	N-CNT	chr1-15732205-15740136	PLEKHM2	0
chr18-11989125-11997044	1.13e-18	0.313137	0.335	0.236	1.45e-13	N-CNT	chr18-11989125-11997044	IMPA2	0
chr1-116481694-116485869	1.19e-18	0.354635	0.211	0.126	1.53e-13	N-CNT	chr1-116481694-116485869	RP4-655J12.4	2851
chr10-125538744-125539489	1.25e-18	0.829257	0.064	0.019	1.6e-13	N-CNT	chr10-125538744-125539489	TEX36	37032
chr11-10351420-10352486	1.41e-18	0.66586	0.085	0.031	1.8e-13	N-CNT	chr11-10351420-10352486	AMPD3	0
chr10-33333621-33337970	1.74e-18	0.311048	0.287	0.192	2.23e-13	N-CNT	chr10-33333621-33337970	NRP1	0
chr17-6027040-6028618	1.79e-18	0.652398	0.135	0.067	2.29e-13	N-CNT	chr17-6027040-6028618	WSCD1	0
chr9-85417914-85418805	1.79e-18	0.775667	0.056	0.015	2.3e-13	N-CNT	chr9-85417914-85418805	AGTPBP1	127733
chr1-3274750-3276644	2.02e-18	0.757803	0.153	0.081	2.59e-13	N-CNT	chr1-3274750-3276644	PRDM16	0
chr3-126183810-126185576	2.13e-18	0.516362	0.087	0.033	2.72e-13	N-CNT	chr3-126183810-126185576	ALDH1L1	0
chr16-88232416-88233280	2.2e-18	0.924641	0.063	0.019	2.81e-13	N-CNT	chr16-88232416-88233280	LA16c-444G7.1	1504
chr20-31672247-31676221	2.21e-18	0.546696	0.166	0.094	2.83e-13	N-CNT	chr20-31672247-31676221	BCL2L1	0
chr1-47992413-47998106	2.31e-18	0.326401	0.343	0.245	2.96e-13	N-CNT	chr1-47992413-47998106	TRABD2B	0
chr7-5702779-5704914	2.41e-18	0.537523	0.151	0.079	3.09e-13	N-CNT	chr7-5702779-5704914	RNF216	0
chr1-16054249-16056700	2.48e-18	0.511335	0.163	0.088	3.18e-13	N-CNT	chr1-16054249-16056700	CLCNKB	0
chr13-104011423-104012382	2.51e-18	0.72359	0.116	0.055	3.22e-13	N-CNT	chr13-104011423-104012382	LINC01309	583737
chr1-99672230-99673014	2.6e-18	0.860075	0.086	0.033	3.33e-13	N-CNT	chr1-99672230-99673014	PALMD	0
chr2-10362412-10364670	2.64e-18	0.699716	0.089	0.033	3.38e-13	N-CNT	chr2-10362412-10364670	HPCAL1	0
chr20-760925-761396	2.73e-18	1.33599	0.063	0.018	3.5e-13	N-CNT	chr20-760925-761396	SLC52A3	0
chr16-11563163-11564916	2.77e-18	0.679907	0.103	0.044	3.55e-13	N-CNT	chr16-11563163-11564916	LITAF	0
chr7-138795589-138800358	2.89e-18	0.374919	0.358	0.256	3.7e-13	N-CNT	chr7-138795589-138800358	TMEM213	0
chr16-70699883-70701664	3e-18	0.731418	0.088	0.035	3.84e-13	N-CNT	chr16-70699883-70701664	VAC14	0
chr3-128429220-128430919	3.01e-18	0.773059	0.173	0.097	3.85e-13	N-CNT	chr3-128429220-128430919	EEFSEC	20573
chr10-118965419-118966932	3.47e-18	0.757875	0.054	0.015	4.44e-13	N-CNT	chr10-118965419-118966932	NANOS1	62783
chr17-79977475-79979579	3.69e-18	0.735288	0.059	0.016	4.73e-13	N-CNT	chr17-79977475-79979579	TBC1D16	0
chr1-147534217-147534841	3.7e-18	0.909263	0.08	0.028	4.74e-13	N-CNT	chr1-147534217-147534841	BCL9	6570
chr16-84267931-84269641	3.85e-18	0.644355	0.123	0.058	4.92e-13	N-CNT	chr16-84267931-84269641	RNA5SP433	5002
chr2-176169071-176173168	4.13e-18	0.479866	0.262	0.169	5.29e-13	N-CNT	chr2-176169071-176173168	HOXD3	0
chr17-1603933-1608457	4.3e-18	0.364106	0.315	0.22	5.5e-13	N-CNT	chr17-1603933-1608457	SLC43A2	0
chr16-11400983-11402962	4.46e-18	0.706449	0.073	0.025	5.71e-13	N-CNT	chr16-11400983-11402962	CTD-3088G3.8	0
chr6-154592985-154593628	4.7e-18	1.01211	0.063	0.02	6.02e-13	N-CNT	chr6-154592985-154593628	CNKSR3	82325
chr15-58293838-58295141	5.05e-18	0.902511	0.095	0.04	6.46e-13	N-CNT	chr15-58293838-58295141	ALDH1A2	0
chr15-80704468-80706553	5.13e-18	0.57649	0.197	0.117	6.57e-13	N-CNT	chr15-80704468-80706553	ABHD17C	0
chr6-50978147-50979523	6.01e-18	0.768946	0.061	0.019	7.69e-13	N-CNT	chr6-50978147-50979523	TFAP2B	130533
chr13-60012260-60012969	6.33e-18	0.851926	0.072	0.024	8.1e-13	N-CNT	chr13-60012260-60012969	DIAPH3	0
chr2-117709386-117709788	6.39e-18	1.28909	0.064	0.02	8.17e-13	N-CNT	chr2-117709386-117709788	DDX18	104861
chr2-44275040-44280255	6.67e-18	0.384003	0.203	0.122	8.54e-13	N-CNT	chr2-44275040-44280255	SLC3A1	0
chr1-160066989-160068653	7.01e-18	0.923578	0.07	0.023	8.97e-13	N-CNT	chr1-160066989-160068653	KCNJ10	0
chr7-152986288-152986831	8.15e-18	1.11812	0.054	0.015	1.04e-12	N-CNT	chr7-152986288-152986831	ACTR3B	130909
chr1-234656715-234658720	1.03e-17	0.526661	0.178	0.101	1.32e-12	N-CNT	chr1-234656715-234658720	RP4-781K5.4	0
chr15-65044092-65045725	1.08e-17	0.415897	0.105	0.048	1.38e-12	N-CNT	chr15-65044092-65045725	SLC51B	0
chr4-23741336-23742456	1.09e-17	0.606809	0.078	0.028	1.39e-12	N-CNT	chr4-23741336-23742456	ERVH-1	7756
chr11-16956123-16957184	1.15e-17	0.989693	0.102	0.045	1.47e-12	N-CNT	chr11-16956123-16957184	PLEKHA7	0
chr20-33653006-33655350	1.19e-17	0.483503	0.221	0.138	1.52e-12	N-CNT	chr20-33653006-33655350	RP1-63M2.7	350
chr19-2620486-2621354	1.29e-17	0.701842	0.116	0.052	1.65e-12	N-CNT	chr19-2620486-2621354	GNG7	0
chr1-3185600-3189390	1.39e-17	0.441059	0.255	0.162	1.78e-12	N-CNT	chr1-3185600-3189390	PRDM16	0
chr11-45252174-45253156	1.44e-17	0.772669	0.053	0.014	1.84e-12	N-CNT	chr11-45252174-45253156	SYT13	0
chr15-89496110-89496869	1.45e-17	0.855598	0.108	0.047	1.86e-12	N-CNT	chr15-89496110-89496869	RHCG	0
chr15-57536653-57542843	1.46e-17	0.364636	0.273	0.183	1.87e-12	N-CNT	chr15-57536653-57542843	CGNL1	0
chr5-160133195-160134273	1.57e-17	0.843442	0.092	0.038	2.01e-12	N-CNT	chr5-160133195-160134273	PWWP2A	13771
chr2-134359693-134361169	1.6e-17	0.949005	0.068	0.023	2.05e-12	N-CNT	chr2-134359693-134361169	MGAT5	0
chr13-113862232-113864360	1.75e-17	0.548304	0.13	0.063	2.24e-12	N-CNT	chr13-113862232-113864360	GAS6	0
chr1-3216484-3217849	2.04e-17	0.650994	0.156	0.083	2.61e-12	N-CNT	chr1-3216484-3217849	PRDM16	0
chr2-112690698-112691549	2.07e-17	0.848561	0.078	0.03	2.66e-12	N-CNT	chr2-112690698-112691549	SLC20A1	26870
chr4-185003848-185005679	2.11e-17	0.454386	0.226	0.145	2.7e-12	N-CNT	chr4-185003848-185005679	RP11-386B13.4	0
chr18-49019099-49022281	2.15e-17	0.498586	0.227	0.142	2.75e-12	N-CNT	chr18-49019099-49022281	DYM	19192
chr17-81348449-81349228	2.16e-17	0.95007	0.078	0.03	2.76e-12	N-CNT	chr17-81348449-81349228	RP11-1055B8.9	2482
chr10-79241825-79247674	2.28e-17	0.442521	0.203	0.122	2.92e-12	N-CNT	chr10-79241825-79247674	ZMIZ1	0
chr7-26291466-26293367	2.39e-17	0.474021	0.18	0.105	3.06e-12	N-CNT	chr7-26291466-26293367	SNX10	0
chr11-85693076-85693903	2.42e-17	0.738594	0.077	0.028	3.1e-12	N-CNT	chr11-85693076-85693903	SYTL2	320
chr18-51447096-51447984	2.45e-17	0.82605	0.087	0.035	3.14e-12	N-CNT	chr18-51447096-51447984	LINC01630	0
chr17-77362896-77367386	2.46e-17	0.43638	0.242	0.156	3.14e-12	N-CNT	chr17-77362896-77367386	2021-09-09	0
chr14-81662388-81663388	2.74e-17	0.762794	0.075	0.027	3.51e-12	N-CNT	chr14-81662388-81663388	LINC01467	39326
chr17-77371248-77377726	2.82e-17	0.338647	0.247	0.159	3.61e-12	N-CNT	chr17-77371248-77377726	2021-09-09	0
chr17-17087109-17088204	3.04e-17	1.0119	0.055	0.016	3.9e-12	N-CNT	chr17-17087109-17088204	MPRIP	0
chr6-156826206-156828787	3.05e-17	0.581569	0.124	0.059	3.91e-12	N-CNT	chr6-156826206-156828787	ARID1B	0
chr9-86041104-86042823	3.27e-17	0.498952	0.099	0.042	4.18e-12	N-CNT	chr9-86041104-86042823	GOLM1	0
chr15-63378684-63383336	3.36e-17	0.327504	0.302	0.205	4.3e-12	N-CNT	chr15-63378684-63383336	CA12	0
chr13-110254036-110255592	3.4e-17	0.855353	0.062	0.02	4.35e-12	N-CNT	chr13-110254036-110255592	COL4A1	0
chr14-76089573-76091532	3.55e-17	0.671872	0.083	0.033	4.55e-12	N-CNT	chr14-76089573-76091532	IFT43	4987
chr3-58019714-58023042	3.71e-17	0.438344	0.182	0.104	4.75e-12	N-CNT	chr3-58019714-58023042	FLNB	0
chr2-170393768-170395348	3.86e-17	0.68597	0.07	0.024	4.95e-12	N-CNT	chr2-170393768-170395348	MYO3B	0
chr2-234969208-234970823	4.02e-17	1.00835	0.054	0.015	5.15e-12	N-CNT	chr2-234969208-234970823	SH3BP4	0
chr22-36339201-36342030	4.14e-17	0.617212	0.095	0.04	5.3e-12	N-CNT	chr22-36339201-36342030	MYH9	0
chr2-112724601-112727225	4.2e-17	0.548635	0.131	0.065	5.37e-12	N-CNT	chr2-112724601-112727225	NT5DC4	0
chr2-41909396-41910543	4.25e-17	0.694962	0.073	0.027	5.43e-12	N-CNT	chr2-41909396-41910543	AC104654.1	15349
chr3-177823720-177825129	4.88e-17	0.52104	0.173	0.098	6.25e-12	N-CNT	chr3-177823720-177825129	KCCAT211	0
chr14-96145914-96146888	4.94e-17	0.663601	0.064	0.021	6.32e-12	N-CNT	chr14-96145914-96146888	C14orf132	52024
chr21-44369934-44370829	4.96e-17	0.846149	0.107	0.049	6.34e-12	N-CNT	chr21-44369934-44370829	TRPM2	0
chr5-68673225-68674766	5.09e-17	0.466126	0.113	0.053	6.51e-12	N-CNT	chr5-68673225-68674766	CTC-537E7.2	139694
chr2-119484857-119491244	5.33e-17	0.305762	0.25	0.161	6.82e-12	N-CNT	chr2-119484857-119491244	SCTR	0
chr1-48686002-48688778	5.85e-17	0.438909	0.18	0.105	7.49e-12	N-CNT	chr1-48686002-48688778	AGBL4	0
chr1-226541602-226543356	6.23e-17	0.586565	0.118	0.06	7.98e-12	N-CNT	chr1-226541602-226543356	STUM	5443
chr4-178306599-178306948	6.78e-17	1.41415	0.056	0.016	8.68e-12	N-CNT	chr4-178306599-178306948	RNA5SP173	99746
chr14-89455410-89455938	7.77e-17	1.23935	0.07	0.025	9.94e-12	N-CNT	chr14-89455410-89455938	FOXN3	0
chr17-81803797-81809091	1.01e-16	0.646756	0.151	0.084	1.29e-11	N-CNT	chr17-81803797-81809091	GCGR	0
chr5-173770953-173772365	1.02e-16	0.673906	0.069	0.024	1.31e-11	N-CNT	chr5-173770953-173772365	LINC01485	14424
chr14-71931843-71932787	1.03e-16	0.711574	0.106	0.048	1.32e-11	N-CNT	chr14-71931843-71932787	RGS6	0
chr5-160287182-160288093	1.03e-16	0.650532	0.093	0.04	1.32e-11	N-CNT	chr5-160287182-160288093	CCNJL	0
chr1-204623173-204623855	1.04e-16	0.856172	0.071	0.027	1.33e-11	N-CNT	chr1-204623173-204623855	LRRN2	0
chr1-203513937-203514702	1.07e-16	1.15583	0.069	0.024	1.37e-11	N-CNT	chr1-203513937-203514702	OPTC	5072
chr19-33094189-33095172	1.13e-16	0.649726	0.147	0.078	1.45e-11	N-CNT	chr19-33094189-33095172	GPATCH1	0
chr6-148746007-148748851	1.21e-16	0.424514	0.142	0.074	1.54e-11	N-CNT	chr6-148746007-148748851	UST	0
chr6-41716284-41717298	1.46e-16	0.787498	0.083	0.032	1.86e-11	N-CNT	chr6-41716284-41717298	TFEB	0
chr10-117734673-117738278	1.46e-16	0.386098	0.196	0.116	1.87e-11	N-CNT	chr10-117734673-117738278	RP11-328K15.1	0
chr15-69340216-69340843	1.51e-16	0.876616	0.054	0.015	1.93e-11	N-CNT	chr15-69340216-69340843	PAQR5	0
chr6-134644651-134645369	1.53e-16	0.71838	0.131	0.066	1.96e-11	N-CNT	chr6-134644651-134645369	RP11-557H15.4	0
chr1-54080431-54082102	1.63e-16	0.652322	0.115	0.054	2.09e-11	N-CNT	chr1-54080431-54082102	TCEANC2	0
chr15-100019862-100020864	1.64e-16	0.878794	0.056	0.017	2.1e-11	N-CNT	chr15-100019862-100020864	ADAMTS17	0
chr22-43010949-43011977	1.65e-16	0.736246	0.143	0.077	2.12e-11	N-CNT	chr22-43010949-43011977	PACSIN2	0
chr10-122344549-122345377	1.7e-16	0.739336	0.089	0.037	2.18e-11	N-CNT	chr10-122344549-122345377	BTBD16	6386
chr1-235407309-235407972	1.8e-16	0.940338	0.083	0.032	2.3e-11	N-CNT	chr1-235407309-235407972	TBCE	0
chr2-112644011-112647094	2.13e-16	0.305736	0.369	0.275	2.72e-11	N-CNT	chr2-112644011-112647094	SLC20A1	0
chr1-17549573-17552577	2.23e-16	0.459649	0.219	0.138	2.85e-11	N-CNT	chr1-17549573-17552577	ARHGEF10L	0
chr16-57633819-57638366	2.24e-16	0.465028	0.187	0.112	2.87e-11	N-CNT	chr16-57633819-57638366	ADGRG1	0
chr11-111327741-111328667	2.48e-16	0.687256	0.115	0.055	3.18e-11	N-CNT	chr11-111327741-111328667	COLCA2	19005
chr2-54903930-54905349	2.69e-16	0.62278	0.168	0.095	3.45e-11	N-CNT	chr2-54903930-54905349	EML6	0
chr16-81568135-81568942	2.75e-16	0.866328	0.094	0.042	3.52e-11	N-CNT	chr16-81568135-81568942	CMIP	0
chr14-25833176-25834163	2.88e-16	0.514155	0.064	0.022	3.69e-11	N-CNT	chr14-25833176-25834163	RP11-314P15.2	1694
chr16-74623071-74626250	3.44e-16	0.420677	0.116	0.056	4.4e-11	N-CNT	chr16-74623071-74626250	RFWD3	0
chr2-177322027-177323478	3.44e-16	0.472093	0.176	0.102	4.41e-11	N-CNT	chr2-177322027-177323478	NFE2L2	0
chr18-48798774-48799268	3.48e-16	1.24874	0.073	0.028	4.45e-11	N-CNT	chr18-48798774-48799268	CTIF	0
chr16-81530301-81534453	3.48e-16	0.324506	0.216	0.137	4.45e-11	N-CNT	chr16-81530301-81534453	CMIP	0
chr14-52872964-52874003	3.73e-16	0.875184	0.088	0.037	4.78e-11	N-CNT	chr14-52872964-52874003	FERMT2	0
chr6-41727750-41729044	3.79e-16	0.797459	0.058	0.018	4.85e-11	N-CNT	chr6-41727750-41729044	TFEB	0
chr1-226547627-226550760	3.81e-16	0.480784	0.147	0.082	4.88e-11	N-CNT	chr1-226547627-226550760	STUM	0
chr14-56720299-56721551	4.43e-16	0.748838	0.104	0.047	5.67e-11	N-CNT	chr14-56720299-56721551	RP11-1085N6.4	37827
chr4-24137605-24138887	4.64e-16	0.524461	0.065	0.024	5.94e-11	N-CNT	chr4-24137605-24138887	PPARGC1A	233515
chr10-79164810-79168648	5.01e-16	0.485752	0.154	0.086	6.42e-11	N-CNT	chr10-79164810-79168648	ZMIZ1	0
chr9-112764309-112765307	5.4e-16	0.900046	0.078	0.032	6.91e-11	N-CNT	chr9-112764309-112765307	SNX30	0
chr2-44290779-44296351	5.48e-16	0.330594	0.255	0.171	7.01e-11	N-CNT	chr2-44290779-44296351	SLC3A1	0
chr6-125197602-125198767	5.52e-16	0.514112	0.104	0.048	7.07e-11	N-CNT	chr6-125197602-125198767	TPD52L1	0
chr3-127888730-127890894	5.55e-16	0.739666	0.11	0.052	7.1e-11	N-CNT	chr3-127888730-127890894	KBTBD12	24337
chr1-9126826-9130099	5.62e-16	0.345752	0.292	0.206	7.2e-11	N-CNT	chr1-9126826-9130099	GPR157	0
chr10-124722862-124725115	5.73e-16	0.635961	0.117	0.056	7.33e-11	N-CNT	chr10-124722862-124725115	RP11-12J10.3	0
chr15-63370839-63376393	5.79e-16	0.427788	0.203	0.126	7.41e-11	N-CNT	chr15-63370839-63376393	CA12	0
chr20-3340327-3340969	6.03e-16	0.868018	0.065	0.022	7.72e-11	N-CNT	chr20-3340327-3340969	C20orf194	0
chr6-43328491-43329032	6.23e-16	1.27366	0.053	0.016	7.97e-11	N-CNT	chr6-43328491-43329032	ZNF318	0
chr6-44216670-44220476	6.56e-16	0.389019	0.287	0.198	8.4e-11	N-CNT	chr6-44216670-44220476	RP1-302G2.5	0
chr18-32618192-32619744	6.69e-16	0.730217	0.103	0.049	8.56e-11	N-CNT	chr18-32618192-32619744	RP11-386P4.1	35363
chr18-44739939-44740428	6.79e-16	1.25819	0.055	0.017	8.7e-11	N-CNT	chr18-44739939-44740428	SETBP1	0
chr12-109713125-109717738	7e-16	0.322594	0.327	0.238	8.96e-11	N-CNT	chr12-109713125-109717738	FAM222A	0
chr5-6195616-6196281	7.78e-16	0.958099	0.092	0.04	9.96e-11	N-CNT	chr5-6195616-6196281	FLJ33360	114159
chr2-75604432-75609540	8.06e-16	0.296604	0.302	0.219	1.03e-10	N-CNT	chr2-75604432-75609540	EVA1A	34709
chr17-57329473-57330515	8.18e-16	0.674022	0.053	0.016	1.05e-10	N-CNT	chr17-57329473-57330515	MSI2	0
chr3-57029495-57030519	8.39e-16	0.536094	0.192	0.116	1.07e-10	N-CNT	chr3-57029495-57030519	ARHGEF3	0
chr21-41525788-41527172	9.49e-16	0.817622	0.087	0.037	1.21e-10	N-CNT	chr21-41525788-41527172	TMPRSS2	0
chr8-125556223-125557920	9.57e-16	0.682951	0.136	0.072	1.23e-10	N-CNT	chr8-125556223-125557920	RP11-136O12.2	14849
chr1-33363429-33368368	9.58e-16	0.37449	0.212	0.135	1.23e-10	N-CNT	chr1-33363429-33368368	PHC2	0
chr16-52256080-52256971	1.08e-15	0.736921	0.118	0.059	1.38e-10	N-CNT	chr16-52256080-52256971	RP11-142G1.1	0
chr19-10295209-10295883	1.14e-15	1.12924	0.065	0.023	1.46e-10	N-CNT	chr19-10295209-10295883	ICAM5	0
chr1-31370149-31375324	1.18e-15	0.311265	0.268	0.185	1.51e-10	N-CNT	chr1-31370149-31375324	FABP3	0
chr16-51949177-51949726	1.18e-15	1.08619	0.071	0.027	1.51e-10	N-CNT	chr16-51949177-51949726	C16orf97	55760
chr6-36784015-36784600	1.22e-15	1.05506	0.073	0.028	1.56e-10	N-CNT	chr6-36784015-36784600	CPNE5	0
chr8-125278102-125278792	1.23e-15	0.616224	0.103	0.049	1.57e-10	N-CNT	chr8-125278102-125278792	NSMCE2	0
chr6-160258034-160261204	1.25e-15	0.479355	0.144	0.079	1.6e-10	N-CNT	chr6-160258034-160261204	SLC22A2	0
chr9-113558660-113559665	1.35e-15	0.495226	0.077	0.03	1.73e-10	N-CNT	chr9-113558660-113559665	RGS3	0
chr18-26335060-26336475	1.35e-15	0.613747	0.08	0.033	1.73e-10	N-CNT	chr18-26335060-26336475	TAF4B	0
chr1-10518860-10519600	1.35e-15	0.899622	0.061	0.02	1.73e-10	N-CNT	chr1-10518860-10519600	PEX14	0
chr5-151130524-151131547	1.36e-15	0.665995	0.13	0.069	1.75e-10	N-CNT	chr5-151130524-151131547	ANXA6	0
chr21-43304869-43307853	1.42e-15	0.46599	0.152	0.084	1.82e-10	N-CNT	chr21-43304869-43307853	LINC00322	14563
chr18-7116048-7118375	1.64e-15	0.546368	0.091	0.041	2.1e-10	N-CNT	chr18-7116048-7118375	LAMA1	0
chr12-113103706-113104475	1.72e-15	0.934593	0.087	0.037	2.2e-10	N-CNT	chr12-113103706-113104475	RASAL1	0
chr3-132654470-132655653	1.77e-15	0.652607	0.141	0.076	2.26e-10	N-CNT	chr3-132654470-132655653	UBA5	0
chr20-40687278-40690849	1.79e-15	0.308547	0.293	0.209	2.3e-10	N-CNT	chr20-40687278-40690849	MAFB	0
chr10-124717890-124719854	1.86e-15	0.685977	0.115	0.057	2.37e-10	N-CNT	chr10-124717890-124719854	RP11-12J10.3	0
chr17-50109550-50116000	2.08e-15	0.406832	0.185	0.116	2.66e-10	N-CNT	chr17-50109550-50116000	PDK2	0
chr4-23884577-23885330	2.18e-15	0.886435	0.061	0.02	2.79e-10	N-CNT	chr4-23884577-23885330	PPARGC1A	0
chr14-94580937-94583401	2.21e-15	0.485368	0.139	0.075	2.83e-10	N-CNT	chr14-94580937-94583401	SERPINA5	0
chr11-975913-979208	2.4e-15	0.773531	0.076	0.031	3.08e-10	N-CNT	chr11-975913-979208	AP2A2	0
chr1-55250056-55250722	2.49e-15	1.06697	0.07	0.028	3.19e-10	N-CNT	chr1-55250056-55250722	RP11-101C11.1	15878
chr22-36814816-36817515	2.61e-15	0.561258	0.173	0.102	3.34e-10	N-CNT	chr22-36814816-36817515	PVALB	0
chr22-46585975-46590996	2.73e-15	0.413892	0.184	0.111	3.49e-10	N-CNT	chr22-46585975-46590996	GRAMD4	0
chr8-28380982-28382358	2.83e-15	0.855383	0.086	0.037	3.62e-10	N-CNT	chr8-28380982-28382358	ZNF395	0
chr5-139695674-139701739	2.86e-15	0.322437	0.47	0.385	3.66e-10	N-CNT	chr5-139695674-139701739	CTB-35F21.1	0
chr12-124449429-124450680	2.88e-15	0.723546	0.089	0.041	3.69e-10	N-CNT	chr12-124449429-124450680	NCOR2	0
chr6-159980431-159982468	3.05e-15	0.523926	0.141	0.078	3.9e-10	N-CNT	chr6-159980431-159982468	IGF2R	0
chr1-3212854-3214476	3.43e-15	0.453264	0.241	0.156	4.39e-10	N-CNT	chr1-3212854-3214476	PRDM16	0
chr11-9753774-9760692	3.51e-15	0.279446	0.444	0.352	4.49e-10	N-CNT	chr11-9753774-9760692	RP11-540A21.2	0
chr9-5842962-5845164	3.55e-15	0.626088	0.132	0.071	4.54e-10	N-CNT	chr9-5842962-5845164	ERMP1	9844
chr19-2474425-2480493	3.61e-15	0.250734	0.522	0.437	4.62e-10	N-CNT	chr19-2474425-2480493	GADD45B	0
chr11-2459125-2464227	3.63e-15	0.334661	0.327	0.233	4.65e-10	N-CNT	chr11-2459125-2464227	KCNQ1	0
chr17-40533066-40535083	3.68e-15	0.517292	0.125	0.065	4.71e-10	N-CNT	chr17-40533066-40535083	RP5-1028K7.2	6063
chr9-126721178-126725030	3.78e-15	0.303594	0.463	0.366	4.84e-10	N-CNT	chr9-126721178-126725030	LMX1B	20145
chr3-89947274-89948104	3.79e-15	1.19436	0.055	0.018	4.85e-10	N-CNT	chr3-89947274-89948104	EPHA3	465139
chr14-105337895-105338716	3.8e-15	0.857855	0.066	0.024	4.86e-10	N-CNT	chr14-105337895-105338716	PACS2	0
chr22-50577286-50579404	4.02e-15	0.708875	0.079	0.032	5.15e-10	N-CNT	chr22-50577286-50579404	CPT1B	0
chr10-125112851-125119131	4.22e-15	0.447062	0.19	0.118	5.4e-10	N-CNT	chr10-125112851-125119131	CTBP2	0
chr12-10190645-10192383	4.45e-15	0.600759	0.139	0.075	5.7e-10	N-CNT	chr12-10190645-10192383	TMEM52B	0
chr5-5077986-5079106	4.52e-15	0.800211	0.074	0.03	5.78e-10	N-CNT	chr5-5077986-5079106	CTD-2247C11.5	0
chr1-154352381-154354036	4.9e-15	0.504517	0.141	0.077	6.27e-10	N-CNT	chr1-154352381-154354036	ATP8B2	1073
chr3-169554529-169555204	5.04e-15	0.721021	0.078	0.032	6.45e-10	N-CNT	chr3-169554529-169555204	MECOM	0
chr11-108518582-108519024	5.07e-15	1.07884	0.066	0.024	6.49e-10	N-CNT	chr11-108518582-108519024	EXPH5	0
chr2-95003670-95011521	5.11e-15	0.294177	0.435	0.342	6.54e-10	N-CNT	chr2-95003670-95011521	MAL	14155
chr17-57292485-57293606	5.36e-15	0.68065	0.121	0.063	6.86e-10	N-CNT	chr17-57292485-57293606	MSI2	0
chr10-119667389-119671100	5.5e-15	0.439259	0.165	0.1	7.04e-10	N-CNT	chr10-119667389-119671100	BAG3	0
chr5-173778716-173779335	5.57e-15	0.852431	0.085	0.036	7.12e-10	N-CNT	chr5-173778716-173779335	LINC01485	7454
chr11-1772324-1773271	5.64e-15	0.728392	0.12	0.062	7.23e-10	N-CNT	chr11-1772324-1773271	AC068580.7	3658
chr18-36295832-36301080	5.65e-15	0.335562	0.328	0.243	7.23e-10	N-CNT	chr18-36295832-36301080	FHOD3	0
chr20-43556297-43561455	5.72e-15	0.290247	0.342	0.255	7.32e-10	N-CNT	chr20-43556297-43561455	SGK2	0
chr2-113167070-113168101	6.05e-15	0.594223	0.112	0.056	7.75e-10	N-CNT	chr2-113167070-113168101	PSD4	0
chr3-9779756-9782496	6.2e-15	0.522852	0.138	0.076	7.94e-10	N-CNT	chr3-9779756-9782496	TADA3	0
chr2-217986614-217990439	6.49e-15	0.313551	0.315	0.23	8.3e-10	N-CNT	chr2-217986614-217990439	TNS1	0
chr5-172699485-172702044	7.25e-15	0.436656	0.176	0.107	9.29e-10	N-CNT	chr5-172699485-172702044	NEURL1B	7944
chr5-160959706-160961875	7.32e-15	0.471874	0.122	0.062	9.37e-10	N-CNT	chr5-160959706-160961875	RP11-109J4.1	21079
chr1-21631796-21635825	7.37e-15	0.438984	0.26	0.182	9.44e-10	N-CNT	chr1-21631796-21635825	RAP1GAP	0
chr12-6088398-6089714	7.46e-15	0.677281	0.109	0.054	9.55e-10	N-CNT	chr12-6088398-6089714	VWF	0
chr1-191290191-191291860	7.54e-15	0.602044	0.138	0.078	9.65e-10	N-CNT	chr1-191290191-191291860	RP11-309H21.2	61723
chr15-80401183-80406135	8.07e-15	0.327824	0.285	0.201	1.03e-09	N-CNT	chr15-80401183-80406135	ARNT2	0
chr17-40499350-40500569	8.1e-15	0.530344	0.109	0.054	1.04e-09	N-CNT	chr17-40499350-40500569	TNS4	0
chr10-119650320-119660496	8.29e-15	0.263634	0.404	0.323	1.06e-09	N-CNT	chr10-119650320-119660496	BAG3	0
chr8-133374277-133378765	8.38e-15	0.400651	0.295	0.219	1.07e-09	N-CNT	chr8-133374277-133378765	NDRG1	72254
chr20-36454522-36456565	8.42e-15	0.566264	0.109	0.055	1.08e-09	N-CNT	chr20-36454522-36456565	DLGAP4	0
chr5-137671968-137672469	8.54e-15	0.995367	0.06	0.02	1.09e-09	N-CNT	chr5-137671968-137672469	KLHL3	0
chr13-45701008-45701867	8.59e-15	1.08381	0.065	0.025	1.1e-09	N-CNT	chr13-45701008-45701867	LINC01055	0
chr17-77382262-77384809	8.88e-15	0.506433	0.096	0.043	1.14e-09	N-CNT	chr17-77382262-77384809	2021-09-09	0
chr1-50976897-50979200	8.97e-15	0.450713	0.139	0.076	1.15e-09	N-CNT	chr1-50976897-50979200	CDKN2C	2263
chr3-4501078-4501964	9.06e-15	0.8401	0.052	0.017	1.16e-09	N-CNT	chr3-4501078-4501964	ITPR1	0
chr1-245045250-245047220	1.07e-14	0.437448	0.068	0.027	1.37e-09	N-CNT	chr1-245045250-245047220	EFCAB2	0
chr2-28507973-28510687	1.09e-14	0.429571	0.247	0.164	1.39e-09	N-CNT	chr2-28507973-28510687	PLB1	0
chr11-71255191-71256268	1.09e-14	0.77122	0.084	0.037	1.4e-09	N-CNT	chr11-71255191-71256268	SHANK2	2613
chr1-147538367-147543449	1.09e-14	0.293737	0.361	0.27	1.4e-09	N-CNT	chr1-147538367-147543449	BCL9	0
chr1-205567116-205570606	1.11e-14	0.461161	0.156	0.09	1.42e-09	N-CNT	chr1-205567116-205570606	MFSD4A	0
chr7-139650498-139655548	1.15e-14	0.47027	0.117	0.061	1.48e-09	N-CNT	chr7-139650498-139655548	HIPK2	0
chr5-74394663-74396168	1.18e-14	0.640139	0.118	0.062	1.51e-09	N-CNT	chr5-74394663-74396168	LINC01331	0
chr7-36272693-36273447	1.2e-14	0.82985	0.078	0.032	1.53e-09	N-CNT	chr7-36272693-36273447	EEPD1	0
chr1-226732793-226740007	1.26e-14	0.341319	0.325	0.24	1.61e-09	N-CNT	chr1-226732793-226740007	ITPKB	0
chr5-72392136-72392910	1.26e-14	0.864236	0.052	0.017	1.61e-09	N-CNT	chr5-72392136-72392910	PTCD2	23740
chr7-151692596-151694110	1.27e-14	0.831603	0.062	0.022	1.63e-09	N-CNT	chr7-151692596-151694110	PRKAG2	0
chr1-154866804-154870759	1.27e-14	0.396182	0.167	0.1	1.63e-09	N-CNT	chr1-154866804-154870759	KCNN3	0
chr10-78777345-78779796	1.3e-14	0.521377	0.116	0.058	1.67e-09	N-CNT	chr10-78777345-78779796	RP11-31E13.2	80322
chr10-117718762-117721961	1.34e-14	0.387978	0.198	0.124	1.71e-09	N-CNT	chr10-117718762-117721961	RP11-328K15.1	13351
chr11-14643245-14645195	1.38e-14	0.506952	0.147	0.082	1.76e-09	N-CNT	chr11-14643245-14645195	PDE3B	0
chr1-27007553-27013590	1.54e-14	0.29078	0.378	0.291	1.97e-09	N-CNT	chr1-27007553-27013590	FAM46B	0
chr7-36276813-36277598	1.56e-14	0.9786	0.053	0.017	1.99e-09	N-CNT	chr7-36276813-36277598	EEPD1	0
chr7-32070271-32071335	1.64e-14	0.814877	0.092	0.041	2.09e-09	N-CNT	chr7-32070271-32071335	PDE1C	0
chr3-126178787-126181770	1.81e-14	0.290476	0.301	0.215	2.32e-09	N-CNT	chr3-126178787-126181770	ALDH1L1	0
chr11-27390384-27393161	1.82e-14	0.584172	0.102	0.049	2.32e-09	N-CNT	chr11-27390384-27393161	LGR4	0
chr16-2491981-2494211	1.82e-14	0.434472	0.158	0.09	2.33e-09	N-CNT	chr16-2491981-2494211	TBC1D24	0
chr3-14602127-14603296	1.84e-14	0.895698	0.053	0.017	2.36e-09	N-CNT	chr3-14602127-14603296	RP11-588H7.1	0
chr18-36348378-36353122	1.97e-14	0.334892	0.309	0.223	2.52e-09	N-CNT	chr18-36348378-36353122	FHOD3	0
chr5-111774435-111775522	2e-14	0.831337	0.076	0.031	2.55e-09	N-CNT	chr5-111774435-111775522	NREP	0
chr2-108028831-108029329	2.11e-14	1.06329	0.055	0.018	2.7e-09	N-CNT	chr2-108028831-108029329	SLC5A7	14836
chr11-119419462-119423562	2.15e-14	0.365756	0.18	0.112	2.75e-09	N-CNT	chr11-119419462-119423562	THY1	0
chr19-4014531-4016869	2.46e-14	0.517218	0.093	0.042	3.15e-09	N-CNT	chr19-4014531-4016869	PIAS4	0
chr17-17921075-17923326	2.49e-14	0.624914	0.108	0.056	3.18e-09	N-CNT	chr17-17921075-17923326	TOM1L2	0
chr22-42959147-42963706	2.51e-14	0.367053	0.192	0.122	3.21e-09	N-CNT	chr22-42959147-42963706	PACSIN2	0
chr6-119039789-119041240	2.56e-14	0.530844	0.071	0.028	3.28e-09	N-CNT	chr6-119039789-119041240	FAM184A	0
chr5-5139206-5142477	2.58e-14	0.451378	0.162	0.094	3.31e-09	N-CNT	chr5-5139206-5142477	ADAMTS16	0
chr10-33195425-33197624	2.84e-14	0.448842	0.148	0.084	3.64e-09	N-CNT	chr10-33195425-33197624	NRP1	0
chr10-47402057-47404951	2.85e-14	0.560374	0.115	0.061	3.65e-09	N-CNT	chr10-47402057-47404951	ZNF488	17783
chr2-128291253-128293823	3.11e-14	0.469329	0.24	0.163	3.97e-09	N-CNT	chr2-128291253-128293823	HS6ST1	0
chr4-2296269-2296986	3.19e-14	0.97098	0.06	0.021	4.09e-09	N-CNT	chr4-2296269-2296986	ZFYVE28	0
chr2-234899116-234899734	3.29e-14	0.980632	0.06	0.022	4.21e-09	N-CNT	chr2-234899116-234899734	AC010148.1	0
chr18-48973630-48976784	3.41e-14	0.377127	0.27	0.189	4.37e-09	N-CNT	chr18-48973630-48976784	RP11-1058N17.1	9688
chr4-2066202-2067618	3.48e-14	1.03408	0.063	0.024	4.46e-09	N-CNT	chr4-2066202-2067618	NAT8L	0
chr7-30159642-30160788	3.54e-14	0.663461	0.067	0.026	4.53e-09	N-CNT	chr7-30159642-30160788	MTURN	0
chr8-140412929-140413193	3.88e-14	1.4133	0.052	0.017	4.97e-09	N-CNT	chr8-140412929-140413193	TRAPPC9	0
chr9-131654606-131659147	4e-14	0.471217	0.097	0.048	5.13e-09	N-CNT	chr9-131654606-131659147	RAPGEF1	0
chr5-139762531-139766462	4.01e-14	0.440094	0.21	0.138	5.13e-09	N-CNT	chr5-139762531-139766462	CTB-35F21.3	6065
chr10-114525036-114527800	4.1e-14	0.467457	0.095	0.046	5.25e-09	N-CNT	chr10-114525036-114527800	ABLIM1	0
chr8-125545681-125547488	4.24e-14	0.542295	0.146	0.085	5.43e-09	N-CNT	chr8-125545681-125547488	RP11-136O12.2	4307
chr4-169342075-169343647	4.38e-14	0.808325	0.09	0.042	5.61e-09	N-CNT	chr4-169342075-169343647	NEK1	49627
chr17-2418439-2419907	5.06e-14	0.760268	0.055	0.019	6.48e-09	N-CNT	chr17-2418439-2419907	METTL16	0
chr8-123174053-123174897	5.37e-14	0.81672	0.076	0.032	6.87e-09	N-CNT	chr8-123174053-123174897	FAM83A	4062
chr2-121256692-121258677	5.46e-14	0.537917	0.146	0.085	6.99e-09	N-CNT	chr2-121256692-121258677	TFCP2L1	0
chr9-95048073-95049241	6e-14	0.499568	0.121	0.064	7.68e-09	N-CNT	chr9-95048073-95049241	C9orf3	0
chr7-24921303-24923507	6.01e-14	0.48723	0.173	0.105	7.69e-09	N-CNT	chr7-24921303-24923507	OSBPL3	0
chr17-42877499-42880037	6.63e-14	0.480904	0.111	0.057	8.49e-09	N-CNT	chr17-42877499-42880037	LINC00671	0
chr12-113086155-113088118	6.65e-14	0.588294	0.132	0.074	8.51e-09	N-CNT	chr12-113086155-113088118	DTX1	0
chr12-24307790-24308457	6.97e-14	0.725413	0.136	0.076	8.92e-09	N-CNT	chr12-24307790-24308457	RP11-444D3.1	0
chr3-141056594-141057277	7.64e-14	0.780577	0.055	0.019	9.78e-09	N-CNT	chr3-141056594-141057277	SPSB4	0
chr4-125420459-125421174	7.93e-14	0.897166	0.079	0.035	1.02e-08	N-CNT	chr4-125420459-125421174	FAT4	0
chr2-72923484-72925892	8e-14	0.544638	0.171	0.103	1.02e-08	N-CNT	chr2-72923484-72925892	EMX1	0
chr1-119773566-119774321	8.12e-14	0.710619	0.076	0.032	1.04e-08	N-CNT	chr1-119773566-119774321	HMGCS2	4660
chr11-106466376-106467127	8.33e-14	1.04141	0.051	0.017	1.07e-08	N-CNT	chr11-106466376-106467127	GUCY1A2	206884
chr4-6947279-6948758	8.47e-14	0.474965	0.126	0.069	1.08e-08	N-CNT	chr4-6947279-6948758	TBC1D14	0
chr22-26550298-26551101	8.89e-14	0.750616	0.071	0.029	1.14e-08	N-CNT	chr22-26550298-26551101	TPST2	0
chr9-94950124-94953361	9.24e-14	0.401804	0.171	0.104	1.18e-08	N-CNT	chr9-94950124-94953361	C9orf3	0
chr2-176489749-176491685	9.5e-14	0.610278	0.099	0.05	1.22e-08	N-CNT	chr2-176489749-176491685	AC017048.1	14559
chr12-508686-511152	9.9e-14	0.463188	0.198	0.129	1.27e-08	N-CNT	chr12-508686-511152	B4GALNT3	0
chr14-103735100-103737555	9.93e-14	0.554962	0.068	0.028	1.27e-08	N-CNT	chr14-103735100-103737555	PPP1R13B	0
chr11-91742110-91742602	9.94e-14	1.00356	0.063	0.024	1.27e-08	N-CNT	chr11-91742110-91742602	RP11-201M22.1	51759
chr20-48827223-48828818	1e-13	0.541623	0.094	0.045	1.28e-08	N-CNT	chr20-48827223-48828818	PREX1	0
chr7-45919511-45923634	1.01e-13	0.398543	0.26	0.182	1.29e-08	N-CNT	chr7-45919511-45923634	IGFBP3	0
chr1-119616967-119618839	1.01e-13	0.595702	0.087	0.038	1.29e-08	N-CNT	chr1-119616967-119618839	ZNF697	582
chr19-46812759-46814420	1.09e-13	0.37917	0.123	0.066	1.39e-08	N-CNT	chr19-46812759-46814420	AC008622.1	19569
chr2-121260034-121261457	1.09e-13	0.46503	0.122	0.066	1.4e-08	N-CNT	chr2-121260034-121261457	TFCP2L1	0
chr12-49550254-49552482	1.14e-13	0.628685	0.058	0.02	1.46e-08	N-CNT	chr12-49550254-49552482	KCNH3	0
chr2-157837676-157842793	1.18e-13	0.342457	0.187	0.122	1.51e-08	N-CNT	chr2-157837676-157842793	ACVR1	0
chr1-21251551-21252727	1.18e-13	0.53575	0.118	0.064	1.51e-08	N-CNT	chr1-21251551-21252727	ECE1	0
chr20-62244016-62245197	1.18e-13	0.806423	0.064	0.025	1.52e-08	N-CNT	chr20-62244016-62245197	OSBPL2	0
chr12-120774142-120774677	1.34e-13	1.03696	0.063	0.024	1.72e-08	N-CNT	chr12-120774142-120774677	SPPL3	0
chr5-68395711-68397246	1.34e-13	0.475788	0.091	0.044	1.72e-08	N-CNT	chr5-68395711-68397246	CTD-2582M21.1	20418
chr3-45125563-45126161	1.39e-13	1.041	0.053	0.018	1.78e-08	N-CNT	chr3-45125563-45126161	CDCP1	0
chr1-226973566-226975632	1.42e-13	0.360088	0.094	0.045	1.82e-08	N-CNT	chr1-226973566-226975632	COQ8A	0
chr10-127011655-127014159	1.46e-13	0.362693	0.246	0.169	1.86e-08	N-CNT	chr10-127011655-127014159	DOCK1	0
chr17-42794454-42799239	1.47e-13	0.281885	0.299	0.214	1.88e-08	N-CNT	chr17-42794454-42799239	CNTD1	0
chr2-9371334-9375433	1.53e-13	0.29837	0.24	0.162	1.95e-08	N-CNT	chr2-9371334-9375433	ASAP2	0
chr3-127275104-127275754	1.59e-13	0.859781	0.055	0.019	2.03e-08	N-CNT	chr3-127275104-127275754	RP11-88I21.2	46552
chr2-42904049-42907924	1.72e-13	0.442302	0.168	0.106	2.2e-08	N-CNT	chr2-42904049-42907924	AC016735.1	93430
chr3-186760294-186760929	1.76e-13	0.796427	0.091	0.042	2.25e-08	N-CNT	chr3-186760294-186760929	KNG1	16339
chr4-41537972-41539875	1.79e-13	0.657339	0.081	0.035	2.29e-08	N-CNT	chr4-41537972-41539875	LIMCH1	0
chr8-28369136-28369891	1.81e-13	0.775405	0.086	0.04	2.32e-08	N-CNT	chr8-28369136-28369891	ZNF395	0
chr14-69259411-69262255	1.87e-13	0.51205	0.123	0.066	2.4e-08	N-CNT	chr14-69259411-69262255	GALNT16	0
chr11-45281558-45282489	1.88e-13	0.837718	0.052	0.018	2.4e-08	N-CNT	chr11-45281558-45282489	SYT13	0
chr10-73918468-73920492	1.92e-13	0.62945	0.073	0.031	2.46e-08	N-CNT	chr10-73918468-73920492	C10orf55	0
chr14-69711161-69713964	1.97e-13	0.482271	0.131	0.074	2.52e-08	N-CNT	chr14-69711161-69713964	SUSD6	0
chr8-6889796-6890809	1.98e-13	0.489371	0.136	0.074	2.54e-08	N-CNT	chr8-6889796-6890809	GS1-24F4.2	4519
chr10-44878455-44884013	2.05e-13	0.321619	0.214	0.138	2.63e-08	N-CNT	chr10-44878455-44884013	TMEM72	27186
chr7-70692919-70696847	2.07e-13	0.270915	0.192	0.125	2.65e-08	N-CNT	chr7-70692919-70696847	AUTS2	0
chr12-103799544-103800828	2.15e-13	0.614242	0.141	0.08	2.76e-08	N-CNT	chr12-103799544-103800828	NT5DC3	0
chr10-79273752-79275934	2.25e-13	0.629901	0.062	0.025	2.88e-08	N-CNT	chr10-79273752-79275934	ZMIZ1	0
chr7-128200985-128201685	2.27e-13	0.939737	0.059	0.022	2.9e-08	N-CNT	chr7-128200985-128201685	LEP	39598
chr5-81232388-81236040	2.33e-13	0.407429	0.277	0.197	2.99e-08	N-CNT	chr5-81232388-81236040	CKMT2	0
chrX-153646358-153648164	2.37e-13	0.651872	0.088	0.042	3.03e-08	N-CNT	chrX-153646358-153648164	DUSP9	0
chr7-150388617-150389520	2.41e-13	0.583373	0.074	0.031	3.08e-08	N-CNT	chr7-150388617-150389520	ZNF775	0
chr1-46757135-46758209	2.43e-13	0.599312	0.128	0.069	3.11e-08	N-CNT	chr1-46757135-46758209	CYP4B1	0
chr4-57062862-57066489	2.57e-13	0.439009	0.135	0.076	3.3e-08	N-CNT	chr4-57062862-57066489	IGFBP7	0
chr5-139272598-139274730	2.6e-13	0.376659	0.213	0.142	3.33e-08	N-CNT	chr5-139272598-139274730	MATR3	0
chr19-6752132-6754870	2.62e-13	0.323691	0.17	0.106	3.35e-08	N-CNT	chr19-6752132-6754870	SH2D3A	0
chr10-118958869-118959610	2.63e-13	0.714907	0.065	0.026	3.36e-08	N-CNT	chr10-118958869-118959610	NANOS1	70105
chr16-12618253-12619943	2.65e-13	0.430076	0.139	0.078	3.39e-08	N-CNT	chr16-12618253-12619943	CTD-3037G24.5	3400
chr3-188282708-188283764	2.67e-13	0.813884	0.055	0.02	3.42e-08	N-CNT	chr3-188282708-188283764	LPP	0
chr1-55443410-55444018	2.74e-13	0.887278	0.055	0.019	3.51e-08	N-CNT	chr1-55443410-55444018	RP11-90C4.1	137018
chr5-75320232-75321814	2.9e-13	0.551481	0.127	0.071	3.72e-08	N-CNT	chr5-75320232-75321814	HMGCR	14514
chr5-139684046-139691634	2.91e-13	0.346787	0.297	0.217	3.72e-08	N-CNT	chr5-139684046-139691634	CTB-35F21.1	0
chr4-40509601-40517355	3.07e-13	0.26544	0.338	0.255	3.93e-08	N-CNT	chr4-40509601-40517355	RBM47	0
chr4-23920326-23924301	3.1e-13	0.358382	0.191	0.119	3.97e-08	N-CNT	chr4-23920326-23924301	PPARGC1A	16236
chr9-121876082-121877367	3.21e-13	0.483834	0.145	0.085	4.11e-08	N-CNT	chr9-121876082-121877367	TTLL11	0
chr7-26308295-26308995	3.33e-13	1.07989	0.058	0.022	4.27e-08	N-CNT	chr7-26308295-26308995	SNX10	0
chr6-41693332-41696244	3.37e-13	0.529149	0.167	0.102	4.32e-08	N-CNT	chr6-41693332-41696244	TFEB	0
chr16-81491496-81495683	3.39e-13	0.419284	0.224	0.152	4.35e-08	N-CNT	chr16-81491496-81495683	CMIP	0
chr1-3168628-3175588	3.46e-13	0.349057	0.352	0.27	4.43e-08	N-CNT	chr1-3168628-3175588	PRDM16	0
chr6-9539138-9539871	3.47e-13	0.637504	0.07	0.029	4.44e-08	N-CNT	chr6-9539138-9539871	OFCC1	56238
chr18-35949294-35950813	3.6e-13	0.603023	0.088	0.04	4.61e-08	N-CNT	chr18-35949294-35950813	RP11-905K4.1	989
chr1-93686193-93686893	3.7e-13	1.02594	0.056	0.02	4.73e-08	N-CNT	chr1-93686193-93686893	BCAR3	0
chr20-12762659-12763419	3.73e-13	0.878509	0.076	0.034	4.77e-08	N-CNT	chr20-12762659-12763419	RP5-1069C8.2	101782
chr5-114360826-114364077	3.9e-13	0.440465	0.124	0.07	5e-08	N-CNT	chr5-114360826-114364077	KCNN2	0
chr17-57621625-57622201	3.92e-13	0.915705	0.053	0.018	5.02e-08	N-CNT	chr17-57621625-57622201	MSI2	0
chr10-21499332-21503374	3.96e-13	0.429833	0.083	0.038	5.07e-08	N-CNT	chr10-21499332-21503374	CASC10	2069
chr15-26665959-26668097	4.1e-13	0.615036	0.076	0.035	5.24e-08	N-CNT	chr15-26665959-26668097	GABRB3	0
chr7-129374924-129376884	4.1e-13	0.575551	0.073	0.031	5.25e-08	N-CNT	chr7-129374924-129376884	AHCYL2	0
chr5-74951957-74952977	4.13e-13	0.704563	0.082	0.038	5.29e-08	N-CNT	chr5-74951957-74952977	CTD-2503O16.4	0
chr11-118887300-118890411	4.24e-13	0.386015	0.244	0.169	5.43e-08	N-CNT	chr11-118887300-118890411	CXCR5	0
chr3-134350471-134351687	4.28e-13	0.543943	0.153	0.092	5.48e-08	N-CNT	chr3-134350471-134351687	RP11-375I20.6	1237
chr6-3351147-3353989	4.33e-13	0.552847	0.126	0.069	5.54e-08	N-CNT	chr6-3351147-3353989	SLC22A23	0
chr1-20211341-20213648	4.78e-13	0.368371	0.281	0.199	6.11e-08	N-CNT	chr1-20211341-20213648	UBXN10	15292
chr1-3124914-3125470	4.81e-13	1.14123	0.057	0.021	6.15e-08	N-CNT	chr1-3124914-3125470	PRDM16	0
chr19-18396166-18397929	4.82e-13	0.606561	0.077	0.033	6.17e-08	N-CNT	chr19-18396166-18397929	LRRC25	0
chr10-79170337-79171802	4.91e-13	0.64217	0.084	0.038	6.28e-08	N-CNT	chr10-79170337-79171802	ZMIZ1	0
chr3-42079722-42081143	4.98e-13	0.736767	0.103	0.054	6.38e-08	N-CNT	chr3-42079722-42081143	TRAK1	0
chr14-81655466-81656221	5.23e-13	0.828775	0.051	0.018	6.7e-08	N-CNT	chr14-81655466-81656221	LINC01467	32404
chr1-180925107-180928485	5.44e-13	0.418399	0.165	0.103	6.97e-08	N-CNT	chr1-180925107-180928485	KIAA1614	0
chr18-44678482-44683550	5.49e-13	0.2587	0.318	0.236	7.02e-08	N-CNT	chr18-44678482-44683550	SETBP1	0
chr8-124629498-124631910	5.55e-13	0.443336	0.104	0.052	7.11e-08	N-CNT	chr8-124629498-124631910	MTSS1	0
chr19-13985391-13988084	5.58e-13	0.455482	0.176	0.111	7.15e-08	N-CNT	chr19-13985391-13988084	RFX1	0
chr1-27560079-27565525	5.67e-13	0.459343	0.161	0.1	7.26e-08	N-CNT	chr1-27560079-27565525	AHDC1	0
chr12-116532944-116535587	5.68e-13	0.430564	0.199	0.129	7.27e-08	N-CNT	chr12-116532944-116535587	LINC00173	0
chr3-124799629-124801343	5.86e-13	0.499186	0.062	0.024	7.5e-08	N-CNT	chr3-124799629-124801343	ITGB5	0
chr8-38741268-38742820	6.05e-13	0.575106	0.063	0.026	7.75e-08	N-CNT	chr8-38741268-38742820	TACC1	0
chr22-46138752-46140392	6.13e-13	0.531798	0.089	0.04	7.84e-08	N-CNT	chr22-46138752-46140392	PPARA	10128
chr5-137815152-137816086	6.4e-13	0.641706	0.098	0.049	8.19e-08	N-CNT	chr5-137815152-137816086	MYOT	51704
chr2-217247419-217249425	6.44e-13	0.564717	0.086	0.041	8.24e-08	N-CNT	chr2-217247419-217249425	DIRC3-AS1	33313
chr15-42151661-42153029	6.86e-13	0.566193	0.108	0.055	8.78e-08	N-CNT	chr15-42151661-42153029	PLA2G4F	0
chr14-76928247-76928871	6.93e-13	0.948347	0.051	0.018	8.88e-08	N-CNT	chr14-76928247-76928871	RP11-488C13.4	3597
chr19-2166754-2172136	7.13e-13	0.271459	0.339	0.259	9.13e-08	N-CNT	chr19-2166754-2172136	DOT1L	0
chr3-184680504-184681278	7.56e-13	0.717477	0.087	0.042	9.68e-08	N-CNT	chr3-184680504-184681278	MAGEF1	29088
chr14-100019139-100019884	7.61e-13	0.851341	0.053	0.018	9.74e-08	N-CNT	chr14-100019139-100019884	EVL	0
chr3-46866159-46869614	7.65e-13	0.388055	0.113	0.061	9.8e-08	N-CNT	chr3-46866159-46869614	MYL3	0
chr4-2333298-2333970	7.75e-13	0.795392	0.089	0.043	9.92e-08	N-CNT	chr4-2333298-2333970	ZFYVE28	0
chr20-46814611-46815222	7.84e-13	0.970703	0.062	0.024	1e-07	N-CNT	chr20-46814611-46815222	SLC2A10	78263
chr6-139016661-139017718	7.86e-13	0.600433	0.076	0.035	1.01e-07	N-CNT	chr6-139016661-139017718	ABRACL	10963
chr11-128479996-128480574	8.93e-13	1.04917	0.054	0.02	1.14e-07	N-CNT	chr11-128479996-128480574	ETS1	0
chr16-2472940-2477194	8.98e-13	0.346941	0.258	0.183	1.15e-07	N-CNT	chr16-2472940-2477194	NTN3	0
chr1-55632722-55633388	9.31e-13	0.682002	0.08	0.037	1.19e-07	N-CNT	chr1-55632722-55633388	RP11-90C4.1	0
chr5-109412957-109414084	9.34e-13	0.664037	0.062	0.025	1.2e-07	N-CNT	chr5-109412957-109414084	PJA2	2962
chr2-231411699-231414508	9.56e-13	0.451249	0.161	0.101	1.22e-07	N-CNT	chr2-231411699-231414508	B3GNT7	10534
chr19-7550490-7551913	1.01e-12	0.413568	0.115	0.06	1.29e-07	N-CNT	chr19-7550490-7551913	PNPLA6	0
chr17-17709591-17712906	1.02e-12	0.425527	0.242	0.168	1.31e-07	N-CNT	chr17-17709591-17712906	RAI1	0
chr22-21681577-21683875	1.03e-12	0.460372	0.111	0.059	1.32e-07	N-CNT	chr22-21681577-21683875	PPIL2	0
chr2-121226766-121230137	1.18e-12	0.302873	0.258	0.182	1.51e-07	N-CNT	chr2-121226766-121230137	TFCP2L1	0
chr4-95547395-95550143	1.21e-12	0.539581	0.1	0.05	1.55e-07	N-CNT	chr4-95547395-95550143	UNC5C	0
chr22-36366086-36371677	1.21e-12	0.343779	0.223	0.155	1.55e-07	N-CNT	chr22-36366086-36371677	MYH9	0
chr16-12515415-12519222	1.26e-12	0.43051	0.167	0.105	1.61e-07	N-CNT	chr16-12515415-12519222	SNX29	0
chr1-234642857-234643775	1.28e-12	0.479296	0.094	0.047	1.64e-07	N-CNT	chr1-234642857-234643775	RP4-781K5.9	890
chr9-86126792-86127879	1.29e-12	0.424515	0.167	0.104	1.65e-07	N-CNT	chr9-86126792-86127879	GOLM1	26618
chr12-103840214-103842530	1.29e-12	0.309628	0.31	0.234	1.65e-07	N-CNT	chr12-103840214-103842530	NT5DC3	0
chr4-6937504-6945382	1.32e-12	0.295438	0.229	0.155	1.7e-07	N-CNT	chr4-6937504-6945382	TBC1D14	0
chr6-158302534-158303808	1.34e-12	0.61734	0.068	0.027	1.72e-07	N-CNT	chr6-158302534-158303808	TULP4	0
chr15-57375739-57384214	1.4e-12	0.281642	0.286	0.212	1.8e-07	N-CNT	chr15-57375739-57384214	CGNL1	0
chr5-173971919-173974373	1.41e-12	0.357839	0.185	0.12	1.81e-07	N-CNT	chr5-173971919-173974373	C5orf47	0
chr5-169706717-169708180	1.45e-12	0.935505	0.052	0.018	1.85e-07	N-CNT	chr5-169706717-169708180	DOCK2	0
chr12-65822854-65826467	1.49e-12	0.495172	0.131	0.076	1.91e-07	N-CNT	chr12-65822854-65826467	HMGA2	0
chr9-95696581-95697193	1.51e-12	0.833954	0.102	0.054	1.94e-07	N-CNT	chr9-95696581-95697193	RP11-180I4.2	0
chr6-35400751-35403274	1.52e-12	0.46407	0.135	0.079	1.94e-07	N-CNT	chr6-35400751-35403274	PPARD	0
chr12-124548247-124552263	1.54e-12	0.340202	0.326	0.241	1.97e-07	N-CNT	chr12-124548247-124552263	NCOR2	0
chr17-50907778-50910818	1.55e-12	0.375258	0.125	0.074	1.98e-07	N-CNT	chr17-50907778-50910818	RP11-700H6.4	0
chr5-133994491-133997059	1.57e-12	0.55189	0.093	0.045	2.01e-07	N-CNT	chr5-133994491-133997059	VDAC1	0
chr6-134167693-134169056	1.64e-12	0.779474	0.054	0.02	2.1e-07	N-CNT	chr6-134167693-134169056	SGK1	189
chr1-47962919-47964314	1.65e-12	0.493938	0.092	0.046	2.11e-07	N-CNT	chr1-47962919-47964314	TRABD2B	0
chr1-11690485-11692084	1.65e-12	0.632572	0.076	0.034	2.11e-07	N-CNT	chr1-11690485-11692084	MAD2L2	0
chr16-63616966-63618551	1.66e-12	0.492642	0.147	0.089	2.12e-07	N-CNT	chr16-63616966-63618551	RP11-368L12.1	0
chr15-69311144-69318533	1.72e-12	0.303051	0.315	0.236	2.21e-07	N-CNT	chr15-69311144-69318533	PAQR5	0
chr11-102924839-102925558	1.74e-12	0.68654	0.114	0.061	2.23e-07	N-CNT	chr11-102924839-102925558	MMP13	17436
chr5-56454005-56454713	1.76e-12	0.77893	0.08	0.036	2.25e-07	N-CNT	chr5-56454005-56454713	CTC-236F12.4	3081
chrX-134544427-134545822	1.8e-12	0.645956	0.068	0.03	2.3e-07	N-CNT	chrX-134544427-134545822	MIR503HG	0
chr8-124618365-124620884	1.82e-12	0.692693	0.058	0.022	2.33e-07	N-CNT	chr8-124618365-124620884	MTSS1	0
chr10-23342529-23346252	1.88e-12	0.363939	0.174	0.112	2.41e-07	N-CNT	chr10-23342529-23346252	C10orf67	0
chr15-57351694-57355602	1.89e-12	0.36174	0.212	0.142	2.42e-07	N-CNT	chr15-57351694-57355602	CGNL1	20364
chr4-187184371-187184948	1.99e-12	0.852264	0.066	0.027	2.54e-07	N-CNT	chr4-187184371-187184948	RP11-308K2.1	17037
chr20-22583454-22585316	2e-12	0.718555	0.068	0.029	2.56e-07	N-CNT	chr20-22583454-22585316	FOXA2	0
chr18-44816224-44820815	2.18e-12	0.325971	0.244	0.171	2.79e-07	N-CNT	chr18-44816224-44820815	SETBP1	0
chr14-95225140-95228942	2.23e-12	0.326369	0.275	0.2	2.85e-07	N-CNT	chr14-95225140-95228942	CLMN	0
chr8-143517454-143520037	2.28e-12	0.45606	0.057	0.022	2.92e-07	N-CNT	chr8-143517454-143520037	ZC3H3	0
chr15-63395667-63396050	2.31e-12	1.06252	0.056	0.02	2.96e-07	N-CNT	chr15-63395667-63396050	RP11-321G12.1	0
chr9-83218370-83221212	2.31e-12	0.313334	0.281	0.205	2.96e-07	N-CNT	chr9-83218370-83221212	FRMD3	21777
chr9-95082183-95086890	2.35e-12	0.572179	0.094	0.049	3.01e-07	N-CNT	chr9-95082183-95086890	C9orf3	0
chr7-5677652-5678888	2.44e-12	0.755734	0.064	0.027	3.12e-07	N-CNT	chr7-5677652-5678888	RNF216	0
chr13-109836432-109837359	2.67e-12	0.517955	0.158	0.097	3.42e-07	N-CNT	chr13-109836432-109837359	RP11-40E6.2	30563
chr22-23248398-23252321	2.69e-12	0.393999	0.242	0.171	3.44e-07	N-CNT	chr22-23248398-23252321	BCR	0
chr17-77350296-77352075	2.69e-12	0.584172	0.074	0.035	3.44e-07	N-CNT	chr17-77350296-77352075	2021-09-09	0
chr22-40679399-40679915	2.69e-12	0.972707	0.055	0.02	3.45e-07	N-CNT	chr22-40679399-40679915	MCHR1	0
chr17-17774024-17775059	2.77e-12	0.469	0.142	0.084	3.55e-07	N-CNT	chr17-17774024-17775059	RAI1	0
chr15-90072816-90077188	2.78e-12	0.339035	0.22	0.15	3.56e-07	N-CNT	chr15-90072816-90077188	ZNF710	0
chr9-70805854-70806507	2.89e-12	0.887432	0.051	0.018	3.7e-07	N-CNT	chr9-70805854-70806507	TRPM3	0
chr6-35141031-35141718	2.9e-12	0.849408	0.073	0.032	3.71e-07	N-CNT	chr6-35141031-35141718	TCP11	0
chr17-47987130-47988009	2.91e-12	0.603441	0.128	0.074	3.73e-07	N-CNT	chr17-47987130-47988009	CDK5RAP3	5355
chr8-22973552-22975005	2.91e-12	0.423314	0.157	0.097	3.73e-07	N-CNT	chr8-22973552-22975005	PEBP4	0
chr17-27602872-27604947	2.98e-12	0.635328	0.086	0.044	3.81e-07	N-CNT	chr17-27602872-27604947	KSR1	0
chr10-96618483-96619462	3.21e-12	0.552802	0.089	0.045	4.11e-07	N-CNT	chr10-96618483-96619462	PIK3AP1	0
chr8-93873866-93874403	3.33e-12	0.852266	0.069	0.029	4.27e-07	N-CNT	chr8-93873866-93874403	PDP1	0
chr4-184810044-184812367	3.35e-12	0.512088	0.06	0.025	4.28e-07	N-CNT	chr4-184810044-184812367	ACSL1	0
chr1-38474788-38476893	3.37e-12	0.543882	0.101	0.053	4.31e-07	N-CNT	chr1-38474788-38476893	RP11-329N22.1	0
chr22-46632739-46637564	3.41e-12	0.389351	0.163	0.102	4.36e-07	N-CNT	chr22-46632739-46637564	GRAMD4	0
chr10-23353951-23355524	3.43e-12	0.467771	0.093	0.047	4.39e-07	N-CNT	chr10-23353951-23355524	C10orf67	9105
chr10-44910475-44915090	3.44e-12	0.280118	0.299	0.222	4.4e-07	N-CNT	chr10-44910475-44915090	TMEM72	0
chr5-170176855-170177448	3.47e-12	0.971771	0.06	0.024	4.44e-07	N-CNT	chr5-170176855-170177448	LINC01187	14130
chr5-66689239-66692691	3.62e-12	0.349849	0.051	0.02	4.63e-07	N-CNT	chr5-66689239-66692691	MAST4	0
chr6-163408444-163409102	3.66e-12	0.654157	0.064	0.027	4.68e-07	N-CNT	chr6-163408444-163409102	CAHM	3962
chr5-173798008-173798656	3.66e-12	0.785851	0.057	0.021	4.68e-07	N-CNT	chr5-173798008-173798656	LINC01485	0
chr1-223718800-223721713	3.67e-12	0.510133	0.125	0.071	4.69e-07	N-CNT	chr1-223718800-223721713	CAPN2	0
chr19-2540357-2548031	3.79e-12	0.266154	0.284	0.213	4.85e-07	N-CNT	chr19-2540357-2548031	GNG7	0
chr18-12008276-12013979	3.88e-12	0.355376	0.093	0.049	4.96e-07	N-CNT	chr18-12008276-12013979	IMPA2	0
chr1-236861698-236863625	4e-12	0.413514	0.094	0.048	5.12e-07	N-CNT	chr1-236861698-236863625	MTR	0
chr17-17769771-17771030	4.07e-12	0.879824	0.052	0.019	5.21e-07	N-CNT	chr17-17769771-17771030	RAI1	0
chr15-26771571-26773943	4.1e-12	0.428781	0.11	0.06	5.25e-07	N-CNT	chr15-26771571-26773943	GABRB3	0
chr5-111511735-111513401	4.1e-12	0.316581	0.177	0.114	5.25e-07	N-CNT	chr5-111511735-111513401	STARD4	0
chr3-184687321-184690750	4.14e-12	0.483413	0.137	0.079	5.3e-07	N-CNT	chr3-184687321-184690750	MAGEF1	19616
chr11-61577256-61578292	4.31e-12	0.782202	0.063	0.026	5.51e-07	N-CNT	chr11-61577256-61578292	SYT7	0
chr21-41479743-41480735	4.47e-12	0.697426	0.052	0.02	5.72e-07	N-CNT	chr21-41479743-41480735	TMPRSS2	0
chr20-31868229-31871404	4.72e-12	0.352443	0.215	0.146	6.04e-07	N-CNT	chr20-31868229-31871404	TTLL9	0
chr7-151459277-151462203	4.79e-12	0.369728	0.201	0.136	6.13e-07	N-CNT	chr7-151459277-151462203	RHEB	3808
chr7-47493611-47499217	4.89e-12	0.326234	0.213	0.144	6.26e-07	N-CNT	chr7-47493611-47499217	TNS3	0
chr2-112711010-112711891	4.93e-12	0.754012	0.055	0.021	6.31e-07	N-CNT	chr2-112711010-112711891	NT5DC4	9594
chr21-34132116-34132963	4.96e-12	0.728236	0.073	0.031	6.35e-07	N-CNT	chr21-34132116-34132963	MRPS6	0
chr11-57498390-57500748	5.09e-12	0.329481	0.201	0.135	6.51e-07	N-CNT	chr11-57498390-57500748	SLC43A1	0
chr14-23075767-23076306	5.1e-12	1.10074	0.051	0.018	6.53e-07	N-CNT	chr14-23075767-23076306	ACIN1	0
chr14-68523875-68524636	5.15e-12	0.857859	0.059	0.025	6.59e-07	N-CNT	chr14-68523875-68524636	RAD51B	0
chr13-71864114-71867743	5.18e-12	0.339696	0.236	0.164	6.63e-07	N-CNT	chr13-71864114-71867743	DACH1	0
chr11-10366432-10367347	5.99e-12	0.58831	0.06	0.024	7.67e-07	N-CNT	chr11-10366432-10367347	AMPD3	0
chr8-28363259-28366407	6.07e-12	0.421649	0.138	0.083	7.76e-07	N-CNT	chr8-28363259-28366407	ZNF395	0
chr7-36092109-36092777	6.09e-12	0.91402	0.068	0.03	7.79e-07	N-CNT	chr7-36092109-36092777	AC083864.4	6372
chr4-2728805-2729505	6.19e-12	0.645113	0.109	0.059	7.93e-07	N-CNT	chr4-2728805-2729505	FAM193A	0
chr5-151066198-151070044	6.3e-12	0.357276	0.171	0.106	8.06e-07	N-CNT	chr5-151066198-151070044	TNIP1	0
chr3-161041934-161042820	6.36e-12	0.438655	0.069	0.031	8.14e-07	N-CNT	chr3-161041934-161042820	PPM1L	0
chr16-51136717-51141975	6.46e-12	0.323539	0.097	0.05	8.26e-07	N-CNT	chr16-51136717-51141975	SALL1	0
chr10-79136153-79139931	6.53e-12	0.508749	0.112	0.063	8.36e-07	N-CNT	chr10-79136153-79139931	ZMIZ1	0
chr17-36946046-36946687	6.54e-12	0.905851	0.068	0.029	8.37e-07	N-CNT	chr17-36946046-36946687	LHX1	1433
chr1-168833489-168834934	6.68e-12	0.524435	0.094	0.048	8.55e-07	N-CNT	chr1-168833489-168834934	LINC00626	40602
chr13-73939898-73940644	6.91e-12	0.760893	0.055	0.023	8.84e-07	N-CNT	chr13-73939898-73940644	KLF12	0
chr22-26567944-26568985	6.94e-12	0.508402	0.154	0.096	8.89e-07	N-CNT	chr22-26567944-26568985	TPST2	0
chr13-53028603-53029240	7.13e-12	0.999925	0.056	0.022	9.13e-07	N-CNT	chr13-53028603-53029240	OLFM4	0
chr20-34771560-34772186	7.38e-12	0.997985	0.063	0.027	9.45e-07	N-CNT	chr20-34771560-34772186	NCOA6	0
chr17-57889482-57891651	7.47e-12	0.419352	0.184	0.123	9.56e-07	N-CNT	chr17-57889482-57891651	CUEDC1	0
chr1-110779474-110781329	7.62e-12	0.507739	0.106	0.056	9.75e-07	N-CNT	chr1-110779474-110781329	CD53	91824
chr8-124847304-124849271	7.73e-12	0.551925	0.085	0.042	9.89e-07	N-CNT	chr8-124847304-124849271	RP11-1082L8.3	0
chr3-13261886-13263129	7.81e-12	0.811516	0.072	0.033	9.99e-07	N-CNT	chr3-13261886-13263129	NUP210	53105
chr13-110319508-110320772	7.84e-12	0.427111	0.159	0.1	1e-06	N-CNT	chr13-110319508-110320772	COL4A2	0
chr1-204763495-204764310	7.87e-12	0.580055	0.116	0.066	1.01e-06	N-CNT	chr1-204763495-204764310	RNA5SP75	56064
chr19-50896426-50897080	8.01e-12	0.772301	0.119	0.069	1.03e-06	N-CNT	chr19-50896426-50897080	KLK4	9271
chr17-75498031-75505202	8.11e-12	0.320699	0.18	0.116	1.04e-06	N-CNT	chr17-75498031-75505202	TMEM94	0
chr9-137694495-137695767	8.24e-12	0.710193	0.066	0.03	1.06e-06	N-CNT	chr9-137694495-137695767	EHMT1	0
chr1-21655369-21656937	8.26e-12	0.609701	0.084	0.042	1.06e-06	N-CNT	chr1-21655369-21656937	RAP1GAP	0
chr11-10317338-10318685	8.76e-12	0.793656	0.053	0.021	1.12e-06	N-CNT	chr11-10317338-10318685	AMPD3	0
chr17-17728627-17730422	8.78e-12	0.576439	0.13	0.076	1.12e-06	N-CNT	chr17-17728627-17730422	RAI1	0
chr2-7356593-7357866	9.42e-12	0.367554	0.102	0.054	1.21e-06	N-CNT	chr2-7356593-7357866	AC013460.1	63394
chr22-25488118-25488953	9.64e-12	0.685034	0.076	0.036	1.23e-06	N-CNT	chr22-25488118-25488953	CTA-390C10.9	51202
chr12-91817447-91819488	9.78e-12	0.514527	0.063	0.027	1.25e-06	N-CNT	chr12-91817447-91819488	RP11-587P21.2	57902
chr10-79237704-79240479	9.92e-12	0.470211	0.139	0.081	1.27e-06	N-CNT	chr10-79237704-79240479	ZMIZ1	0
chr10-124739263-124746039	9.94e-12	0.259431	0.338	0.265	1.27e-06	N-CNT	chr10-124739263-124746039	FAM53B	0
chr4-23872935-23875032	9.98e-12	0.511724	0.077	0.036	1.28e-06	N-CNT	chr4-23872935-23875032	PPARGC1A	0
chr14-95233439-95239361	1.04e-11	0.288203	0.276	0.204	1.33e-06	N-CNT	chr14-95233439-95239361	CLMN	0
chr2-227163341-227165466	1.05e-11	0.304138	0.164	0.103	1.34e-06	N-CNT	chr2-227163341-227165466	COL4A3	0
chr3-171640448-171641168	1.17e-11	0.692437	0.063	0.027	1.5e-06	N-CNT	chr3-171640448-171641168	PLD1	0
chr1-47984009-47985811	1.18e-11	0.550076	0.097	0.05	1.51e-06	N-CNT	chr1-47984009-47985811	TRABD2B	0
chr14-61533386-61533996	1.18e-11	0.841317	0.066	0.028	1.52e-06	N-CNT	chr14-61533386-61533996	PRKCH	0
chr5-43601821-43604867	1.2e-11	0.299355	0.255	0.184	1.54e-06	N-CNT	chr5-43601821-43604867	NNT	0
chr4-186743254-186743614	1.21e-11	1.01349	0.066	0.028	1.55e-06	N-CNT	chr4-186743254-186743614	FAT1	16531
chr6-109424201-109424719	1.26e-11	0.953825	0.072	0.033	1.61e-06	N-CNT	chr6-109424201-109424719	PPIL6	0
chr18-50790919-50792792	1.37e-11	0.615637	0.087	0.043	1.75e-06	N-CNT	chr18-50790919-50792792	MRO	2327
chr3-188197257-188197942	1.38e-11	0.764484	0.062	0.025	1.76e-06	N-CNT	chr3-188197257-188197942	LPP	0
chr2-159030743-159031551	1.41e-11	0.666982	0.064	0.027	1.81e-06	N-CNT	chr2-159030743-159031551	TANC1	0
chr20-36142554-36143504	1.47e-11	0.590883	0.122	0.071	1.88e-06	N-CNT	chr20-36142554-36143504	EPB41L1	0
chr4-40546199-40548896	1.52e-11	0.345567	0.155	0.096	1.94e-06	N-CNT	chr4-40546199-40548896	RBM47	0
chr1-12342345-12343040	1.57e-11	0.895597	0.057	0.024	2.01e-06	N-CNT	chr1-12342345-12343040	VPS13D	0
chr12-53174744-53175549	1.57e-11	0.636042	0.051	0.019	2.02e-06	N-CNT	chr12-53174744-53175549	CSAD	0
chr1-206690036-206695103	1.58e-11	0.281964	0.177	0.116	2.02e-06	N-CNT	chr1-206690036-206695103	MAPKAPK2	0
chr4-148849595-148851047	1.58e-11	0.542512	0.086	0.042	2.02e-06	N-CNT	chr4-148849595-148851047	CTB-191D16.1	89893
chr1-77887955-77889664	1.58e-11	0.430802	0.107	0.057	2.02e-06	N-CNT	chr1-77887955-77889664	NEXN	0
chr22-30228321-30229415	1.58e-11	0.578974	0.131	0.08	2.03e-06	N-CNT	chr22-30228321-30229415	LIF	11031
chr17-9020831-9023171	1.68e-11	0.476671	0.148	0.09	2.15e-06	N-CNT	chr17-9020831-9023171	NTN1	0
chr6-37092666-37094035	1.69e-11	0.526988	0.151	0.093	2.16e-06	N-CNT	chr6-37092666-37094035	FGD2	63595
chr1-21617710-21625290	1.69e-11	0.328181	0.312	0.239	2.16e-06	N-CNT	chr1-21617710-21625290	RAP1GAP	0
chr12-89117247-89118188	1.7e-11	0.423289	0.178	0.115	2.18e-06	N-CNT	chr12-89117247-89118188	RP11-13A1.3	0
chr14-23153276-23155764	1.72e-11	0.319515	0.229	0.163	2.2e-06	N-CNT	chr14-23153276-23155764	SLC7A8	0
chr1-17523465-17528032	1.76e-11	0.363255	0.241	0.168	2.25e-06	N-CNT	chr1-17523465-17528032	ARHGEF10L	11802
chr13-44763499-44765624	1.78e-11	0.48749	0.148	0.094	2.28e-06	N-CNT	chr13-44763499-44765624	LINC00330	33878
chr4-20251115-20255616	1.81e-11	0.263054	0.262	0.191	2.32e-06	N-CNT	chr4-20251115-20255616	SLIT2	0
chr6-100468936-100471028	1.89e-11	0.547976	0.111	0.062	2.42e-06	N-CNT	chr6-100468936-100471028	SIM1	4006
chr11-8756374-8758015	1.9e-11	0.536038	0.083	0.04	2.43e-06	N-CNT	chr11-8756374-8758015	ST5	0
chr7-32051264-32051562	1.91e-11	1.18298	0.057	0.023	2.45e-06	N-CNT	chr7-32051264-32051562	PDE1C	0
chr10-48287472-48288559	1.97e-11	0.663561	0.087	0.043	2.53e-06	N-CNT	chr10-48287472-48288559	FRMPD2	12601
chr6-89408727-89413769	1.99e-11	0.306084	0.281	0.21	2.54e-06	N-CNT	chr6-89408727-89413769	RRAGD	0
chr2-190786064-190786883	2.02e-11	0.653687	0.062	0.028	2.58e-06	N-CNT	chr2-190786064-190786883	NAB1	93297
chr6-17393107-17394642	2.05e-11	0.396382	0.161	0.103	2.62e-06	N-CNT	chr6-17393107-17394642	CAP2	0
chr19-2160564-2165943	2.14e-11	0.253865	0.33	0.251	2.73e-06	N-CNT	chr19-2160564-2165943	DOT1L	0
chr1-116392165-116394229	2.15e-11	0.59422	0.057	0.023	2.75e-06	N-CNT	chr1-116392165-116394229	ATP1A1	0
chr4-185144671-185146825	2.26e-11	0.641677	0.075	0.035	2.89e-06	N-CNT	chr4-185144671-185146825	SLC25A4	0
chr11-34262833-34264213	2.27e-11	0.454233	0.172	0.112	2.9e-06	N-CNT	chr11-34262833-34264213	ABTB2	0
chr5-151072095-151073166	2.27e-11	0.668674	0.067	0.03	2.91e-06	N-CNT	chr5-151072095-151073166	TNIP1	0
chr4-42396379-42401700	2.35e-11	0.297968	0.177	0.117	3e-06	N-CNT	chr4-42396379-42401700	SHISA3	0
chr9-121764484-121766746	2.54e-11	0.453574	0.112	0.062	3.25e-06	N-CNT	chr9-121764484-121766746	DAB2IP	0
chr17-44170352-44171201	2.72e-11	0.780536	0.058	0.025	3.48e-06	N-CNT	chr17-44170352-44171201	ASB16	0
chr3-13110519-13112716	2.79e-11	0.487107	0.126	0.075	3.58e-06	N-CNT	chr3-13110519-13112716	IQSEC1	37401
chr2-197849810-197850390	2.89e-11	0.757589	0.084	0.043	3.7e-06	N-CNT	chr2-197849810-197850390	PLCL1	0
chr4-1115847-1117296	2.9e-11	0.645029	0.067	0.029	3.72e-06	N-CNT	chr4-1115847-1117296	RNF212	2284
chr3-44993374-44994146	2.98e-11	0.915289	0.052	0.02	3.82e-06	N-CNT	chr3-44993374-44994146	EXOSC7	0
chr12-23949549-23951165	3.15e-11	0.650526	0.06	0.024	4.03e-06	N-CNT	chr12-23949549-23951165	SOX5	0
chr5-110105186-110108074	3.33e-11	0.398445	0.072	0.032	4.26e-06	N-CNT	chr5-110105186-110108074	TMEM232	181158
chr1-180961562-180962797	3.36e-11	0.585122	0.07	0.032	4.3e-06	N-CNT	chr1-180961562-180962797	STX6	9914
chr15-69288748-69290073	3.36e-11	0.740621	0.068	0.03	4.31e-06	N-CNT	chr15-69288748-69290073	RP11-352D13.5	0
chr1-116242688-116244228	3.46e-11	0.708242	0.068	0.031	4.43e-06	N-CNT	chr1-116242688-116244228	RP5-1185H19.2	76446
chr11-63916113-63921458	3.51e-11	0.307907	0.254	0.182	4.49e-06	N-CNT	chr11-63916113-63921458	RCOR2	0
chr1-10720360-10722068	3.53e-11	0.614923	0.081	0.039	4.52e-06	N-CNT	chr1-10720360-10722068	CASZ1	0
chr17-55283164-55286252	3.55e-11	0.294738	0.209	0.142	4.54e-06	N-CNT	chr17-55283164-55286252	HLF	0
chr17-27551673-27554592	3.57e-11	0.434867	0.144	0.088	4.57e-06	N-CNT	chr17-27551673-27554592	KSR1	0
chr22-45756922-45757609	3.64e-11	0.63202	0.081	0.04	4.66e-06	N-CNT	chr22-45756922-45757609	ATXN10	0
chr1-93721912-93722718	3.69e-11	0.858276	0.073	0.035	4.72e-06	N-CNT	chr1-93721912-93722718	BCAR3	0
chr12-107429185-107429809	3.73e-11	0.658785	0.08	0.039	4.77e-06	N-CNT	chr12-107429185-107429809	BTBD11	0
chr11-63998084-64002886	3.75e-11	0.320021	0.275	0.203	4.8e-06	N-CNT	chr11-63998084-64002886	OTUB1	0
chr6-10421041-10421505	3.84e-11	1.00361	0.061	0.026	4.92e-06	N-CNT	chr6-10421041-10421505	TFAP2A	1381
chr8-58056726-58058146	3.91e-11	0.461229	0.134	0.079	5e-06	N-CNT	chr8-58056726-58058146	FAM110B	0
chr20-31677450-31679804	4.02e-11	0.435812	0.125	0.073	5.14e-06	N-CNT	chr20-31677450-31679804	BCL2L1	0
chr7-137932602-137934027	4.13e-11	0.446037	0.122	0.071	5.28e-06	N-CNT	chr7-137932602-137934027	CREB3L2	0
chr5-159910250-159913614	4.22e-11	0.256612	0.138	0.083	5.41e-06	N-CNT	chr5-159910250-159913614	ADRA1B	3168
chr3-12983968-12985527	4.31e-11	0.651764	0.076	0.036	5.51e-06	N-CNT	chr3-12983968-12985527	IQSEC1	0
chr2-39503327-39506126	4.52e-11	0.357346	0.136	0.082	5.79e-06	N-CNT	chr2-39503327-39506126	MAP4K3	66014
chr7-150404188-150407930	4.57e-11	0.28214	0.248	0.18	5.85e-06	N-CNT	chr7-150404188-150407930	ZNF775	0
chr14-61662271-61662970	4.6e-11	0.664339	0.1	0.056	5.89e-06	N-CNT	chr14-61662271-61662970	FLJ22447	3574
chr21-36104191-36106061	4.7e-11	0.373304	0.175	0.113	6.02e-06	N-CNT	chr21-36104191-36106061	AP000688.29	0
chr6-3226552-3230005	4.88e-11	0.331549	0.146	0.09	6.24e-06	N-CNT	chr6-3226552-3230005	TUBB2B	0
chr12-54131827-54133925	4.88e-11	0.577937	0.073	0.035	6.24e-06	N-CNT	chr12-54131827-54133925	SMUG1	0
chr8-133143862-133144869	4.92e-11	0.534948	0.111	0.063	6.3e-06	N-CNT	chr8-133143862-133144869	TG	8958
chr8-19939065-19940881	5.02e-11	0.499658	0.062	0.027	6.42e-06	N-CNT	chr8-19939065-19940881	LPL	0
chr4-37647982-37648716	5.07e-11	0.485588	0.118	0.068	6.48e-06	N-CNT	chr4-37647982-37648716	RELL1	0
chr2-62569116-62571588	5.07e-11	0.353778	0.112	0.062	6.49e-06	N-CNT	chr2-62569116-62571588	TMEM17	57221
chr20-44083172-44083735	5.1e-11	0.704601	0.081	0.04	6.53e-06	N-CNT	chr20-44083172-44083735	TOX2	13555
chr13-94119152-94121251	5.15e-11	0.38603	0.096	0.052	6.59e-06	N-CNT	chr13-94119152-94121251	GPC6	0
chr8-125120418-125121040	5.22e-11	0.767863	0.055	0.023	6.68e-06	N-CNT	chr8-125120418-125121040	NSMCE2	0
chr6-30768820-30770046	5.44e-11	0.561111	0.109	0.061	6.96e-06	N-CNT	chr6-30768820-30770046	HCG20	0
chr6-125245183-125246199	5.68e-11	0.698778	0.06	0.025	7.28e-06	N-CNT	chr6-125245183-125246199	HDDC2	0
chr14-68191464-68192514	5.74e-11	0.454723	0.117	0.068	7.35e-06	N-CNT	chr14-68191464-68192514	RAD51B	0
chr19-7977871-7981100	5.82e-11	0.411821	0.092	0.048	7.46e-06	N-CNT	chr19-7977871-7981100	ELAVL1	0
chr5-111755469-111758513	5.83e-11	0.254989	0.246	0.179	7.47e-06	N-CNT	chr5-111755469-111758513	NREP	0
chr1-205913122-205915972	5.94e-11	0.312421	0.105	0.059	7.6e-06	N-CNT	chr1-205913122-205915972	SLC26A9	0
chr8-94258969-94263513	6.02e-11	0.343252	0.187	0.127	7.71e-06	N-CNT	chr8-94258969-94263513	GEM	0
chr10-89350467-89353272	6.1e-11	0.311952	0.206	0.149	7.81e-06	N-CNT	chr10-89350467-89353272	LIPA	0
chr16-85145604-85147569	6.25e-11	0.52787	0.061	0.025	8e-06	N-CNT	chr16-85145604-85147569	RP11-442O1.4	0
chr19-46697088-46697971	6.35e-11	0.609733	0.053	0.022	8.12e-06	N-CNT	chr19-46697088-46697971	PRKD2	0
chr22-31140051-31141053	6.4e-11	0.531284	0.139	0.084	8.2e-06	N-CNT	chr22-31140051-31141053	PLA2G3	0
chr11-93219101-93219937	6.86e-11	0.585933	0.073	0.035	8.78e-06	N-CNT	chr11-93219101-93219937	RP11-755E23.3	20195
chr2-176466316-176468020	6.98e-11	0.500819	0.093	0.049	8.94e-06	N-CNT	chr2-176466316-176468020	AC017048.1	38224
chr1-17599242-17600572	7.09e-11	0.513634	0.107	0.06	9.08e-06	N-CNT	chr1-17599242-17600572	ARHGEF10L	0
chr16-12024375-12026389	7.26e-11	0.574442	0.104	0.058	9.29e-06	N-CNT	chr16-12024375-12026389	SNX29	0
chr3-4820851-4822963	7.28e-11	0.520091	0.115	0.067	9.32e-06	N-CNT	chr3-4820851-4822963	ITPR1	0
chr7-74525820-74526466	7.37e-11	0.76616	0.107	0.061	9.43e-06	N-CNT	chr7-74525820-74526466	GTF2IRD1	0
chr10-78656486-78658003	7.38e-11	0.452462	0.097	0.054	9.45e-06	N-CNT	chr10-78656486-78658003	RP11-90J7.3	0
chr7-134354519-134356693	7.4e-11	0.340002	0.143	0.09	9.47e-06	N-CNT	chr7-134354519-134356693	AC008154.5	3727
chr11-2465109-2466334	7.45e-11	0.521733	0.124	0.073	9.54e-06	N-CNT	chr11-2465109-2466334	KCNQ1	0
chr2-190979817-190980768	7.46e-11	0.527731	0.119	0.07	9.55e-06	N-CNT	chr2-190979817-190980768	STAT1	0
chr5-139744965-139749397	7.55e-11	0.353643	0.221	0.157	9.66e-06	N-CNT	chr5-139744965-139749397	CTB-35F21.2	0
chr15-69275822-69277666	7.68e-11	0.638853	0.058	0.026	9.84e-06	N-CNT	chr15-69275822-69277666	RP11-352D13.5	1008
chr21-36428587-36431294	7.72e-11	0.3472	0.247	0.18	9.88e-06	N-CNT	chr21-36428587-36431294	CHAF1B	9571
chr11-71151398-71153903	7.79e-11	0.474218	0.093	0.051	9.97e-06	N-CNT	chr11-71151398-71153903	SHANK2	0
chr14-102501748-102502419	8.24e-11	0.60184	0.079	0.039	1.05e-05	N-CNT	chr14-102501748-102502419	TECPR2	0
chr4-153204090-153208187	8.37e-11	0.304388	0.322	0.247	1.07e-05	N-CNT	chr4-153204090-153208187	TRIM2	0
chr2-10021550-10022974	8.42e-11	0.429264	0.235	0.167	1.08e-05	N-CNT	chr2-10021550-10022974	RP11-254F7.1	0
chr17-27609369-27610595	8.44e-11	0.386894	0.129	0.078	1.08e-05	N-CNT	chr17-27609369-27610595	KSR1	0
chr5-14584832-14585807	8.44e-11	0.736244	0.068	0.032	1.08e-05	N-CNT	chr5-14584832-14585807	FAM105A	0
chr17-31511156-31512585	8.54e-11	0.842179	0.052	0.021	1.09e-05	N-CNT	chr17-31511156-31512585	RAB11FIP4	0
chr12-62760283-62762201	8.69e-11	0.491991	0.089	0.047	1.11e-05	N-CNT	chr12-62760283-62762201	PPM1H	0
chr10-35890123-35891393	8.73e-11	0.689449	0.076	0.037	1.12e-05	N-CNT	chr10-35890123-35891393	RP11-309N24.1	5480
chr15-50777972-50778662	8.91e-11	0.637237	0.083	0.042	1.14e-05	N-CNT	chr15-50777972-50778662	SPPL2A	12163
chr6-4913697-4914611	8.94e-11	0.716964	0.053	0.022	1.14e-05	N-CNT	chr6-4913697-4914611	CDYL	0
chr7-140563035-140565403	8.97e-11	0.464275	0.117	0.071	1.15e-05	N-CNT	chr7-140563035-140565403	DENND2A	0
chr9-5840440-5841279	9.22e-11	0.733143	0.068	0.031	1.18e-05	N-CNT	chr9-5840440-5841279	ERMP1	7322
chr1-223109463-223110136	9.24e-11	0.686607	0.093	0.049	1.18e-05	N-CNT	chr1-223109463-223110136	TLR5	0
chr12-122027903-122032532	9.64e-11	0.367136	0.207	0.145	1.23e-05	N-CNT	chr12-122027903-122032532	BCL7A	0
chr7-74498852-74499526	9.64e-11	0.581943	0.069	0.032	1.23e-05	N-CNT	chr7-74498852-74499526	GTF2IRD1	0
chr18-61732952-61736942	9.79e-11	0.280507	0.134	0.082	1.25e-05	N-CNT	chr18-61732952-61736942	RP11-879F14.1	0
chr16-70735585-70738958	1e-10	0.394162	0.114	0.066	1.29e-05	N-CNT	chr16-70735585-70738958	VAC14	0
chr21-43753921-43755715	1.01e-10	0.527249	0.094	0.051	1.3e-05	N-CNT	chr21-43753921-43755715	PDXK	0
chr7-70568464-70570324	1.04e-10	0.319784	0.076	0.035	1.33e-05	N-CNT	chr7-70568464-70570324	AUTS2	0
chr4-87863449-87866465	1.05e-10	0.451502	0.063	0.028	1.34e-05	N-CNT	chr4-87863449-87866465	MEPE	16631
chr4-13705313-13707235	1.05e-10	0.292546	0.212	0.145	1.34e-05	N-CNT	chr4-13705313-13707235	LINC01182	0
chr1-33011075-33012567	1.08e-10	0.500637	0.066	0.029	1.38e-05	N-CNT	chr1-33011075-33012567	AK2	0
chr6-36967012-36968690	1.11e-10	0.505569	0.099	0.054	1.41e-05	N-CNT	chr6-36967012-36968690	MTCH1	0
chr8-84764383-84765575	1.11e-10	0.501412	0.086	0.045	1.42e-05	N-CNT	chr8-84764383-84765575	RALYL	0
chr15-70091417-70093985	1.13e-10	0.369358	0.192	0.13	1.45e-05	N-CNT	chr15-70091417-70093985	TLE3	0
chr13-113171054-113172666	1.13e-10	0.50986	0.151	0.095	1.45e-05	N-CNT	chr13-113171054-113172666	PROZ	0
chr1-21536209-21538889	1.14e-10	0.32047	0.112	0.064	1.47e-05	N-CNT	chr1-21536209-21538889	ALPL	0
chr13-109803842-109804243	1.15e-10	1.02614	0.058	0.025	1.47e-05	N-CNT	chr13-109803842-109804243	RP11-40E6.2	1073
chr6-129490140-129491779	1.15e-10	0.479429	0.144	0.09	1.47e-05	N-CNT	chr6-129490140-129491779	LAMA2	0
chr1-171358704-171360546	1.15e-10	0.476302	0.052	0.022	1.48e-05	N-CNT	chr1-171358704-171360546	FMO4	16619
chr7-11751209-11752458	1.18e-10	0.581093	0.121	0.071	1.51e-05	N-CNT	chr7-11751209-11752458	THSD7A	0
chr6-15534881-15536759	1.2e-10	0.583894	0.06	0.026	1.54e-05	N-CNT	chr6-15534881-15536759	DTNBP1	0
chr15-70829564-70831407	1.21e-10	0.470273	0.073	0.036	1.55e-05	N-CNT	chr15-70829564-70831407	LARP6	0
chr2-158094297-158095322	1.22e-10	0.420267	0.113	0.065	1.57e-05	N-CNT	chr2-158094297-158095322	UPP2	0
chr22-46574655-46581261	1.27e-10	0.30514	0.249	0.186	1.62e-05	N-CNT	chr22-46574655-46581261	GRAMD4	0
chr16-10334268-10334971	1.27e-10	0.776453	0.067	0.032	1.62e-05	N-CNT	chr16-10334268-10334971	ATF7IP2	0
chr18-44742485-44744934	1.27e-10	0.407574	0.08	0.04	1.63e-05	N-CNT	chr18-44742485-44744934	SETBP1	0
chr10-60137973-60142284	1.28e-10	0.302799	0.098	0.054	1.63e-05	N-CNT	chr10-60137973-60142284	ANK3	0
chrX-105821572-105823266	1.28e-10	0.606358	0.057	0.025	1.64e-05	N-CNT	chrX-105821572-105823266	NRK	0
chr3-5023091-5024132	1.34e-10	0.446255	0.155	0.1	1.71e-05	N-CNT	chr3-5023091-5024132	BHLHE40	37767
chr2-34241853-34243595	1.35e-10	0.304719	0.145	0.089	1.72e-05	N-CNT	chr2-34241853-34243595	LINC01317	0
chr14-52313748-52315770	1.35e-10	0.446958	0.136	0.082	1.73e-05	N-CNT	chr14-52313748-52315770	PTGER2	0
chr7-34747440-34749052	1.36e-10	0.464966	0.133	0.084	1.74e-05	N-CNT	chr7-34747440-34749052	NPSR1-AS1	0
chr10-124700960-124702782	1.41e-10	0.43235	0.082	0.043	1.81e-05	N-CNT	chr10-124700960-124702782	RP11-12J10.3	0
chr11-861906-867249	1.46e-10	0.403584	0.169	0.112	1.87e-05	N-CNT	chr11-861906-867249	TSPAN4	0
chr3-97942487-97943239	1.46e-10	0.620371	0.059	0.025	1.87e-05	N-CNT	chr3-97942487-97943239	CRYBG3	0
chr12-59803576-59804733	1.46e-10	0.540467	0.081	0.04	1.87e-05	N-CNT	chr12-59803576-59804733	SLC16A7	13720
chr5-133610872-133612953	1.47e-10	0.390281	0.193	0.131	1.88e-05	N-CNT	chr5-133610872-133612953	FSTL4	0
chr17-36817836-36818972	1.48e-10	0.684726	0.091	0.049	1.89e-05	N-CNT	chr17-36817836-36818972	CTD-3194G12.2	91495
chr1-116389003-116391663	1.48e-10	0.687599	0.055	0.023	1.9e-05	N-CNT	chr1-116389003-116391663	ATP1A1	0
chr2-152163643-152164632	1.49e-10	0.652694	0.059	0.025	1.91e-05	N-CNT	chr2-152163643-152164632	STAM2	0
chr17-75577822-75579575	1.55e-10	0.534285	0.104	0.059	1.99e-05	N-CNT	chr17-75577822-75579575	LLGL2	2613
chr5-124806211-124807536	1.58e-10	0.432545	0.08	0.042	2.02e-05	N-CNT	chr5-124806211-124807536	RP11-284A20.3	21935
chr12-72279495-72281762	1.6e-10	0.57682	0.079	0.041	2.05e-05	N-CNT	chr12-72279495-72281762	TRHDE	0
chr11-36439716-36440936	1.61e-10	0.440082	0.089	0.047	2.06e-05	N-CNT	chr11-36439716-36440936	PRR5L	0
chr1-168946981-168947568	1.67e-10	0.650359	0.082	0.041	2.14e-05	N-CNT	chr1-168946981-168947568	RNA5SP66	119695
chr7-129100179-129104204	1.77e-10	0.253566	0.218	0.154	2.27e-05	N-CNT	chr7-129100179-129104204	RP11-286H14.4	22313
chr1-27503807-27505659	1.78e-10	0.427676	0.1	0.056	2.28e-05	N-CNT	chr1-27503807-27505659	WASF2	13648
chr3-37910714-37912852	1.79e-10	0.468012	0.08	0.04	2.29e-05	N-CNT	chr3-37910714-37912852	CTDSPL	0
chr7-55053528-55054688	1.8e-10	0.819505	0.063	0.029	2.31e-05	N-CNT	chr7-55053528-55054688	EGFR	0
chr14-22515288-22516474	1.84e-10	0.549693	0.056	0.024	2.36e-05	N-CNT	chr14-22515288-22516474	AE000661.37	32328
chr1-204684105-204685947	1.91e-10	0.523555	0.12	0.071	2.44e-05	N-CNT	chr1-204684105-204685947	LRRN2	0
chr2-47007105-47009781	1.97e-10	0.406374	0.098	0.056	2.53e-05	N-CNT	chr2-47007105-47009781	TTC7A	0
chr4-48985760-48986894	2.01e-10	0.431104	0.17	0.111	2.57e-05	N-CNT	chr4-48985760-48986894	CWH43	0
chr16-89122218-89123145	2.02e-10	0.615724	0.085	0.046	2.58e-05	N-CNT	chr16-89122218-89123145	ACSF3	0
chr2-108314395-108317278	2.17e-10	0.417864	0.133	0.082	2.77e-05	N-CNT	chr2-108314395-108317278	SULT1C2	4479
chr15-90125951-90127249	2.19e-10	0.513188	0.06	0.027	2.8e-05	N-CNT	chr15-90125951-90127249	CTD-2315E11.1	0
chr1-158074715-158076749	2.29e-10	0.432867	0.154	0.101	2.93e-05	N-CNT	chr1-158074715-158076749	KIRREL	0
chr18-7084004-7084967	2.31e-10	0.612285	0.056	0.023	2.95e-05	N-CNT	chr18-7084004-7084967	LAMA1	0
chr9-74886880-74888118	2.32e-10	0.632392	0.104	0.059	2.97e-05	N-CNT	chr9-74886880-74888118	TRPM6	0
chr6-139486113-139486900	2.4e-10	0.672572	0.059	0.026	3.07e-05	N-CNT	chr6-139486113-139486900	LINC01625	11516
chr3-133463368-133464214	2.47e-10	0.566417	0.13	0.079	3.16e-05	N-CNT	chr3-133463368-133464214	BFSP2	0
chr5-173790503-173796098	2.48e-10	0.363131	0.143	0.09	3.17e-05	N-CNT	chr5-173790503-173796098	LINC01485	0
chr17-17925854-17927573	2.49e-10	0.54486	0.059	0.026	3.19e-05	N-CNT	chr17-17925854-17927573	TOM1L2	0
chr1-10507302-10509169	2.53e-10	0.478246	0.143	0.089	3.24e-05	N-CNT	chr1-10507302-10509169	PEX14	0
chr8-107495782-107498204	2.56e-10	0.498624	0.112	0.065	3.27e-05	N-CNT	chr8-107495782-107498204	ANGPT1	0
chr6-139436192-139437328	2.57e-10	0.50607	0.09	0.048	3.29e-05	N-CNT	chr6-139436192-139437328	LINC01625	31666
chr11-65730401-65731002	2.66e-10	0.813783	0.056	0.025	3.4e-05	N-CNT	chr11-65730401-65731002	RNASEH2C	9453
chr17-40535803-40537209	2.68e-10	0.651308	0.065	0.03	3.43e-05	N-CNT	chr17-40535803-40537209	RP5-1028K7.2	8800
chr16-28596379-28598288	2.68e-10	0.496237	0.091	0.048	3.44e-05	N-CNT	chr16-28596379-28598288	SULT1A2	0
chr6-157427958-157429301	2.69e-10	0.526269	0.091	0.049	3.44e-05	N-CNT	chr6-157427958-157429301	ZDHHC14	0
chr19-2175843-2177010	2.7e-10	0.611314	0.11	0.063	3.46e-05	N-CNT	chr19-2175843-2177010	DOT1L	0
chr3-57942817-57944402	2.77e-10	0.496296	0.098	0.053	3.55e-05	N-CNT	chr3-57942817-57944402	SLMAP	13648
chr1-32753455-32757444	2.79e-10	0.273199	0.308	0.236	3.57e-05	N-CNT	chr1-32753455-32757444	KIAA1522	0
chr1-46205572-46206221	2.83e-10	0.814072	0.056	0.025	3.62e-05	N-CNT	chr1-46205572-46206221	POMGNT1	0
chr4-8188040-8191951	2.9e-10	0.269285	0.349	0.278	3.71e-05	N-CNT	chr4-8188040-8191951	SH3TC1	0
chr22-25402239-25406150	3.02e-10	0.295397	0.236	0.17	3.87e-05	N-CNT	chr22-25402239-25406150	LRP5L	0
chr11-3605681-3606386	3.02e-10	0.697583	0.071	0.035	3.87e-05	N-CNT	chr11-3605681-3606386	ART5	32116
chr1-84634422-84635866	3.04e-10	0.395053	0.103	0.056	3.89e-05	N-CNT	chr1-84634422-84635866	LINC01555	0
chr3-46929229-46937158	3.14e-10	0.286753	0.312	0.247	4.02e-05	N-CNT	chr3-46929229-46937158	CCDC12	0
chr8-65760836-65762510	3.16e-10	0.507996	0.08	0.043	4.05e-05	N-CNT	chr8-65760836-65762510	MTFR1	0
chr12-124537214-124539604	3.23e-10	0.368687	0.12	0.072	4.13e-05	N-CNT	chr12-124537214-124539604	NCOR2	0
chr11-125228336-125229500	3.28e-10	0.577792	0.075	0.037	4.2e-05	N-CNT	chr11-125228336-125229500	PKNOX2	0
chr4-101393023-101393639	3.32e-10	0.782161	0.055	0.023	4.25e-05	N-CNT	chr4-101393023-101393639	BANK1	17646
chr4-6929251-6930595	3.34e-10	0.415399	0.07	0.034	4.28e-05	N-CNT	chr4-6929251-6930595	TBC1D14	0
chr12-59452063-59453190	3.36e-10	0.474613	0.113	0.067	4.3e-05	N-CNT	chr12-59452063-59453190	RP11-272B17.1	40891
chr10-79260302-79261997	3.37e-10	0.554568	0.062	0.027	4.32e-05	N-CNT	chr10-79260302-79261997	ZMIZ1	0
chr11-102831327-102832765	3.41e-10	0.532401	0.051	0.02	4.37e-05	N-CNT	chr11-102831327-102832765	MMP3	3035
chr1-21539787-21542322	3.47e-10	0.376748	0.055	0.024	4.44e-05	N-CNT	chr1-21539787-21542322	ALPL	0
chr15-38893497-38895061	3.5e-10	0.520805	0.092	0.05	4.47e-05	N-CNT	chr15-38893497-38895061	RP11-624L4.1	0
chr6-10527862-10532921	3.5e-10	0.287846	0.184	0.126	4.48e-05	N-CNT	chr6-10527862-10532921	GCNT2	0
chr1-10639597-10641601	3.5e-10	0.578733	0.08	0.041	4.48e-05	N-CNT	chr1-10639597-10641601	CASZ1	0
chr12-59595477-59597980	3.56e-10	0.275537	0.295	0.227	4.55e-05	N-CNT	chr12-59595477-59597980	SLC16A7	0
chr21-36111058-36111866	3.6e-10	0.76724	0.058	0.026	4.6e-05	N-CNT	chr21-36111058-36111866	AP000688.29	1367
chr22-23215187-23220909	3.6e-10	0.3081	0.261	0.193	4.61e-05	N-CNT	chr22-23215187-23220909	BCR	0
chr1-226722912-226725196	3.61e-10	0.577329	0.076	0.037	4.62e-05	N-CNT	chr1-226722912-226725196	ITPKB	0
chr19-2230865-2234199	3.61e-10	0.587308	0.089	0.048	4.62e-05	N-CNT	chr19-2230865-2234199	PLEKHJ1	0
chr22-29021672-29024163	3.72e-10	0.368611	0.096	0.052	4.76e-05	N-CNT	chr22-29021672-29024163	ZNRF3	0
chr16-56914303-56919613	3.76e-10	0.455495	0.074	0.041	4.81e-05	N-CNT	chr16-56914303-56919613	SLC12A3	0
chr15-38941303-38942299	4.01e-10	0.496025	0.123	0.074	5.13e-05	N-CNT	chr15-38941303-38942299	RP11-624L4.1	0
chr2-121715019-121716805	4.01e-10	0.531707	0.089	0.047	5.13e-05	N-CNT	chr2-121715019-121716805	NIFK	10139
chr1-93597540-93599697	4.08e-10	0.410169	0.182	0.122	5.22e-05	N-CNT	chr1-93597540-93599697	BCAR3	0
chr7-151715559-151718318	4.12e-10	0.318669	0.236	0.169	5.27e-05	N-CNT	chr7-151715559-151718318	PRKAG2	0
chr9-133532767-133537159	4.16e-10	0.363282	0.115	0.069	5.33e-05	N-CNT	chr9-133532767-133537159	ADAMTSL2	0
chr17-7650389-7652119	4.19e-10	0.592544	0.06	0.027	5.37e-05	N-CNT	chr17-7650389-7652119	ATP1B2	0
chr9-136668082-136676679	4.2e-10	0.282253	0.182	0.122	5.38e-05	N-CNT	chr9-136668082-136676679	AGPAT2	0
chr1-116122672-116124615	4.31e-10	0.379122	0.132	0.082	5.52e-05	N-CNT	chr1-116122672-116124615	MAB21L3	0
chr17-43530027-43531512	4.62e-10	0.400682	0.143	0.091	5.92e-05	N-CNT	chr17-43530027-43531512	ETV4	0
chr1-70841136-70841749	4.96e-10	0.709778	0.059	0.026	6.35e-05	N-CNT	chr1-70841136-70841749	PTGER3	10603
chr9-95028095-95029777	5e-10	0.605588	0.054	0.023	6.41e-05	N-CNT	chr9-95028095-95029777	C9orf3	0
chr13-44921522-44922881	5.07e-10	0.523462	0.06	0.028	6.48e-05	N-CNT	chr13-44921522-44922881	NUFIP1	16367
chr5-149938348-149940069	5.1e-10	0.648357	0.091	0.051	6.52e-05	N-CNT	chr5-149938348-149940069	PDE6A	0
chr12-22467123-22467600	5.13e-10	0.778116	0.051	0.02	6.56e-05	N-CNT	chr12-22467123-22467600	C2CD5	0
chr2-168056182-168056765	5.47e-10	0.677126	0.068	0.032	7e-05	N-CNT	chr2-168056182-168056765	STK39	0
chr15-69376707-69377890	5.49e-10	0.476638	0.06	0.028	7.03e-05	N-CNT	chr15-69376707-69377890	PAQR5	0
chr21-41235258-41237200	5.58e-10	0.316218	0.246	0.177	7.15e-05	N-CNT	chr21-41235258-41237200	BACE2	0
chr20-25042338-25046899	5.63e-10	0.310764	0.093	0.051	7.2e-05	N-CNT	chr20-25042338-25046899	ACSS1	0
chr9-95099477-95106052	5.67e-10	0.310856	0.164	0.105	7.26e-05	N-CNT	chr9-95099477-95106052	FANCC	0
chr17-64988261-64989824	5.71e-10	0.332831	0.179	0.12	7.31e-05	N-CNT	chr17-64988261-64989824	GNA13	20890
chr13-21735681-21736788	5.73e-10	0.57344	0.052	0.023	7.34e-05	N-CNT	chr13-21735681-21736788	FGF9	31182
chr1-16006769-16007573	5.96e-10	0.80996	0.054	0.023	7.63e-05	N-CNT	chr1-16006769-16007573	C1orf64	0
chr5-152688495-152689903	6.01e-10	0.38513	0.121	0.071	7.69e-05	N-CNT	chr5-152688495-152689903	LINC01470	0
chr16-28609212-28611143	6.04e-10	0.415825	0.103	0.057	7.74e-05	N-CNT	chr16-28609212-28611143	SULT1A1	0
chr21-43903293-43904610	6.13e-10	0.506746	0.142	0.091	7.85e-05	N-CNT	chr21-43903293-43904610	AGPAT3	0
chr18-9757753-9758637	6.27e-10	0.799198	0.064	0.03	8.03e-05	N-CNT	chr18-9757753-9758637	RAB31	0
chr17-39631288-39633013	6.38e-10	0.554618	0.064	0.03	8.17e-05	N-CNT	chr17-39631288-39633013	PPP1R1B	0
chr14-61381067-61381968	6.39e-10	0.880935	0.065	0.031	8.18e-05	N-CNT	chr14-61381067-61381968	PRKCH	0
chr1-41536306-41538430	6.41e-10	0.50096	0.06	0.027	8.21e-05	N-CNT	chr1-41536306-41538430	HIVEP3	0
chr12-120971522-120973866	6.44e-10	0.312551	0.167	0.115	8.25e-05	N-CNT	chr12-120971522-120973866	HNF1A-AS1	0
chr17-57096505-57098646	6.45e-10	0.407944	0.121	0.072	8.26e-05	N-CNT	chr17-57096505-57098646	AKAP1	0
chr14-63745832-63746638	6.56e-10	0.668386	0.081	0.042	8.4e-05	N-CNT	chr14-63745832-63746638	SGPP1	17792
chr2-176421223-176422239	6.58e-10	0.596795	0.101	0.058	8.43e-05	N-CNT	chr2-176421223-176422239	MTX2	83197
chr5-170564786-170565604	6.62e-10	0.579789	0.091	0.05	8.48e-05	N-CNT	chr5-170564786-170565604	KCNIP1	0
chr6-87723024-87723732	6.64e-10	0.459698	0.092	0.049	8.5e-05	N-CNT	chr6-87723024-87723732	AKIRIN2	20814
chr19-2064351-2065525	6.76e-10	0.675198	0.07	0.035	8.65e-05	N-CNT	chr19-2064351-2065525	MOB3A	5512
chr7-47474918-47476600	7.05e-10	0.297933	0.242	0.175	9.02e-05	N-CNT	chr7-47474918-47476600	TNS3	0
chr8-106454919-106455895	7.06e-10	0.612174	0.068	0.033	9.04e-05	N-CNT	chr8-106454919-106455895	OXR1	0
chr13-24083124-24088087	7.15e-10	0.283907	0.242	0.174	9.16e-05	N-CNT	chr13-24083124-24088087	SPATA13	0
chr16-53090044-53092538	7.31e-10	0.327214	0.206	0.147	9.36e-05	N-CNT	chr16-53090044-53092538	CHD9	0
chr22-29071192-29074727	7.59e-10	0.251256	0.27	0.203	9.72e-05	N-CNT	chr22-29071192-29074727	KREMEN1	0
chr8-124665948-124666730	7.68e-10	0.688238	0.062	0.029	9.83e-05	N-CNT	chr8-124665948-124666730	MTSS1	0
chr12-65891679-65893191	7.79e-10	0.504727	0.086	0.047	9.97e-05	N-CNT	chr12-65891679-65893191	HMGA2	0
chr6-37778833-37780495	7.79e-10	0.477084	0.125	0.076	9.97e-05	N-CNT	chr6-37778833-37780495	ZFAND3	39003
chr3-13346468-13347112	7.91e-10	0.842825	0.051	0.021	0.000101282	N-CNT	chr3-13346468-13347112	NUP210	0
chr3-4533492-4535330	7.99e-10	0.541009	0.055	0.025	0.000102276	N-CNT	chr3-4533492-4535330	ITPR1	0
chr17-17934859-17939168	7.99e-10	0.416346	0.074	0.038	0.000102301	N-CNT	chr17-17934859-17939168	TOM1L2	0
chr8-58078725-58079587	8.03e-10	0.472587	0.149	0.098	0.000102803	N-CNT	chr8-58078725-58079587	FAM110B	0
chr1-203625537-203631261	8.13e-10	0.26544	0.313	0.243	0.000104122	N-CNT	chr1-203625537-203631261	ATP2B4	0
chr10-118508256-118508836	8.18e-10	0.775552	0.054	0.023	0.000104712	N-CNT	chr10-118508256-118508836	PRLHR	81152
chr11-7656918-7658063	8.57e-10	0.498425	0.084	0.044	0.000109755	N-CNT	chr11-7656918-7658063	PPFIBP2	0
chr4-23373145-23374774	8.7e-10	0.470018	0.068	0.032	0.00011137	N-CNT	chr4-23373145-23374774	RP11-453O5.1	87571
chr17-77314618-77317450	8.78e-10	0.478014	0.113	0.068	0.000112451	N-CNT	chr17-77314618-77317450	2021-09-09	0
chr16-10083283-10083674	8.83e-10	0.932965	0.059	0.026	0.000113	N-CNT	chr16-10083283-10083674	GRIN2A	0
chr2-241807938-241811825	9.02e-10	0.352605	0.064	0.03	0.000115451	N-CNT	chr2-241807938-241811825	NEU4	0
chr6-157030024-157031236	9.11e-10	0.501985	0.074	0.037	0.000116664	N-CNT	chr6-157030024-157031236	ARID1B	0
chrX-17374542-17378155	9.3e-10	0.297266	0.148	0.096	0.000119107	N-CNT	chrX-17374542-17378155	NHS	0
chr12-6998355-6999256	9.8e-10	0.47028	0.096	0.054	0.000125409	N-CNT	chr12-6998355-6999256	LPCAT3	0
chr14-95627242-95627706	1.07e-09	1.00121	0.057	0.026	0.000136529	N-CNT	chr14-95627242-95627706	RP11-1070N10.5	0
chr1-16008790-16010112	1.07e-09	0.506574	0.09	0.049	0.00013677	N-CNT	chr1-16008790-16010112	C1orf64	0
chr2-212536001-212539786	1.09e-09	0.29539	0.234	0.169	0.000139613	N-CNT	chr2-212536001-212539786	ERBB4	0
chr4-6962129-6964846	1.09e-09	0.454157	0.055	0.025	0.000139772	N-CNT	chr4-6962129-6964846	TBC1D14	0
chr18-79046322-79047000	1.09e-09	0.905648	0.053	0.023	0.000140126	N-CNT	chr18-79046322-79047000	ATP9B	22284
chr7-100475503-100476675	1.11e-09	0.619846	0.052	0.021	0.000142058	N-CNT	chr7-100475503-100476675	TSC22D4	0
chr9-95018276-95019152	1.13e-09	0.794495	0.052	0.023	0.000144535	N-CNT	chr9-95018276-95019152	C9orf3	0
chr18-31497335-31499612	1.14e-09	0.326347	0.169	0.115	0.000145298	N-CNT	chr18-31497335-31499612	DSG2	0
chr20-64007018-64007540	1.16e-09	0.712641	0.077	0.039	0.0001482	N-CNT	chr20-64007018-64007540	PRPF6	0
chr10-63664720-63665546	1.18e-09	0.595496	0.066	0.032	0.000150889	N-CNT	chr10-63664720-63665546	RP11-170M17.1	0
chr14-64693441-64694271	1.18e-09	0.615016	0.054	0.023	0.000150908	N-CNT	chr14-64693441-64694271	PLEKHG3	9830
chr8-106397851-106398915	1.18e-09	0.439272	0.136	0.086	0.000151486	N-CNT	chr8-106397851-106398915	OXR1	0
chr1-116318576-116319389	1.22e-09	0.825908	0.058	0.027	0.000156082	N-CNT	chr1-116318576-116319389	ATP1A1	53278
chr10-124727309-124729412	1.22e-09	0.602895	0.083	0.044	0.000156305	N-CNT	chr10-124727309-124729412	RP11-12J10.3	0
chr18-11997957-12002002	1.25e-09	0.328721	0.086	0.045	0.000159372	N-CNT	chr18-11997957-12002002	IMPA2	0
chr15-42153906-42156980	1.26e-09	0.299754	0.37	0.304	0.000161032	N-CNT	chr15-42153906-42156980	PLA2G4F	0
chr1-16026137-16027228	1.26e-09	0.699934	0.062	0.029	0.000161594	N-CNT	chr1-16026137-16027228	CLCNKA	0
chr17-2873992-2874973	1.29e-09	0.458919	0.119	0.071	0.000164565	N-CNT	chr17-2873992-2874973	RAP1GAP2	0
chr1-26224855-26226059	1.31e-09	0.369611	0.129	0.081	0.000167161	N-CNT	chr1-26224855-26226059	CEP85	8093
chr21-33069761-33072345	1.32e-09	0.398062	0.131	0.083	0.000169216	N-CNT	chr21-33069761-33072345	OLIG1	0
chr17-36742889-36743571	1.33e-09	0.612125	0.098	0.055	0.000170065	N-CNT	chr17-36742889-36743571	CTD-3194G12.2	16548
chr2-73020869-73022021	1.34e-09	0.595679	0.07	0.033	0.000171051	N-CNT	chr2-73020869-73022021	SFXN5	0
chr18-50559057-50561413	1.35e-09	0.336574	0.184	0.126	0.000173273	N-CNT	chr18-50559057-50561413	MAPK4	0
chr17-78985924-78988565	1.36e-09	0.426776	0.169	0.114	0.000174298	N-CNT	chr17-78985924-78988565	CANT1	3151
chr1-27404825-27406795	1.36e-09	0.499154	0.052	0.022	0.00017436	N-CNT	chr1-27404825-27406795	WASF2	0
chr11-47354765-47356059	1.38e-09	0.423658	0.116	0.07	0.000176185	N-CNT	chr11-47354765-47356059	SPI1	0
chr19-7415264-7416181	1.43e-09	0.658019	0.052	0.022	0.000183645	N-CNT	chr19-7415264-7416181	CTD-2207O23.3	0
chr22-42696477-42699979	1.44e-09	0.333387	0.156	0.101	0.00018446	N-CNT	chr22-42696477-42699979	A4GALT	0
chr2-72928036-72928671	1.45e-09	0.909161	0.057	0.025	0.000185725	N-CNT	chr2-72928036-72928671	EMX1	0
chr11-13007860-13011471	1.5e-09	0.272079	0.268	0.203	0.000192536	N-CNT	chr11-13007860-13011471	RASSF10	0
chr12-32476359-32477160	1.56e-09	0.67064	0.083	0.045	0.000199555	N-CNT	chr12-32476359-32477160	FGD4	0
chr16-11109235-11110328	1.58e-09	0.430381	0.095	0.054	0.000201883	N-CNT	chr16-11109235-11110328	CLEC16A	0
chr10-75726066-75727407	1.6e-09	0.520973	0.089	0.049	0.000204627	N-CNT	chr10-75726066-75727407	C10orf11	0
chr1-17717365-17718060	1.61e-09	0.528433	0.118	0.072	0.000205535	N-CNT	chr1-17717365-17718060	RP11-473A10.2	0
chr22-23203453-23206168	1.61e-09	0.327728	0.164	0.111	0.000205951	N-CNT	chr22-23203453-23206168	BCR	0
chr5-73819305-73827187	1.64e-09	0.332549	0.185	0.131	0.000210045	N-CNT	chr5-73819305-73827187	ARHGEF28	0
chr3-46958855-46961698	1.64e-09	0.409822	0.164	0.11	0.00021014	N-CNT	chr3-46958855-46961698	CCDC12	0
chr1-31626475-31628634	1.66e-09	0.454462	0.145	0.094	0.000212691	N-CNT	chr1-31626475-31628634	HCRTR1	0
chr3-172339518-172340383	1.67e-09	0.712348	0.057	0.026	0.000214343	N-CNT	chr3-172339518-172340383	FNDC3B	0
chr2-241615310-241619823	1.7e-09	0.389458	0.121	0.074	0.000217964	N-CNT	chr2-241615310-241619823	THAP4	0
chr19-3383225-3385803	1.72e-09	0.473557	0.056	0.027	0.000220005	N-CNT	chr19-3383225-3385803	NFIC	0
chr15-35705758-35706457	1.77e-09	0.748356	0.058	0.027	0.000226819	N-CNT	chr15-35705758-35706457	DPH6-AS1	0
chr16-2470899-2472400	1.78e-09	0.531652	0.086	0.046	0.000227664	N-CNT	chr16-2470899-2472400	NTN3	0
chr12-93361485-93362007	1.8e-09	0.793844	0.058	0.026	0.000230605	N-CNT	chr12-93361485-93362007	NUDT4	15875
chr21-41593035-41594288	1.8e-09	0.609054	0.096	0.056	0.000230654	N-CNT	chr21-41593035-41594288	AP006748.1	11715
chr8-124725962-124729238	1.81e-09	0.264785	0.251	0.186	0.000232027	N-CNT	chr8-124725962-124729238	MTSS1	0
chr11-20840290-20841460	1.81e-09	0.487883	0.058	0.025	0.000232079	N-CNT	chr11-20840290-20841460	NELL1	0
chr11-64035433-64038668	1.82e-09	0.432622	0.167	0.113	0.000232659	N-CNT	chr11-64035433-64038668	MACROD1	0
chr7-27127931-27131580	1.82e-09	0.263683	0.188	0.131	0.000232864	N-CNT	chr7-27127931-27131580	HOXA4	0
chr2-106160856-106162436	1.83e-09	0.381861	0.165	0.11	0.000234832	N-CNT	chr2-106160856-106162436	UXS1	0
chr2-218644196-218645876	1.84e-09	0.369036	0.115	0.069	0.000235695	N-CNT	chr2-218644196-218645876	ZNF142	0
chr2-234963874-234965478	1.84e-09	0.722193	0.052	0.022	0.000235952	N-CNT	chr2-234963874-234965478	SH3BP4	0
chr1-17531686-17532675	1.86e-09	0.695404	0.062	0.03	0.000237928	N-CNT	chr1-17531686-17532675	ARHGEF10L	7159
chr6-89375281-89376325	1.86e-09	0.361914	0.176	0.122	0.000238185	N-CNT	chr6-89375281-89376325	RRAGD	0
chr4-151314720-151315877	1.9e-09	0.692831	0.055	0.024	0.000242748	N-CNT	chr4-151314720-151315877	SH3D19	0
chr3-54046726-54047458	1.9e-09	0.5222	0.055	0.024	0.000243133	N-CNT	chr3-54046726-54047458	CACNA2D3	75088
chr4-87974749-87976008	1.92e-09	0.363826	0.084	0.045	0.000245937	N-CNT	chr4-87974749-87976008	SPP1	0
chr9-5895547-5896389	1.94e-09	0.642806	0.091	0.052	0.000248528	N-CNT	chr9-5895547-5896389	MLANA	0
chr1-205191030-205192458	1.98e-09	0.493919	0.069	0.034	0.00025332	N-CNT	chr1-205191030-205192458	DSTYK	0
chr3-24538854-24539326	2.02e-09	0.684482	0.055	0.023	0.000258092	N-CNT	chr3-24538854-24539326	THRB-AS1	0
chr5-137734555-137736416	2.02e-09	0.461862	0.137	0.087	0.000258977	N-CNT	chr5-137734555-137736416	KLHL3	0
chr17-50132578-50136956	2.03e-09	0.353612	0.105	0.063	0.000260174	N-CNT	chr17-50132578-50136956	PPP1R9B	0
chr3-128114257-128114894	2.09e-09	0.580899	0.081	0.043	0.000267708	N-CNT	chr3-128114257-128114894	RUVBL1	0
chr13-98182372-98184878	2.11e-09	0.385527	0.076	0.04	0.000270109	N-CNT	chr13-98182372-98184878	FARP1	0
chr11-86948704-86950017	2.16e-09	0.72029	0.056	0.026	0.000276504	N-CNT	chr11-86948704-86950017	FZD4	0
chr8-129962529-129963496	2.16e-09	0.45981	0.071	0.036	0.000276864	N-CNT	chr8-129962529-129963496	FAM49B	0
chr18-9737115-9738236	2.25e-09	0.739606	0.057	0.025	0.000288575	N-CNT	chr18-9737115-9738236	RAB31	0
chr8-120756986-120757511	2.28e-09	0.830987	0.059	0.027	0.000292024	N-CNT	chr8-120756986-120757511	SNTB1	0
chr18-31561921-31563197	2.3e-09	0.604917	0.077	0.041	0.000294235	N-CNT	chr18-31561921-31563197	DSG2	12912
chr19-11021357-11023386	2.3e-09	0.514953	0.057	0.025	0.000294862	N-CNT	chr19-11021357-11023386	SMARCA4	0
chr10-76091686-76092684	2.31e-09	0.401279	0.071	0.035	0.00029582	N-CNT	chr10-76091686-76092684	C10orf11	0
chr9-29211569-29215266	2.31e-09	0.328049	0.161	0.106	0.000296143	N-CNT	chr9-29211569-29215266	LINGO2	541282
chr2-47271748-47274866	2.33e-09	0.365498	0.193	0.136	0.000298122	N-CNT	chr2-47271748-47274866	AC073283.4	0
chr1-53119906-53124844	2.35e-09	0.366836	0.084	0.046	0.000300326	N-CNT	chr1-53119906-53124844	SLC1A7	0
chr17-80785328-80785947	2.39e-09	0.731972	0.055	0.025	0.000306067	N-CNT	chr17-80785328-80785947	RPTOR	0
chr16-88264563-88265797	2.46e-09	0.563109	0.099	0.057	0.000314795	N-CNT	chr16-88264563-88265797	LA16c-444G7.1	0
chr1-63698147-63698860	2.54e-09	0.707362	0.068	0.033	0.000325689	N-CNT	chr1-63698147-63698860	PGM1	37901
chr6-42226247-42228001	2.55e-09	0.40296	0.126	0.078	0.000326612	N-CNT	chr6-42226247-42228001	TRERF1	0
chr14-95651312-95653162	2.6e-09	0.477712	0.07	0.035	0.000332809	N-CNT	chr14-95651312-95653162	TCL6	0
chr8-119990481-119992109	2.72e-09	0.490152	0.075	0.038	0.000347942	N-CNT	chr8-119990481-119992109	DEPTOR	0
chr1-148432708-148433527	2.75e-09	0.590487	0.067	0.034	0.000351633	N-CNT	chr1-148432708-148433527	LINC01138	0
chr2-95029742-95035468	2.75e-09	0.349737	0.229	0.17	0.000352086	N-CNT	chr2-95029742-95035468	MAL	0
chr3-133447342-133448885	2.79e-09	0.519375	0.15	0.099	0.000357589	N-CNT	chr3-133447342-133448885	BFSP2	0
chr11-2482803-2484012	2.85e-09	0.701821	0.074	0.039	0.000364366	N-CNT	chr11-2482803-2484012	KCNQ1	0
chr12-459287-461849	2.87e-09	0.355432	0.204	0.146	0.000367072	N-CNT	chr12-459287-461849	B4GALNT3	0
chr17-39623216-39623877	2.94e-09	0.534077	0.088	0.049	0.00037618	N-CNT	chr17-39623216-39623877	AC087491.2	702
chr8-134793273-134795497	2.94e-09	0.389397	0.145	0.092	0.000376597	N-CNT	chr8-134793273-134795497	AC083843.1	0
chr5-170507966-170508467	2.95e-09	0.876149	0.062	0.03	0.000377764	N-CNT	chr5-170507966-170508467	KCNIP1	0
chr1-156365598-156366352	2.97e-09	0.540243	0.074	0.037	0.000379648	N-CNT	chr1-156365598-156366352	CCT3	0
chr8-11795188-11797369	2.98e-09	0.415833	0.109	0.067	0.000381693	N-CNT	chr8-11795188-11797369	FDFT1	0
chr17-31467488-31468370	2.99e-09	0.545924	0.068	0.034	0.000383306	N-CNT	chr17-31467488-31468370	RAB11FIP4	0
chr3-13263685-13264581	3e-09	0.451342	0.139	0.088	0.000384158	N-CNT	chr3-13263685-13264581	NUP210	51653
chr6-134808810-134809687	3.19e-09	0.502159	0.082	0.045	0.000408581	N-CNT	chr6-134808810-134809687	RP1-287H17.1	101460
chr6-109465562-109466936	3.2e-09	0.39943	0.143	0.092	0.000409188	N-CNT	chr6-109465562-109466936	MICAL1	0
chr8-139786780-139788838	3.23e-09	0.337166	0.08	0.042	0.000413079	N-CNT	chr8-139786780-139788838	TRAPPC9	0
chr10-132676536-132677961	3.24e-09	0.5445	0.093	0.052	0.000414398	N-CNT	chr10-132676536-132677961	INPP5A	0
chr13-114195861-114196636	3.29e-09	0.709968	0.054	0.023	0.000421326	N-CNT	chr13-114195861-114196636	RP11-569D9.5	0
chrX-6778472-6779539	3.3e-09	0.558074	0.058	0.026	0.000421962	N-CNT	chrX-6778472-6779539	RP11-1M18.1	56927
chr18-50853668-50855938	3.31e-09	0.355784	0.055	0.025	0.000423096	N-CNT	chr18-50853668-50855938	ME2	23110
chr2-204187455-204188167	3.31e-09	0.700849	0.065	0.033	0.000423423	N-CNT	chr2-204187455-204188167	AC009498.1	39969
chr15-90106417-90107352	3.41e-09	0.777021	0.063	0.031	0.000435933	N-CNT	chr15-90106417-90107352	CTD-2315E11.1	0
chr18-44536669-44538006	3.41e-09	0.568286	0.08	0.043	0.000436145	N-CNT	chr18-44536669-44538006	LINC01478	4971
chr10-14531916-14533880	3.43e-09	0.395471	0.172	0.117	0.000438595	N-CNT	chr10-14531916-14533880	FAM107B	0
chr6-30843246-30845737	3.51e-09	0.473437	0.112	0.069	0.000448975	N-CNT	chr6-30843246-30845737	XXbac-BPG27H4.8	0
chr5-36300196-36302797	3.59e-09	0.354207	0.133	0.083	0.000459995	N-CNT	chr5-36300196-36302797	RANBP3L	0
chr1-116151012-116154003	3.66e-09	0.267529	0.135	0.085	0.000468382	N-CNT	chr1-116151012-116154003	RP5-1185H19.2	10280
chr21-36112445-36114586	3.68e-09	0.397089	0.149	0.1	0.000471545	N-CNT	chr21-36112445-36114586	AP000688.29	2754
chr7-134593706-134594409	3.7e-09	0.613979	0.067	0.034	0.000474086	N-CNT	chr7-134593706-134594409	AKR1B15	13830
chr14-60721236-60724703	3.71e-09	0.280227	0.219	0.158	0.000474307	N-CNT	chr14-60721236-60724703	SIX4	0
chr10-110852194-110852775	3.74e-09	0.754746	0.058	0.027	0.000478719	N-CNT	chr10-110852194-110852775	RBM20	12724
chr13-98215977-98216731	3.76e-09	0.561577	0.102	0.06	0.000481924	N-CNT	chr13-98215977-98216731	FARP1	0
chr8-37862250-37863133	3.78e-09	0.537729	0.104	0.061	0.000483559	N-CNT	chr8-37862250-37863133	RAB11FIP1	0
chr8-58066139-58072297	3.81e-09	0.262677	0.284	0.215	0.000487926	N-CNT	chr8-58066139-58072297	FAM110B	0
chr13-91111402-91112944	4.07e-09	0.353883	0.061	0.03	0.000520515	N-CNT	chr13-91111402-91112944	LINC00379	14668
chr6-3796413-3799934	4.07e-09	0.486321	0.069	0.035	0.000520559	N-CNT	chr6-3796413-3799934	PXDC1	44386
chr17-40061152-40066453	4.15e-09	0.278213	0.247	0.186	0.000530854	N-CNT	chr17-40061152-40066453	MED24	0
chr1-168867884-168868531	4.16e-09	0.706366	0.076	0.04	0.000532164	N-CNT	chr1-168867884-168868531	LINC00626	74997
chr17-17928437-17930395	4.24e-09	0.604147	0.053	0.023	0.000542438	N-CNT	chr17-17928437-17930395	TOM1L2	0
chr6-38861465-38862340	4.29e-09	0.586816	0.121	0.076	0.00054928	N-CNT	chr6-38861465-38862340	DNAH8	0
chr2-176174210-176176274	4.32e-09	0.346927	0.179	0.125	0.000553426	N-CNT	chr2-176174210-176176274	HOXD3	1107
chr4-90237686-90238614	4.36e-09	0.590402	0.057	0.026	0.000557913	N-CNT	chr4-90237686-90238614	CCSER1	0
chr11-86688262-86689524	4.45e-09	0.491898	0.108	0.065	0.00057023	N-CNT	chr11-86688262-86689524	CTD-2005H7.1	13574
chr2-241801953-241805264	4.47e-09	0.399977	0.074	0.038	0.000572758	N-CNT	chr2-241801953-241805264	GAL3ST2	0
chr1-113216694-113218436	4.48e-09	0.563901	0.084	0.046	0.000573388	N-CNT	chr1-113216694-113218436	LRIG2	84433
chr2-158182323-158186229	4.51e-09	0.406964	0.144	0.097	0.000577128	N-CNT	chr2-158182323-158186229	CCDC148	0
chr18-44798569-44800488	4.57e-09	0.435033	0.069	0.035	0.000584598	N-CNT	chr18-44798569-44800488	SETBP1	0
chr21-42781158-42782620	4.59e-09	0.387951	0.116	0.073	0.000587728	N-CNT	chr21-42781158-42782620	AP001628.7	0
chr2-117723729-117724598	4.63e-09	0.625011	0.055	0.024	0.0005924	N-CNT	chr2-117723729-117724598	DDX18	90051
chr5-173621768-173624791	4.7e-09	0.414185	0.058	0.028	0.000601993	N-CNT	chr5-173621768-173624791	BOD1	5107
chr1-27574321-27578075	4.72e-09	0.293264	0.188	0.132	0.000603583	N-CNT	chr1-27574321-27578075	AHDC1	0
chr8-124668116-124670890	4.75e-09	0.457767	0.097	0.057	0.000608426	N-CNT	chr8-124668116-124670890	MTSS1	0
chr1-42946081-42947011	4.77e-09	0.625272	0.065	0.032	0.000610739	N-CNT	chr1-42946081-42947011	SLC2A1	0
chr6-37109641-37110622	4.82e-09	0.616159	0.087	0.048	0.000616878	N-CNT	chr6-37109641-37110622	PIM1	59580
chr4-85825704-85831015	5e-09	0.256865	0.287	0.228	0.000640044	N-CNT	chr4-85825704-85831015	ARHGAP24	0
chr8-133426405-133427424	5.09e-09	0.461694	0.109	0.065	0.000651768	N-CNT	chr8-133426405-133427424	ST3GAL1	27423
chr11-20040843-20043365	5.64e-09	0.567961	0.073	0.039	0.000721569	N-CNT	chr11-20040843-20043365	NAV2	0
chr11-86978179-86980797	5.72e-09	0.570339	0.071	0.039	0.000732424	N-CNT	chr11-86978179-86980797	RP11-736K20.6	0
chr18-70421991-70422960	5.79e-09	0.562887	0.086	0.047	0.000741256	N-CNT	chr18-70421991-70422960	RP11-41O4.2	37399
chr6-6702681-6704651	5.84e-09	0.441007	0.089	0.049	0.000748062	N-CNT	chr6-6702681-6704651	RP1-80N2.2	0
chr1-99649914-99650549	5.89e-09	0.562186	0.057	0.027	0.00075425	N-CNT	chr1-99649914-99650549	PALMD	0
chr9-133361521-133363442	5.9e-09	0.552518	0.057	0.027	0.000755371	N-CNT	chr9-133361521-133363442	SURF4	0
chr3-15902911-15904189	6e-09	0.462432	0.122	0.078	0.000768652	N-CNT	chr3-15902911-15904189	ANKRD28	43139
chr1-31364213-31366571	6.01e-09	0.343342	0.128	0.081	0.000768985	N-CNT	chr1-31364213-31366571	ZCCHC17	0
chr1-47905764-47907080	6.22e-09	0.54005	0.08	0.044	0.000796009	N-CNT	chr1-47905764-47907080	TRABD2B	0
chr13-45786248-45788948	6.38e-09	0.359591	0.073	0.039	0.000816383	N-CNT	chr13-45786248-45788948	SIAH3	0
chr4-109914275-109916458	6.47e-09	0.517544	0.061	0.03	0.000827637	N-CNT	chr4-109914275-109916458	EGF	0
chr3-4355149-4357073	6.53e-09	0.450301	0.122	0.076	0.00083552	N-CNT	chr3-4355149-4357073	SUMF1	0
chr19-2610708-2614391	6.65e-09	0.291663	0.219	0.158	0.000851804	N-CNT	chr19-2610708-2614391	GNG7	0
chr4-82585212-82586566	6.87e-09	0.446364	0.101	0.059	0.000880002	N-CNT	chr4-82585212-82586566	TMEM150C	22854
chr2-55162832-55166109	6.9e-09	0.33568	0.175	0.123	0.000883183	N-CNT	chr2-55162832-55166109	CLHC1	8681
chr11-71197012-71198128	7.04e-09	0.544251	0.071	0.037	0.000901109	N-CNT	chr11-71197012-71198128	SHANK2	0
chr18-58216017-58216676	7.04e-09	0.683052	0.056	0.026	0.00090147	N-CNT	chr18-58216017-58216676	NEDD4L	0
chr1-18989482-18990457	7.06e-09	0.547682	0.055	0.026	0.00090352	N-CNT	chr1-18989482-18990457	IFFO2	32795
chr18-12606652-12607760	7.07e-09	0.575389	0.088	0.051	0.000904587	N-CNT	chr18-12606652-12607760	SPIRE1	0
chr2-235048464-235049693	7.16e-09	0.460362	0.124	0.079	0.000916155	N-CNT	chr2-235048464-235049693	SH3BP4	0
chr10-21166594-21167480	7.17e-09	0.492814	0.09	0.052	0.00091753	N-CNT	chr10-21166594-21167480	NEBL	0
chr17-55286813-55287851	7.21e-09	0.63416	0.059	0.029	0.000922615	N-CNT	chr17-55286813-55287851	HLF	0
chr2-101119357-101121586	7.49e-09	0.33448	0.188	0.132	0.000958621	N-CNT	chr2-101119357-101121586	TBC1D8	0
chr12-51371156-51372797	7.58e-09	0.285068	0.141	0.092	0.00097017	N-CNT	chr12-51371156-51372797	GALNT6	0
chr14-102206638-102207438	7.71e-09	0.560117	0.056	0.025	0.000986816	N-CNT	chr14-102206638-102207438	WDR20	0
chrX-109783304-109784215	7.78e-09	0.519154	0.099	0.057	0.000995841	N-CNT	chrX-109783304-109784215	ACSL4	49900
chr2-42046198-42052070	7.78e-09	0.252435	0.132	0.087	0.000996019	N-CNT	chr2-42046198-42052070	PKDCC	0
chr2-121216977-121221476	7.78e-09	0.292184	0.168	0.116	0.000996409	N-CNT	chr2-121216977-121221476	TFCP2L1	0
chr19-588043-590586	7.83e-09	0.54149	0.077	0.042	0.00100179	N-CNT	chr19-588043-590586	HCN2	0
chr20-25226624-25227827	7.99e-09	0.606868	0.052	0.023	0.00102336	N-CNT	chr20-25226624-25227827	ENTPD6	0
chr16-3364681-3365531	8.23e-09	0.451831	0.099	0.059	0.0010539	N-CNT	chr16-3364681-3365531	LA16c-306E5.2	0
chr22-38549087-38549557	8.24e-09	0.769085	0.074	0.039	0.00105529	N-CNT	chr22-38549087-38549557	DMC1	0
chr16-1338098-1338824	8.29e-09	0.682817	0.053	0.024	0.00106159	N-CNT	chr16-1338098-1338824	BAIAP3	0
chr13-21717549-21718482	8.35e-09	0.465127	0.06	0.027	0.00106886	N-CNT	chr13-21717549-21718482	FGF9	13050
chr3-194158759-194159548	8.37e-09	0.564735	0.099	0.058	0.00107153	N-CNT	chr3-194158759-194159548	HES1	20026
chr13-24182295-24186095	8.38e-09	0.265706	0.23	0.17	0.00107293	N-CNT	chr13-24182295-24186095	SPATA13	0
chr11-86670914-86673251	8.4e-09	0.325875	0.202	0.148	0.00107507	N-CNT	chr11-86670914-86673251	ME3	0
chr14-68472860-68473583	8.52e-09	0.467397	0.073	0.038	0.00109065	N-CNT	chr14-68472860-68473583	RAD51B	0
chr11-119843924-119846047	8.64e-09	0.457684	0.068	0.035	0.00110628	N-CNT	chr11-119843924-119846047	NECTIN1	114839
chr22-26554247-26555894	8.65e-09	0.486029	0.06	0.03	0.0011068	N-CNT	chr22-26554247-26555894	TPST2	0
chr22-32964356-32965090	8.78e-09	0.686334	0.068	0.036	0.00112415	N-CNT	chr22-32964356-32965090	SYN3	0
chr22-45005918-45010442	8.85e-09	0.391932	0.073	0.039	0.00113301	N-CNT	chr22-45005918-45010442	PHF21B	0
chr20-33442268-33445311	8.87e-09	0.279672	0.178	0.126	0.00113522	N-CNT	chr20-33442268-33445311	SNTA1	0
chr10-49836876-49838680	8.95e-09	0.354332	0.134	0.086	0.00114627	N-CNT	chr10-49836876-49838680	PARG	0
chr10-21514454-21520578	8.99e-09	0.254065	0.198	0.142	0.00115032	N-CNT	chr10-21514454-21520578	SKIDA1	0
chr2-191453344-191454518	9.16e-09	0.357648	0.213	0.152	0.00117276	N-CNT	chr2-191453344-191454518	MYO1B	27954
chr22-33555669-33557004	9.17e-09	0.459015	0.083	0.047	0.00117324	N-CNT	chr22-33555669-33557004	LARGE1	0
chr5-151097817-151102245	9.21e-09	0.333081	0.114	0.071	0.00117855	N-CNT	chr5-151097817-151102245	ANXA6	0
chr7-27121908-27126414	9.46e-09	0.282217	0.152	0.103	0.0012114	N-CNT	chr7-27121908-27126414	HOXA3	0
chr17-17566738-17571397	9.64e-09	0.282073	0.227	0.166	0.00123352	N-CNT	chr17-17566738-17571397	PEMT	0
chr9-94853773-94854415	9.71e-09	0.677523	0.057	0.027	0.0012431	N-CNT	chr9-94853773-94854415	C9orf3	0
chr11-72776137-72782938	9.81e-09	0.300377	0.219	0.164	0.00125615	N-CNT	chr11-72776137-72782938	STARD10	0
chr15-67884188-67885286	9.85e-09	0.345561	0.09	0.053	0.00126093	N-CNT	chr15-67884188-67885286	RP11-34F13.3	10321
chr1-77605068-77606137	9.87e-09	0.52338	0.086	0.049	0.00126299	N-CNT	chr1-77605068-77606137	ZZZ3	0
chr9-97398846-97399591	9.87e-09	0.470432	0.086	0.049	0.0012632	N-CNT	chr9-97398846-97399591	TDRD7	12358
chr9-109453349-109453947	9.88e-09	0.693376	0.074	0.039	0.00126511	N-CNT	chr9-109453349-109453947	PTPN3	0
chr11-129363903-129364806	9.89e-09	0.423511	0.132	0.086	0.00126611	N-CNT	chr11-129363903-129364806	BARX2	11133
chr19-978843-981122	1e-08	0.300837	0.208	0.147	0.00128397	N-CNT	chr19-978843-981122	ARID3A	2908
chr13-98171803-98177130	1.01e-08	0.284384	0.207	0.151	0.00128718	N-CNT	chr13-98171803-98177130	RNF113B	0
chr2-172350901-172351797	1.01e-08	0.443683	0.088	0.049	0.00128985	N-CNT	chr2-172350901-172351797	AC104088.1	27163
chr5-54317535-54317951	1.03e-08	0.914002	0.057	0.027	0.00131447	N-CNT	chr5-54317535-54317951	LINC01033	2992
chr1-37482909-37487965	1.05e-08	0.343173	0.253	0.192	0.00135046	N-CNT	chr1-37482909-37487965	ZC3H12A	0
chr8-19747176-19747926	1.09e-08	0.635798	0.068	0.034	0.00139438	N-CNT	chr8-19747176-19747926	CSGALNACT1	0
chr3-42188070-42191698	1.1e-08	0.424763	0.099	0.061	0.00141138	N-CNT	chr3-42188070-42191698	TRAK1	0
chr6-99348922-99351019	1.11e-08	0.406409	0.154	0.105	0.00142447	N-CNT	chr6-99348922-99351019	FAXC	0
chr9-129421935-129423648	1.12e-08	0.573065	0.068	0.035	0.00142804	N-CNT	chr9-129421935-129423648	RP11-65J3.3	7003
chr22-27202564-27203230	1.14e-08	0.582195	0.089	0.051	0.00146457	N-CNT	chr22-27202564-27203230	CTA-503F6.2	980
chr7-74627604-74628564	1.15e-08	0.568872	0.052	0.024	0.00146852	N-CNT	chr7-74627604-74628564	RP5-1186P10.2	20304
chr15-89103757-89105648	1.17e-08	0.537578	0.091	0.052	0.00149356	N-CNT	chr15-89103757-89105648	ABHD2	0
chr4-57077367-57082171	1.17e-08	0.276526	0.217	0.163	0.00149617	N-CNT	chr4-57077367-57082171	IGFBP7	0
chr2-235044150-235045987	1.17e-08	0.54674	0.092	0.053	0.0015006	N-CNT	chr2-235044150-235045987	SH3BP4	0
chr2-235458003-235459417	1.18e-08	0.356676	0.081	0.044	0.00151008	N-CNT	chr2-235458003-235459417	AGAP1	34671
chr9-129451048-129452374	1.19e-08	0.539563	0.083	0.047	0.00152725	N-CNT	chr9-129451048-129452374	RP11-65J3.3	0
chr1-116254968-116255950	1.2e-08	0.7439	0.065	0.033	0.00153949	N-CNT	chr1-116254968-116255950	RP5-1185H19.2	88726
chr2-234827364-234827959	1.22e-08	0.631034	0.076	0.04	0.0015574	N-CNT	chr2-234827364-234827959	AC010148.1	6355
chr2-240249823-240252845	1.22e-08	0.350784	0.245	0.194	0.0015622	N-CNT	chr2-240249823-240252845	AC124861.1	0
chr9-69104983-69105749	1.24e-08	0.422506	0.146	0.099	0.00158508	N-CNT	chr9-69104983-69105749	FXN	4804
chr1-226814628-226815761	1.27e-08	0.377746	0.134	0.086	0.00162468	N-CNT	chr1-226814628-226815761	PSEN2	54422
chr22-17958216-17962654	1.28e-08	0.293131	0.087	0.049	0.00163227	N-CNT	chr22-17958216-17962654	MICAL3	0
chr2-111235392-111236605	1.28e-08	0.45494	0.074	0.039	0.00163623	N-CNT	chr2-111235392-111236605	MIR4435-2HG	0
chr13-98488053-98491186	1.29e-08	0.427248	0.095	0.056	0.00164915	N-CNT	chr13-98488053-98491186	STK24	0
chr18-58207505-58209571	1.29e-08	0.644215	0.064	0.033	0.00165327	N-CNT	chr18-58207505-58209571	NEDD4L	0
chr10-3123567-3127542	1.3e-08	0.379803	0.181	0.128	0.00165771	N-CNT	chr10-3123567-3127542	PFKP	0
chr5-5182870-5185120	1.3e-08	0.501731	0.069	0.036	0.00166616	N-CNT	chr5-5182870-5185120	ADAMTS16	0
chr5-173670288-173671642	1.32e-08	0.445251	0.144	0.097	0.0016852	N-CNT	chr5-173670288-173671642	CTB-43E15.1	12093
chr8-28258700-28259343	1.32e-08	0.725792	0.076	0.041	0.00169237	N-CNT	chr8-28258700-28259343	PNOC	57642
chr15-57485715-57487176	1.35e-08	0.42009	0.139	0.094	0.00172455	N-CNT	chr15-57485715-57487176	CGNL1	0
chr5-173039394-173040391	1.35e-08	0.606652	0.054	0.025	0.00172523	N-CNT	chr5-173039394-173040391	ATP6V0E1	3948
chr3-58034849-58036687	1.35e-08	0.661556	0.057	0.026	0.00173016	N-CNT	chr3-58034849-58036687	FLNB	0
chr11-75313391-75314248	1.36e-08	0.720952	0.073	0.039	0.00174544	N-CNT	chr11-75313391-75314248	ARRB1	0
chr11-116258907-116259262	1.38e-08	0.727678	0.066	0.033	0.00176565	N-CNT	chr11-116258907-116259262	AP001891.1	237636
chr6-22956029-22956812	1.38e-08	0.498357	0.053	0.025	0.0017713	N-CNT	chr6-22956029-22956812	RP1-209A6.1	0
chr2-28610339-28611811	1.41e-08	0.351039	0.294	0.234	0.00180089	N-CNT	chr2-28610339-28611811	PLB1	0
chr2-235468841-235469672	1.42e-08	0.459266	0.098	0.059	0.00181537	N-CNT	chr2-235468841-235469672	AGAP1	24416
chr1-169148006-169149223	1.43e-08	0.42315	0.082	0.046	0.00183252	N-CNT	chr1-169148006-169149223	NME7	0
chr8-20409089-20409720	1.45e-08	0.630279	0.1	0.06	0.00186021	N-CNT	chr8-20409089-20409720	RP11-563N12.2	36319
chr22-40727781-40729542	1.48e-08	0.491101	0.078	0.042	0.00188888	N-CNT	chr22-40727781-40729542	SLC25A17	40087
chr5-173953641-173956224	1.48e-08	0.321699	0.141	0.095	0.00189271	N-CNT	chr5-173953641-173956224	CPEB4	0
chr13-94154265-94154874	1.49e-08	0.645792	0.063	0.033	0.00190518	N-CNT	chr13-94154265-94154874	GPC6	0
chr1-31367616-31369582	1.55e-08	0.445667	0.064	0.033	0.00197863	N-CNT	chr1-31367616-31369582	FABP3	0
chr7-120791957-120793082	1.57e-08	0.50565	0.073	0.038	0.00201415	N-CNT	chr7-120791957-120793082	TSPAN12	0
chr1-197774552-197776748	1.65e-08	0.284087	0.199	0.146	0.00211448	N-CNT	chr1-197774552-197776748	DENND1B	0
chr13-105587588-105588244	1.73e-08	0.611406	0.091	0.053	0.00220823	N-CNT	chr13-105587588-105588244	DAOA	96553
chr12-10153150-10154392	1.77e-08	0.315472	0.154	0.102	0.0022662	N-CNT	chr12-10153150-10154392	OLR1	3908
chr20-25017013-25018152	1.79e-08	0.437848	0.105	0.064	0.00228773	N-CNT	chr20-25017013-25018152	ACSS1	0
chr14-56686434-56686928	1.79e-08	0.693856	0.068	0.035	0.00228857	N-CNT	chr14-56686434-56686928	TMEM260	35827
chr2-237730858-237734252	1.8e-08	0.339215	0.194	0.138	0.00230552	N-CNT	chr2-237730858-237734252	LRRFIP1	0
chr6-139708614-139709348	1.83e-08	0.618678	0.073	0.039	0.0023387	N-CNT	chr6-139708614-139709348	RP5-899B16.1	145501
chr10-23359642-23360338	1.84e-08	0.531807	0.084	0.046	0.00236052	N-CNT	chr10-23359642-23360338	C10orf67	14796
chr14-23245195-23245857	1.86e-08	0.617236	0.057	0.028	0.00238072	N-CNT	chr14-23245195-23245857	RNF212B	0
chr12-93127072-93128716	1.95e-08	0.260737	0.058	0.029	0.00249358	N-CNT	chr12-93127072-93128716	RP11-202G11.2	19471
chr14-22500823-22502774	1.96e-08	0.539975	0.06	0.03	0.0025126	N-CNT	chr14-22500823-22502774	AE000661.37	17863
chr22-31130826-31132418	2.03e-08	0.327221	0.165	0.112	0.00259822	N-CNT	chr22-31130826-31132418	INPP5J	0
chr9-128082147-128082712	2.04e-08	0.71144	0.067	0.035	0.00261207	N-CNT	chr9-128082147-128082712	SLC25A25	0
chr8-53815300-53815804	2.06e-08	0.801327	0.053	0.025	0.00263358	N-CNT	chr8-53815300-53815804	ATP6V1H	0
chr3-149299925-149300962	2.09e-08	0.375537	0.128	0.084	0.0026754	N-CNT	chr3-149299925-149300962	TM4SF18	17535
chr21-45429207-45434869	2.12e-08	0.338148	0.174	0.123	0.00270893	N-CNT	chr21-45429207-45434869	COL18A1	0
chr1-20591929-20592468	2.14e-08	0.725463	0.06	0.031	0.00273844	N-CNT	chr1-20591929-20592468	CDA	0
chr5-5156388-5156966	2.14e-08	0.689404	0.067	0.035	0.00274358	N-CNT	chr5-5156388-5156966	ADAMTS16	0
chr5-160288718-160290222	2.15e-08	0.52663	0.085	0.05	0.00274669	N-CNT	chr5-160288718-160290222	CCNJL	0
chr5-76386264-76386857	2.17e-08	0.599586	0.07	0.037	0.00277936	N-CNT	chr5-76386264-76386857	IQGAP2	16391
chr15-58297441-58299844	2.17e-08	0.450738	0.112	0.069	0.00277995	N-CNT	chr15-58297441-58299844	ALDH1A2	0
chr5-169980263-169981062	2.18e-08	0.524194	0.053	0.025	0.00279507	N-CNT	chr5-169980263-169981062	FAM196B	0
chr19-2616634-2617458	2.19e-08	0.550132	0.072	0.038	0.00280259	N-CNT	chr19-2616634-2617458	GNG7	0
chr6-16805093-16805850	2.23e-08	0.716364	0.07	0.038	0.00285417	N-CNT	chr6-16805093-16805850	RP1-151F17.2	38209
chr8-33103889-33105828	2.3e-08	0.312614	0.135	0.09	0.00294048	N-CNT	chr8-33103889-33105828	RP11-11N9.4	59033
chr6-157773097-157774472	2.37e-08	0.533829	0.053	0.024	0.00303388	N-CNT	chr6-157773097-157774472	SNX9	0
chr4-149708690-149709246	2.42e-08	0.561261	0.066	0.033	0.00309823	N-CNT	chr4-149708690-149709246	RP11-526A4.1	0
chr5-112635374-112637129	2.46e-08	0.441861	0.061	0.03	0.00315004	N-CNT	chr5-112635374-112637129	RP11-159K7.2	3273
chr1-9500729-9501837	2.47e-08	0.326044	0.089	0.052	0.00316626	N-CNT	chr1-9500729-9501837	RP13-392I16.1	0
chr5-68419516-68420991	2.48e-08	0.36928	0.057	0.026	0.00316825	N-CNT	chr5-68419516-68420991	CTC-537E7.3	9435
chr4-23788166-23790381	2.49e-08	0.408053	0.141	0.097	0.00318995	N-CNT	chr4-23788166-23790381	PPARGC1A	0
chr1-168972736-168973648	2.53e-08	0.511063	0.08	0.045	0.00323349	N-CNT	chr1-168972736-168973648	RNA5SP66	93615
chr1-8370322-8375140	2.58e-08	0.292819	0.14	0.093	0.00329761	N-CNT	chr1-8370322-8375140	RERE	0
chr4-109912541-109913606	2.58e-08	0.48219	0.054	0.025	0.00330686	N-CNT	chr4-109912541-109913606	EGF	0
chr11-20001915-20003808	2.61e-08	0.349832	0.105	0.068	0.00334173	N-CNT	chr11-20001915-20003808	NAV2	0
chr8-125465383-125467428	2.66e-08	0.281573	0.188	0.135	0.00339936	N-CNT	chr8-125465383-125467428	RP11-136O12.2	0
chr8-101126028-101127489	2.67e-08	0.424049	0.169	0.12	0.00342231	N-CNT	chr8-101126028-101127489	KB-1460A1.1	0
chr10-80154618-80160741	2.69e-08	0.311228	0.194	0.14	0.00344627	N-CNT	chr10-80154618-80160741	ANXA11	0
chr9-106179099-106179682	2.72e-08	0.635691	0.066	0.035	0.0034871	N-CNT	chr9-106179099-106179682	LINC01505	0
chr2-54632681-54635761	2.74e-08	0.339375	0.117	0.073	0.00350511	N-CNT	chr2-54632681-54635761	SPTBN1	0
chr18-60053680-60054359	2.83e-08	0.505269	0.103	0.062	0.00361737	N-CNT	chr18-60053680-60054359	RP11-866E20.3	39421
chr1-19287184-19289596	2.86e-08	0.308594	0.089	0.052	0.00366093	N-CNT	chr1-19287184-19289596	AKR7A3	0
chr18-11985668-11988039	2.87e-08	0.407847	0.065	0.033	0.00366968	N-CNT	chr18-11985668-11988039	IMPA2	0
chr12-49909687-49910348	2.96e-08	0.570306	0.094	0.056	0.00378674	N-CNT	chr12-49909687-49910348	RP11-70F11.11	0
chr3-43213147-43215183	2.98e-08	0.45455	0.116	0.074	0.00380962	N-CNT	chr3-43213147-43215183	SNRK	71328
chr3-128367687-128368274	2.98e-08	0.773538	0.071	0.039	0.00381487	N-CNT	chr3-128367687-128368274	EEFSEC	0
chr7-130884060-130889522	2.98e-08	0.272013	0.217	0.16	0.00381619	N-CNT	chr7-130884060-130889522	AC016831.7	0
chr5-68682132-68684118	3.07e-08	0.327787	0.104	0.064	0.00392962	N-CNT	chr5-68682132-68684118	CTC-340D7.1	148466
chr8-30722353-30724547	3.13e-08	0.312332	0.209	0.152	0.00401205	N-CNT	chr8-30722353-30724547	GSR	0
chr11-2955755-2956913	3.22e-08	0.470739	0.061	0.03	0.00412745	N-CNT	chr11-2955755-2956913	NAP1L4	0
chr10-78255979-78256558	3.3e-08	0.617904	0.06	0.029	0.00421945	N-CNT	chr10-78255979-78256558	LINC00856	0
chr9-127953658-127956169	3.31e-08	0.40414	0.128	0.084	0.004231	N-CNT	chr9-127953658-127956169	FAM102A	0
chr15-99306000-99307441	3.34e-08	0.461065	0.062	0.032	0.00427483	N-CNT	chr15-99306000-99307441	LRRC28	0
chr9-128634172-128637525	3.48e-08	0.270201	0.237	0.182	0.0044536	N-CNT	chr9-128634172-128637525	WDR34	0
chr2-9365097-9368239	3.48e-08	0.349406	0.071	0.039	0.00446066	N-CNT	chr2-9365097-9368239	ASAP2	0
chr16-85514295-85516526	3.5e-08	0.401612	0.096	0.058	0.0044755	N-CNT	chr16-85514295-85516526	GSE1	0
chr1-70666286-70667142	3.6e-08	0.580881	0.058	0.029	0.00460455	N-CNT	chr1-70666286-70667142	RP5-952N6.1	39310
chr6-145196167-145196771	3.62e-08	0.644981	0.051	0.023	0.0046313	N-CNT	chr6-145196167-145196771	EPM2A	304811
chr17-66468145-66470851	3.62e-08	0.459365	0.084	0.05	0.00463719	N-CNT	chr17-66468145-66470851	PRKCA	0
chr20-25293980-25297611	3.64e-08	0.340858	0.15	0.102	0.00465956	N-CNT	chr20-25293980-25297611	PYGB	0
chr13-32947537-32948270	3.66e-08	0.580715	0.067	0.035	0.00469022	N-CNT	chr13-32947537-32948270	LINC00423	35886
chr7-127935776-127936400	3.73e-08	0.59656	0.087	0.051	0.00478064	N-CNT	chr7-127935776-127936400	SND1	0
chr1-14968233-14969341	3.77e-08	0.520993	0.093	0.058	0.00482781	N-CNT	chr1-14968233-14969341	KAZN	0
chr10-119028762-119030979	3.79e-08	0.310096	0.16	0.114	0.00484861	N-CNT	chr10-119028762-119030979	NANOS1	0
chr2-164913544-164915027	3.9e-08	0.393295	0.121	0.078	0.00499633	N-CNT	chr2-164913544-164915027	SLC38A11	0
chr3-11826821-11827558	3.92e-08	0.584316	0.061	0.03	0.00501626	N-CNT	chr3-11826821-11827558	TAMM41	0
chr2-191341400-191341838	3.97e-08	0.797972	0.057	0.028	0.00507747	N-CNT	chr2-191341400-191341838	MYO1B	0
chr10-105206615-105209129	4.09e-08	0.397802	0.073	0.041	0.00524189	N-CNT	chr10-105206615-105209129	SORCS3	0
chr3-141939773-141941498	4.16e-08	0.4188	0.174	0.124	0.00533116	N-CNT	chr3-141939773-141941498	TFDP2	2929
chr20-58906972-58908277	4.18e-08	0.516065	0.082	0.047	0.0053456	N-CNT	chr20-58906972-58908277	GNAS	0
chr9-83536317-83539296	4.23e-08	0.270422	0.141	0.096	0.005415	N-CNT	chr9-83536317-83539296	FRMD3	0
chr3-47442102-47444159	4.24e-08	0.418158	0.076	0.042	0.00543144	N-CNT	chr3-47442102-47444159	SCAP	0
chr16-81521038-81522457	4.25e-08	0.583864	0.068	0.036	0.00544287	N-CNT	chr16-81521038-81522457	CMIP	0
chr11-26836987-26837723	4.26e-08	0.547156	0.079	0.044	0.00545733	N-CNT	chr11-26836987-26837723	SLC5A12	113559
chr20-49009004-49009697	4.3e-08	0.44881	0.074	0.04	0.0055061	N-CNT	chr20-49009004-49009697	ARFGEF2	0
chr10-113982526-113983621	4.34e-08	0.448711	0.099	0.061	0.00555973	N-CNT	chr10-113982526-113983621	ADRB1	60434
chr6-10520471-10523431	4.37e-08	0.304853	0.174	0.124	0.00559694	N-CNT	chr6-10520471-10523431	GCNT2	0
chr5-95778728-95781813	4.44e-08	0.38211	0.138	0.093	0.00568468	N-CNT	chr5-95778728-95781813	RHOBTB3	0
chr2-73939414-73940007	4.46e-08	0.534118	0.066	0.034	0.00571374	N-CNT	chr2-73939414-73940007	DGUOK	0
chr12-111791108-111792658	4.5e-08	0.372729	0.058	0.03	0.00576024	N-CNT	chr12-111791108-111792658	ALDH2	0
chr4-87038511-87041438	4.73e-08	0.293366	0.195	0.143	0.00605178	N-CNT	chr4-87038511-87041438	AFF1	0
chr16-931319-933353	4.78e-08	0.428425	0.081	0.048	0.00611632	N-CNT	chr16-931319-933353	LMF1	0
chr3-69865528-69867418	4.78e-08	0.304262	0.162	0.113	0.0061212	N-CNT	chr3-69865528-69867418	MITF	0
chr16-12317412-12321895	4.82e-08	0.315371	0.141	0.096	0.00616404	N-CNT	chr16-12317412-12321895	SNX29	0
chr1-42966942-42967696	4.85e-08	0.449913	0.128	0.084	0.00620571	N-CNT	chr1-42966942-42967696	SLC2A1-AS1	0
chr1-15173779-15174986	4.86e-08	0.559347	0.089	0.052	0.00622704	N-CNT	chr1-15173779-15174986	TMEM51	0
chr5-157926202-157927390	4.95e-08	0.441826	0.075	0.04	0.00633977	N-CNT	chr5-157926202-157927390	CLINT1	67026
chr16-12801513-12804275	4.98e-08	0.267668	0.188	0.136	0.00637651	N-CNT	chr16-12801513-12804275	CPPED1	0
chr19-46984213-46986149	5.04e-08	0.443269	0.057	0.028	0.00645698	N-CNT	chr19-46984213-46986149	ARHGAP35	0
chr1-204674152-204674725	5.09e-08	0.678703	0.056	0.027	0.00650944	N-CNT	chr1-204674152-204674725	LRRN2	0
chr12-18419279-18419804	5.21e-08	0.769178	0.061	0.032	0.00667405	N-CNT	chr12-18419279-18419804	PIK3C2G	0
chr9-127838245-127840517	5.24e-08	0.46056	0.074	0.042	0.00671003	N-CNT	chr9-127838245-127840517	ENG	0
chr9-4754864-4757098	5.26e-08	0.329835	0.135	0.09	0.00673601	N-CNT	chr9-4754864-4757098	AK3	12820
chr14-95660008-95664950	5.31e-08	0.290304	0.148	0.097	0.00680219	N-CNT	chr14-95660008-95664950	TCL6	0
chr3-172288096-172290033	5.36e-08	0.512594	0.096	0.06	0.00685949	N-CNT	chr3-172288096-172290033	FNDC3B	0
chr18-79924718-79928042	5.38e-08	0.270333	0.067	0.037	0.00688799	N-CNT	chr18-79924718-79928042	PQLC1	0
chr8-49909543-49910301	5.4e-08	0.597967	0.055	0.027	0.0069147	N-CNT	chr8-49909543-49910301	SNTG1	0
chr10-79003152-79004028	5.43e-08	0.636097	0.066	0.035	0.00694625	N-CNT	chr10-79003152-79004028	RP11-481G8.2	0
chr16-19704188-19705211	5.46e-08	0.609968	0.089	0.054	0.00698844	N-CNT	chr16-19704188-19705211	C16orf62	0
chr10-77504765-77505845	5.5e-08	0.447973	0.081	0.044	0.00704527	N-CNT	chr10-77504765-77505845	KCNMA1	0
chr1-26996073-27000110	5.53e-08	0.27574	0.169	0.119	0.00707569	N-CNT	chr1-26996073-27000110	TRNP1	0
chr2-136013354-136014855	5.55e-08	0.425346	0.085	0.049	0.00710151	N-CNT	chr2-136013354-136014855	DARS	27253
chr2-10368335-10371967	5.6e-08	0.34118	0.12	0.076	0.00716353	N-CNT	chr2-10368335-10371967	HPCAL1	0
chr1-20358561-20360059	5.61e-08	0.43363	0.108	0.067	0.00718611	N-CNT	chr1-20358561-20360059	LINC01141	519
chr22-23200025-23201688	5.72e-08	0.520787	0.062	0.032	0.00732388	N-CNT	chr22-23200025-23201688	BCR	0
chr21-41477251-41479126	5.83e-08	0.360204	0.087	0.051	0.00746161	N-CNT	chr21-41477251-41479126	TMPRSS2	0
chr7-30144950-30146630	5.83e-08	0.407756	0.104	0.065	0.00746869	N-CNT	chr7-30144950-30146630	MTURN	0
chr5-68745178-68747515	5.94e-08	0.312709	0.132	0.089	0.00760886	N-CNT	chr5-68745178-68747515	CTC-340D7.1	85069
chr2-204282438-204283020	6.05e-08	0.572474	0.059	0.03	0.00774984	N-CNT	chr2-204282438-204283020	AC009498.1	47452
chr19-20181992-20182820	6.11e-08	0.576058	0.066	0.036	0.00782726	N-CNT	chr19-20181992-20182820	ZNF486	0
chr16-12143466-12144682	6.32e-08	0.519603	0.057	0.027	0.00809049	N-CNT	chr16-12143466-12144682	SNX29	0
chr4-23945481-23946204	6.41e-08	0.686477	0.08	0.047	0.00820191	N-CNT	chr4-23945481-23946204	PPARGC1A	41391
chr3-53166709-53171347	6.41e-08	0.305949	0.084	0.048	0.00820956	N-CNT	chr3-53166709-53171347	PRKCD	0
chr18-48542722-48543616	6.43e-08	0.550998	0.064	0.033	0.00823198	N-CNT	chr18-48542722-48543616	CTIF	0
chr2-20135146-20137986	6.62e-08	0.316859	0.162	0.114	0.00848011	N-CNT	chr2-20135146-20137986	AC098828.2	28316
chr3-47433655-47435280	6.65e-08	0.485512	0.076	0.043	0.00850678	N-CNT	chr3-47433655-47435280	SCAP	0
chr15-98785372-98787667	6.75e-08	0.302419	0.08	0.045	0.00864518	N-CNT	chr15-98785372-98787667	IGF1R	0
chr4-140635517-140636290	6.8e-08	0.42477	0.07	0.038	0.00870621	N-CNT	chr4-140635517-140636290	TBC1D9	0
chr5-133819933-133821980	6.81e-08	0.359946	0.089	0.054	0.0087152	N-CNT	chr5-133819933-133821980	WSPAR	91696
chr3-196177687-196178429	6.84e-08	0.655844	0.057	0.028	0.00876169	N-CNT	chr3-196177687-196178429	LINC00885	16796
chr1-37465495-37465979	6.92e-08	0.788347	0.052	0.025	0.0088619	N-CNT	chr1-37465495-37465979	ZC3H12A	8572
chr21-38787383-38788427	6.98e-08	0.395283	0.138	0.092	0.00893995	N-CNT	chr21-38787383-38788427	ETS2	16879
chr12-124754831-124755821	7.07e-08	0.426794	0.052	0.025	0.0090489	N-CNT	chr12-124754831-124755821	SCARB1	21034
chr3-141933578-141934420	7.18e-08	0.559046	0.081	0.047	0.00918887	N-CNT	chr3-141933578-141934420	ATP1B3	7063
chr17-42135437-42136735	7.2e-08	0.400106	0.119	0.078	0.00921278	N-CNT	chr17-42135437-42136735	RAB5C	0
chr21-36453585-36455163	7.67e-08	0.431559	0.104	0.066	0.00981586	N-CNT	chr21-36453585-36455163	CLDN14	5457
chr5-77180034-77182392	7.67e-08	0.400107	0.139	0.095	0.00982021	N-CNT	chr5-77180034-77182392	PDE8B	28056
chr22-46162106-46163782	7.74e-08	0.543196	0.076	0.044	0.00990642	N-CNT	chr22-46162106-46163782	PPARA	0
chr5-173829361-173830885	7.82e-08	0.352789	0.094	0.057	0.0100065	N-CNT	chr5-173829361-173830885	LINC01485	20321
chr6-134752843-134753725	7.86e-08	0.506578	0.054	0.026	0.0100606	N-CNT	chr6-134752843-134753725	RP1-287H17.1	45493
chr1-168939294-168939974	7.93e-08	0.637629	0.074	0.041	0.010146	N-CNT	chr1-168939294-168939974	RNA5SP66	127289
chr2-133265195-133267334	8e-08	0.398412	0.11	0.069	0.0102351	N-CNT	chr2-133265195-133267334	NCKAP5	0
chr15-100060237-100061430	8.03e-08	0.375043	0.123	0.081	0.0102754	N-CNT	chr15-100060237-100061430	ADAMTS17	0
chr2-176534873-176535657	8.25e-08	0.602858	0.059	0.03	0.0105593	N-CNT	chr2-176534873-176535657	AC017048.2	3189
chr16-12211444-12212579	8.31e-08	0.364684	0.051	0.025	0.010642	N-CNT	chr16-12211444-12212579	SNX29	0
chr4-24971111-24971793	8.37e-08	0.529339	0.067	0.035	0.0107092	N-CNT	chr4-24971111-24971793	CCDC149	0
chr1-116333743-116335340	8.42e-08	0.432319	0.063	0.033	0.0107723	N-CNT	chr1-116333743-116335340	ATP1A1	37327
chr17-9017137-9017699	8.49e-08	0.546731	0.098	0.059	0.0108647	N-CNT	chr17-9017137-9017699	NTN1	3842
chr11-3224287-3225466	8.54e-08	0.516214	0.081	0.046	0.0109361	N-CNT	chr11-3224287-3225466	MRGPRE	2231
chr7-108454570-108457503	8.57e-08	0.295278	0.216	0.161	0.0109734	N-CNT	chr7-108454570-108457503	NRCAM	0
chr3-177150102-177151670	8.84e-08	0.452237	0.064	0.035	0.0113127	N-CNT	chr3-177150102-177151670	TBL1XR1	0
chr16-11093313-11095703	9.1e-08	0.45214	0.119	0.079	0.0116508	N-CNT	chr16-11093313-11095703	CLEC16A	0
chr15-84838926-84841778	9.36e-08	0.287099	0.158	0.115	0.0119753	N-CNT	chr15-84838926-84841778	ALPK3	0
chr2-111028781-111033423	9.4e-08	0.328954	0.128	0.088	0.0120365	N-CNT	chr2-111028781-111033423	ACOXL	0
chr13-23676382-23681575	9.46e-08	0.257223	0.169	0.121	0.0121044	N-CNT	chr13-23676382-23681575	TNFRSF19	277
chr6-11344165-11344890	9.54e-08	0.566538	0.086	0.051	0.0122108	N-CNT	chr6-11344165-11344890	NEDD9	0
chr4-13907144-13907925	9.64e-08	0.469892	0.07	0.038	0.0123412	N-CNT	chr4-13907144-13907925	LINC01182	0
chr2-96906719-96908160	9.75e-08	0.489271	0.076	0.044	0.0124844	N-CNT	chr2-96906719-96908160	FAM178B	0
chr17-17077967-17080492	9.98e-08	0.434262	0.066	0.037	0.0127731	N-CNT	chr17-17077967-17080492	MPRIP	0
chr1-3126061-3127065	1.01e-07	0.760893	0.06	0.032	0.0128922	N-CNT	chr1-3126061-3127065	PRDM16	0
chr1-147585792-147587696	1.01e-07	0.282212	0.136	0.089	0.0129402	N-CNT	chr1-147585792-147587696	BCL9	0
chr15-31341374-31348134	1.09e-07	0.274601	0.127	0.085	0.013947	N-CNT	chr15-31341374-31348134	KLF13	0
chr3-13281498-13283460	1.1e-07	0.591822	0.081	0.047	0.0141198	N-CNT	chr3-13281498-13283460	NUP210	32774
chr14-22613347-22615021	1.11e-07	0.313115	0.132	0.09	0.0141549	N-CNT	chr14-22613347-22615021	ABHD4	131
chr8-139956530-139957992	1.12e-07	0.347033	0.12	0.078	0.0143023	N-CNT	chr8-139956530-139957992	TRAPPC9	0
chr7-108094762-108095935	1.12e-07	0.369233	0.131	0.086	0.0143583	N-CNT	chr7-108094762-108095935	LAMB4	0
chr5-61052912-61053315	1.13e-07	0.823357	0.052	0.025	0.0144184	N-CNT	chr5-61052912-61053315	NDUFAF2	0
chr14-21023102-21026502	1.14e-07	0.259138	0.17	0.121	0.0146113	N-CNT	chr14-21023102-21026502	NDRG2	0
chr5-95664159-95664951	1.19e-07	0.416898	0.094	0.056	0.015228	N-CNT	chr5-95664159-95664951	RFESD	0
chr22-28951494-28954053	1.21e-07	0.437116	0.055	0.029	0.0155103	N-CNT	chr22-28951494-28954053	ZNRF3	0
chr9-113597875-113603425	1.22e-07	0.256444	0.11	0.069	0.0155661	N-CNT	chr9-113597875-113603425	RGS3	131
chr4-186265513-186267163	1.26e-07	0.373389	0.052	0.025	0.0161852	N-CNT	chr4-186265513-186267163	F11	0
chr2-95051155-95054744	1.27e-07	0.283128	0.231	0.176	0.0161996	N-CNT	chr2-95051155-95054744	MAL	0
chr14-95215044-95216752	1.28e-07	0.522974	0.079	0.046	0.01637	N-CNT	chr14-95215044-95216752	CLMN	0
chr2-186569724-186571110	1.28e-07	0.454919	0.088	0.054	0.0163728	N-CNT	chr2-186569724-186571110	ITGAV	18954
chr8-125544430-125545051	1.29e-07	0.513966	0.103	0.064	0.0165153	N-CNT	chr8-125544430-125545051	RP11-136O12.2	3056
chr2-62208085-62209802	1.3e-07	0.56858	0.052	0.026	0.0166117	N-CNT	chr2-62208085-62209802	B3GNT2	0
chr3-50204956-50206615	1.31e-07	0.349348	0.097	0.058	0.0167565	N-CNT	chr3-50204956-50206615	SLC38A3	0
chr16-68750093-68750856	1.31e-07	0.531547	0.091	0.056	0.0168241	N-CNT	chr16-68750093-68750856	CDH1	0
chr2-27721219-27722371	1.32e-07	0.594303	0.073	0.041	0.016863	N-CNT	chr2-27721219-27722371	LINC01460	5486
chr1-160064565-160065214	1.35e-07	0.662496	0.051	0.025	0.0172819	N-CNT	chr1-160064565-160065214	KCNJ10	0
chr2-54618480-54620061	1.36e-07	0.463761	0.076	0.043	0.0173812	N-CNT	chr2-54618480-54620061	SPTBN1	0
chr12-120356466-120357153	1.36e-07	0.523875	0.087	0.053	0.0173881	N-CNT	chr12-120356466-120357153	MSI1	0
chr4-87961916-87962680	1.36e-07	0.643778	0.051	0.024	0.0173921	N-CNT	chr4-87961916-87962680	SPP1	12969
chr10-120097492-120098838	1.36e-07	0.542015	0.077	0.044	0.0174325	N-CNT	chr10-120097492-120098838	SEC23IP	152833
chr10-15309953-15311007	1.42e-07	0.359342	0.126	0.082	0.0181661	N-CNT	chr10-15309953-15311007	FAM171A1	0
chr17-76382279-76386658	1.42e-07	0.291509	0.162	0.116	0.0182398	N-CNT	chr17-76382279-76386658	SPHK1	0
chr14-69342746-69343904	1.46e-07	0.480052	0.065	0.036	0.0187206	N-CNT	chr14-69342746-69343904	GALNT16	0
chr4-37696406-37697412	1.46e-07	0.548888	0.076	0.044	0.0187452	N-CNT	chr4-37696406-37697412	RELL1	10029
chr5-173007729-173008553	1.47e-07	0.529326	0.052	0.025	0.0187644	N-CNT	chr5-173007729-173008553	ATP6V0E1	0
chr2-9260293-9263883	1.47e-07	0.342763	0.115	0.075	0.0187733	N-CNT	chr2-9260293-9263883	ASAP2	0
chr18-36302016-36303841	1.47e-07	0.589932	0.06	0.032	0.0188277	N-CNT	chr18-36302016-36303841	FHOD3	0
chr1-33319932-33321698	1.5e-07	0.65511	0.06	0.032	0.019138	N-CNT	chr1-33319932-33321698	A3GALT2	0
chr6-134676003-134677450	1.54e-07	0.354821	0.088	0.054	0.0197047	N-CNT	chr6-134676003-134677450	RP11-557H15.4	16166
chr7-36278671-36279587	1.58e-07	0.637114	0.057	0.03	0.0202011	N-CNT	chr7-36278671-36279587	EEPD1	0
chr6-35034807-35036418	1.59e-07	0.405159	0.084	0.048	0.0204029	N-CNT	chr6-35034807-35036418	ANKS1A	0
chr2-108586653-108588714	1.61e-07	0.448947	0.068	0.038	0.0205723	N-CNT	chr2-108586653-108588714	LIMS1	0
chr5-140260844-140262370	1.61e-07	0.314618	0.177	0.128	0.0205917	N-CNT	chr5-140260844-140262370	PFDN1	0
chr15-90315284-90316606	1.66e-07	0.513408	0.067	0.036	0.0212278	N-CNT	chr15-90315284-90316606	RP11-697E2.12	784
chr14-96099931-96101220	1.66e-07	0.347605	0.173	0.126	0.0213037	N-CNT	chr14-96099931-96101220	C14orf132	6041
chr7-81003425-81004388	1.67e-07	0.61902	0.057	0.029	0.0214055	N-CNT	chr7-81003425-81004388	SEMA3C	81065
chr9-34588855-34592220	1.68e-07	0.319585	0.124	0.083	0.0214451	N-CNT	chr9-34588855-34592220	CNTFR	0
chr4-8401835-8403725	1.73e-07	0.404857	0.1	0.063	0.0220897	N-CNT	chr4-8401835-8403725	ACOX3	0
chr22-47048115-47049452	1.73e-07	0.501266	0.074	0.043	0.0221591	N-CNT	chr22-47048115-47049452	TBC1D22A	0
chr2-72919967-72922234	1.75e-07	0.528268	0.1	0.063	0.0224132	N-CNT	chr2-72919967-72922234	EMX1	0
chr17-50540049-50543889	1.77e-07	0.313028	0.185	0.138	0.0225991	N-CNT	chr17-50540049-50543889	EPN3	0
chr6-43779186-43783327	1.77e-07	0.301561	0.102	0.064	0.02267	N-CNT	chr6-43779186-43783327	VEGFA	0
chr2-26977924-26978652	1.77e-07	0.545075	0.096	0.06	0.0226861	N-CNT	chr2-26977924-26978652	MAPRE3	0
chr4-1109388-1110571	1.78e-07	0.47274	0.071	0.04	0.0227475	N-CNT	chr4-1109388-1110571	RNF212	0
chr5-59582620-59585805	1.79e-07	0.278754	0.096	0.057	0.0228908	N-CNT	chr5-59582620-59585805	PDE4D	0
chr9-123669152-123669918	1.79e-07	0.349843	0.092	0.056	0.0229612	N-CNT	chr9-123669152-123669918	DENND1A	0
chr1-9530905-9531998	1.81e-07	0.493459	0.071	0.041	0.0231963	N-CNT	chr1-9530905-9531998	SLC25A33	7483
chr1-212234459-212235364	1.82e-07	0.479353	0.068	0.038	0.0232417	N-CNT	chr1-212234459-212235364	RP11-15I11.3	0
chr3-53803149-53805522	1.85e-07	0.42621	0.053	0.026	0.0236307	N-CNT	chr3-53803149-53805522	CACNA1D	0
chr14-74608817-74613691	1.86e-07	0.277739	0.156	0.109	0.0238615	N-CNT	chr14-74608817-74613691	LTBP2	0
chr1-107643308-107644835	1.9e-07	0.511715	0.069	0.039	0.0243843	N-CNT	chr1-107643308-107644835	VAV3	0
chr3-72329143-72329979	1.91e-07	0.482964	0.052	0.025	0.0243946	N-CNT	chr3-72329143-72329979	RP11-447M4.1	5115
chr11-94664277-94665719	1.91e-07	0.531375	0.124	0.083	0.0243982	N-CNT	chr11-94664277-94665719	RP11-867G2.6	12645
chr13-45833524-45834258	1.94e-07	0.62158	0.073	0.041	0.0247829	N-CNT	chr13-45833524-45834258	SIAH3	0
chr7-44638068-44640938	1.95e-07	0.252776	0.215	0.163	0.024995	N-CNT	chr7-44638068-44640938	OGDH	0
chr12-113097644-113099073	1.98e-07	0.326424	0.179	0.131	0.0253935	N-CNT	chr12-113097644-113099073	RASAL1	0
chr7-80499227-80499761	2e-07	0.605135	0.067	0.037	0.0256554	N-CNT	chr7-80499227-80499761	CD36	0
chr2-106885866-106887661	2.01e-07	0.400709	0.063	0.034	0.0256856	N-CNT	chr2-106885866-106887661	ST6GAL2	0
chr8-106778259-106778936	2.05e-07	0.58201	0.078	0.045	0.0262177	N-CNT	chr8-106778259-106778936	ABRA	8013
chr6-41705006-41708273	2.06e-07	0.409135	0.126	0.086	0.0263471	N-CNT	chr6-41705006-41708273	TFEB	0
chr13-34151897-34152393	2.07e-07	0.808579	0.084	0.052	0.0265049	N-CNT	chr13-34151897-34152393	RFC3	185338
chr15-38702077-38703197	2.09e-07	0.367322	0.098	0.062	0.026793	N-CNT	chr15-38702077-38703197	C15orf53	2038
chr1-166813531-166815133	2.1e-07	0.485528	0.065	0.036	0.0268705	N-CNT	chr1-166813531-166815133	POGK	24313
chr2-69964247-69964948	2.11e-07	0.564879	0.061	0.032	0.0270065	N-CNT	chr2-69964247-69964948	PCBP1-AS1	0
chr9-117642279-117643574	2.14e-07	0.444537	0.067	0.036	0.0273395	N-CNT	chr9-117642279-117643574	RP11-500B12.1	5031
chr20-58569269-58572238	2.14e-07	0.336571	0.086	0.052	0.0273683	N-CNT	chr20-58569269-58572238	APCDD1L-AS1	0
chr15-64070597-64072169	2.15e-07	0.426097	0.073	0.042	0.0275144	N-CNT	chr15-64070597-64072169	DAPK2	0
chr13-109728198-109730013	2.17e-07	0.417402	0.066	0.037	0.0278227	N-CNT	chr13-109728198-109730013	IRS2	22684
chr18-44699433-44701405	2.24e-07	0.463776	0.064	0.034	0.0286106	N-CNT	chr18-44699433-44701405	SETBP1	0
chr17-57853292-57855781	2.25e-07	0.293717	0.059	0.03	0.0288108	N-CNT	chr17-57853292-57855781	MRPS23	3235
chr5-180816582-180818744	2.28e-07	0.294463	0.151	0.104	0.0292309	N-CNT	chr5-180816582-180818744	MGAT1	929
chr10-117788852-117792548	2.29e-07	0.294203	0.178	0.128	0.0293401	N-CNT	chr10-117788852-117792548	RP11-355F22.1	33354
chr1-10679011-10683592	2.31e-07	0.276872	0.237	0.183	0.0295261	N-CNT	chr1-10679011-10683592	CASZ1	0
chr2-41905645-41908417	2.31e-07	0.275085	0.104	0.064	0.0296235	N-CNT	chr2-41905645-41908417	AC104654.1	11598
chr12-110590705-110592555	2.36e-07	0.372892	0.074	0.043	0.0301459	N-CNT	chr12-110590705-110592555	PPTC7	7384
chr2-96257849-96261958	2.4e-07	0.252537	0.261	0.207	0.0307288	N-CNT	chr2-96257849-96261958	TMEM127	0
chr8-129685270-129686153	2.41e-07	0.411085	0.094	0.057	0.0308212	N-CNT	chr8-129685270-129686153	RP11-419K12.1	1590
chr17-34612941-34613696	2.42e-07	0.613706	0.057	0.03	0.0310086	N-CNT	chr17-34612941-34613696	TMEM132E	0
chr17-19263435-19265147	2.42e-07	0.536756	0.091	0.056	0.0310395	N-CNT	chr17-19263435-19265147	EPN2	0
chr6-12473852-12475280	2.46e-07	0.364001	0.067	0.036	0.0314299	N-CNT	chr6-12473852-12475280	RP11-125M16.1	107634
chr4-1849871-1852374	2.47e-07	0.37016	0.085	0.05	0.0316242	N-CNT	chr4-1849871-1852374	LETM1	0
chr3-65999517-66000705	2.53e-07	0.427597	0.054	0.027	0.0323976	N-CNT	chr3-65999517-66000705	MAGI1	0
chr21-36188194-36188732	2.54e-07	0.659057	0.065	0.036	0.0325042	N-CNT	chr21-36188194-36188732	DOPEY2	0
chr6-144062803-144065350	2.55e-07	0.301332	0.177	0.13	0.032705	N-CNT	chr6-144062803-144065350	PLAGL1	0
chr3-37903678-37907052	2.58e-07	0.40949	0.084	0.05	0.0330497	N-CNT	chr3-37903678-37907052	CTDSPL	0
chr1-10651482-10654220	2.59e-07	0.383629	0.082	0.049	0.0330914	N-CNT	chr1-10651482-10654220	CASZ1	0
chr1-70846837-70847474	2.6e-07	0.536138	0.051	0.024	0.0332608	N-CNT	chr1-70846837-70847474	PTGER3	4878
chr9-93114403-93116778	2.6e-07	0.38738	0.085	0.051	0.0332797	N-CNT	chr9-93114403-93116778	CARD19	1119
chr4-39037041-39038335	2.62e-07	0.434418	0.123	0.083	0.0335267	N-CNT	chr4-39037041-39038335	TMEM156	4118
chr9-38022931-38027413	2.63e-07	0.277783	0.194	0.143	0.0337012	N-CNT	chr9-38022931-38027413	RP11-613M10.9	0
chr7-29548668-29549362	2.63e-07	0.449653	0.113	0.072	0.0337257	N-CNT	chr7-29548668-29549362	PRR15	14448
chr1-44659562-44660911	2.64e-07	0.308225	0.082	0.048	0.0337505	N-CNT	chr1-44659562-44660911	TMEM53	0
chr17-79808539-79810636	2.67e-07	0.288615	0.13	0.085	0.0341887	N-CNT	chr17-79808539-79810636	CBX8	6855
chr5-133944201-133945537	2.68e-07	0.428234	0.141	0.099	0.034278	N-CNT	chr5-133944201-133945537	C5orf15	9964
chr3-21620458-21621839	2.7e-07	0.386946	0.13	0.087	0.0346059	N-CNT	chr3-21620458-21621839	ZNF385D	0
chr6-16803140-16804070	2.72e-07	0.343949	0.101	0.063	0.0348359	N-CNT	chr6-16803140-16804070	RP1-151F17.2	36256
chr14-21042714-21044756	2.75e-07	0.308701	0.092	0.057	0.0352595	N-CNT	chr14-21042714-21044756	RNASE7	0
chr11-102929132-102930509	2.78e-07	0.387423	0.091	0.055	0.0356081	N-CNT	chr11-102929132-102930509	MMP13	12485
chr6-75084710-75086440	2.78e-07	0.380127	0.058	0.031	0.0356211	N-CNT	chr6-75084710-75086440	COL12A1	0
chr2-40487587-40488481	2.88e-07	0.546298	0.055	0.028	0.0369205	N-CNT	chr2-40487587-40488481	SLC8A1	0
chr1-20479964-20482262	2.93e-07	0.290621	0.187	0.137	0.0375185	N-CNT	chr1-20479964-20482262	CAMK2N1	128
chr5-783064-785684	2.94e-07	0.281655	0.179	0.133	0.0375746	N-CNT	chr5-783064-785684	ZDHHC11	9921
chr15-69358004-69358946	2.95e-07	0.389982	0.088	0.052	0.0377003	N-CNT	chr15-69358004-69358946	PAQR5	0
chr1-9080770-9081338	3.01e-07	0.82634	0.061	0.033	0.0385779	N-CNT	chr1-9080770-9081338	SLC2A5	0
chr17-57242091-57244211	3.03e-07	0.452509	0.06	0.032	0.0387944	N-CNT	chr17-57242091-57244211	MSI2	11639
chr10-120456223-120458135	3.05e-07	0.334925	0.127	0.087	0.0390347	N-CNT	chr10-120456223-120458135	PLPP4	0
chr2-73106798-73108039	3.06e-07	0.569504	0.063	0.035	0.0392049	N-CNT	chr2-73106798-73108039	RAB11FIP5	0
chr19-51948892-51949414	3.1e-07	0.697148	0.059	0.031	0.0397407	N-CNT	chr19-51948892-51949414	ZNF613	132
chr3-42097321-42100281	3.11e-07	0.393563	0.125	0.083	0.0398248	N-CNT	chr3-42097321-42100281	TRAK1	0
chr1-20588718-20590879	3.12e-07	0.440946	0.067	0.037	0.0398976	N-CNT	chr1-20588718-20590879	CDA	0
chr18-49646799-49648118	3.13e-07	0.533915	0.057	0.03	0.0400216	N-CNT	chr18-49646799-49648118	LIPG	47616
chr10-21314164-21316554	3.13e-07	0.262907	0.138	0.095	0.0400223	N-CNT	chr10-21314164-21316554	RP11-275N1.1	23678
chr6-3454982-3458181	3.15e-07	0.264143	0.203	0.153	0.0403346	N-CNT	chr6-3454982-3458181	SLC22A23	0
chr16-12094958-12100474	3.17e-07	0.296479	0.128	0.087	0.040567	N-CNT	chr16-12094958-12100474	SNX29	0
chr4-1191572-1195397	3.25e-07	0.274805	0.186	0.14	0.0415806	N-CNT	chr4-1191572-1195397	SPON2	0
chr1-93666628-93667329	3.27e-07	0.644489	0.058	0.03	0.0419084	N-CNT	chr1-93666628-93667329	BCAR3	0
chr18-46756525-46757878	3.31e-07	0.520646	0.07	0.038	0.0424145	N-CNT	chr18-46756525-46757878	ST8SIA5	0
chr1-59542186-59544043	3.34e-07	0.331945	0.08	0.047	0.0426912	N-CNT	chr1-59542186-59544043	FGGY	0
chr2-95039351-95045656	3.37e-07	0.254187	0.236	0.182	0.0431188	N-CNT	chr2-95039351-95045656	MAL	0
chr21-33983671-33986080	3.38e-07	0.286227	0.063	0.035	0.0432354	N-CNT	chr21-33983671-33986080	AP000569.9	15097
chr1-109725726-109727436	3.45e-07	0.422423	0.083	0.049	0.0442247	N-CNT	chr1-109725726-109727436	GSTM5	0
chr10-125133336-125136538	3.46e-07	0.449166	0.086	0.053	0.0442739	N-CNT	chr10-125133336-125136538	CTBP2	0
chr1-55472688-55474464	3.48e-07	0.439323	0.086	0.051	0.0445874	N-CNT	chr1-55472688-55474464	RP11-90C4.1	106572
chr9-95040500-95042108	3.53e-07	0.387219	0.062	0.032	0.0451571	N-CNT	chr9-95040500-95042108	C9orf3	0
chr14-64879074-64880953	3.55e-07	0.357471	0.14	0.096	0.0453956	N-CNT	chr14-64879074-64880953	SPTB	0
chr3-42035694-42036932	3.58e-07	0.455435	0.112	0.073	0.045793	N-CNT	chr3-42035694-42036932	TRAK1	0
chr3-31066956-31067476	3.62e-07	0.592762	0.06	0.031	0.0462853	N-CNT	chr3-31066956-31067476	RNA5SP127	161238
chr18-79973166-79973856	3.62e-07	0.56808	0.06	0.031	0.0462879	N-CNT	chr18-79973166-79973856	TXNL4A	0
chr13-75661332-75663686	3.62e-07	0.367655	0.1	0.064	0.0463976	N-CNT	chr13-75661332-75663686	RP11-29G8.3	0
chr12-65881236-65882747	3.63e-07	0.323727	0.124	0.082	0.0464365	N-CNT	chr12-65881236-65882747	HMGA2	0
chr2-95016564-95017431	3.63e-07	0.646518	0.057	0.03	0.0464947	N-CNT	chr2-95016564-95017431	MAL	8245
chr11-96267198-96268160	3.64e-07	0.388927	0.1	0.064	0.0465917	N-CNT	chr11-96267198-96268160	MAML2	0
chr1-56508173-56510618	3.65e-07	0.339232	0.076	0.044	0.0467423	N-CNT	chr1-56508173-56510618	PLPP3	0
chr3-46659945-46661269	3.67e-07	0.660308	0.056	0.029	0.0470171	N-CNT	chr3-46659945-46661269	ALS2CL	7727
chr15-85168532-85169205	3.67e-07	0.466834	0.077	0.045	0.0470386	N-CNT	chr15-85168532-85169205	PDE8A	29386
chr19-23577381-23577986	3.68e-07	0.564285	0.076	0.044	0.0471662	N-CNT	chr19-23577381-23577986	ZNF675	0
chr7-29370530-29371239	3.73e-07	0.543415	0.098	0.061	0.0477653	N-CNT	chr7-29370530-29371239	CHN2	0
chr18-12596877-12598170	3.74e-07	0.46994	0.078	0.046	0.0478166	N-CNT	chr18-12596877-12598170	SPIRE1	0
chr1-160069700-160071025	3.74e-07	0.356442	0.126	0.087	0.0478455	N-CNT	chr1-160069700-160071025	KCNJ10	0
chr3-157165587-157167189	3.76e-07	0.365971	0.159	0.115	0.048131	N-CNT	chr3-157165587-157167189	CCNL1	4826
chr18-12628792-12629726	3.8e-07	0.60285	0.055	0.03	0.0485883	N-CNT	chr18-12628792-12629726	SPIRE1	0
chr1-3156580-3157442	3.8e-07	0.407073	0.113	0.074	0.0486433	N-CNT	chr1-3156580-3157442	PRDM16	0
chr6-7219172-7221172	3.84e-07	0.38834	0.077	0.045	0.0491911	N-CNT	chr6-7219172-7221172	RREB1	0
chr6-44072448-44077732	3.85e-07	0.254425	0.312	0.257	0.0492581	N-CNT	chr6-44072448-44077732	RP5-1120P11.3	0
chr15-57385093-57388884	3.9e-07	0.352885	0.131	0.09	0.0499814	N-CNT	chr15-57385093-57388884	CGNL1	0
chr20-31710394-31714471	3.95e-07	0.275752	0.133	0.092	0.0505429	N-CNT	chr20-31710394-31714471	BCL2L1	0
chr16-28180913-28182486	3.99e-07	0.457732	0.088	0.054	0.0510519	N-CNT	chr16-28180913-28182486	XPO6	0
chr1-207838115-207839013	4e-07	0.528167	0.079	0.047	0.0512387	N-CNT	chr1-207838115-207839013	C1orf132	0
chr7-151719026-151720609	4.01e-07	0.544017	0.058	0.03	0.0513291	N-CNT	chr7-151719026-151720609	PRKAG2	0
chr1-107378399-107379343	4.07e-07	0.58993	0.054	0.028	0.05211	N-CNT	chr1-107378399-107379343	NTNG1	0
chr5-141855547-141856734	4.13e-07	0.466754	0.068	0.038	0.0528222	N-CNT	chr5-141855547-141856734	PCDH1	0
chr16-71840050-71840760	4.13e-07	0.664312	0.059	0.033	0.0528684	N-CNT	chr16-71840050-71840760	ATXN1L	5230
chr11-86632684-86633606	4.19e-07	0.649176	0.068	0.038	0.0536873	N-CNT	chr11-86632684-86633606	ME3	0
chr8-124691982-124693502	4.27e-07	0.388075	0.087	0.054	0.0546739	N-CNT	chr8-124691982-124693502	MTSS1	0
chr19-39166470-39168174	4.27e-07	0.304406	0.18	0.132	0.054682	N-CNT	chr19-39166470-39168174	PAK4	0
chr2-128279891-128283480	4.32e-07	0.327762	0.177	0.128	0.0552436	N-CNT	chr2-128279891-128283480	HS6ST1	0
chr8-140192188-140192849	4.32e-07	0.459675	0.079	0.046	0.0553522	N-CNT	chr8-140192188-140192849	TRAPPC9	0
chr20-3390428-3392164	4.33e-07	0.325037	0.105	0.068	0.0554094	N-CNT	chr20-3390428-3392164	C20orf194	0
chr7-47444225-47448379	4.35e-07	0.324118	0.12	0.079	0.0557141	N-CNT	chr7-47444225-47448379	TNS3	0
chr1-33322660-33324728	4.36e-07	0.354512	0.161	0.115	0.055776	N-CNT	chr1-33322660-33324728	PHC2	0
chr18-21672764-21673372	4.4e-07	0.535815	0.07	0.039	0.0563861	N-CNT	chr18-21672764-21673372	ABHD3	0
chr18-79437200-79439769	4.46e-07	0.347291	0.145	0.1	0.0570541	N-CNT	chr18-79437200-79439769	NFATC1	0
chr9-89465873-89468198	4.48e-07	0.307933	0.148	0.106	0.0573086	N-CNT	chr9-89465873-89468198	SEMA4D	0
chr11-36235700-36236216	4.49e-07	0.570456	0.055	0.028	0.0574163	N-CNT	chr11-36235700-36236216	LDLRAD3	3563
chr17-57390960-57392422	4.51e-07	0.592946	0.057	0.031	0.0577071	N-CNT	chr17-57390960-57392422	MSI2	0
chr15-85007219-85009155	4.54e-07	0.577109	0.057	0.03	0.0581672	N-CNT	chr15-85007219-85009155	PDE8A	0
chr17-55276301-55277752	4.57e-07	0.493902	0.056	0.029	0.058527	N-CNT	chr17-55276301-55277752	HLF	0
chr8-116324616-116325399	4.63e-07	0.432021	0.096	0.062	0.0592281	N-CNT	chr8-116324616-116325399	LINC00536	0
chr10-46022315-46023867	4.73e-07	0.263486	0.151	0.108	0.0605367	N-CNT	chr10-46022315-46023867	NCOA4	0
chr15-92878294-92879293	4.73e-07	0.502806	0.052	0.027	0.0605447	N-CNT	chr15-92878294-92879293	LINC01578	3413
chr6-12593610-12595607	4.74e-07	0.366288	0.091	0.057	0.0606998	N-CNT	chr6-12593610-12595607	RP11-125M16.1	8205
chr3-57014573-57015549	4.77e-07	0.493315	0.076	0.044	0.0610813	N-CNT	chr3-57014573-57015549	ARHGEF3	0
chr4-100977193-100978419	4.79e-07	0.389774	0.058	0.031	0.061371	N-CNT	chr4-100977193-100978419	PPP3CA	44989
chr1-3283054-3284408	4.81e-07	0.422509	0.081	0.047	0.0615111	N-CNT	chr1-3283054-3284408	PRDM16	0
chr6-30790588-30791439	4.93e-07	0.545949	0.086	0.052	0.06312	N-CNT	chr6-30790588-30791439	HCG20	0
chr7-130874068-130876246	4.97e-07	0.360874	0.079	0.048	0.0636672	N-CNT	chr7-130874068-130876246	AC016831.7	0
chr15-71757650-71758988	4.99e-07	0.381857	0.133	0.09	0.0638499	N-CNT	chr15-71757650-71758988	THSD4	0
chr18-48771421-48772376	5.05e-07	0.438133	0.096	0.061	0.0645863	N-CNT	chr18-48771421-48772376	CTIF	0
chr1-150162158-150163794	5.09e-07	0.325165	0.145	0.101	0.0651296	N-CNT	chr1-150162158-150163794	PLEKHO1	0
chr18-50649291-50651792	5.13e-07	0.278258	0.179	0.131	0.0657195	N-CNT	chr18-50649291-50651792	MAPK4	0
chr4-78288277-78289652	5.17e-07	0.414636	0.087	0.052	0.0661181	N-CNT	chr4-78288277-78289652	FRAS1	0
chr9-111973935-111976163	5.2e-07	0.334999	0.109	0.072	0.0665252	N-CNT	chr9-111973935-111976163	UGCG	38565
chr3-95341164-95341913	5.22e-07	0.423994	0.052	0.027	0.0668656	N-CNT	chr3-95341164-95341913	LINC00879	188654
chr14-23988243-23989466	5.24e-07	0.28143	0.143	0.097	0.067013	N-CNT	chr14-23988243-23989466	DHRS4L2	0
chr8-130047713-130048885	5.28e-07	0.427641	0.104	0.068	0.0675298	N-CNT	chr8-130047713-130048885	ASAP1	3218
chr1-20356054-20356948	5.29e-07	0.567389	0.063	0.034	0.0677451	N-CNT	chr1-20356054-20356948	VWA5B1	1159
chr3-61685681-61689167	5.36e-07	0.402292	0.061	0.034	0.068552	N-CNT	chr3-61685681-61689167	PTPRG	0
chr4-83605073-83607677	5.38e-07	0.285924	0.09	0.056	0.0688692	N-CNT	chr4-83605073-83607677	GPAT3	0
chr5-160923764-160924790	5.4e-07	0.399315	0.113	0.075	0.0690884	N-CNT	chr5-160923764-160924790	RP11-109J4.1	6987
chr17-69716381-69717580	5.42e-07	0.405874	0.078	0.047	0.0694346	N-CNT	chr17-69716381-69717580	LINC01483	0
chr11-48095974-48098476	5.53e-07	0.467725	0.059	0.032	0.0707785	N-CNT	chr11-48095974-48098476	PTPRJ	0
chr21-43702211-43704017	5.62e-07	0.382477	0.103	0.066	0.0719114	N-CNT	chr21-43702211-43704017	RRP1B	6131
chr8-117831386-117831988	5.64e-07	0.580804	0.051	0.025	0.0722216	N-CNT	chr8-117831386-117831988	EXT1	0
chr4-38025292-38026680	5.79e-07	0.466841	0.073	0.043	0.0740661	N-CNT	chr4-38025292-38026680	TBC1D1	0
chr12-3129643-3131768	5.79e-07	0.340027	0.154	0.109	0.0741055	N-CNT	chr12-3129643-3131768	TSPAN9	0
chr4-153241660-153243049	5.79e-07	0.408868	0.065	0.035	0.0741603	N-CNT	chr4-153241660-153243049	TRIM2	0
chr18-45359218-45359868	5.9e-07	0.617375	0.058	0.031	0.0754668	N-CNT	chr18-45359218-45359868	SLC14A2	0
chr1-10726098-10729396	6.11e-07	0.311029	0.151	0.105	0.0782119	N-CNT	chr1-10726098-10729396	CASZ1	0
chr18-58220451-58221877	6.19e-07	0.429167	0.092	0.058	0.0792498	N-CNT	chr18-58220451-58221877	NEDD4L	0
chr11-12743808-12747144	6.22e-07	0.273497	0.106	0.068	0.0796404	N-CNT	chr11-12743808-12747144	TEAD1	0
chr3-196142051-196144149	6.34e-07	0.269573	0.207	0.155	0.0811261	N-CNT	chr3-196142051-196144149	LINC00885	0
chr6-37741780-37743504	6.37e-07	0.459658	0.112	0.076	0.0815784	N-CNT	chr6-37741780-37743504	MDGA1	42473
chr16-57639062-57641554	6.39e-07	0.378167	0.081	0.048	0.0817833	N-CNT	chr16-57639062-57641554	ADGRG1	0
chr15-31387565-31388213	6.4e-07	0.496386	0.065	0.037	0.0818622	N-CNT	chr15-31387565-31388213	KLF13	0
chr17-77145449-77149503	6.44e-07	0.2683	0.166	0.121	0.0824082	N-CNT	chr17-77145449-77149503	SEC14L1	0
chr19-57810255-57811258	6.63e-07	0.566547	0.065	0.037	0.0848365	N-CNT	chr19-57810255-57811258	ZNF586	0
chr12-68932331-68933922	6.7e-07	0.271978	0.14	0.1	0.0858181	N-CNT	chr12-68932331-68933922	CPM	0
chr1-165543603-165544654	6.74e-07	0.390095	0.051	0.026	0.0862135	N-CNT	chr1-165543603-165544654	LRRC52	0
chr19-36149981-36153037	6.99e-07	0.344686	0.092	0.058	0.0894277	N-CNT	chr19-36149981-36153037	CAPNS1	0
chr3-61616488-61617758	7.04e-07	0.339055	0.073	0.044	0.0900553	N-CNT	chr3-61616488-61617758	PTPRG	0
chr4-13988980-13994433	7.11e-07	0.333534	0.112	0.078	0.0910392	N-CNT	chr4-13988980-13994433	LINC01182	11904
chr9-126962019-126962970	7.11e-07	0.428611	0.062	0.035	0.0910398	N-CNT	chr9-126962019-126962970	RALGPS1	0
chr13-113881150-113882706	7.12e-07	0.539096	0.053	0.028	0.0910939	N-CNT	chr13-113881150-113882706	LINC00454	0
chr4-46388954-46391032	7.12e-07	0.344345	0.16	0.114	0.0911114	N-CNT	chr4-46388954-46391032	GABRA2	0
chr1-16031150-16033434	7.18e-07	0.373942	0.107	0.069	0.0919104	N-CNT	chr1-16031150-16033434	CLCNKA	0
chr12-124542123-124546647	7.19e-07	0.255129	0.25	0.197	0.0920768	N-CNT	chr12-124542123-124546647	NCOR2	0
chr2-119481453-119484163	7.21e-07	0.372713	0.053	0.027	0.0922302	N-CNT	chr2-119481453-119484163	SCTR	0
chr17-57035358-57037257	7.24e-07	0.348427	0.081	0.048	0.0926276	N-CNT	chr17-57035358-57037257	SCPEP1	28589
chr1-99647508-99648572	7.34e-07	0.507184	0.059	0.032	0.0939765	N-CNT	chr1-99647508-99648572	PALMD	0
chr12-95623250-95625772	7.4e-07	0.25974	0.132	0.092	0.0947696	N-CNT	chr12-95623250-95625772	NTN4	32034
chr1-176462498-176463370	7.41e-07	0.538336	0.071	0.041	0.0949168	N-CNT	chr1-176462498-176463370	PAPPA2	0
chr12-109735439-109739790	7.48e-07	0.27435	0.167	0.123	0.0957427	N-CNT	chr12-109735439-109739790	FAM222A	0
chr9-129407811-129409464	7.62e-07	0.347456	0.129	0.09	0.0975679	N-CNT	chr9-129407811-129409464	RP11-65J3.3	21187
chr1-119768678-119769303	7.62e-07	0.468228	0.069	0.039	0.0975929	N-CNT	chr1-119768678-119769303	HMGCS2	0
chr9-109313291-109314981	7.67e-07	0.414562	0.102	0.066	0.0982177	N-CNT	chr9-109313291-109314981	EPB41L4B	0
chr4-184968590-184969345	7.69e-07	0.328094	0.086	0.053	0.0984213	N-CNT	chr4-184968590-184969345	RP11-386B13.4	19651
chr6-3355332-3357963	7.71e-07	0.265588	0.144	0.099	0.0986699	N-CNT	chr6-3355332-3357963	SLC22A23	0
chr2-81895730-81896610	7.91e-07	0.42854	0.075	0.045	0.101241	N-CNT	chr2-81895730-81896610	AC079896.1	86661
chr17-40089684-40092369	7.99e-07	0.56924	0.058	0.033	0.102302	N-CNT	chr17-40089684-40092369	THRA	0
chrX-69107219-69107811	8.21e-07	0.686405	0.056	0.031	0.105047	N-CNT	chrX-69107219-69107811	PJA1	53039
chr1-116497507-116499504	8.21e-07	0.329582	0.087	0.055	0.105134	N-CNT	chr1-116497507-116499504	RP5-1086K13.1	0
chr4-151668505-151669246	8.29e-07	0.415821	0.062	0.036	0.106103	N-CNT	chr4-151668505-151669246	GATB	1257
chrX-63784157-63785809	8.36e-07	0.459441	0.053	0.028	0.106991	N-CNT	chrX-63784157-63785809	ARHGEF9	0
chr1-27145897-27146370	8.37e-07	0.640108	0.06	0.032	0.107137	N-CNT	chr1-27145897-27146370	SLC9A1	0
chr8-22864515-22865744	8.39e-07	0.432082	0.088	0.054	0.107418	N-CNT	chr8-22864515-22865744	PEBP4	0
chr3-46953033-46954376	8.52e-07	0.457851	0.079	0.047	0.109081	N-CNT	chr3-46953033-46954376	CCDC12	0
chr18-75203703-75205272	8.67e-07	0.408145	0.086	0.054	0.110954	N-CNT	chr18-75203703-75205272	ZADH2	0
chr8-28118045-28119265	8.74e-07	0.454855	0.11	0.073	0.111851	N-CNT	chr8-28118045-28119265	ELP3	0
chr15-53836505-53837784	8.75e-07	0.478961	0.071	0.041	0.111986	N-CNT	chr15-53836505-53837784	WDR72	73626
chr10-3111281-3112567	8.75e-07	0.485365	0.057	0.032	0.112068	N-CNT	chr10-3111281-3112567	PFKP	0
chr12-93094108-93095696	8.85e-07	0.434455	0.052	0.027	0.113297	N-CNT	chr12-93094108-93095696	RP11-202G11.2	0
chr1-3105217-3106143	8.95e-07	0.52636	0.071	0.042	0.114573	N-CNT	chr1-3105217-3106143	PRDM16	0
chr12-116370103-116371651	8.98e-07	0.384757	0.091	0.057	0.114956	N-CNT	chr12-116370103-116371651	RP11-148B3.2	0
chr14-36373902-36374490	9.06e-07	0.521958	0.052	0.028	0.115996	N-CNT	chr14-36373902-36374490	MBIP	53225
chr17-57563759-57564557	9.12e-07	0.59492	0.062	0.035	0.116793	N-CNT	chr17-57563759-57564557	MSI2	0
chr5-140041620-140043904	9.15e-07	0.269011	0.104	0.067	0.1171	N-CNT	chr5-140041620-140043904	NRG2	0
chr10-124703443-124707498	9.23e-07	0.29678	0.118	0.079	0.118207	N-CNT	chr10-124703443-124707498	FAM53B	0
chr9-109369246-109369708	9.29e-07	0.695639	0.052	0.027	0.118935	N-CNT	chr9-109369246-109369708	PTPN3	5757
chr12-24560999-24564281	9.33e-07	0.371445	0.187	0.141	0.119468	N-CNT	chr12-24560999-24564281	RP11-444D3.1	0
chr18-27378268-27379164	9.4e-07	0.414473	0.094	0.061	0.120303	N-CNT	chr18-27378268-27379164	RP11-739N10.1	0
chr16-23335975-23336281	9.54e-07	0.725711	0.06	0.033	0.122126	N-CNT	chr16-23335975-23336281	SCNN1B	0
chr4-145721423-145721928	9.73e-07	0.672971	0.061	0.034	0.124558	N-CNT	chr4-145721423-145721928	C4orf51	0
chr1-223341034-223341788	9.89e-07	0.533579	0.073	0.044	0.12665	N-CNT	chr1-223341034-223341788	SUSD4	0
chr6-36969213-36970600	9.93e-07	0.525211	0.055	0.029	0.127121	N-CNT	chr6-36969213-36970600	MTCH1	0
chr1-156487904-156492011	9.97e-07	0.358103	0.134	0.093	0.127608	N-CNT	chr1-156487904-156492011	MEF2D	0
chr1-54996282-54997744	1.02e-06	0.422923	0.07	0.041	0.130447	N-CNT	chr1-54996282-54997744	BSND	1188
chr8-1913397-1914587	1.03e-06	0.431748	0.06	0.033	0.132111	N-CNT	chr8-1913397-1914587	RP11-439C15.6	0
chr1-168689655-168690715	1.04e-06	0.518108	0.064	0.036	0.133326	N-CNT	chr1-168689655-168690715	DPT	4743
chr3-87733580-87734596	1.04e-06	0.35901	0.126	0.086	0.133601	N-CNT	chr3-87733580-87734596	RP11-451B8.1	0
chr11-12799457-12801260	1.05e-06	0.333155	0.133	0.093	0.133898	N-CNT	chr11-12799457-12801260	TEAD1	0
chr1-100187890-100189524	1.05e-06	0.328311	0.092	0.058	0.133921	N-CNT	chr1-100187890-100189524	DBT	0
chr12-132505125-132509443	1.05e-06	0.310672	0.112	0.076	0.135043	N-CNT	chr12-132505125-132509443	FBRSL1	0
chr12-121701562-121702378	1.06e-06	0.591404	0.053	0.028	0.135697	N-CNT	chr12-121701562-121702378	TMEM120B	10373
chr12-122050583-122052764	1.06e-06	0.320665	0.089	0.056	0.136187	N-CNT	chr12-122050583-122052764	BCL7A	0
chr11-64163840-64166881	1.06e-06	0.308081	0.193	0.15	0.136279	N-CNT	chr11-64163840-64166881	MACROD1	0
chr5-173883259-173886121	1.07e-06	0.26614	0.115	0.077	0.136575	N-CNT	chr5-173883259-173886121	CPEB4	2158
chr10-15333573-15335227	1.07e-06	0.340226	0.133	0.095	0.137421	N-CNT	chr10-15333573-15335227	FAM171A1	0
chr3-142279821-142280447	1.08e-06	0.446836	0.055	0.03	0.137728	N-CNT	chr3-142279821-142280447	XRN1	26159
chr17-27574991-27579101	1.09e-06	0.330757	0.196	0.15	0.139047	N-CNT	chr17-27574991-27579101	KSR1	0
chr17-50510653-50512004	1.1e-06	0.434033	0.136	0.096	0.140448	N-CNT	chr17-50510653-50512004	MYCBPAP	0
chr3-64342787-64343495	1.11e-06	0.44356	0.074	0.045	0.142197	N-CNT	chr3-64342787-64343495	PRICKLE2	0
chr1-12436851-12437419	1.13e-06	0.587311	0.069	0.04	0.144399	N-CNT	chr1-12436851-12437419	VPS13D	0
chr9-126718579-126720553	1.16e-06	0.283319	0.169	0.126	0.148178	N-CNT	chr9-126718579-126720553	LMX1B	17546
chr3-42051825-42055159	1.17e-06	0.391736	0.094	0.062	0.149597	N-CNT	chr3-42051825-42055159	TRAK1	0
chr16-85491157-85493088	1.17e-06	0.32129	0.171	0.127	0.150047	N-CNT	chr16-85491157-85493088	GSE1	0
chr9-101028223-101029527	1.2e-06	0.401846	0.067	0.038	0.153018	N-CNT	chr9-101028223-101029527	PLPPR1	0
chr11-10449773-10451747	1.2e-06	0.270527	0.206	0.158	0.153756	N-CNT	chr11-10449773-10451747	AMPD3	0
chr17-42883890-42884768	1.21e-06	0.44969	0.082	0.05	0.154742	N-CNT	chr17-42883890-42884768	LINC00671	0
chr6-154343400-154344868	1.21e-06	0.277866	0.193	0.145	0.154794	N-CNT	chr6-154343400-154344868	IPCEF1	0
chr17-51046458-51047211	1.23e-06	0.371599	0.096	0.062	0.157242	N-CNT	chr17-51046458-51047211	SPAG9	0
chr6-42315869-42317119	1.24e-06	0.590813	0.064	0.036	0.158347	N-CNT	chr6-42315869-42317119	TRERF1	0
chr1-28884468-28885497	1.24e-06	0.366559	0.13	0.092	0.1584	N-CNT	chr1-28884468-28885497	EPB41	1593
chr18-48779935-48783056	1.24e-06	0.254377	0.082	0.05	0.158928	N-CNT	chr18-48779935-48783056	CTIF	0
chr17-4565316-4567309	1.27e-06	0.329165	0.077	0.047	0.162749	N-CNT	chr17-4565316-4567309	RP11-141J13.3	0
chr2-28280429-28281333	1.29e-06	0.411229	0.126	0.089	0.16487	N-CNT	chr2-28280429-28281333	BRE	0
chr6-111564451-111566274	1.31e-06	0.426091	0.117	0.08	0.16823	N-CNT	chr6-111564451-111566274	TRAF3IP2	0
chr8-123443093-123443741	1.32e-06	0.47733	0.097	0.063	0.169225	N-CNT	chr8-123443093-123443741	WDYHV1	0
chr18-59008254-59009019	1.35e-06	0.604779	0.053	0.028	0.172841	N-CNT	chr18-59008254-59009019	ZNF532	21773
chr11-66722787-66724003	1.38e-06	0.553128	0.062	0.035	0.176989	N-CNT	chr11-66722787-66724003	SPTBN2	0
chr6-109477670-109478739	1.39e-06	0.566027	0.058	0.032	0.177796	N-CNT	chr6-109477670-109478739	ZBTB24	0
chr6-22145422-22148678	1.41e-06	0.310853	0.102	0.068	0.181009	N-CNT	chr6-22145422-22148678	CASC15	0
chr18-31684133-31686206	1.43e-06	0.269882	0.136	0.097	0.18266	N-CNT	chr18-31684133-31686206	B4GALT6	0
chr3-50590548-50593393	1.44e-06	0.344531	0.126	0.087	0.184215	N-CNT	chr3-50590548-50593393	HEMK1	0
chr6-43798577-43800532	1.45e-06	0.303304	0.103	0.065	0.185721	N-CNT	chr6-43798577-43800532	RP11-344J7.3	2660
chr12-62873238-62873571	1.46e-06	0.732305	0.052	0.028	0.186885	N-CNT	chr12-62873238-62873571	PPM1H	0
chr6-100446300-100449643	1.46e-06	0.35409	0.099	0.064	0.187093	N-CNT	chr6-100446300-100449643	SIM1	0
chr5-133952830-133954126	1.47e-06	0.398148	0.065	0.038	0.188531	N-CNT	chr5-133952830-133954126	C5orf15	1375
chr1-68196808-68198278	1.48e-06	0.460651	0.056	0.029	0.189444	N-CNT	chr1-68196808-68198278	WLS	0
chr12-93121460-93123258	1.5e-06	0.27198	0.117	0.079	0.191517	N-CNT	chr12-93121460-93123258	RP11-202G11.2	13859
chr10-36422683-36424208	1.5e-06	0.381772	0.062	0.035	0.19195	N-CNT	chr10-36422683-36424208	RP11-92J19.3	14407
chr11-117795786-117797863	1.5e-06	0.383344	0.055	0.03	0.192633	N-CNT	chr11-117795786-117797863	DSCAML1	0
chr3-4580610-4582894	1.53e-06	0.451077	0.059	0.033	0.195512	N-CNT	chr3-4580610-4582894	ITPR1	0
chr15-64774230-64776227	1.53e-06	0.301704	0.097	0.062	0.195566	N-CNT	chr15-64774230-64776227	RBPMS2	0
chr1-185594000-185596435	1.55e-06	0.370321	0.091	0.059	0.198027	N-CNT	chr1-185594000-185596435	LINC01350	0
chr14-31969154-31969998	1.58e-06	0.537891	0.083	0.052	0.202242	N-CNT	chr14-31969154-31969998	RP11-187E13.1	18771
chr1-211548421-211549834	1.58e-06	0.298501	0.06	0.033	0.202304	N-CNT	chr1-211548421-211549834	SLC30A1	21733
chr13-28819627-28820741	1.6e-06	0.661178	0.051	0.028	0.204289	N-CNT	chr13-28819627-28820741	MTUS2	0
chr9-114174597-114178006	1.64e-06	0.257726	0.069	0.042	0.210136	N-CNT	chr9-114174597-114178006	COL27A1	0
chr17-75749638-75751410	1.65e-06	0.414321	0.055	0.03	0.210679	N-CNT	chr17-75749638-75751410	ITGB4	0
chr12-95648733-95650017	1.66e-06	0.355154	0.137	0.098	0.213038	N-CNT	chr12-95648733-95650017	NTN4	7789
chr7-111735632-111736624	1.67e-06	0.546311	0.054	0.029	0.213317	N-CNT	chr7-111735632-111736624	DOCK4	0
chr17-2899818-2900511	1.69e-06	0.405574	0.08	0.049	0.216196	N-CNT	chr17-2899818-2900511	RAP1GAP2	0
chr6-110414505-110416099	1.7e-06	0.261937	0.068	0.04	0.218103	N-CNT	chr6-110414505-110416099	DDO	0
chr3-64440264-64442364	1.72e-06	0.4138	0.101	0.068	0.219795	N-CNT	chr3-64440264-64442364	PRICKLE2	0
chr5-150319947-150320844	1.72e-06	0.32565	0.14	0.099	0.220493	N-CNT	chr5-150319947-150320844	ARSI	0
chr2-121241526-121247279	1.74e-06	0.300501	0.164	0.119	0.222177	N-CNT	chr2-121241526-121247279	TFCP2L1	0
chr1-17586119-17588921	1.74e-06	0.269487	0.174	0.131	0.222868	N-CNT	chr1-17586119-17588921	ARHGEF10L	0
chr5-125484572-125485784	1.75e-06	0.381726	0.099	0.065	0.224467	N-CNT	chr5-125484572-125485784	RP11-756H20.1	7476
chr4-151012764-151013596	1.75e-06	0.45358	0.076	0.046	0.224475	N-CNT	chr4-151012764-151013596	LRBA	0
chr1-117339870-117340608	1.77e-06	0.503697	0.073	0.044	0.226275	N-CNT	chr1-117339870-117340608	LINC01525	18533
chr5-64505834-64507427	1.78e-06	0.352111	0.099	0.064	0.227244	N-CNT	chr5-64505834-64507427	RGS7BP	0
chr5-96952385-96954115	1.78e-06	0.470911	0.054	0.029	0.227887	N-CNT	chr5-96952385-96954115	LNPEP	0
chr11-66567963-66569040	1.79e-06	0.42587	0.076	0.047	0.2297	N-CNT	chr11-66567963-66569040	CTSF	0
chr20-41072277-41072862	1.81e-06	0.631025	0.053	0.029	0.231364	N-CNT	chr20-41072277-41072862	TOP1	0
chr21-39451210-39452774	1.81e-06	0.302676	0.135	0.095	0.231581	N-CNT	chr21-39451210-39452774	SH3BGR	0
chr2-160245484-160246739	1.82e-06	0.36061	0.065	0.037	0.233612	N-CNT	chr2-160245484-160246739	ITGB6	0
chr1-95021117-95022270	1.84e-06	0.473784	0.064	0.036	0.23504	N-CNT	chr1-95021117-95022270	ALG14	0
chr4-38068891-38069790	1.84e-06	0.52958	0.078	0.048	0.235308	N-CNT	chr4-38068891-38069790	TBC1D1	0
chr22-42990158-42991524	1.85e-06	0.513855	0.051	0.026	0.237051	N-CNT	chr22-42990158-42991524	PACSIN2	0
chr19-10939033-10940495	1.86e-06	0.307799	0.129	0.09	0.237844	N-CNT	chr19-10939033-10940495	C19orf52	5497
chr6-84033331-84034524	1.88e-06	0.438522	0.092	0.059	0.240094	N-CNT	chr6-84033331-84034524	MRAP2	0
chr17-55273127-55275163	1.89e-06	0.283831	0.159	0.116	0.242038	N-CNT	chr17-55273127-55275163	HLF	0
chr20-25548122-25551754	1.89e-06	0.330432	0.099	0.065	0.242175	N-CNT	chr20-25548122-25551754	NINL	0
chr7-882097-885774	1.9e-06	0.352344	0.109	0.075	0.243058	N-CNT	chr7-882097-885774	GET4	0
chr5-90908924-90910405	1.9e-06	0.372476	0.076	0.044	0.243203	N-CNT	chr5-90908924-90910405	ADGRV1	0
chr10-110459776-110461000	1.94e-06	0.386677	0.098	0.064	0.248183	N-CNT	chr10-110459776-110461000	RP11-525A16.4	0
chr10-132443595-132444487	1.96e-06	0.6037	0.064	0.037	0.250703	N-CNT	chr10-132443595-132444487	C10orf91	0
chr3-188294680-188297487	1.97e-06	0.295591	0.147	0.106	0.252311	N-CNT	chr3-188294680-188297487	LPP	0
chr17-7444828-7446059	1.98e-06	0.394266	0.09	0.058	0.253714	N-CNT	chr17-7444828-7446059	CHRNB1	0
chr17-29107011-29109011	2e-06	0.32114	0.227	0.181	0.256456	N-CNT	chr17-29107011-29109011	MYO18A	0
chr14-58151214-58152958	2e-06	0.292519	0.107	0.073	0.256585	N-CNT	chr14-58151214-58152958	C14orf37	0
chr13-75458646-75459523	2.02e-06	0.354885	0.114	0.078	0.258512	N-CNT	chr13-75458646-75459523	TBC1D4	0
chr1-58884914-58886431	2.03e-06	0.417231	0.083	0.051	0.259884	N-CNT	chr1-58884914-58886431	RP4-794H19.1	0
chr22-23235943-23237772	2.03e-06	0.516882	0.053	0.028	0.260337	N-CNT	chr22-23235943-23237772	BCR	0
chr1-10890340-10891592	2.03e-06	0.435856	0.073	0.043	0.260342	N-CNT	chr1-10890340-10891592	C1orf127	54878
chr1-162207055-162207729	2.04e-06	0.434778	0.078	0.047	0.260994	N-CNT	chr1-162207055-162207729	NOS1AP	0
chr1-228329866-228330348	2.04e-06	0.604183	0.055	0.03	0.261174	N-CNT	chr1-228329866-228330348	OBSCN	0
chr3-65963886-65964678	2.05e-06	0.512888	0.058	0.031	0.262863	N-CNT	chr3-65963886-65964678	MAGI1	0
chr3-197478595-197479226	2.07e-06	0.609345	0.073	0.046	0.264392	N-CNT	chr3-197478595-197479226	AC128709.2	11489
chr14-103557122-103559055	2.07e-06	0.298454	0.166	0.123	0.264561	N-CNT	chr14-103557122-103559055	BAG5	0
chr1-215583098-215583889	2.08e-06	0.437699	0.076	0.047	0.266588	N-CNT	chr1-215583098-215583889	KCTD3	0
chr2-28269116-28269691	2.08e-06	0.458544	0.069	0.039	0.266701	N-CNT	chr2-28269116-28269691	BRE	0
chr20-31660788-31662752	2.08e-06	0.273937	0.115	0.077	0.266704	N-CNT	chr20-31660788-31662752	BCL2L1	1699
chr16-85136142-85138022	2.09e-06	0.302801	0.128	0.092	0.267482	N-CNT	chr16-85136142-85138022	RP11-442O1.4	0
chr9-94648996-94650089	2.11e-06	0.29113	0.079	0.048	0.2704	N-CNT	chr9-94648996-94650089	FBP1	8746
chr10-71336571-71337996	2.13e-06	0.333625	0.115	0.079	0.27287	N-CNT	chr10-71336571-71337996	SLC29A3	0
chr1-33902585-33903774	2.14e-06	0.362236	0.098	0.063	0.273645	N-CNT	chr1-33902585-33903774	CSMD2	0
chr21-43322834-43324053	2.17e-06	0.386819	0.083	0.052	0.278121	N-CNT	chr21-43322834-43324053	LINC00322	0
chr17-57595972-57598268	2.18e-06	0.306378	0.09	0.057	0.279166	N-CNT	chr17-57595972-57598268	MSI2	0
chr10-60147089-60149832	2.19e-06	0.293425	0.085	0.053	0.280187	N-CNT	chr10-60147089-60149832	ANK3	0
chr6-3918444-3919773	2.19e-06	0.425507	0.074	0.045	0.280491	N-CNT	chr6-3918444-3919773	RP1-140K8.5	6464
chr12-75011047-75011500	2.21e-06	0.635362	0.06	0.033	0.282525	N-CNT	chr12-75011047-75011500	KCNC2	28576
chr12-92069996-92071595	2.22e-06	0.251805	0.094	0.06	0.284073	N-CNT	chr12-92069996-92071595	LINC01619	0
chr16-14013298-14014459	2.24e-06	0.417703	0.064	0.038	0.286916	N-CNT	chr16-14013298-14014459	CTD-2135D7.5	0
chr14-55107636-55108704	2.25e-06	0.366144	0.127	0.089	0.287944	N-CNT	chr14-55107636-55108704	LGALS3	15405
chr1-116415587-116419067	2.26e-06	0.30523	0.132	0.097	0.289564	N-CNT	chr1-116415587-116419067	ATP1A1-AS1	0
chr1-26044974-26047342	2.27e-06	0.285851	0.084	0.053	0.290409	N-CNT	chr1-26044974-26047342	SLC30A2	0
chr11-123429651-123431881	2.27e-06	0.425012	0.056	0.031	0.290579	N-CNT	chr11-123429651-123431881	GRAMD1B	0
chr5-160311632-160313090	2.28e-06	0.347084	0.108	0.072	0.291557	N-CNT	chr5-160311632-160313090	CCNJL	0
chr5-35229208-35230833	2.32e-06	0.30903	0.086	0.054	0.296526	N-CNT	chr5-35229208-35230833	PRLR	0
chr1-39691036-39692861	2.33e-06	0.321778	0.141	0.102	0.298808	N-CNT	chr1-39691036-39692861	HPCAL4	0
chr9-89179661-89180829	2.38e-06	0.298015	0.115	0.077	0.304073	N-CNT	chr9-89179661-89180829	SHC3	893
chr6-160347664-160349377	2.41e-06	0.331866	0.056	0.03	0.308364	N-CNT	chr6-160347664-160349377	SLC22A3	0
chr17-1422760-1424045	2.45e-06	0.403943	0.08	0.049	0.313007	N-CNT	chr17-1422760-1424045	CRK	0
chr4-3250388-3251604	2.47e-06	0.325069	0.113	0.076	0.316085	N-CNT	chr4-3250388-3251604	MSANTD1	0
chr1-56516111-56518161	2.48e-06	0.292277	0.177	0.131	0.317416	N-CNT	chr1-56516111-56518161	PLPP3	0
chr5-88784922-88786590	2.49e-06	0.35954	0.083	0.054	0.319356	N-CNT	chr5-88784922-88786590	MEF2C	0
chr4-87909906-87913040	2.5e-06	0.285676	0.07	0.042	0.319631	N-CNT	chr4-87909906-87913040	SPP1	62609
chr11-45259501-45260163	2.5e-06	0.45541	0.09	0.058	0.319666	N-CNT	chr11-45259501-45260163	SYT13	0
chr17-81308761-81310034	2.5e-06	0.334116	0.118	0.082	0.319982	N-CNT	chr17-81308761-81310034	LINC00482	0
chr2-70029544-70031088	2.55e-06	0.309042	0.113	0.076	0.325958	N-CNT	chr2-70029544-70031088	PCBP1-AS1	0
chr16-85520679-85521592	2.61e-06	0.420124	0.094	0.06	0.33395	N-CNT	chr16-85520679-85521592	GSE1	0
chr21-45981082-45984365	2.61e-06	0.264405	0.179	0.135	0.334394	N-CNT	chr21-45981082-45984365	COL6A1	0
chr12-65741056-65742639	2.61e-06	0.408718	0.084	0.053	0.334453	N-CNT	chr12-65741056-65742639	RP11-221N13.4	77756
chr12-3132501-3133718	2.69e-06	0.48906	0.058	0.033	0.344328	N-CNT	chr12-3132501-3133718	TSPAN9	0
chr13-73177873-73178707	2.69e-06	0.533756	0.054	0.029	0.344553	N-CNT	chr13-73177873-73178707	KLF5	100330
chr9-127986871-127987769	2.72e-06	0.297358	0.171	0.126	0.347903	N-CNT	chr9-127986871-127987769	FAM102A	6357
chr18-74233970-74235917	2.74e-06	0.252801	0.135	0.095	0.350302	N-CNT	chr18-74233970-74235917	RP11-669I1.1	0
chr1-17569051-17571344	2.74e-06	0.34377	0.121	0.085	0.351089	N-CNT	chr1-17569051-17571344	ARHGEF10L	0
chr11-128893383-128894123	2.74e-06	0.588861	0.068	0.041	0.351127	N-CNT	chr11-128893383-128894123	KCNJ5	0
chr4-48909553-48910198	2.8e-06	0.541124	0.073	0.045	0.358436	N-CNT	chr4-48909553-48910198	OCIAD2	2615
chr17-50531322-50535615	2.82e-06	0.25908	0.313	0.263	0.361373	N-CNT	chr17-50531322-50535615	MYCBPAP	0
chr1-21607391-21608400	2.84e-06	0.266773	0.053	0.028	0.363951	N-CNT	chr1-21607391-21608400	RAP1GAP	0
chr5-5482463-5484025	2.84e-06	0.441729	0.063	0.037	0.364111	N-CNT	chr5-5482463-5484025	ICE1	0
chr7-94300883-94301707	2.85e-06	0.478512	0.055	0.031	0.364981	N-CNT	chr7-94300883-94301707	COL1A2	92853
chr19-1507450-1508701	2.85e-06	0.302688	0.153	0.111	0.365371	N-CNT	chr19-1507450-1508701	ADAMTSL5	0
chr19-10430453-10434052	2.87e-06	0.30578	0.216	0.169	0.366749	N-CNT	chr19-10430453-10434052	PDE4A	0
chr6-38116118-38116906	2.87e-06	0.361801	0.075	0.044	0.366923	N-CNT	chr6-38116118-38116906	ZFAND3	0
chr11-67389185-67390287	2.91e-06	0.477559	0.076	0.047	0.372292	N-CNT	chr11-67389185-67390287	RAD9A	0
chr8-8942453-8943001	2.93e-06	0.631628	0.054	0.03	0.374935	N-CNT	chr8-8942453-8943001	MFHAS1	48807
chr6-154554381-154556628	2.96e-06	0.252239	0.143	0.103	0.378961	N-CNT	chr6-154554381-154556628	CNKSR3	43721
chr1-98325971-98326567	2.97e-06	0.475579	0.068	0.04	0.380258	N-CNT	chr1-98325971-98326567	RP5-1070A16.1	53312
chr2-102141242-102144520	3.01e-06	0.251643	0.211	0.168	0.385203	N-CNT	chr2-102141242-102144520	IL1R1	0
chr7-108403734-108404314	3.01e-06	0.666999	0.06	0.035	0.385662	N-CNT	chr7-108403734-108404314	NRCAM	0
chr5-151062435-151064968	3.06e-06	0.355404	0.057	0.033	0.391218	N-CNT	chr5-151062435-151064968	TNIP1	0
chr11-130208503-130209968	3.07e-06	0.479857	0.06	0.034	0.393197	N-CNT	chr11-130208503-130209968	ST14	0
chr2-227717082-227718565	3.08e-06	0.295233	0.076	0.046	0.394291	N-CNT	chr2-227717082-227718565	SLC19A3	0
chr1-9592284-9594460	3.1e-06	0.29841	0.132	0.093	0.397303	N-CNT	chr1-9592284-9594460	TMEM201	0
chr2-234999684-235001190	3.17e-06	0.489469	0.054	0.03	0.405633	N-CNT	chr2-234999684-235001190	SH3BP4	0
chr2-43402144-43403077	3.21e-06	0.546943	0.058	0.032	0.410698	N-CNT	chr2-43402144-43403077	THADA	0
chr6-40299534-40300202	3.21e-06	0.561144	0.06	0.036	0.410736	N-CNT	chr6-40299534-40300202	RP11-552E20.1	23296
chr7-24932655-24933365	3.27e-06	0.459564	0.089	0.058	0.419005	N-CNT	chr7-24932655-24933365	OSBPL3	0
chr6-139536294-139537861	3.33e-06	0.362234	0.053	0.03	0.426138	N-CNT	chr6-139536294-139537861	LINC01625	61697
chr14-34081074-34082230	3.33e-06	0.413057	0.089	0.056	0.426345	N-CNT	chr14-34081074-34082230	EGLN3	0
chr6-157181118-157185003	3.4e-06	0.281216	0.142	0.1	0.435571	N-CNT	chr6-157181118-157185003	ARID1B	0
chr16-87461044-87462139	3.42e-06	0.27732	0.125	0.087	0.437703	N-CNT	chr16-87461044-87462139	ZCCHC14	0
chr5-133913083-133914539	3.47e-06	0.521873	0.065	0.038	0.443764	N-CNT	chr5-133913083-133914539	WSPAR	0
chr10-124708088-124711255	3.48e-06	0.264068	0.209	0.162	0.445996	N-CNT	chr10-124708088-124711255	RP11-12J10.3	0
chr7-135653196-135654145	3.5e-06	0.424604	0.07	0.041	0.447973	N-CNT	chr7-135653196-135654145	NUP205	4438
chr7-28708088-28709549	3.51e-06	0.43504	0.085	0.056	0.449703	N-CNT	chr7-28708088-28709549	CREB5	0
chr7-150955270-150956305	3.55e-06	0.470177	0.055	0.03	0.455057	N-CNT	chr7-150955270-150956305	KCNH2	0
chr1-235069378-235070752	3.57e-06	0.320147	0.098	0.066	0.456526	N-CNT	chr1-235069378-235070752	LINC01348	0
chr8-58074100-58074675	3.58e-06	0.531165	0.059	0.033	0.458521	N-CNT	chr8-58074100-58074675	FAM110B	0
chr22-17943564-17947104	3.59e-06	0.280576	0.081	0.053	0.460105	N-CNT	chr22-17943564-17947104	MICAL3	0
chr1-109728681-109729428	3.6e-06	0.417128	0.089	0.057	0.460319	N-CNT	chr1-109728681-109729428	GSTM5	0
chr7-22582925-22583760	3.63e-06	0.388099	0.081	0.051	0.46473	N-CNT	chr7-22582925-22583760	STEAP1B	0
chr11-63888007-63889683	3.65e-06	0.291024	0.144	0.104	0.467484	N-CNT	chr11-63888007-63889683	MARK2	0
chr2-69755957-69756561	3.66e-06	0.455598	0.064	0.037	0.469098	N-CNT	chr2-69755957-69756561	ANXA4	0
chr10-131654629-131655777	3.69e-06	0.384702	0.111	0.075	0.472084	N-CNT	chr10-131654629-131655777	LINC01164	116620
chr7-36128337-36129571	3.72e-06	0.357276	0.091	0.058	0.476035	N-CNT	chr7-36128337-36129571	EEPD1	23577
chr9-133954537-133957709	3.78e-06	0.342515	0.138	0.1	0.483359	N-CNT	chr9-133954537-133957709	VAV2	0
chr15-63305265-63307008	3.78e-06	0.318941	0.067	0.039	0.484392	N-CNT	chr15-63305265-63307008	APH1B	0
chr6-43075301-43077632	3.79e-06	0.346934	0.077	0.048	0.48569	N-CNT	chr6-43075301-43077632	PTK7	0
chr17-45287518-45290376	3.88e-06	0.348808	0.098	0.065	0.496942	N-CNT	chr17-45287518-45290376	MAP3K14	0
chr11-11283460-11285259	3.97e-06	0.362708	0.073	0.043	0.508256	N-CNT	chr11-11283460-11285259	GALNT18	0
chr9-131608203-131610022	4.02e-06	0.310453	0.101	0.069	0.514776	N-CNT	chr9-131608203-131610022	RAPGEF1	0
chr6-160200707-160203585	4.06e-06	0.274199	0.143	0.1	0.519425	N-CNT	chr6-160200707-160203585	SLC22A2	0
chr6-155642647-155643622	4.06e-06	0.311662	0.106	0.069	0.519948	N-CNT	chr6-155642647-155643622	NOX3	186743
chr7-15015372-15017194	4.11e-06	0.276524	0.137	0.098	0.525727	N-CNT	chr7-15015372-15017194	DGKB	40594
chr22-40732388-40733268	4.12e-06	0.391453	0.074	0.045	0.526765	N-CNT	chr22-40732388-40733268	SLC25A17	36361
chr1-48061086-48064616	4.12e-06	0.270204	0.12	0.084	0.527293	N-CNT	chr1-48061086-48064616	RP4-683M8.2	0
chr18-48878390-48879513	4.15e-06	0.503327	0.072	0.044	0.531388	N-CNT	chr18-48878390-48879513	CTIF	15172
chr3-47394054-47395774	4.15e-06	0.352438	0.07	0.041	0.531814	N-CNT	chr3-47394054-47395774	PTPN23	0
chr18-36336856-36339302	4.16e-06	0.277629	0.132	0.094	0.532822	N-CNT	chr18-36336856-36339302	FHOD3	0
chr19-18487559-18490129	4.3e-06	0.293935	0.099	0.067	0.549932	N-CNT	chr19-18487559-18490129	ELL	0
chr7-154871442-154872224	4.34e-06	0.612572	0.054	0.03	0.555501	N-CNT	chr7-154871442-154872224	DPP6	0
chr11-17386168-17387179	4.35e-06	0.393111	0.065	0.037	0.55628	N-CNT	chr11-17386168-17387179	KCNJ11	0
chr14-68232266-68233231	4.39e-06	0.290365	0.135	0.097	0.562028	N-CNT	chr14-68232266-68233231	RAD51B	0
chr20-31705665-31706680	4.45e-06	0.509172	0.068	0.041	0.569749	N-CNT	chr20-31705665-31706680	BCL2L1	0
chr7-12110420-12112356	4.45e-06	0.255533	0.062	0.038	0.569894	N-CNT	chr7-12110420-12112356	TMEM106B	98884
chr20-17544918-17545749	4.48e-06	0.564926	0.055	0.031	0.574071	N-CNT	chr20-17544918-17545749	BFSP1	0
chr6-46490278-46492383	4.5e-06	0.271925	0.172	0.13	0.575708	N-CNT	chr6-46490278-46492383	RCAN2	0
chr20-62921121-62921739	4.52e-06	0.42717	0.084	0.054	0.578469	N-CNT	chr20-62921121-62921739	DIDO1	0
chr2-62406349-62407303	4.52e-06	0.400976	0.065	0.039	0.578925	N-CNT	chr2-62406349-62407303	AC093159.1	55823
chr10-79093487-79096108	4.55e-06	0.255167	0.169	0.128	0.582116	N-CNT	chr10-79093487-79096108	ZMIZ1	0
chr11-129592291-129593861	4.55e-06	0.268128	0.19	0.143	0.582461	N-CNT	chr11-129592291-129593861	RP11-237N19.3	0
chr1-19078718-19081988	4.6e-06	0.251084	0.2	0.155	0.588691	N-CNT	chr1-19078718-19081988	UBR4	0
chr1-180921951-180924009	4.61e-06	0.318499	0.126	0.089	0.589737	N-CNT	chr1-180921951-180924009	KIAA1614	0
chr21-43300662-43301609	4.64e-06	0.568487	0.065	0.04	0.594222	N-CNT	chr21-43300662-43301609	LINC00322	20807
chr19-39144314-39146057	4.69e-06	0.515175	0.073	0.046	0.600083	N-CNT	chr19-39144314-39146057	PAK4	0
chr3-136624895-136625694	4.69e-06	0.411322	0.069	0.043	0.600444	N-CNT	chr3-136624895-136625694	STAG1	0
chr20-19210483-19213452	4.71e-06	0.348089	0.124	0.088	0.603188	N-CNT	chr20-19210483-19213452	SLC24A3	0
chr7-151819058-151820325	4.72e-06	0.378787	0.106	0.071	0.604102	N-CNT	chr7-151819058-151820325	PRKAG2	0
chr5-32223856-32226294	4.75e-06	0.25403	0.078	0.049	0.608184	N-CNT	chr5-32223856-32226294	MTMR12	699
chr1-113794272-113794933	4.8e-06	0.431568	0.065	0.039	0.613945	N-CNT	chr1-113794272-113794933	RSBN1	0
chr18-34659525-34660326	4.85e-06	0.343718	0.083	0.052	0.620277	N-CNT	chr18-34659525-34660326	DTNA	0
chr19-44718024-44719502	4.9e-06	0.372661	0.085	0.056	0.626631	N-CNT	chr19-44718024-44719502	CEACAM16	7309
chr9-112556011-112557311	4.9e-06	0.354291	0.079	0.048	0.627109	N-CNT	chr9-112556011-112557311	KIAA1958	0
chr15-33044932-33045878	4.91e-06	0.501549	0.055	0.031	0.629022	N-CNT	chr15-33044932-33045878	FMN1	0
chr22-28917052-28919165	4.91e-06	0.298712	0.112	0.076	0.629137	N-CNT	chr22-28917052-28919165	ZNRF3	0
chr1-50332861-50334027	4.97e-06	0.312607	0.11	0.074	0.636081	N-CNT	chr1-50332861-50334027	DMRTA2	83522
chr1-56688427-56688905	5e-06	0.656173	0.055	0.031	0.639582	N-CNT	chr1-56688427-56688905	PRKAA2	0
chr2-217976965-217981769	5.1e-06	0.270651	0.139	0.101	0.652715	N-CNT	chr2-217976965-217981769	TNS1	0
chr15-59456064-59456596	5.12e-06	0.567872	0.073	0.045	0.654859	N-CNT	chr15-59456064-59456596	FAM81A	0
chr1-161083162-161084056	5.19e-06	0.294483	0.226	0.179	0.664611	N-CNT	chr1-161083162-161084056	NECTIN4	0
chr8-140237906-140238715	5.24e-06	0.529922	0.089	0.057	0.670143	N-CNT	chr8-140237906-140238715	TRAPPC9	0
chrX-23806699-23808112	5.24e-06	0.309841	0.15	0.11	0.671039	N-CNT	chrX-23806699-23808112	SAT1	20472
chr10-114611258-114614118	5.33e-06	0.255879	0.142	0.101	0.681854	N-CNT	chr10-114611258-114614118	ABLIM1	0
chr6-149334246-149335267	5.36e-06	0.456806	0.07	0.042	0.686198	N-CNT	chr6-149334246-149335267	TAB2	0
chr8-125443237-125444054	5.38e-06	0.445276	0.105	0.071	0.688874	N-CNT	chr8-125443237-125444054	TRIB1	4831
chr1-27030864-27032245	5.44e-06	0.259646	0.151	0.11	0.696376	N-CNT	chr1-27030864-27032245	FAM46B	18027
chr8-30279391-30281575	5.46e-06	0.274781	0.073	0.046	0.69916	N-CNT	chr8-30279391-30281575	RP11-51J9.6	81342
chr8-11439716-11442185	5.5e-06	0.322813	0.088	0.055	0.704024	N-CNT	chr8-11439716-11442185	FAM167A	0
chr2-232654620-232656515	5.56e-06	0.258611	0.102	0.067	0.711408	N-CNT	chr2-232654620-232656515	EFHD1	0
chr5-139757923-139760839	5.7e-06	0.356106	0.106	0.073	0.729113	N-CNT	chr5-139757923-139760839	CTB-35F21.3	11688
chr6-106377165-106377606	5.75e-06	0.545945	0.054	0.029	0.73551	N-CNT	chr6-106377165-106377606	AIM1	0
chr7-1669562-1670758	5.75e-06	0.367167	0.061	0.034	0.736682	N-CNT	chr7-1669562-1670758	ELFN1	17360
chr7-26857366-26859197	5.76e-06	0.36328	0.084	0.054	0.736818	N-CNT	chr7-26857366-26859197	SKAP2	0
chr5-123814040-123814707	5.77e-06	0.54343	0.055	0.03	0.738861	N-CNT	chr5-123814040-123814707	CSNK1G3	196994
chr10-96269412-96270439	5.88e-06	0.532071	0.062	0.037	0.7521	N-CNT	chr10-96269412-96270439	BLNK	0
chr22-41960087-41961054	5.89e-06	0.453358	0.058	0.034	0.754267	N-CNT	chr22-41960087-41961054	CENPM	12922
chr1-28437163-28438476	5.96e-06	0.285876	0.076	0.048	0.762622	N-CNT	chr1-28437163-28438476	PHACTR4	0
chr16-49620079-49621429	6.01e-06	0.343364	0.073	0.045	0.768902	N-CNT	chr16-49620079-49621429	ZNF423	0
chr13-110215912-110217379	6.09e-06	0.499354	0.08	0.052	0.779339	N-CNT	chr13-110215912-110217379	COL4A1	0
chr1-40449733-40451248	6.09e-06	0.334626	0.121	0.087	0.779434	N-CNT	chr1-40449733-40451248	ZFP69B	0
chr5-137666178-137667789	6.11e-06	0.419132	0.086	0.055	0.781489	N-CNT	chr5-137666178-137667789	KLHL3	0
chrX-139194457-139195381	6.23e-06	0.435282	0.056	0.032	0.796889	N-CNT	chrX-139194457-139195381	FGF13	0
chr10-95628470-95629591	6.23e-06	0.40181	0.074	0.047	0.797804	N-CNT	chr10-95628470-95629591	ALDH18A1	0
chr10-99426432-99428237	6.24e-06	0.406299	0.074	0.047	0.79916	N-CNT	chr10-99426432-99428237	GOT1	0
[truncated: 7,770 more rows]
