# Supplementary material for: Defining cellular complexity in human autosomal dominant polycystic kidney disease by multimodal single cell analysis
Source: Nat Commun. 2022 Oct 30;13:6497. doi: 10.1038/s41467-022-34255-z (PMC9618568; doi:10.1038/s41467-022-34255-z)
Supplement: Supplementary file 20 — Supplementary Data 17 [file 41467_2022_34255_MOESM20_ESM.xlsx]

## Sheet: Supplementary_Data17
	p_val	avg_log2FC	pct.1	pct.2	p_val_adj	cluster	gene	gene_name
MA0141.3	0	1.8017	0.859	0.399	0	N-CNT	MA0141.3	ESRRB
MA1111.1	0	1.5897	0.795	0.347	0	N-CNT	MA1111.1	NR2F2
MA0592.1	4.92633e-286	1.49522	0.745	0.311	2.64544e-283	N-CNT	MA0592.1	ESRRA
MA0160.1	8.2587e-285	1.39573	0.788	0.383	4.43492e-282	N-CNT	MA0160.1	NR4A2
MA0071.1	1.77788e-225	1.10624	0.808	0.457	9.54722e-223	N-CNT	MA0071.1	RORA
MA1112.1	3.55343e-171	0.942987	0.696	0.371	1.90819e-168	N-CNT	MA1112.1	NR4A1
MA0718.1	3.55581e-101	0.598766	0.741	0.525	1.90947e-98	N-CNT	MA0718.1	RAX
MA0093.2	1.4677e-80	0.653467	0.682	0.474	7.88153e-78	N-CNT	MA0093.2	USF1
MA0707.1	8.21936e-78	0.483176	0.72	0.513	4.4138e-75	N-CNT	MA0707.1	MNX1
MA0721.1	6.12956e-77	0.494947	0.73	0.526	3.29157e-74	N-CNT	MA0721.1	UNCX
MA0894.1	1.08584e-76	0.527352	0.676	0.472	5.83095e-74	N-CNT	MA0894.1	HESX1
MA0526.1	3.87295e-72	0.632655	0.705	0.504	2.07977e-69	N-CNT	MA0526.1	USF2
MA0703.1	4.19582e-71	0.466353	0.676	0.488	2.25315e-68	N-CNT	MA0703.1	LMX1B
MA0644.1	1.46452e-69	0.491657	0.774	0.592	7.86448e-67	N-CNT	MA0644.1	ESX1
MA0662.1	9.0688e-69	0.467631	0.715	0.529	4.86995e-66	N-CNT	MA0662.1	MIXL1
MA0702.1	1.33349e-68	0.463761	0.733	0.555	7.16085e-66	N-CNT	MA0702.1	LMX1A
MA0620.2	3.86283e-60	0.535722	0.69	0.519	2.07434e-57	N-CNT	MA0620.2	MITF
MA0700.1	5.01985e-60	0.458262	0.653	0.484	2.69566e-57	N-CNT	MA0700.1	LHX2
MA0630.1	6.78047e-60	0.440962	0.729	0.555	3.64111e-57	N-CNT	MA0630.1	SHOX
MA0699.1	1.10271e-57	0.433622	0.72	0.555	5.92155e-55	N-CNT	MA0699.1	LBX2
MA0661.1	3.31556e-56	0.457358	0.719	0.537	1.78045e-53	N-CNT	MA0661.1	MEOX1
MA0900.1	1.2816e-55	0.453903	0.751	0.591	6.88219e-53	N-CNT	MA0900.1	HOXA2
MA0654.1	1.4093e-55	0.429908	0.7	0.539	7.56797e-53	N-CNT	MA0654.1	ISX
MA0701.1	1.4093e-55	0.429908	0.7	0.539	7.56797e-53	N-CNT	MA0701.1	LHX9
MA0716.1	1.4093e-55	0.429908	0.7	0.539	7.56797e-53	N-CNT	MA0716.1	PRRX1
MA0717.1	1.4093e-55	0.429908	0.7	0.539	7.56797e-53	N-CNT	MA0717.1	RAX2
MA0902.1	3.48458e-54	0.440298	0.622	0.455	1.87122e-51	N-CNT	MA0902.1	HOXB2
MA0658.1	8.52448e-54	0.425897	0.612	0.439	4.57765e-51	N-CNT	MA0658.1	LHX6
MA0889.1	1.19321e-53	0.419307	0.721	0.559	6.40752e-51	N-CNT	MA0889.1	GBX1
MA0886.1	1.35533e-49	0.411677	0.62	0.462	7.2781e-47	N-CNT	MA0886.1	EMX2
MA0893.1	1.94175e-48	0.377873	0.711	0.554	1.04272e-45	N-CNT	MA0893.1	GSX2
MA0628.1	2.56347e-47	0.39742	0.482	0.341	1.37658e-44	N-CNT	MA0628.1	POU6F1
MA0890.1	4.76305e-46	0.421197	0.722	0.579	2.55776e-43	N-CNT	MA0890.1	GBX2
MA0722.1	3.4901e-45	0.387516	0.583	0.429	1.87419e-42	N-CNT	MA0722.1	VAX1
MA0871.1	4.10529e-45	0.429157	0.682	0.535	2.20454e-42	N-CNT	MA0871.1	TFEC
MA0903.1	5.18213e-41	0.365132	0.65	0.494	2.78281e-38	N-CNT	MA0903.1	HOXB3
MA0612.1	5.49752e-41	0.373325	0.677	0.529	2.95217e-38	N-CNT	MA0612.1	EMX1
MA0634.1	1.16758e-39	0.342473	0.734	0.608	6.26993e-37	N-CNT	MA0634.1	ALX3
MA0666.1	1.52001e-39	0.364471	0.755	0.628	8.16246e-37	N-CNT	MA0666.1	MSX1
MA0708.1	1.52001e-39	0.364471	0.755	0.628	8.16246e-37	N-CNT	MA0708.1	MSX2
MA0876.1	1.52001e-39	0.364471	0.755	0.628	8.16246e-37	N-CNT	MA0876.1	BSX
MA0132.2	2.24722e-38	0.360655	0.672	0.535	1.20676e-35	N-CNT	MA0132.2	PDX1
MA0725.1	3.05852e-38	0.360044	0.573	0.436	1.64243e-35	N-CNT	MA0725.1	VSX1
MA0726.1	3.05852e-38	0.360044	0.573	0.436	1.64243e-35	N-CNT	MA0726.1	VSX2
MA0909.1	3.60529e-38	0.323787	0.807	0.696	1.93604e-35	N-CNT	MA0909.1	HOXD13
MA0618.1	5.26311e-36	0.33401	0.613	0.476	2.82629e-33	N-CNT	MA0618.1	LBX1
MA0710.1	5.62667e-33	0.337795	0.621	0.497	3.02152e-30	N-CNT	MA0710.1	NOTO
MA0258.2	3.12163e-32	0.413004	0.647	0.51	1.67631e-29	N-CNT	MA0258.2	ESR2
MA0723.1	5.85427e-32	0.324082	0.658	0.534	3.14374e-29	N-CNT	MA0723.1	VAX2
MA0730.1	1.14236e-31	0.405921	0.619	0.482	6.13447e-29	N-CNT	MA0730.1	RARA(var.2)
MA0017.2	2.18987e-31	0.384364	0.497	0.379	1.17596e-28	N-CNT	MA0017.2	NR2F1
MA0706.1	2.64883e-31	0.307173	0.685	0.561	1.42242e-28	N-CNT	MA0706.1	MEOX2
MA0887.1	2.7827e-31	0.329471	0.628	0.513	1.49431e-28	N-CNT	MA0887.1	EVX1
MA0888.1	4.7559e-31	0.338579	0.648	0.514	2.55392e-28	N-CNT	MA0888.1	EVX2
MA0052.1	1.18591e-30	0.315682	0.733	0.616	6.36831e-28	N-CNT	MA0052.1	MEF2A
MA0642.1	2.22138e-30	0.313686	0.747	0.637	1.19288e-27	N-CNT	MA0642.1	EN2
MA0675.1	8.21815e-30	0.302484	0.674	0.555	4.41314e-27	N-CNT	MA0675.1	NKX6-2
MA0875.1	1.67044e-29	0.314938	0.765	0.655	8.97029e-27	N-CNT	MA0875.1	BARX1
MA0526.2	1.86368e-28	0.361549	0.617	0.502	1.00079e-25	N-CNT	MA0526.2	USF2
MA0068.2	5.27986e-28	0.308806	0.589	0.47	2.83528e-25	N-CNT	MA0068.2	PAX4
MA0892.1	1.67216e-27	0.293555	0.672	0.573	8.97949e-25	N-CNT	MA0892.1	GSX1
MA0901.1	3.31672e-27	0.275162	0.832	0.737	1.78108e-24	N-CNT	MA0901.1	HOXB13
MA0713.1	6.17846e-27	0.278972	0.701	0.579	3.31784e-24	N-CNT	MA0713.1	PHOX2A
MA0793.1	7.93983e-27	0.288527	0.689	0.567	4.26369e-24	N-CNT	MA0793.1	POU6F2
MA1150.1	1.95245e-25	0.309509	0.624	0.505	1.04847e-22	N-CNT	MA1150.1	RORB
MA0058.2	2.96016e-25	0.378446	0.628	0.503	1.5896e-22	N-CNT	MA0058.2	MAX
MA0258.1	7.31362e-25	0.387843	0.609	0.492	3.92741e-22	N-CNT	MA0258.1	ESR2
MA0072.1	9.46947e-25	0.293143	0.516	0.411	5.0851e-22	N-CNT	MA0072.1	RORA(var.2)
MA0159.1	1.30234e-24	0.337242	0.622	0.503	6.99358e-22	N-CNT	MA0159.1	RARA::RXRA
MA0464.2	4.25145e-24	0.304801	0.679	0.584	2.28303e-21	N-CNT	MA0464.2	BHLHE40
MA0692.1	6.00738e-24	0.320739	0.659	0.547	3.22596e-21	N-CNT	MA0692.1	TFEB
MA0027.2	1.11687e-23	0.287293	0.698	0.594	5.99759e-21	N-CNT	MA0027.2	EN1
MA0472.2	1.39988e-23	0.256576	0.766	0.69	7.51737e-21	N-CNT	MA0472.2	EGR2
MA0878.1	1.49877e-23	0.268614	0.804	0.714	8.04839e-21	N-CNT	MA0878.1	CDX1
MA0882.1	1.83384e-23	0.260464	0.695	0.597	9.84773e-21	N-CNT	MA0882.1	DLX6
MA0899.1	2.57546e-23	0.26856	0.853	0.768	1.38302e-20	N-CNT	MA0899.1	HOXA10
MA0066.1	7.40173e-22	0.345588	0.599	0.495	3.97473e-19	N-CNT	MA0066.1	PPARG
MA0650.1	6.10123e-21	0.243561	0.818	0.728	3.27636e-18	N-CNT	MA0650.1	HOXA13
MA0680.1	7.17311e-21	0.241103	0.652	0.549	3.85196e-18	N-CNT	MA0680.1	PAX7
MA1104.1	2.17941e-20	0.256362	0.793	0.699	1.17035e-17	N-CNT	MA1104.1	GATA6
MA1110.1	3.42769e-19	0.269381	0.643	0.541	1.84067e-16	N-CNT	MA1110.1	NR1H4
MA0733.1	8.312e-19	0.20786	0.748	0.664	4.46354e-16	N-CNT	MA0733.1	EGR4
MA0724.1	1.50419e-18	0.244869	0.606	0.507	8.07748e-16	N-CNT	MA0724.1	VENTX
MA0162.3	1.74695e-18	0.209545	0.765	0.711	9.38113e-16	N-CNT	MA0162.3	EGR1
MA0525.1	4.89955e-18	0.292581	0.66	0.557	2.63106e-15	N-CNT	MA0525.1	TP63
MA0831.2	1.2434e-17	0.24411	0.622	0.518	6.67706e-15	N-CNT	MA0831.2	TFE3
MA0112.2	5.08503e-17	0.275855	0.628	0.525	2.73066e-14	N-CNT	MA0112.2	ESR1
MA1149.1	6.22467e-17	0.268957	0.633	0.532	3.34265e-14	N-CNT	MA1149.1	RARA::RXRG
MA0036.2	7.8667e-17	0.238363	0.825	0.764	4.22442e-14	N-CNT	MA0036.2	GATA2
MA0828.1	2.26605e-16	0.243309	0.702	0.614	1.21687e-13	N-CNT	MA0828.1	SREBF2(var.2)
MA0036.3	4.44015e-16	0.232434	0.816	0.745	2.38436e-13	N-CNT	MA0036.3	GATA2
MA0715.1	1.02798e-15	0.203924	0.711	0.642	5.52027e-13	N-CNT	MA0715.1	PROP1
MA0907.1	1.33213e-15	0.21592	0.662	0.584	7.15353e-13	N-CNT	MA0907.1	HOXC13
MA1151.1	1.28934e-14	0.213795	0.552	0.461	6.92374e-12	N-CNT	MA1151.1	RORC
MA0465.1	1.74701e-14	0.209543	0.825	0.765	9.38147e-12	N-CNT	MA0465.1	CDX2
MA0525.2	2.27392e-14	0.211533	0.583	0.489	1.2211e-11	N-CNT	MA0525.2	TP63
MA0112.1	4.23261e-14	0.224522	0.654	0.568	2.27291e-11	N-CNT	MA0112.1	ESR1
MA0037.3	7.22912e-14	0.214953	0.77	0.694	3.88204e-11	N-CNT	MA0037.3	GATA3
MA0768.1	1.10758e-13	0.211792	0.452	0.384	5.94771e-11	N-CNT	MA0768.1	LEF1
MA0729.1	1.38737e-13	0.236321	0.527	0.449	7.45019e-11	N-CNT	MA0729.1	RARA
MA0074.1	2.8367e-13	0.21374	0.525	0.441	1.52331e-10	N-CNT	MA0074.1	RXRA::VDR
MA1421.1	7.65522e-13	0.208664	0.318	0.27	4.11085e-10	N-CNT	MA1421.1	TCF7L1
MA0158.1	8.66281e-13	0.186783	0.606	0.517	4.65193e-10	N-CNT	MA0158.1	HOXA5
MA0674.1	1.26323e-12	0.180764	0.647	0.558	6.78352e-10	N-CNT	MA0674.1	NKX6-1
MA0037.2	2.4939e-12	0.202525	0.772	0.703	1.33922e-09	N-CNT	MA0037.2	GATA3
MA0504.1	5.16331e-12	0.199354	0.315	0.265	2.7727e-09	N-CNT	MA0504.1	NR2C2
MA0145.3	1.54188e-11	0.204433	0.864	0.827	8.27987e-09	N-CNT	MA0145.3	TFCP2
MA0112.3	1.67438e-11	0.211574	0.59	0.516	8.99142e-09	N-CNT	MA0112.3	ESR1
MA0766.1	2.88302e-11	0.184333	0.794	0.731	1.54818e-08	N-CNT	MA0766.1	GATA5
MA0732.1	5.45166e-11	0.143366	0.746	0.702	2.92754e-08	N-CNT	MA0732.1	EGR3
MA0786.1	1.56697e-10	0.174895	0.796	0.744	8.41465e-08	N-CNT	MA0786.1	POU3F1
MA0780.1	1.61931e-10	0.163993	0.686	0.62	8.6957e-08	N-CNT	MA0780.1	PAX3
MA0906.1	1.82889e-10	0.182016	0.677	0.611	9.82116e-08	N-CNT	MA0906.1	HOXC12
MA0052.3	2.51519e-10	0.160359	0.688	0.633	1.35066e-07	N-CNT	MA0052.3	MEF2A
MA0660.1	3.17878e-10	0.164191	0.69	0.632	1.70701e-07	N-CNT	MA0660.1	MEF2B
MA0636.1	5.6237e-10	0.192613	0.655	0.599	3.01993e-07	N-CNT	MA0636.1	BHLHE41
MA0792.1	6.76706e-10	0.171684	0.694	0.635	3.63391e-07	N-CNT	MA0792.1	POU5F1B
MA0106.2	1.54647e-09	0.200272	0.642	0.56	8.30457e-07	N-CNT	MA0106.2	TP53
MA0122.2	1.58981e-09	0.161079	0.605	0.532	8.53729e-07	N-CNT	MA0122.2	NKX3-2
MA0496.1	2.89098e-09	0.18703	0.468	0.413	1.55246e-06	N-CNT	MA0496.1	MAFK
MA0914.1	4.77267e-09	0.158516	0.667	0.608	2.56292e-06	N-CNT	MA0914.1	ISL2
MA0115.1	4.94682e-09	0.210207	0.193	0.155	2.65644e-06	N-CNT	MA0115.1	NR1H2::RXRA
MA0861.1	5.1948e-09	0.187537	0.629	0.566	2.78961e-06	N-CNT	MA0861.1	TP73
MA0043.2	1.1148e-08	0.151594	0.594	0.534	5.98646e-06	N-CNT	MA0043.2	HLF
MA0032.1	1.18715e-08	0.166893	0.687	0.639	6.375e-06	N-CNT	MA0032.1	FOXC1
MA0712.1	1.76549e-08	0.145339	0.527	0.464	9.48067e-06	N-CNT	MA0712.1	OTX2
MA1102.1	2.50039e-08	0.106434	0.679	0.627	1.34271e-05	N-CNT	MA1102.1	CTCFL
MA0664.1	3.09446e-08	0.156783	0.571	0.514	1.66173e-05	N-CNT	MA0664.1	MLXIPL
MA0784.1	3.58732e-08	0.132959	0.7	0.641	1.92639e-05	N-CNT	MA0784.1	POU1F1
MA1124.1	3.60522e-08	0.148321	0.612	0.549	1.93601e-05	N-CNT	MA1124.1	ZNF24
MA0610.1	8.4093e-08	0.15722	0.629	0.579	4.51579e-05	N-CNT	MA0610.1	DMRT3
MA0773.1	1.69458e-07	0.136993	0.695	0.651	9.09989e-05	N-CNT	MA0773.1	MEF2D
MA0495.1	3.56779e-07	0.163234	0.501	0.441	0.00019159	N-CNT	MA0495.1	MAFF
MA0077.1	5.3339e-07	0.150034	0.525	0.468	0.00028643	N-CNT	MA0077.1	SOX9
MA0817.1	5.79827e-07	0.134009	0.573	0.508	0.000311367	N-CNT	MA0817.1	BHLHE23
MA1119.1	1.85725e-06	0.136828	0.712	0.651	0.000997341	N-CNT	MA1119.1	SIX2
MA0737.1	3.43601e-06	0.135456	0.588	0.541	0.00184514	N-CNT	MA0737.1	GLIS3
MA0259.1	3.78169e-06	0.139897	0.594	0.551	0.00203077	N-CNT	MA0259.1	ARNT::HIF1A
MA0691.1	8.4327e-06	0.15111	0.538	0.486	0.00452836	N-CNT	MA0691.1	TFAP4
MA0100.3	9.26685e-06	0.12316	0.59	0.539	0.0049763	N-CNT	MA0100.3	MYB
MA0785.1	1.03999e-05	0.126038	0.749	0.692	0.00558472	N-CNT	MA0785.1	POU2F1
MA0679.1	1.37567e-05	0.110549	0.611	0.567	0.00738735	N-CNT	MA0679.1	ONECUT1
MA0613.1	1.5242e-05	0.107488	0.571	0.524	0.00818494	N-CNT	MA0613.1	FOXG1
MA0789.1	2.25517e-05	0.111928	0.679	0.635	0.0121103	N-CNT	MA0789.1	POU3F4
MA0823.1	3.40458e-05	0.134342	0.556	0.506	0.0182826	N-CNT	MA0823.1	HEY1
MA0826.1	3.9587e-05	0.11363	0.519	0.48	0.0212582	N-CNT	MA0826.1	OLIG1
MA0651.1	4.27083e-05	0.11486	0.642	0.585	0.0229343	N-CNT	MA0651.1	HOXC11
MA0058.3	4.63087e-05	0.118215	0.55	0.513	0.0248678	N-CNT	MA0058.3	MAX
MA0058.1	5.64308e-05	0.126636	0.561	0.523	0.0303034	N-CNT	MA0058.1	MAX
MA0150.1	5.94042e-05	0.136122	0.742	0.703	0.0319	N-CNT	MA0150.1	NFE2L2
MA0052.2	6.0837e-05	0.103469	0.64	0.603	0.0326695	N-CNT	MA0052.2	MEF2A
MA0774.1	6.23782e-05	0.113467	0.504	0.475	0.0334971	N-CNT	MA0774.1	MEIS2
MA0665.1	7.4282e-05	0.120623	0.653	0.601	0.0398894	N-CNT	MA0665.1	MSC
MA0667.1	8.52851e-05	0.10627	0.585	0.519	0.0457981	N-CNT	MA0667.1	MYF6
MA0714.1	8.55907e-05	0.119156	0.539	0.504	0.0459622	N-CNT	MA0714.1	PITX3
MA1105.1	0.000114815	0.106642	0.843	0.826	0.0616558	N-CNT	MA1105.1	GRHL2
MA0479.1	0.00012897	0.10554	0.581	0.533	0.0692566	N-CNT	MA0479.1	FOXH1
MA0855.1	0.000141579	0.144727	0.185	0.158	0.0760279	N-CNT	MA0855.1	RXRB
MA0842.1	0.000150328	0.127744	0.526	0.501	0.0807261	N-CNT	MA0842.1	NRL
MA0140.2	0.000169008	0.107182	0.624	0.58	0.0907575	N-CNT	MA0140.2	GATA1::TAL1
MA0649.1	0.000348097	0.121094	0.534	0.498	0.186928	N-CNT	MA0649.1	HEY2
MA0891.1	0.000380084	0.10659	0.559	0.519	0.204105	N-CNT	MA0891.1	GSC2
MA0856.1	0.000515269	0.139495	0.169	0.143	0.2767	N-CNT	MA0856.1	RXRG
MA0783.1	0.000541025	0.119437	0.616	0.574	0.29053	N-CNT	MA0783.1	PKNOX2
MA0648.1	0.00072742	0.104541	0.557	0.522	0.390625	N-CNT	MA0648.1	GSC
MA1155.1	0.000909018	0.105524	0.586	0.534	0.488143	N-CNT	MA1155.1	ZSCAN4
MA0083.3	0.000949276	0.101598	0.647	0.621	0.509761	N-CNT	MA0083.3	SRF
MA0059.1	0.00102206	0.11394	0.571	0.544	0.548848	N-CNT	MA0059.1	MAX::MYC
MA1148.1	0.0011491	0.110882	0.316	0.282	0.617065	N-CNT	MA1148.1	PPARA::RXRA
MA0065.1	0.00144658	0.11583	0.163	0.155	0.776812	N-CNT	MA0065.1	PPARG::RXRA
MA0501.1	0.00376815	0.102054	0.749	0.707	1	N-CNT	MA0501.1	MAF::NFE2
MA0018.2	6.02178e-131	0.825024	0.87	0.696	3.23369e-128	N-PC	MA0018.2	CREB1
MA0018.1	9.69462e-106	0.707894	0.864	0.7	5.20601e-103	N-PC	MA0018.1	CREB1
MA0506.1	3.88778e-46	0.348424	0.711	0.554	2.08774e-43	N-PC	MA0506.1	NRF1
MA1143.1	1.71153e-43	0.443312	0.801	0.688	9.19091e-41	N-PC	MA1143.1	FOSL1::JUND(var.2)
MA1140.1	5.73712e-38	0.404377	0.797	0.675	3.08083e-35	N-PC	MA1140.1	JUNB(var.2)
MA1129.1	5.3905e-29	0.345358	0.757	0.657	2.8947e-26	N-PC	MA1129.1	FOSL1::JUN(var.2)
MA0748.1	1.51069e-27	0.293446	0.66	0.544	8.11239e-25	N-PC	MA0748.1	YY2
MA0834.1	4.09357e-26	0.330139	0.76	0.664	2.19825e-23	N-PC	MA0834.1	ATF7
MA0862.1	4.92492e-22	0.273943	0.634	0.518	2.64468e-19	N-PC	MA0862.1	GMEB2
MA0765.1	5.17642e-22	0.264938	0.685	0.566	2.77974e-19	N-PC	MA0765.1	ETV5
MA0473.2	4.13564e-20	0.25983	0.819	0.702	2.22084e-17	N-PC	MA0473.2	ELF1
MA0024.1	4.76874e-20	0.265643	0.671	0.563	2.56081e-17	N-PC	MA0024.1	E2F1
MA1133.1	6.6248e-19	0.261055	0.751	0.658	3.55752e-16	N-PC	MA1133.1	JUN::JUNB(var.2)
MA0024.3	3.18477e-18	0.23596	0.589	0.493	1.71022e-15	N-PC	MA0024.3	E2F1
MA0686.1	4.37867e-16	0.219738	0.669	0.575	2.35135e-13	N-PC	MA0686.1	SPDEF
MA1125.1	5.98949e-16	0.160301	0.633	0.524	3.21636e-13	N-PC	MA1125.1	ZNF384
MA0060.1	7.23866e-16	0.208169	0.523	0.417	3.88716e-13	N-PC	MA0060.1	NFYA
MA0076.1	1.52191e-15	0.219194	0.677	0.583	8.17266e-13	N-PC	MA0076.1	ELK4
MA0028.2	1.91177e-15	0.214594	0.661	0.567	1.02662e-12	N-PC	MA0028.2	ELK1
MA0764.1	1.17547e-13	0.207528	0.655	0.566	6.31225e-11	N-PC	MA0764.1	ETV4
MA0759.1	1.47191e-13	0.202913	0.67	0.569	7.90418e-11	N-PC	MA0759.1	ELK3
MA0641.1	1.0885e-12	0.195077	0.794	0.686	5.84527e-10	N-PC	MA0641.1	ELF4
MA0028.1	1.89309e-12	0.18454	0.7	0.594	1.01659e-09	N-PC	MA0028.1	ELK1
MA0470.1	3.94324e-12	0.13195	0.705	0.62	2.11752e-09	N-PC	MA0470.1	E2F4
MA1139.1	4.83708e-12	0.21571	0.769	0.698	2.59751e-09	N-PC	MA1139.1	FOSL2::JUNB(var.2)
MA0761.1	5.48797e-12	0.1937	0.652	0.565	2.94704e-09	N-PC	MA0761.1	ETV1
MA1127.1	6.9566e-12	0.212144	0.775	0.712	3.73569e-09	N-PC	MA1127.1	FOSB::JUN
MA0080.1	1.27098e-11	0.132708	0.775	0.686	6.82519e-09	N-PC	MA0080.1	SPI1
MA0098.1	1.27098e-11	0.132708	0.775	0.686	6.82519e-09	N-PC	MA0098.1	ETS1
MA0763.1	5.34959e-11	0.184342	0.657	0.58	2.87273e-08	N-PC	MA0763.1	ETV3
MA0076.2	1.0563e-08	0.140841	0.784	0.69	5.67234e-06	N-PC	MA0076.2	ELK4
MA0527.1	6.73773e-08	0.137481	0.629	0.563	3.61816e-05	N-PC	MA0527.1	ZBTB33
MA0740.1	1.4741e-07	0.101417	0.678	0.614	7.91592e-05	N-PC	MA0740.1	KLF14
MA0510.2	1.77178e-07	0.150769	0.819	0.777	9.51446e-05	N-PC	MA0510.2	RFX5
MA0598.2	4.49531e-07	0.116348	0.825	0.732	0.000241398	N-PC	MA0598.2	EHF
MA0639.1	4.70533e-07	0.134078	0.579	0.524	0.000252676	N-PC	MA0639.1	DBP
MA0835.1	1.20557e-06	0.134308	0.723	0.635	0.000647389	N-PC	MA0835.1	BATF3
MA0798.1	4.19806e-06	0.126824	0.779	0.744	0.00225436	N-PC	MA0798.1	RFX3
MA0060.2	4.8551e-06	0.108033	0.488	0.435	0.00260719	N-PC	MA0060.2	NFYA
MA0060.3	1.04875e-05	0.11044	0.494	0.436	0.00563179	N-PC	MA0060.3	NFYA
MA0637.1	1.65006e-05	0.108227	0.575	0.537	0.00886084	N-PC	MA0637.1	CENPB
MA0156.2	2.35481e-05	0.125797	0.615	0.565	0.0126453	N-PC	MA0156.2	FEV
MA0131.2	5.04881e-05	0.10166	0.568	0.52	0.0271121	N-PC	MA0131.2	HINFP
MA0749.1	7.22626e-05	0.117477	0.577	0.545	0.038805	N-PC	MA0749.1	ZBED1
MA0600.2	0.000105426	0.103833	0.788	0.753	0.0566136	N-PC	MA0600.2	RFX2
MA0080.2	0	1.84438	0.959	0.643	0	PKD-CDC	MA0080.2	SPI1
MA0473.1	0	1.6507	0.958	0.663	0	PKD-CDC	MA0473.1	ELF1
MA0475.1	1.19416e-275	1.37791	0.948	0.66	6.41264e-273	PKD-CDC	MA0475.1	FLI1
MA0136.2	3.39827e-274	1.58338	0.961	0.708	1.82487e-271	PKD-CDC	MA0136.2	ELF5
MA0156.1	1.90562e-272	1.64454	0.948	0.678	1.02332e-269	PKD-CDC	MA0156.1	FEV
MA0598.1	1.1325e-267	1.30206	0.896	0.519	6.08151e-265	PKD-CDC	MA0598.1	EHF
MA0462.1	9.02168e-254	2.87259	0.957	0.676	4.84464e-251	PKD-CDC	MA0462.1	BATF::JUN
MA0489.1	4.68095e-243	3.49056	0.961	0.719	2.51367e-240	PKD-CDC	MA0489.1	JUN(var.2)
MA0081.1	4.92663e-241	1.12583	0.852	0.431	2.6456e-238	PKD-CDC	MA0081.1	SPIB
MA1101.1	3.95628e-240	2.39455	0.961	0.641	2.12452e-237	PKD-CDC	MA1101.1	BACH2
MA0105.3	6.22848e-239	1.4176	0.891	0.552	3.34469e-236	PKD-CDC	MA0105.3	NFKB1
MA0099.2	1.68764e-236	3.30825	0.963	0.742	9.06265e-234	PKD-CDC	MA0099.2	FOS::JUN
MA1128.1	5.41229e-235	3.55265	0.962	0.736	2.9064e-232	PKD-CDC	MA1128.1	FOSL1::JUN
MA1141.1	2.04711e-234	3.601	0.962	0.729	1.0993e-231	PKD-CDC	MA1141.1	FOS::JUND
MA0476.1	1.07296e-233	3.43738	0.961	0.716	5.76177e-231	PKD-CDC	MA0476.1	FOS
MA1130.1	1.87164e-233	3.56437	0.962	0.735	1.00507e-230	PKD-CDC	MA1130.1	FOSL2::JUN
MA0101.1	3.92681e-233	1.39986	0.894	0.55	2.10869e-230	PKD-CDC	MA0101.1	REL
MA0490.1	8.34517e-232	3.53655	0.962	0.732	4.48136e-229	PKD-CDC	MA0490.1	JUNB
MA0655.1	5.8652e-230	3.08882	0.965	0.721	3.14961e-227	PKD-CDC	MA0655.1	JDP2
MA1138.1	7.69734e-230	3.44741	0.962	0.735	4.13347e-227	PKD-CDC	MA1138.1	FOSL2::JUNB
MA1142.1	5.85937e-229	3.36578	0.965	0.745	3.14648e-226	PKD-CDC	MA1142.1	FOSL1::JUND
MA0491.1	3.51719e-228	3.46779	0.963	0.738	1.88873e-225	PKD-CDC	MA0491.1	JUND
MA1134.1	3.15803e-227	3.46929	0.961	0.739	1.69586e-224	PKD-CDC	MA1134.1	FOS::JUNB
MA1144.1	6.04808e-227	3.43578	0.963	0.741	3.24782e-224	PKD-CDC	MA1144.1	FOSL2::JUND
MA1137.1	8.0027e-227	3.41436	0.962	0.737	4.29745e-224	PKD-CDC	MA1137.1	FOSL1::JUNB
MA0107.1	8.78727e-227	1.33907	0.878	0.534	4.71877e-224	PKD-CDC	MA0107.1	RELA
MA0099.3	1.59014e-225	3.39513	0.964	0.739	8.53906e-223	PKD-CDC	MA0099.3	FOS::JUN
MA0478.1	7.06318e-225	3.39988	0.963	0.749	3.79293e-222	PKD-CDC	MA0478.1	FOSL2
MA0477.1	1.42603e-224	3.41313	0.961	0.742	7.6578e-222	PKD-CDC	MA0477.1	FOSL1
MA0105.1	2.19334e-222	1.41089	0.874	0.501	1.17783e-219	PKD-CDC	MA0105.1	NFKB1
MA1135.1	1.68073e-220	3.33384	0.963	0.746	9.02554e-218	PKD-CDC	MA1135.1	FOSB::JUNB
MA1132.1	1.78005e-220	2.81223	0.965	0.767	9.55886e-218	PKD-CDC	MA1132.1	JUN::JUNB
MA0841.1	1.35524e-217	2.73814	0.955	0.706	7.27765e-215	PKD-CDC	MA0841.1	NFE2
MA0640.1	9.72986e-211	1.26393	0.951	0.736	5.22494e-208	PKD-CDC	MA0640.1	ELF3
MA0501.11	6.49986e-198	1.78109	0.946	0.653	3.49043e-195	PKD-CDC	MA0501.1	MAF::NFE2
MA0137.2	1.66426e-194	1.07167	0.855	0.515	8.93709e-192	PKD-CDC	MA0137.2	STAT1
MA0137.3	1.84092e-193	1.06251	0.85	0.494	9.88575e-191	PKD-CDC	MA0137.3	STAT1
MA0144.2	6.94128e-188	1.02623	0.821	0.486	3.72747e-185	PKD-CDC	MA0144.2	STAT3
MA0090.1	1.23408e-187	1.29615	0.774	0.402	6.62701e-185	PKD-CDC	MA0090.1	TEAD1
MA0080.4	1.37062e-181	0.945365	0.896	0.618	7.36021e-179	PKD-CDC	MA0080.4	SPI1
MA0090.2	4.86593e-180	1.25585	0.778	0.395	2.613e-177	PKD-CDC	MA0090.2	TEAD1
MA0528.1	3.70885e-178	0.506376	0.774	0.409	1.99165e-175	PKD-CDC	MA0528.1	ZNF263
MA0645.1	5.61711e-177	1.00763	0.894	0.626	3.01639e-174	PKD-CDC	MA0645.1	ETV6
MA0808.1	8.43725e-177	1.29966	0.768	0.394	4.5308e-174	PKD-CDC	MA0808.1	TEAD3
MA0598.21	8.12177e-176	1.11901	0.933	0.71	4.36139e-173	PKD-CDC	MA0598.2	EHF
MA0687.1	2.02025e-173	0.889723	0.864	0.562	1.08488e-170	PKD-CDC	MA0687.1	SPIC
MA0149.1	6.9618e-173	0.731397	0.809	0.466	3.73849e-170	PKD-CDC	MA0149.1	EWSR1-FLI1
MA0809.1	3.05531e-172	1.25658	0.767	0.413	1.6407e-169	PKD-CDC	MA0809.1	TEAD4
MA1121.1	7.55452e-163	1.20803	0.785	0.449	4.05678e-160	PKD-CDC	MA1121.1	TEAD2
MA0495.2	8.07954e-163	1.11711	0.789	0.455	4.33871e-160	PKD-CDC	MA0495.2	MAFF
MA0039.3	5.56095e-160	1.04694	0.844	0.536	2.98623e-157	PKD-CDC	MA0039.3	KLF4
MA0496.2	6.30797e-153	1.07391	0.74	0.409	3.38738e-150	PKD-CDC	MA0496.2	MAFK
MA0102.3	9.75486e-152	0.894132	0.75	0.414	5.23836e-149	PKD-CDC	MA0102.3	CEBPA
MA0599.1	5.53533e-147	0.487634	0.855	0.622	2.97247e-144	PKD-CDC	MA0599.1	KLF5
MA0511.1	1.51206e-145	1.00312	0.813	0.491	8.11977e-143	PKD-CDC	MA0511.1	RUNX2
MA1107.1	1.36519e-144	0.797323	0.87	0.624	7.33107e-142	PKD-CDC	MA1107.1	KLF9
MA0056.1	1.40897e-140	0.43312	0.766	0.45	7.56615e-138	PKD-CDC	MA0056.1	MZF1
MA1100.1	9.26456e-139	0.816007	0.806	0.493	4.97507e-136	PKD-CDC	MA1100.1	ASCL1
MA0161.1	3.66913e-137	0.703475	0.731	0.385	1.97033e-134	PKD-CDC	MA0161.1	NFIC
MA0105.2	1.74632e-136	0.95588	0.819	0.546	9.37772e-134	PKD-CDC	MA0105.2	NFKB1
MA0154.2	1.15791e-135	0.877809	0.773	0.445	6.21799e-133	PKD-CDC	MA0154.2	EBF1
MA0150.11	4.06329e-132	1.13784	0.904	0.66	2.18199e-129	PKD-CDC	MA0150.1	NFE2L2
MA0137.1	2.14778e-130	0.719192	0.842	0.578	1.15336e-127	PKD-CDC	MA0137.1	STAT1
MA0488.1	1.46734e-129	0.99932	0.833	0.552	7.87964e-127	PKD-CDC	MA0488.1	JUN
MA0641.11	3.66313e-126	0.859584	0.876	0.674	1.9671e-123	PKD-CDC	MA0641.1	ELF4
MA0073.1	6.76186e-126	0.669772	0.841	0.559	3.63112e-123	PKD-CDC	MA0073.1	RREB1
MA0778.1	2.17185e-125	0.90626	0.794	0.531	1.16628e-122	PKD-CDC	MA0778.1	NFKB2
MA1114.1	2.59925e-125	0.953298	0.805	0.518	1.39579e-122	PKD-CDC	MA1114.1	PBX3
MA0154.3	5.00542e-125	0.915618	0.755	0.473	2.68791e-122	PKD-CDC	MA0154.3	EBF1
MA0750.2	6.8929e-122	0.722392	0.904	0.71	3.70148e-119	PKD-CDC	MA0750.2	ZBTB7A
MA0130.1	1.24084e-118	0.720565	0.772	0.483	6.66334e-116	PKD-CDC	MA0130.1	ZNF354C
MA1155.11	3.5366e-117	0.894058	0.767	0.488	1.89916e-114	PKD-CDC	MA1155.1	ZSCAN4
MA1123.1	6.38291e-117	0.974168	0.745	0.455	3.42762e-114	PKD-CDC	MA1123.1	TWIST1
MA0805.1	6.84193e-117	0.896611	0.8	0.525	3.67412e-114	PKD-CDC	MA0805.1	TBX1
MA0119.1	1.70471e-116	0.937125	0.707	0.415	9.1543e-114	PKD-CDC	MA0119.1	NFIC::TLX1
MA0510.1	9.20811e-116	0.785962	0.806	0.555	4.94475e-113	PKD-CDC	MA0510.1	RFX5
MA1117.1	9.59957e-115	0.789113	0.774	0.493	5.15497e-112	PKD-CDC	MA1117.1	RELB
MA0048.1	7.66848e-114	0.772719	0.753	0.45	4.11797e-111	PKD-CDC	MA0048.1	NHLH1
MA1109.1	4.92163e-113	0.953716	0.728	0.449	2.64291e-110	PKD-CDC	MA1109.1	NEUROD1
MA0698.1	5.72385e-113	0.940751	0.784	0.502	3.07371e-110	PKD-CDC	MA0698.1	ZBTB18
MA0048.2	1.46557e-112	0.792726	0.771	0.474	7.87009e-110	PKD-CDC	MA0048.2	NHLH1
MA0653.1	3.41567e-112	0.723403	0.818	0.577	1.83422e-109	PKD-CDC	MA0653.1	IRF9
MA0442.1	4.60118e-111	0.556003	0.609	0.32	2.47084e-108	PKD-CDC	MA0442.1	SOX10
MA0050.2	1.57806e-110	0.508846	0.823	0.565	8.4742e-108	PKD-CDC	MA0050.2	IRF1
MA0138.2	6.86684e-109	0.768935	0.696	0.399	3.68749e-106	PKD-CDC	MA0138.2	REST
MA0106.1	2.3903e-108	0.827681	0.742	0.454	1.28359e-105	PKD-CDC	MA0106.1	TP53
MA1116.1	9.18293e-108	0.710574	0.787	0.526	4.93123e-105	PKD-CDC	MA1116.1	RBPJ
MA0508.1	1.10128e-107	0.610999	0.777	0.536	5.91385e-105	PKD-CDC	MA0508.1	PRDM1
MA1418.1	2.07655e-107	0.651396	0.835	0.612	1.11511e-104	PKD-CDC	MA1418.1	IRF3
MA0524.1	2.41836e-107	0.647051	0.823	0.561	1.29866e-104	PKD-CDC	MA0524.1	TFAP2C
MA0762.1	2.5423e-107	0.727115	0.824	0.606	1.36522e-104	PKD-CDC	MA0762.1	ETV2
MA0517.1	9.7948e-106	0.589249	0.818	0.593	5.25981e-103	PKD-CDC	MA0517.1	STAT1::STAT2
MA0731.1	1.04296e-105	0.746074	0.819	0.572	5.60069e-103	PKD-CDC	MA0731.1	BCL6B
MA0138.1	1.16793e-105	0.706469	0.689	0.407	6.27179e-103	PKD-CDC	MA0138.1	REST
MA0103.3	8.75334e-105	0.751197	0.876	0.677	4.70054e-102	PKD-CDC	MA0103.3	ZEB1
MA0103.2	2.13976e-104	0.804984	0.909	0.728	1.14905e-101	PKD-CDC	MA0103.2	ZEB1
MA0807.1	5.87536e-102	0.843861	0.796	0.547	3.15507e-99	PKD-CDC	MA0807.1	TBX5
MA0671.1	3.22977e-101	0.830916	0.692	0.415	1.73439e-98	PKD-CDC	MA0671.1	NFIX
MA0801.1	4.82887e-100	0.840533	0.8	0.563	2.59311e-97	PKD-CDC	MA0801.1	MGA
MA0803.1	4.82887e-100	0.840533	0.8	0.563	2.59311e-97	PKD-CDC	MA0803.1	TBX15
MA0691.11	9.0176e-100	0.833334	0.722	0.439	4.84245e-97	PKD-CDC	MA0691.1	TFAP4
MA0522.2	2.04047e-98	0.808091	0.867	0.672	1.09573e-95	PKD-CDC	MA0522.2	TCF3
MA0597.1	4.1866e-97	0.715667	0.688	0.41	2.2482e-94	PKD-CDC	MA0597.1	THAP1
MA0513.1	3.23123e-96	0.800648	0.723	0.447	1.73517e-93	PKD-CDC	MA0513.1	SMAD2::SMAD3::SMAD4
MA0161.2	5.04871e-96	0.787213	0.651	0.377	2.71116e-93	PKD-CDC	MA0161.2	NFIC
MA0690.1	6.80761e-96	0.739758	0.715	0.445	3.65569e-93	PKD-CDC	MA0690.1	TBX21
MA0492.1	8.27209e-96	0.836504	0.799	0.56	4.44211e-93	PKD-CDC	MA0492.1	JUND(var.2)
MA0820.1	1.68918e-95	0.793909	0.843	0.612	9.07091e-93	PKD-CDC	MA0820.1	FIGLA
MA1120.1	8.25955e-95	0.756852	0.684	0.414	4.43538e-92	PKD-CDC	MA1120.1	SOX13
MA0091.1	4.61788e-94	0.764683	0.779	0.529	2.4798e-91	PKD-CDC	MA0091.1	TAL1::TCF3
MA0800.1	1.0856e-93	0.727646	0.727	0.473	5.82967e-91	PKD-CDC	MA0800.1	EOMES
MA0051.1	1.73297e-93	0.612471	0.779	0.55	9.30607e-91	PKD-CDC	MA0051.1	IRF2
MA0003.2	1.4186e-92	0.650105	0.798	0.575	7.61786e-90	PKD-CDC	MA0003.2	TFAP2A
MA0007.2	1.99699e-92	0.797218	0.56	0.292	1.07238e-89	PKD-CDC	MA0007.2	AR
MA0652.1	1.94611e-91	0.649264	0.811	0.601	1.04506e-88	PKD-CDC	MA0652.1	IRF8
MA0471.1	3.36653e-91	0.446935	0.738	0.5	1.80783e-88	PKD-CDC	MA0471.1	E2F6
MA0473.21	3.85758e-91	0.699513	0.872	0.7	2.07152e-88	PKD-CDC	MA0473.2	ELF1
MA0076.21	4.59383e-91	0.646974	0.86	0.678	2.46689e-88	PKD-CDC	MA0076.2	ELK4
MA0050.1	5.48035e-91	0.58003	0.792	0.571	2.94295e-88	PKD-CDC	MA0050.1	IRF1
MA0810.1	1.12034e-90	0.563264	0.794	0.574	6.01624e-88	PKD-CDC	MA0810.1	TFAP2A(var.2)
MA0155.1	1.25462e-90	0.652108	0.731	0.477	6.73731e-88	PKD-CDC	MA0155.1	INSM1
MA0148.1	4.25699e-90	0.637452	0.698	0.45	2.28601e-87	PKD-CDC	MA0148.1	FOXA1
MA0003.1	5.86657e-90	0.514228	0.781	0.558	3.15035e-87	PKD-CDC	MA0003.1	TFAP2A
MA0466.1	7.825e-90	0.715729	0.726	0.482	4.20203e-87	PKD-CDC	MA0466.1	CEBPB
MA0797.1	9.17393e-90	0.764596	0.735	0.478	4.9264e-87	PKD-CDC	MA0797.1	TGIF2
MA0814.1	6.21267e-89	0.689442	0.833	0.621	3.3362e-86	PKD-CDC	MA0814.1	TFAP2C(var.2)
MA0148.2	3.66713e-88	0.629892	0.696	0.453	1.96925e-85	PKD-CDC	MA0148.2	FOXA1
MA0524.2	7.38487e-88	0.645862	0.774	0.54	3.96567e-85	PKD-CDC	MA0524.2	TFAP2C
MA0745.1	1.01578e-87	0.751814	0.863	0.673	5.45475e-85	PKD-CDC	MA0745.1	SNAI2
MA0036.1	1.26837e-86	0.385727	0.7	0.457	6.81114e-84	PKD-CDC	MA0036.1	GATA2
MA1124.11	2.69793e-86	0.669185	0.762	0.515	1.44879e-83	PKD-CDC	MA1124.1	ZNF24
MA0079.1	4.48873e-86	0.475582	0.85	0.64	2.41045e-83	PKD-CDC	MA0079.1	SP1
MA0057.1	9.64877e-86	0.586161	0.785	0.545	5.18139e-83	PKD-CDC	MA0057.1	MZF1(var.2)
MA0684.1	2.11373e-85	0.639704	0.74	0.51	1.13507e-82	PKD-CDC	MA0684.1	RUNX3
MA0812.1	2.15432e-85	0.625803	0.823	0.606	1.15687e-82	PKD-CDC	MA0812.1	TFAP2B(var.2)
MA0811.1	9.57895e-85	0.630713	0.789	0.572	5.1439e-82	PKD-CDC	MA0811.1	TFAP2B
MA0775.1	1.16096e-84	0.6816	0.675	0.418	6.23438e-82	PKD-CDC	MA0775.1	MEIS3
MA0689.1	1.25679e-84	0.667269	0.688	0.431	6.74896e-82	PKD-CDC	MA0689.1	TBX20
MA0018.3	4.62718e-84	0.820909	0.843	0.643	2.48479e-81	PKD-CDC	MA0018.3	CREB1
MA0746.1	5.11757e-84	0.374175	0.834	0.662	2.74813e-81	PKD-CDC	MA0746.1	SP3
MA0783.11	7.41119e-84	0.766491	0.774	0.532	3.97981e-81	PKD-CDC	MA0783.1	PKNOX2
MA0738.1	8.80254e-84	0.74591	0.746	0.488	4.72696e-81	PKD-CDC	MA0738.1	HIC2
MA0830.1	6.09997e-83	0.732354	0.858	0.691	3.27568e-80	PKD-CDC	MA0830.1	TCF4
MA0657.1	6.77767e-83	0.585138	0.789	0.581	3.63961e-80	PKD-CDC	MA0657.1	KLF13
MA0148.3	8.1076e-83	0.616925	0.677	0.446	4.35378e-80	PKD-CDC	MA0148.3	FOXA1
MA0782.1	2.27792e-82	0.763045	0.763	0.542	1.22324e-79	PKD-CDC	MA0782.1	PKNOX1
MA0688.1	9.5874e-82	0.660469	0.702	0.475	5.14844e-79	PKD-CDC	MA0688.1	TBX2
MA0106.3	1.95285e-81	0.715833	0.683	0.433	1.04868e-78	PKD-CDC	MA0106.3	TP53
MA0670.1	2.54844e-80	0.693721	0.689	0.443	1.36851e-77	PKD-CDC	MA0670.1	NFIA
MA0824.1	7.17471e-80	0.744266	0.836	0.664	3.85282e-77	PKD-CDC	MA0824.1	ID4
MA0813.1	1.24316e-79	0.607229	0.756	0.544	6.67578e-77	PKD-CDC	MA0813.1	TFAP2B(var.3)
MA0659.1	2.1497e-78	0.681485	0.558	0.325	1.15439e-75	PKD-CDC	MA0659.1	MAFG
MA0495.11	2.35135e-78	0.666468	0.651	0.406	1.26268e-75	PKD-CDC	MA0495.1	MAFF
MA0665.11	3.73994e-78	0.670125	0.788	0.569	2.00835e-75	PKD-CDC	MA0665.1	MSC
MA0080.11	1.35867e-76	0.412666	0.85	0.674	7.29604e-74	PKD-CDC	MA0080.1	SPI1
MA0098.11	1.35867e-76	0.412666	0.85	0.674	7.29604e-74	PKD-CDC	MA0098.1	ETS1
MA0600.1	2.75107e-76	0.585996	0.856	0.678	1.47732e-73	PKD-CDC	MA0600.1	RFX2
MA0595.1	5.41213e-76	0.704563	0.748	0.525	2.90631e-73	PKD-CDC	MA0595.1	SREBF1
MA0796.1	6.69673e-76	0.688418	0.717	0.48	3.59614e-73	PKD-CDC	MA0796.1	TGIF1
MA0486.1	1.0494e-75	0.632017	0.71	0.482	5.63527e-73	PKD-CDC	MA0486.1	HSF1
MA1419.1	1.19983e-75	0.584002	0.801	0.6	6.44311e-73	PKD-CDC	MA1419.1	IRF4
MA1154.1	1.9728e-75	0.610449	0.729	0.519	1.05939e-72	PKD-CDC	MA1154.1	ZNF282
MA0442.2	3.56508e-75	0.593694	0.623	0.388	1.91445e-72	PKD-CDC	MA0442.2	SOX10
MA0009.2	3.62919e-75	0.654488	0.771	0.564	1.94887e-72	PKD-CDC	MA0009.2	T
MA0743.1	8.69916e-75	0.640072	0.796	0.586	4.67145e-72	PKD-CDC	MA0743.1	SCRT1
MA0062.1	2.34123e-74	0.537619	0.793	0.614	1.25724e-71	PKD-CDC	MA0062.1	GABPA
MA0003.3	1.59664e-73	0.536955	0.797	0.591	8.57394e-71	PKD-CDC	MA0003.3	TFAP2A
MA1420.1	2.32046e-73	0.56508	0.735	0.526	1.24609e-70	PKD-CDC	MA1420.1	IRF5
MA0511.2	5.66337e-73	0.575511	0.752	0.53	3.04123e-70	PKD-CDC	MA0511.2	RUNX2
MA1115.1	5.69535e-73	0.543753	0.758	0.543	3.0584e-70	PKD-CDC	MA1115.1	POU5F1
MA0727.1	1.97095e-72	0.698069	0.396	0.193	1.0584e-69	PKD-CDC	MA0727.1	NR3C2
MA0802.1	2.08467e-72	0.634398	0.731	0.512	1.11947e-69	PKD-CDC	MA0802.1	TBR1
MA1113.1	2.14749e-72	0.594815	0.704	0.476	1.1532e-69	PKD-CDC	MA1113.1	PBX2
MA0744.1	3.32058e-72	0.594174	0.782	0.565	1.78315e-69	PKD-CDC	MA0744.1	SCRT2
MA0095.1	5.15179e-72	0.487555	0.662	0.435	2.76651e-69	PKD-CDC	MA0095.1	YY1
MA0833.1	6.82683e-72	0.626312	0.804	0.596	3.66601e-69	PKD-CDC	MA0833.1	ATF4
MA0079.3	1.06022e-71	0.278636	0.77	0.558	5.69338e-69	PKD-CDC	MA0079.3	SP1
MA0741.1	1.51059e-71	0.348516	0.811	0.629	8.11189e-69	PKD-CDC	MA0741.1	KLF16
MA1119.11	1.82156e-71	0.61484	0.813	0.632	9.78179e-69	PKD-CDC	MA1119.1	SIX2
MA0747.1	2.00907e-71	0.370742	0.798	0.631	1.07887e-68	PKD-CDC	MA0747.1	SP8
MA0162.2	2.75935e-71	0.322424	0.826	0.654	1.48177e-68	PKD-CDC	MA0162.2	EGR1
MA0815.1	6.92222e-71	0.558374	0.766	0.561	3.71723e-68	PKD-CDC	MA0815.1	TFAP2C(var.3)
MA1146.1	7.75439e-70	0.630486	0.647	0.412	4.16411e-67	PKD-CDC	MA1146.1	NR1A4::RXRA
MA0088.2	9.88893e-70	0.61646	0.691	0.484	5.31035e-67	PKD-CDC	MA0088.2	ZNF143
MA0752.1	2.06657e-69	0.578728	0.775	0.575	1.10975e-66	PKD-CDC	MA0752.1	ZNF410
MA0667.11	2.31229e-69	0.610384	0.71	0.493	1.2417e-66	PKD-CDC	MA0667.1	MYF6
MA0496.11	3.6863e-69	0.607494	0.611	0.379	1.97954e-66	PKD-CDC	MA0496.1	MAFK
MA0113.3	9.58357e-69	0.685233	0.377	0.191	5.14637e-66	PKD-CDC	MA0113.3	NR3C1
MA1149.11	1.18847e-68	0.634567	0.74	0.52	6.38207e-66	PKD-CDC	MA1149.1	RARA::RXRG
MA0479.11	7.46717e-68	0.574281	0.721	0.499	4.00987e-65	PKD-CDC	MA0479.1	FOXH1
MA0069.1	1.49751e-66	0.563633	0.765	0.567	8.04164e-64	PKD-CDC	MA0069.1	Pax6
MA0113.1	1.65805e-65	0.565715	0.63	0.405	8.90374e-63	PKD-CDC	MA0113.1	NR3C1
MA0523.1	9.65491e-65	0.527435	0.599	0.375	5.18469e-62	PKD-CDC	MA0523.1	TCF7L2
MA1126.1	1.39294e-64	0.618312	0.825	0.638	7.48007e-62	PKD-CDC	MA1126.1	FOS::JUN(var.2)
MA0105.4	6.98663e-64	0.629176	0.767	0.588	3.75182e-61	PKD-CDC	MA0105.4	NFKB1
MA0017.1	6.72764e-63	0.733879	0.196	0.096	3.61274e-60	PKD-CDC	MA0017.1	NR2F1
MA0159.11	3.00376e-62	0.613108	0.713	0.5	1.61302e-59	PKD-CDC	MA0159.1	RARA::RXRA
MA0112.21	3.94748e-62	0.6277	0.72	0.519	2.1198e-59	PKD-CDC	MA0112.2	ESR1
MA0806.1	1.06287e-61	0.637465	0.755	0.552	5.70759e-59	PKD-CDC	MA0806.1	TBX4
MA0066.11	2.02892e-61	0.653444	0.7	0.486	1.08953e-58	PKD-CDC	MA0066.1	PPARG
MA0734.1	2.9208e-61	0.523744	0.71	0.504	1.56847e-58	PKD-CDC	MA0734.1	GLI2
MA0696.1	8.9577e-61	0.497381	0.686	0.466	4.81028e-58	PKD-CDC	MA0696.1	ZIC1
MA0867.1	1.2905e-60	0.504635	0.711	0.495	6.93e-58	PKD-CDC	MA0867.1	SOX4
MA0669.1	1.6151e-60	0.565103	0.713	0.515	8.6731e-58	PKD-CDC	MA0669.1	NEUROG2
MA0596.1	1.96404e-60	0.64045	0.758	0.562	1.05469e-57	PKD-CDC	MA0596.1	SREBF2
MA1152.1	3.469e-60	0.48074	0.636	0.426	1.86285e-57	PKD-CDC	MA1152.1	SOX15
MA0157.1	4.23898e-60	0.525243	0.672	0.471	2.27633e-57	PKD-CDC	MA0157.1	FOXO3
MA0163.1	1.01728e-59	0.436795	0.732	0.537	5.46278e-57	PKD-CDC	MA0163.1	PLAG1
MA0751.1	2.2301e-59	0.477939	0.649	0.442	1.19756e-56	PKD-CDC	MA0751.1	ZIC4
MA0258.11	2.96242e-59	0.673884	0.703	0.488	1.59082e-56	PKD-CDC	MA0258.1	ESR2
MA1145.1	1.02112e-58	0.624735	0.799	0.63	5.4834e-56	PKD-CDC	MA1145.1	FOSL2::JUND(var.2)
MA0083.2	1.95106e-58	0.536112	0.742	0.581	1.04772e-55	PKD-CDC	MA0083.2	SRF
MA0504.11	2.60876e-58	0.500472	0.438	0.237	1.40091e-55	PKD-CDC	MA0504.1	NR2C2
MA0872.1	1.00347e-56	0.487773	0.73	0.544	5.38861e-54	PKD-CDC	MA0872.1	TFAP2A(var.3)
MA0083.1	6.8567e-56	0.523395	0.704	0.518	3.68205e-53	PKD-CDC	MA0083.1	SRF
MA0730.11	4.0014e-55	0.629017	0.699	0.486	2.14875e-52	PKD-CDC	MA0730.1	RARA(var.2)
MA0498.2	8.11421e-55	0.487288	0.555	0.347	4.35733e-52	PKD-CDC	MA0498.2	MEIS1
MA1118.1	2.30616e-54	0.507686	0.796	0.638	1.23841e-51	PKD-CDC	MA1118.1	SIX1
MA0865.1	2.62979e-54	0.456459	0.731	0.541	1.4122e-51	PKD-CDC	MA0865.1	E2F8
MA0866.1	4.62538e-54	0.46967	0.648	0.455	2.48383e-51	PKD-CDC	MA0866.1	SOX21
MA0002.1	8.10879e-53	0.475684	0.668	0.48	4.35442e-50	PKD-CDC	MA0002.1	RUNX1
MA0468.1	1.3195e-52	0.46198	0.742	0.572	7.08574e-50	PKD-CDC	MA0468.1	DUX4
MA0079.2	2.269e-52	0.250679	0.739	0.56	1.21845e-49	PKD-CDC	MA0079.2	SP1
MA0525.11	4.31796e-52	0.586607	0.737	0.555	2.31874e-49	PKD-CDC	MA0525.1	TP63
MA0516.1	6.64905e-52	0.223383	0.773	0.629	3.57054e-49	PKD-CDC	MA0516.1	SP2
MA0486.2	2.39748e-51	0.498992	0.702	0.522	1.28745e-48	PKD-CDC	MA0486.2	HSF1
MA0070.1	5.12357e-51	0.472909	0.749	0.579	2.75136e-48	PKD-CDC	MA0070.1	PBX1
MA0481.2	3.76663e-50	0.472897	0.666	0.472	2.02268e-47	PKD-CDC	MA0481.2	FOXP1
MA1131.1	7.39622e-50	0.564191	0.804	0.647	3.97177e-47	PKD-CDC	MA1131.1	FOSL2::JUN(var.2)
MA0112.11	1.7817e-49	0.488416	0.741	0.559	9.56773e-47	PKD-CDC	MA0112.1	ESR1
MA1110.11	2.4526e-49	0.523085	0.724	0.537	1.31705e-46	PKD-CDC	MA1110.1	NR1H4
MA0065.11	3.17256e-49	0.590458	0.262	0.125	1.70367e-46	PKD-CDC	MA0065.1	PPARG::RXRA
MA0835.11	3.78489e-49	0.545787	0.785	0.627	2.03249e-46	PKD-CDC	MA0835.1	BATF3
MA0098.3	6.61467e-49	0.455922	0.757	0.594	3.55208e-46	PKD-CDC	MA0098.3	ETS1
MA0839.1	7.50692e-49	0.502765	0.735	0.565	4.03121e-46	PKD-CDC	MA0839.1	CREB3L1
MA0697.1	1.61009e-48	0.408035	0.642	0.44	8.64618e-46	PKD-CDC	MA0697.1	ZIC3
MA0508.2	2.59725e-48	0.45269	0.751	0.592	1.39473e-45	PKD-CDC	MA0508.2	PRDM1
MA0106.21	2.96109e-48	0.541461	0.728	0.551	1.59011e-45	PKD-CDC	MA0106.2	TP53
MA0593.1	1.03978e-47	0.430972	0.672	0.484	5.58359e-45	PKD-CDC	MA0593.1	FOXP2
MA0804.1	1.07042e-47	0.495812	0.702	0.543	5.74813e-45	PKD-CDC	MA0804.1	TBX19
MA0760.1	1.50661e-47	0.45278	0.721	0.562	8.09048e-45	PKD-CDC	MA0760.1	ERF
MA0152.1	1.77521e-47	0.424933	0.804	0.658	9.53286e-45	PKD-CDC	MA0152.1	NFATC2
MA0646.1	1.93945e-47	0.475501	0.635	0.458	1.04149e-44	PKD-CDC	MA0646.1	GCM1
MA0753.1	3.63595e-47	0.493853	0.772	0.63	1.95251e-44	PKD-CDC	MA0753.1	ZNF740
MA1148.11	4.635e-47	0.502711	0.417	0.257	2.489e-44	PKD-CDC	MA1148.1	PPARA::RXRA
MA0258.21	1.62612e-46	0.574572	0.705	0.522	8.73227e-44	PKD-CDC	MA0258.2	ESR2
MA0037.1	1.89698e-46	0.413837	0.67	0.487	1.01868e-43	PKD-CDC	MA0037.1	GATA3
MA0077.11	2.08189e-46	0.48488	0.635	0.445	1.11797e-43	PKD-CDC	MA0077.1	SOX9
MA0767.1	2.25138e-46	0.447291	0.63	0.439	1.20899e-43	PKD-CDC	MA0767.1	GCM2
MA0774.11	2.94315e-46	0.46085	0.632	0.44	1.58047e-43	PKD-CDC	MA0774.1	MEIS2
MA1147.1	8.65999e-46	0.482002	0.665	0.482	4.65041e-43	PKD-CDC	MA1147.1	NR4A2::RXRA
MA0673.1	2.52653e-45	0.472405	0.704	0.528	1.35675e-42	PKD-CDC	MA0673.1	NKX2-8
MA0838.1	5.21838e-45	0.463773	0.611	0.431	2.80227e-42	PKD-CDC	MA0838.1	CEBPG
MA0856.11	1.70624e-43	0.531714	0.228	0.13	9.16252e-41	PKD-CDC	MA0856.1	RXRG
MA0855.11	2.68184e-43	0.524363	0.254	0.142	1.44015e-40	PKD-CDC	MA0855.1	RXRB
MA0685.1	6.17581e-43	0.267384	0.818	0.715	3.31641e-40	PKD-CDC	MA0685.1	SP4
MA0672.1	1.73107e-42	0.440675	0.706	0.537	9.29584e-40	PKD-CDC	MA0672.1	NKX2-3
MA0772.1	1.96937e-42	0.390715	0.745	0.59	1.05755e-39	PKD-CDC	MA0772.1	IRF7
MA1103.1	7.70111e-42	0.405533	0.655	0.478	4.1355e-39	PKD-CDC	MA1103.1	FOXK2
MA0474.2	6.48037e-40	0.423147	0.735	0.592	3.47996e-37	PKD-CDC	MA0474.2	ERG
MA0837.1	3.78329e-39	0.416081	0.62	0.464	2.03163e-36	PKD-CDC	MA0837.1	CEBPE
MA0083.31	4.57817e-39	0.451066	0.744	0.596	2.45848e-36	PKD-CDC	MA0083.3	SRF
MA0058.21	5.0826e-39	0.521048	0.686	0.512	2.72936e-36	PKD-CDC	MA0058.2	MAX
MA0771.1	9.26083e-39	0.436594	0.631	0.475	4.97306e-36	PKD-CDC	MA0771.1	HSF4
MA0656.1	1.84801e-38	0.47925	0.784	0.655	9.9238e-36	PKD-CDC	MA0656.1	JDP2(var.2)
MA0770.1	9.66921e-37	0.410111	0.671	0.515	5.19236e-34	PKD-CDC	MA0770.1	HSF2
MA0768.11	1.19218e-36	0.390853	0.543	0.37	6.40201e-34	PKD-CDC	MA0768.1	LEF1
MA0100.31	4.88779e-36	0.409408	0.679	0.522	2.62474e-33	PKD-CDC	MA0100.3	MYB
MA0693.2	4.90359e-36	0.439231	0.626	0.468	2.63323e-33	PKD-CDC	MA0693.2	VDR
MA0737.11	5.59957e-36	0.416894	0.67	0.525	3.00697e-33	PKD-CDC	MA0737.1	GLIS3
MA0852.2	4.68495e-35	0.389335	0.654	0.493	2.51582e-32	PKD-CDC	MA0852.2	FOXK1
MA0844.1	8.45869e-35	0.419348	0.788	0.64	4.54231e-32	PKD-CDC	MA0844.1	XBP1
MA0042.2	9.65807e-35	0.390526	0.657	0.504	5.18638e-32	PKD-CDC	MA0042.2	FOXI1
MA0033.2	9.65807e-35	0.390526	0.657	0.504	5.18638e-32	PKD-CDC	MA0033.2	FOXL1
MA0847.1	9.65807e-35	0.390526	0.657	0.504	5.18638e-32	PKD-CDC	MA0847.1	FOXD2
MA0848.1	9.65807e-35	0.390526	0.657	0.504	5.18638e-32	PKD-CDC	MA0848.1	FOXO4
MA0849.1	9.65807e-35	0.390526	0.657	0.504	5.18638e-32	PKD-CDC	MA0849.1	FOXO6
MA0850.1	9.65807e-35	0.390526	0.657	0.504	5.18638e-32	PKD-CDC	MA0850.1	FOXP3
MA0466.2	2.04277e-34	0.394115	0.633	0.481	1.09697e-31	PKD-CDC	MA0466.2	CEBPB
MA0863.1	8.01347e-34	0.386467	0.666	0.517	4.30323e-31	PKD-CDC	MA0863.1	MTF1
MA0884.1	1.06325e-33	0.37542	0.718	0.579	5.70965e-31	PKD-CDC	MA0884.1	DUXA
MA0115.11	1.10549e-33	0.447679	0.247	0.146	5.93646e-31	PKD-CDC	MA0115.1	NR1H2::RXRA
MA0507.1	6.24644e-33	0.330103	0.761	0.633	3.35434e-30	PKD-CDC	MA0507.1	POU2F2
MA0779.1	9.41135e-33	0.395604	0.782	0.654	5.05389e-30	PKD-CDC	MA0779.1	PAX1
MA1106.1	1.60785e-32	0.394309	0.719	0.57	8.63413e-30	PKD-CDC	MA1106.1	HIF1A
MA0799.1	4.86961e-32	0.389706	0.836	0.725	2.61498e-29	PKD-CDC	MA0799.1	RFX4
MA0836.1	6.84493e-32	0.382198	0.606	0.462	3.67573e-29	PKD-CDC	MA0836.1	CEBPD
MA1136.1	3.12479e-31	0.410261	0.791	0.659	1.67801e-28	PKD-CDC	MA1136.1	FOSB::JUNB(var.2)
MA0846.1	5.54305e-31	0.307119	0.684	0.548	2.97662e-28	PKD-CDC	MA0846.1	FOXC2
MA0104.4	5.57622e-31	0.384539	0.65	0.506	2.99443e-28	PKD-CDC	MA0104.4	MYCN
MA0781.1	6.2613e-31	0.395919	0.75	0.637	3.36232e-28	PKD-CDC	MA0781.1	PAX9
MA0842.11	2.34744e-30	0.370169	0.635	0.471	1.26057e-27	PKD-CDC	MA0842.1	NRL
MA0819.1	3.10312e-30	0.388553	0.593	0.446	1.66638e-27	PKD-CDC	MA0819.1	CLOCK
MA0074.11	3.4371e-30	0.372999	0.592	0.438	1.84572e-27	PKD-CDC	MA0074.1	RXRA::VDR
MA0891.11	7.34161e-30	0.36357	0.651	0.498	3.94245e-27	PKD-CDC	MA0891.1	GSC2
MA0032.2	1.10111e-29	0.322841	0.682	0.552	5.91298e-27	PKD-CDC	MA0032.2	FOXC1
MA0750.1	1.99655e-29	0.319794	0.725	0.592	1.07214e-26	PKD-CDC	MA0750.1	ZBTB7A
MA0014.2	2.44425e-29	0.366148	0.749	0.615	1.31256e-26	PKD-CDC	MA0014.2	PAX5
MA0600.21	2.81839e-29	0.376384	0.833	0.743	1.51348e-26	PKD-CDC	MA0600.2	RFX2
MA0861.11	3.67426e-29	0.383384	0.691	0.56	1.97308e-26	PKD-CDC	MA0861.1	TP73
MA0736.1	4.57992e-29	0.33246	0.636	0.489	2.45942e-26	PKD-CDC	MA0736.1	GLIS2
MA0014.3	1.48159e-28	0.358761	0.736	0.624	7.95616e-26	PKD-CDC	MA0014.3	PAX5
MA0714.11	1.79599e-28	0.341165	0.636	0.481	9.64448e-26	PKD-CDC	MA0714.1	PITX3
MA0648.11	2.12394e-27	0.344858	0.64	0.504	1.14056e-24	PKD-CDC	MA0648.1	GSC
MA0259.11	2.86822e-27	0.355557	0.667	0.537	1.54023e-24	PKD-CDC	MA0259.1	ARNT::HIF1A
MA0868.1	3.33513e-27	0.324617	0.619	0.482	1.79097e-24	PKD-CDC	MA0868.1	SOX8
MA0845.1	3.8026e-26	0.30969	0.601	0.478	2.04199e-23	PKD-CDC	MA0845.1	FOXB1
MA0031.1	6.70177e-26	0.325532	0.631	0.496	3.59885e-23	PKD-CDC	MA0031.1	FOXD1
MA0157.2	6.70177e-26	0.325532	0.631	0.496	3.59885e-23	PKD-CDC	MA0157.2	FOXO3
MA0475.2	1.73084e-25	0.32123	0.712	0.613	9.2946e-23	PKD-CDC	MA0475.2	FLI1
MA0147.3	2.35931e-25	0.352129	0.628	0.501	1.26695e-22	PKD-CDC	MA0147.3	MYC
MA1139.11	7.69244e-25	0.371233	0.804	0.697	4.13084e-22	PKD-CDC	MA1139.1	FOSL2::JUNB(var.2)
MA0093.1	2.1033e-24	0.34803	0.662	0.537	1.12947e-21	PKD-CDC	MA0093.1	USF1
MA1421.11	2.76024e-24	0.305793	0.392	0.257	1.48225e-21	PKD-CDC	MA1421.1	TCF7L1
MA0795.1	4.6086e-24	0.334282	0.688	0.578	2.47482e-21	PKD-CDC	MA0795.1	SMAD3
MA1127.11	7.55673e-24	0.372845	0.808	0.71	4.05796e-21	PKD-CDC	MA1127.1	FOSB::JUN
MA0822.1	1.08118e-23	0.36451	0.592	0.48	5.80593e-21	PKD-CDC	MA0822.1	HES7
MA0758.1	8.09607e-23	0.289865	0.63	0.498	4.34759e-20	PKD-CDC	MA0758.1	E2F7
MA0481.1	1.80688e-22	0.216315	0.626	0.514	9.70294e-20	PKD-CDC	MA0481.1	FOXP1
MA0798.11	4.35551e-22	0.32334	0.829	0.732	2.33891e-19	PKD-CDC	MA0798.1	RFX3
MA0905.1	5.81304e-22	0.28944	0.755	0.649	3.12161e-19	PKD-CDC	MA0905.1	HOXC10
MA0740.11	3.141e-21	0.188073	0.716	0.611	1.68672e-18	PKD-CDC	MA0740.1	KLF14
MA0030.1	4.92067e-21	0.288642	0.626	0.512	2.6424e-18	PKD-CDC	MA0030.1	FOXF2
MA0059.11	6.92079e-21	0.315534	0.644	0.526	3.71646e-18	PKD-CDC	MA0059.1	MAX::MYC
MA0058.31	1.08338e-20	0.317882	0.628	0.496	5.81775e-18	PKD-CDC	MA0058.3	MAX
MA0510.21	1.12331e-20	0.306402	0.845	0.774	6.03219e-18	PKD-CDC	MA0510.2	RFX5
MA0823.11	1.12913e-20	0.321543	0.621	0.496	6.06345e-18	PKD-CDC	MA0823.1	HEY1
MA0735.1	1.43181e-20	0.282105	0.652	0.552	7.68881e-18	PKD-CDC	MA0735.1	GLIS1
MA0156.21	1.60974e-20	0.286866	0.653	0.56	8.6443e-18	PKD-CDC	MA0156.2	FEV
MA1108.1	1.6114e-20	0.303255	0.67	0.554	8.6532e-18	PKD-CDC	MA1108.1	MXI1
MA0525.21	1.93323e-20	0.28755	0.626	0.496	1.03815e-17	PKD-CDC	MA0525.2	TP63
MA0794.1	4.12944e-20	0.269746	0.627	0.51	2.21751e-17	PKD-CDC	MA0794.1	PROX1
MA0695.1	5.2298e-20	0.256538	0.661	0.558	2.8084e-17	PKD-CDC	MA0695.1	ZBTB7C
MA0042.1	2.52516e-19	0.252726	0.687	0.594	1.35601e-16	PKD-CDC	MA0042.1	FOXI1
MA0140.21	4.70642e-19	0.285592	0.685	0.57	2.52735e-16	PKD-CDC	MA0140.2	GATA1::TAL1
MA0789.11	7.54832e-19	0.25857	0.726	0.63	4.05345e-16	PKD-CDC	MA0789.1	POU3F4
MA0729.11	1.44058e-18	0.285088	0.576	0.45	7.7359e-16	PKD-CDC	MA0729.1	RARA
MA0032.11	2.03137e-18	0.269318	0.735	0.634	1.09084e-15	PKD-CDC	MA0032.1	FOXC1
MA0719.1	1.18771e-17	0.29257	0.688	0.59	6.37799e-15	PKD-CDC	MA0719.1	RHOXF1
MA0649.11	2.27314e-17	0.28997	0.604	0.483	1.22068e-14	PKD-CDC	MA0649.1	HEY2
MA0763.11	9.74191e-17	0.262386	0.68	0.583	5.23141e-14	PKD-CDC	MA0763.1	ETV3
MA0084.1	4.48077e-16	0.231968	0.615	0.527	2.40617e-13	PKD-CDC	MA0084.1	SRY
MA1133.11	8.18366e-16	0.293615	0.755	0.669	4.39463e-13	PKD-CDC	MA1133.1	JUN::JUNB(var.2)
MA0733.11	1.96416e-15	0.196893	0.756	0.68	1.05475e-12	PKD-CDC	MA0733.1	EGR4
MA0821.1	2.08249e-15	0.289228	0.594	0.492	1.1183e-12	PKD-CDC	MA0821.1	HES5
MA0112.31	5.84626e-15	0.275637	0.623	0.522	3.13944e-12	PKD-CDC	MA0112.3	ESR1
MA0792.11	6.19332e-15	0.227267	0.729	0.637	3.32581e-12	PKD-CDC	MA0792.1	POU5F1B
MA0122.21	1.22576e-14	0.233929	0.633	0.54	6.58231e-12	PKD-CDC	MA0122.2	NKX3-2
MA0625.1	1.31353e-14	0.210279	0.743	0.688	7.05367e-12	PKD-CDC	MA0625.1	NFATC3
MA0613.11	1.63444e-14	0.244609	0.609	0.522	8.77696e-12	PKD-CDC	MA0613.1	FOXG1
MA0638.1	1.82112e-14	0.249156	0.665	0.577	9.77939e-12	PKD-CDC	MA0638.1	CREB3
MA0825.1	1.9363e-14	0.261727	0.615	0.517	1.03979e-11	PKD-CDC	MA0825.1	MNT
MA0037.31	4.50712e-14	0.256639	0.774	0.709	2.42032e-11	PKD-CDC	MA0037.3	GATA3
MA0153.2	2.28304e-13	0.217567	0.211	0.127	1.22599e-10	PKD-CDC	MA0153.2	HNF1B
MA0914.11	2.63734e-13	0.218574	0.693	0.613	1.41625e-10	PKD-CDC	MA0914.1	ISL2
MA0028.11	3.42672e-13	0.207024	0.68	0.614	1.84015e-10	PKD-CDC	MA0028.1	ELK1
MA0834.11	1.33401e-12	0.256769	0.755	0.679	7.16364e-10	PKD-CDC	MA0834.1	ATF7
MA0610.11	5.39116e-12	0.201099	0.662	0.58	2.89505e-09	PKD-CDC	MA0610.1	DMRT3
MA0908.1	3.32083e-11	0.206174	0.704	0.624	1.78329e-08	PKD-CDC	MA0908.1	HOXD11
MA0694.1	5.05137e-11	0.183211	0.633	0.565	2.71259e-08	PKD-CDC	MA0694.1	ZBTB7B
MA0052.21	6.15089e-11	0.189786	0.671	0.601	3.30303e-08	PKD-CDC	MA0052.2	MEF2A
MA0036.21	9.76335e-11	0.208134	0.835	0.774	5.24292e-08	PKD-CDC	MA0036.2	GATA2
MA0765.11	2.40101e-10	0.201646	0.662	0.589	1.28934e-07	PKD-CDC	MA0765.1	ETV5
MA0465.11	4.02175e-10	0.183394	0.825	0.778	2.15968e-07	PKD-CDC	MA0465.1	CDX2
MA0668.1	4.15184e-10	0.195203	0.608	0.524	2.22954e-07	PKD-CDC	MA0668.1	NEUROD2
MA1151.11	4.75537e-10	0.198685	0.558	0.479	2.55364e-07	PKD-CDC	MA1151.1	RORC
MA0017.21	6.75122e-10	0.211683	0.496	0.406	3.62541e-07	PKD-CDC	MA0017.2	NR2F1
MA0043.1	1.10058e-09	0.185633	0.633	0.556	5.91009e-07	PKD-CDC	MA0043.1	HLF
MA0766.11	2.41634e-09	0.201986	0.791	0.746	1.29757e-06	PKD-CDC	MA0766.1	GATA5
MA0712.11	2.45863e-09	0.184749	0.549	0.471	1.32029e-06	PKD-CDC	MA0712.1	OTX2
MA0072.11	3.84249e-09	0.175604	0.521	0.433	2.06342e-06	PKD-CDC	MA0072.1	RORA(var.2)
MA0046.2	4.45707e-09	0.158482	0.218	0.158	2.39345e-06	PKD-CDC	MA0046.2	HNF1A
MA0058.11	5.81529e-09	0.184089	0.605	0.517	3.12281e-06	PKD-CDC	MA0058.1	MAX
MA0036.31	7.28796e-09	0.192978	0.806	0.764	3.91363e-06	PKD-CDC	MA0036.3	GATA2
MA1102.11	8.98e-09	0.135088	0.696	0.632	4.82226e-06	PKD-CDC	MA1102.1	CTCFL
MA1143.11	1.0229e-08	0.171795	0.778	0.711	5.49295e-06	PKD-CDC	MA1143.1	FOSL1::JUND(var.2)
MA0497.1	1.75943e-08	0.14792	0.64	0.583	9.44814e-06	PKD-CDC	MA0497.1	MEF2C
MA0674.11	1.78744e-08	0.171835	0.635	0.581	9.59858e-06	PKD-CDC	MA0674.1	NKX6-1
MA1150.11	2.37512e-08	0.182083	0.611	0.536	1.27544e-05	PKD-CDC	MA1150.1	RORB
MA0785.11	2.82726e-08	0.155432	0.754	0.703	1.51824e-05	PKD-CDC	MA0785.1	POU2F1
MA0139.1	4.36991e-08	0.146467	0.78	0.749	2.34664e-05	PKD-CDC	MA0139.1	CTCF
MA0787.1	9.99081e-08	0.149337	0.765	0.706	5.36507e-05	PKD-CDC	MA0787.1	POU3F2
MA0878.11	1.03736e-07	0.153437	0.784	0.74	5.57061e-05	PKD-CDC	MA0878.1	CDX1
MA0037.21	1.30459e-07	0.156038	0.76	0.722	7.00564e-05	PKD-CDC	MA0037.2	GATA3
MA0683.1	1.75732e-07	0.14458	0.623	0.563	9.4368e-05	PKD-CDC	MA0683.1	POU4F2
MA0028.21	2.2152e-07	0.176335	0.637	0.588	0.000118956	PKD-CDC	MA0028.2	ELK1
MA0793.11	2.59063e-07	0.163647	0.66	0.604	0.000139117	PKD-CDC	MA0793.1	POU6F2
MA0831.1	2.84293e-07	0.172651	0.623	0.562	0.000152666	PKD-CDC	MA0831.1	TFE3
MA0526.11	4.50063e-07	0.182341	0.641	0.569	0.000241684	PKD-CDC	MA0526.1	USF2
MA0827.1	5.81944e-07	0.168795	0.581	0.524	0.000312504	PKD-CDC	MA0827.1	OLIG3
MA0791.1	6.36059e-07	0.131932	0.655	0.589	0.000341564	PKD-CDC	MA0791.1	POU4F3
MA0873.1	1.07424e-06	0.151546	0.677	0.624	0.000576868	PKD-CDC	MA0873.1	HOXD12
MA0907.11	1.32867e-06	0.144157	0.662	0.601	0.000713498	PKD-CDC	MA0907.1	HOXC13
MA0686.11	1.76848e-06	0.136762	0.66	0.591	0.000949674	PKD-CDC	MA0686.1	SPDEF
MA0784.11	1.86562e-06	0.121929	0.704	0.653	0.00100184	PKD-CDC	MA0784.1	POU1F1
MA1104.11	3.23461e-06	0.158704	0.757	0.731	0.00173699	PKD-CDC	MA1104.1	GATA6
MA0790.1	4.27138e-06	0.122971	0.609	0.558	0.00229373	PKD-CDC	MA0790.1	POU4F1
MA0076.11	5.42506e-06	0.147586	0.645	0.606	0.00291326	PKD-CDC	MA0076.1	ELK4
MA0635.1	5.95363e-06	0.131122	0.589	0.534	0.0031971	PKD-CDC	MA0635.1	BARHL2
MA0776.1	1.31764e-05	0.133467	0.553	0.48	0.0070757	PKD-CDC	MA0776.1	MYBL1
MA1140.11	1.88799e-05	0.141848	0.755	0.705	0.0101385	PKD-CDC	MA1140.1	JUNB(var.2)
MA0818.1	2.0855e-05	0.136051	0.567	0.512	0.0111992	PKD-CDC	MA0818.1	BHLHE22
MA0826.11	2.12435e-05	0.130859	0.543	0.481	0.0114078	PKD-CDC	MA0826.1	OLIG1
MA1129.11	2.71467e-05	0.144371	0.728	0.68	0.0145778	PKD-CDC	MA1129.1	FOSL1::JUN(var.2)
MA0759.11	4.86777e-05	0.133346	0.634	0.594	0.0261399	PKD-CDC	MA0759.1	ELK3
MA1122.1	5.95965e-05	0.103498	0.683	0.641	0.0320033	PKD-CDC	MA1122.1	TFDP1
MA0895.1	0.00010435	0.114043	0.548	0.497	0.056036	PKD-CDC	MA0895.1	HMBOX1
MA0761.11	0.000128819	0.118621	0.628	0.584	0.0691757	PKD-CDC	MA0761.1	ETV1
MA0724.11	0.000158217	0.103752	0.588	0.535	0.0849627	PKD-CDC	MA0724.1	VENTX
MA0093.21	0.000244531	0.122969	0.6	0.546	0.131313	PKD-CDC	MA0093.2	USF1
MA0678.1	0.000322875	0.115067	0.592	0.552	0.173384	PKD-CDC	MA0678.1	OLIG2
MA0817.11	0.000872709	0.104174	0.57	0.524	0.468645	PKD-CDC	MA0817.1	BHLHE23
MA0612.11	0.00143434	0.105827	0.611	0.583	0.77024	PKD-CDC	MA0612.1	EMX1
MA0526.21	0.00237479	0.10304	0.581	0.539	1	PKD-CDC	MA0526.2	USF2
