# Supplementary material for: Defining cellular complexity in human autosomal dominant polycystic kidney disease by multimodal single cell analysis
Source: Nat Commun. 2022 Oct 30;13:6497. doi: 10.1038/s41467-022-34255-z (PMC9618568; doi:10.1038/s41467-022-34255-z)
Supplement: Supplementary file 22 — Source Data [file 41467_2022_34255_MOESM22_ESM.xlsx]

## Sheet: fig3a
Disease status	Control	Control	Control	Control	Control	Control	Control	Control	Control	Control	Control	Control	PKD	PKD	PKD	PKD	PKD	PKD	PKD	PKD	PKD	PKD	PKD	PKD
celltype	PT	PEC	TAL2	TAL1	DCT	CNT_PC	ICA	ICB	PODO	ENDO	FIB	LEUK	PT	PEC	TAL2	TAL1	DCT	CNT_PC	ICA	ICB	PODO	ENDO	FIB	LEUK
HALLMARK-TNFA-SIGNALING-VIA-NFKB	0.0637589	0.32169	0.120097	0.00175867	0.00916687	0.13918	0.0752717	0.0974819	0.0785231	0.19556	0.221523	0.10644	0.198919	0.331657	0.25333	0.118854	0.079696	0.217669	0.210339	0.252226	0.129298	0.385017	0.671736	0.547063
HALLMARK-HYPOXIA	0.353342	0.471897	0.316474	0.280788	0.246565	0.347836	0.344411	0.460176	0.281155	0.334886	0.384595	0.306223	0.336832	0.365609	0.342122	0.294309	0.261223	0.346198	0.340872	0.427885	0.262736	0.360239	0.530046	0.431958
HALLMARK-CHOLESTEROL-HOMEOSTASIS	0.182309	0.292377	0.161788	0.105705	0.0865159	0.214057	0.124172	0.173314	0.0723466	0.15838	0.192077	0.154778	0.157491	0.180409	0.209854	0.203041	0.146834	0.211119	0.171773	0.201501	0.0900592	0.190208	0.225474	0.276558
HALLMARK-MITOTIC-SPINDLE	0.72922	0.926746	0.645493	0.664726	0.830047	0.866357	0.888288	0.827798	1.05898	0.943381	0.858748	0.599157	1.08316	0.917521	1.0285	0.957078	0.939834	0.94246	0.911317	0.896507	0.919292	1.10908	1.01089	0.939916
HALLMARK-WNT-BETA-CATENIN-SIGNALING	0.0391194	0.157604	0.0936031	0.126537	0.108445	0.0909792	0.212455	0.134529	0.159066	0.246761	0.156954	0.0880516	0.146065	0.19297	0.15827	0.193177	0.11847	0.122002	0.214919	0.212324	0.135358	0.335334	0.231029	0.266015
HALLMARK-TGF-BETA-SIGNALING	0.616061	0.895749	0.621855	0.602382	0.804143	0.96088	0.926011	0.838187	1.11392	1.22265	0.937508	0.564481	1.04969	1.07383	1.04956	0.854889	0.863843	1.00886	1.01609	0.978174	1.00788	1.50341	1.48349	1.00534
HALLMARK-IL6-JAK-STAT3-SIGNALING	-0.000635142	0.150012	0.014991	-0.0280607	-0.0424469	-0.00425078	0.0193557	0.0456523	0.00670874	0.13338	0.10429	0.0106142	0.154413	0.195101	0.155718	0.092819	0.0714116	0.124734	0.11506	0.140439	0.0644441	0.257675	0.305194	0.382732
HALLMARK-DNA-REPAIR	0.00245043	-0.00133428	0.0139964	0.015612	0.0228542	0.0110061	0.0108204	0.0125134	-0.00807294	0.00380499	0.00546875	0.0254478	-0.0193927	-0.010074	-0.00571941	0.00246654	-0.00708523	-0.00497455	0.00404829	0.0189302	-0.0399299	-0.0104188	-0.00639423	0.0243348
HALLMARK-G2M-CHECKPOINT	0.19945	0.322503	0.25843	0.310967	0.358518	0.311911	0.314963	0.274761	0.244608	0.320115	0.331151	0.245041	0.24376	0.272138	0.271464	0.280852	0.269009	0.304278	0.301737	0.283781	0.21584	0.309059	0.337627	0.298407
HALLMARK-APOPTOSIS	0.175596	0.313949	0.184608	0.10795	0.127904	0.181388	0.231672	0.204129	0.238391	0.3249	0.248961	0.17483	0.238301	0.296182	0.244383	0.20238	0.171614	0.201278	0.253481	0.259959	0.219869	0.36089	0.404123	0.406202
HALLMARK-NOTCH-SIGNALING	0.34373	0.494088	0.368502	0.468398	0.484767	0.604743	0.432215	0.349938	0.714135	0.465017	0.559892	0.352615	0.455755	0.476499	0.534374	0.538697	0.529698	0.539521	0.496553	0.488201	0.615391	0.492437	0.519789	0.555841
HALLMARK-ADIPOGENESIS	0.376669	0.240913	0.261042	0.266455	0.273006	0.278562	0.352803	0.301263	0.146269	0.258162	0.268532	0.269875	0.173295	0.156275	0.147771	0.136299	0.139628	0.200922	0.246712	0.213241	0.0921139	0.183179	0.233298	0.199939
HALLMARK-ESTROGEN-RESPONSE-EARLY	0.433517	0.44459	0.423861	0.463863	0.344604	0.464906	0.426366	0.38217	0.290289	0.394371	0.396241	0.365628	0.419641	0.383566	0.447576	0.440278	0.356649	0.516918	0.426487	0.397252	0.271187	0.375044	0.445497	0.349096
HALLMARK-ESTROGEN-RESPONSE-LATE	0.295198	0.243918	0.245325	0.254276	0.214485	0.248827	0.278333	0.293254	0.114799	0.233102	0.226651	0.242434	0.143719	0.155467	0.17974	0.202008	0.161157	0.211202	0.216106	0.21111	0.0767866	0.148925	0.200899	0.18604
HALLMARK-ANDROGEN-RESPONSE	0.589312	0.771539	0.539134	0.554088	0.626036	0.736541	0.837672	0.907999	0.739958	0.708327	0.765582	0.553102	0.624784	0.638635	0.658334	0.598858	0.53382	0.597308	0.651014	0.715572	0.592214	0.689245	0.89359	0.796574
HALLMARK-MYOGENESIS	0.073068	0.176657	0.133721	0.110894	0.103779	0.0940611	0.075472	0.0535575	0.128727	0.18337	0.235976	0.110986	0.185963	0.282382	0.166594	0.116554	0.11375	0.111433	0.103874	0.142711	0.14211	0.298706	0.488496	0.187293
HALLMARK-PROTEIN-SECRETION	0.681303	0.747558	0.675051	0.849359	1.01039	0.856299	0.956271	0.988858	0.836528	0.656319	0.685564	0.621966	0.690266	0.627776	0.738063	0.855433	0.741246	0.779055	0.851147	0.784222	0.640907	0.600512	0.622351	0.660792
HALLMARK-INTERFERON-ALPHA-RESPONSE	-0.0374351	0.0288072	-0.0133593	-0.0474562	-0.0739794	-0.054931	0.0413459	-0.0120252	0.00183596	0.174123	0.0158263	0.0104307	-0.00147448	-0.00973067	0.00818015	-0.0116873	-0.0494671	-0.0192491	0.0304085	0.0332631	-0.0480676	0.0741593	0.0257648	0.102291
HALLMARK-INTERFERON-GAMMA-RESPONSE	-0.0275678	0.121175	0.0109025	-0.0343228	-0.0214862	-0.0186166	-0.00538138	-0.0246679	0.0093255	0.151577	0.0678204	0.0191445	0.116494	0.133731	0.117888	0.0472699	0.0178906	0.0821238	0.0632253	0.106041	0.0165106	0.194413	0.200215	0.294175
HALLMARK-APICAL-JUNCTION	0.196224	0.371406	0.213268	0.17666	0.172137	0.300107	0.29837	0.23967	0.43249	0.335181	0.339293	0.20369	0.45872	0.481069	0.464345	0.401505	0.341769	0.427995	0.383212	0.39661	0.434223	0.537479	0.628057	0.397115
HALLMARK-APICAL-SURFACE	0.315663	0.447402	0.474688	0.570637	0.663799	0.747916	0.624239	0.51356	0.469361	0.472269	0.336869	0.454405	0.526433	0.491497	0.666545	0.712843	0.733348	0.779594	0.717077	0.613969	0.547634	0.53701	0.429574	0.488206
HALLMARK-HEDGEHOG-SIGNALING	0.35815	0.615373	0.316562	0.240044	0.447603	0.473944	0.297251	0.360501	0.798138	0.460074	0.509759	0.258945	0.559176	0.553487	0.441499	0.314298	0.304468	0.350562	0.342171	0.388486	0.853604	0.545105	0.497187	0.408984
HALLMARK-COMPLEMENT	0.129674	0.1901	0.0701931	0.014477	0.0337021	0.056613	0.0743188	0.067105	0.177154	0.233894	0.182493	0.0857413	0.123114	0.215304	0.139603	0.108237	0.0789769	0.110212	0.117733	0.147652	0.154139	0.307255	0.34107	0.438825
HALLMARK-UNFOLDED-PROTEIN-RESPONSE	0.127634	0.146128	0.119557	0.0933344	0.111526	0.126178	0.166209	0.141293	0.157831	0.132193	0.14514	0.123158	0.0765561	0.0918057	0.0835261	0.0814766	0.0656749	0.0890412	0.125993	0.143299	0.0980354	0.0930452	0.149083	0.166647
HALLMARK-PI3K-AKT-MTOR-SIGNALING	0.392048	0.427476	0.451463	0.549326	0.520294	0.485508	0.624019	0.570525	0.342235	0.500047	0.413804	0.391482	0.426108	0.377621	0.485571	0.575406	0.471089	0.478213	0.550076	0.506289	0.299222	0.530274	0.435009	0.529873
HALLMARK-MTORC1-SIGNALING	0.101407	0.145937	0.128295	0.116088	0.114051	0.164999	0.153873	0.161754	0.0998412	0.136577	0.129591	0.121555	0.0817882	0.105687	0.107637	0.107985	0.079399	0.120575	0.139233	0.152996	0.0525168	0.168563	0.185605	0.249137
HALLMARK-E2F-TARGETS	-0.00408553	0.0334161	0.025341	0.0282731	0.0246542	0.0124988	0.0216698	0.0137973	0.0141629	0.024499	0.024953	0.0214704	-0.00169953	0.00849853	0.00785963	0.00945495	-0.0028268	-0.00904721	0.00492421	0.0109485	-0.0116436	0.00988822	0.00384945	0.0281362
HALLMARK-MYC-TARGETS-V1	0.129376	0.17995	0.170721	0.167552	0.201357	0.172726	0.191395	0.208531	0.148408	0.148731	0.175475	0.178247	0.0698213	0.0739852	0.102458	0.109527	0.0779178	0.108971	0.123449	0.15139	0.0374285	0.09223	0.110285	0.157481
HALLMARK-MYC-TARGETS-V2	-0.0563278	-0.0882976	-0.0578039	-0.0928105	-0.0885752	-0.0878377	-0.092418	-0.0839378	-0.11074	-0.0800342	-0.0724698	-0.0523753	-0.101049	-0.0874274	-0.0859379	-0.113337	-0.111947	-0.104458	-0.107329	-0.0920015	-0.127002	-0.085663	-0.0783361	-0.0652606
HALLMARK-EPITHELIAL-MESENCHYMAL-TRANSITION	0.0518476	0.321861	0.0591798	-0.0371758	-0.00967289	-0.0120352	0.017883	-0.00648263	0.246433	0.116635	0.319468	0.0652248	0.361542	0.644729	0.271268	0.12026	0.0856009	0.10604	0.128468	0.201731	0.333608	0.39552	1.24981	0.429399
HALLMARK-INFLAMMATORY-RESPONSE	-0.00871587	0.143017	0.019473	-0.0296633	-0.0468276	0.0146349	-0.00517041	0.0098185	0.0134901	0.0405444	0.0476322	0.0157477	0.178982	0.210094	0.178196	0.109116	0.0563941	0.122218	0.0981971	0.12311	0.0636621	0.195111	0.274313	0.360831
HALLMARK-XENOBIOTIC-METABOLISM	0.28201	0.0845977	0.108207	0.0634509	0.0426964	0.0686376	0.066209	0.0414236	0.0787544	0.112623	0.10428	0.120521	0.0554045	0.0563743	0.0269817	0.0241538	0.00921504	0.0264693	0.0401132	0.0370148	0.0323111	0.0405028	0.107337	0.0883714
HALLMARK-FATTY-ACID-METABOLISM	0.37396	0.164114	0.212829	0.236548	0.238294	0.233478	0.253694	0.223969	0.125167	0.206725	0.197186	0.226901	0.128166	0.0943818	0.0954234	0.124046	0.143381	0.119714	0.138982	0.144226	0.0704123	0.0874321	0.0992619	0.117839
HALLMARK-OXIDATIVE-PHOSPHORYLATION	0.220016	0.0959581	0.203293	0.278023	0.318944	0.225929	0.301993	0.291148	0.0514826	0.139117	0.132561	0.24842	0.00231256	-0.011664	0.0143672	0.0614548	0.0618203	0.0693111	0.108651	0.0955976	-0.0338253	-0.00961055	0.00378156	0.0491214
HALLMARK-GLYCOLYSIS	0.167623	0.138144	0.12984	0.12405	0.0874671	0.104193	0.0927759	0.113974	0.0780034	0.0793127	0.101056	0.106189	0.124033	0.118307	0.140318	0.117408	0.0844982	0.140359	0.0947826	0.101848	0.0679554	0.0660167	0.138513	0.128685
HALLMARK-REACTIVE-OXIGEN-SPECIES-PATHWAY	0.324541	0.143785	0.201014	0.0935429	0.114586	0.167232	0.15626	0.125182	0.0395396	0.196428	0.157414	0.241273	0.144928	0.0961883	0.145858	0.128039	0.0754158	0.141336	0.121913	0.133599	0.00692132	0.14817	0.155254	0.231132
HALLMARK-P53-PATHWAY	0.183227	0.18511	0.170449	0.135724	0.150932	0.152508	0.128154	0.142033	0.0894435	0.221452	0.187708	0.184323	0.122956	0.134168	0.149276	0.152037	0.117682	0.13201	0.129168	0.164753	0.0519032	0.202869	0.175269	0.22225
HALLMARK-UV-RESPONSE	-0.239195	-0.307366	-0.230101	-0.26971	-0.293134	-0.302287	-0.307438	-0.30991	-0.369315	-0.312627	-0.297655	-0.20234	-0.347695	-0.332302	-0.334577	-0.329935	-0.316257	-0.324986	-0.29977	-0.276668	-0.363693	-0.351614	-0.345743	-0.270276
HALLMARK-ANGIOGENESIS	0.190723	0.459462	0.283138	0.184697	0.321735	0.358254	0.270703	0.260571	0.456936	0.617171	0.418339	0.284018	0.730742	0.797312	0.664228	0.465882	0.459132	0.505749	0.509449	0.627824	0.649444	0.883103	1.11555	0.728547
HALLMARK-HEME-METABOLISM	0.421396	0.359816	0.307839	0.354462	0.324156	0.338206	0.352501	0.379008	0.355994	0.352097	0.321128	0.292337	0.289239	0.263663	0.280828	0.308247	0.257026	0.307703	0.304555	0.301602	0.27026	0.26875	0.26585	0.336757
HALLMARK-COAGULATION	0.0891949	0.0974081	0.0191847	-0.0672924	-0.0663816	-0.0158218	-0.0345933	-0.0194078	0.0854935	0.193786	0.112627	0.0422347	0.0976607	0.231953	0.0895555	0.0389255	0.0236956	0.0494711	0.0355042	0.0951582	0.106898	0.276008	0.368357	0.238799
HALLMARK-IL2-STAT5-SIGNALING	0.295621	0.354433	0.264958	0.208464	0.203688	0.263824	0.317203	0.346306	0.301745	0.363161	0.294726	0.244648	0.395081	0.384397	0.400667	0.358972	0.276672	0.358066	0.398171	0.39294	0.279252	0.498177	0.467287	0.505763
HALLMARK-BILE-ACID-METABOLISM	0.233962	0.0913796	0.156568	0.186265	0.24229	0.175483	0.217572	0.194966	0.058277	0.117368	0.119907	0.147606	0.0743137	0.0484604	0.0625634	0.124615	0.109877	0.0790125	0.141895	0.117791	0.0345801	0.0369704	0.0658007	0.0837799
HALLMARK-PEROXISOME	0.274697	0.171024	0.195137	0.214034	0.305292	0.239521	0.22944	0.221103	0.114546	0.157704	0.164148	0.209197	0.156858	0.127166	0.153616	0.148677	0.168783	0.180781	0.191072	0.178795	0.0750325	0.104144	0.132276	0.195176
HALLMARK-ALLOGRAFT-REJECTION	-0.0669112	0.0219485	-0.0148025	-0.0597647	-0.0536355	-0.0455037	-0.0205818	0.0225755	-0.025033	0.0430733	0.0170096	0.00633496	0.0277966	0.0576456	0.0541163	0.0134051	-0.0151688	0.0260536	0.0465422	0.0852714	-0.0184531	0.0927286	0.10289	0.316299
HALLMARK-SPERMATOGENESIS	0.0971026	0.14523	0.119602	0.182007	0.205142	0.15486	0.204438	0.24824	0.105168	0.0883975	0.113326	0.107812	0.128672	0.0920572	0.125511	0.147332	0.140016	0.127188	0.218375	0.169265	0.0922945	0.0729182	0.0605611	0.0719718
HALLMARK-KRAS-SIGNALING	-0.0239375	0.0411902	-0.0220757	-0.0575507	-0.057423	-0.0156371	-0.0466258	-0.0469399	0.00412663	0.040083	0.00871465	-0.0295939	0.0744955	0.101151	0.0823002	0.0579977	0.0411156	0.0789878	0.023591	0.0305067	0.0385788	0.120365	0.102995	0.143231
HALLMARK-PANCREAS-BETA-CELLS	0.344816	0.318806	0.242364	0.222256	0.28653	0.271537	0.433417	0.370567	0.276457	0.428919	0.325256	0.233802	0.286658	0.292385	0.229877	0.282911	0.250903	0.254724	0.281362	0.246869	0.251626	0.384221	0.307578	0.224443
HALLMARK-UV-RESPONSE-UP	0.0719938	0.120242	0.0742285	-0.000202762	-0.00322305	0.0470273	0.0241402	0.0383108	0.0563864	0.0681042	0.13874	0.0892495	0.0316854	0.0610403	0.0386271	0.0106021	0.00149066	0.0430852	0.0562706	0.109555	0.0298665	0.0714398	0.147848	0.14995
HALLMARK-UV-RESPONSE-DOWN	-0.464246	-0.57571	-0.44869	-0.470543	-0.503344	-0.538483	-0.534313	-0.545347	-0.628509	-0.559769	-0.5684	-0.418029	-0.591478	-0.5828	-0.577868	-0.558474	-0.53572	-0.567208	-0.539853	-0.532589	-0.611166	-0.611599	-0.631578	-0.541108
HALLMARK-KRAS-SIGNALING-UP	0.0472463	0.16711	0.0671198	0.0500631	0.0511347	0.0801269	0.0370805	0.0554317	0.0550481	0.155893	0.107941	0.0651051	0.147668	0.22173	0.174605	0.157713	0.119716	0.168463	0.112366	0.12404	0.108517	0.231562	0.220687	0.28089
HALLMARK-KRAS-SIGNALING-DOWN	-0.117828	-0.117605	-0.137555	-0.194809	-0.196224	-0.139438	-0.155868	-0.17828	-0.0641823	-0.107355	-0.118954	-0.150818	-0.0221648	-0.0521206	-0.0375418	-0.071116	-0.0619611	-0.0377809	-0.0922842	-0.0909495	-0.0535333	-0.0225053	-0.0471154	-0.0294895

## Sheet: fig5d
	Pearson correlation coefficient
		cont_N-PTC	cont_FR-PTC	PT1	PT2	PT3	PT4
	PCT	0.243251	0.0773167	0.0229727	0.0305851	0.00993374	0.0109585
	PST	0.0992381	0.0564366	0.0400954	0.0329815	0.0241296	0.023953
	Injured	0.119439	0.134539	0.104169	0.11226	0.0905858	0.109188
	Failed-repair	0.195419	0.252965	0.251956	0.27754	0.211446	0.286777

## Sheet: fig5g
		cont_N-PTC	cont_FR-PTC	PT1	PT2	PT3	PT4
	HALLMARK-TNFA-SIGNALING-VIA-NFKB	0.0639157	0.19196	0.0883291	0.255424	0.226559	0.252518
	HALLMARK-TGF-BETA-SIGNALING	0.599777	0.780859	0.840996	0.981046	1.17775	1.05218
	HALLMARK-IL6-JAK-STAT3-SIGNALING	0.0111116	0.0925305	0.137473	0.183416	0.210258	0.189619
	HALLMARK-INFLAMMATORY-RESPONSE	0.0062587	0.0999089	0.149071	0.199736	0.257128	0.241696
	HALLMARK-OXIDATIVE-PHOSPHORYLATION	0.226367	0.141733	0.000614856	0.0674772	-0.0194167	-0.0122819

## Sheet: fig6e
sample	tissue	PODO_PEC	PT/FR-PTC	TAL1/TAL2	DCT/CNT/PC	IC	ENDO	FIB	LEUK
GSM190876	Normal	0.0125109	0.274142	0.190367	0.2258	0.0918291	0.0572958	0.0311864	0.116869
GSM190877	Normal	0.010992	0.258049	0.158656	0.23232	0.062876	0.0539185	0.0981006	0.125088
GSM190878	Normal	0.0381046	0.268512	0.225584	0.233358	0.0599033	0.0539706	0	0.120567
GSM190871	Minimal cystic	0	0.306589	0.230782	0.143445	0.0206133	0.0648231	0.0858729	0.147875
GSM190872	Minimal cystic	0.01152	0.33474	0.151171	0.220562	0.0280428	0.0598764	0.0261038	0.167983
GSM190873	Minimal cystic	0	0.232186	0.327115	0.151557	0.0277513	0.0504134	0.0799952	0.130982
GSM190874	Minimal cystic	0	0.268296	0.275052	0.183936	0.0236819	0.0554171	0.0525432	0.141074
GSM190875	Minimal cystic	0.0198904	0.24308	0.222975	0.213743	0.0239605	0.0725258	0.0552106	0.148615
GSM190858	Renal cyst	0.0161955	0.096119	0.0254564	0.175472	0	0	0.571695	0.115062
GSM190859	Renal cyst	0.00141316	0.0903869	0.0240937	0.169555	0	0.0430828	0.560205	0.111262
GSM190860	Renal cyst	0.00488595	0.0950197	0.0371367	0.192598	0	0.0182338	0.543122	0.109004
GSM190861	Renal cyst	0	0.128098	0.0472418	0.192577	0.000134178	0.0345568	0.490304	0.107089
GSM190862	Renal cyst	0	0.0546584	0.0660344	0.186197	0.0106944	0.0756854	0.494492	0.112238
GSM190863	Renal cyst	0	0.0700118	0.0363226	0.1416	0.0133285	0	0.657137	0.0816007
GSM190864	Renal cyst	0	0.044887	0.0380213	0.131097	0.00155176	0	0.673947	0.110496
GSM190865	Renal cyst	0	0.112995	0.0104918	0.207546	0.000199079	0.023602	0.532385	0.112781
GSM190866	Renal cyst	0	0.0458105	0.077594	0.0992892	0	0.0745445	0.531211	0.171551
GSM190867	Renal cyst	0	0.0417098	0.0868471	0.099957	0.00450331	0.0157707	0.682838	0.0683743
GSM190868	Renal cyst	0	0.108361	0.0227283	0.143382	0.0138796	0	0.609933	0.101716
GSM190869	Renal cyst	0	0.0840092	0.0608657	0.112595	0.00102905	0	0.676825	0.0646763
GSM190870	Renal cyst	0	0.0884807	0.0099868	0.130449	0.00131528	0.0296112	0.653603	0.0865539

## Sheet: fig6f
sample	patient	PDGFRA	PDGFRB	ACTA2	FN1	IL6	FGF14
cyst	GSM190858	1.09534	0.439542	1.19023	1.28028	14.5259	1.79899
cyst	GSM190859	1.12718	0.593416	1.08769	1.31152	14.2591	1.67071
cyst	GSM190860	0.947198	0.686441	1.24543	1.30753	13.8317	1.62167
cyst	GSM190861	1.25305	0.782955	1.42234	1.43999	24.3946	1.24819
cyst	GSM190862	0.970165	0.805965	1.3067	1.28907	16.9535	1.81448
cyst	GSM190863	0.876525	0.623252	1.47664	1.85607	11.1089	1.90059
cyst	GSM190864	1.21959	0.339929	1.28221	1.39187	13.6094	2.31621
cyst	GSM190865	1.08956	0.442217	1.31613	1.70515	14.0335	1.49022
cyst	GSM190866	1.03007	0.632414	1.2023	1.40896	15.0649	2.138
cyst	GSM190867	1.44075	0.64515	1.26438	1.44236	26.8951	1.68979
cyst	GSM190868	1.37244	0.511241	1.36204	1.45741	1.7792	2.07418
cyst	GSM190869	1.56015	0.362939	1.148	1.3798	14.7781	2.72659
cyst	GSM190870	1.57774	0.202123	1.25587	1.69636	16.3966	1.60515
non-cyst	GSM190871	1.10019	0.885244	0.99004	0.99288	0.546034	0.795678
non-cyst	GSM190872	0.975941	1.12947	0.927954	0.963721	0.747877	1.31201
non-cyst	GSM190873	0.8278	0.882568	1.04178	1.04133	1.49244	0.972999
non-cyst	GSM190874	0.757127	1.06628	1.00787	0.975789	0.973404	1.0746
non-cyst	GSM190875	1.33894	1.03644	1.03235	1.02628	1.24024	0.844712
control	GSM190876	1.00779	1.08818	0.91589	1.02391	3.66783	0.863797
control	GSM190877	1.45834	0.954267	0.981531	0.891449	3.11092	0.77916
control	GSM190878	0.910673	1.07544	0.971086	0.895435	0.323714	0.988492

## Sheet: fig7d
	N-CNT	PKD-CNT	N-PC	PKD-CDC1	PKD-CDC2	PKD-CDC3	LowQC1	LowQC2
HALLMARK-TNFA-SIGNALING-VIA-NFKB	0.108514	0.21902	0.137051	0.231401	0.417891	0.0444834	0.201606	0.200225
HALLMARK-HYPOXIA	0.33973	0.372269	0.294413	0.357091	0.478652	0.148742	0.337699	0.381379
HALLMARK-CHOLESTEROL-HOMEOSTASIS	0.213487	0.248877	0.191657	0.196679	0.285721	0.1295	0.240449	0.209676
HALLMARK-MITOTIC-SPINDLE	0.887179	1.12891	0.873381	0.98326	0.903945	1.04011	0.84112	0.740631
HALLMARK-WNT-BETA-CATENIN-SIGNALING	0.0934352	0.16222	0.121226	0.120939	0.117859	0.138264	0.153363	0.0906452
HALLMARK-TGF-BETA-SIGNALING	0.959631	1.25777	0.985544	0.956365	1.10123	0.884717	0.943837	0.813073
HALLMARK-IL6-JAK-STAT3-SIGNALING	0.0249999	0.165738	0.0602079	0.20843	0.198082	0.013405	0.115898	0.0127982
HALLMARK-DNA-REPAIR	-0.00187642	-0.0048167	-0.00407702	-0.0249242	0.0214968	-0.0382397	0.0166072	0.0182931
HALLMARK-G2M-CHECKPOINT	0.309764	0.327248	0.329688	0.292016	0.360971	0.248919	0.314957	0.281769
HALLMARK-APOPTOSIS	0.177045	0.25698	0.153261	0.207687	0.25306	0.0962934	0.233672	0.197906
HALLMARK-NOTCH-SIGNALING	0.575309	0.556726	0.601826	0.496242	0.555257	0.537704	0.562552	0.550907
HALLMARK-ADIPOGENESIS	0.275942	0.189978	0.239095	0.151889	0.251131	0.0944843	0.22968	0.257464
HALLMARK-ESTROGEN-RESPONSE-EARLY	0.473354	0.504558	0.502078	0.544224	0.642105	0.344097	0.495239	0.468804
HALLMARK-ESTROGEN-RESPONSE-LATE	0.256683	0.222554	0.197406	0.22298	0.25172	0.116205	0.215842	0.236079
HALLMARK-ANDROGEN-RESPONSE	0.71628	0.710305	0.562511	0.57967	0.613326	0.373866	0.579853	0.589387
HALLMARK-MYOGENESIS	0.106693	0.185971	0.0965919	0.112697	0.123779	0.0192942	0.149245	0.11301
HALLMARK-PROTEIN-SECRETION	0.839276	0.813646	0.854646	0.749361	0.758438	0.862888	0.76528	0.704495
HALLMARK-INTERFERON-ALPHA-RESPONSE	-0.0640776	-0.0314572	-0.0473639	-0.0103715	0.00301357	-0.0666682	0.00818124	-0.0326543
HALLMARK-INTERFERON-GAMMA-RESPONSE	-0.0097115	0.0876612	0.0199088	0.117174	0.164786	-0.00963497	0.0867382	0.00207073
HALLMARK-APICAL-JUNCTION	0.330348	0.55146	0.386172	0.463797	0.404847	0.367508	0.442201	0.296487
HALLMARK-APICAL-SURFACE	0.874982	0.919922	1.03263	0.863549	1.04167	0.721777	0.986463	0.858436
HALLMARK-HEDGEHOG-SIGNALING	0.576772	0.549934	0.465437	0.396591	0.412212	0.290779	0.413563	0.454094
HALLMARK-COMPLEMENT	0.0729651	0.142489	0.0834112	0.124555	0.163702	0.0790401	0.152197	0.0914788
HALLMARK-UNFOLDED-PROTEIN-RESPONSE	0.115252	0.111859	0.0990045	0.0625271	0.130196	0.0336508	0.131731	0.11912
HALLMARK-PI3K-AKT-MTOR-SIGNALING	0.496256	0.531153	0.519246	0.459713	0.460483	0.433956	0.503382	0.432713
HALLMARK-MTORC1-SIGNALING	0.16556	0.143344	0.10858	0.112182	0.17343	0.00428363	0.138037	0.130699
HALLMARK-E2F-TARGETS	0.00428662	0.00296172	0.00612039	-0.0166765	-0.00134288	-0.0588596	0.0185856	0.0203517
HALLMARK-MYC-TARGETS-V1	0.152023	0.119948	0.125845	0.0611678	0.144705	-0.0375832	0.185696	0.145388
HALLMARK-MYC-TARGETS-V2	-0.094458	-0.0917035	-0.114999	-0.111335	-0.0909407	-0.150408	-0.0888888	-0.0820027
HALLMARK-EPITHELIAL-MESENCHYMAL-TRANSITION	0.0107838	0.227971	0.00594756	0.120726	0.0355588	-0.050284	0.157651	0.0164631
HALLMARK-INFLAMMATORY-RESPONSE	0.0456671	0.17356	0.0894202	0.188684	0.216603	0.122703	0.129058	0.0549914
HALLMARK-XENOBIOTIC-METABOLISM	0.0585161	0.0398968	0.0467043	0.00935304	0.0435074	-0.041899	0.054308	0.109468
HALLMARK-FATTY-ACID-METABOLISM	0.224535	0.135831	0.163182	0.0943562	0.0891616	0.0513266	0.149271	0.222727
HALLMARK-OXIDATIVE-PHOSPHORYLATION	0.212961	0.0649051	0.131069	0.0183129	0.0504096	-0.0432828	0.143312	0.171578
HALLMARK-GLYCOLYSIS	0.104192	0.139413	0.101191	0.155722	0.199568	0.0232454	0.132811	0.112871
HALLMARK-REACTIVE-OXIGEN-SPECIES-PATHWAY	0.155091	0.160946	0.140599	0.124676	0.220901	0.0265553	0.175558	0.203822
HALLMARK-P53-PATHWAY	0.129756	0.131008	0.123446	0.136954	0.174	0.0439451	0.164663	0.194426
HALLMARK-UV-RESPONSE	-0.314539	-0.339156	-0.325014	-0.335905	-0.321446	-0.371741	-0.296614	-0.263232
HALLMARK-ANGIOGENESIS	0.447212	0.753436	0.416496	0.495342	0.491235	0.269898	0.596074	0.364304
HALLMARK-HEME-METABOLISM	0.322202	0.306658	0.353563	0.289571	0.370263	0.272972	0.315985	0.335105
HALLMARK-COAGULATION	0.0115258	0.147984	0.00855214	0.0716113	0.0350765	-0.0636778	0.109114	0.0316086
HALLMARK-IL2-STAT5-SIGNALING	0.277662	0.405575	0.320422	0.395169	0.461179	0.269369	0.370924	0.303044
HALLMARK-BILE-ACID-METABOLISM	0.18232	0.0845045	0.113603	0.0786816	0.0829726	0.123948	0.094899	0.16557
HALLMARK-PEROXISOME	0.234648	0.169806	0.211309	0.158054	0.218392	0.087882	0.202775	0.218761
HALLMARK-ALLOGRAFT-REJECTION	-0.0294586	0.0534152	-0.00283962	0.0582634	0.0511545	0.00862097	0.0684626	-0.020263
HALLMARK-SPERMATOGENESIS	0.17083	0.15744	0.16199	0.136096	0.109963	0.20085	0.141875	0.12232
HALLMARK-KRAS-SIGNALING	-0.000528981	0.0809564	0.038579	0.107383	0.0892115	0.0554408	0.0763245	-0.0181509
HALLMARK-PANCREAS-BETA-CELLS	0.222993	0.206159	0.315626	0.223282	0.316861	0.364726	0.257797	0.329947

## Sheet: fig8h
HEBP1				DDX47				GPRC5D				GPRC5A
Group	sgRNA	Relative expression		Group	sgRNA	Relative expression		Group	sgRNA	Relative expression		Group	sgRNA	Relative expression
NT	NT1	0.882599		NT	NT1	0.959331		NT	NT1	0.912562		NT	NT1	0.759872
NT	NT1	1.14876		NT	NT1	1.06411		NT	NT1	0.806695		NT	NT1	1.00643
NT	NT1	0.846951		NT	NT1	0.969709		NT	NT1	1.05363		NT	NT1	0.982621
NT	NT2	0.823993		NT	NT2	0.968114		NT	NT2	1.4199		NT	NT2	0.905897
NT	NT2	1.26303		NT	NT2	1.03197		NT	NT2	0.597156		NT	NT2	1.09585
NT	NT2	1.03466		NT	NT2	1.00677		NT	NT2	1.21006		NT	NT2	1.24933
sgProm	sgProm1	1.03527		sgProm	sgProm1	1.18576		sgProm	sgProm1	0.982931		sgProm	sgProm1	0.0553511
sgProm	sgProm1	1.30568		sgProm	sgProm1	1.15997		sgProm	sgProm1	0.312788		sgProm	sgProm1	0.0295126
sgProm	sgProm1	1.41583		sgProm	sgProm1	1.28457		sgProm	sgProm1	0.782148		sgProm	sgProm1	0.0355307
sgProm	sgProm2	1.20413		sgProm	sgProm2	1.06398		sgProm	sgProm2	1.03224		sgProm	sgProm2	0.140989
sgProm	sgProm2	1.56117		sgProm	sgProm2	1.29458		sgProm	sgProm2	0.40933		sgProm	sgProm2	0.105414
sgProm	sgProm2	1.18521		sgProm	sgProm2	1.05032		sgProm	sgProm2	0.745886		sgProm	sgProm2	0.0909733
sgEnh	sgEnh1	1.1829		sgEnh	sgEnh1	1.11463		sgEnh	sgEnh1	1.46691		sgEnh	sgEnh1	0.651533
sgEnh	sgEnh1	1.20074		sgEnh	sgEnh1	1.10382		sgEnh	sgEnh1	0.522377		sgEnh	sgEnh1	0.579888
sgEnh	sgEnh1	1.15479		sgEnh	sgEnh1	1.26006		sgEnh	sgEnh1	0.947456		sgEnh	sgEnh1	0.548879
sgEnh	sgEnh2	0.961114		sgEnh	sgEnh2	1.14175		sgEnh	sgEnh2	1.42422		sgEnh	sgEnh2	0.522007
sgEnh	sgEnh2	1.14174		sgEnh	sgEnh2	1.03138		sgEnh	sgEnh2	0.433966		sgEnh	sgEnh2	0.567577
sgEnh	sgEnh2	1.19992		sgEnh	sgEnh2	1.22787		sgEnh	sgEnh2	1.28997		sgEnh	sgEnh2	0.524106

## Sheet: fig8j
	Treatment	Relative expression
	Control	0.842304
	Control	1.04174
	Control	1.11595
	Forskolin	2.23952
	Forskolin	2.36768
	Forskolin	2.17316
	ATRA	1.31619
	ATRA	1.74966
	ATRA	1.80057
	Forskolin_ATRA	3.91517
	Forskolin_ATRA	3.51401
	Forskolin_ATRA	3.74248

## Sheet: figS5
	Cell number of each cell type of each sample
	Sample	PKD1	PKD2	PKD3	PKD4	PKD5	PKD6	PKD7	PKD8	Cont1	Cont2	Cont3	Cont4	Cont5
	Proximal	3156	3669	2830	833	4521	502	284	73	1367	2669	1570	4332	2078
	Distal	5129	3394	4399	3114	1821	9240	882	2089	4592	6360	4795	5049	5168
	ENDO	298	687	850	923	439	193	312	127	268	377	201	488	359
	FIB	501	2460	578	2641	624	572	764	104	106	109	75	203	132
	LEUK	219	702	452	1539	594	192	267	99	79	38	55	131	36	total
	Sum	9303	10912	9109	9050	7999	10699	2509	2492	6412	9553	6696	10203	7773	102710

## Sheet: figS8
	celltype	disease	DAR
	PCT	control	3890
	PST	control	4531
	FR_PTC	control	2135
	PEC_PODO	control	1561
	TAL	control	2791
	DCT	control	2462
	CNT_PC	control	1649
	IC	control	1890
	ENDO	control	1513
	FIB	control	845
	LEUK	control	4798
	PCT	PKD	1280
	PST	PKD	3240
	FR_PTC	PKD	1908
	PEC_PODO	PKD	1273
	TAL	PKD	1321
	DCT	PKD	1083
	CNT_PC	PKD	891
	IC	PKD	708
	ENDO	PKD	701
	FIB	PKD	695
	LEUK	PKD	3840

[truncated: 3 more sheets: figS13a, figS16b, figS17]
